# Supplementary material for: Re-establishment of the epigenetic state and rescue of kinome deregulation in Ts65Dn mice upon treatment with green tea extract and environmental enrichment
Source: Sci Rep. 2020 Sep 29;10:16023. doi: 10.1038/s41598-020-72625-z (PMC7524756; doi:10.1038/s41598-020-72625-z)
Supplement: Supplementary file 3 — Supplementary Table 1. [file 41598_2020_72625_MOESM3_ESM.xlsx]

## Sheet: TableS1_myresults_WT_TS
Protein	Label	log2FC	SE	Tvalue	DF	pvalue	adj.pvalue
A2A432	WT_TS	-0.145813	0.133382	-1.0932	7	0.310495	0.595672
A2A5R2	WT_TS	-0.404789	0.389675	-1.03879	5	0.346505	0.629117
A2A699	WT_TS	-0.109439	0.0389794	-2.80761	6	0.0308532	0.178138
A2AG50	WT_TS	0.278247	0.184233	1.5103	9	0.165248	0.430917
A2AGT5	WT_TS	-0.0684747	0.0980354	-0.69847	13	0.497189	0.746913
A2AJA9	WT_TS	-0.0259349	0.272184	-0.0952843	6	0.927192	0.976855
A2AJI0	WT_TS	0.287333	0.0939419	3.05862	6	0.0222643	0.146923
A2ALS5	WT_TS	0.0533439	0.0899222	0.593223	38	0.556547	0.784891
A2AM05	WT_TS	-0.217914	0.122644	-1.7768	9	0.109327	0.356363
A2AN08	WT_TS	0.457969	0.464814	0.985273	7	0.357313	0.63561
A2AP18	WT_TS	-0.129609	0.251555	-0.515229	4	0.633559	0.827202
A2AQ25	WT_TS	-0.207615	0.125845	-1.64976	7	0.142979	0.405888
A2AWA9	WT_TS	-0.138976	0.202938	-0.684823	8	0.512804	0.756299
A2RT62	WT_TS	-0.0287805	0.122614	-0.234724	11	0.818735	0.93138
A6H5Z3	WT_TS	-0.0123904	0.195038	-0.0635283	7	0.951122	0.988958
B0F2B4	WT_TS	0.0123727	0.317178	0.0390086	8	0.969839	0.994615
B0V2N1	WT_TS	-0.069822	0.0533552	-1.30863	47	0.197024	0.47714
B1AXV0	WT_TS	0.107164	0.238363	0.449581	8	0.664944	0.847507
B1AZP2	WT_TS	-0.123349	0.0679956	-1.81408	6	0.119598	0.371851
B2RSH2	WT_TS	-0.0118752	0.0628122	-0.189059	42	0.850957	0.944048
B2RXS4	WT_TS	0.00980109	0.231809	0.0422809	8	0.967311	0.994615
B9EJA2	WT_TS	0.0455157	0.0448506	1.01483	38	0.316605	0.599604
B9EKR1	WT_TS	-0.0693519	0.0495125	-1.40069	73	0.165542	0.431209
D3YVF0	WT_TS	0.272401	0.0544247	5.00511	63	4.76558e-06	0.000452348
D3YXK2	WT_TS	-0.0143893	0.197252	-0.0729486	8	0.943638	0.986195
D3Z7P3	WT_TS	-0.221377	0.0599341	-3.69367	155	0.000305883	0.00809672
E9PUL5	WT_TS	-0.111223	0.0697507	-1.59458	26	0.122891	0.375974
E9Q401	WT_TS	0.0479972	0.0824074	0.582438	97	0.561623	0.788369
E9Q8I9	WT_TS	0.291777	0.455643	0.640362	4	0.556778	0.784891
F6SEU4	WT_TS	-0.0618157	0.0560539	-1.10279	174	0.271641	0.560051
F8VPU2	WT_TS	-0.0740094	0.155116	-0.477123	6	0.650156	0.836985
G5E829	WT_TS	-0.000338981	0.0451191	-0.00751303	172	0.994014	0.998434
G5E8K5	WT_TS	-0.0663889	0.0635636	-1.04445	63	0.300269	0.584527
O08529	WT_TS	0.00614317	0.0645762	0.0951305	69	0.924487	0.975784
O08532	WT_TS	-0.190382	0.066435	-2.86569	67	0.00555412	0.0658997
O08539	WT_TS	-0.0747309	0.0664215	-1.1251	149	0.262356	0.552082
O08547	WT_TS	0.0323473	0.110613	0.292436	29	0.772035	0.904711
O08553	WT_TS	-0.0161931	0.0404175	-0.400646	232	0.689049	0.86438
O08582	WT_TS	-0.0715345	0.176151	-0.406098	8	0.695316	0.868682
O08585	WT_TS	-0.0614155	0.0438299	-1.40122	39	0.169055	0.436053
O08586	WT_TS	0.360363	0.185588	1.94174	7	0.093296	0.327537
O08599	WT_TS	-0.00594528	0.0471166	-0.126182	251	0.899689	0.96687
O08638	WT_TS	-0.0698995	0.256133	-0.272904	5	0.79584	0.91823
O08688	WT_TS	0.241266	0.209849	1.14971	7	0.288022	0.571749
O08709	WT_TS	0.0672427	0.073214	0.918441	125	0.360157	0.636809
O08749	WT_TS	-0.120129	0.0641856	-1.87159	80	0.0649188	0.271697
O08756	WT_TS	-0.000394448	0.0779989	-0.0050571	51	0.995985	0.998434
O08759	WT_TS	-0.219226	0.0746194	-2.93792	5	0.0323344	0.183564
O08788	WT_TS	0.0198096	0.0591	0.335189	190	0.737853	0.887658
O08795	WT_TS	0.0385507	0.0562791	0.684992	34	0.497993	0.746913
O08807	WT_TS	0.00297747	0.162908	0.018277	6	0.986011	0.997571
O08848	WT_TS	0.0736843	0.0911755	0.808159	7	0.445591	0.714099
O08914	WT_TS	-0.112982	0.0828292	-1.36404	34	0.181518	0.452997
O08915	WT_TS	0.0121782	0.139241	0.0874611	8	0.932455	0.980093
O08917	WT_TS	-0.151861	0.0264196	-5.74805	31	2.51735e-06	0.000314403
O08919	WT_TS	-0.052398	0.0906615	-0.577952	21	0.569443	0.792079
O08989	WT_TS	0.294617	0.0575179	5.12217	7	0.00136545	0.024547
O08992	WT_TS	-0.135855	0.216408	-0.627772	7	0.550076	0.779301
O08997	WT_TS	-0.126072	0.0881168	-1.43074	13	0.176101	0.445465
O09061	WT_TS	0.0647681	0.0840234	0.770834	63	0.443687	0.713325
O09111	WT_TS	-0.0869656	0.042394	-2.05136	7	0.0793706	0.302808
O09114	WT_TS	-0.266538	0.232687	-1.14548	8	0.285119	0.56856
O09131	WT_TS	-0.400932	0.0937039	-4.27871	13	0.000898026	0.0186931
O09167	WT_TS	-0.536664	0.179731	-2.98593	9	0.0153016	0.11745
O09172	WT_TS	0.0605259	0.0675735	0.895705	3	0.436413	0.70636
O35083	WT_TS	0.992101	0.577049	1.71927	7	0.129255	0.388536
O35098	WT_TS	0.224017	0.0830079	2.69874	120	0.00796432	0.0800819
O35114	WT_TS	-0.132746	0.227835	-0.58264	7	0.578413	0.797058
O35127	WT_TS	0.317278	0.201899	1.57147	17	0.134498	0.395986
O35129	WT_TS	-0.0893787	0.0645806	-1.38399	78	0.17031	0.436914
O35136	WT_TS	0.159625	0.0718462	2.22176	37	0.0324976	0.183611
O35215	WT_TS	0.0336077	0.115471	0.29105	24	0.773514	0.905075
O35226	WT_TS	0.206602	0.0701553	2.94493	14	0.0106523	0.0931104
O35239	WT_TS	0.108871	0.246449	0.44176	8	0.67036	0.850222
O35250	WT_TS	-0.0873634	0.115619	-0.755618	8	0.471538	0.731034
O35286	WT_TS	0.648815	0.183111	3.54329	8	0.00758337	0.0792015
O35295	WT_TS	-0.102462	0.0483916	-2.11735	62	0.0382484	0.205083
O35316	WT_TS	0.260435	0.385457	0.675651	8	0.518312	0.758295
O35343	WT_TS	-0.040812	0.0830076	-0.491666	24	0.627422	0.825775
O35344	WT_TS	0.125736	0.103629	1.21332	25	0.236346	0.523179
O35345	WT_TS	-0.0441439	0.185797	-0.237592	8	0.818169	0.931183
O35381	WT_TS	0.0105286	0.0699296	0.15056	39	0.881099	0.960297
O35382	WT_TS	0.088359	0.0518147	1.70529	18	0.105338	0.351571
O35405	WT_TS	-0.156636	0.174398	-0.898157	6	0.403702	0.677641
O35449	WT_TS	-0.0403779	0.176181	-0.229184	6	0.826338	0.933789
O35459	WT_TS	0.0729766	0.297194	0.245552	6	0.814212	0.929907
O35465	WT_TS	-0.138166	0.0904109	-1.5282	9	0.160812	0.425427
O35495	WT_TS	0.142219	0.243977	0.582918	7	0.578235	0.797058
O35526	WT_TS	0.11736	0.0649765	1.80618	85	0.0744292	0.293389
O35593	WT_TS	0.163756	0.14897	1.09926	16	0.287921	0.571749
O35609	WT_TS	-0.0272467	0.0496627	-0.548635	13	0.592554	0.806032
O35621	WT_TS	-0.235924	0.382164	-0.617338	5	0.564038	0.789794
O35633	WT_TS	-0.192596	0.0695339	-2.76982	39	0.00854387	0.082417
O35639	WT_TS	0.0194813	0.248109	0.0785191	7	0.939613	0.98485
O35643	WT_TS	0.0966693	0.0648463	1.49074	120	0.138652	0.400917
O35658	WT_TS	0.440174	0.115968	3.79565	23	0.000933172	0.0192186
O35678	WT_TS	0.0618121	0.0711815	0.868373	55	0.388963	0.663082
O35685	WT_TS	0.153966	0.0934811	1.64703	46	0.106367	0.352187
O35737	WT_TS	0.411908	0.0853254	4.8275	8	0.00130879	0.0240756
O35841	WT_TS	0.185806	0.134215	1.38439	19	0.182285	0.452997
O35857	WT_TS	0.232641	0.0734226	3.16852	14	0.00683526	0.0758116
O35864	WT_TS	0.0323123	0.152358	0.212082	16	0.834721	0.939024
O35874	WT_TS	-0.0393503	0.0786265	-0.500471	16	0.623557	0.824883
O35887	WT_TS	0.200303	0.123501	1.62187	9	0.13928	0.401959
O35927	WT_TS	0.197446	0.0923018	2.13914	66	0.0361282	0.197996
O35943	WT_TS	0.253461	0.29902	0.847637	6	0.429151	0.70136
O35969	WT_TS	-0.0920654	0.265456	-0.34682	6	0.740566	0.888006
O54692	WT_TS	0.309833	0.186392	1.66226	7	0.140413	0.40339
O54734	WT_TS	0.196793	0.138134	1.42466	12	0.179741	0.45135
O54774	WT_TS	0.0426631	0.0552122	0.772711	129	0.441107	0.712073
O54781	WT_TS	0.309659	0.11672	2.65301	4	0.0568033	0.250082
O54829	WT_TS	0.0393395	0.105158	0.374099	38	0.71041	0.874379
O54833	WT_TS	0.117271	0.145584	0.805519	17	0.431644	0.70205
O54865	WT_TS	0.149681	0.0994604	1.50493	16	0.151825	0.41467
O54901	WT_TS	0.0683252	0.134901	0.506484	9	0.624691	0.825386
O54946	WT_TS	0.0378415	0.107243	0.352858	7	0.734581	0.885439
O54962	WT_TS	-0.374494	0.160637	-2.3313	8	0.0480639	0.22924
O54983	WT_TS	-0.031373	0.0521605	-0.601469	119	0.548672	0.778241
O54984	WT_TS	0.0566533	0.099279	0.570647	15	0.576688	0.796548
O54988	WT_TS	-0.0732009	0.150395	-0.486724	11	0.636007	0.828516
O54991	WT_TS	-0.13023	0.0749492	-1.73757	65	0.0870226	0.315756
O55013	WT_TS	0.321371	0.197139	1.63018	7	0.147086	0.407334
O55017	WT_TS	-0.135829	0.047379	-2.86687	8	0.0209295	0.143129
O55022	WT_TS	0.100002	0.0985733	1.01449	27	0.319354	0.601012
O55023	WT_TS	-0.0352315	0.0777395	-0.453199	38	0.652983	0.838489
O55026	WT_TS	0.069833	0.363256	0.192242	7	0.853011	0.9444
O55029	WT_TS	-0.0209403	0.0996688	-0.210099	8	0.838843	0.940725
O55042	WT_TS	0.0840958	0.072336	1.16257	18	0.260186	0.550188
O55074	WT_TS	0.174633	0.242959	0.718779	8	0.492734	0.746399
O55091	WT_TS	-0.398599	0.57817	-0.689414	8	0.510061	0.754168
O55100	WT_TS	0.0260485	0.0797144	0.326772	7	0.753394	0.894349
O55106	WT_TS	-0.00905245	0.127265	-0.0711306	14	0.9443	0.986195
O55125	WT_TS	-0.270863	0.103122	-2.62664	57	0.0110563	0.0954038
O55126	WT_TS	-0.0552785	0.0170205	-3.24777	33	0.00267284	0.040399
O55128	WT_TS	0.201088	0.215176	0.93453	6	0.386098	0.660081
O55131	WT_TS	-0.090381	0.0525803	-1.71891	92	0.0889932	0.318782
O55135	WT_TS	0.0562165	0.276394	0.203393	4	0.848756	0.944048
O55143	WT_TS	-0.0507583	0.0448973	-1.13054	185	0.259711	0.550188
O55234	WT_TS	-0.024432	0.108909	-0.224334	46	0.823491	0.932362
O70133	WT_TS	0.204206	0.0765795	2.66659	39	0.0110963	0.0954038
O70161	WT_TS	-0.0187874	0.0468154	-0.401308	116	0.688932	0.86438
O70172	WT_TS	-0.0393057	0.157354	-0.249791	16	0.805928	0.924338
O70194	WT_TS	0.0245817	0.413595	0.0594342	7	0.954267	0.989719
O70251	WT_TS	0.0135911	0.0505299	0.268972	27	0.789996	0.914469
O70252	WT_TS	0.054839	0.045862	1.19574	42	0.238505	0.524535
O70293	WT_TS	0.103749	0.180574	0.57455	7	0.58358	0.80002
O70310	WT_TS	0.170258	0.09246	1.84142	25	0.0774565	0.301109
O70318	WT_TS	0.0433837	0.0758938	0.571637	111	0.568724	0.792008
O70325	WT_TS	-0.20987	0.0868219	-2.41725	8	0.0420301	0.214891
O70435	WT_TS	-0.0401248	0.10456	-0.383748	27	0.70417	0.873646
O70439	WT_TS	-0.198217	0.05036	-3.936	3	0.0292136	0.174619
O70443	WT_TS	0.143558	0.0618724	2.32023	38	0.025796	0.161353
O70480	WT_TS	-0.358079	0.184887	-1.93674	7	0.0939851	0.328464
O70492	WT_TS	-0.0204837	0.15337	-0.133558	7	0.897511	0.965893
O70493	WT_TS	0.0633026	0.095721	0.661324	27	0.514009	0.756325
O70503	WT_TS	0.415041	0.129564	3.20337	18	0.00492586	0.060253
O70589	WT_TS	-0.0558793	0.0791282	-0.706187	27	0.486122	0.741532
O70591	WT_TS	-0.203163	0.0975581	-2.08248	8	0.0708413	0.284128
O88271	WT_TS	0.492618	0.223344	2.20565	7	0.0632021	0.267819
O88307	WT_TS	-0.377112	0.231958	-1.62577	8	0.142651	0.405888
O88342	WT_TS	-0.0995629	0.0495955	-2.0075	156	0.0464232	0.225172
O88343	WT_TS	-0.22147	0.0790369	-2.8021	85	0.00628644	0.0715242
O88384	WT_TS	0.262071	0.0938552	2.79229	6	0.0314824	0.180818
O88441	WT_TS	0.0399989	0.101476	0.394171	26	0.696669	0.868732
O88447	WT_TS	0.170383	0.083862	2.0317	33	0.0502996	0.236358
O88448	WT_TS	-0.0938996	0.223279	-0.420548	7	0.686695	0.864012
O88456	WT_TS	-0.162384	0.105785	-1.53505	37	0.13328	0.393376
O88485	WT_TS	0.169464	0.106535	1.59069	31	0.121828	0.373511
O88487	WT_TS	0.0632447	0.155621	0.406401	8	0.695102	0.868682
O88507	WT_TS	-0.198998	0.0653005	-3.04742	8	0.0158831	0.120417
O88531	WT_TS	-0.0853314	0.0913955	-0.93365	14	0.366309	0.642923
O88543	WT_TS	0.0882159	0.0674049	1.30875	71	0.194841	0.474509
O88544	WT_TS	-0.0342469	0.0621254	-0.551255	44	0.584248	0.800473
O88545	WT_TS	-0.179496	0.231997	-0.773702	8	0.461356	0.723116
O88569	WT_TS	0.091713	0.049461	1.85425	85	0.0671716	0.276733
O88587	WT_TS	-0.365435	0.0895877	-4.07908	5	0.00954844	0.0861751
O88643	WT_TS	0.0499589	0.109254	0.457273	39	0.650012	0.836985
O88685	WT_TS	0.119349	0.0774779	1.54043	64	0.128387	0.387611
O88696	WT_TS	0.0937438	0.0177307	5.28707	5	0.00322612	0.046118
O88704	WT_TS	0.172967	0.328645	0.526304	5	0.621179	0.823956
O88712	WT_TS	0.275114	0.129296	2.12778	42	0.0392687	0.20616
O88737	WT_TS	0.0453604	0.0352936	1.28523	397	0.199461	0.480528
O88741	WT_TS	0.200293	0.0595575	3.36302	32	0.00201224	0.0329313
O88746	WT_TS	0.0784116	0.0832289	0.94212	23	0.355923	0.635434
O88844	WT_TS	-0.021202	0.0789488	-0.268553	81	0.788956	0.914469
O88845	WT_TS	-0.162464	0.153297	-1.0598	7	0.32443	0.60428
O88848	WT_TS	-1.23214	1.06025	-1.16212	4	0.309799	0.595672
O88851	WT_TS	0.27745	0.208401	1.33133	8	0.219769	0.505176
O88910	WT_TS	-0.118305	0.0488637	-2.42113	6	0.0517834	0.239149
O88935	WT_TS	-0.0517803	0.0335249	-1.54453	256	0.123695	0.376801
O88952	WT_TS	-0.0717129	0.136482	-0.525438	4	0.627059	0.825775
O88998	WT_TS	0.0266192	0.213778	0.124518	5	0.905756	0.967772
O89023	WT_TS	0.546829	0.162416	3.36684	7	0.0119718	0.0986468
O89026	WT_TS	-0.184332	0.188178	-0.979562	7	0.359936	0.636809
O89051	WT_TS	0.372913	0.231128	1.61345	6	0.157774	0.421353
O89053	WT_TS	0.15568	0.0526342	2.95777	96	0.00390111	0.0522727
O89079	WT_TS	0.12829	0.0391584	3.27617	2	0.081887	0.305531
O89086	WT_TS	0.0626187	0.285597	0.219255	7	0.832707	0.938799
O89106	WT_TS	-0.842692	0.27483	-3.06623	5	0.0279033	0.169346
O89112	WT_TS	-0.0140182	0.0744326	-0.188335	39	0.851591	0.944048
P00405	WT_TS	-0.0295426	0.0680825	-0.433924	35	0.667007	0.849145
P00416	WT_TS	0.0766054	0.470322	0.162879	8	0.874653	0.959127
P00493	WT_TS	-0.12825	0.0627102	-2.04512	87	0.0438643	0.219532
P00848	WT_TS	0.06939	0.299333	0.231815	7	0.823312	0.932362
P00920	WT_TS	-0.212086	0.0899132	-2.35879	62	0.0215008	0.143723
P01831	WT_TS	-0.271011	0.0524475	-5.16728	27	1.94342e-05	0.00128104
P01942	WT_TS	0.285634	0.0714485	3.99776	36	0.000303458	0.00809672
P02088	WT_TS	0.265215	0.132421	2.00281	48	0.0508628	0.236407
P02089	WT_TS	-1.13264	0.102342	-11.0672	26	2.4643e-11	1.0696e-08
P03888	WT_TS	0.262087	0.225603	1.16171	8	0.278837	0.564836
P03899	WT_TS	-0.21996	0.204557	-1.0753	8	0.313599	0.598208
P03911	WT_TS	-0.573383	0.864584	-0.663189	5	0.536557	0.770266
P03921	WT_TS	0.131751	0.0508252	2.59224	14	0.0212966	0.143723
P03930	WT_TS	-0.0858955	0.141342	-0.607714	8	0.560228	0.787572
P03995	WT_TS	0.224988	0.0423479	5.31284	154	3.71907e-07	6.78873e-05
P04370	WT_TS	-0.199994	0.0731686	-2.73333	60	0.0082268	0.0807405
P04627	WT_TS	0.0348365	0.132755	0.262412	8	0.799634	0.92158
P04925	WT_TS	-0.257533	0.0691321	-3.72524	14	0.00226148	0.0357766
P05063	WT_TS	0.0153177	0.0485932	0.315223	113	0.753174	0.894349
P05064	WT_TS	-0.0879798	0.0611351	-1.43911	176	0.151897	0.41467
P05132	WT_TS	0.132876	0.120533	1.1024	30	0.279052	0.564836
P05201	WT_TS	0.0048963	0.0411107	0.1191	189	0.905322	0.967772
P05202	WT_TS	-0.145519	0.0447625	-3.25092	189	0.00136202	0.024547
P05532	WT_TS	0.378066	0.0551927	6.84993	7	0.000242006	0.00700341
P06151	WT_TS	0.196109	0.0533588	3.67529	121	0.000355393	0.00897178
P06745	WT_TS	0.0707261	0.0635002	1.11379	87	0.268436	0.557792
P06801	WT_TS	-0.128729	0.0492459	-2.61401	55	0.0115216	0.0972981
P06837	WT_TS	0.114052	0.122879	0.928168	67	0.356652	0.635434
P07310	WT_TS	-0.470421	0.280205	-1.67884	6	0.144188	0.405888
P07356	WT_TS	-0.484106	0.188229	-2.57189	11	0.0259627	0.161655
P07724	WT_TS	0.110781	0.0349743	3.1675	208	0.00176887	0.0304168
P07759	WT_TS	0.197073	0.136921	1.43932	7	0.193237	0.472248
P07901	WT_TS	0.0266769	0.0429158	0.62161	187	0.534955	0.769363
P08003	WT_TS	0.0271689	0.0711	0.382123	17	0.707105	0.873646
P08030	WT_TS	-0.0764055	0.175047	-0.436486	15	0.668701	0.849289
P08113	WT_TS	0.0415864	0.0513484	0.809887	208	0.418931	0.690936
P08226	WT_TS	0.0305529	0.041081	0.743722	73	0.459432	0.72153
P08228	WT_TS	-0.505881	0.0379878	-13.3169	34	4.88498e-15	3.86402e-12
P08249	WT_TS	0.0535084	0.0293145	1.82532	130	0.070248	0.282851
P08414	WT_TS	-0.0916212	0.0848455	-1.07986	22	0.291902	0.574676
P08551	WT_TS	0.0367275	0.0539178	0.681176	171	0.496682	0.746913
P08553	WT_TS	0.152756	0.0522527	2.92341	193	0.00387608	0.0522727
P08752	WT_TS	-0.0497598	0.0471705	-1.05489	57	0.295926	0.579877
P09103	WT_TS	-0.0381679	0.0557054	-0.685174	68	0.495563	0.746913
P09405	WT_TS	0.0599942	0.0588334	1.01973	83	0.31082	0.59578
P09411	WT_TS	0.0301055	0.0430665	0.699046	167	0.485495	0.741532
P09528	WT_TS	-0.126884	0.0911426	-1.39215	32	0.173477	0.44028
P09671	WT_TS	0.148644	0.0945272	1.5725	56	0.121467	0.37337
P09813	WT_TS	0.325008	0.833896	0.389747	8	0.706895	0.873646
P0C028	WT_TS	-0.077543	0.0880181	-0.880989	4	0.428078	0.700571
P0C0A3	WT_TS	-0.075897	0.127676	-0.59445	6	0.573927	0.794319
P0C7L0	WT_TS	-0.107217	0.110319	-0.971883	9	0.356503	0.635434
P10126	WT_TS	0.114556	0.0659818	1.73618	86	0.0861131	0.314584
P10518	WT_TS	-0.421492	0.0869078	-4.84988	44	1.58046e-05	0.00118881
P10605	WT_TS	0.167101	0.0524846	3.18381	48	0.00255219	0.0393269
P10630	WT_TS	0.0670162	0.0887336	0.755251	42	0.454313	0.718372
P10637	WT_TS	0.0352823	0.062105	0.568108	118	0.571041	0.792551
P10639	WT_TS	0.115549	0.0884731	1.30604	8	0.22784	0.513914
P10649	WT_TS	0.189694	0.0698499	2.71573	79	0.00812001	0.0802866
P10852	WT_TS	0.00661255	0.0584719	0.113089	105	0.910176	0.969437
P10922	WT_TS	0.387199	0.186603	2.07499	7	0.0766504	0.299163
P11031	WT_TS	0.13623	0.259193	0.525593	7	0.615404	0.820392
P11352	WT_TS	0.0993483	0.0781887	1.27062	8	0.239566	0.525455
P11404	WT_TS	0.0780661	0.0338448	2.30659	32	0.0277039	0.168568
P11499	WT_TS	0.165492	0.0419507	3.94493	177	0.000114927	0.00401062
P11627	WT_TS	0.064624	0.065485	0.986853	77	0.326806	0.605867
P11679	WT_TS	-0.776603	0.403429	-1.92501	6	0.102552	0.345692
P11798	WT_TS	0.0325076	0.095514	0.340344	114	0.734224	0.885439
P11881	WT_TS	0.145509	0.140835	1.03319	19	0.314487	0.598358
P11983	WT_TS	0.117195	0.0534665	2.19193	168	0.0297599	0.17558
P12023	WT_TS	-0.521594	0.0932587	-5.59298	52	8.39117e-07	0.000117131
P12367	WT_TS	-0.0641871	0.0681132	-0.942359	58	0.349917	0.630968
P12382	WT_TS	0.202826	0.0691303	2.93397	138	0.00392042	0.0522727
P12658	WT_TS	0.0536242	0.0796244	0.673464	53	0.503579	0.751095
P12787	WT_TS	-0.195882	0.103656	-1.88974	49	0.0647168	0.27133
P12815	WT_TS	-0.00460634	0.0766124	-0.0601252	15	0.95285	0.989546
P12849	WT_TS	-0.0180927	0.11569	-0.156389	9	0.879178	0.960297
P12960	WT_TS	-0.147641	0.0375888	-3.92779	232	0.000113106	0.00400599
P12961	WT_TS	-0.213302	0.157573	-1.35367	13	0.198909	0.479802
P12970	WT_TS	-0.218573	0.0465229	-4.69819	25	8.14649e-05	0.00326915
P13020	WT_TS	-0.0359025	0.0900689	-0.398611	24	0.693704	0.86777
P13595	WT_TS	0.135389	0.0403558	3.35488	177	0.000971449	0.019703
P13707	WT_TS	0.0192748	0.0573192	0.336271	65	0.73775	0.887658
P14094	WT_TS	-0.100378	0.0488462	-2.05499	89	0.0428117	0.218009
P14106	WT_TS	-0.156593	0.197745	-0.791895	7	0.454416	0.718372
P14115	WT_TS	-0.169872	0.103512	-1.64109	8	0.139407	0.401959
P14131	WT_TS	0.0556893	0.0161411	3.45016	18	0.00285572	0.0418682
P14148	WT_TS	-0.705767	0.125631	-5.61778	25	7.60815e-06	0.000622557
P14152	WT_TS	-0.0126989	0.0489583	-0.259381	87	0.795954	0.91823
P14206	WT_TS	-0.00837946	0.0858368	-0.0976209	66	0.922529	0.975128
P14211	WT_TS	0.0559626	0.0662263	0.845021	93	0.400268	0.675333
P14231	WT_TS	0.108179	0.044091	2.45354	44	0.0181763	0.130309
P14576	WT_TS	0.302295	0.206093	1.46679	8	0.18061	0.452573
P14685	WT_TS	0.216752	0.0770455	2.8133	45	0.00724436	0.0776437
P14733	WT_TS	0.248563	0.0893925	2.78058	21	0.0112066	0.0960042
P14824	WT_TS	-0.035845	0.0578525	-0.619594	162	0.536396	0.770266
P14869	WT_TS	-0.109936	0.0238062	-4.61797	36	4.79813e-05	0.00242254
P14873	WT_TS	0.162986	0.0254768	6.3974	471	3.81765e-10	1.00659e-07
P15105	WT_TS	-0.0456336	0.0400753	-1.1387	110	0.257304	0.548592
P15116	WT_TS	-0.0718129	0.0902042	-0.796114	39	0.430785	0.70191
P15209	WT_TS	-0.0643021	0.0330367	-1.94639	3	0.146792	0.407334
P15508	WT_TS	0.311526	0.119078	2.61616	36	0.0129147	0.104954
P15532	WT_TS	0.0343102	0.0628849	0.545604	27	0.589818	0.803927
P16014	WT_TS	0.125987	0.0845996	1.48922	15	0.157153	0.421353
P16045	WT_TS	-0.607159	0.120942	-5.02026	6	0.00240344	0.0372769
P16054	WT_TS	0.0719989	0.0582532	1.23597	111	0.21908	0.504704
P16125	WT_TS	0.0977911	0.0436776	2.23893	139	0.0267495	0.165735
P16254	WT_TS	0.414911	0.37274	1.11314	8	0.297974	0.581012
P16330	WT_TS	0.017063	0.0684401	0.249313	198	0.803377	0.922756
P16332	WT_TS	0.181707	0.11875	1.53016	14	0.148255	0.408287
P16460	WT_TS	0.174906	0.0767163	2.27991	30	0.0298902	0.17558
P16546	WT_TS	-0.00142565	0.0264259	-0.0539489	1059	0.956986	0.989921
P16858	WT_TS	-0.0491715	0.0611967	-0.8035	155	0.422916	0.695062
P17156	WT_TS	-0.176236	0.0729142	-2.41703	58	0.018813	0.131905
P17182	WT_TS	-0.00205764	0.0437866	-0.0469925	115	0.962601	0.992369
P17183	WT_TS	0.0656942	0.0383401	1.71346	98	0.0897895	0.319926
P17225	WT_TS	0.364863	0.128353	2.84266	8	0.0217229	0.144393
P17426	WT_TS	0.0514206	0.0461375	1.11451	205	0.266367	0.555926
P17427	WT_TS	-0.117338	0.0565225	-2.07595	243	0.0389506	0.20616
P17710	WT_TS	-0.0118796	0.0534387	-0.222304	216	0.824287	0.932362
P17742	WT_TS	0.0619277	0.105008	0.589741	69	0.557291	0.784891
P17751	WT_TS	-0.0529964	0.0533171	-0.993985	102	0.322582	0.603645
P17809	WT_TS	0.0557398	0.03079	1.81032	16	0.0890654	0.318782
P18052	WT_TS	-0.0599679	0.23485	-0.255346	7	0.805796	0.924338
P18242	WT_TS	-0.0830147	0.108357	-0.766121	71	0.446144	0.714099
P18572	WT_TS	0.0459068	0.092892	0.494195	50	0.623333	0.824883
P18760	WT_TS	0.0757288	0.0701563	1.07943	86	0.283414	0.568184
P18872	WT_TS	0.0690753	0.0470086	1.46942	118	0.14438	0.405888
P19096	WT_TS	0.0461189	0.0579493	0.795849	224	0.426962	0.699228
P19157	WT_TS	-0.0200109	0.0540571	-0.370181	89	0.712127	0.875622
P19246	WT_TS	0.021959	0.0628564	0.349352	125	0.727413	0.881139
P19253	WT_TS	-0.070428	0.0703386	-1.00127	20	0.328657	0.608824
P19536	WT_TS	-0.137521	0.112527	-1.22211	15	0.240524	0.526534
P19783	WT_TS	-0.212636	0.0496339	-4.28409	49	8.54139e-05	0.00326915
P20029	WT_TS	-0.0229974	0.0282824	-0.813135	147	0.417456	0.689368
P20060	WT_TS	-0.0058782	0.049636	-0.118426	6	0.909595	0.969437
P20108	WT_TS	0.111081	0.100439	1.10596	39	0.27552	0.562174
P20152	WT_TS	-0.00626599	0.0522221	-0.119987	109	0.904714	0.967772
P20357	WT_TS	0.0235371	0.0330456	0.71226	618	0.476573	0.735253
P20444	WT_TS	0.0346965	0.074403	0.466332	26	0.644861	0.835749
P20917	WT_TS	0.011876	0.0821139	0.144629	71	0.885414	0.962163
P21107	WT_TS	0.0578572	0.0243836	2.37279	27	0.0250351	0.158846
P21278	WT_TS	-0.109257	0.07262	-1.5045	7	0.176166	0.445465
P21279	WT_TS	0.172341	0.0563738	3.05712	62	0.00329568	0.0467248
P21447	WT_TS	0.178353	0.378622	0.471057	5	0.657436	0.842237
P21460	WT_TS	-0.0750871	0.0817763	-0.918201	26	0.366954	0.642923
P21614	WT_TS	0.10054	0.66734	0.150658	4	0.887537	0.962581
P21619	WT_TS	0.226921	0.0715361	3.17212	16	0.00591408	0.0684591
P22005	WT_TS	-0.228125	0.317599	-0.718282	6	0.499585	0.747466
P22315	WT_TS	-0.27156	0.0622807	-4.36026	15	0.000559768	0.0127724
P22599	WT_TS	0.394042	0.0694055	5.67739	4	0.0047498	0.0587046
P22723	WT_TS	0.0141549	0.0448565	0.31556	15	0.756684	0.896909
P22892	WT_TS	0.149909	0.0745615	2.01053	35	0.0521292	0.23927
P22907	WT_TS	0.760005	0.381286	1.99327	4	0.117013	0.368753
P23116	WT_TS	0.0948025	0.160582	0.590367	15	0.563734	0.789794
P23198	WT_TS	-0.0738491	0.0315516	-2.34058	7	0.0518005	0.239149
P23242	WT_TS	-0.387442	0.133813	-2.8954	24	0.00794552	0.0800819
P23492	WT_TS	0.0308447	0.0249938	1.23409	5	0.272006	0.560304
P23506	WT_TS	0.1109	0.0805327	1.37708	74	0.17264	0.439094
P23818	WT_TS	0.142489	0.0620617	2.29593	58	0.0253128	0.159753
P23819	WT_TS	0.0389509	0.0563391	0.691367	117	0.490705	0.744528
P23927	WT_TS	-0.0950342	0.166909	-0.569379	40	0.572283	0.79324
P23953	WT_TS	0.0577853	0.247589	0.233392	8	0.821318	0.932362
P24270	WT_TS	0.0328375	0.0874519	0.375492	6	0.720211	0.878243
P24288	WT_TS	0.048869	0.0866637	0.563893	30	0.577019	0.796548
P24369	WT_TS	0.105689	0.0397368	2.65973	35	0.0117179	0.09854
P24472	WT_TS	-0.11043	0.0983415	-1.12293	22	0.273575	0.562072
P24527	WT_TS	0.141467	0.0829428	1.7056	56	0.0936249	0.328171
P24547	WT_TS	-0.302482	0.414993	-0.728884	7	0.489734	0.744008
P24549	WT_TS	-0.0569103	0.0852432	-0.667622	31	0.509315	0.754168
P24668	WT_TS	-0.0766876	0.0749173	-1.02363	7	0.340077	0.622687
P25444	WT_TS	-0.106264	0.0963188	-1.10326	24	0.280856	0.565286
P26039	WT_TS	-0.00613031	0.136629	-0.0448683	14	0.964846	0.993741
P26040	WT_TS	-0.485344	0.153415	-3.16359	16	0.00602095	0.0693578
P26043	WT_TS	0.235244	0.146316	1.60778	6	0.159007	0.421819
P26048	WT_TS	-0.690217	0.199589	-3.45819	8	0.00859065	0.082524
P26231	WT_TS	0.268345	0.494873	0.54225	5	0.61093	0.816337
P26350	WT_TS	1.04336	0.267272	3.90374	7	0.00587054	0.0682882
P26369	WT_TS	-0.375527	0.0430711	-8.71877	5	0.000328613	0.00856921
P26443	WT_TS	-0.0615423	0.0393584	-1.56364	174	0.119719	0.371851
P26516	WT_TS	0.100411	0.203994	0.492227	16	0.629245	0.826748
P26638	WT_TS	0.134248	0.0730517	1.83771	95	0.0692301	0.281891
P26645	WT_TS	0.0895206	0.0519093	1.72456	80	0.0884693	0.317606
P26883	WT_TS	-0.108841	0.0519124	-2.09663	26	0.0459035	0.223674
P27048	WT_TS	-0.107319	0.0407692	-2.63236	15	0.0188435	0.131905
P27546	WT_TS	-0.0604706	0.0642703	-0.94088	79	0.349634	0.630937
P27601	WT_TS	-0.179399	0.0610386	-2.9391	5	0.0322902	0.183564
P27612	WT_TS	0.0993295	0.112097	0.886102	20	0.386093	0.660081
P27659	WT_TS	-0.0419205	0.078128	-0.536562	79	0.593078	0.806032
P27773	WT_TS	0.00704273	0.0518558	0.135814	166	0.892133	0.963251
P28271	WT_TS	0.232566	0.0536368	4.33593	17	0.000448903	0.010547
P28352	WT_TS	-0.0586746	0.028092	-2.08866	7	0.075119	0.295618
P28474	WT_TS	0.0865727	0.0539846	1.60366	66	0.113565	0.362217
P28650	WT_TS	-0.0460218	0.0980469	-0.469386	18	0.64443	0.835749
P28652	WT_TS	-0.250813	0.0777423	-3.22622	81	0.00181052	0.0309091
P28656	WT_TS	-0.0113417	0.0811329	-0.139792	43	0.889477	0.963251
P28658	WT_TS	0.136242	0.0892615	1.52632	40	0.134799	0.396379
P28660	WT_TS	0.0873873	0.0455681	1.91773	203	0.0565489	0.249425
P28661	WT_TS	-0.0417712	0.0916135	-0.455951	51	0.650361	0.836985
P28663	WT_TS	-0.111783	0.0654543	-1.7078	114	0.0903947	0.320661
P28738	WT_TS	-0.108281	0.0939093	-1.15303	50	0.254379	0.545294
P28740	WT_TS	0.0948298	0.0696585	1.36135	50	0.179506	0.451237
P28741	WT_TS	-0.224337	0.221023	-1.015	5	0.356679	0.635434
P28798	WT_TS	-0.387028	0.0657174	-5.88927	25	3.816e-06	0.000388277
P29341	WT_TS	0.0731686	0.0494413	1.47991	68	0.143516	0.405888
P29387	WT_TS	0.247123	0.0979261	2.52356	5	0.052944	0.241618
P29595	WT_TS	-0.0955587	0.183515	-0.520714	8	0.616667	0.821132
P29699	WT_TS	0.278114	0.217268	1.28005	9	0.232535	0.521508
P29758	WT_TS	-0.0946231	0.0649374	-1.45714	70	0.149548	0.410739
P30275	WT_TS	-0.0669435	0.0591709	-1.13136	122	0.260123	0.550188
P30416	WT_TS	0.0753059	0.0662989	1.13585	36	0.263523	0.553305
P30999	WT_TS	0.227104	0.34687	0.654724	4	0.548383	0.778241
P31230	WT_TS	0.17494	0.174047	1.00513	7	0.348307	0.629608
P31324	WT_TS	0.412223	0.0778036	5.29826	52	2.40591e-06	0.000314403
P31648	WT_TS	-0.204052	0.0806577	-2.52986	25	0.0180861	0.130309
P31650	WT_TS	0.0101449	0.0770155	0.131725	24	0.8963	0.96568
P31786	WT_TS	-0.0925647	0.0740306	-1.25036	9	0.2427	0.529104
P31938	WT_TS	-0.0906144	0.0972161	-0.932092	66	0.354686	0.635223
P32020	WT_TS	-0.165448	0.0783914	-2.11054	15	0.0520124	0.239196
P32037	WT_TS	0.109751	0.0261528	4.19652	30	0.000221921	0.00666606
P32067	WT_TS	0.294627	0.124283	2.37061	26	0.0254563	0.160233
P32233	WT_TS	0.457867	0.327056	1.39996	5	0.220414	0.505356
P32848	WT_TS	-0.0133807	0.0556714	-0.240351	34	0.811501	0.928492
P32921	WT_TS	-0.215528	0.144987	-1.48654	15	0.157852	0.421353
P33173	WT_TS	-0.0120515	0.0878464	-0.137189	37	0.891626	0.963251
P34022	WT_TS	0.030297	0.0645142	0.469618	34	0.641626	0.833833
P34152	WT_TS	0.138582	0.379294	0.365368	7	0.725627	0.881139
P34884	WT_TS	0.105098	0.0725481	1.44867	27	0.158946	0.421819
P34914	WT_TS	-0.409194	0.02532	-16.1609	5	1.65321e-05	0.00118881
P35123	WT_TS	0.185241	0.28232	0.656138	7	0.532702	0.769363
P35235	WT_TS	0.00304837	0.0560069	0.0544285	9	0.957783	0.989921
P35276	WT_TS	-0.149894	0.0657172	-2.2809	8	0.0519986	0.239196
P35278	WT_TS	-0.029912	0.0934359	-0.320134	8	0.757068	0.896916
P35279	WT_TS	0.0126236	0.225115	0.0560762	7	0.956848	0.989921
P35282	WT_TS	-0.0976169	0.205389	-0.475279	8	0.647294	0.836978
P35283	WT_TS	0.0496848	0.0888039	0.559489	5	0.599962	0.812352
P35288	WT_TS	-0.136219	0.17808	-0.764932	6	0.473315	0.733144
P35290	WT_TS	-0.178548	0.237369	-0.752194	5	0.485816	0.741532
P35293	WT_TS	-0.0674226	0.0281956	-2.39125	52	0.0204446	0.140624
P35436	WT_TS	0.181653	0.416734	0.435897	5	0.681089	0.859607
P35438	WT_TS	-0.118317	0.0772731	-1.53115	12	0.151659	0.41467
P35486	WT_TS	-0.0426864	0.0455914	-0.936283	123	0.350962	0.63145
P35505	WT_TS	0.168866	0.102741	1.64362	7	0.144255	0.405888
P35564	WT_TS	0.0671126	0.0746073	0.899544	130	0.370026	0.64538
P35585	WT_TS	0.17135	0.246412	0.695381	7	0.509236	0.754168
P35700	WT_TS	-0.0180481	0.0497829	-0.362536	86	0.717841	0.877763
P35762	WT_TS	0.249469	0.140708	1.77296	18	0.0931584	0.327537
P35802	WT_TS	-0.0804113	0.0388737	-2.06853	45	0.0443653	0.220249
P35803	WT_TS	0.10011	0.151045	0.662784	18	0.515867	0.756584
P35922	WT_TS	-0.110923	0.192872	-0.575109	7	0.583222	0.799991
P35979	WT_TS	-0.0567747	0.0584018	-0.972139	35	0.337653	0.619683
P35980	WT_TS	-0.136371	0.0635105	-2.14723	30	0.0399776	0.208958
P36536	WT_TS	0.0936871	0.133632	0.701081	14	0.494741	0.746913
P36916	WT_TS	-0.110347	0.0777928	-1.41848	12	0.181497	0.452997
P37040	WT_TS	0.12792	0.118702	1.07766	23	0.29236	0.57479
P37804	WT_TS	0.316866	0.162531	1.94957	9	0.0830242	0.307838
P38060	WT_TS	0.00460346	0.498895	0.00922731	4	0.99308	0.998434
P38647	WT_TS	0.0919065	0.0537144	1.71102	135	0.0893741	0.319405
P39053	WT_TS	0.0567123	0.0459806	1.2334	273	0.218489	0.504353
P39054	WT_TS	-0.00351077	0.108538	-0.0323461	8	0.974989	0.995176
P39447	WT_TS	-0.243995	0.259528	-0.940149	8	0.374657	0.648004
P40124	WT_TS	-0.0223734	0.0523784	-0.427149	125	0.670006	0.850222
P40142	WT_TS	0.0634401	0.05829	1.08835	191	0.277811	0.564422
P40237	WT_TS	0.152712	0.078669	1.9412	8	0.0881823	0.317056
P40240	WT_TS	-0.114021	0.173928	-0.655568	8	0.530499	0.768543
P40336	WT_TS	-0.218575	0.18663	-1.17116	7	0.279851	0.564836
P41105	WT_TS	-0.0802932	0.215457	-0.372664	8	0.719078	0.877763
P41216	WT_TS	-0.195303	0.0484216	-4.03339	7	0.00497438	0.0605344
P41242	WT_TS	-0.340436	0.264463	-1.28727	4	0.267437	0.556997
P42125	WT_TS	-0.152652	0.164704	-0.926828	27	0.362227	0.638133
P42208	WT_TS	0.25458	0.0716666	3.55228	55	0.000792259	0.0170912
P42669	WT_TS	0.129029	0.0663025	1.94606	61	0.056258	0.248662
P42859	WT_TS	0.7598	0.11046	6.87849	8	0.000127263	0.00425346
P42932	WT_TS	-0.0119667	0.0526054	-0.227481	131	0.820405	0.932345
P43006	WT_TS	-0.0965527	0.0605604	-1.59432	104	0.113899	0.36274
P43024	WT_TS	-0.210696	0.146099	-1.44215	25	0.161673	0.426397
P43247	WT_TS	-0.00522495	0.270033	-0.0193493	6	0.98519	0.997571
P43274	WT_TS	-0.0659753	0.0294868	-2.23745	6	0.0665803	0.275253
P45376	WT_TS	0.0962966	0.067551	1.42554	69	0.15851	0.421819
P45377	WT_TS	-0.171103	0.11503	-1.48747	5	0.197049	0.47714
P45591	WT_TS	0.00659643	0.112405	0.0586846	7	0.954844	0.989884
P45878	WT_TS	-0.135716	0.0750835	-1.80754	26	0.0822627	0.306396
P45952	WT_TS	-0.327054	0.174403	-1.87528	4	0.134011	0.395041
P46061	WT_TS	0.442232	0.101566	4.35414	5	0.00733058	0.0776437
P46096	WT_TS	0.0523426	0.0493562	1.06051	129	0.290895	0.574287
P46097	WT_TS	0.359998	0.116987	3.07726	16	0.00721536	0.0776437
P46460	WT_TS	-0.121291	0.0425181	-2.85268	360	0.00458563	0.0575689
P46471	WT_TS	0.0455509	0.0735581	0.619251	23	0.541837	0.774566
P46638	WT_TS	-0.00230324	0.0596813	-0.0385924	66	0.969332	0.994615
P46660	WT_TS	-0.0774236	0.0426712	-1.81442	172	0.0713551	0.285541
P46664	WT_TS	0.115577	0.0648188	1.78308	59	0.0797171	0.303155
P46737	WT_TS	0.194837	0.155677	1.25155	5	0.266097	0.555852
P46935	WT_TS	0.120209	0.0876324	1.37175	16	0.189073	0.463981
P47199	WT_TS	-0.0388958	0.0785095	-0.495428	27	0.624307	0.825337
P47708	WT_TS	-0.0114313	0.0447509	-0.255443	98	0.798916	0.921199
P47738	WT_TS	0.0471391	0.0395879	1.19075	126	0.235992	0.523179
P47740	WT_TS	0.187255	0.0709449	2.63944	19	0.0161627	0.121759
P47746	WT_TS	0.241458	0.294161	0.820837	8	0.435514	0.70636
P47753	WT_TS	0.205815	0.165762	1.24163	6	0.260708	0.550342
P47754	WT_TS	-0.000179266	0.0458298	-0.00391156	62	0.996892	0.998575
P47757	WT_TS	0.0441501	0.0467038	0.945321	78	0.347414	0.629324
P47791	WT_TS	0.0151483	0.111301	0.136102	31	0.892621	0.963251
P47809	WT_TS	0.0874934	0.0591911	1.47815	44	0.146491	0.407334
P47857	WT_TS	0.102981	0.053736	1.91643	171	0.0569783	0.250388
P47867	WT_TS	-0.180119	0.147828	-1.21844	5	0.277408	0.564087
P47911	WT_TS	-0.165788	0.0147838	-11.2142	25	3.02418e-11	1.0696e-08
P47915	WT_TS	-0.0634912	0.468121	-0.13563	6	0.89655	0.96568
P47941	WT_TS	-0.00670592	0.324982	-0.0206348	6	0.984206	0.997571
P47955	WT_TS	0.0263667	0.0652327	0.404195	27	0.689253	0.86438
P47962	WT_TS	0.131301	0.0984805	1.33327	24	0.194962	0.474509
P47963	WT_TS	0.0941633	0.0520679	1.80847	43	0.0775294	0.301109
P48024	WT_TS	0.312467	0.0954711	3.27289	7	0.0136199	0.108822
P48036	WT_TS	-0.0198705	0.0448886	-0.442664	60	0.659601	0.843336
P48318	WT_TS	0.257985	0.0837735	3.07956	28	0.00460939	0.0575689
P48320	WT_TS	0.0596521	0.0852166	0.700006	62	0.486542	0.741532
P48428	WT_TS	0.403433	0.0730268	5.52445	14	7.4886e-05	0.00317329
P48453	WT_TS	-0.0853032	0.0637624	-1.33783	64	0.185686	0.457564
P48542	WT_TS	-0.496879	0.377983	-1.31456	6	0.236671	0.523179
P48543	WT_TS	0.193161	0.254234	0.759774	8	0.469185	0.730083
P48678	WT_TS	0.205826	0.0744654	2.76405	56	0.00771328	0.0795809
P48722	WT_TS	0.0771857	0.0535449	1.44151	160	0.151394	0.41467
P48755	WT_TS	-0.161288	0.177102	-0.910706	7	0.39273	0.668063
P48758	WT_TS	-0.587569	0.0424088	-13.8549	115	0	0
P48771	WT_TS	-0.340055	0.0671441	-5.06455	9	0.000676849	0.0151525
P48774	WT_TS	0.326754	0.0753138	4.33857	85	3.92939e-05	0.00216848
P48962	WT_TS	0.0601295	0.0597345	1.00661	54	0.318611	0.601012
P49312	WT_TS	-0.0426925	0.058169	-0.73394	61	0.465797	0.726665
P49442	WT_TS	-0.00778222	0.104395	-0.0745457	34	0.941013	0.985013
P49443	WT_TS	-0.143142	0.096499	-1.48336	18	0.155279	0.419165
P49615	WT_TS	0.118509	0.0413959	2.86282	35	0.00704611	0.0766992
P49722	WT_TS	0.0912872	0.0826467	1.10455	43	0.275498	0.562174
P50114	WT_TS	0.0538053	0.117792	0.456782	9	0.658652	0.842578
P50136	WT_TS	0.364007	0.287638	1.26551	4	0.274384	0.562174
P50153	WT_TS	-0.0593998	0.233916	-0.253936	8	0.80595	0.924338
P50171	WT_TS	-0.266403	0.278595	-0.956237	4	0.393103	0.668219
P50247	WT_TS	0.0972712	0.0847097	1.14829	60	0.255407	0.547004
P50396	WT_TS	-0.0597612	0.0460484	-1.29779	164	0.196182	0.4765
P50428	WT_TS	-0.373421	0.311816	-1.19757	5	0.284756	0.568534
P50429	WT_TS	0.0163434	0.21006	0.0778037	6	0.940514	0.985013
P50516	WT_TS	-0.0526898	0.0482769	-1.09141	232	0.276226	0.562647
P50518	WT_TS	0.0124605	0.0426833	0.291928	52	0.771503	0.904534
P50544	WT_TS	-0.252005	0.07116	-3.54139	45	0.00093947	0.0192186
P50571	WT_TS	-0.18701	0.0745115	-2.50981	15	0.0240358	0.155839
P50580	WT_TS	-0.321701	0.604608	-0.532082	7	0.611132	0.816337
P51150	WT_TS	-0.0411047	0.0433763	-0.94763	76	0.346321	0.629117
P51174	WT_TS	-0.159771	0.0944151	-1.69222	26	0.102557	0.345692
P51410	WT_TS	-0.164472	0.100745	-1.63255	15	0.123374	0.376498
P51660	WT_TS	0.1559	0.128447	1.21373	14	0.244931	0.532254
P51830	WT_TS	0.116697	0.135489	0.861301	12	0.405954	0.679357
P51855	WT_TS	0.105811	0.0461333	2.29359	12	0.0406668	0.211628
P51859	WT_TS	0.279028	0.122561	2.27665	33	0.029422	0.175196
P51863	WT_TS	-0.306072	0.0546886	-5.59662	74	3.50687e-07	6.78873e-05
P51880	WT_TS	0.0720625	0.0761814	0.945933	13	0.361434	0.637209
P51881	WT_TS	0.173644	0.0844082	2.05719	57	0.0442538	0.220249
P51906	WT_TS	0.184278	0.303783	0.606609	8	0.560926	0.788086
P52196	WT_TS	0.14328	0.065046	2.20274	18	0.0408843	0.212294
P52480	WT_TS	0.0265149	0.0407352	0.650908	266	0.515668	0.756584
P52503	WT_TS	0.0262173	0.124235	0.211031	17	0.835372	0.939024
P52760	WT_TS	0.0828743	0.0594664	1.39363	17	0.181382	0.452997
P53026	WT_TS	-0.0624689	0.0810103	-0.771124	24	0.44816	0.714226
P53395	WT_TS	0.111945	0.068398	1.63666	36	0.110415	0.358923
P53810	WT_TS	-0.113523	0.106637	-1.06457	83	0.290158	0.573787
P53986	WT_TS	-0.19556	0.0974114	-2.00757	15	0.0630549	0.267819
P53994	WT_TS	-0.258541	0.114152	-2.26488	21	0.0342222	0.190186
P53996	WT_TS	-0.0240503	0.104839	-0.229402	8	0.824313	0.932362
P54071	WT_TS	-0.0338507	0.0645469	-0.524436	97	0.601172	0.812404
P54227	WT_TS	0.032518	0.104856	0.310121	14	0.761038	0.898497
P54728	WT_TS	0.258518	0.0932439	2.77249	21	0.0114112	0.0969838
P54775	WT_TS	0.269853	0.0814955	3.31127	39	0.00200846	0.0329313
P54823	WT_TS	-0.112666	0.0854032	-1.31923	28	0.19778	0.478422
P54923	WT_TS	0.0026236	0.110322	0.0237813	19	0.981275	0.996919
P55012	WT_TS	-0.213722	0.0866451	-2.46664	7	0.0430444	0.218257
P55066	WT_TS	-0.191214	0.0572556	-3.33966	99	0.00118357	0.0224689
P55088	WT_TS	-0.0774449	0.145412	-0.532589	23	0.599427	0.812352
P55258	WT_TS	0.333701	0.381939	0.873702	7	0.411249	0.683175
P55264	WT_TS	0.00623701	0.101953	0.0611752	53	0.95145	0.988958
P55302	WT_TS	-0.328277	0.118029	-2.78131	13	0.0155769	0.118855
P55821	WT_TS	-0.152549	0.223505	-0.682529	8	0.514178	0.756325
P56135	WT_TS	-0.0997486	0.0938021	-1.06339	9	0.315302	0.598569
P56371	WT_TS	0.23508	0.0447325	5.25525	6	0.00191012	0.0319206
P56375	WT_TS	-0.191163	0.0369888	-5.16815	16	9.33809e-05	0.00346239
P56376	WT_TS	-0.00721453	0.0391989	-0.184049	7	0.859193	0.948309
P56379	WT_TS	0.100892	0.0280235	3.60025	9	0.00574602	0.0675016
P56380	WT_TS	-0.12437	0.0836178	-1.48736	14	0.159093	0.421819
P56387	WT_TS	0.0524212	0.0545002	0.961854	6	0.373268	0.647015
P56391	WT_TS	-0.169727	0.0790404	-2.14735	35	0.0387712	0.20616
P56394	WT_TS	0.109339	0.232804	0.469663	7	0.652875	0.838489
P56395	WT_TS	-0.18478	0.165422	-1.11702	17	0.279524	0.564836
P56399	WT_TS	0.0064426	0.0536923	0.119991	167	0.904634	0.967772
P56480	WT_TS	0.0461275	0.0373315	1.23562	204	0.218022	0.504256
P56564	WT_TS	0.0280695	0.0653389	0.429599	69	0.668826	0.849289
P56565	WT_TS	0.235595	0.351621	0.670025	8	0.521709	0.761387
P56695	WT_TS	0.837746	0.168999	4.95712	8	0.00111091	0.0214324
P56812	WT_TS	-0.110242	0.144218	-0.764408	14	0.457316	0.719778
P56873	WT_TS	0.142972	0.129101	1.10744	6	0.310513	0.595672
P56959	WT_TS	-0.0728647	0.0776509	-0.938363	20	0.359253	0.6367
P57746	WT_TS	-0.129278	0.058805	-2.19841	88	0.0305434	0.177212
P57759	WT_TS	-0.0676605	0.0998669	-0.677507	17	0.507201	0.754168
P57776	WT_TS	0.000902925	0.0651081	0.0138681	44	0.988998	0.997589
P57780	WT_TS	0.00967811	0.0767369	0.126121	90	0.899918	0.96687
P58044	WT_TS	0.0628939	0.0815255	0.771463	18	0.450442	0.716095
P58252	WT_TS	0.130104	0.0446749	2.91225	223	0.00395295	0.0524042
P58281	WT_TS	0.0922952	0.0535479	1.7236	187	0.0864324	0.31506
P58389	WT_TS	0.0435056	0.0946063	0.45986	45	0.647831	0.836978
P58404	WT_TS	-0.125777	0.0615256	-2.04431	13	0.0617268	0.264878
P58771	WT_TS	0.302723	0.164494	1.84033	8	0.102994	0.346672
P58871	WT_TS	0.0204991	0.101215	0.202531	4	0.849386	0.944048
P59017	WT_TS	0.219562	0.0843783	2.60211	29	0.0144426	0.113852
P59108	WT_TS	-0.12009	0.107895	-1.11302	14	0.284445	0.568534
P59279	WT_TS	-0.184947	0.313242	-0.590428	8	0.571201	0.792551
P59325	WT_TS	-0.045476	0.109588	-0.414971	26	0.681567	0.859607
P59764	WT_TS	-0.027381	0.111389	-0.245813	27	0.807686	0.925019
P59999	WT_TS	0.0925549	0.0654529	1.41407	54	0.163082	0.428564
P60041	WT_TS	0.254839	0.214166	1.18991	8	0.268193	0.557776
P60122	WT_TS	0.556622	0.301886	1.84382	6	0.11477	0.364102
P60202	WT_TS	0.151097	0.0489737	3.08526	69	0.00292554	0.0423311
P60229	WT_TS	0.272134	0.202469	1.34408	14	0.200301	0.480695
P60335	WT_TS	-0.0168067	0.0500031	-0.336113	35	0.738792	0.888006
P60469	WT_TS	0.00724839	0.0733022	0.0988837	32	0.921847	0.975128
P60487	WT_TS	0.108093	0.100775	1.07262	45	0.289159	0.572289
P60521	WT_TS	-0.0243711	0.081205	-0.300118	9	0.770903	0.904534
P60710	WT_TS	-0.250832	0.394374	-0.636024	8	0.542524	0.774615
P60761	WT_TS	0.990845	1.71158	0.578906	5	0.587752	0.802708
P60766	WT_TS	0.0774831	0.0872941	0.887609	48	0.379177	0.65344
P60824	WT_TS	-0.197902	0.156435	-1.26507	6	0.252756	0.543781
P60840	WT_TS	0.033253	0.155618	0.213684	8	0.836139	0.939024
P60843	WT_TS	0.123443	0.0649012	1.90201	39	0.0645747	0.271214
P60867	WT_TS	-0.059092	0.119871	-0.492963	17	0.628346	0.826532
P60879	WT_TS	0.0228562	0.0418678	0.545914	116	0.586174	0.801383
P60904	WT_TS	-0.0017192	0.0563234	-0.0305237	18	0.975985	0.995176
P61021	WT_TS	0.192494	0.0314438	6.12184	5	0.00168699	0.0292206
P61022	WT_TS	-0.259075	0.0717666	-3.60997	7	0.0086245	0.082524
P61027	WT_TS	-0.0135149	0.12536	-0.107809	32	0.91482	0.971306
P61028	WT_TS	0.132061	0.0618073	2.13666	9	0.0613537	0.263754
P61082	WT_TS	0.0594512	0.0717	0.829166	46	0.411292	0.683175
P61087	WT_TS	0.0456699	0.0889852	0.513231	7	0.623586	0.824883
P61089	WT_TS	0.0400639	0.0801328	0.499968	49	0.619335	0.82243
P61161	WT_TS	0.0735482	0.0572883	1.28383	67	0.203625	0.48417
P61164	WT_TS	0.227411	0.0484603	4.69272	12	0.000520767	0.0119979
P61202	WT_TS	-0.0484982	0.0927451	-0.522919	29	0.605003	0.813873
P61205	WT_TS	-0.385221	0.39062	-0.98618	5	0.369332	0.645378
P61211	WT_TS	0.346977	0.194184	1.78685	8	0.111776	0.360856
P61222	WT_TS	0.310438	0.0990219	3.13505	38	0.00330795	0.0467248
P61226	WT_TS	-0.14026	0.0936227	-1.49814	23	0.147697	0.407861
P61255	WT_TS	-0.0332829	0.0194405	-1.71203	6	0.137732	0.400536
P61264	WT_TS	0.0156255	0.0453839	0.344295	98	0.731362	0.884117
P61294	WT_TS	-0.297423	0.0604285	-4.9219	9	0.00082245	0.0175826
P61358	WT_TS	-0.130535	0.0556989	-2.34359	25	0.0273529	0.167221
P61750	WT_TS	0.165347	0.0574069	2.88026	15	0.0114435	0.0969838
P61759	WT_TS	0.255075	0.0876425	2.9104	22	0.00810935	0.0802866
P61804	WT_TS	0.270563	0.260782	1.03751	5	0.347047	0.629138
P61922	WT_TS	-0.00712949	0.0515552	-0.138289	196	0.890154	0.963251
P61957	WT_TS	-0.0333278	0.0971023	-0.343223	8	0.740276	0.888006
P61961	WT_TS	0.20926	0.0470749	4.44525	9	0.00161122	0.0281134
P61963	WT_TS	-0.450612	0.267055	-1.68733	4	0.166813	0.432878
P61967	WT_TS	-0.346723	0.296703	-1.16859	8	0.276212	0.562647
P61971	WT_TS	0.0635152	0.0922427	0.688566	38	0.495279	0.746913
P61979	WT_TS	0.0472047	0.049532	0.953016	128	0.342378	0.626418
P61982	WT_TS	-0.030806	0.0846802	-0.363793	67	0.717158	0.877763
P62046	WT_TS	0.0942422	0.221233	0.425986	8	0.681347	0.859607
P62073	WT_TS	-0.15851	0.126337	-1.25466	9	0.241206	0.527055
P62075	WT_TS	0.0549316	0.0458216	1.19881	15	0.249197	0.539222
P62077	WT_TS	-0.212426	0.153475	-1.38411	5	0.224919	0.51075
P62082	WT_TS	0.0661349	0.0643617	1.02755	27	0.313279	0.598078
P62137	WT_TS	-0.0777982	0.076233	-1.02053	27	0.316534	0.599604
P62141	WT_TS	0.025504	0.0684325	0.372689	26	0.712401	0.875622
P62192	WT_TS	-0.0140916	0.0698559	-0.201724	36	0.841268	0.940777
P62196	WT_TS	0.0672966	0.0935393	0.719447	34	0.476782	0.735253
P62204	WT_TS	-0.00291635	0.0547044	-0.0533111	62	0.957655	0.989921
P62242	WT_TS	-0.0246794	0.0553428	-0.445937	56	0.657362	0.842237
P62245	WT_TS	0.0638347	0.0794861	0.803093	22	0.430512	0.70191
P62259	WT_TS	-0.0605294	0.0349358	-1.73259	136	0.0854358	0.314324
P62264	WT_TS	-0.0939226	0.0443548	-2.11753	17	0.0492574	0.233309
P62267	WT_TS	-0.28083	0.104063	-2.69864	9	0.0244482	0.157224
P62270	WT_TS	-0.0338602	0.0646996	-0.523345	27	0.605003	0.813873
P62274	WT_TS	-0.200932	0.21514	-0.933961	6	0.386369	0.660081
P62281	WT_TS	-0.15402	0.150567	-1.02293	16	0.321559	0.603645
P62301	WT_TS	0.131483	0.043983	2.98941	18	0.00786439	0.079753
P62305	WT_TS	0.239538	0.11765	2.03603	7	0.0811871	0.304838
P62307	WT_TS	0.115196	0.239193	0.481605	8	0.642985	0.834684
P62309	WT_TS	0.147895	0.242312	0.610349	8	0.558566	0.785801
P62315	WT_TS	-0.0536216	0.105296	-0.509247	7	0.626235	0.825644
P62317	WT_TS	0.0992566	0.109894	0.9032	6	0.401225	0.675733
P62320	WT_TS	0.0955273	0.103978	0.91873	15	0.372775	0.647015
P62331	WT_TS	0.0384004	0.0672197	0.571267	26	0.572724	0.793389
P62334	WT_TS	0.067358	0.0732789	0.919201	32	0.364868	0.641832
P62482	WT_TS	0.154732	0.0961048	1.61003	76	0.111536	0.360856
P62484	WT_TS	0.180373	0.114383	1.57691	20	0.130502	0.389047
P62500	WT_TS	0.712982	0.619393	1.1511	6	0.29349	0.576056
P62627	WT_TS	0.104448	0.0602084	1.73478	16	0.101999	0.345531
P62631	WT_TS	0.118275	0.0663538	1.78249	69	0.0790691	0.302247
P62702	WT_TS	-0.19953	0.0567717	-3.5146	92	0.000685375	0.0151999
P62715	WT_TS	-0.20445	0.186651	-1.09536	7	0.30961	0.595672
P62717	WT_TS	-0.0943095	0.209619	-0.449909	6	0.668574	0.849289
P62743	WT_TS	0.0856264	0.0706097	1.21267	35	0.233377	0.521964
P62746	WT_TS	0.0577181	0.045442	1.27015	58	0.209104	0.493735
P62748	WT_TS	-0.0132104	0.0544914	-0.242432	14	0.811961	0.928571
P62751	WT_TS	-0.022207	0.0582196	-0.381436	17	0.707605	0.873646
P62754	WT_TS	0.0223785	0.119858	0.186708	18	0.853978	0.9444
P62761	WT_TS	0.246615	0.0588144	4.19311	87	6.59606e-05	0.00291867
P62774	WT_TS	-0.0354951	0.07702	-0.460855	33	0.647926	0.836978
P62806	WT_TS	-0.163998	0.073093	-2.24369	26	0.03359	0.187993
P62814	WT_TS	-0.0591025	0.0487797	-1.21162	182	0.227228	0.513535
P62821	WT_TS	0.31885	0.144492	2.20669	14	0.0445378	0.220643
P62823	WT_TS	0.188006	0.122489	1.53488	25	0.137373	0.400536
P62827	WT_TS	0.000633172	0.0523207	0.0121017	43	0.9904	0.997589
P62830	WT_TS	-0.197982	0.0887325	-2.23123	9	0.0525912	0.240925
P62835	WT_TS	0.170359	0.247697	0.687771	8	0.511042	0.754168
P62838	WT_TS	0.0168137	0.133175	0.126253	8	0.902647	0.967626
P62843	WT_TS	-0.428971	0.172202	-2.49109	6	0.0470926	0.226239
P62849	WT_TS	0.0554342	0.0241117	2.29905	7	0.0550678	0.246558
P62852	WT_TS	-0.0762619	0.0645925	-1.18066	8	0.271647	0.560051
P62855	WT_TS	-0.0148573	0.205735	-0.0722155	9	0.94401	0.986195
P62858	WT_TS	0.184033	0.0182193	10.101	6	5.4694e-05	0.00264875
P62869	WT_TS	0.00370526	0.0684267	0.0541494	39	0.957093	0.989921
P62874	WT_TS	-0.158742	0.0641028	-2.47637	54	0.0164375	0.123048
P62878	WT_TS	0.210719	0.223733	0.941835	6	0.382634	0.657013
P62880	WT_TS	0.0693646	0.106284	0.652637	35	0.518254	0.758295
P62881	WT_TS	0.125478	0.0817774	1.53439	38	0.133219	0.393376
P62889	WT_TS	-0.0518836	0.0348448	-1.48899	14	0.158668	0.421819
P62897	WT_TS	-0.229587	0.201018	-1.14212	36	0.260943	0.550342
P62900	WT_TS	-0.185169	0.373886	-0.495256	8	0.633735	0.827202
P62908	WT_TS	0.118502	0.0610831	1.94002	58	0.0572447	0.251094
P62911	WT_TS	0.45366	0.0273602	16.581	7	7.08782e-07	0.000111791
P62918	WT_TS	-0.0942505	0.0784429	-1.20152	40	0.236616	0.523179
P62960	WT_TS	0.584386	0.45986	1.27079	6	0.250848	0.541679
P62962	WT_TS	0.0718045	0.0714623	1.00479	43	0.32062	0.6024
P62983	WT_TS	0.00328236	0.0439739	0.0746433	45	0.940829	0.985013
P62996	WT_TS	0.175289	0.178099	0.984225	7	0.357793	0.635987
P63001	WT_TS	-0.0404803	0.0856185	-0.472799	34	0.639378	0.831822
P63005	WT_TS	-0.14048	0.0560225	-2.50756	62	0.0147899	0.115449
P63011	WT_TS	0.144869	0.0403362	3.59154	35	0.000998894	0.0199191
P63017	WT_TS	0.0297583	0.0297745	0.999458	151	0.319172	0.601012
P63024	WT_TS	0.129867	0.172442	0.753105	4	0.493285	0.746399
P63028	WT_TS	-0.0110111	0.0893001	-0.123304	33	0.902614	0.967626
P63037	WT_TS	0.0354957	0.103144	0.344138	25	0.73362	0.885439
P63038	WT_TS	0.113533	0.0512657	2.2146	172	0.0281017	0.169683
P63040	WT_TS	-0.120322	0.114137	-1.05419	22	0.303237	0.587601
P63044	WT_TS	-0.188146	0.12125	-1.55172	9	0.155144	0.419165
P63046	WT_TS	0.38102	0.158425	2.40506	15	0.0295315	0.175196
P63054	WT_TS	-0.331174	0.070661	-4.6868	18	0.000183687	0.00558833
P63073	WT_TS	0.18514	0.122126	1.51597	7	0.173307	0.44028
P63082	WT_TS	-0.238657	0.137861	-1.73114	8	0.121671	0.373511
P63085	WT_TS	-0.170225	0.0717091	-2.37382	108	0.0193713	0.134434
P63087	WT_TS	-0.160642	0.043579	-3.68623	7	0.00779534	0.0797342
P63089	WT_TS	0.275759	0.350165	0.787514	6	0.460949	0.722956
P63094	WT_TS	-0.0742944	0.09606	-0.773417	49	0.442991	0.713141
P63101	WT_TS	-0.0511984	0.0639925	-0.800069	104	0.425495	0.698314
P63141	WT_TS	0.100507	0.0554563	1.81237	5	0.129676	0.388536
P63143	WT_TS	0.362341	0.211455	1.71357	5	0.147279	0.407334
P63158	WT_TS	0.0473132	0.103817	0.455736	36	0.651317	0.837256
P63168	WT_TS	0.0691314	0.144826	0.477342	8	0.645887	0.836165
P63213	WT_TS	-0.464768	0.300045	-1.54899	9	0.155793	0.419632
P63216	WT_TS	-0.0714339	0.058579	-1.21945	18	0.238414	0.524535
P63242	WT_TS	-0.146761	0.0877944	-1.67164	27	0.106147	0.352187
P63254	WT_TS	0.0452912	0.292307	0.154944	7	0.881238	0.960297
P63260	WT_TS	-0.231664	0.308215	-0.751629	8	0.473804	0.733181
P63276	WT_TS	0.14066	0.131049	1.07334	18	0.297297	0.580169
P63280	WT_TS	0.0892482	0.234514	0.380566	8	0.713431	0.876024
P63318	WT_TS	-0.0716648	0.0472638	-1.51627	180	0.131205	0.389673
P63321	WT_TS	0.297222	0.0633424	4.6923	7	0.0022285	0.0356919
P63323	WT_TS	0.13323	0.096143	1.38575	34	0.174848	0.443284
P63325	WT_TS	-0.124204	0.208539	-0.595589	8	0.567913	0.791942
P63328	WT_TS	0.0617268	0.0568414	1.08595	106	0.279966	0.564836
P63330	WT_TS	0.0388224	0.149982	0.258848	8	0.802288	0.922756
P67778	WT_TS	-0.115834	0.0772906	-1.49868	84	0.137706	0.400536
P67871	WT_TS	0.294024	0.154772	1.89973	34	0.0659784	0.27324
P67984	WT_TS	-0.372786	0.126031	-2.95789	18	0.00842129	0.0815662
P68037	WT_TS	0.0947678	0.111757	0.847983	34	0.402378	0.677194
P68040	WT_TS	-0.203165	0.0605544	-3.35508	78	0.00122754	0.0231187
P68181	WT_TS	0.357111	0.098841	3.61298	23	0.00146276	0.0260988
P68254	WT_TS	0.0541796	0.0411202	1.31759	62	0.192489	0.470903
P68368	WT_TS	0.0978813	0.0788595	1.24121	50	0.22032	0.505356
P68369	WT_TS	0.512956	0.494882	1.03652	8	0.33027	0.610858
P68372	WT_TS	-0.019078	0.115861	-0.164663	8	0.873294	0.95808
P68404	WT_TS	0.106957	0.0832252	1.28515	57	0.203938	0.484429
P68433	WT_TS	0.402329	0.70578	0.570048	5	0.593303	0.806032
P68510	WT_TS	-0.0974839	0.0626215	-1.55672	81	0.123437	0.376498
P70168	WT_TS	0.129429	0.065393	1.97925	154	0.0495706	0.234325
P70175	WT_TS	-0.138636	0.0625359	-2.21691	63	0.0302464	0.176785
P70188	WT_TS	0.320154	0.247656	1.29274	7	0.237133	0.523457
P70195	WT_TS	-0.0229573	0.12232	-0.187682	14	0.853819	0.9444
P70202	WT_TS	0.0354407	0.0592055	0.598605	17	0.557329	0.784891
P70206	WT_TS	0.0580023	0.0740202	0.7836	14	0.44633	0.714099
P70232	WT_TS	0.0305126	0.0682022	0.447384	5	0.673313	0.853055
P70236	WT_TS	-0.1911	0.132019	-1.44752	5	0.207407	0.490705
P70290	WT_TS	0.334604	0.1097	3.05016	12	0.0100816	0.089602
P70296	WT_TS	-0.0265174	0.0418481	-0.633658	99	0.527765	0.766055
P70297	WT_TS	0.0861331	0.0926773	0.929387	35	0.359054	0.6367
P70333	WT_TS	-0.0807269	0.07351	-1.09818	8	0.304077	0.587601
P70336	WT_TS	0.00739315	0.0743665	0.099415	47	0.921232	0.975128
P70349	WT_TS	0.083576	0.080041	1.04417	33	0.303998	0.587601
P70362	WT_TS	0.143397	0.145642	0.984585	5	0.370043	0.64538
P70372	WT_TS	0.152245	0.0994752	1.53049	33	0.135427	0.397733
P70392	WT_TS	-0.114316	0.150265	-0.760759	7	0.471645	0.731034
P70398	WT_TS	0.136573	0.0938956	1.45452	47	0.152448	0.41467
P70399	WT_TS	0.0104002	0.0721361	0.144175	4	0.892335	0.963251
P70404	WT_TS	0.0119352	0.0458162	0.260503	77	0.795171	0.91822
P70414	WT_TS	-0.0120822	0.100844	-0.119811	47	0.905144	0.967772
P70429	WT_TS	-0.172494	0.123123	-1.40099	8	0.198793	0.479802
P70441	WT_TS	-0.0481624	0.0625135	-0.770431	31	0.446876	0.714099
P70663	WT_TS	0.143061	0.126095	1.13455	20	0.269981	0.559255
P70698	WT_TS	0.0259033	0.267487	0.0968395	8	0.925236	0.975815
P70699	WT_TS	-0.0963253	0.139522	-0.690394	8	0.509477	0.754168
P70704	WT_TS	-0.115525	0.0458561	-2.51929	70	0.0140452	0.111844
P80313	WT_TS	0.149404	0.0871208	1.7149	98	0.089524	0.319459
P80314	WT_TS	0.106786	0.0520167	2.05292	162	0.0416889	0.213821
P80315	WT_TS	-0.00328842	0.0571111	-0.0575794	114	0.954184	0.989719
P80316	WT_TS	0.0184538	0.0598043	0.308569	139	0.758111	0.897703
P80317	WT_TS	-0.0292963	0.0511647	-0.572587	111	0.568082	0.791942
P80318	WT_TS	0.0275753	0.0470244	0.586403	128	0.558637	0.785801
P80560	WT_TS	0.314661	0.303832	1.03564	5	0.347835	0.629605
P83940	WT_TS	-0.162592	0.0842357	-1.9302	26	0.0645585	0.271214
P84075	WT_TS	0.132095	0.0653762	2.02053	36	0.0508157	0.236407
P84078	WT_TS	0.152562	0.404526	0.377139	5	0.721547	0.878969
P84084	WT_TS	-0.209522	0.122847	-1.70556	32	0.0977808	0.33727
P84086	WT_TS	-0.0758278	0.0503776	-1.50519	35	0.141248	0.404319
P84089	WT_TS	0.154345	0.0443045	3.48374	9	0.0068978	0.0760331
P84091	WT_TS	-0.00413768	0.0607208	-0.0681427	133	0.945774	0.986375
P84096	WT_TS	-0.0697974	0.0552275	-1.26382	30	0.216029	0.502187
P84099	WT_TS	-0.171598	0.0304565	-5.63422	14	6.16126e-05	0.0028668
P84104	WT_TS	-0.365297	0.0941028	-3.88189	9	0.00372068	0.0513323
P84228	WT_TS	0.00349634	0.623501	0.00560759	7	0.995682	0.998434
P84244	WT_TS	0.592123	0.791164	0.748419	8	0.475632	0.734815
P85094	WT_TS	-0.257644	0.0691171	-3.72764	7	0.00738156	0.0776437
P97300	WT_TS	0.00605278	0.0442171	0.136888	58	0.891594	0.963251
P97315	WT_TS	0.145462	0.0985831	1.47553	45	0.147034	0.407334
P97351	WT_TS	-0.106076	0.0633212	-1.6752	42	0.101326	0.344479
P97352	WT_TS	-0.135474	0.20283	-0.667922	5	0.533771	0.769363
P97355	WT_TS	-0.0316562	0.125617	-0.252005	25	0.803097	0.922756
P97370	WT_TS	0.0798599	0.0622839	1.28219	30	0.209595	0.494336
P97371	WT_TS	-0.257059	0.137184	-1.87383	11	0.0877461	0.317056
P97372	WT_TS	0.0707153	0.274692	0.257434	8	0.803341	0.922756
P97379	WT_TS	-0.00147696	0.0659633	-0.0223906	39	0.982251	0.996919
P97384	WT_TS	-0.15889	0.084529	-1.87971	23	0.0728746	0.290641
P97427	WT_TS	0.0437807	0.0361939	1.20961	187	0.227954	0.513914
P97441	WT_TS	0.0240234	0.0626745	0.383304	15	0.706872	0.873646
P97447	WT_TS	0.133928	0.0714142	1.87537	17	0.078025	0.301552
P97450	WT_TS	-0.0904871	0.0486621	-1.8595	42	0.0699708	0.282851
P97461	WT_TS	0.0551903	0.072199	0.764419	7	0.469597	0.730086
P97467	WT_TS	-0.978576	0.342075	-2.86071	4	0.0458967	0.223674
P97492	WT_TS	-0.23609	0.101125	-2.33464	33	0.0257952	0.161353
P97493	WT_TS	-0.00899627	0.080288	-0.11205	8	0.913544	0.970385
P97494	WT_TS	0.256279	0.0665519	3.85082	8	0.00487187	0.0599013
P97797	WT_TS	0.0243069	0.0862859	0.281701	64	0.779081	0.90879
P97798	WT_TS	0.388793	0.165096	2.35494	5	0.0651588	0.271704
P97807	WT_TS	0.0895322	0.0470347	1.90353	109	0.0596083	0.25916
P97822	WT_TS	0.210667	0.0742594	2.8369	5	0.0363786	0.198451
P97823	WT_TS	0.170806	0.0543813	3.1409	6	0.0200449	0.138275
P97825	WT_TS	-0.0368659	0.104737	-0.351986	9	0.73295	0.885135
P97855	WT_TS	0.165913	0.114004	1.45532	4	0.219279	0.504704
P98086	WT_TS	0.103392	0.284896	0.362911	7	0.727382	0.881139
P99024	WT_TS	0.156944	0.0863948	1.81659	27	0.0803982	0.303375
P99026	WT_TS	0.0821823	0.0761638	1.07902	32	0.288645	0.571749
P99027	WT_TS	-0.0178857	0.107525	-0.16634	18	0.869743	0.95551
P99028	WT_TS	-0.0812934	0.044712	-1.81816	17	0.0867051	0.315559
P99029	WT_TS	0.135174	0.0783038	1.72628	80	0.0881576	0.317056
Q00493	WT_TS	0.155969	0.0871892	1.78885	62	0.078524	0.302005
Q00612	WT_TS	-0.0687485	0.056834	-1.20964	20	0.240523	0.526534
Q00623	WT_TS	0.305102	0.121073	2.51998	24	0.0187977	0.131905
Q00896	WT_TS	0.104461	0.71062	0.147	4	0.890243	0.963251
Q00897	WT_TS	0.0548688	0.278364	0.197112	8	0.848656	0.944048
Q00PI9	WT_TS	0.242491	0.0814425	2.97745	25	0.0063739	0.072025
Q01065	WT_TS	0.359343	0.0796251	4.51294	6	0.00404784	0.053364
Q01097	WT_TS	-0.0185357	0.297939	-0.062213	4	0.953378	0.989661
Q01405	WT_TS	0.146821	0.0923102	1.59051	28	0.122948	0.375974
Q01730	WT_TS	0.171518	0.315895	0.542959	5	0.610476	0.816337
Q01768	WT_TS	-0.27594	0.116636	-2.36581	8	0.0455433	0.223566
Q01853	WT_TS	0.0859133	0.0478434	1.79572	279	0.0736212	0.29213
Q02053	WT_TS	0.0773444	0.0462411	1.67263	242	0.0956918	0.332957
Q02248	WT_TS	-0.0611899	0.0759178	-0.806002	113	0.421934	0.694348
Q02357	WT_TS	0.187893	0.151177	1.24286	6	0.260284	0.550188
Q02819	WT_TS	-0.172575	0.112079	-1.53976	5	0.184243	0.455425
Q03137	WT_TS	0.0430859	0.089436	0.481751	37	0.63282	0.827202
Q03265	WT_TS	0.0431765	0.051629	0.836283	217	0.403916	0.677641
Q03517	WT_TS	0.0548724	0.0996582	0.550605	29	0.586121	0.801383
Q03734	WT_TS	0.00384998	0.549921	0.00700097	6	0.994641	0.998434
Q03958	WT_TS	-0.106647	0.0504032	-2.11587	6	0.0787316	0.302247
Q04447	WT_TS	0.143378	0.0553267	2.59148	143	0.0105475	0.0931104
Q04690	WT_TS	-0.352296	0.112758	-3.12436	8	0.0141352	0.112184
Q05512	WT_TS	-0.130286	0.19447	-0.669957	6	0.527813	0.766055
Q05816	WT_TS	0.228273	0.0690253	3.3071	44	0.00188376	0.0317033
Q05920	WT_TS	-0.00335842	0.0496256	-0.0676753	138	0.946142	0.986375
Q05D44	WT_TS	-0.185876	0.128047	-1.45162	14	0.168646	0.435469
Q06138	WT_TS	0.0653803	0.0832223	0.785611	18	0.442315	0.7127
Q06185	WT_TS	-0.206558	0.0474655	-4.35176	18	0.00038439	0.00938695
Q06335	WT_TS	-0.232473	0.108806	-2.13658	8	0.0651228	0.271704
Q06890	WT_TS	0.501996	0.0724043	6.93324	21	7.5375e-07	0.000111791
Q07076	WT_TS	0.0980291	0.0536193	1.82824	47	0.0738635	0.29213
Q07417	WT_TS	-0.0463943	0.0290895	-1.59488	5	0.171622	0.438385
Q07813	WT_TS	-0.0827187	0.118851	-0.695987	4	0.524758	0.764836
Q08331	WT_TS	-0.274417	0.0675739	-4.061	54	0.000159052	0.00496619
Q08460	WT_TS	-0.257066	0.0770072	-3.33821	16	0.00416965	0.0543659
Q08642	WT_TS	0.564257	0.200116	2.81965	10	0.0181716	0.130309
Q0GNC1	WT_TS	-0.0567733	0.0175175	-3.24095	11	0.00786062	0.079753
Q0KL02	WT_TS	-0.118501	0.239248	-0.495304	19	0.626065	0.825644
Q0VBF8	WT_TS	-0.534515	0.483577	-1.10534	6	0.311355	0.595842
Q0VE82	WT_TS	0.488397	0.0526151	9.28245	23	3.05612e-09	7.25217e-07
Q0VGY8	WT_TS	0.0878092	0.217183	0.40431	8	0.696578	0.868732
Q11011	WT_TS	0.0442115	0.0494937	0.893276	188	0.372852	0.647015
Q11136	WT_TS	0.118428	0.069235	1.71052	16	0.106486	0.352187
Q148V7	WT_TS	0.346442	0.0378691	9.14842	8	1.6429e-05	0.00118881
Q14BB9	WT_TS	-0.129531	0.333055	-0.388917	4	0.717153	0.877763
Q14BI2	WT_TS	-0.203568	0.34087	-0.597203	8	0.566886	0.791942
Q14CH0	WT_TS	0.414821	0.53971	0.768601	5	0.476845	0.735253
Q2NL51	WT_TS	-0.0771195	0.0675553	-1.14158	22	0.265904	0.555852
Q2PFD7	WT_TS	0.214697	0.0741135	2.89687	57	0.00533816	0.0639771
Q2TPA8	WT_TS	0.275385	0.342523	0.803991	8	0.444634	0.714099
Q31125	WT_TS	0.000170773	0.283361	0.00060267	8	0.999534	0.999955
Q3B7Z2	WT_TS	0.435271	0.0706109	6.16435	6	0.000836631	0.0177261
Q3KNM2	WT_TS	0.0849884	0.14583	0.582789	8	0.576089	0.796191
Q3TBL6	WT_TS	-0.0980824	0.587113	-0.167059	8	0.871469	0.956661
Q3TBW2	WT_TS	0.587194	0.327144	1.79491	4	0.147107	0.407334
Q3TC72	WT_TS	-0.081729	0.229593	-0.355974	14	0.727167	0.881139
Q3TDD9	WT_TS	-0.0207406	0.226272	-0.091662	7	0.929535	0.977742
Q3TDK6	WT_TS	-0.0222738	0.128315	-0.173588	29	0.863396	0.951178
Q3TDN2	WT_TS	-0.176777	0.106782	-1.65549	10	0.128824	0.388068
Q3TDQ1	WT_TS	-0.368885	0.301603	-1.22308	4	0.288428	0.571749
Q3TEA8	WT_TS	-0.0937187	0.0716494	-1.30802	12	0.21537	0.502069
Q3TES0	WT_TS	0.122076	0.084563	1.44361	6	0.198957	0.479802
Q3THE2	WT_TS	-0.103469	0.0796043	-1.2998	41	0.200932	0.480695
Q3THK7	WT_TS	-0.10646	0.0719943	-1.47873	59	0.144532	0.405888
Q3THS6	WT_TS	0.0729258	0.105873	0.688802	16	0.500815	0.748109
Q3TMH2	WT_TS	-0.01798	0.102571	-0.175294	8	0.865204	0.952728
Q3TRR0	WT_TS	-0.759806	0.384075	-1.97828	5	0.104809	0.351288
Q3TXS7	WT_TS	-0.021998	0.10513	-0.209245	64	0.834922	0.939024
Q3TXX4	WT_TS	-0.0612237	0.0715699	-0.85544	25	0.400432	0.675333
Q3U0V1	WT_TS	0.133626	0.0676979	1.97385	45	0.0545568	0.245643
Q3U1J4	WT_TS	0.140791	0.0727704	1.93473	49	0.0588075	0.257473
Q3U5C8	WT_TS	0.399882	0.299617	1.33464	8	0.218728	0.504414
Q3U898	WT_TS	-0.316333	0.147305	-2.14747	6	0.0753688	0.295878
Q3UDP0	WT_TS	0.219693	0.108359	2.02746	8	0.0771604	0.30066
Q3UEB3	WT_TS	-0.0127378	0.155839	-0.0817371	8	0.936864	0.983272
Q3UGC7	WT_TS	-0.258349	0.0418462	-6.17377	11	6.96918e-05	0.00300689
Q3UGR5	WT_TS	0.00652072	0.120025	0.0543279	24	0.957124	0.989921
Q3UGS4	WT_TS	-0.287721	0.152992	-1.88062	7	0.102072	0.345531
Q3UH60	WT_TS	-0.0288195	0.106773	-0.269914	20	0.789991	0.914469
Q3UH66	WT_TS	0.296817	0.25827	1.14925	7	0.288201	0.571749
Q3UHB1	WT_TS	-0.0730641	0.0734363	-0.994931	71	0.323149	0.603805
Q3UHB8	WT_TS	0.299788	0.108495	2.76316	5	0.0396856	0.207889
Q3UHD9	WT_TS	-0.139116	0.0707207	-1.96712	52	0.0545153	0.245643
Q3UHJ0	WT_TS	0.0547961	0.0476278	1.15051	198	0.251323	0.541679
Q3UHK6	WT_TS	0.192654	0.142811	1.34901	8	0.21427	0.501443
Q3UHL1	WT_TS	-0.0780237	0.0643036	-1.21336	137	0.227078	0.513535
Q3UHX2	WT_TS	0.0485977	0.0623738	0.779137	8	0.458325	0.720268
Q3UIU2	WT_TS	-0.0252007	0.0448825	-0.561481	22	0.580145	0.798078
Q3UJD6	WT_TS	-0.25608	0.127032	-2.01586	4	0.114035	0.36274
Q3UJP5	WT_TS	-0.295199	0.235639	-1.25276	5	0.265692	0.555852
Q3UJU9	WT_TS	-0.29335	0.197002	-1.48907	6	0.187044	0.460239
Q3UKC1	WT_TS	-0.318203	0.384489	-0.827599	5	0.445586	0.714099
Q3ULJ0	WT_TS	-0.0252691	0.0794173	-0.318181	33	0.752352	0.894349
Q3UM45	WT_TS	0.00980691	0.100312	0.097764	81	0.922361	0.975128
Q3UMC0	WT_TS	0.0141117	0.103241	0.136687	8	0.894655	0.964569
Q3UMR5	WT_TS	-0.228647	0.0709687	-3.2218	37	0.00265705	0.040399
Q3UMU9	WT_TS	-0.209085	0.19624	-1.06545	8	0.317767	0.600368
Q3UNH4	WT_TS	-0.210776	0.161445	-1.30556	20	0.206522	0.489588
Q3UNZ8	WT_TS	-0.423692	0.370822	-1.14258	7	0.290785	0.574287
Q3UPL0	WT_TS	0.197242	0.0837754	2.35442	53	0.0222892	0.146923
Q3UQ44	WT_TS	0.179957	0.107454	1.67473	1	0.342687	0.6265
Q3URE1	WT_TS	-0.658764	0.1988	-3.31371	6	0.0161301	0.121759
Q3USB7	WT_TS	0.427804	0.231799	1.84558	4	0.138698	0.400917
Q3UTH8	WT_TS	0.142709	0.0969136	1.47254	5	0.200859	0.480695
Q3UTQ8	WT_TS	0.328436	0.204493	1.6061	7	0.152287	0.41467
Q3UTZ3	WT_TS	0.379962	0.497561	0.763648	5	0.47954	0.73797
Q3UUG6	WT_TS	0.0512879	0.11061	0.46368	35	0.645748	0.836165
Q3UUI3	WT_TS	0.00547978	0.0822037	0.066661	25	0.947382	0.986375
Q3UVX5	WT_TS	0.0148599	0.0885156	0.167879	29	0.867844	0.954306
Q3UX10	WT_TS	0.155136	0.671739	0.230947	8	0.823153	0.932362
Q3UYC0	WT_TS	-0.108354	0.151395	-0.7157	20	0.482449	0.740047
Q3UYG8	WT_TS	-0.129949	0.151152	-0.859729	6	0.422954	0.695062
Q3V3R1	WT_TS	-0.0341983	0.0351732	-0.972285	4	0.385965	0.660081
Q3V3V9	WT_TS	0.218567	0.271829	0.80406	4	0.46643	0.726665
Q4ACU6	WT_TS	-0.16966	0.356252	-0.476235	6	0.650753	0.836985
Q4KML4	WT_TS	0.14157	0.222407	0.636536	8	0.542207	0.774615
Q4KMM3	WT_TS	0.0150952	0.0567625	0.265936	174	0.790603	0.914725
Q4KUS2	WT_TS	0.0777287	0.0889162	0.87418	11	0.400704	0.675333
Q4V9Z5	WT_TS	0.279825	0.131616	2.12607	5	0.0868352	0.315559
Q4VAA2	WT_TS	0.0446508	0.0972828	0.458979	25	0.650215	0.836985
Q4VAE3	WT_TS	-0.117123	0.25506	-0.459199	8	0.658311	0.842578
Q501J6	WT_TS	0.422623	0.276892	1.52631	7	0.170767	0.43714
Q505D7	WT_TS	-0.0250356	0.268164	-0.0933594	8	0.927914	0.976855
Q505F5	WT_TS	-0.0779381	0.0861322	-0.904866	25	0.374174	0.648004
Q52KR3	WT_TS	-0.0993914	0.346042	-0.287223	7	0.782258	0.910244
Q56A07	WT_TS	0.137422	0.0890555	1.5431	17	0.141216	0.404319
Q59J78	WT_TS	0.145123	0.175851	0.825259	8	0.433142	0.703041
Q5DQR4	WT_TS	0.0439217	0.151079	0.290719	23	0.773871	0.905075
Q5DTL9	WT_TS	-0.0150896	0.100051	-0.150819	31	0.881096	0.960297
Q5DTT1	WT_TS	0.253963	0.250035	1.01571	7	0.343583	0.62717
Q5DU25	WT_TS	0.27143	0.0663301	4.09211	6	0.00641405	0.0721352
Q5EBJ4	WT_TS	0.126252	0.0876453	1.44049	15	0.170275	0.436914
Q5FWK3	WT_TS	-0.0716572	0.0471934	-1.51837	73	0.13324	0.393376
Q5HZI9	WT_TS	-0.0217307	0.58003	-0.0374648	6	0.97133	0.995176
Q5M8N0	WT_TS	0.0854692	0.121626	0.702722	7	0.50492	0.752591
Q5M8N4	WT_TS	-0.205259	0.133638	-1.53593	7	0.168434	0.435396
Q5PR73	WT_TS	0.0469512	0.0550613	0.852708	42	0.398658	0.6738
Q5RJI5	WT_TS	0.135024	0.0508904	2.65324	16	0.0173542	0.127497
Q5SP85	WT_TS	-0.140917	0.216951	-0.649535	8	0.534193	0.769363
Q5SQX6	WT_TS	0.130639	0.0561095	2.32829	120	0.0215707	0.143784
Q5SRX1	WT_TS	-0.00990851	0.0795441	-0.124566	92	0.901139	0.967603
Q5SSL4	WT_TS	0.105924	0.0781365	1.35562	74	0.179343	0.451237
Q5SSM3	WT_TS	-0.0902527	0.0610919	-1.47733	24	0.152592	0.41467
Q5SUF2	WT_TS	0.67494	0.211206	3.19564	7	0.0151573	0.116855
Q5SUR0	WT_TS	0.409186	0.198104	2.06551	7	0.0777299	0.301394
Q5SVL6	WT_TS	0.236716	0.39891	0.593407	5	0.578733	0.797058
Q5SXY1	WT_TS	-0.506454	0.30294	-1.6718	4	0.169883	0.43684
Q5U3K5	WT_TS	0.147405	0.201023	0.733274	7	0.487216	0.742082
Q5U458	WT_TS	-0.142664	0.39398	-0.362109	5	0.732072	0.884525
Q5XJY5	WT_TS	0.117547	0.115369	1.01888	16	0.32342	0.603836
Q60597	WT_TS	0.100906	0.0475909	2.12027	249	0.0349722	0.193448
Q60598	WT_TS	0.0818943	0.0561098	1.45954	67	0.14909	0.409955
Q60605	WT_TS	-0.0323907	0.0646614	-0.500927	42	0.619037	0.82243
Q60625	WT_TS	-0.12328	0.0768071	-1.60506	74	0.112741	0.361532
Q60631	WT_TS	-0.156668	0.0533749	-2.93524	67	0.00456202	0.0575689
Q60634	WT_TS	-0.559054	0.284861	-1.96255	8	0.0853214	0.314324
Q60649	WT_TS	0.757599	0.234579	3.22961	6	0.0179192	0.130035
Q60668	WT_TS	0.0416086	0.0563283	0.738679	53	0.46336	0.724822
Q60676	WT_TS	0.135711	0.0658612	2.06056	30	0.0481086	0.22924
Q60692	WT_TS	-0.0536288	0.0980473	-0.546968	31	0.588317	0.802708
Q60737	WT_TS	0.0847892	0.0891209	0.951396	57	0.34542	0.628591
Q60749	WT_TS	-0.369904	0.165138	-2.23997	7	0.0600807	0.259693
Q60771	WT_TS	1.03483	0.133507	7.75111	12	5.18858e-06	0.000473557
Q60780	WT_TS	0.355144	0.149888	2.36939	14	0.0327299	0.184484
Q60817	WT_TS	3.70316e-06	0.106899	3.46416e-05	24	0.999973	0.999973
Q60829	WT_TS	0.39235	0.354986	1.10525	5	0.319375	0.601012
Q60854	WT_TS	0.20002	0.0992543	2.01523	18	0.059064	0.258119
Q60864	WT_TS	0.0420934	0.0377807	1.11415	156	0.266929	0.556609
Q60870	WT_TS	0.0626282	0.16199	0.386619	8	0.709119	0.874081
Q60875	WT_TS	0.139571	0.0737412	1.89271	61	0.0631439	0.267819
Q60899	WT_TS	-0.221046	0.142685	-1.54919	6	0.172308	0.43872
Q60900	WT_TS	-0.0840427	0.255109	-0.329438	7	0.751463	0.894294
Q60902	WT_TS	0.139204	0.0599427	2.32228	31	0.0269565	0.16615
Q60930	WT_TS	-0.0586094	0.0630556	-0.929488	79	0.355468	0.635434
Q60931	WT_TS	-0.155891	0.0511901	-3.04534	54	0.00358926	0.0498089
Q60932	WT_TS	-0.0884302	0.0505016	-1.75104	104	0.0828879	0.307814
Q60960	WT_TS	0.213022	0.219584	0.970114	8	0.360402	0.636809
Q60972	WT_TS	0.0862037	0.118121	0.729794	5	0.498257	0.746913
Q60996	WT_TS	-0.0443523	0.076623	-0.578838	27	0.567496	0.791942
Q61016	WT_TS	0.020267	0.0606181	0.334338	14	0.74308	0.889815
Q61024	WT_TS	0.253878	0.134682	1.88501	6	0.108399	0.355291
Q61029	WT_TS	-0.165635	0.125994	-1.31463	9	0.221146	0.506545
Q61035	WT_TS	-0.0922765	0.0606788	-1.52074	21	0.143241	0.405888
Q61036	WT_TS	0.0939279	0.0263657	3.5625	6	0.0118912	0.0986468
Q61074	WT_TS	0.12294	0.365943	0.335953	7	0.746751	0.892267
Q61081	WT_TS	0.178616	0.0866933	2.06032	57	0.0439433	0.219532
Q61097	WT_TS	0.290439	0.0444614	6.53239	12	2.80052e-05	0.00159126
Q61102	WT_TS	0.250002	0.0863135	2.89644	11	0.0145374	0.113852
Q61137	WT_TS	0.216018	0.156342	1.3817	20	0.182306	0.452997
Q61151	WT_TS	0.0444595	0.0677931	0.655812	66	0.514225	0.756325
Q61166	WT_TS	-0.0380969	0.0535982	-0.710786	37	0.481674	0.739813
Q61171	WT_TS	0.202569	0.0538586	3.76113	89	0.000302351	0.00809672
Q61187	WT_TS	-0.457636	0.168257	-2.71985	12	0.0186128	0.131453
Q61205	WT_TS	0.16962	0.185509	0.914346	6	0.395792	0.670868
Q61206	WT_TS	0.164593	0.10087	1.63174	51	0.108895	0.356176
Q61207	WT_TS	-0.0182866	0.0518923	-0.352395	87	0.725394	0.881139
Q61234	WT_TS	-0.00069404	0.487934	-0.00142241	5	0.99892	0.999763
Q61239	WT_TS	0.0456482	0.568261	0.0803297	7	0.938223	0.983829
Q61290	WT_TS	0.123531	0.389391	0.31724	6	0.76181	0.898497
Q61301	WT_TS	0.0183672	0.0987505	0.185996	112	0.852784	0.9444
Q61316	WT_TS	0.0340961	0.0404669	0.842568	225	0.400365	0.675333
Q61330	WT_TS	0.426563	0.225965	1.88774	5	0.117701	0.369804
Q61337	WT_TS	-0.0741035	0.228857	-0.323798	5	0.759196	0.898497
Q61361	WT_TS	0.0279061	0.0541935	0.514933	105	0.607682	0.816337
Q61387	WT_TS	-0.146353	0.0829547	-1.76425	15	0.0980377	0.337654
Q61411	WT_TS	0.488978	0.287738	1.69939	14	0.111347	0.360856
Q61425	WT_TS	-0.208141	0.115415	-1.8034	42	0.0785015	0.302005
Q61481	WT_TS	0.0628924	0.0494576	1.27164	23	0.216209	0.502187
Q61490	WT_TS	0.0465378	0.107359	0.433478	32	0.667576	0.849289
Q61543	WT_TS	0.184805	0.111537	1.65689	27	0.109119	0.356176
Q61548	WT_TS	0.0704742	0.0681477	1.03414	151	0.302725	0.58738
Q61553	WT_TS	-0.0660439	0.056997	-1.15873	102	0.249274	0.539222
Q61584	WT_TS	-0.118408	0.30126	-0.393043	7	0.705983	0.873646
Q61595	WT_TS	-0.0343145	0.161063	-0.21305	5	0.839702	0.940777
Q61598	WT_TS	0.0117143	0.0582729	0.201025	130	0.840993	0.940777
Q61599	WT_TS	-0.102502	0.187083	-0.547894	7	0.600791	0.812352
Q61644	WT_TS	-0.0437664	0.0403909	-1.08357	132	0.28053	0.565108
Q61656	WT_TS	-0.109333	0.105165	-1.03964	39	0.304912	0.588736
Q61696	WT_TS	-0.0988357	0.0652667	-1.51433	17	0.148312	0.408287
Q61699	WT_TS	0.0516825	0.045441	1.13735	181	0.256894	0.548592
Q61735	WT_TS	-0.0974113	0.0319434	-3.0495	15	0.00811178	0.0802866
Q61753	WT_TS	-0.0327635	0.0492095	-0.665797	84	0.507365	0.754168
Q61768	WT_TS	0.117479	0.193151	0.608221	20	0.549887	0.779301
Q61792	WT_TS	0.246482	0.129595	1.90195	35	0.065434	0.271935
Q61831	WT_TS	0.111747	0.22601	0.494432	7	0.636138	0.828516
Q61838	WT_TS	0.196817	0.0878791	2.23964	48	0.0297824	0.17558
Q61879	WT_TS	0.113166	0.0542331	2.08666	229	0.0380255	0.204614
Q61881	WT_TS	0.231529	0.291889	0.793208	8	0.450539	0.716095
Q61885	WT_TS	0.130598	0.0758872	1.72095	61	0.0903295	0.320661
Q61937	WT_TS	0.2611	0.0997398	2.61782	35	0.0129856	0.10517
Q61941	WT_TS	-0.0139264	0.0965147	-0.144293	27	0.886341	0.962163
Q61990	WT_TS	0.312496	0.0785439	3.97862	31	0.000387662	0.00938695
Q62048	WT_TS	0.116702	0.0730334	1.59792	36	0.118802	0.370806
Q62059	WT_TS	0.00986837	0.0634341	0.155569	40	0.877155	0.959654
Q62083	WT_TS	-0.0571966	0.224609	-0.25465	7	0.806313	0.924338
Q62093	WT_TS	-0.00594111	0.0871953	-0.0681357	9	0.947167	0.986375
Q62108	WT_TS	-0.0761499	0.0909845	-0.836954	113	0.404385	0.677641
Q62165	WT_TS	0.157928	0.10524	1.50065	5	0.193742	0.472507
Q62167	WT_TS	-0.0226643	0.0591273	-0.383314	54	0.702992	0.872946
Q62188	WT_TS	0.213785	0.068433	3.12401	119	0.00224108	0.0356919
Q62205	WT_TS	-0.0124316	0.103986	-0.119551	18	0.906163	0.967772
Q62241	WT_TS	0.154949	0.137977	1.123	8	0.294006	0.576591
Q62261	WT_TS	0.0798079	0.0247222	3.22819	845	0.0012938	0.0239858
Q62277	WT_TS	0.154183	0.129158	1.19375	27	0.242959	0.529104
Q62318	WT_TS	0.0806218	0.116943	0.68941	19	0.498899	0.746932
Q62348	WT_TS	0.130364	0.0815806	1.59798	15	0.130896	0.389244
Q62393	WT_TS	0.0795917	0.0424152	1.87649	17	0.0778632	0.301418
Q62417	WT_TS	0.259824	0.112572	2.30807	14	0.0367825	0.200195
Q62418	WT_TS	0.14149	0.0641674	2.20501	50	0.0320814	0.183432
Q62419	WT_TS	0.147953	0.113769	1.30046	30	0.203344	0.483987
Q62420	WT_TS	0.0236408	0.0357031	0.662149	54	0.510692	0.754168
Q62421	WT_TS	0.175773	0.0877907	2.00218	8	0.0802453	0.303375
Q62422	WT_TS	-0.266347	0.213162	-1.2495	7	0.251639	0.541868
Q62425	WT_TS	0.04321	0.0518286	0.83371	36	0.409942	0.682662
Q62426	WT_TS	0.225578	0.0816169	2.76387	8	0.0245278	0.15731
Q62433	WT_TS	-0.186583	0.0584508	-3.19214	62	0.00221852	0.0356919
Q62442	WT_TS	-0.129975	0.215936	-0.601913	6	0.569263	0.792079
Q62443	WT_TS	-0.0097988	0.0857147	-0.114319	38	0.909587	0.969437
Q62446	WT_TS	-0.0313638	0.0995138	-0.31517	17	0.756468	0.896909
Q62465	WT_TS	-0.0576873	0.071452	-0.807358	30	0.425815	0.698314
Q62523	WT_TS	-0.0382926	0.10378	-0.368978	13	0.718084	0.877763
Q63810	WT_TS	0.0762266	0.0806493	0.945162	60	0.348367	0.629608
Q63836	WT_TS	0.272191	0.147868	1.84077	7	0.108223	0.355206
Q63844	WT_TS	-0.338561	0.0794209	-4.26287	40	0.000119486	0.00410928
Q63912	WT_TS	0.153644	0.060351	2.54585	26	0.0171725	0.126554
Q64010	WT_TS	0.14464	0.0813374	1.77827	36	0.0838068	0.310255
Q640R3	WT_TS	0.00304851	0.0914125	0.033349	36	0.973581	0.995176
Q64105	WT_TS	-0.260522	0.0514784	-5.0608	48	6.55168e-06	0.00057582
Q64133	WT_TS	0.0969158	0.136652	0.709215	20	0.486377	0.741532
Q641P0	WT_TS	0.0662843	0.0801388	0.827119	42	0.412844	0.684612
Q64213	WT_TS	0.159275	0.191025	0.833791	5	0.442397	0.7127
Q64310	WT_TS	-0.145081	0.188978	-0.767713	8	0.464712	0.725978
Q64332	WT_TS	-0.107598	0.0506741	-2.12333	150	0.0353675	0.194726
Q64337	WT_TS	0.0579097	0.236748	0.244605	5	0.816484	0.930156
Q64433	WT_TS	0.0662698	0.0414814	1.59758	40	0.118008	0.369804
Q64442	WT_TS	-0.23093	0.135732	-1.70137	6	0.139775	0.402532
Q64487	WT_TS	-0.0529972	0.0668482	-0.792798	43	0.432248	0.702551
Q64514	WT_TS	-0.110652	0.0700487	-1.57964	47	0.120896	0.37337
Q64516	WT_TS	-0.0320523	0.114886	-0.278991	34	0.781942	0.910244
Q64520	WT_TS	-0.159081	0.0962078	-1.65351	24	0.111249	0.360856
Q64521	WT_TS	-0.00794091	0.062974	-0.126098	184	0.899792	0.96687
Q64674	WT_TS	-0.140435	0.0573992	-2.44664	7	0.0443249	0.220249
Q64727	WT_TS	0.00118528	0.0885541	0.0133848	63	0.989363	0.997589
Q64737	WT_TS	-0.804959	0.320348	-2.51276	6	0.0457321	0.223674
Q66GT5	WT_TS	0.0822695	0.397315	0.207063	6	0.842809	0.941613
Q68ED7	WT_TS	0.202783	0.215261	0.942036	7	0.37754	0.65204
Q68FD5	WT_TS	0.0197479	0.0263585	0.749205	720	0.453978	0.718372
Q68FE6	WT_TS	-0.0542614	0.235018	-0.230882	7	0.82401	0.932362
Q68FF6	WT_TS	0.0265965	0.0869145	0.306008	76	0.760435	0.898497
Q68FL4	WT_TS	-0.108318	0.128845	-0.840684	15	0.413726	0.685108
Q68FL6	WT_TS	-0.0447353	0.186719	-0.239586	10	0.815491	0.929907
Q69Z98	WT_TS	0.309321	0.169749	1.82223	8	0.10589	0.352187
Q69ZH9	WT_TS	0.0844619	0.267583	0.315647	4	0.768053	0.904028
Q69ZK9	WT_TS	-0.249501	0.205418	-1.2146	6	0.270146	0.559255
Q69ZW3	WT_TS	0.0700129	0.19021	0.368083	8	0.72236	0.879508
Q6A065	WT_TS	-0.159343	0.0972826	-1.63794	6	0.152547	0.41467
Q6A0A9	WT_TS	-0.144428	0.101263	-1.42628	23	0.167222	0.432878
Q6A4J8	WT_TS	0.0959701	0.11252	0.852915	12	0.410408	0.682957
Q6DFW4	WT_TS	0.91701	0.398448	2.30145	5	0.0696459	0.282851
Q6IR34	WT_TS	-0.180495	0.30304	-0.595614	7	0.570181	0.792246
Q6IRU2	WT_TS	-0.0656528	0.116524	-0.563425	8	0.588585	0.802708
Q6IRU5	WT_TS	0.049516	0.0937554	0.52814	39	0.600394	0.812352
Q6KAR6	WT_TS	0.111758	0.106704	1.04737	4	0.354041	0.634547
Q6NS52	WT_TS	-0.0231806	0.0988144	-0.234587	40	0.815726	0.929907
Q6NVE8	WT_TS	0.0128032	0.245682	0.0521128	7	0.959895	0.990896
Q6NVF9	WT_TS	0.125335	0.155242	0.807352	6	0.450276	0.716095
Q6NXK7	WT_TS	-0.255207	0.14075	-1.81319	8	0.107365	0.353856
Q6NZB0	WT_TS	0.344327	0.170798	2.01599	6	0.0904014	0.320661
Q6NZJ6	WT_TS	0.115262	0.112096	1.02824	5	0.350983	0.63145
Q6NZL0	WT_TS	-0.0363228	0.0830826	-0.437189	31	0.665005	0.847507
Q6P069	WT_TS	0.0545005	0.0692851	0.786612	11	0.448124	0.714226
Q6P1B1	WT_TS	0.207628	0.0691079	3.0044	42	0.00447284	0.0570648
Q6P1F6	WT_TS	0.0223666	0.0697886	0.320491	36	0.750449	0.893984
Q6P2B1	WT_TS	0.266891	0.203048	1.31442	6	0.236713	0.523179
Q6P3A8	WT_TS	-0.287742	0.0989206	-2.90882	12	0.0131099	0.105815
Q6P4S6	WT_TS	0.695663	0.425155	1.63626	6	0.152902	0.41467
Q6P4T2	WT_TS	0.0775629	0.249226	0.311216	6	0.766166	0.902736
Q6P4U0	WT_TS	-0.111098	0.398026	-0.279123	8	0.78723	0.913495
Q6P542	WT_TS	0.102645	0.300415	0.341675	8	0.741397	0.888553
Q6P5E4	WT_TS	0.521509	0.0654655	7.96616	5	0.000502799	0.0116975
Q6P5F6	WT_TS	-0.28468	0.307974	-0.924364	4	0.407613	0.680693
Q6P5F7	WT_TS	0.409464	0.128389	3.18925	9	0.0110199	0.0954038
Q6P5F9	WT_TS	0.00185438	0.123162	0.0150564	49	0.988048	0.997589
Q6P8J7	WT_TS	-0.476525	0.259355	-1.83735	8	0.103466	0.347276
Q6P8X1	WT_TS	-0.0274577	0.117321	-0.234039	9	0.820192	0.932345
Q6P9K8	WT_TS	-0.0225677	0.0956417	-0.235961	31	0.815015	0.929907
Q6P9K9	WT_TS	-0.21741	0.115239	-1.88659	25	0.0708822	0.284128
Q6PA06	WT_TS	-0.00368743	0.0916756	-0.0402226	5	0.969472	0.994615
Q6PAR5	WT_TS	-0.325587	0.160098	-2.03368	4	0.111744	0.360856
Q6PB44	WT_TS	0.0512106	0.177539	0.288448	6	0.78271	0.910244
Q6PB66	WT_TS	0.0340511	0.0758624	0.448853	82	0.654722	0.839851
Q6PCP5	WT_TS	-0.110487	0.0779342	-1.41769	30	0.166584	0.432878
Q6PD26	WT_TS	0.246998	0.382767	0.645296	5	0.547174	0.778241
Q6PDI6	WT_TS	0.0430375	0.21587	0.199368	7	0.847643	0.944048
Q6PDL0	WT_TS	-0.173483	0.0705198	-2.46006	60	0.0167889	0.125283
Q6PDM2	WT_TS	-0.117663	0.0896053	-1.31313	9	0.221632	0.506679
Q6PE15	WT_TS	0.220723	0.205571	1.07371	8	0.31427	0.598358
Q6PEB6	WT_TS	0.175285	0.145892	1.20147	6	0.274836	0.562174
Q6PER3	WT_TS	0.0750745	0.0779359	0.963285	65	0.338975	0.621628
Q6PGF7	WT_TS	-0.0011724	0.15077	-0.00777606	6	0.994048	0.998434
Q6PGL7	WT_TS	0.0116894	0.266002	0.0439446	4	0.967055	0.994615
Q6PGN3	WT_TS	-0.250703	0.152982	-1.63877	16	0.120773	0.37337
Q6PH08	WT_TS	-0.142767	0.0901075	-1.5844	29	0.123948	0.377087
Q6PHN9	WT_TS	0.152783	0.051642	2.95851	23	0.00704261	0.0766992
Q6PHU5	WT_TS	0.643019	0.267986	2.39945	8	0.0432138	0.218649
Q6PHZ2	WT_TS	-0.209573	0.0594987	-3.52231	31	0.00134979	0.024547
Q6PHZ8	WT_TS	-0.0979289	0.22516	-0.43493	5	0.681745	0.859607
Q6PIC6	WT_TS	-0.0976261	0.0372443	-2.62123	214	0.0093899	0.0861751
Q6PIE5	WT_TS	0.0909367	0.0482867	1.88327	172	0.0613524	0.263754
Q6Q783	WT_TS	-0.0396987	0.314907	-0.126065	8	0.902791	0.967626
Q6QI06	WT_TS	-0.00597976	0.261493	-0.0228678	8	0.982316	0.996919
Q6R891	WT_TS	-0.103701	0.0619546	-1.67382	101	0.0972604	0.336441
Q6URW6	WT_TS	0.133797	0.195347	0.684923	7	0.515424	0.756584
Q6VNB8	WT_TS	-0.205234	0.318606	-0.64416	6	0.543296	0.77525
Q6W8Q3	WT_TS	0.289422	0.311512	0.929087	8	0.380024	0.653949
Q6WVG3	WT_TS	-0.0888172	0.0401406	-2.21265	44	0.0321567	0.183432
Q6X893	WT_TS	-0.0644361	0.0994365	-0.648012	14	0.527462	0.766055
Q6ZPE2	WT_TS	-0.0750495	0.0722238	-1.03912	50	0.303746	0.587601
Q6ZPJ3	WT_TS	0.0300429	0.0737251	0.407499	33	0.686273	0.86394
Q6ZQ38	WT_TS	0.0150424	0.0482339	0.311863	258	0.755397	0.896278
Q6ZQI3	WT_TS	-0.0969049	0.181963	-0.532553	8	0.608813	0.816337
Q6ZQK5	WT_TS	0.140293	0.219955	0.637824	8	0.54141	0.774422
Q6ZWN5	WT_TS	-0.0309855	0.0711825	-0.435297	30	0.666463	0.848908
Q6ZWR6	WT_TS	-0.766611	0.0832723	-9.20608	6	9.26424e-05	0.00346239
Q6ZWU9	WT_TS	0.0142516	0.114654	0.124301	22	0.902206	0.967626
Q6ZWV3	WT_TS	-0.0333833	0.0624683	-0.534404	31	0.596874	0.809824
Q6ZWV7	WT_TS	-0.187558	0.1007	-1.86253	8	0.0995426	0.341351
Q6ZWX6	WT_TS	-0.177738	0.116867	-1.52085	16	0.147813	0.407861
Q6ZWY8	WT_TS	0.202722	0.261574	0.775009	7	0.463705	0.724883
Q71LX4	WT_TS	-0.13516	0.0875609	-1.54361	51	0.128866	0.388068
Q71M36	WT_TS	0.0781514	0.050828	1.53756	16	0.143695	0.405888
Q76MZ3	WT_TS	0.0288925	0.0486034	0.594454	205	0.552864	0.781062
Q78IK2	WT_TS	0.153019	0.134348	1.13897	18	0.269647	0.559255
Q78PY7	WT_TS	0.00882236	0.0927669	0.0951024	42	0.924686	0.975784
Q78YZ6	WT_TS	0.094035	0.442379	0.212567	8	0.836981	0.939081
Q78ZA7	WT_TS	-0.370106	0.143397	-2.581	35	0.0142021	0.112339
Q791T5	WT_TS	-0.292567	0.138557	-2.11153	13	0.0546563	0.245643
Q791V5	WT_TS	0.0917178	0.0605528	1.51467	49	0.136279	0.399248
Q7M6Y3	WT_TS	0.138791	0.0644572	2.15323	31	0.0391931	0.20616
Q7M6Z4	WT_TS	0.30697	1.01176	0.303403	8	0.769323	0.904028
Q7TMB8	WT_TS	0.105613	0.0783349	1.34822	56	0.183014	0.453806
Q7TME0	WT_TS	0.152462	0.076026	2.00539	31	0.053718	0.243734
Q7TMF3	WT_TS	0.0685575	0.0883742	0.775764	22	0.446148	0.714099
Q7TMK9	WT_TS	0.237788	0.0491442	4.83857	72	7.22162e-06	0.000612032
Q7TMM9	WT_TS	0.155565	0.131639	1.18176	9	0.267584	0.556997
Q7TMY8	WT_TS	0.1456	0.158999	0.915734	6	0.39512	0.670207
Q7TNC4	WT_TS	-0.127171	0.244128	-0.52092	4	0.62993	0.826748
Q7TNG5	WT_TS	0.247674	0.413222	0.599374	7	0.567808	0.791942
Q7TNS2	WT_TS	0.493931	0.309322	1.59682	6	0.16142	0.426397
Q7TPM6	WT_TS	0.108415	0.0895083	1.21122	8	0.260372	0.550188
Q7TPR4	WT_TS	-0.0492978	0.0616872	-0.799158	142	0.425534	0.698314
Q7TPS5	WT_TS	0.239604	0.136682	1.753	8	0.117694	0.369804
Q7TPV2	WT_TS	0.178491	0.207174	0.861554	8	0.414009	0.685108
Q7TQ95	WT_TS	-0.000901914	0.164681	-0.00547672	7	0.995783	0.998434
Q7TQD2	WT_TS	0.101504	0.0559105	1.81548	72	0.0736143	0.29213
Q7TQF7	WT_TS	-0.0298006	0.0434002	-0.686646	132	0.49351	0.746399
Q7TQI3	WT_TS	-0.0738477	0.0552435	-1.33677	78	0.185185	0.457274
Q7TSH2	WT_TS	0.247072	0.252322	0.979191	6	0.365301	0.642118
Q7TSJ2	WT_TS	0.0293807	0.0492437	0.596639	229	0.551337	0.779785
Q7TT50	WT_TS	0.182875	0.110425	1.6561	7	0.141673	0.404561
Q80SW1	WT_TS	0.0571278	0.0857848	0.665943	67	0.507734	0.754168
Q80T41	WT_TS	-0.15623	0.169888	-0.919607	4	0.409816	0.682662
Q80TB8	WT_TS	-0.0718495	0.0732532	-0.980838	45	0.331917	0.612948
Q80TE7	WT_TS	0.0781776	0.0724725	1.07872	23	0.291896	0.574676
Q80TI0	WT_TS	0.231926	0.218466	1.06161	5	0.336976	0.61892
Q80TJ1	WT_TS	0.158918	0.0512301	3.10204	222	0.00217128	0.0352907
Q80TK0	WT_TS	0.406822	0.109716	3.70796	26	0.000996531	0.0199191
Q80TL0	WT_TS	-0.0375067	0.0908402	-0.412887	56	0.681266	0.859607
Q80TL1	WT_TS	0.180762	0.44841	0.403117	4	0.70748	0.873646
Q80TL4	WT_TS	-0.0517127	0.0449835	-1.14959	49	0.255892	0.547549
Q80TM9	WT_TS	0.128236	0.0808798	1.58551	52	0.118914	0.370806
Q80TQ2	WT_TS	-0.488441	0.203935	-2.39509	6	0.053653	0.243734
Q80TR1	WT_TS	0.404803	0.193378	2.09333	6	0.0812238	0.304838
Q80TS3	WT_TS	-0.0566445	0.26025	-0.217654	6	0.834912	0.939024
Q80TV8	WT_TS	0.368045	0.203058	1.81251	5	0.129653	0.388536
Q80TY0	WT_TS	0.0046065	0.265488	0.0173511	7	0.986641	0.997571
Q80TZ3	WT_TS	-0.0562395	0.0545164	-1.03161	164	0.303775	0.587601
Q80U23	WT_TS	0.086973	0.0689725	1.26098	36	0.215427	0.502069
Q80U28	WT_TS	-0.00645313	0.0710027	-0.0908858	61	0.927881	0.976855
Q80U40	WT_TS	0.0654408	0.171184	0.382284	7	0.713592	0.876024
Q80U49	WT_TS	0.0895556	0.594592	0.150617	5	0.886166	0.962163
Q80U63	WT_TS	0.113786	0.0940708	1.20958	32	0.2353	0.523179
Q80UG2	WT_TS	0.261731	0.155417	1.68405	24	0.105135	0.351387
Q80UG5	WT_TS	-0.0866325	0.0722822	-1.19853	53	0.236042	0.523179
Q80UJ7	WT_TS	0.0835018	0.0814757	1.02487	14	0.322809	0.603645
Q80UM3	WT_TS	0.305511	0.24534	1.24526	7	0.253103	0.544035
Q80UP3	WT_TS	0.202538	0.121023	1.67356	7	0.138132	0.400917
Q80UU9	WT_TS	-0.0241624	0.28814	-0.0838562	8	0.935231	0.981993
Q80UW2	WT_TS	0.270296	0.10955	2.46733	23	0.0214841	0.143723
Q80UY2	WT_TS	0.281141	0.0999438	2.81299	6	0.0306353	0.177311
Q80VD1	WT_TS	-0.285637	0.103916	-2.74874	8	0.0251077	0.158882
Q80VP0	WT_TS	-0.094781	0.059795	-1.5851	18	0.130355	0.389047
Q80VP1	WT_TS	0.1394	0.0743327	1.87536	32	0.0698939	0.282851
Q80VP9	WT_TS	0.130291	0.128373	1.01495	9	0.336638	0.618777
Q80W21	WT_TS	0.276198	0.170863	1.61649	5	0.166912	0.432878
Q80WC7	WT_TS	-0.0270135	0.229637	-0.117635	8	0.909256	0.969437
Q80WM4	WT_TS	0.134327	0.208637	0.643831	9	0.535745	0.770032
Q80WQ2	WT_TS	-0.0133749	0.217579	-0.0614717	8	0.952492	0.989546
Q80X50	WT_TS	-0.200571	0.186441	-1.07579	5	0.33117	0.612046
Q80X80	WT_TS	-0.129406	0.0596948	-2.16779	6	0.0732851	0.291788
Q80XI4	WT_TS	0.218198	0.10542	2.0698	29	0.0474824	0.227628
Q80XN0	WT_TS	-0.00392077	0.04085	-0.0959797	78	0.923783	0.975784
Q80XU3	WT_TS	0.259839	0.135118	1.92305	8	0.0906878	0.321135
Q80Y14	WT_TS	0.143418	0.104681	1.37005	7	0.212994	0.500431
Q80YA9	WT_TS	-0.0520467	0.0752424	-0.69172	18	0.497939	0.746913
Q80YN3	WT_TS	-0.00756187	0.0507752	-0.148928	46	0.882261	0.960726
Q80YX1	WT_TS	0.230834	0.126106	1.83048	5	0.12669	0.384443
Q80Z24	WT_TS	-0.185577	0.0633599	-2.92893	14	0.0109949	0.0954038
Q80Z38	WT_TS	1.31288	0.656251	2.00057	5	0.101865	0.345531
Q80ZJ1	WT_TS	-0.0841655	0.208515	-0.403643	9	0.695897	0.868682
Q80ZJ7	WT_TS	-0.598446	0.298284	-2.00629	7	0.0848283	0.31306
Q810U3	WT_TS	0.0400423	0.0428259	0.935003	210	0.35086	0.63145
Q810U4	WT_TS	0.0228257	0.04399	0.518883	150	0.604607	0.813873
Q811D0	WT_TS	0.0309642	0.108181	0.286227	23	0.777267	0.907567
Q811T9	WT_TS	0.129137	0.17607	0.733445	8	0.484223	0.740852
Q812A2	WT_TS	-0.109936	0.119079	-0.923218	40	0.361429	0.637209
Q8BFQ8	WT_TS	0.205082	0.119446	1.71694	15	0.106561	0.352187
Q8BFR5	WT_TS	0.0940444	0.0357972	2.62714	139	0.00957716	0.0861751
Q8BFT9	WT_TS	0.184972	0.268734	0.688308	8	0.510721	0.754168
Q8BFU3	WT_TS	0.333729	0.042863	7.78594	6	0.000236437	0.00692672
Q8BFY6	WT_TS	0.218361	0.0777612	2.8081	10	0.0185351	0.131295
Q8BFY9	WT_TS	-0.588711	0.538532	-1.09318	5	0.324164	0.604275
Q8BFZ3	WT_TS	-0.0508328	0.709414	-0.0716545	8	0.944636	0.986195
Q8BFZ9	WT_TS	-0.183385	0.533815	-0.343536	5	0.74517	0.891274
Q8BG02	WT_TS	-0.137961	0.255216	-0.540566	4	0.617501	0.821373
Q8BG05	WT_TS	0.184102	0.0430162	4.27984	72	5.67334e-05	0.00269257
Q8BG32	WT_TS	0.0769481	0.0768125	1.00177	60	0.32048	0.6024
Q8BG39	WT_TS	-0.0978639	0.0502755	-1.94655	69	0.0556611	0.247586
Q8BG40	WT_TS	-0.137174	0.095358	-1.43852	7	0.193456	0.472296
Q8BG51	WT_TS	-0.0561256	0.0841745	-0.666777	16	0.514416	0.756325
Q8BG73	WT_TS	0.183414	0.107125	1.71215	9	0.121025	0.37337
Q8BG92	WT_TS	-0.196218	0.134163	-1.46253	8	0.18174	0.452997
Q8BGB5	WT_TS	-0.0595302	0.112781	-0.527839	8	0.611934	0.816337
Q8BGB7	WT_TS	-0.157327	0.680435	-0.231216	8	0.822951	0.932362
Q8BGC4	WT_TS	-0.00135887	0.0480164	-0.0283001	5	0.978518	0.996149
Q8BGD5	WT_TS	0.200953	0.268509	0.748403	7	0.478603	0.737484
Q8BGD9	WT_TS	0.215112	0.0822568	2.61513	25	0.0149013	0.115937
Q8BGE6	WT_TS	-0.00272371	0.134059	-0.0203173	5	0.984576	0.997571
Q8BGH2	WT_TS	0.169882	0.0971237	1.74913	52	0.0861692	0.314584
Q8BGH7	WT_TS	0.0234278	0.213917	0.109518	5	0.917051	0.972804
Q8BGJ9	WT_TS	0.343215	0.27442	1.2507	7	0.251229	0.541679
Q8BGN3	WT_TS	-0.130465	0.189123	-0.689841	12	0.503417	0.751095
Q8BGN8	WT_TS	0.270052	0.0160196	16.8576	6	2.78424e-06	0.000314619
Q8BGQ7	WT_TS	0.0667813	0.0662524	1.00798	62	0.31738	0.600114
Q8BGR6	WT_TS	0.00285303	0.227186	0.0125581	8	0.990288	0.997589
Q8BGS2	WT_TS	0.143545	0.125642	1.14249	8	0.28629	0.570054
Q8BGT8	WT_TS	0.230155	0.0923178	2.49308	30	0.0184094	0.131295
Q8BGU5	WT_TS	0.114194	0.143209	0.7974	6	0.455608	0.719333
Q8BGX2	WT_TS	0.16853	0.0917146	1.83755	9	0.0992971	0.341351
Q8BGZ1	WT_TS	0.155312	0.0503784	3.08292	71	0.00291823	0.0423311
Q8BH04	WT_TS	-0.149846	0.0779935	-1.92126	54	0.0599843	0.259693
Q8BH44	WT_TS	-0.0454997	0.164544	-0.276521	24	0.784516	0.91079
Q8BH55	WT_TS	-0.159738	0.295866	-0.539901	8	0.603965	0.813873
Q8BH57	WT_TS	0.0497431	0.169389	0.293662	7	0.777532	0.907567
Q8BH58	WT_TS	-0.441464	0.116632	-3.78512	5	0.0128224	0.104562
Q8BH59	WT_TS	-0.0113828	0.0682797	-0.166708	202	0.867767	0.954306
Q8BH66	WT_TS	0.0305251	0.0630717	0.483975	105	0.629412	0.826748
Q8BH82	WT_TS	-0.0763797	0.151967	-0.502606	7	0.630665	0.826833
Q8BH95	WT_TS	0.0202321	0.0668492	0.302652	66	0.763107	0.899579
Q8BHC1	WT_TS	-0.0961739	0.014883	-6.46199	6	0.000651314	0.0147197
Q8BHE3	WT_TS	0.136036	0.106921	1.2723	37	0.211204	0.497209
Q8BHG1	WT_TS	0.309203	0.270676	1.14234	8	0.286348	0.570054
Q8BHH2	WT_TS	0.0783664	0.206452	0.379587	4	0.723544	0.879596
Q8BHL5	WT_TS	0.343	0.136121	2.51982	6	0.0452978	0.223476
Q8BHN3	WT_TS	-0.0167656	0.0736647	-0.227594	58	0.820763	0.932345
Q8BHZ0	WT_TS	0.181199	0.119909	1.51114	22	0.144985	0.406197
Q8BI08	WT_TS	0.0947245	0.213414	0.443853	8	0.668909	0.849289
Q8BI72	WT_TS	0.500469	0.202344	2.47336	4	0.0686989	0.28059
Q8BIF0	WT_TS	0.0549313	0.0877004	0.626352	8	0.548535	0.778241
Q8BIG7	WT_TS	0.0211581	0.101597	0.208255	27	0.836593	0.939081
Q8BIJ6	WT_TS	0.12813	0.0830188	1.54338	66	0.127519	0.386467
Q8BIK4	WT_TS	0.355678	0.421307	0.844225	6	0.430911	0.70191
Q8BIQ5	WT_TS	0.101698	0.225019	0.451951	8	0.663306	0.846251
Q8BIW1	WT_TS	0.480055	0.1859	2.58233	17	0.0193747	0.134434
Q8BIZ1	WT_TS	-0.103382	0.0480483	-2.15163	39	0.0376777	0.203203
Q8BJ03	WT_TS	0.324241	0.374877	0.864927	6	0.42031	0.692155
Q8BJI1	WT_TS	-0.157692	0.0699795	-2.2534	23	0.03407	0.189784
Q8BJU0	WT_TS	0.179104	0.0827416	2.16462	28	0.0390941	0.20616
Q8BJW6	WT_TS	-0.168757	0.176224	-0.957627	7	0.370148	0.64538
Q8BJY1	WT_TS	0.13616	0.0879522	1.54811	47	0.128303	0.387611
Q8BK08	WT_TS	0.142385	0.386579	0.36832	4	0.731299	0.884117
Q8BK30	WT_TS	0.133852	0.188169	0.711339	7	0.499885	0.747466
Q8BK64	WT_TS	0.114686	0.0892637	1.2848	27	0.209775	0.494336
Q8BKC5	WT_TS	0.145332	0.0827835	1.75557	61	0.084182	0.311159
Q8BKX1	WT_TS	0.00755766	0.0893815	0.0845551	64	0.932879	0.980093
Q8BKZ9	WT_TS	-0.0611835	0.0426576	-1.43429	80	0.155386	0.419165
Q8BL06	WT_TS	0.0699931	0.0869231	0.80523	5	0.457254	0.719778
Q8BL65	WT_TS	0.00134151	0.0746716	0.0179655	9	0.986058	0.997571
Q8BL66	WT_TS	-0.077578	0.104379	-0.743233	20	0.465983	0.726665
Q8BL86	WT_TS	0.170524	0.258319	0.66013	5	0.538362	0.771923
Q8BL97	WT_TS	0.0742385	0.0718734	1.03291	16	0.317008	0.599889
Q8BLE7	WT_TS	-0.097667	0.24753	-0.394567	5	0.709431	0.874081
Q8BLF1	WT_TS	0.222366	0.0745582	2.98245	16	0.00879556	0.0834875
Q8BLK3	WT_TS	-0.470094	0.195571	-2.4037	24	0.0243123	0.156774
Q8BLQ9	WT_TS	0.215674	0.0634825	3.39737	70	0.0011256	0.0215407
Q8BLR2	WT_TS	-0.0926311	0.052434	-1.76662	30	0.087466	0.31688
Q8BMF3	WT_TS	-0.0364789	0.0952902	-0.38282	89	0.702766	0.872946
Q8BMF4	WT_TS	-0.0201891	0.0568025	-0.355426	140	0.722806	0.879596
Q8BMG7	WT_TS	0.425671	0.294132	1.44721	4	0.221392	0.506619
Q8BMI3	WT_TS	0.155295	0.216897	0.715984	7	0.497184	0.746913
Q8BMJ2	WT_TS	-0.0673403	0.163938	-0.410767	8	0.692026	0.866584
Q8BMJ3	WT_TS	-0.364244	0.165909	-2.19544	8	0.059415	0.25916
Q8BMS1	WT_TS	0.0682661	0.0518157	1.31748	139	0.189845	0.465395
Q8BNU0	WT_TS	0.232336	0.0873834	2.65881	15	0.0178738	0.130035
Q8BNW9	WT_TS	0.217926	0.0700144	3.11258	39	0.00346484	0.0486513
Q8BNY6	WT_TS	-0.0512686	0.0972449	-0.527211	29	0.602057	0.813137
Q8BP47	WT_TS	0.0381839	0.0628173	0.607856	68	0.545308	0.777654
Q8BP67	WT_TS	-0.175443	0.072437	-2.42201	8	0.041719	0.213821
Q8BP92	WT_TS	-0.666053	0.119187	-5.5883	16	4.07889e-05	0.00219982
Q8BPN8	WT_TS	-0.0996946	0.0378868	-2.63138	322	0.00891308	0.0839315
Q8BPQ7	WT_TS	-0.0759975	0.0613357	-1.23904	5	0.270319	0.559255
Q8BQP9	WT_TS	0.684945	0.274739	2.49307	7	0.0414099	0.213572
Q8BR63	WT_TS	0.0873203	0.23205	0.3763	6	0.719641	0.877999
Q8BR90	WT_TS	0.209878	0.0993711	2.11206	8	0.0676561	0.277765
Q8BR92	WT_TS	0.21381	0.120052	1.78097	11	0.102515	0.345692
Q8BRT1	WT_TS	0.0340827	0.0554301	0.614877	79	0.540403	0.773835
Q8BSS9	WT_TS	-0.101236	0.154231	-0.656394	7	0.532547	0.769363
Q8BSY0	WT_TS	0.132631	0.0395443	3.354	6	0.0153433	0.11745
Q8BTG7	WT_TS	0.0244396	0.158877	0.153828	29	0.878811	0.960297
Q8BTM8	WT_TS	0.0235636	0.722921	0.0325951	6	0.975055	0.995176
Q8BTX9	WT_TS	-0.243335	0.107403	-2.26563	6	0.0640506	0.270931
Q8BUV3	WT_TS	0.0147018	0.0611338	0.240486	133	0.810324	0.927592
Q8BV13	WT_TS	0.22159	0.23966	0.924602	8	0.382216	0.656769
Q8BVE3	WT_TS	0.0357749	0.0564163	0.634122	126	0.527151	0.766055
Q8BVI4	WT_TS	-0.0902852	0.0637906	-1.41534	40	0.164709	0.430456
Q8BVQ5	WT_TS	0.196166	0.0724801	2.70648	45	0.00957387	0.0861751
Q8BW75	WT_TS	-0.173187	0.0662188	-2.61537	81	0.0106278	0.0931104
Q8BW96	WT_TS	0.000396172	0.0852078	0.00464948	23	0.99633	0.998434
Q8BWF0	WT_TS	0.0303988	0.063446	0.479129	129	0.632658	0.827202
Q8BWG8	WT_TS	-0.0882865	0.250605	-0.352294	12	0.730728	0.884117
Q8BWM0	WT_TS	0.317219	0.100377	3.16026	15	0.00646914	0.0724117
Q8BWR2	WT_TS	0.269781	0.262756	1.02674	5	0.351627	0.631819
Q8BWT1	WT_TS	-0.149098	0.0680801	-2.19003	59	0.0324871	0.183611
Q8BWY3	WT_TS	-0.160226	0.150914	-1.0617	6	0.329225	0.6094
Q8BX10	WT_TS	0.382487	0.485998	0.787015	7	0.457087	0.719778
Q8BX70	WT_TS	0.0858962	0.18938	0.453566	8	0.662192	0.845539
Q8BXR1	WT_TS	0.00061339	0.0799335	0.00767374	15	0.993978	0.998434
Q8BXV2	WT_TS	-0.245747	0.157678	-1.55854	8	0.157722	0.421353
Q8BXZ1	WT_TS	0.285843	0.112295	2.54546	7	0.0383569	0.205083
Q8BYI9	WT_TS	-0.00698016	0.0460028	-0.151733	236	0.879527	0.960297
Q8BYK6	WT_TS	0.293237	0.296922	0.987589	8	0.352278	0.632343
Q8BYM5	WT_TS	0.24102	0.0820341	2.93804	22	0.00760976	0.0792015
Q8BYR5	WT_TS	0.170467	0.242946	0.701667	6	0.509175	0.754168
Q8BZ98	WT_TS	0.0676844	0.0608737	1.11188	56	0.27094	0.559565
Q8BZA9	WT_TS	-0.0417727	0.12471	-0.334957	7	0.747471	0.892676
Q8C052	WT_TS	-0.194773	0.178876	-1.08887	7	0.312273	0.597119
Q8C079	WT_TS	0.313576	0.444657	0.705208	4	0.51958	0.759214
Q8C0C7	WT_TS	-0.341484	0.0947725	-3.6032	33	0.00102149	0.020033
Q8C0E2	WT_TS	0.128742	0.0644449	1.99771	65	0.0499364	0.235117
Q8C0L0	WT_TS	-0.169696	0.164144	-1.03383	10	0.325571	0.604522
Q8C0M9	WT_TS	0.0767649	0.0729066	1.05292	65	0.296276	0.580085
Q8C0Q4	WT_TS	-0.238593	0.431615	-0.552793	4	0.609843	0.816337
Q8C145	WT_TS	0.296092	0.183363	1.61479	5	0.167277	0.432878
Q8C163	WT_TS	0.38057	0.103199	3.68773	8	0.00615024	0.0705049
Q8C166	WT_TS	0.174865	0.160247	1.09122	7	0.311305	0.595842
Q8C167	WT_TS	-0.129496	0.140293	-0.923038	19	0.367561	0.643181
Q8C1A5	WT_TS	-0.266448	0.108533	-2.455	25	0.0213913	0.143723
Q8C1B7	WT_TS	-0.000838657	0.0686547	-0.0122156	58	0.990296	0.997589
Q8C2Q3	WT_TS	0.102128	0.176745	0.577825	12	0.574065	0.794319
Q8C3W1	WT_TS	0.144634	0.165706	0.872837	7	0.41169	0.683175
Q8C419	WT_TS	0.125237	0.0784174	1.59705	40	0.118125	0.369804
Q8C437	WT_TS	0.132995	0.0879988	1.51133	22	0.144937	0.406197
Q8C460	WT_TS	0.688327	0.351168	1.96011	7	0.0908056	0.321135
Q8C522	WT_TS	0.179303	0.0973597	1.84166	7	0.108082	0.355206
Q8C570	WT_TS	0.125237	0.220852	0.567065	6	0.591238	0.8054
Q8C5H8	WT_TS	-0.0621622	0.0765102	-0.81247	7	0.443272	0.713141
Q8C6E0	WT_TS	0.18194	0.108101	1.68306	8	0.130863	0.389244
Q8C6I2	WT_TS	-0.049592	0.231925	-0.213828	8	0.83603	0.939024
Q8C729	WT_TS	-0.101479	0.0806723	-1.25791	5	0.263971	0.553361
Q8C754	WT_TS	-0.154994	0.243841	-0.635634	5	0.552965	0.781062
Q8C7M3	WT_TS	-0.0140527	0.146524	-0.0959069	6	0.926718	0.976855
Q8C7R4	WT_TS	0.186921	0.373217	0.500837	7	0.631847	0.827202
Q8C854	WT_TS	0.211855	0.0642492	3.29739	33	0.00234207	0.036564
Q8C878	WT_TS	-0.107838	0.14612	-0.738014	8	0.481591	0.739813
Q8C8N2	WT_TS	-0.0631996	0.142237	-0.444325	25	0.66063	0.844198
Q8C8R3	WT_TS	-0.0466088	0.0410849	-1.13445	469	0.257185	0.548592
Q8C8T8	WT_TS	-0.0580283	0.148882	-0.389759	7	0.708302	0.874051
Q8CAA7	WT_TS	-0.101065	0.0419725	-2.40788	108	0.0177398	0.129528
Q8CAQ8	WT_TS	-0.120266	0.0480656	-2.50213	132	0.0135667	0.108763
Q8CAY6	WT_TS	-0.130272	0.087839	-1.48308	40	0.14589	0.406811
Q8CBE3	WT_TS	-0.250542	0.0909146	-2.7558	41	0.00869622	0.0828761
Q8CBW3	WT_TS	-0.0130925	0.0737531	-0.177518	31	0.860256	0.949041
Q8CBY8	WT_TS	0.139092	0.221027	0.629296	8	0.546701	0.778241
Q8CC35	WT_TS	0.0398705	0.0500694	0.796305	15	0.438277	0.707986
Q8CCB4	WT_TS	0.362172	0.254373	1.42378	6	0.204371	0.484971
Q8CCN5	WT_TS	0.44593	0.0943057	4.72856	9	0.00107607	0.0209305
Q8CCT4	WT_TS	0.0673575	0.115294	0.584222	7	0.577405	0.796617
Q8CDG3	WT_TS	0.144443	0.106945	1.35063	4	0.248166	0.538298
Q8CDN6	WT_TS	-0.0867872	0.0687655	-1.26207	37	0.21482	0.501897
Q8CEI1	WT_TS	-0.310065	0.267579	-1.15878	8	0.279963	0.564836
Q8CFE4	WT_TS	0.28192	0.381638	0.738711	5	0.493277	0.746399
Q8CFV4	WT_TS	-0.11372	0.237421	-0.478983	8	0.644769	0.835749
Q8CFV9	WT_TS	0.0714908	0.202567	0.352924	6	0.736213	0.886819
Q8CG76	WT_TS	-0.257976	0.107398	-2.40205	17	0.02801	0.169561
Q8CGC7	WT_TS	0.0454914	0.0726344	0.626307	56	0.533658	0.769363
Q8CGE9	WT_TS	0.112904	0.352091	0.320667	5	0.761432	0.898497
Q8CGF6	WT_TS	0.135738	0.103401	1.31273	26	0.200744	0.480695
Q8CGK3	WT_TS	0.0589765	0.0788819	0.747656	73	0.457069	0.719778
Q8CGP2	WT_TS	-0.0185573	0.125462	-0.147912	9	0.885673	0.962163
Q8CGP6	WT_TS	0.106018	0.209383	0.506334	8	0.626278	0.825644
Q8CGY8	WT_TS	-0.204614	0.0922314	-2.21849	66	0.0299663	0.17558
Q8CH72	WT_TS	0.314906	0.250185	1.25869	5	0.263712	0.553305
Q8CHC4	WT_TS	-0.580299	0.0372463	-15.5801	288	0	0
Q8CHG7	WT_TS	-0.0524166	0.0632555	-0.828648	45	0.411677	0.683175
Q8CHH9	WT_TS	0.076517	0.0616443	1.24127	96	0.217532	0.504105
Q8CHK3	WT_TS	-0.176547	0.517387	-0.341228	4	0.750103	0.893984
Q8CHP8	WT_TS	0.0620744	0.0821944	0.755214	59	0.453125	0.717801
Q8CHT0	WT_TS	0.221716	0.278919	0.794913	8	0.449602	0.716044
Q8CHT1	WT_TS	0.195437	0.0478885	4.08109	7	0.00468326	0.0581852
Q8CHU3	WT_TS	0.0563355	0.0979908	0.574907	8	0.581158	0.799008
Q8CHX7	WT_TS	-0.0282875	0.209289	-0.13516	6	0.896906	0.96568
Q8CI32	WT_TS	0.129286	0.182288	0.709239	13	0.490701	0.744528
Q8CI71	WT_TS	-0.492989	0.197273	-2.49901	6	0.0465905	0.225172
Q8CI94	WT_TS	0.252097	0.0357514	7.05138	191	3.15517e-11	1.0696e-08
Q8CIB5	WT_TS	0.231463	0.0823051	2.81225	24	0.00965042	0.0864168
Q8CIE6	WT_TS	0.166003	0.098455	1.68608	18	0.109035	0.356176
Q8CIG8	WT_TS	0.113666	0.155686	0.730099	5	0.498086	0.746913
Q8CIN4	WT_TS	0.00679983	0.032542	0.208956	7	0.840433	0.940777
Q8CJ19	WT_TS	-0.0218933	0.14416	-0.151868	8	0.883051	0.960789
Q8CJH3	WT_TS	-0.13239	0.182606	-0.725004	5	0.500946	0.748109
Q8JZN5	WT_TS	-0.178556	0.104063	-1.71585	18	0.10335	0.347276
Q8JZP2	WT_TS	0.0956914	0.276306	0.346324	8	0.738032	0.887658
Q8JZQ2	WT_TS	0.265862	0.163681	1.62427	26	0.116381	0.367544
Q8JZS0	WT_TS	-0.15002	0.0450604	-3.3293	4	0.0291247	0.174528
Q8JZU2	WT_TS	0.384086	0.0799025	4.80693	6	0.00297956	0.0428514
Q8K021	WT_TS	0.0722583	0.0604297	1.19574	58	0.236664	0.523179
Q8K045	WT_TS	0.248671	0.165584	1.50178	7	0.17685	0.446452
Q8K0S0	WT_TS	0.049839	0.0924659	0.538999	34	0.5934	0.806032
Q8K0T0	WT_TS	0.0702972	0.0357727	1.96511	163	0.0511015	0.236843
Q8K0U4	WT_TS	-0.066857	0.0419533	-1.5936	206	0.112558	0.361532
Q8K183	WT_TS	0.092736	0.0696923	1.33065	76	0.187283	0.460239
Q8K1J6	WT_TS	0.118492	0.287943	0.411514	7	0.693004	0.867351
Q8K1L5	WT_TS	0.308771	0.0723299	4.26892	8	0.00272816	0.0409742
Q8K1M6	WT_TS	-0.0431986	0.0377713	-1.14369	269	0.253769	0.544972
Q8K1Z0	WT_TS	-0.0740379	0.0508074	-1.45723	30	0.155443	0.419165
Q8K212	WT_TS	0.04057	0.0745759	0.54401	57	0.588556	0.802708
Q8K221	WT_TS	-0.245376	0.144329	-1.70012	13	0.112893	0.361532
Q8K274	WT_TS	0.040569	0.0877377	0.462389	18	0.649342	0.836985
Q8K2B3	WT_TS	-0.0652196	0.0481733	-1.35385	163	0.177657	0.448012
Q8K2C9	WT_TS	-0.18355	0.0993148	-1.84817	14	0.0858107	0.314584
Q8K2K6	WT_TS	0.341264	0.074115	4.60453	5	0.00581638	0.0679915
Q8K2P7	WT_TS	0.0357604	0.170865	0.20929	6	0.841147	0.940777
Q8K2Q7	WT_TS	0.389512	0.0862086	4.51825	4	0.0106726	0.0931104
Q8K2T1	WT_TS	-0.0909707	0.476656	-0.190852	7	0.854059	0.9444
Q8K310	WT_TS	0.0495448	0.0621148	0.797632	121	0.426647	0.699194
Q8K341	WT_TS	0.278164	0.138555	2.00761	13	0.0659347	0.27324
Q8K354	WT_TS	-0.735293	0.0731478	-10.0522	7	2.06726e-05	0.00129095
Q8K386	WT_TS	0.205791	0.255659	0.80494	5	0.457406	0.719778
Q8K3H0	WT_TS	-0.216777	0.177624	-1.22042	15	0.241143	0.527055
Q8K3J1	WT_TS	0.0485544	0.0662005	0.733445	25	0.47011	0.730086
Q8K3W0	WT_TS	0.251754	0.106831	2.35655	8	0.0462065	0.224689
Q8K400	WT_TS	0.0199225	0.116751	0.170641	26	0.865827	0.952972
Q8K406	WT_TS	-0.363783	0.532729	-0.682867	5	0.525039	0.764836
Q8K4F5	WT_TS	-0.0419529	0.399983	-0.104887	4	0.921515	0.975128
Q8K4G5	WT_TS	-0.154324	0.0380314	-4.0578	5	0.00975018	0.0869819
Q8K4X7	WT_TS	0.208912	0.18486	1.13011	6	0.301574	0.586585
Q8K4Z3	WT_TS	-0.0728075	0.0986613	-0.737954	28	0.466683	0.726665
Q8K4Z5	WT_TS	0.0782416	0.192861	0.405689	8	0.695605	0.868682
Q8K5B2	WT_TS	-0.217567	0.378452	-0.574886	6	0.586263	0.801383
Q8QZS1	WT_TS	-0.171524	0.1069	-1.60453	49	0.115024	0.364422
Q8QZT1	WT_TS	0.0762875	0.0413889	1.84318	91	0.0685573	0.28059
Q8QZT2	WT_TS	0.396521	0.0424294	9.34542	5	0.000236296	0.00692672
Q8QZY1	WT_TS	0.305123	0.422118	0.72284	4	0.509783	0.754168
Q8R001	WT_TS	-0.319678	0.103269	-3.0956	9	0.0128131	0.104562
Q8R010	WT_TS	-0.152306	0.10689	-1.42488	5	0.213505	0.501135
Q8R016	WT_TS	0.0872402	0.0521783	1.67196	57	0.100013	0.342141
Q8R050	WT_TS	0.0775424	0.0439155	1.76572	15	0.097784	0.33727
Q8R071	WT_TS	0.135729	0.069561	1.95122	85	0.054325	0.245643
Q8R081	WT_TS	0.0495074	0.0551371	0.897897	74	0.372152	0.647015
Q8R0A5	WT_TS	0.157978	0.036758	4.29778	23	0.000268055	0.00757255
Q8R0A7	WT_TS	-0.142368	0.0598947	-2.37697	51	0.0212451	0.143723
Q8R0F8	WT_TS	0.0878549	0.0694063	1.26581	17	0.222656	0.507525
Q8R0H9	WT_TS	0.62305	0.39914	1.56098	6	0.16955	0.43684
Q8R0P4	WT_TS	0.108283	0.358373	0.302153	7	0.771316	0.904534
Q8R0S2	WT_TS	-0.110834	0.094459	-1.17336	57	0.245532	0.533072
Q8R0Y6	WT_TS	0.176385	0.0667738	2.64153	139	0.00919867	0.0856017
Q8R105	WT_TS	-0.21082	0.262439	-0.80331	6	0.452436	0.717188
Q8R123	WT_TS	0.325795	0.151756	2.14684	6	0.0754347	0.295878
Q8R127	WT_TS	0.00526377	0.185766	0.0283354	11	0.977902	0.995949
Q8R164	WT_TS	-0.164145	0.085723	-1.91483	42	0.0623415	0.266552
Q8R191	WT_TS	0.0513122	0.0388272	1.32156	8	0.222858	0.507525
Q8R1B4	WT_TS	0.0569961	0.0793599	0.718198	26	0.47904	0.737678
Q8R1B5	WT_TS	0.234642	0.307599	0.762818	6	0.474484	0.733519
Q8R1G2	WT_TS	-0.326684	0.078624	-4.15502	5	0.00886678	0.0838282
Q8R1I1	WT_TS	-0.0437714	0.0810919	-0.539775	8	0.604048	0.813873
Q8R1N4	WT_TS	0.250177	0.131228	1.90644	13	0.0789399	0.302247
Q8R1Q8	WT_TS	0.0655126	0.0624326	1.04933	83	0.297071	0.580169
Q8R1T1	WT_TS	0.0475192	0.36489	0.130229	7	0.900049	0.96687
Q8R1U2	WT_TS	0.0627486	0.24077	0.260616	4	0.807255	0.924972
Q8R2R9	WT_TS	-0.100045	0.0898724	-1.11319	51	0.270847	0.559565
Q8R2Y0	WT_TS	0.0306079	0.16098	0.190135	6	0.855473	0.945083
Q8R2Y8	WT_TS	-0.169951	0.231209	-0.735053	8	0.483296	0.740388
Q8R307	WT_TS	1.17585	0.366838	3.20536	5	0.0238519	0.15507
Q8R313	WT_TS	-0.182827	0.154521	-1.18319	4	0.302252	0.587141
Q8R317	WT_TS	0.708254	0.0747908	9.4698	16	5.82972e-08	1.25763e-05
Q8R326	WT_TS	0.0144035	0.116916	0.123195	18	0.903318	0.967753
Q8R366	WT_TS	0.201627	0.0777616	2.59288	61	0.0118974	0.0986468
Q8R395	WT_TS	0.0509999	0.302362	0.168672	6	0.871597	0.956661
Q8R3F5	WT_TS	-0.271746	0.337134	-0.806047	6	0.450972	0.716142
Q8R3P0	WT_TS	-0.32438	0.144401	-2.24638	10	0.0484763	0.23053
Q8R3S6	WT_TS	-0.206943	0.276548	-0.74831	11	0.46997	0.730086
Q8R3V5	WT_TS	0.0474332	0.0923432	0.513662	49	0.609797	0.816337
Q8R3Z5	WT_TS	-0.18662	0.214898	-0.86841	7	0.413949	0.685108
Q8R404	WT_TS	0.226622	0.109058	2.07799	7	0.0763109	0.298329
Q8R464	WT_TS	-0.131872	0.109714	-1.20197	46	0.235527	0.523179
Q8R4E6	WT_TS	0.259885	0.243696	1.06643	4	0.34632	0.629117
Q8R4N0	WT_TS	-0.198425	0.0962683	-2.06117	23	0.0507678	0.236407
Q8R4U7	WT_TS	-0.216633	0.170525	-1.27039	5	0.25985	0.550188
Q8R570	WT_TS	-0.0773391	0.0689462	-1.12173	73	0.265653	0.555852
Q8R574	WT_TS	0.0891736	0.0974715	0.914868	37	0.366185	0.642923
Q8R5C5	WT_TS	0.0395501	0.142437	0.277668	36	0.782856	0.910244
Q8R5H1	WT_TS	-0.292796	0.169598	-1.72641	7	0.127917	0.387176
Q8R5H6	WT_TS	0.0487562	0.090655	0.537822	58	0.592758	0.806032
Q8R5J9	WT_TS	-0.144109	0.154427	-0.933181	8	0.378031	0.652413
Q8R5M8	WT_TS	0.0742734	0.0613414	1.21082	42	0.232734	0.521508
Q8VBV7	WT_TS	0.0772227	0.0793464	0.973236	14	0.346953	0.629138
Q8VBW6	WT_TS	0.00947341	0.221163	0.0428346	5	0.967491	0.994615
Q8VBY2	WT_TS	-0.120701	0.130961	-0.921652	14	0.372321	0.647015
Q8VBZ3	WT_TS	-0.24171	0.0104121	-23.2144	5	2.7601e-06	0.000314619
Q8VCD6	WT_TS	0.0818	0.0833827	0.981019	14	0.343233	0.627015
Q8VCE6	WT_TS	0.256244	0.127345	2.01221	4	0.11451	0.363766
Q8VCM8	WT_TS	0.376659	0.23482	1.60404	7	0.152741	0.41467
Q8VCT3	WT_TS	0.103215	0.102507	1.00691	22	0.324926	0.60428
Q8VCW8	WT_TS	-0.16686	0.0936396	-1.78194	70	0.0790961	0.302247
Q8VCX5	WT_TS	0.0645322	0.125773	0.513084	5	0.62975	0.826748
Q8VCY8	WT_TS	0.0626602	0.19076	0.328476	8	0.750985	0.894173
Q8VD04	WT_TS	-0.192408	0.0795839	-2.41768	17	0.0271376	0.166731
Q8VD33	WT_TS	0.16914	0.114686	1.47481	7	0.183765	0.454717
Q8VD37	WT_TS	0.176795	0.071484	2.47321	95	0.015167	0.116855
Q8VDD5	WT_TS	0.00289559	0.0546358	0.052998	160	0.9578	0.989921
Q8VDJ3	WT_TS	-0.144257	0.109084	-1.32243	20	0.200948	0.480695
Q8VDK1	WT_TS	0.0499273	0.356485	0.140055	7	0.892562	0.963251
Q8VDM4	WT_TS	0.0877648	0.0679093	1.29238	86	0.199686	0.480528
Q8VDM6	WT_TS	-0.0604886	0.230201	-0.262764	7	0.800298	0.921897
Q8VDN2	WT_TS	0.0309816	0.0505238	0.613209	149	0.540673	0.773835
Q8VDN4	WT_TS	0.236268	0.255662	0.924143	5	0.39782	0.672863
Q8VDP4	WT_TS	0.223942	0.163639	1.36851	8	0.208345	0.492434
Q8VDP6	WT_TS	0.185579	0.0215279	8.62041	6	0.000134131	0.00442075
Q8VDQ1	WT_TS	0.0547975	0.0214627	2.55315	14	0.0229766	0.150202
Q8VDQ8	WT_TS	0.114248	0.0486661	2.34758	109	0.0207004	0.141971
Q8VDU5	WT_TS	0.0518542	0.301707	0.171869	6	0.869191	0.955345
Q8VE33	WT_TS	0.00300465	0.100607	0.0298652	46	0.976304	0.995176
Q8VE47	WT_TS	0.209937	0.141146	1.48738	15	0.157633	0.421353
Q8VE62	WT_TS	0.326764	0.0619295	5.27638	6	0.00187171	0.0317033
Q8VE70	WT_TS	0.129313	0.0543741	2.37821	6	0.0549022	0.246282
Q8VE88	WT_TS	0.369046	0.195688	1.88589	7	0.101285	0.344479
Q8VE97	WT_TS	-0.247853	0.457796	-0.541405	4	0.616974	0.821132
Q8VEA4	WT_TS	0.178412	0.132243	1.34913	8	0.214234	0.501443
Q8VED9	WT_TS	0.07763	0.0776296	1.00001	36	0.323982	0.604275
Q8VEH3	WT_TS	0.130389	0.0852394	1.52968	8	0.164624	0.430456
Q8VEH5	WT_TS	-0.193775	0.108193	-1.79102	48	0.0795965	0.303155
Q8VEJ9	WT_TS	-0.183957	0.262537	-0.70069	6	0.509742	0.754168
Q8VEK0	WT_TS	-0.451849	0.112322	-4.02278	7	0.00504175	0.0610412
Q8VEK3	WT_TS	0.112207	0.0559226	2.00647	120	0.0470543	0.226239
Q8VEM8	WT_TS	0.151997	0.073556	2.06641	78	0.0421089	0.214891
Q8VHH5	WT_TS	0.0349426	0.0506105	0.690423	26	0.496046	0.746913
Q8VHI6	WT_TS	0.196482	0.129555	1.51659	19	0.145831	0.406811
Q8VHK5	WT_TS	-0.169041	0.137519	-1.22922	7	0.258701	0.550087
Q8VHL1	WT_TS	0.0451899	0.107433	0.420634	30	0.677021	0.856381
Q8VHQ9	WT_TS	0.0864123	0.104765	0.82482	7	0.436675	0.70636
Q8VHW2	WT_TS	0.081188	0.0592771	1.36964	42	0.178079	0.448601
Q8VI36	WT_TS	0.605368	0.362912	1.66808	4	0.170625	0.43714
Q8VIJ6	WT_TS	0.117217	0.0577411	2.03004	84	0.0455166	0.223566
Q8WTY4	WT_TS	0.0026679	0.125852	0.0211986	17	0.983334	0.997202
Q91V09	WT_TS	-0.118779	0.049545	-2.3974	27	0.0236967	0.154484
Q91V12	WT_TS	0.0235067	0.045792	0.513336	94	0.608921	0.816337
Q91V14	WT_TS	0.0366272	0.0522024	0.701639	174	0.483842	0.740746
Q91V41	WT_TS	0.0499367	0.0607912	0.821446	58	0.414756	0.685865
Q91V57	WT_TS	0.518732	0.254994	2.03429	6	0.0881381	0.317056
Q91V61	WT_TS	-0.0667219	0.0395167	-1.68845	61	0.0964315	0.335039
Q91V76	WT_TS	0.133759	0.130186	1.02744	8	0.334272	0.616385
Q91V92	WT_TS	0.0900046	0.0539281	1.66898	167	0.0969959	0.336016
Q91VC7	WT_TS	0.0125427	0.530936	0.0236237	7	0.981812	0.996919
Q91VD9	WT_TS	-0.163441	0.0414709	-3.9411	208	0.000110754	0.00398211
Q91VF2	WT_TS	-0.150233	0.69491	-0.216191	6	0.836002	0.939024
Q91VI7	WT_TS	-0.00609878	0.0559337	-0.109036	63	0.913521	0.970385
Q91VK4	WT_TS	-0.0866029	0.0377572	-2.29368	5	0.0703253	0.282851
Q91VM5	WT_TS	0.0328753	0.0871418	0.377262	24	0.709295	0.874081
Q91VM9	WT_TS	0.276816	0.0922541	3.00059	50	0.00419485	0.0543955
Q91VN4	WT_TS	-0.155817	0.0785558	-1.98352	35	0.0551976	0.246674
Q91VR2	WT_TS	-0.0280832	0.0464672	-0.604367	61	0.547841	0.778241
Q91VR5	WT_TS	-0.0558199	0.0575781	-0.969464	80	0.335236	0.616678
Q91VR7	WT_TS	0.00362029	0.0976544	0.0370725	7	0.971462	0.995176
Q91VR8	WT_TS	0.0993234	0.110642	0.897697	9	0.392728	0.668063
Q91VT4	WT_TS	0.234397	0.330817	0.708538	8	0.498734	0.746932
Q91VW3	WT_TS	0.0418105	0.0639859	0.653433	33	0.518005	0.758295
Q91VW5	WT_TS	0.1859	0.37702	0.493078	5	0.642847	0.834684
Q91VZ6	WT_TS	0.0912765	0.070393	1.29667	24	0.207074	0.490405
Q91W50	WT_TS	-0.137589	0.1757	-0.783091	14	0.446619	0.714099
Q91W61	WT_TS	0.367738	0.673127	0.546313	6	0.604555	0.813873
Q91W69	WT_TS	0.40785	0.293088	1.39156	8	0.201527	0.481594
Q91W90	WT_TS	-0.0527041	0.173706	-0.30341	4	0.776704	0.907493
Q91WC3	WT_TS	0.108946	0.056416	1.93112	126	0.0557146	0.247586
Q91WD5	WT_TS	-0.225559	0.0547645	-4.1187	98	7.96315e-05	0.00326915
Q91WG7	WT_TS	0.0213773	0.0996306	0.214565	33	0.831427	0.938172
Q91WJ8	WT_TS	-0.465642	0.350961	-1.32676	7	0.226229	0.512743
Q91WK2	WT_TS	0.301185	0.137823	2.1853	15	0.0451429	0.223175
Q91WK5	WT_TS	-0.404181	0.21427	-1.88631	13	0.0817896	0.305531
Q91WQ3	WT_TS	-0.00819318	0.0545214	-0.150275	60	0.881052	0.960297
Q91WS0	WT_TS	-0.132209	0.0356339	-3.71019	34	0.000736749	0.0160395
Q91X97	WT_TS	0.14133	0.176535	0.800579	24	0.431229	0.70191
Q91XF0	WT_TS	0.429527	0.118065	3.63805	7	0.00830859	0.0808045
Q91XL9	WT_TS	0.314059	0.0643955	4.87704	23	6.32886e-05	0.00288815
Q91XM9	WT_TS	-0.113882	0.0718723	-1.5845	93	0.116474	0.367544
Q91XQ0	WT_TS	-0.57334	0.407366	-1.40743	7	0.202119	0.48242
Q91XU3	WT_TS	-0.129543	0.137715	-0.940659	17	0.360055	0.636809
Q91XV3	WT_TS	0.0351847	0.0542588	0.648461	72	0.51875	0.758468
Q91YD9	WT_TS	-0.0559995	0.0537566	-1.04172	5	0.345267	0.628591
Q91YE6	WT_TS	0.104255	0.112081	0.930169	15	0.367013	0.642923
Q91YM2	WT_TS	-0.00203464	0.169708	-0.011989	6	0.990823	0.997589
Q91YP2	WT_TS	0.153276	0.0881206	1.73939	8	0.120156	0.372718
Q91YQ5	WT_TS	-0.0793866	0.0943842	-0.8411	46	0.404643	0.677641
Q91YR1	WT_TS	-0.0324911	0.0716807	-0.453276	8	0.662392	0.845539
Q91YT0	WT_TS	-0.185365	0.0607792	-3.04981	130	0.00277565	0.0413277
Q91Z31	WT_TS	0.136721	0.0917174	1.49067	30	0.146488	0.407334
Q91Z38	WT_TS	-0.0658128	0.0100261	-6.56414	4	0.00278653	0.0413277
Q91Z53	WT_TS	-0.300829	0.10531	-2.85661	33	0.0073546	0.0776437
Q91Z61	WT_TS	-0.326816	0.176244	-1.85434	7	0.10609	0.352187
Q91Z67	WT_TS	0.317878	0.175764	1.80855	5	0.130315	0.389047
Q91ZA3	WT_TS	0.0756225	0.0693457	1.09051	56	0.280157	0.564836
Q91ZJ5	WT_TS	0.0393193	0.0620246	0.633931	62	0.528458	0.766522
Q91ZP9	WT_TS	-0.0116849	0.0980193	-0.11921	22	0.906191	0.967772
Q91ZR1	WT_TS	0.278523	0.214865	1.29627	7	0.23598	0.523179
Q91ZX7	WT_TS	0.0963125	0.0836015	1.15204	56	0.254198	0.545294
Q91ZZ3	WT_TS	0.0474447	0.132381	0.358394	9	0.728311	0.881777
Q920E5	WT_TS	0.190534	0.0636152	2.9951	6	0.0241606	0.156221
Q920I9	WT_TS	-0.0994108	0.0454775	-2.18593	140	0.0304825	0.177212
Q920N7	WT_TS	0.182171	0.333323	0.546529	6	0.604416	0.813873
Q920P5	WT_TS	0.102875	0.0882782	1.16535	21	0.256944	0.548592
Q920Q4	WT_TS	0.37709	0.0569285	6.62391	7	0.000297625	0.00809672
Q921C5	WT_TS	0.601887	0.22265	2.70329	8	0.0269366	0.16615
Q921E2	WT_TS	0.344576	0.10621	3.24428	4	0.031546	0.180818
Q921F2	WT_TS	0.0505913	0.0518214	0.976262	42	0.334525	0.616385
Q921F4	WT_TS	0.148967	0.0455597	3.26972	6	0.0170402	0.12597
Q921G7	WT_TS	-0.0754082	0.0894022	-0.843471	26	0.406658	0.680056
Q921H8	WT_TS	-0.268755	0.0635266	-4.23059	25	0.000273521	0.00763607
Q921I1	WT_TS	0.0522224	0.0373552	1.398	172	0.163914	0.429325
Q921J2	WT_TS	0.138606	0.10362	1.33764	7	0.222838	0.507525
Q921M3	WT_TS	0.235745	0.155706	1.51404	5	0.190438	0.466367
Q921M7	WT_TS	-0.00202075	0.0574682	-0.035163	68	0.972053	0.995176
Q921Q7	WT_TS	0.319267	0.343071	0.930613	5	0.394768	0.670117
Q921W4	WT_TS	-0.809783	0.305942	-2.64685	5	0.0455987	0.223566
Q922B1	WT_TS	-0.347918	0.293614	-1.18495	8	0.270042	0.559255
Q922B2	WT_TS	-0.0348509	0.0740569	-0.470596	42	0.640364	0.832649
Q922D8	WT_TS	-0.107674	0.0548663	-1.96248	21	0.0630925	0.267819
Q922E4	WT_TS	-0.144739	0.113585	-1.27428	13	0.224872	0.51075
Q922F4	WT_TS	-0.978941	1.00221	-0.976787	8	0.357283	0.63561
Q922H2	WT_TS	0.198312	0.132222	1.49985	8	0.172042	0.438513
Q922J3	WT_TS	0.307603	0.235646	1.30536	6	0.239588	0.525455
Q922J6	WT_TS	0.212612	0.0852596	2.4937	8	0.0373064	0.201658
Q922Q1	WT_TS	-0.36517	0.23147	-1.57761	7	0.158662	0.421819
Q922Q4	WT_TS	0.0762673	0.0685403	1.11274	16	0.28226	0.56667
Q922Q8	WT_TS	-0.0199299	0.0980578	-0.203247	18	0.841222	0.940777
Q922Q9	WT_TS	-0.207867	0.309572	-0.671465	6	0.526916	0.766055
Q922R1	WT_TS	0.323398	0.18444	1.7534	6	0.130077	0.389047
Q922R5	WT_TS	0.610459	0.221076	2.7613	8	0.0246251	0.157508
Q922R8	WT_TS	0.182475	0.0864347	2.11113	57	0.0391583	0.20616
Q922S4	WT_TS	0.162103	0.0564982	2.86917	86	0.00517754	0.062367
Q923D2	WT_TS	-0.146067	0.0866953	-1.68484	15	0.112706	0.361532
Q923G2	WT_TS	0.0528086	0.357395	0.14776	6	0.887373	0.962581
Q923T9	WT_TS	-0.101716	0.0700664	-1.45171	32	0.156318	0.42057
Q924L1	WT_TS	-0.173031	0.12767	-1.35531	6	0.224117	0.509903
Q924M7	WT_TS	-0.176696	0.0806343	-2.19132	24	0.0383721	0.205083
Q925I1	WT_TS	0.180967	0.0948501	1.90793	21	0.0701678	0.282851
Q925N0	WT_TS	0.00184062	0.10662	0.0172634	41	0.98631	0.997571
Q93092	WT_TS	0.201465	0.103426	1.94791	58	0.0562712	0.248662
Q99020	WT_TS	0.0564706	0.0933055	0.605222	46	0.548006	0.778241
Q99104	WT_TS	0.269707	0.062713	4.30066	181	2.78044e-05	0.00159126
Q99J08	WT_TS	-0.185049	0.127351	-1.45306	20	0.161718	0.426397
Q99J09	WT_TS	-0.134583	0.119292	-1.12818	4	0.322329	0.603645
Q99J85	WT_TS	-0.185693	0.0717717	-2.58727	40	0.013415	0.107911
Q99J99	WT_TS	-0.0672837	0.0994282	-0.676706	23	0.505342	0.752591
Q99JA0	WT_TS	0.151653	0.190078	0.797846	7	0.451172	0.716142
Q99JB2	WT_TS	-0.00582083	0.0875365	-0.0664961	22	0.947584	0.986375
Q99JF8	WT_TS	0.636053	0.331666	1.91775	7	0.0966488	0.335304
Q99JG2	WT_TS	-0.0469416	0.156671	-0.29962	15	0.768579	0.904028
Q99JI4	WT_TS	0.200646	0.110734	1.81197	29	0.0803586	0.303375
Q99JI6	WT_TS	0.0115733	0.177078	0.065357	7	0.949717	0.988022
Q99JP0	WT_TS	0.326965	0.441204	0.741076	7	0.482762	0.740048
Q99JP7	WT_TS	0.152363	0.0795514	1.91528	49	0.0613031	0.263754
Q99JR1	WT_TS	-0.09627	0.0862766	-1.11583	32	0.272804	0.561461
Q99JX3	WT_TS	0.376936	0.107488	3.50676	8	0.00799949	0.0800962
Q99JY0	WT_TS	-0.0510284	0.082682	-0.617164	50	0.539927	0.7737
Q99JY8	WT_TS	-0.311088	0.0564354	-5.51228	9	0.000374196	0.00924965
Q99JY9	WT_TS	0.0146818	0.0547952	0.267939	127	0.789181	0.914469
Q99K46	WT_TS	-0.312771	0.227409	-1.37537	9	0.202279	0.48242
Q99K48	WT_TS	0.0216367	0.111088	0.19477	47	0.846413	0.944048
Q99K51	WT_TS	0.146617	0.0776555	1.88805	55	0.0642986	0.271013
Q99K85	WT_TS	-0.066249	0.0735268	-0.901019	58	0.371304	0.64692
Q99KB8	WT_TS	-0.0236675	0.0775384	-0.305236	54	0.76136	0.898497
Q99KC8	WT_TS	0.060902	0.235533	0.258571	8	0.802494	0.922756
Q99KE1	WT_TS	-0.0315002	0.0634561	-0.496409	14	0.627309	0.825775
Q99KI0	WT_TS	0.00830142	0.0385952	0.215089	289	0.829849	0.936838
Q99KJ8	WT_TS	-0.0529271	0.0510044	-1.0377	85	0.302354	0.587141
Q99KK2	WT_TS	-0.00389553	0.153324	-0.0254072	16	0.980044	0.996919
Q99KK7	WT_TS	-0.201046	0.0612211	-3.28394	10	0.00823396	0.0807405
Q99KN9	WT_TS	0.388619	0.105881	3.67033	4	0.021385	0.143723
Q99KP6	WT_TS	-0.187696	0.147147	-1.27557	6	0.249265	0.539222
Q99KQ4	WT_TS	0.12307	0.0962325	1.27888	8	0.236786	0.523179
Q99KU0	WT_TS	0.117402	0.0692205	1.69606	6	0.140803	0.404022
Q99KV1	WT_TS	0.017848	0.156337	0.114164	7	0.912314	0.970381
Q99KX1	WT_TS	-0.137238	0.274314	-0.500295	7	0.63221	0.827202
Q99L04	WT_TS	-0.0702312	0.150951	-0.465258	15	0.64843	0.836985
Q99L13	WT_TS	0.0023382	0.0766935	0.0304876	47	0.975807	0.995176
Q99L43	WT_TS	0.295632	0.0398054	7.42693	18	6.94674e-07	0.000111791
Q99L45	WT_TS	0.00205084	0.0926695	0.0221306	15	0.982635	0.996919
Q99L47	WT_TS	-0.0109417	0.0488277	-0.224088	33	0.824071	0.932362
Q99LB6	WT_TS	-0.0313658	0.108643	-0.288706	9	0.779346	0.90879
Q99LC3	WT_TS	-0.268708	0.0671421	-4.00208	73	0.000149114	0.00478171
Q99LC5	WT_TS	-0.0839675	0.0764186	-1.09878	75	0.275378	0.562174
Q99LD4	WT_TS	0.0227715	0.0785911	0.289747	25	0.774399	0.905246
Q99LD8	WT_TS	-0.20416	0.222822	-0.916247	8	0.386324	0.660081
Q99LD9	WT_TS	0.62326	0.246204	2.53148	7	0.0391482	0.20616
Q99LF4	WT_TS	0.00779822	0.0862623	0.0904012	58	0.92828	0.976855
Q99LG2	WT_TS	0.0654898	0.112195	0.583716	29	0.563924	0.789794
Q99LI8	WT_TS	-0.0303606	0.0586695	-0.517485	43	0.607469	0.816337
Q99LP6	WT_TS	0.0355949	0.0918615	0.387484	22	0.702121	0.872946
Q99LR1	WT_TS	0.137796	0.125889	1.09459	33	0.281623	0.566011
Q99LS3	WT_TS	0.685819	0.216711	3.16467	4	0.0340312	0.189784
Q99LT0	WT_TS	0.231384	0.266713	0.867538	6	0.418987	0.690936
Q99LX0	WT_TS	0.0739826	0.0831801	0.889427	42	0.37884	0.653334
Q99LY9	WT_TS	-0.146494	0.0851768	-1.71988	34	0.0945458	0.329453
Q99M71	WT_TS	-0.393971	0.0820224	-4.80321	22	8.49369e-05	0.00326915
Q99M87	WT_TS	0.224221	0.0919564	2.43834	17	0.0260228	0.161655
Q99MI1	WT_TS	0.524664	0.353702	1.48335	8	0.176271	0.445465
Q99MK8	WT_TS	0.125962	0.00673031	18.7156	3	0.000332976	0.00858861
Q99MN1	WT_TS	0.251572	0.149541	1.68229	16	0.111922	0.360856
Q99MN9	WT_TS	0.115334	0.0615816	1.87286	70	0.0652639	0.271704
Q99MR0	WT_TS	0.33686	0.164165	2.05196	8	0.0742812	0.293293
Q99MR6	WT_TS	-0.246898	0.0338962	-7.28395	7	0.000165024	0.00508574
Q99MR8	WT_TS	-0.407745	0.299513	-1.36136	7	0.215596	0.502069
Q99N28	WT_TS	-0.00957622	0.0645936	-0.148253	67	0.882588	0.960726
Q99N96	WT_TS	0.127022	0.439117	0.289266	5	0.783988	0.910623
Q99NB1	WT_TS	0.239644	0.151376	1.58311	7	0.157413	0.421353
Q99NE5	WT_TS	0.0215789	0.107056	0.201567	11	0.843934	0.942426
Q99NF2	WT_TS	0.154202	0.188334	0.818771	8	0.436626	0.70636
Q99P58	WT_TS	-0.1418	0.111827	-1.26803	4	0.273569	0.562072
Q99P72	WT_TS	0.117643	0.0448076	2.62551	213	0.00927939	0.0858904
Q99PJ0	WT_TS	-0.0531064	0.0936249	-0.567225	23	0.576056	0.796191
Q99PL6	WT_TS	0.411231	0.246144	1.67069	7	0.138707	0.400917
Q99PT1	WT_TS	0.0267881	0.0525058	0.510194	54	0.611995	0.816337
Q99PU5	WT_TS	0.0846419	0.057252	1.47841	73	0.1436	0.405888
Q99PV0	WT_TS	0.0074493	0.151131	0.0492903	9	0.961764	0.99229
Q9CPP6	WT_TS	-0.18627	0.0835302	-2.22998	24	0.035362	0.194726
Q9CPQ1	WT_TS	-0.12131	0.0325655	-3.72509	33	0.000728871	0.0160149
Q9CPQ3	WT_TS	0.363797	0.0657433	5.5336	7	0.000874906	0.018373
Q9CPQ8	WT_TS	-0.0814477	0.0375587	-2.16854	18	0.0437611	0.219532
Q9CPR4	WT_TS	-0.104061	0.0821414	-1.26685	26	0.216441	0.502187
Q9CPS6	WT_TS	-0.252326	0.140306	-1.7984	9	0.105657	0.352141
Q9CPU0	WT_TS	-0.122474	0.0622524	-1.96737	71	0.053048	0.241618
Q9CPU4	WT_TS	0.416362	0.161673	2.57534	15	0.0211093	0.143723
Q9CPV4	WT_TS	0.0248267	0.0426341	0.58232	91	0.561791	0.788369
Q9CPW0	WT_TS	0.210162	0.0780677	2.69205	4	0.0545418	0.245643
Q9CPW4	WT_TS	0.0277407	0.104357	0.265824	26	0.792471	0.915993
Q9CPY7	WT_TS	-0.21486	0.0635629	-3.38028	104	0.00102075	0.020033
Q9CPZ8	WT_TS	-0.195491	0.238145	-0.820889	4	0.457814	0.719942
Q9CQ02	WT_TS	0.362482	0.16668	2.17472	5	0.0816552	0.305531
Q9CQ54	WT_TS	-0.205756	0.109908	-1.87207	17	0.0785038	0.302005
Q9CQ60	WT_TS	0.370887	0.12389	2.99369	24	0.00629943	0.0715242
Q9CQ62	WT_TS	0.193002	0.115199	1.67538	5	0.15471	0.419096
Q9CQ65	WT_TS	-0.0629175	0.231954	-0.271251	8	0.793066	0.916235
Q9CQ69	WT_TS	0.142384	0.108675	1.31018	8	0.226501	0.512869
Q9CQ75	WT_TS	-0.231567	0.179881	-1.28733	8	0.233971	0.522799
Q9CQ80	WT_TS	0.0326441	0.181582	0.179776	7	0.862422	0.950909
Q9CQ85	WT_TS	0.312398	0.329467	0.94819	6	0.379641	0.653765
Q9CQ86	WT_TS	-0.000168624	0.0978885	-0.00172261	8	0.998668	0.999763
Q9CQ91	WT_TS	-0.235286	0.290854	-0.808949	8	0.441936	0.7127
Q9CQ92	WT_TS	-0.0625211	0.0937746	-0.666716	26	0.510827	0.754168
Q9CQA1	WT_TS	0.079622	0.418388	0.190307	7	0.85447	0.944414
Q9CQA3	WT_TS	-0.111534	0.0684882	-1.62851	73	0.107726	0.354554
Q9CQC7	WT_TS	-0.238501	0.111419	-2.14058	17	0.0470974	0.226239
Q9CQC9	WT_TS	0.316592	0.308413	1.02652	5	0.35172	0.631819
Q9CQD1	WT_TS	0.304657	0.150873	2.01929	5	0.0994599	0.341351
Q9CQE1	WT_TS	-0.115041	0.176229	-0.652793	6	0.538083	0.771923
Q9CQE8	WT_TS	0.00598148	0.131192	0.0455934	21	0.964065	0.993368
Q9CQF3	WT_TS	0.140735	0.156504	0.899242	8	0.394784	0.670117
Q9CQF9	WT_TS	0.19067	0.16872	1.1301	17	0.274128	0.562174
Q9CQH3	WT_TS	-0.0184081	0.0132462	-1.38969	16	0.18366	0.454717
Q9CQH7	WT_TS	-0.305241	0.117352	-2.60108	26	0.0151317	0.116855
Q9CQI3	WT_TS	0.261146	0.0737535	3.5408	26	0.001529	0.0268764
Q9CQI6	WT_TS	0.000463771	0.0196943	0.0235485	46	0.981315	0.996919
Q9CQJ6	WT_TS	0.00997967	0.088678	0.112538	8	0.913169	0.970385
Q9CQJ8	WT_TS	-0.367021	0.0717966	-5.11195	27	2.25455e-05	0.00137181
Q9CQM5	WT_TS	0.200593	0.0945335	2.12192	15	0.0509077	0.236407
Q9CQM9	WT_TS	0.0650951	0.0998087	0.652199	25	0.520225	0.759689
Q9CQN1	WT_TS	0.0173777	0.0862673	0.20144	28	0.841811	0.940941
Q9CQP2	WT_TS	0.417145	0.113948	3.66082	6	0.0105691	0.0931104
Q9CQQ7	WT_TS	0.174311	0.118528	1.47063	72	0.145749	0.406811
Q9CQR2	WT_TS	-0.0372613	0.0427022	-0.872586	26	0.390877	0.665865
Q9CQR4	WT_TS	0.163232	0.0350275	4.66009	23	0.000108596	0.0039646
Q9CQS4	WT_TS	-0.317304	0.780508	-0.406535	5	0.701166	0.872946
Q9CQS8	WT_TS	0.0916629	0.08467	1.08259	7	0.314867	0.598358
Q9CQV6	WT_TS	-0.0826998	0.109341	-0.756349	8	0.471124	0.731034
Q9CQV8	WT_TS	-0.036183	0.0298756	-1.21113	54	0.231121	0.518874
Q9CQW1	WT_TS	0.0289047	0.0815831	0.354298	21	0.726649	0.881139
Q9CQW2	WT_TS	0.01981	0.101659	0.194866	17	0.847807	0.944048
Q9CQX2	WT_TS	-0.312172	0.15866	-1.96756	14	0.069255	0.281891
Q9CQX8	WT_TS	0.464531	0.117909	3.93974	14	0.00148132	0.0262326
Q9CQZ1	WT_TS	-0.0751375	0.0744295	-1.00951	18	0.326108	0.605046
Q9CQZ5	WT_TS	-0.297056	0.110545	-2.68718	9	0.0249112	0.158846
Q9CQZ6	WT_TS	-0.00903966	0.133014	-0.0679603	7	0.947718	0.986375
Q9CR00	WT_TS	0.124547	0.0671236	1.85549	8	0.100626	0.343082
Q9CR16	WT_TS	0.0821769	0.0558453	1.47151	72	0.145511	0.406811
Q9CR20	WT_TS	-0.0834926	0.416865	-0.200287	5	0.849148	0.944048
Q9CR21	WT_TS	0.183915	0.128249	1.43404	9	0.185376	0.457274
Q9CR26	WT_TS	0.0908891	0.038147	2.3826	16	0.029937	0.17558
Q9CR29	WT_TS	0.0761121	0.250922	0.30333	8	0.769377	0.904028
Q9CR51	WT_TS	-0.0793376	0.152855	-0.51904	14	0.61184	0.816337
Q9CR57	WT_TS	-0.0598442	0.0730462	-0.819265	26	0.420082	0.692155
Q9CR61	WT_TS	-0.561498	0.094352	-5.9511	16	2.03189e-05	0.00129095
Q9CR62	WT_TS	0.134498	0.0835655	1.60949	67	0.112211	0.361297
Q9CR67	WT_TS	-0.310532	0.334423	-0.92856	6	0.388946	0.663082
Q9CR68	WT_TS	-0.0968103	0.0555716	-1.74208	67	0.086083	0.314584
Q9CR86	WT_TS	0.624545	0.427324	1.46152	8	0.182009	0.452997
Q9CR95	WT_TS	0.0331166	0.107788	0.307238	34	0.760536	0.898497
Q9CRB6	WT_TS	-0.21726	0.0729727	-2.97728	21	0.00718509	0.0776437
Q9CRB9	WT_TS	-0.182808	0.0650786	-2.80903	25	0.00950607	0.0861751
Q9CRC9	WT_TS	-0.167885	0.430364	-0.390101	5	0.712527	0.875622
Q9CRD0	WT_TS	0.477105	0.348724	1.36814	5	0.229545	0.516313
Q9CRY7	WT_TS	0.456406	0.131116	3.48094	8	0.0083081	0.0808045
Q9CS42	WT_TS	-0.097015	0.117913	-0.822769	7	0.437765	0.707641
Q9CS84	WT_TS	0.117518	0.123471	0.951782	15	0.356293	0.635434
Q9CT10	WT_TS	-0.419641	0.205454	-2.04251	7	0.0804143	0.303375
Q9CTY5	WT_TS	0.0705143	0.161003	0.437967	7	0.674606	0.854237
Q9CVB6	WT_TS	-0.0462504	0.0904179	-0.511519	114	0.609977	0.816337
Q9CWF2	WT_TS	0.0697945	0.20271	0.344308	8	0.73949	0.888006
Q9CWJ9	WT_TS	0.178753	0.0433559	4.12292	88	8.45014e-05	0.00326915
Q9CWK8	WT_TS	0.267384	0.101623	2.63114	12	0.0219295	0.14536
Q9CWM4	WT_TS	0.136298	0.152131	0.895926	8	0.39645	0.671023
Q9CWS0	WT_TS	0.0616763	0.0463982	1.32928	84	0.187354	0.460239
Q9CWZ7	WT_TS	-0.0539827	0.0557186	-0.968844	90	0.335219	0.616678
Q9CX34	WT_TS	0.0919506	0.0863849	1.06443	59	0.291471	0.574676
Q9CX86	WT_TS	0.135901	0.0499435	2.72109	15	0.0157767	0.119994
Q9CXI5	WT_TS	-0.493229	0.236773	-2.08313	6	0.0823769	0.306396
Q9CXJ4	WT_TS	-0.17313	0.0491073	-3.52554	3	0.0387629	0.20616
Q9CXU9	WT_TS	0.616979	0.494215	1.2484	6	0.258389	0.550032
Q9CXW3	WT_TS	0.0552566	0.0727967	0.759054	40	0.45227	0.717188
Q9CXW4	WT_TS	0.0298637	0.105679	0.282589	9	0.783884	0.910623
Q9CXY6	WT_TS	0.244336	0.0405143	6.03086	18	1.05803e-05	0.000836903
Q9CXZ1	WT_TS	0.0641222	0.190994	0.335729	8	0.74571	0.891471
Q9CY27	WT_TS	0.209701	0.215623	0.972536	8	0.359268	0.6367
Q9CY50	WT_TS	-0.120956	0.239073	-0.505937	5	0.634412	0.82763
Q9CY58	WT_TS	0.152624	0.0681794	2.23856	25	0.0343277	0.190326
Q9CY64	WT_TS	0.562955	0.275996	2.03972	8	0.0757066	0.296455
Q9CYG7	WT_TS	-0.0285926	0.0521049	-0.548752	51	0.58557	0.801383
Q9CYH2	WT_TS	-0.0146282	0.0338786	-0.431783	15	0.672041	0.851899
Q9CYR0	WT_TS	-0.092518	0.0785393	-1.17798	7	0.277294	0.564087
Q9CYR6	WT_TS	-0.107385	0.181998	-0.590036	8	0.571452	0.792551
Q9CYS6	WT_TS	0.340722	0.226299	1.50563	6	0.182873	0.453806
Q9CYT6	WT_TS	-0.0264496	0.0582436	-0.454121	111	0.650628	0.836985
Q9CYW4	WT_TS	-0.7161	0.270886	-2.64355	15	0.0184275	0.131295
Q9CYZ2	WT_TS	0.0550416	0.0566319	0.971918	27	0.339719	0.622511
Q9CZ04	WT_TS	0.0534512	0.141495	0.377762	8	0.715433	0.877763
Q9CZ13	WT_TS	-0.140956	0.0474497	-2.97065	96	0.00375456	0.0515004
Q9CZ30	WT_TS	-0.0337996	0.0641177	-0.52715	94	0.599331	0.812352
Q9CZ42	WT_TS	-0.0596145	0.103653	-0.575136	41	0.568343	0.791942
Q9CZ44	WT_TS	0.0411206	0.0412903	0.995888	84	0.322165	0.603645
Q9CZA6	WT_TS	0.561235	0.332169	1.68961	8	0.129574	0.388536
Q9CZB0	WT_TS	0.145452	0.202651	0.717749	7	0.496161	0.746913
Q9CZC8	WT_TS	-0.0266175	0.0444879	-0.598308	85	0.551226	0.779785
Q9CZD3	WT_TS	-0.294866	0.11005	-2.67938	11	0.0214321	0.143723
Q9CZG3	WT_TS	-0.810387	0.291598	-2.77913	4	0.0498629	0.235117
Q9CZJ2	WT_TS	0.206711	0.136022	1.51969	8	0.167076	0.432878
Q9CZM2	WT_TS	0.138924	0.140659	0.987672	21	0.334557	0.616385
Q9CZP5	WT_TS	0.0680385	0.345987	0.196651	6	0.850593	0.944048
Q9CZR8	WT_TS	0.0971809	0.145719	0.666907	15	0.51496	0.756584
Q9CZS1	WT_TS	0.161398	0.0598413	2.69711	30	0.0113633	0.0969838
Q9CZT8	WT_TS	0.163802	0.0886081	1.84861	32	0.0737723	0.29213
Q9CZU6	WT_TS	0.066227	0.0603613	1.09718	134	0.274532	0.562174
Q9CZW4	WT_TS	-0.00222732	0.0666272	-0.0334295	8	0.974151	0.995176
Q9CZW5	WT_TS	0.0917166	0.0652443	1.40574	80	0.163673	0.429166
Q9CZX0	WT_TS	-0.0360259	0.0940275	-0.383142	4	0.721106	0.878882
Q9CZX8	WT_TS	0.00419719	0.0575899	0.0728806	31	0.942369	0.985998
Q9D023	WT_TS	-0.136854	0.0560171	-2.44307	15	0.0274121	0.167221
Q9D051	WT_TS	0.00266855	0.0521778	0.0511435	130	0.95929	0.990896
Q9D061	WT_TS	0.144549	0.220898	0.654368	7	0.533776	0.769363
Q9D0E1	WT_TS	0.0606147	0.0972064	0.623566	77	0.534755	0.769363
Q9D0F9	WT_TS	0.0877689	0.0520145	1.68739	132	0.0938895	0.328464
Q9D0I9	WT_TS	0.214967	0.0329651	6.52104	13	1.93893e-05	0.00128104
Q9D0J8	WT_TS	0.467336	0.427379	1.09349	8	0.306007	0.589891
Q9D0K2	WT_TS	0.0618051	0.043636	1.41638	104	0.159653	0.422832
Q9D0L7	WT_TS	-0.0206683	0.209975	-0.0984324	6	0.924795	0.975784
Q9D0L8	WT_TS	0.104815	0.0658392	1.59199	12	0.137372	0.400536
Q9D0M1	WT_TS	0.00261729	0.0813613	0.0321688	6	0.975381	0.995176
Q9D0M3	WT_TS	-0.178752	0.0591506	-3.02198	51	0.003921	0.0522727
Q9D0M5	WT_TS	0.147401	0.0618461	2.38335	9	0.0410021	0.212441
Q9D0R2	WT_TS	0.189809	0.0628317	3.02091	14	0.00916369	0.0856017
Q9D0S9	WT_TS	0.0724689	0.096975	0.747295	9	0.473957	0.733181
Q9D125	WT_TS	-0.171379	0.486692	-0.352131	5	0.739096	0.888006
Q9D154	WT_TS	-0.0236969	0.0634218	-0.37364	46	0.710389	0.874379
Q9D164	WT_TS	-0.415389	0.223444	-1.85903	8	0.100079	0.342141
Q9D172	WT_TS	-0.189773	0.0607238	-3.12518	54	0.00285826	0.0418682
Q9D1A2	WT_TS	0.115301	0.0558713	2.06368	106	0.0414904	0.213572
Q9D1D4	WT_TS	-0.216174	0.260393	-0.830184	8	0.43051	0.70191
Q9D1E6	WT_TS	-0.0306617	0.103375	-0.296608	22	0.769548	0.904028
Q9D1G1	WT_TS	-0.0308401	0.0505276	-0.610361	14	0.551403	0.779785
Q9D1G5	WT_TS	0.0343284	0.0567218	0.605207	7	0.564138	0.789794
Q9D1H7	WT_TS	0.170654	0.133727	1.27614	8	0.237707	0.524031
Q9D1I5	WT_TS	0.533027	0.422895	1.26042	8	0.243036	0.529104
Q9D1J3	WT_TS	0.137166	0.318368	0.430841	4	0.688785	0.86438
Q9D1K2	WT_TS	-0.0611174	0.0935395	-0.653386	45	0.516832	0.757531
[truncated: 374 more rows]

## Sheet: present_in_TS_absent in WT
	Sequence	Leading.razor.protein	Unique..Groups.	WT_NT.1.1	WT_NT.2.1	WT_NT.3.1	WT_NT.4.1	WT_NT.5.1	COUNT.WT_NT	WT_EGCG.1.1	WT_EGCG.2.1	WT_EGCG.3.1	WT_EGCG.4.1	WT_EGCG.5.1	COUNT_WT_EGCG	WT_EGCG_EE.1.1	WT_EGCG_EE.2.1	WT_EGCG_EE.3.1	WT_EGCG_EE.4.1	WT_EGCG_EE.5.1	COUNT_WT_EGCG_EE	WT_EE.1.1	WT_EE.2.1	WT_EE.3.1	WT_EE.4.1	WT_EE.5.1	COUNT_WT_EE	TS_NT.1.1	TS_NT.2.1	TS_NT.3.1	TS_NT.4.1	TS_NT.5.1	COUNT_TS_NT	TS_EGCG.1.1	TS_EGCG.2.1	TS_EGCG.3.1	TS_EGCG.4.1	TS_EGCG.5.1	COUNT_TS_EGCG	TS_EGCG_EE.1.1	TS_EGCG_EE.2.1	TS_EGCG_EE.3.1	TS_EGCG_EE.4.1	TS_EGCG_EE.5.1	COUNT_TS_EGCG_EE	TS_EE.1.1	TS_EE.2.1	TS_EE.3.1	TS_EE.4.1
Q9Z0V2	AAGVAAWLPFAR	Q9Z0V2	yes	376720	NA	NA	NA	NA	1	498740	NA	NA	NA	NA	1	525700	396440	NA	NA	460470	3	574680	NA	785880	NA	NA	2	622890	325440	606580	NA	NA	3	NA	758240	NA	310300	NA	2	NA	379910	NA	350210	NA	2	NA	297020	NA	245020
P97393	AFFADLPDPLIPYSLHPELLEAAK	P97393	yes	NA	NA	2180600	NA	NA	1	NA	NA	NA	1154600	NA	1	2077400	NA	NA	NA	NA	1	1343100	1187900	1749100	1580800	987430	5	1761300	672400	NA	1171600	NA	3	916720	1793100	NA	NA	NA	2	NA	NA	NA	NA	1178200	1	NA	NA	1323300	NA
Q3UI43	ALGAQASVGSR	Q3UI43	yes	NA	194460	NA	NA	NA	1	NA	2584000	2803200	1556100	NA	3	2881600	1966300	2928200	NA	NA	3	389560	NA	200360	NA	353780	3	1876200	1813800	2471700	NA	NA	3	NA	522520	370490	NA	NA	2	NA	NA	278400	NA	NA	1	404230	169160	NA	NA
Q8BTV2	AVSGASAGDYSDAIETLLTAIAVIK	Q8BTV2	yes	NA	NA	NA	251630	NA	1	NA	461960	NA	NA	244160	2	227210	NA	NA	187440	181090	3	239970	279400	NA	NA	245410	3	284250	NA	197900	265950	NA	3	170370	NA	262020	207320	247630	4	222710	NA	265080	NA	282000	3	NA	NA	NA	140860
A2CG49	DLDLAAQVQELLEFLHEK	A2CG49	yes	NA	NA	NA	402940	NA	1	715480	781460	1065100	NA	NA	3	1739000	NA	NA	1872600	NA	2	387040	297010	NA	NA	621900	3	NA	19969000	NA	19860000	8684300	3	NA	NA	195530	277840	282890	3	NA	546330	550560	410650	NA	3	NA	NA	136120	197740
P62069	ENLLTCLADLFHSIATQK	P62069	yes	NA	NA	NA	265240	NA	1	NA	633830	NA	NA	357910	2	248460	NA	NA	434170	128220	3	314010	378810	NA	NA	708940	3	NA	1934900	NA	2243200	1262000	3	312090	NA	318990	399340	972220	4	NA	NA	2653100	NA	1676100	2	NA	NA	NA	1738400
Q6P9S0	GDLQPQLDSALQDVNDMYLLLEETEK	Q6P9S0	yes	NA	NA	NA	422850	NA	1	NA	281520	NA	NA	NA	1	NA	NA	574610	346000	338000	3	326530	402220	NA	NA	417070	3	224550	NA	601110	343510	NA	3	308240	NA	683950	NA	NA	2	454980	NA	NA	257580	382960	3	NA	NA	NA	237260
P26339	GRELEHKQEEEEEEEER	P26339	yes	NA	NA	NA	NA	258620	1	NA	492950	NA	NA	335150	2	NA	382300	311440	NA	369190	3	NA	406020	NA	659020	291030	3	NA	355420	384450	392940	171550	4	NA	529110	628870	402080	278290	4	NA	NA	191150	352360	290910	3	NA	NA	NA	306370
Q91YP0	LIQQEDIK	Q91YP0	yes	NA	714820	NA	NA	NA	1	NA	998700	NA	715990	641680	3	NA	970380	1550800	NA	482130	3	1259200	671230	NA	NA	NA	2	1060100	NA	1108100	767390	NA	3	797900	1291200	749880	NA	NA	3	NA	977070	446400	576250	765340	4	NA	NA	7905200	5520300
Q63932	LPSGVFSSDFQEFVNK	Q63932	yes	NA	NA	NA	4051700	NA	1	2735300	3687700	7326700	3857900	NA	4	NA	NA	NA	NA	NA	0	4630100	4001300	5409700	2560600	2837100	5	4260000	3316100	NA	3432000	NA	3	3727300	5701900	NA	NA	3984000	3	NA	NA	NA	2869300	2157400	2	2594000	1751500	2735500	2695400
D3YZU1	LQQFGGASTAGGALPWAR	D3YZU1	yes	NA	889150	NA	NA	NA	1	NA	2020300	2097800	1280000	NA	3	2110600	NA	NA	1448900	NA	2	138200	238620	NA	NA	246290	3	1488800	NA	NA	1519200	886230	3	NA	1601300	NA	1362200	1613800	3	2395100	NA	1230900	NA	1559500	3	1269900	1454900	1865700	1220500
Q8R4K2	PLTPSTYIR	Q8R4K2	yes	NA	535280	NA	NA	NA	1	NA	NA	NA	915400	NA	1	1010400	NA	1332600	866270	NA	3	1609600	NA	NA	1354700	NA	2	1122200	959150	1168900	NA	685410	4	NA	1264200	NA	NA	NA	1	1040300	NA	NA	1391500	NA	2	558470	NA	858400	697560
Q8R550	RPERPVGPLTHTR	Q8R550	yes	269850	NA	NA	NA	NA	1	NA	1406700	NA	NA	1774700	2	NA	16234000	NA	NA	5129500	2	NA	NA	2441100	1557600	1236500	3	NA	NA	1749600	2675500	1302300	3	NA	NA	NA	1036200	NA	1	1968000	1727900	NA	NA	1219100	3	182700	194450	NA	NA
Q60759	AITGIQAFTVGK	Q60759	yes	NA	NA	NA	NA	NA	0	NA	1359800	1211100	499530	1011800	4	1090100	NA	NA	NA	NA	1	NA	NA	606610	1133600	1078000	3	NA	NA	1222000	950730	795560	3	NA	1476000	827590	834630	872940	4	NA	NA	NA	1034700	1044200	2	NA	1215300	416060	NA
Q9CY57	ASMQQQQQLASAR	Q9CY57	yes	NA	NA	NA	NA	NA	0	NA	NA	NA	NA	NA	0	NA	NA	NA	NA	1315700	1	1424100	NA	NA	NA	1170300	2	1369100	1655000	NA	1599800	NA	3	1349800	NA	1251500	1723700	NA	3	NA	NA	742440	NA	NA	1	NA	950250	937370	NA
Q9JJZ2	AVMVDLEPTVVDEVR	Q9JJZ2	yes	NA	NA	NA	NA	NA	0	2675000	NA	NA	NA	3120800	2	NA	NA	NA	3560000	NA	1	NA	NA	NA	3237300	3203900	2	NA	6171400	5950600	4139400	3114000	4	NA	NA	6560200	NA	2851100	2	NA	4618600	4065200	4072500	4941600	4	2982000	2046400	NA	1854900
Q9R0H0	EIENLILNDPDFQHEDYNFLTR	Q9R0H0	yes	NA	NA	NA	NA	NA	0	NA	NA	1452100	NA	NA	1	NA	NA	NA	NA	NA	0	NA	NA	2195700	NA	NA	1	1363300	NA	2209500	NA	1407200	3	NA	NA	1960100	4006500	NA	2	NA	NA	NA	NA	NA	0	1020600	1256400	1853400	1036400
Q9DCH4	LHPVILASIVDSYER	Q9DCH4	yes	NA	NA	NA	NA	NA	0	NA	NA	NA	897170	1785600	2	NA	NA	NA	1846500	1623500	2	2142700	NA	2848700	NA	1423400	3	NA	NA	2021400	1805900	917560	3	NA	2112400	1814500	1063700	1243700	4	NA	1663300	1094300	647470	1233700	4	849100	919400	1601900	1019700
Q8BTG3	LVTVEELLETAK	Q8BTG3	yes	NA	NA	NA	NA	NA	0	NA	858640	NA	522540	NA	2	1153700	NA	NA	NA	708430	2	NA	1042500	846330	939090	NA	3	NA	1076200	744250	813140	273010	4	NA	NA	NA	1170900	NA	1	NA	479500	NA	NA	755770	2	371250	585830	NA	652760
P47758	SAAPSTLDSSSTAPAQLGK	P47758	yes	NA	NA	NA	NA	NA	0	NA	1002000	1606500	1129400	NA	3	NA	912270	NA	NA	NA	1	1213700	NA	1387000	1961300	NA	3	NA	1293700	1669600	1223800	NA	3	NA	1470400	1601100	NA	NA	2	NA	NA	NA	NA	NA	0	NA	NA	722120	NA
[truncated: 2 more columns]

## Sheet: absent_in_TS_present_in_WT
	Sequence	Leading.razor.protein	Unique..Groups.	WT_NT.1.1	WT_NT.2.1	WT_NT.3.1	WT_NT.4.1	WT_NT.5.1	COUNT.WT_NT	WT_EGCG.1.1	WT_EGCG.2.1	WT_EGCG.3.1	WT_EGCG.4.1	WT_EGCG.5.1	COUNT_WT_EGCG	WT_EGCG_EE.1.1	WT_EGCG_EE.2.1	WT_EGCG_EE.3.1	WT_EGCG_EE.4.1	WT_EGCG_EE.5.1	COUNT_WT_EGCG_EE	WT_EE.1.1	WT_EE.2.1	WT_EE.3.1	WT_EE.4.1	WT_EE.5.1	COUNT_WT_EE	TS_NT.1.1	TS_NT.2.1	TS_NT.3.1	TS_NT.4.1	TS_NT.5.1	COUNT_TS_NT	TS_EGCG.1.1	TS_EGCG.2.1	TS_EGCG.3.1	TS_EGCG.4.1	TS_EGCG.5.1	COUNT_TS_EGCG	TS_EGCG_EE.1.1	TS_EGCG_EE.2.1	TS_EGCG_EE.3.1	TS_EGCG_EE.4.1	TS_EGCG_EE.5.1	COUNT_TS_EGCG_EE	TS_EE.1.1	TS_EE.2.1	TS_EE.3.1	TS_EE.4.1
Q9Z0V2	AAGVAAWLPFAR	Q9Z0V2	yes	376720	NA	NA	NA	NA	1	498740	NA	NA	NA	NA	1	525700	396440	NA	NA	460470	3	574680	NA	785880	NA	NA	2	622890	325440	606580	NA	NA	3	NA	758240	NA	310300	NA	2	NA	379910	NA	350210	NA	2	NA	297020	NA	245020
P97393	AFFADLPDPLIPYSLHPELLEAAK	P97393	yes	NA	NA	2180600	NA	NA	1	NA	NA	NA	1154600	NA	1	2077400	NA	NA	NA	NA	1	1343100	1187900	1749100	1580800	987430	5	1761300	672400	NA	1171600	NA	3	916720	1793100	NA	NA	NA	2	NA	NA	NA	NA	1178200	1	NA	NA	1323300	NA
Q3UI43	ALGAQASVGSR	Q3UI43	yes	NA	194460	NA	NA	NA	1	NA	2584000	2803200	1556100	NA	3	2881600	1966300	2928200	NA	NA	3	389560	NA	200360	NA	353780	3	1876200	1813800	2471700	NA	NA	3	NA	522520	370490	NA	NA	2	NA	NA	278400	NA	NA	1	404230	169160	NA	NA
Q8BTV2	AVSGASAGDYSDAIETLLTAIAVIK	Q8BTV2	yes	NA	NA	NA	251630	NA	1	NA	461960	NA	NA	244160	2	227210	NA	NA	187440	181090	3	239970	279400	NA	NA	245410	3	284250	NA	197900	265950	NA	3	170370	NA	262020	207320	247630	4	222710	NA	265080	NA	282000	3	NA	NA	NA	140860
A2CG49	DLDLAAQVQELLEFLHEK	A2CG49	yes	NA	NA	NA	402940	NA	1	715480	781460	1065100	NA	NA	3	1739000	NA	NA	1872600	NA	2	387040	297010	NA	NA	621900	3	NA	19969000	NA	19860000	8684300	3	NA	NA	195530	277840	282890	3	NA	546330	550560	410650	NA	3	NA	NA	136120	197740
P62069	ENLLTCLADLFHSIATQK	P62069	yes	NA	NA	NA	265240	NA	1	NA	633830	NA	NA	357910	2	248460	NA	NA	434170	128220	3	314010	378810	NA	NA	708940	3	NA	1934900	NA	2243200	1262000	3	312090	NA	318990	399340	972220	4	NA	NA	2653100	NA	1676100	2	NA	NA	NA	1738400
Q6P9S0	GDLQPQLDSALQDVNDMYLLLEETEK	Q6P9S0	yes	NA	NA	NA	422850	NA	1	NA	281520	NA	NA	NA	1	NA	NA	574610	346000	338000	3	326530	402220	NA	NA	417070	3	224550	NA	601110	343510	NA	3	308240	NA	683950	NA	NA	2	454980	NA	NA	257580	382960	3	NA	NA	NA	237260
P26339	GRELEHKQEEEEEEEER	P26339	yes	NA	NA	NA	NA	258620	1	NA	492950	NA	NA	335150	2	NA	382300	311440	NA	369190	3	NA	406020	NA	659020	291030	3	NA	355420	384450	392940	171550	4	NA	529110	628870	402080	278290	4	NA	NA	191150	352360	290910	3	NA	NA	NA	306370
Q91YP0	LIQQEDIK	Q91YP0	yes	NA	714820	NA	NA	NA	1	NA	998700	NA	715990	641680	3	NA	970380	1550800	NA	482130	3	1259200	671230	NA	NA	NA	2	1060100	NA	1108100	767390	NA	3	797900	1291200	749880	NA	NA	3	NA	977070	446400	576250	765340	4	NA	NA	7905200	5520300
Q63932	LPSGVFSSDFQEFVNK	Q63932	yes	NA	NA	NA	4051700	NA	1	2735300	3687700	7326700	3857900	NA	4	NA	NA	NA	NA	NA	0	4630100	4001300	5409700	2560600	2837100	5	4260000	3316100	NA	3432000	NA	3	3727300	5701900	NA	NA	3984000	3	NA	NA	NA	2869300	2157400	2	2594000	1751500	2735500	2695400
D3YZU1	LQQFGGASTAGGALPWAR	D3YZU1	yes	NA	889150	NA	NA	NA	1	NA	2020300	2097800	1280000	NA	3	2110600	NA	NA	1448900	NA	2	138200	238620	NA	NA	246290	3	1488800	NA	NA	1519200	886230	3	NA	1601300	NA	1362200	1613800	3	2395100	NA	1230900	NA	1559500	3	1269900	1454900	1865700	1220500
Q8R4K2	PLTPSTYIR	Q8R4K2	yes	NA	535280	NA	NA	NA	1	NA	NA	NA	915400	NA	1	1010400	NA	1332600	866270	NA	3	1609600	NA	NA	1354700	NA	2	1122200	959150	1168900	NA	685410	4	NA	1264200	NA	NA	NA	1	1040300	NA	NA	1391500	NA	2	558470	NA	858400	697560
Q8R550	RPERPVGPLTHTR	Q8R550	yes	269850	NA	NA	NA	NA	1	NA	1406700	NA	NA	1774700	2	NA	16234000	NA	NA	5129500	2	NA	NA	2441100	1557600	1236500	3	NA	NA	1749600	2675500	1302300	3	NA	NA	NA	1036200	NA	1	1968000	1727900	NA	NA	1219100	3	182700	194450	NA	NA
Q60759	AITGIQAFTVGK	Q60759	yes	NA	NA	NA	NA	NA	0	NA	1359800	1211100	499530	1011800	4	1090100	NA	NA	NA	NA	1	NA	NA	606610	1133600	1078000	3	NA	NA	1222000	950730	795560	3	NA	1476000	827590	834630	872940	4	NA	NA	NA	1034700	1044200	2	NA	1215300	416060	NA
Q9CY57	ASMQQQQQLASAR	Q9CY57	yes	NA	NA	NA	NA	NA	0	NA	NA	NA	NA	NA	0	NA	NA	NA	NA	1315700	1	1424100	NA	NA	NA	1170300	2	1369100	1655000	NA	1599800	NA	3	1349800	NA	1251500	1723700	NA	3	NA	NA	742440	NA	NA	1	NA	950250	937370	NA
Q9JJZ2	AVMVDLEPTVVDEVR	Q9JJZ2	yes	NA	NA	NA	NA	NA	0	2675000	NA	NA	NA	3120800	2	NA	NA	NA	3560000	NA	1	NA	NA	NA	3237300	3203900	2	NA	6171400	5950600	4139400	3114000	4	NA	NA	6560200	NA	2851100	2	NA	4618600	4065200	4072500	4941600	4	2982000	2046400	NA	1854900
Q9R0H0	EIENLILNDPDFQHEDYNFLTR	Q9R0H0	yes	NA	NA	NA	NA	NA	0	NA	NA	1452100	NA	NA	1	NA	NA	NA	NA	NA	0	NA	NA	2195700	NA	NA	1	1363300	NA	2209500	NA	1407200	3	NA	NA	1960100	4006500	NA	2	NA	NA	NA	NA	NA	0	1020600	1256400	1853400	1036400
Q9DCH4	LHPVILASIVDSYER	Q9DCH4	yes	NA	NA	NA	NA	NA	0	NA	NA	NA	897170	1785600	2	NA	NA	NA	1846500	1623500	2	2142700	NA	2848700	NA	1423400	3	NA	NA	2021400	1805900	917560	3	NA	2112400	1814500	1063700	1243700	4	NA	1663300	1094300	647470	1233700	4	849100	919400	1601900	1019700
Q8BTG3	LVTVEELLETAK	Q8BTG3	yes	NA	NA	NA	NA	NA	0	NA	858640	NA	522540	NA	2	1153700	NA	NA	NA	708430	2	NA	1042500	846330	939090	NA	3	NA	1076200	744250	813140	273010	4	NA	NA	NA	1170900	NA	1	NA	479500	NA	NA	755770	2	371250	585830	NA	652760
P47758	SAAPSTLDSSSTAPAQLGK	P47758	yes	NA	NA	NA	NA	NA	0	NA	1002000	1606500	1129400	NA	3	NA	912270	NA	NA	NA	1	1213700	NA	1387000	1961300	NA	3	NA	1293700	1669600	1223800	NA	3	NA	1470400	1601100	NA	NA	2	NA	NA	NA	NA	NA	0	NA	NA	722120	NA
[truncated: 2 more columns]
