# Supplementary material for: Re-establishment of the epigenetic state and rescue of kinome deregulation in Ts65Dn mice upon treatment with green tea extract and environmental enrichment
Source: Sci Rep. 2020 Sep 29;10:16023. doi: 10.1038/s41598-020-72625-z (PMC7524756; doi:10.1038/s41598-020-72625-z)
Supplement: Supplementary file 4 — Supplementary Table 2. [file 41598_2020_72625_MOESM4_ESM.xlsx]

## Sheet: TableS2_myresults_WT_WT_greente
Protein	Label	log2FC	SE	Tvalue	DF	pvalue	adj.pvalue
A2A432	WT_NT-WT_EGCG	0.0277373	0.0639566	0.433689	5	0.682588	0.867026
A2A5R2	WT_NT-WT_EGCG	0.0788186	0.403109	0.195527	5	0.852678	0.948166
A2A699	WT_NT-WT_EGCG	-0.0952415	0.136809	-0.696163	8	0.506045	0.782876
A2AG50	WT_NT-WT_EGCG	0.33361	0.167073	1.99679	9	0.0769494	0.296164
A2AGT5	WT_NT-WT_EGCG	0.0660021	0.112998	0.584102	12	0.569969	0.811946
A2AJI0	WT_NT-WT_EGCG	0.262901	0.126789	2.07354	12	0.0603088	0.25345
A2ALS5	WT_NT-WT_EGCG	0.165276	0.0994527	1.66185	46	0.103344	0.350308
A2AM05	WT_NT-WT_EGCG	-0.0883162	0.129421	-0.682397	9	0.512167	0.783315
A2AN08	WT_NT-WT_EGCG	0.13767	0.180234	0.76384	7	0.46992	0.766679
A2AQ25	WT_NT-WT_EGCG	0.308036	0.0703063	4.38134	6	0.00466144	0.0532362
A2AWA9	WT_NT-WT_EGCG	-0.0849632	0.0499272	-1.70174	5	0.149541	0.434325
A2RT62	WT_NT-WT_EGCG	0.210389	0.127582	1.64905	18	0.116481	0.373105
A6H5Z3	WT_NT-WT_EGCG	-0.144158	0.199642	-0.722082	5	0.502591	0.782246
B0F2B4	WT_NT-WT_EGCG	0.33246	0.381273	0.871974	7	0.412129	0.716523
B0V2N1	WT_NT-WT_EGCG	-0.0215471	0.0579607	-0.371754	48	0.711712	0.880276
B1AXV0	WT_NT-WT_EGCG	0.102996	0.0472806	2.17839	6	0.0722212	0.28332
B1AZP2	WT_NT-WT_EGCG	0.0488827	0.10362	0.471751	14	0.644373	0.848685
B2RSH2	WT_NT-WT_EGCG	0.0393627	0.0552002	0.713089	43	0.479643	0.768561
B2RXS4	WT_NT-WT_EGCG	0.108081	0.146263	0.738946	7	0.483975	0.771582
B9EJA2	WT_NT-WT_EGCG	-0.0387988	0.0729086	-0.532156	32	0.598293	0.826058
B9EKR1	WT_NT-WT_EGCG	-0.0862698	0.0657663	-1.31176	74	0.193655	0.495595
D3YVF0	WT_NT-WT_EGCG	-0.25851	0.0531419	-4.86452	63	8.00764e-06	0.000465969
D3YXK2	WT_NT-WT_EGCG	0.107331	0.202927	0.528913	8	0.611222	0.831542
D3Z7P3	WT_NT-WT_EGCG	-0.356624	0.0542697	-6.57133	149	7.85461e-10	4.76279e-07
E9PUL5	WT_NT-WT_EGCG	0.23313	0.0464018	5.02415	26	3.15306e-05	0.00148194
E9Q401	WT_NT-WT_EGCG	0.0342917	0.0684029	0.501319	141	0.616928	0.836722
F6SEU4	WT_NT-WT_EGCG	-0.0538128	0.051152	-1.05202	175	0.294242	0.60147
F6W8I0	WT_NT-WT_EGCG	-0.292466	0.37357	-0.782897	4	0.477443	0.768561
F8VPU2	WT_NT-WT_EGCG	-0.0761179	0.053045	-1.43497	5	0.210767	0.507002
G5E829	WT_NT-WT_EGCG	0.033152	0.0440073	0.75333	182	0.452225	0.752057
G5E8K5	WT_NT-WT_EGCG	-0.117845	0.0708689	-1.66285	69	0.100878	0.346057
O08528	WT_NT-WT_EGCG	0.613493	0.170599	3.59611	7	0.00878528	0.0783621
O08529	WT_NT-WT_EGCG	-0.0228243	0.0641883	-0.355583	81	0.723077	0.883236
O08532	WT_NT-WT_EGCG	-0.0406727	0.0637318	-0.638186	73	0.52535	0.789788
O08539	WT_NT-WT_EGCG	-0.016276	0.0624036	-0.260818	157	0.794575	0.921917
O08547	WT_NT-WT_EGCG	-0.198574	0.090237	-2.20058	39	0.0337543	0.180516
O08553	WT_NT-WT_EGCG	-0.00620737	0.024759	-0.250712	215	0.802276	0.924839
O08582	WT_NT-WT_EGCG	0.096141	0.159601	0.602383	7	0.565913	0.811673
O08585	WT_NT-WT_EGCG	-0.061848	0.0479937	-1.28867	35	0.205967	0.503939
O08586	WT_NT-WT_EGCG	0.228777	0.166451	1.37444	8	0.206573	0.504293
O08599	WT_NT-WT_EGCG	0.0140803	0.0461799	0.304901	254	0.760692	0.901178
O08638	WT_NT-WT_EGCG	-0.342959	0.219129	-1.5651	6	0.168596	0.465067
O08688	WT_NT-WT_EGCG	0.431118	0.292817	1.47231	8	0.179152	0.47957
O08709	WT_NT-WT_EGCG	-0.202812	0.052133	-3.89029	126	0.000161241	0.00525431
O08749	WT_NT-WT_EGCG	-0.117586	0.0843256	-1.39443	86	0.16678	0.462668
O08756	WT_NT-WT_EGCG	0.0360032	0.0729558	0.493493	53	0.623703	0.839852
O08759	WT_NT-WT_EGCG	0.309028	0.216178	1.42951	4	0.226075	0.523211
O08788	WT_NT-WT_EGCG	0.0697971	0.0527057	1.32428	208	0.186863	0.486361
O08795	WT_NT-WT_EGCG	0.00531056	0.0393607	0.13492	36	0.893426	0.967879
O08807	WT_NT-WT_EGCG	-0.057516	0.151452	-0.379763	7	0.715381	0.881128
O08848	WT_NT-WT_EGCG	0.22109	0.130529	1.6938	6	0.141243	0.419134
O08914	WT_NT-WT_EGCG	0.143671	0.0767389	1.8722	33	0.0700628	0.277959
O08915	WT_NT-WT_EGCG	0.0636297	0.141093	0.450978	14	0.658912	0.854439
O08917	WT_NT-WT_EGCG	-0.0430617	0.082082	-0.524618	38	0.602896	0.828488
O08919	WT_NT-WT_EGCG	-0.00256681	0.0548296	-0.0468142	16	0.963241	0.992898
O08989	WT_NT-WT_EGCG	0.0887885	0.101278	0.876677	6	0.41438	0.716734
O08992	WT_NT-WT_EGCG	0.00158682	0.183606	0.00864254	7	0.993345	0.998079
O08997	WT_NT-WT_EGCG	-0.134917	0.0673648	-2.00279	15	0.0636155	0.25956
O09061	WT_NT-WT_EGCG	-0.046242	0.0781156	-0.591969	55	0.556297	0.807357
O09111	WT_NT-WT_EGCG	-0.0414253	0.04406	-0.940203	8	0.374631	0.682264
O09114	WT_NT-WT_EGCG	-0.158478	0.245368	-0.645877	8	0.536442	0.79627
O09131	WT_NT-WT_EGCG	-0.0454278	0.121787	-0.373011	12	0.715646	0.881128
O09167	WT_NT-WT_EGCG	-0.30974	0.0366175	-8.4588	9	1.4139e-05	0.00075121
O09172	WT_NT-WT_EGCG	0.014953	0.166056	0.0900483	5	0.931745	0.98324
O35083	WT_NT-WT_EGCG	0.0491535	0.522192	0.0941292	6	0.928071	0.982294
O35098	WT_NT-WT_EGCG	0.0770566	0.0575706	1.33847	131	0.183061	0.481231
O35114	WT_NT-WT_EGCG	-0.233509	0.283962	-0.822325	5	0.448317	0.750782
O35127	WT_NT-WT_EGCG	0.182099	0.193419	0.941477	17	0.359648	0.663882
O35129	WT_NT-WT_EGCG	-0.065472	0.0679969	-0.962867	81	0.33848	0.642648
O35136	WT_NT-WT_EGCG	0.075049	0.088724	0.84587	38	0.40292	0.707935
O35215	WT_NT-WT_EGCG	0.0946856	0.138312	0.684581	24	0.500167	0.780985
O35226	WT_NT-WT_EGCG	0.162781	0.0262206	6.20813	15	1.67535e-05	0.000853031
O35239	WT_NT-WT_EGCG	-0.21018	0.233148	-0.901488	8	0.393659	0.701241
O35250	WT_NT-WT_EGCG	0.262458	0.120598	2.17631	8	0.0612135	0.254865
O35286	WT_NT-WT_EGCG	0.101551	0.155223	0.654227	8	0.531319	0.794702
O35295	WT_NT-WT_EGCG	0.0394822	0.0513895	0.768293	66	0.445053	0.747567
O35316	WT_NT-WT_EGCG	-0.0974125	0.41206	-0.236404	8	0.81906	0.930196
O35343	WT_NT-WT_EGCG	-0.0327679	0.155965	-0.210099	25	0.835294	0.940342
O35344	WT_NT-WT_EGCG	0.326755	0.095	3.43953	23	0.00223368	0.0321125
O35345	WT_NT-WT_EGCG	-0.202466	0.187819	-1.07798	7	0.316782	0.623864
O35381	WT_NT-WT_EGCG	-0.199525	0.075202	-2.65318	46	0.0109087	0.0878415
O35382	WT_NT-WT_EGCG	0.00417935	0.0814344	0.0513217	20	0.959578	0.992767
O35405	WT_NT-WT_EGCG	-0.0850954	0.13263	-0.641598	8	0.539078	0.796877
O35409	WT_NT-WT_EGCG	0.0380153	0.204122	0.186238	6	0.858395	0.949049
O35449	WT_NT-WT_EGCG	0.464791	0.127806	3.63668	8	0.00662067	0.0655098
O35459	WT_NT-WT_EGCG	0.123015	0.240108	0.51233	6	0.626727	0.841142
O35465	WT_NT-WT_EGCG	-0.0927088	0.10092	-0.918639	15	0.372821	0.68033
O35495	WT_NT-WT_EGCG	0.0990678	0.184472	0.537035	7	0.607883	0.831542
O35526	WT_NT-WT_EGCG	0.0910995	0.0540038	1.68691	85	0.095288	0.337513
O35593	WT_NT-WT_EGCG	0.202061	0.119967	1.6843	16	0.111527	0.365869
O35609	WT_NT-WT_EGCG	-0.110339	0.075128	-1.46868	21	0.156741	0.445956
O35621	WT_NT-WT_EGCG	0.0303138	0.306567	0.0988817	6	0.924453	0.981478
O35633	WT_NT-WT_EGCG	-0.0178713	0.0892953	-0.200138	34	0.842565	0.942871
O35639	WT_NT-WT_EGCG	0.426116	0.237143	1.79688	7	0.115411	0.3714
O35643	WT_NT-WT_EGCG	0.0707492	0.0587507	1.20423	123	0.230814	0.528192
O35658	WT_NT-WT_EGCG	-0.134261	0.0959193	-1.39972	24	0.17439	0.47304
O35678	WT_NT-WT_EGCG	0.00182185	0.0987035	0.0184578	80	0.98532	0.997361
O35681	WT_NT-WT_EGCG	0.0649585	0.294858	0.220304	4	0.836421	0.940691
O35685	WT_NT-WT_EGCG	-0.0889884	0.0651141	-1.36665	45	0.178524	0.478937
O35737	WT_NT-WT_EGCG	0.0440468	0.10514	0.418935	9	0.685085	0.867682
O35841	WT_NT-WT_EGCG	0.289738	0.136774	2.11836	20	0.0468613	0.219404
O35857	WT_NT-WT_EGCG	0.24941	0.0984353	2.53374	15	0.0229245	0.140773
O35864	WT_NT-WT_EGCG	-0.191874	0.103567	-1.85265	16	0.0824703	0.310205
O35874	WT_NT-WT_EGCG	-0.08847	0.121136	-0.730336	17	0.47513	0.768509
O35887	WT_NT-WT_EGCG	0.293772	0.148219	1.98202	9	0.0788033	0.299992
O35900	WT_NT-WT_EGCG	0.135484	0.254599	0.532146	5	0.617412	0.836914
O35927	WT_NT-WT_EGCG	0.0720315	0.0986652	0.73006	72	0.467722	0.765987
O35943	WT_NT-WT_EGCG	0.299949	0.201537	1.48831	8	0.174991	0.473426
O35969	WT_NT-WT_EGCG	0.105562	0.149603	0.705617	7	0.503225	0.782368
O54692	WT_NT-WT_EGCG	-0.10693	0.15591	-0.685846	7	0.514876	0.784023
O54734	WT_NT-WT_EGCG	-0.200316	0.103885	-1.92825	12	0.0778181	0.298567
O54774	WT_NT-WT_EGCG	0.0576412	0.057619	1.00039	123	0.319088	0.624881
O54781	WT_NT-WT_EGCG	0.309404	0.112333	2.75434	15	0.0147569	0.103936
O54829	WT_NT-WT_EGCG	-0.134847	0.0865582	-1.55788	39	0.12734	0.394449
O54833	WT_NT-WT_EGCG	0.0196591	0.0961517	0.204459	23	0.839793	0.941493
O54865	WT_NT-WT_EGCG	0.138026	0.102413	1.34774	13	0.200762	0.50077
O54901	WT_NT-WT_EGCG	0.0776457	0.0952251	0.815391	9	0.435895	0.738937
O54946	WT_NT-WT_EGCG	-0.0751727	0.215778	-0.34838	6	0.739453	0.890134
O54962	WT_NT-WT_EGCG	-0.050504	0.207003	-0.243977	8	0.813389	0.928069
O54983	WT_NT-WT_EGCG	0.00316627	0.0634297	0.0499178	120	0.960271	0.992767
O54984	WT_NT-WT_EGCG	-0.0289964	0.111646	-0.259716	19	0.797876	0.923571
O54988	WT_NT-WT_EGCG	-0.0992758	0.130357	-0.76157	19	0.455666	0.755016
O54991	WT_NT-WT_EGCG	-0.102722	0.067757	-1.51604	75	0.133712	0.406459
O55013	WT_NT-WT_EGCG	-0.0743219	0.183255	-0.405565	7	0.697172	0.874237
O55017	WT_NT-WT_EGCG	-0.170435	0.0426458	-3.99653	8	0.00396893	0.0461908
O55022	WT_NT-WT_EGCG	0.102862	0.0993332	1.03553	27	0.30961	0.617219
O55023	WT_NT-WT_EGCG	0.0501033	0.0492847	1.01661	49	0.314333	0.622048
O55026	WT_NT-WT_EGCG	0.484484	0.335638	1.44347	6	0.198996	0.49933
O55029	WT_NT-WT_EGCG	-0.141466	0.102062	-1.38608	7	0.208269	0.504969
O55042	WT_NT-WT_EGCG	-0.0945793	0.0433785	-2.18033	18	0.0427494	0.208542
O55074	WT_NT-WT_EGCG	0.112857	0.022523	5.01073	6	0.00242629	0.0340797
O55091	WT_NT-WT_EGCG	0.224004	0.650656	0.344274	7	0.740751	0.890134
O55100	WT_NT-WT_EGCG	0.321193	0.0671461	4.7835	7	0.00200414	0.0298665
O55106	WT_NT-WT_EGCG	0.0194546	0.103461	0.188037	14	0.853546	0.948166
O55125	WT_NT-WT_EGCG	-0.420004	0.105673	-3.97458	61	0.000189184	0.00550945
O55126	WT_NT-WT_EGCG	-0.011362	0.0311398	-0.364871	42	0.717039	0.882273
O55128	WT_NT-WT_EGCG	0.281092	0.176479	1.59278	5	0.172088	0.469924
O55131	WT_NT-WT_EGCG	-0.0825505	0.038059	-2.16901	95	0.0325779	0.177438
O55135	WT_NT-WT_EGCG	0.347145	0.220264	1.57604	5	0.175839	0.474061
O55137	WT_NT-WT_EGCG	-0.471503	0.349528	-1.34897	5	0.235217	0.53377
O55143	WT_NT-WT_EGCG	-0.0873838	0.0442412	-1.97517	203	0.0496047	0.228312
O55234	WT_NT-WT_EGCG	0.108325	0.0868805	1.24683	48	0.218509	0.515977
O70133	WT_NT-WT_EGCG	0.125378	0.0832456	1.50612	57	0.137559	0.412508
O70161	WT_NT-WT_EGCG	0.128568	0.0522771	2.45936	120	0.015344	0.106234
O70172	WT_NT-WT_EGCG	-0.0171818	0.161465	-0.106412	18	0.916432	0.975829
O70194	WT_NT-WT_EGCG	0.076547	0.404704	0.189143	8	0.854691	0.948166
O70250	WT_NT-WT_EGCG	0.825004	0.63174	1.30592	5	0.24843	0.549511
O70251	WT_NT-WT_EGCG	0.153061	0.0730167	2.09624	27	0.0455673	0.218366
O70252	WT_NT-WT_EGCG	0.00738479	0.044064	0.167592	42	0.867708	0.955691
O70293	WT_NT-WT_EGCG	0.273805	0.224562	1.21928	7	0.262223	0.566123
O70310	WT_NT-WT_EGCG	-0.0435137	0.0795009	-0.547336	34	0.587723	0.817992
O70318	WT_NT-WT_EGCG	0.044387	0.0802476	0.553126	117	0.581233	0.814993
O70325	WT_NT-WT_EGCG	-0.00438071	0.0660946	-0.0662794	9	0.948604	0.987584
O70435	WT_NT-WT_EGCG	-0.0261181	0.0739185	-0.353337	26	0.726685	0.884471
O70439	WT_NT-WT_EGCG	-0.222008	0.0548304	-4.04899	5	0.0098352	0.0842436
O70443	WT_NT-WT_EGCG	-0.0841175	0.0770795	-1.09131	50	0.280369	0.587164
O70480	WT_NT-WT_EGCG	-0.242985	0.130341	-1.86422	8	0.0992843	0.344004
O70492	WT_NT-WT_EGCG	-0.0301652	0.114822	-0.262712	15	0.796346	0.923278
O70493	WT_NT-WT_EGCG	0.159729	0.0975691	1.63709	23	0.115224	0.3714
O70503	WT_NT-WT_EGCG	0.181636	0.127243	1.42747	17	0.171557	0.468999
O70589	WT_NT-WT_EGCG	0.0968795	0.0858763	1.12813	30	0.268208	0.573992
O70591	WT_NT-WT_EGCG	0.0160198	0.0468001	0.342303	8	0.740942	0.890134
O88271	WT_NT-WT_EGCG	0.235921	0.199906	1.18016	7	0.276483	0.583527
O88307	WT_NT-WT_EGCG	-0.0520723	0.15155	-0.343598	8	0.740005	0.890134
O88342	WT_NT-WT_EGCG	-0.209824	0.0446692	-4.69728	161	5.61705e-06	0.000361265
O88343	WT_NT-WT_EGCG	-0.157365	0.068836	-2.28609	88	0.0246502	0.148022
O88384	WT_NT-WT_EGCG	0.267674	0.0335538	7.97745	7	9.28063e-05	0.00360029
O88441	WT_NT-WT_EGCG	-0.240982	0.0930838	-2.58887	27	0.0153237	0.106234
O88447	WT_NT-WT_EGCG	0.192291	0.0827692	2.32321	37	0.0257706	0.153244
O88448	WT_NT-WT_EGCG	0.224539	0.148695	1.51007	8	0.169467	0.46568
O88456	WT_NT-WT_EGCG	-0.0421678	0.0901842	-0.467574	46	0.642297	0.848068
O88485	WT_NT-WT_EGCG	0.0629919	0.093967	0.670362	31	0.507591	0.782876
O88487	WT_NT-WT_EGCG	0.381974	0.157134	2.43088	8	0.0411458	0.203152
O88507	WT_NT-WT_EGCG	-0.0746103	0.203088	-0.367379	9	0.721827	0.883236
O88531	WT_NT-WT_EGCG	-0.243633	0.0998044	-2.44111	16	0.0266426	0.155776
O88532	WT_NT-WT_EGCG	0.0275253	0.293204	0.0938779	5	0.928852	0.982294
O88543	WT_NT-WT_EGCG	-0.0238516	0.0625062	-0.381587	69	0.70394	0.877198
O88544	WT_NT-WT_EGCG	-0.0875314	0.0376345	-2.32583	45	0.0245924	0.148022
O88545	WT_NT-WT_EGCG	0.0459716	0.054692	0.840554	5	0.438932	0.742012
O88569	WT_NT-WT_EGCG	0.0777384	0.050487	1.53977	85	0.127331	0.394449
O88587	WT_NT-WT_EGCG	-0.137057	0.151537	-0.904448	7	0.395818	0.70164
O88643	WT_NT-WT_EGCG	-0.0684476	0.122242	-0.559933	34	0.579196	0.814993
O88685	WT_NT-WT_EGCG	0.0523218	0.0782609	0.668556	66	0.50611	0.782876
O88696	WT_NT-WT_EGCG	-0.144463	0.109041	-1.32485	8	0.221811	0.521097
O88704	WT_NT-WT_EGCG	-0.126526	0.156074	-0.810679	6	0.448503	0.750782
O88712	WT_NT-WT_EGCG	-0.0159103	0.0741794	-0.214484	48	0.831078	0.939045
O88737	WT_NT-WT_EGCG	0.0332562	0.0350533	0.948732	439	0.343279	0.6471
O88741	WT_NT-WT_EGCG	-0.00168103	0.0709115	-0.0237061	34	0.981226	0.996723
O88746	WT_NT-WT_EGCG	0.105371	0.0740285	1.42339	17	0.172717	0.470727
O88844	WT_NT-WT_EGCG	-0.0202123	0.0609866	-0.331422	82	0.741171	0.890134
O88845	WT_NT-WT_EGCG	-0.099824	0.113494	-0.879554	6	0.412938	0.716523
O88848	WT_NT-WT_EGCG	-1.06177	0.730699	-1.45308	6	0.196419	0.496548
O88851	WT_NT-WT_EGCG	-0.334296	0.193352	-1.72895	8	0.122077	0.387026
O88910	WT_NT-WT_EGCG	-0.00549661	0.0262245	-0.209598	6	0.840917	0.94232
O88935	WT_NT-WT_EGCG	-0.0555097	0.0378423	-1.46687	257	0.143634	0.423962
O88951	WT_NT-WT_EGCG	0.256194	0.17266	1.4838	5	0.197978	0.498309
O88952	WT_NT-WT_EGCG	0.0932465	0.103932	0.897184	4	0.420339	0.723457
O88998	WT_NT-WT_EGCG	-0.239195	0.0989812	-2.41657	7	0.0463249	0.21921
O89023	WT_NT-WT_EGCG	-0.666994	0.267008	-2.49803	7	0.0411104	0.203152
O89026	WT_NT-WT_EGCG	-0.237104	0.139727	-1.6969	7	0.133529	0.406406
O89051	WT_NT-WT_EGCG	-0.108079	0.203261	-0.531724	7	0.611368	0.831542
O89053	WT_NT-WT_EGCG	0.108218	0.0532511	2.03222	97	0.0448652	0.216701
O89086	WT_NT-WT_EGCG	-0.24863	0.382915	-0.649309	7	0.536854	0.79627
O89106	WT_NT-WT_EGCG	-0.323104	0.300922	-1.07371	4	0.343408	0.6471
O89112	WT_NT-WT_EGCG	0.0370564	0.0749332	0.494526	42	0.623512	0.839852
P00405	WT_NT-WT_EGCG	0.269125	0.0538687	4.99594	36	1.52116e-05	0.000791004
P00416	WT_NT-WT_EGCG	0.875137	0.638049	1.37158	8	0.207426	0.504555
P00493	WT_NT-WT_EGCG	-0.10333	0.0485407	-2.12874	95	0.0358629	0.188899
P00848	WT_NT-WT_EGCG	0.704125	0.505136	1.39393	7	0.205988	0.503939
P00920	WT_NT-WT_EGCG	-0.0737015	0.0718873	-1.02524	63	0.309172	0.617219
P01027	WT_NT-WT_EGCG	0.161746	0.132852	1.21749	6	0.269124	0.574948
P01831	WT_NT-WT_EGCG	0.0116207	0.078197	0.148609	27	0.882967	0.96252
P01942	WT_NT-WT_EGCG	-0.159792	0.0660211	-2.42032	36	0.0206802	0.131068
P02088	WT_NT-WT_EGCG	-0.339419	0.108783	-3.12014	51	0.00297295	0.0382415
P02089	WT_NT-WT_EGCG	0.501627	0.0796531	6.29765	28	8.24675e-07	7.75194e-05
P03888	WT_NT-WT_EGCG	0.167807	0.255971	0.655568	8	0.530499	0.793991
P03899	WT_NT-WT_EGCG	-0.190731	0.212727	-0.896601	8	0.39611	0.70164
P03911	WT_NT-WT_EGCG	-0.0502894	0.875342	-0.0574511	5	0.956411	0.990873
P03921	WT_NT-WT_EGCG	0.435029	0.107932	4.03058	14	0.00123949	0.0217378
P03930	WT_NT-WT_EGCG	0.0730466	0.155239	0.470542	8	0.65053	0.850212
P03995	WT_NT-WT_EGCG	0.0156139	0.0438079	0.356417	166	0.721981	0.883236
P04370	WT_NT-WT_EGCG	0.125852	0.0739708	1.70138	61	0.0939645	0.334284
P04627	WT_NT-WT_EGCG	0.103739	0.179078	0.579295	8	0.578333	0.814993
P04925	WT_NT-WT_EGCG	-0.382722	0.0914819	-4.18358	14	0.000919445	0.0174196
P05063	WT_NT-WT_EGCG	0.0114733	0.0490005	0.234147	138	0.815218	0.92859
P05064	WT_NT-WT_EGCG	-0.0344568	0.0589932	-0.58408	177	0.55991	0.809668
P05132	WT_NT-WT_EGCG	0.113416	0.110042	1.03066	33	0.310195	0.61736
P05201	WT_NT-WT_EGCG	0.0166182	0.0387511	0.428845	190	0.668522	0.857355
P05202	WT_NT-WT_EGCG	-0.229838	0.0430772	-5.33549	194	2.64169e-07	3.39805e-05
P05480	WT_NT-WT_EGCG	0.153826	0.396378	0.388078	6	0.711353	0.880276
P05532	WT_NT-WT_EGCG	-0.428184	0.13793	-3.10436	8	0.0145693	0.102911
P06151	WT_NT-WT_EGCG	0.0878728	0.0716103	1.2271	112	0.222359	0.521097
P06745	WT_NT-WT_EGCG	-0.0877943	0.0804276	-1.09159	89	0.277958	0.584117
P06801	WT_NT-WT_EGCG	0.024763	0.0730231	0.339112	57	0.735772	0.890043
P06837	WT_NT-WT_EGCG	0.405539	0.161733	2.50746	68	0.0145536	0.102911
P07310	WT_NT-WT_EGCG	0.361344	0.119878	3.01427	6	0.0235704	0.143298
P07356	WT_NT-WT_EGCG	-0.568158	0.192118	-2.95734	5	0.0316159	0.173249
P07724	WT_NT-WT_EGCG	-0.210515	0.0352039	-5.97988	214	9.25781e-09	2.82826e-06
P07759	WT_NT-WT_EGCG	0.125637	0.0263672	4.76489	6	0.00311072	0.0389877
P07901	WT_NT-WT_EGCG	-0.0268311	0.0423318	-0.633828	186	0.526972	0.79062
P08003	WT_NT-WT_EGCG	-0.0538533	0.0917721	-0.586815	27	0.562203	0.810597
P08030	WT_NT-WT_EGCG	-0.237428	0.151293	-1.56933	17	0.134996	0.409282
P08113	WT_NT-WT_EGCG	-0.0868307	0.0545266	-1.59245	204	0.112833	0.368802
P08226	WT_NT-WT_EGCG	0.13633	0.0653601	2.08582	75	0.0403959	0.201485
P08228	WT_NT-WT_EGCG	0.0993708	0.046834	2.12177	36	0.0408085	0.202613
P08249	WT_NT-WT_EGCG	-0.00360554	0.0294828	-0.122293	129	0.902857	0.970171
P08414	WT_NT-WT_EGCG	0.174057	0.0828139	2.10178	24	0.0462512	0.21921
P08551	WT_NT-WT_EGCG	0.0532496	0.0367343	1.44959	166	0.14906	0.434325
P08553	WT_NT-WT_EGCG	0.126553	0.0520643	2.4307	183	0.0160341	0.108854
P08752	WT_NT-WT_EGCG	-0.0847116	0.0576613	-1.46912	59	0.147111	0.432139
P09103	WT_NT-WT_EGCG	-0.0626213	0.0486167	-1.28806	69	0.202028	0.500945
P09405	WT_NT-WT_EGCG	0.0489904	0.0482008	1.01638	95	0.312029	0.618993
P09411	WT_NT-WT_EGCG	-0.0499866	0.0404078	-1.23705	170	0.217773	0.515234
P09528	WT_NT-WT_EGCG	0.147074	0.0876722	1.67755	32	0.103179	0.350308
P09671	WT_NT-WT_EGCG	-0.00523657	0.0767614	-0.0682188	60	0.945838	0.987032
P09813	WT_NT-WT_EGCG	-1.83187	0.708784	-2.58453	7	0.0362323	0.189611
P0C028	WT_NT-WT_EGCG	0.163988	0.15543	1.05506	7	0.326448	0.632201
P0C0A3	WT_NT-WT_EGCG	0.101549	0.184087	0.551637	5	0.604943	0.830141
P0C7L0	WT_NT-WT_EGCG	-0.201084	0.0829251	-2.42489	9	0.0383022	0.195429
P10126	WT_NT-WT_EGCG	0.113608	0.0766765	1.48165	88	0.142006	0.420171
P10518	WT_NT-WT_EGCG	-0.210441	0.0798403	-2.63577	50	0.0111507	0.0884816
P10605	WT_NT-WT_EGCG	0.00921864	0.0572734	0.160958	48	0.872802	0.957848
P10630	WT_NT-WT_EGCG	0.272325	0.0781206	3.48596	42	0.00116212	0.0207316
P10637	WT_NT-WT_EGCG	-0.000747029	0.0478377	-0.0156159	118	0.987567	0.997361
P10639	WT_NT-WT_EGCG	-0.0408984	0.0675368	-0.605573	15	0.553852	0.805243
P10649	WT_NT-WT_EGCG	-0.184701	0.0790011	-2.33795	71	0.0222122	0.137434
P10852	WT_NT-WT_EGCG	-0.0268878	0.0585263	-0.459415	107	0.646868	0.848685
P10922	WT_NT-WT_EGCG	-0.324859	0.166963	-1.94569	8	0.0875732	0.322333
P11031	WT_NT-WT_EGCG	0.249516	0.0483523	5.16039	6	0.00209394	0.0306442
P11352	WT_NT-WT_EGCG	-0.0238063	0.0914284	-0.260382	9	0.800428	0.924839
P11404	WT_NT-WT_EGCG	-0.0197199	0.0567358	-0.347574	33	0.730367	0.886304
P11499	WT_NT-WT_EGCG	0.0232601	0.0434909	0.534827	184	0.593415	0.822635
P11627	WT_NT-WT_EGCG	0.0435676	0.0576247	0.756058	82	0.451781	0.752057
P11798	WT_NT-WT_EGCG	0.150262	0.0565886	2.65533	117	0.00902712	0.0796473
P11881	WT_NT-WT_EGCG	-0.0616859	0.142814	-0.431932	21	0.670193	0.858465
P11983	WT_NT-WT_EGCG	-0.0384778	0.0463082	-0.830908	176	0.407151	0.712457
P12023	WT_NT-WT_EGCG	0.0304959	0.0822905	0.370588	51	0.712479	0.880493
P12367	WT_NT-WT_EGCG	-0.0128157	0.0838726	-0.1528	66	0.879022	0.961034
P12382	WT_NT-WT_EGCG	0.033767	0.0574202	0.588068	143	0.557414	0.808019
P12658	WT_NT-WT_EGCG	0.00610416	0.0750654	0.0813179	53	0.935495	0.984754
P12787	WT_NT-WT_EGCG	-0.342424	0.104472	-3.27766	48	0.00195013	0.0294205
P12815	WT_NT-WT_EGCG	-0.16535	0.0540837	-3.0573	16	0.00752302	0.0712645
P12849	WT_NT-WT_EGCG	0.0883494	0.124531	0.709456	9	0.496009	0.777808
P12960	WT_NT-WT_EGCG	-0.110579	0.0352372	-3.13814	234	0.00191863	0.029369
P12961	WT_NT-WT_EGCG	0.398477	0.0278838	14.2906	14	9.64451e-10	4.76279e-07
P12970	WT_NT-WT_EGCG	-0.0443084	0.0850761	-0.52081	25	0.607082	0.831542
P13020	WT_NT-WT_EGCG	0.124231	0.122755	1.01203	24	0.321621	0.626827
P13595	WT_NT-WT_EGCG	0.0911331	0.0368287	2.47451	190	0.0142185	0.102087
P13634	WT_NT-WT_EGCG	-0.221067	0.362601	-0.60967	5	0.56872	0.811946
P13707	WT_NT-WT_EGCG	0.152462	0.049576	3.07532	77	0.00290986	0.0380305
P14094	WT_NT-WT_EGCG	-0.157233	0.0512502	-3.06795	90	0.00284732	0.0374132
P14106	WT_NT-WT_EGCG	0.0802821	0.195275	0.411123	8	0.691775	0.871943
P14115	WT_NT-WT_EGCG	-0.11407	0.117826	-0.968122	7	0.365235	0.671997
P14131	WT_NT-WT_EGCG	-0.00116841	0.0556586	-0.0209924	18	0.983483	0.996944
P14148	WT_NT-WT_EGCG	-0.512185	0.150725	-3.39814	27	0.00212037	0.030786
P14152	WT_NT-WT_EGCG	0.0271233	0.0277735	0.976589	87	0.33148	0.63891
P14206	WT_NT-WT_EGCG	-0.0214716	0.0873031	-0.245944	67	0.806478	0.924839
P14211	WT_NT-WT_EGCG	-0.0700452	0.0656659	-1.06669	97	0.288759	0.595831
P14231	WT_NT-WT_EGCG	-0.0455597	0.0598312	-0.76147	43	0.450533	0.751605
P14576	WT_NT-WT_EGCG	0.13184	0.274402	0.480462	8	0.643762	0.848685
P14685	WT_NT-WT_EGCG	0.14004	0.0667431	2.09819	53	0.0406715	0.202446
P14733	WT_NT-WT_EGCG	0.170242	0.0755775	2.25254	34	0.0308549	0.170609
P14824	WT_NT-WT_EGCG	0.0164248	0.0543743	0.302068	155	0.763005	0.902169
P14869	WT_NT-WT_EGCG	-0.0214442	0.0928647	-0.230918	36	0.818686	0.930196
P14873	WT_NT-WT_EGCG	0.0876307	0.026867	3.26164	483	0.00118603	0.0210047
P15105	WT_NT-WT_EGCG	-0.0788733	0.0336954	-2.34077	121	0.0208801	0.131863
P15116	WT_NT-WT_EGCG	-0.014976	0.0626543	-0.239026	34	0.81252	0.927937
P15209	WT_NT-WT_EGCG	-0.47474	0.076254	-6.22578	8	0.000252254	0.00670117
P15508	WT_NT-WT_EGCG	0.0564912	0.0969988	0.582391	51	0.56287	0.810597
P15532	WT_NT-WT_EGCG	-0.0971068	0.0569005	-1.70661	27	0.0993728	0.344004
P16014	WT_NT-WT_EGCG	0.0407794	0.0920476	0.443025	15	0.66407	0.857355
P16045	WT_NT-WT_EGCG	-0.295757	0.374056	-0.790676	8	0.451933	0.752057
P16054	WT_NT-WT_EGCG	0.0400934	0.0604272	0.6635	107	0.508437	0.782876
P16125	WT_NT-WT_EGCG	0.0751741	0.046268	1.62475	140	0.106465	0.357271
P16254	WT_NT-WT_EGCG	0.173999	0.234349	0.742476	8	0.47903	0.768561
P16330	WT_NT-WT_EGCG	0.157498	0.0573734	2.74514	201	0.00659667	0.0655098
P16332	WT_NT-WT_EGCG	0.115271	0.110796	1.04039	8	0.328579	0.63482
P16460	WT_NT-WT_EGCG	-0.100221	0.0985936	-1.01651	27	0.31841	0.624554
P16546	WT_NT-WT_EGCG	-0.0768502	0.0261335	-2.94068	1102	0.00334334	0.0408556
P16858	WT_NT-WT_EGCG	-0.0923644	0.0594178	-1.55449	156	0.122094	0.387026
P17156	WT_NT-WT_EGCG	-0.089689	0.0704657	-1.2728	60	0.207998	0.504814
P17182	WT_NT-WT_EGCG	-0.0317833	0.0423411	-0.750648	115	0.454397	0.753424
P17183	WT_NT-WT_EGCG	-0.0225488	0.0397319	-0.567525	98	0.571655	0.811946
P17225	WT_NT-WT_EGCG	0.323221	0.265297	1.21834	7	0.26256	0.566123
P17426	WT_NT-WT_EGCG	0.00757146	0.047045	0.160941	216	0.87229	0.957803
P17427	WT_NT-WT_EGCG	-0.0591841	0.0612053	-0.966976	246	0.334506	0.640401
P17710	WT_NT-WT_EGCG	-0.0530382	0.0531139	-0.998574	238	0.319015	0.624881
P17742	WT_NT-WT_EGCG	-0.0488884	0.0352228	-1.38797	68	0.169676	0.46568
P17751	WT_NT-WT_EGCG	-0.0167063	0.0547961	-0.304881	95	0.761124	0.901253
P17809	WT_NT-WT_EGCG	0.0822456	0.0445273	1.84708	22	0.0782296	0.299221
P18052	WT_NT-WT_EGCG	-0.00104271	0.11391	-0.00915375	5	0.99305	0.998079
P18242	WT_NT-WT_EGCG	0.0358056	0.0537221	0.666498	71	0.507253	0.782876
P18572	WT_NT-WT_EGCG	0.0654353	0.0679493	0.963002	45	0.340693	0.644968
P18760	WT_NT-WT_EGCG	0.0789137	0.0525138	1.50272	81	0.136799	0.411745
P18872	WT_NT-WT_EGCG	-0.0176636	0.0401628	-0.439799	122	0.660861	0.855932
P19096	WT_NT-WT_EGCG	0.0727424	0.0551553	1.31887	226	0.188549	0.490017
P19157	WT_NT-WT_EGCG	-0.226184	0.0604164	-3.74376	89	0.000320983	0.00792407
P19246	WT_NT-WT_EGCG	0.109129	0.0625458	1.74478	138	0.0832499	0.311105
P19253	WT_NT-WT_EGCG	-0.0925981	0.0736693	-1.25694	29	0.218804	0.516175
P19536	WT_NT-WT_EGCG	-0.115744	0.197926	-0.584781	16	0.56685	0.811946
P19783	WT_NT-WT_EGCG	-0.0972729	0.0477068	-2.03897	52	0.0465507	0.21921
P20029	WT_NT-WT_EGCG	-0.0328861	0.046437	-0.708187	157	0.479879	0.768561
P20060	WT_NT-WT_EGCG	-0.35438	0.0584926	-6.05855	10	0.000122215	0.00432888
P20108	WT_NT-WT_EGCG	-0.243167	0.113337	-2.14552	32	0.0396003	0.199142
P20152	WT_NT-WT_EGCG	0.0202261	0.0471346	0.429114	108	0.668695	0.857355
P20357	WT_NT-WT_EGCG	-0.0164833	0.029776	-0.553577	632	0.580064	0.814993
P20444	WT_NT-WT_EGCG	-0.374005	0.0744563	-5.02315	33	1.7231e-05	0.000859441
P20917	WT_NT-WT_EGCG	-0.0374649	0.0859304	-0.435991	71	0.664166	0.857355
P21107	WT_NT-WT_EGCG	0.000335606	0.0402325	0.00834168	27	0.993406	0.998079
P21278	WT_NT-WT_EGCG	0.0929958	0.126895	0.732857	7	0.487455	0.773636
P21279	WT_NT-WT_EGCG	0.0555408	0.0434069	1.27954	63	0.2054	0.503939
P21447	WT_NT-WT_EGCG	0.147434	0.461953	0.319154	6	0.760429	0.901178
P21460	WT_NT-WT_EGCG	0.0453835	0.0812481	0.558579	34	0.58011	0.814993
P21614	WT_NT-WT_EGCG	0.088376	0.64264	0.13752	5	0.895986	0.968505
P21619	WT_NT-WT_EGCG	0.0617758	0.107932	0.572358	25	0.572191	0.811946
P22005	WT_NT-WT_EGCG	-0.0818974	0.234454	-0.349311	8	0.735872	0.890043
P22315	WT_NT-WT_EGCG	0.00520157	0.0703032	0.0739876	14	0.942067	0.986466
P22599	WT_NT-WT_EGCG	-0.0275814	0.179116	-0.153986	5	0.883643	0.962579
P22723	WT_NT-WT_EGCG	-0.0329541	0.0603545	-0.546009	17	0.592154	0.821819
P22892	WT_NT-WT_EGCG	0.229528	0.0858876	2.67242	37	0.011134	0.0884816
P22907	WT_NT-WT_EGCG	1.00568	0.664256	1.51399	4	0.204591	0.503663
P23116	WT_NT-WT_EGCG	0.0592906	0.135347	0.438064	20	0.666035	0.857355
P23198	WT_NT-WT_EGCG	0.0700327	0.046266	1.5137	8	0.168562	0.465067
P23242	WT_NT-WT_EGCG	-0.167853	0.0645087	-2.60202	26	0.0150989	0.105133
P23492	WT_NT-WT_EGCG	-0.282845	0.0615514	-4.59527	22	0.000140964	0.00492166
P23506	WT_NT-WT_EGCG	0.0213805	0.0757824	0.28213	80	0.778572	0.912191
P23818	WT_NT-WT_EGCG	-0.0354314	0.0619722	-0.57173	57	0.569753	0.811946
P23819	WT_NT-WT_EGCG	-0.0321569	0.0514459	-0.625063	118	0.533137	0.795386
P23927	WT_NT-WT_EGCG	-0.198977	0.120368	-1.65307	41	0.105956	0.35718
P23953	WT_NT-WT_EGCG	-0.2118	0.282398	-0.750006	8	0.474728	0.768368
P24270	WT_NT-WT_EGCG	0.116012	0.0826743	1.40324	6	0.210121	0.506858
P24288	WT_NT-WT_EGCG	0.0364089	0.0597137	0.609725	59	0.544385	0.799684
P24369	WT_NT-WT_EGCG	-0.126495	0.053502	-2.3643	34	0.0239163	0.144682
P24472	WT_NT-WT_EGCG	-0.158701	0.0921231	-1.72271	23	0.0983634	0.343249
P24527	WT_NT-WT_EGCG	-0.0855864	0.0884966	-0.967115	58	0.337502	0.642434
P24547	WT_NT-WT_EGCG	0.247634	0.423111	0.585269	7	0.576739	0.814993
P24549	WT_NT-WT_EGCG	0.106979	0.09026	1.18523	29	0.245549	0.547034
P24668	WT_NT-WT_EGCG	0.0392377	0.0307254	1.27704	9	0.233548	0.531463
P25444	WT_NT-WT_EGCG	-0.0777734	0.110403	-0.70445	25	0.487663	0.773636
P26039	WT_NT-WT_EGCG	0.0294862	0.109827	0.268477	19	0.791225	0.921274
P26040	WT_NT-WT_EGCG	0.259467	0.138473	1.87378	23	0.0737223	0.287567
P26043	WT_NT-WT_EGCG	0.175527	0.0186152	9.42923	5	0.000226444	0.00614922
P26048	WT_NT-WT_EGCG	-0.593681	0.148406	-4.00038	7	0.00518741	0.0571082
P26231	WT_NT-WT_EGCG	-0.340492	0.652769	-0.521612	4	0.62949	0.841723
P26350	WT_NT-WT_EGCG	0.535734	0.469056	1.14215	8	0.28642	0.594151
P26369	WT_NT-WT_EGCG	-0.0837493	0.00937484	-8.93341	5	0.000292827	0.00730274
P26443	WT_NT-WT_EGCG	-0.102058	0.040906	-2.49495	182	0.0134881	0.0989939
P26516	WT_NT-WT_EGCG	-0.258594	0.0890331	-2.90447	21	0.00847845	0.0766122
P26638	WT_NT-WT_EGCG	0.212288	0.0746821	2.84255	90	0.0055369	0.0585809
P26645	WT_NT-WT_EGCG	0.166409	0.0502853	3.30929	85	0.00137324	0.023307
P26883	WT_NT-WT_EGCG	0.0244296	0.0414392	0.589529	30	0.55992	0.809668
P27048	WT_NT-WT_EGCG	-0.090222	0.058341	-1.54646	18	0.139395	0.415971
P27546	WT_NT-WT_EGCG	0.188524	0.0710214	2.65447	88	0.00942663	0.0816974
P27601	WT_NT-WT_EGCG	-0.0815986	0.0754886	-1.08094	6	0.321245	0.626595
P27612	WT_NT-WT_EGCG	0.0285389	0.0959402	0.297465	21	0.769034	0.905786
P27659	WT_NT-WT_EGCG	-0.100492	0.0801214	-1.25425	82	0.213315	0.51062
P27773	WT_NT-WT_EGCG	-0.0289826	0.0465297	-0.622884	178	0.534158	0.79554
P28271	WT_NT-WT_EGCG	0.00878311	0.109563	0.0801649	23	0.9368	0.984754
P28352	WT_NT-WT_EGCG	-0.140527	0.0729403	-1.9266	14	0.0745762	0.288393
P28474	WT_NT-WT_EGCG	-0.0182113	0.05448	-0.334274	76	0.739093	0.890134
P28650	WT_NT-WT_EGCG	-0.0377312	0.0928797	-0.406237	18	0.689358	0.870243
P28652	WT_NT-WT_EGCG	-0.0143752	0.0705243	-0.203833	81	0.838995	0.941462
P28656	WT_NT-WT_EGCG	-0.0214586	0.0795942	-0.2696	43	0.788757	0.920594
P28658	WT_NT-WT_EGCG	0.193151	0.0687697	2.80867	32	0.00840968	0.0764062
P28660	WT_NT-WT_EGCG	0.0506278	0.0414008	1.22287	223	0.222669	0.521097
P28661	WT_NT-WT_EGCG	-0.0352241	0.0747347	-0.471321	61	0.639093	0.8474
P28663	WT_NT-WT_EGCG	-0.24131	0.0514565	-4.68961	113	7.71404e-06	0.000459832
P28738	WT_NT-WT_EGCG	-0.0126405	0.0822772	-0.153634	57	0.878441	0.961016
P28740	WT_NT-WT_EGCG	0.088325	0.0544264	1.62283	50	0.110914	0.364736
P28741	WT_NT-WT_EGCG	0.310767	0.343844	0.903802	5	0.407535	0.712457
P28798	WT_NT-WT_EGCG	-0.116745	0.0765035	-1.526	24	0.14008	0.417508
P29341	WT_NT-WT_EGCG	-0.0369848	0.0551132	-0.671068	83	0.50404	0.78278
P29387	WT_NT-WT_EGCG	0.342782	0.102669	3.3387	6	0.015637	0.107653
P29595	WT_NT-WT_EGCG	-0.010519	0.0968274	-0.108637	8	0.916166	0.975829
P29699	WT_NT-WT_EGCG	-0.257278	0.218637	-1.17673	8	0.273126	0.580957
P29758	WT_NT-WT_EGCG	-0.24378	0.0686639	-3.55034	76	0.000664142	0.0138306
P30275	WT_NT-WT_EGCG	-0.197111	0.0642555	-3.06761	125	0.00264591	0.0355307
P30416	WT_NT-WT_EGCG	-0.0105933	0.0680387	-0.155695	62	0.876779	0.960057
P31230	WT_NT-WT_EGCG	0.0893405	0.16328	0.547162	8	0.599195	0.826058
P31324	WT_NT-WT_EGCG	0.1625	0.0664733	2.44459	61	0.0174062	0.115597
P31648	WT_NT-WT_EGCG	-0.0551602	0.122443	-0.450495	23	0.656571	0.854153
P31650	WT_NT-WT_EGCG	-0.0839896	0.138023	-0.608518	26	0.548124	0.802669
P31786	WT_NT-WT_EGCG	0.0660635	0.110261	0.599154	9	0.563846	0.810845
P31938	WT_NT-WT_EGCG	-0.0838777	0.0813378	-1.03123	76	0.305705	0.614527
P32020	WT_NT-WT_EGCG	0.0483147	0.0938531	0.514791	24	0.611408	0.831542
P32037	WT_NT-WT_EGCG	0.0157162	0.0397781	0.395098	30	0.695566	0.874017
P32067	WT_NT-WT_EGCG	0.374939	0.115594	3.24358	23	0.00358463	0.0425283
P32233	WT_NT-WT_EGCG	0.0398273	0.0606486	0.656689	7	0.532368	0.795126
P32848	WT_NT-WT_EGCG	-0.117383	0.0487257	-2.40906	41	0.0205703	0.130921
P32921	WT_NT-WT_EGCG	0.211894	0.0695376	3.04719	37	0.00424596	0.0489487
P33173	WT_NT-WT_EGCG	-0.0881249	0.0781158	-1.12813	45	0.265243	0.569076
P34022	WT_NT-WT_EGCG	-0.0187152	0.0763289	-0.245191	41	0.807532	0.924839
P34152	WT_NT-WT_EGCG	0.0251191	0.400605	0.0627028	7	0.951756	0.988052
P34884	WT_NT-WT_EGCG	0.0139755	0.0680858	0.205264	27	0.838906	0.941462
P34914	WT_NT-WT_EGCG	-0.32502	0.112724	-2.88332	6	0.0279364	0.159525
P35123	WT_NT-WT_EGCG	0.0890333	0.356291	0.24989	7	0.809848	0.927057
P35235	WT_NT-WT_EGCG	0.101977	0.0651416	1.56546	13	0.141484	0.419134
P35276	WT_NT-WT_EGCG	0.181042	0.13694	1.32205	8	0.222699	0.521097
P35278	WT_NT-WT_EGCG	-0.256354	0.105765	-2.42381	23	0.023629	0.143298
P35279	WT_NT-WT_EGCG	-0.199508	0.139858	-1.4265	7	0.196765	0.496792
P35282	WT_NT-WT_EGCG	0.193561	0.130901	1.47868	18	0.156512	0.445823
P35283	WT_NT-WT_EGCG	-0.330758	0.111529	-2.96567	4	0.0413214	0.203608
P35288	WT_NT-WT_EGCG	-0.0453542	0.0946416	-0.479221	8	0.644607	0.848685
P35290	WT_NT-WT_EGCG	0.195536	0.168249	1.16219	5	0.297613	0.605396
P35293	WT_NT-WT_EGCG	-0.0732076	0.054072	-1.35389	45	0.182532	0.481231
P35436	WT_NT-WT_EGCG	-0.260512	0.32275	-0.807162	7	0.446128	0.748678
P35438	WT_NT-WT_EGCG	0.199832	0.103401	1.9326	14	0.0737744	0.287567
P35486	WT_NT-WT_EGCG	-0.165034	0.0454021	-3.63495	124	0.000405832	0.00938951
P35505	WT_NT-WT_EGCG	0.186386	0.105318	1.76975	13	0.100205	0.344446
P35564	WT_NT-WT_EGCG	-0.000173644	0.0340131	-0.00510521	134	0.995934	0.999297
P35585	WT_NT-WT_EGCG	0.0336649	0.23998	0.140282	7	0.892388	0.967848
P35700	WT_NT-WT_EGCG	-0.012591	0.0541362	-0.23258	92	0.816604	0.929134
P35762	WT_NT-WT_EGCG	0.19486	0.0709343	2.74705	17	0.0137528	0.100036
P35802	WT_NT-WT_EGCG	0.143026	0.0413175	3.46164	54	0.00105745	0.0191437
P35803	WT_NT-WT_EGCG	0.185037	0.136911	1.35151	18	0.193274	0.495259
P35922	WT_NT-WT_EGCG	0.0297946	0.154259	0.193146	7	0.852329	0.948166
P35979	WT_NT-WT_EGCG	-0.0309225	0.0360194	-0.858496	36	0.396299	0.70164
P35980	WT_NT-WT_EGCG	0.066075	0.0644396	1.02538	39	0.311503	0.618993
P36536	WT_NT-WT_EGCG	0.271302	0.132564	2.04658	14	0.0599552	0.253075
P36916	WT_NT-WT_EGCG	-0.149999	0.125164	-1.19841	15	0.249348	0.549511
P37040	WT_NT-WT_EGCG	0.0231513	0.10198	0.227019	31	0.8219	0.93169
P37804	WT_NT-WT_EGCG	-0.0587468	0.107798	-0.544972	16	0.593289	0.822635
P38060	WT_NT-WT_EGCG	0.190473	0.333054	0.571898	6	0.58816	0.818135
P38647	WT_NT-WT_EGCG	-0.0979503	0.044867	-2.18312	146	0.0306243	0.169806
P39053	WT_NT-WT_EGCG	0.00339192	0.0441535	0.076821	281	0.938821	0.984754
P39054	WT_NT-WT_EGCG	0.294253	0.088773	3.31467	8	0.0106241	0.0865269
P39447	WT_NT-WT_EGCG	0.124143	0.29848	0.415917	8	0.688404	0.869488
P40124	WT_NT-WT_EGCG	-0.00769481	0.0570708	-0.134829	120	0.892973	0.967848
P40142	WT_NT-WT_EGCG	-0.107853	0.0616163	-1.7504	193	0.0816381	0.308748
P40237	WT_NT-WT_EGCG	0.306678	0.120043	2.55475	9	0.0309527	0.170764
P40240	WT_NT-WT_EGCG	-0.0358749	0.271864	-0.131959	8	0.898275	0.96887
P40336	WT_NT-WT_EGCG	0.177061	0.123565	1.43294	6	0.201855	0.500945
P41105	WT_NT-WT_EGCG	-0.185234	0.162887	-1.1372	8	0.288368	0.595831
P41216	WT_NT-WT_EGCG	-0.229124	0.121749	-1.88194	8	0.0966169	0.341174
P41242	WT_NT-WT_EGCG	-0.0828533	0.186515	-0.444217	5	0.675452	0.86114
P42125	WT_NT-WT_EGCG	-0.358866	0.15796	-2.27188	22	0.0332214	0.179596
P42208	WT_NT-WT_EGCG	-0.0627363	0.0534481	-1.17378	70	0.244461	0.546627
P42567	WT_NT-WT_EGCG	0.360369	0.229788	1.56827	6	0.167867	0.464628
P42669	WT_NT-WT_EGCG	0.0730909	0.0556481	1.31345	70	0.193321	0.495259
P42859	WT_NT-WT_EGCG	0.128478	0.100649	1.2765	11	0.228069	0.523872
P42932	WT_NT-WT_EGCG	0.043421	0.0510289	0.850911	129	0.396396	0.70164
P43006	WT_NT-WT_EGCG	-0.162011	0.0463788	-3.4932	107	0.000695196	0.0140418
P43024	WT_NT-WT_EGCG	-0.413837	0.157151	-2.63337	32	0.0129127	0.09797
P43247	WT_NT-WT_EGCG	0.449728	0.247852	1.8145	8	0.10715	0.357667
P43274	WT_NT-WT_EGCG	-0.122706	0.0492334	-2.49233	6	0.0470135	0.219696
P45376	WT_NT-WT_EGCG	-0.0296449	0.0646097	-0.458831	67	0.647841	0.848685
P45377	WT_NT-WT_EGCG	0.122202	0.215582	0.566846	9	0.584676	0.816542
P45591	WT_NT-WT_EGCG	-0.135169	0.0873628	-1.54722	16	0.141361	0.419134
P45878	WT_NT-WT_EGCG	-0.217228	0.055612	-3.90614	27	0.000567018	0.0123731
P45952	WT_NT-WT_EGCG	0.244513	0.222731	1.09779	5	0.322326	0.627702
P46061	WT_NT-WT_EGCG	0.518025	0.0835401	6.20092	4	0.00343989	0.0418263
P46096	WT_NT-WT_EGCG	-0.0221017	0.0496009	-0.44559	129	0.65664	0.854153
P46097	WT_NT-WT_EGCG	-0.140811	0.156405	-0.900298	17	0.380539	0.687514
P46460	WT_NT-WT_EGCG	-0.117276	0.0419562	-2.79519	352	0.00547125	0.0583919
P46467	WT_NT-WT_EGCG	0.212133	0.2422	0.875862	7	0.410151	0.716006
P46471	WT_NT-WT_EGCG	-0.0168618	0.0684482	-0.246344	28	0.807213	0.924839
P46638	WT_NT-WT_EGCG	0.033112	0.0585427	0.565605	78	0.573286	0.811946
P46660	WT_NT-WT_EGCG	0.141776	0.0410029	3.4577	181	0.00067908	0.0138306
P46664	WT_NT-WT_EGCG	0.109948	0.0701511	1.56731	59	0.122391	0.387272
P46737	WT_NT-WT_EGCG	0.447068	0.332858	1.34312	6	0.227807	0.523872
P46935	WT_NT-WT_EGCG	0.0527865	0.105206	0.501745	17	0.622282	0.838863
P47199	WT_NT-WT_EGCG	0.0293791	0.0854252	0.343916	25	0.733786	0.889128
P47708	WT_NT-WT_EGCG	-0.0314001	0.044753	-0.701632	109	0.484404	0.771763
P47738	WT_NT-WT_EGCG	-0.129891	0.0413774	-3.13918	131	0.00209378	0.0306442
P47740	WT_NT-WT_EGCG	-0.0572103	0.0863305	-0.66269	22	0.514413	0.783806
P47746	WT_NT-WT_EGCG	0.120299	0.309672	0.388473	7	0.709211	0.879998
P47754	WT_NT-WT_EGCG	0.131966	0.0669584	1.97087	70	0.0526935	0.236681
P47757	WT_NT-WT_EGCG	0.041067	0.0434993	0.944084	88	0.347711	0.652192
P47791	WT_NT-WT_EGCG	-0.252208	0.075827	-3.32609	39	0.00192726	0.029369
P47802	WT_NT-WT_EGCG	-0.229658	0.159555	-1.43937	6	0.200105	0.500057
P47809	WT_NT-WT_EGCG	-0.0220598	0.0699064	-0.315562	40	0.753976	0.899885
P47857	WT_NT-WT_EGCG	0.0351371	0.0537588	0.653607	170	0.514248	0.783806
P47867	WT_NT-WT_EGCG	0.0505655	0.048625	1.03991	6	0.338462	0.642648
P47911	WT_NT-WT_EGCG	0.0995082	0.0514185	1.93526	42	0.0597103	0.252477
P47915	WT_NT-WT_EGCG	0.345287	0.530118	0.651339	5	0.543573	0.799684
P47941	WT_NT-WT_EGCG	-0.0730281	0.374338	-0.195086	7	0.850867	0.948166
P47955	WT_NT-WT_EGCG	0.0597488	0.0701066	0.852257	27	0.401568	0.7073
P47962	WT_NT-WT_EGCG	-0.0784177	0.0963667	-0.813743	32	0.421806	0.725143
P47963	WT_NT-WT_EGCG	0.0593331	0.0491624	1.20688	49	0.233273	0.531332
P48024	WT_NT-WT_EGCG	0.0892715	0.0849968	1.05029	8	0.324273	0.629486
P48036	WT_NT-WT_EGCG	-0.0406395	0.0500832	-0.81144	67	0.419987	0.72336
P48318	WT_NT-WT_EGCG	0.175049	0.0932383	1.87743	43	0.0672529	0.270339
P48320	WT_NT-WT_EGCG	-0.0938254	0.0696847	-1.34643	63	0.182989	0.481231
P48428	WT_NT-WT_EGCG	0.0250433	0.0860195	0.291135	23	0.773557	0.90893
P48453	WT_NT-WT_EGCG	-0.0384861	0.0595999	-0.645741	65	0.52072	0.787517
P48543	WT_NT-WT_EGCG	0.199389	0.267954	0.744119	8	0.478089	0.768561
P48678	WT_NT-WT_EGCG	0.188381	0.0735984	2.55959	56	0.0132069	0.0986135
P48722	WT_NT-WT_EGCG	0.0148247	0.0489143	0.303074	172	0.762199	0.901661
P48755	WT_NT-WT_EGCG	0.190959	0.198383	0.96258	7	0.367823	0.672874
P48758	WT_NT-WT_EGCG	-0.0999306	0.0407625	-2.45153	116	0.0157157	0.107891
P48771	WT_NT-WT_EGCG	0.121415	0.11927	1.01799	9	0.335267	0.640401
P48774	WT_NT-WT_EGCG	0.0227806	0.0665099	0.342514	95	0.732721	0.888719
P48962	WT_NT-WT_EGCG	-0.0684001	0.0504527	-1.35573	60	0.180267	0.480271
P49312	WT_NT-WT_EGCG	-0.136883	0.0524642	-2.60908	62	0.0113644	0.0887365
P49442	WT_NT-WT_EGCG	0.0960042	0.10711	0.896311	35	0.37621	0.683104
P49443	WT_NT-WT_EGCG	0.261218	0.0820757	3.18265	16	0.00578477	0.0602475
P49615	WT_NT-WT_EGCG	0.0563318	0.0788556	0.714367	41	0.479048	0.768561
P49722	WT_NT-WT_EGCG	-0.103842	0.0813185	-1.27698	36	0.209786	0.506637
P50114	WT_NT-WT_EGCG	-0.0440927	0.0791528	-0.557058	9	0.591069	0.821247
P50136	WT_NT-WT_EGCG	0.0251951	0.305259	0.0825367	4	0.938185	0.984754
P50153	WT_NT-WT_EGCG	-0.310201	0.22846	-1.35779	8	0.211586	0.507972
P50171	WT_NT-WT_EGCG	0.0764381	0.092535	0.826046	3	0.469342	0.766248
P50247	WT_NT-WT_EGCG	0.0219117	0.087283	0.251042	67	0.80255	0.924839
P50396	WT_NT-WT_EGCG	-0.0377054	0.0539075	-0.699445	168	0.485241	0.772592
P50428	WT_NT-WT_EGCG	0.00149528	0.178477	0.008378	6	0.993587	0.998079
P50429	WT_NT-WT_EGCG	-0.287891	0.0397816	-7.23678	4	0.0019347	0.029369
P50516	WT_NT-WT_EGCG	-0.0869359	0.0477068	-1.82229	236	0.0696758	0.27689
P50518	WT_NT-WT_EGCG	-0.0402139	0.0490084	-0.820551	54	0.41551	0.717672
P50544	WT_NT-WT_EGCG	-0.199894	0.116695	-1.71297	37	0.0950873	0.337291
P50571	WT_NT-WT_EGCG	-0.205652	0.0978404	-2.10192	19	0.0491274	0.227832
P50580	WT_NT-WT_EGCG	-0.00498359	0.102611	-0.0485679	12	0.962063	0.992898
P51150	WT_NT-WT_EGCG	0.0284952	0.0423415	0.672985	83	0.502826	0.782246
P51174	WT_NT-WT_EGCG	-0.155565	0.0868459	-1.79128	26	0.0848983	0.314541
P51410	WT_NT-WT_EGCG	-0.00295524	0.139404	-0.021199	14	0.983386	0.996944
P51660	WT_NT-WT_EGCG	-0.0959699	0.124046	-0.773663	18	0.449173	0.751379
P51830	WT_NT-WT_EGCG	-0.120049	0.127568	-0.941054	25	0.355682	0.660591
P51855	WT_NT-WT_EGCG	0.119051	0.0471855	2.52303	18	0.0212637	0.132819
P51859	WT_NT-WT_EGCG	0.135513	0.0913189	1.48396	30	0.148251	0.433877
P51863	WT_NT-WT_EGCG	-0.202492	0.0491128	-4.123	76	9.45667e-05	0.00361126
P51880	WT_NT-WT_EGCG	0.508772	0.103286	4.92584	15	0.000182905	0.00550945
P51881	WT_NT-WT_EGCG	0.0613016	0.0477846	1.28287	58	0.204639	0.503663
P51906	WT_NT-WT_EGCG	-0.0850329	0.301113	-0.282395	8	0.784809	0.917738
P52196	WT_NT-WT_EGCG	-0.0477749	0.0274911	-1.73783	27	0.093636	0.334082
P52480	WT_NT-WT_EGCG	-0.0576897	0.0463248	-1.24533	274	0.214074	0.511434
P52503	WT_NT-WT_EGCG	-0.0606455	0.0615238	-0.985723	16	0.338941	0.642648
P52760	WT_NT-WT_EGCG	0.186405	0.0465688	4.00279	16	0.00102599	0.0187128
P53026	WT_NT-WT_EGCG	0.100569	0.0855941	1.17495	31	0.248959	0.549511
P53395	WT_NT-WT_EGCG	-0.0656594	0.0625685	-1.0494	39	0.300454	0.607255
P53810	WT_NT-WT_EGCG	-0.189004	0.0916371	-2.06253	80	0.0424024	0.207678
P53986	WT_NT-WT_EGCG	-0.0317105	0.0769575	-0.412052	16	0.685769	0.867682
P53994	WT_NT-WT_EGCG	-0.192448	0.131022	-1.46882	23	0.155427	0.444775
P53996	WT_NT-WT_EGCG	-0.205778	0.126019	-1.63291	8	0.141132	0.419134
P54071	WT_NT-WT_EGCG	-0.0543119	0.0576761	-0.941672	105	0.348522	0.653212
P54227	WT_NT-WT_EGCG	0.0308434	0.0819134	0.376536	9	0.715242	0.881128
P54728	WT_NT-WT_EGCG	0.32304	0.103488	3.12153	22	0.00496842	0.0554466
P54775	WT_NT-WT_EGCG	0.148798	0.0657399	2.26344	40	0.0291053	0.164661
P54822	WT_NT-WT_EGCG	-0.13708	0.141298	-0.970149	5	0.376529	0.683176
P54823	WT_NT-WT_EGCG	0.0248775	0.0537974	0.462429	24	0.647939	0.848685
P54923	WT_NT-WT_EGCG	0.210243	0.104843	2.0053	23	0.0568366	0.246575
P55012	WT_NT-WT_EGCG	-0.195454	0.13442	-1.45405	8	0.184012	0.481231
P55066	WT_NT-WT_EGCG	-0.185868	0.0594799	-3.12488	101	0.00232233	0.0329986
P55088	WT_NT-WT_EGCG	0.211113	0.0798775	2.64296	24	0.0142468	0.102087
P55258	WT_NT-WT_EGCG	0.201184	0.161504	1.24569	6	0.259315	0.562314
P55264	WT_NT-WT_EGCG	-0.12296	0.0692696	-1.7751	52	0.0817348	0.308748
P55302	WT_NT-WT_EGCG	0.082881	0.0492173	1.68398	15	0.112874	0.368802
P55821	WT_NT-WT_EGCG	-0.0651817	0.198929	-0.327662	8	0.751577	0.898657
P56135	WT_NT-WT_EGCG	-0.416874	0.114688	-3.63485	9	0.00544433	0.0583594
P56371	WT_NT-WT_EGCG	0.240363	0.105438	2.27966	7	0.056665	0.246575
P56375	WT_NT-WT_EGCG	-0.187926	0.0702323	-2.67578	17	0.0159611	0.108854
P56376	WT_NT-WT_EGCG	0.0897553	0.0309547	2.89957	7	0.0230002	0.140883
P56379	WT_NT-WT_EGCG	0.0850793	0.0320482	2.65473	9	0.0262718	0.154793
P56380	WT_NT-WT_EGCG	-0.239058	0.0892088	-2.67976	23	0.0133787	0.0987845
P56387	WT_NT-WT_EGCG	-0.0595305	0.0941479	-0.632309	8	0.544829	0.799736
P56391	WT_NT-WT_EGCG	-0.224015	0.0383699	-5.8383	35	1.2611e-06	0.000106281
P56394	WT_NT-WT_EGCG	-0.212619	0.137269	-1.54892	8	0.159993	0.451417
P56395	WT_NT-WT_EGCG	0.0999935	0.123921	0.806911	18	0.430252	0.7338
P56399	WT_NT-WT_EGCG	0.00665796	0.052743	0.126234	179	0.899688	0.96887
P56480	WT_NT-WT_EGCG	-0.0727693	0.0420368	-1.73108	205	0.0849414	0.314541
P56564	WT_NT-WT_EGCG	-0.0742298	0.0446592	-1.66214	70	0.100957	0.346057
P56565	WT_NT-WT_EGCG	0.178172	0.31126	0.572423	8	0.58276	0.815025
P56695	WT_NT-WT_EGCG	0.586029	0.0255942	22.8969	5	2.95518e-06	0.000200624
P56812	WT_NT-WT_EGCG	0.00555483	0.0766527	0.0724675	15	0.943187	0.986698
P56873	WT_NT-WT_EGCG	0.176911	0.178094	0.993359	5	0.366145	0.67232
P56959	WT_NT-WT_EGCG	0.0246177	0.0652271	0.377416	21	0.709652	0.879998
P57746	WT_NT-WT_EGCG	-0.000508589	0.0545854	-0.0093173	88	0.992587	0.998079
P57759	WT_NT-WT_EGCG	-0.0912789	0.0984531	-0.927131	16	0.367634	0.672874
P57776	WT_NT-WT_EGCG	-0.00794391	0.0469146	-0.169327	40	0.866393	0.954673
P57780	WT_NT-WT_EGCG	0.0854174	0.0740694	1.15321	95	0.251719	0.552244
P58044	WT_NT-WT_EGCG	0.0709861	0.0748902	0.947869	27	0.351603	0.655968
P58064	WT_NT-WT_EGCG	0.134683	0.08974	1.50081	6	0.184076	0.481231
P58252	WT_NT-WT_EGCG	-0.0278465	0.0390536	-0.713033	226	0.476561	0.768561
P58281	WT_NT-WT_EGCG	0.00297209	0.0619836	0.0479496	200	0.961804	0.992898
P58389	WT_NT-WT_EGCG	0.0909436	0.0640897	1.419	50	0.162102	0.455266
P58404	WT_NT-WT_EGCG	-0.0582709	0.0826758	-0.704812	15	0.491727	0.775967
P58771	WT_NT-WT_EGCG	0.0386558	0.124746	0.309875	8	0.764574	0.903588
P58871	WT_NT-WT_EGCG	0.130242	0.0888157	1.46643	15	0.16318	0.456308
P59017	WT_NT-WT_EGCG	0.0336522	0.0495589	0.679034	30	0.502322	0.782246
P59108	WT_NT-WT_EGCG	0.469874	0.135673	3.46329	8	0.0085264	0.0766122
P59279	WT_NT-WT_EGCG	-0.24236	0.300688	-0.806017	8	0.44353	0.746035
P59325	WT_NT-WT_EGCG	-0.0293401	0.0977933	-0.300021	34	0.765987	0.90482
P59764	WT_NT-WT_EGCG	0.083719	0.081588	1.02612	8	0.334859	0.640401
P59999	WT_NT-WT_EGCG	0.105933	0.040923	2.58859	56	0.0122555	0.095087
P60041	WT_NT-WT_EGCG	0.0183178	0.225936	0.0810754	8	0.937374	0.984754
P60122	WT_NT-WT_EGCG	0.328997	0.0547497	6.00912	6	0.00095688	0.017852
P60202	WT_NT-WT_EGCG	0.17878	0.0478764	3.7342	63	0.000407237	0.00938951
P60229	WT_NT-WT_EGCG	-0.241734	0.229727	-1.05227	13	0.311844	0.618993
P60335	WT_NT-WT_EGCG	-0.207736	0.0500031	-4.15446	36	0.000191613	0.00550945
P60469	WT_NT-WT_EGCG	0.0182236	0.0665738	0.273736	43	0.785598	0.918094
P60487	WT_NT-WT_EGCG	-0.109666	0.0712362	-1.53947	53	0.129639	0.400199
P60521	WT_NT-WT_EGCG	0.374648	0.101968	3.67417	12	0.00318257	0.0394832
P60603	WT_NT-WT_EGCG	-0.012027	0.308284	-0.0390127	6	0.970146	0.994265
P60710	WT_NT-WT_EGCG	-0.270533	0.4176	-0.647828	8	0.535242	0.795757
P60761	WT_NT-WT_EGCG	0.236943	0.512185	0.462613	5	0.663077	0.856985
P60766	WT_NT-WT_EGCG	0.114044	0.0734075	1.55358	49	0.126721	0.394449
P60824	WT_NT-WT_EGCG	-0.118403	0.200427	-0.590755	8	0.570993	0.811946
P60840	WT_NT-WT_EGCG	0.131129	0.174532	0.751316	8	0.473982	0.768277
P60843	WT_NT-WT_EGCG	0.0379146	0.061251	0.619003	40	0.539424	0.796877
P60867	WT_NT-WT_EGCG	0.324546	0.107848	3.00928	17	0.00789679	0.0732768
P60879	WT_NT-WT_EGCG	0.0934748	0.043271	2.16022	117	0.0327954	0.178115
P60904	WT_NT-WT_EGCG	0.182794	0.0592987	3.0826	18	0.00641894	0.0648259
P61021	WT_NT-WT_EGCG	0.266005	0.0602699	4.41357	7	0.00310537	0.0389877
P61022	WT_NT-WT_EGCG	-0.0841812	0.142684	-0.589984	7	0.573744	0.811946
P61027	WT_NT-WT_EGCG	0.00817318	0.121707	0.0671548	32	0.946876	0.987239
P61028	WT_NT-WT_EGCG	0.022388	0.0820445	0.272876	9	0.791106	0.921274
P61082	WT_NT-WT_EGCG	-0.0749903	0.0651943	-1.15026	57	0.254841	0.556688
P61087	WT_NT-WT_EGCG	0.147529	0.0883237	1.67032	8	0.133403	0.406406
P61089	WT_NT-WT_EGCG	0.0179233	0.0789818	0.22693	42	0.821579	0.93169
P61161	WT_NT-WT_EGCG	-0.000696842	0.0502348	-0.0138717	68	0.988973	0.998079
P61164	WT_NT-WT_EGCG	0.221925	0.112868	1.96624	21	0.0626288	0.257252
P61202	WT_NT-WT_EGCG	0.0512027	0.0916641	0.55859	43	0.579339	0.814993
P61205	WT_NT-WT_EGCG	-0.0686737	0.640699	-0.107186	5	0.91881	0.97676
P61211	WT_NT-WT_EGCG	-0.0716856	0.0777975	-0.921438	8	0.383768	0.692198
P61222	WT_NT-WT_EGCG	0.291284	0.0923476	3.15421	39	0.00309468	0.0389877
P61226	WT_NT-WT_EGCG	-0.205889	0.0770803	-2.6711	26	0.0128689	0.09797
P61255	WT_NT-WT_EGCG	0.172735	0.0501262	3.44601	6	0.0136997	0.0999468
P61264	WT_NT-WT_EGCG	0.0661095	0.0519115	1.2735	105	0.205651	0.503939
P61294	WT_NT-WT_EGCG	0.201861	0.0999668	2.01928	9	0.074208	0.288338
P61329	WT_NT-WT_EGCG	0.0298208	0.181744	0.164081	6	0.875055	0.959459
P61358	WT_NT-WT_EGCG	0.0460736	0.122734	0.375394	26	0.710413	0.880005
P61750	WT_NT-WT_EGCG	0.192397	0.0626029	3.07329	17	0.0068875	0.0667978
P61759	WT_NT-WT_EGCG	0.348282	0.0771312	4.51545	23	0.000155751	0.00521715
P61922	WT_NT-WT_EGCG	-0.245553	0.0500505	-4.9061	207	1.8782e-06	0.000148075
P61957	WT_NT-WT_EGCG	-0.0808168	0.130265	-0.620403	8	0.552252	0.804461
P61961	WT_NT-WT_EGCG	0.0453092	0.0728601	0.621865	9	0.549457	0.803127
P61963	WT_NT-WT_EGCG	-0.0979918	0.349611	-0.280288	4	0.793155	0.921327
P61967	WT_NT-WT_EGCG	0.0328757	0.292886	0.112247	8	0.913393	0.97516
P61971	WT_NT-WT_EGCG	-0.17728	0.108237	-1.63788	40	0.109291	0.362424
P61979	WT_NT-WT_EGCG	0.0322866	0.0534946	0.603549	137	0.547141	0.802168
P61982	WT_NT-WT_EGCG	-0.101384	0.0788135	-1.28638	70	0.202548	0.500945
P62046	WT_NT-WT_EGCG	0.0152349	0.164604	0.0925549	8	0.928533	0.982294
P62073	WT_NT-WT_EGCG	-0.399957	0.0655706	-6.09964	9	0.000179322	0.00547828
P62075	WT_NT-WT_EGCG	-0.0348945	0.0395172	-0.883019	15	0.391159	0.698224
P62077	WT_NT-WT_EGCG	-0.104656	0.0660677	-1.58408	7	0.157193	0.446721
P62082	WT_NT-WT_EGCG	0.196655	0.050527	3.89207	27	0.000588417	0.0126148
P62137	WT_NT-WT_EGCG	0.132901	0.0813878	1.63293	27	0.114093	0.370737
P62141	WT_NT-WT_EGCG	-0.00263189	0.0716086	-0.0367538	34	0.970896	0.994265
P62192	WT_NT-WT_EGCG	0.0605002	0.063976	0.945671	43	0.3496	0.654229
P62196	WT_NT-WT_EGCG	-0.229558	0.0990276	-2.31812	34	0.0265915	0.155776
P62204	WT_NT-WT_EGCG	0.00585524	0.0648719	0.0902585	62	0.928373	0.982294
P62242	WT_NT-WT_EGCG	-0.0418918	0.0637747	-0.656873	61	0.513733	0.783748
P62245	WT_NT-WT_EGCG	0.05039	0.0511997	0.984185	17	0.338825	0.642648
P62259	WT_NT-WT_EGCG	-0.0830311	0.0456832	-1.81754	129	0.0714549	0.281671
P62264	WT_NT-WT_EGCG	0.0819786	0.049034	1.67187	17	0.112853	0.368802
P62267	WT_NT-WT_EGCG	-0.146057	0.083581	-1.74749	9	0.114495	0.370737
P62270	WT_NT-WT_EGCG	0.0584907	0.0783135	0.746878	27	0.461592	0.760759
P62274	WT_NT-WT_EGCG	-0.0763139	0.155645	-0.490306	6	0.64133	0.8474
P62281	WT_NT-WT_EGCG	-0.0738591	0.0997682	-0.740307	17	0.469216	0.766248
P62301	WT_NT-WT_EGCG	0.0821978	0.0455269	1.80548	18	0.0877535	0.322511
P62305	WT_NT-WT_EGCG	0.137367	0.0557484	2.46405	7	0.0432081	0.21036
P62307	WT_NT-WT_EGCG	0.296852	0.219681	1.35128	8	0.213572	0.510735
P62309	WT_NT-WT_EGCG	0.268318	0.245377	1.09349	8	0.306006	0.614527
P62315	WT_NT-WT_EGCG	0.348419	0.158628	2.19645	8	0.0593217	0.25209
P62317	WT_NT-WT_EGCG	0.148838	0.134505	1.10656	8	0.300646	0.607255
P62320	WT_NT-WT_EGCG	-0.0480716	0.099818	-0.481593	17	0.636236	0.844629
P62331	WT_NT-WT_EGCG	-0.0513398	0.0852475	-0.602245	32	0.551255	0.804339
P62334	WT_NT-WT_EGCG	-0.228926	0.0926076	-2.472	31	0.0191292	0.12401
P62482	WT_NT-WT_EGCG	-0.236319	0.0721077	-3.27731	69	0.00164266	0.0267724
P62484	WT_NT-WT_EGCG	0.204844	0.100859	2.03099	20	0.0557619	0.245374
P62500	WT_NT-WT_EGCG	-0.235364	0.117425	-2.00438	6	0.0918674	0.330182
P62627	WT_NT-WT_EGCG	0.0651533	0.0427115	1.52543	16	0.146675	0.43159
P62631	WT_NT-WT_EGCG	-0.12957	0.0690321	-1.87696	68	0.0648148	0.263573
P62702	WT_NT-WT_EGCG	-0.0203962	0.0577909	-0.352931	92	0.724947	0.883236
P62715	WT_NT-WT_EGCG	-0.0575609	0.180403	-0.319068	8	0.757847	0.901178
P62717	WT_NT-WT_EGCG	0.0474609	0.0716747	0.66217	7	0.529051	0.792766
P62743	WT_NT-WT_EGCG	0.0833762	0.0697854	1.19475	36	0.239996	0.541598
P62746	WT_NT-WT_EGCG	-0.109177	0.0359828	-3.03414	57	0.00362959	0.0428537
P62748	WT_NT-WT_EGCG	-0.116348	0.0395717	-2.94019	23	0.00735062	0.0701754
P62751	WT_NT-WT_EGCG	0.0943648	0.0542462	1.73957	17	0.100007	0.344446
P62754	WT_NT-WT_EGCG	-0.089353	0.0903233	-0.989257	24	0.332407	0.639686
P62761	WT_NT-WT_EGCG	0.0511259	0.0690765	0.740135	87	0.461211	0.760759
P62774	WT_NT-WT_EGCG	0.0919946	0.0954705	0.963592	35	0.341861	0.646017
P62806	WT_NT-WT_EGCG	-0.582375	0.0861541	-6.75969	26	3.5733e-07	3.96961e-05
P62814	WT_NT-WT_EGCG	-0.0850394	0.0486879	-1.74662	179	0.082418	0.310205
P62821	WT_NT-WT_EGCG	0.659833	0.199161	3.31306	17	0.0041125	0.0476348
P62823	WT_NT-WT_EGCG	0.056634	0.065897	0.859432	26	0.397957	0.70326
P62827	WT_NT-WT_EGCG	-0.128676	0.0410628	-3.13365	43	0.00310623	0.0389877
P62830	WT_NT-WT_EGCG	-0.115844	0.0999049	-1.15955	9	0.27607	0.58316
P62835	WT_NT-WT_EGCG	-0.0964791	0.228453	-0.422316	7	0.685464	0.867682
P62838	WT_NT-WT_EGCG	0.0532518	0.121246	0.439205	8	0.672134	0.860046
P62843	WT_NT-WT_EGCG	-0.517053	0.0729461	-7.08815	6	0.000395652	0.00929782
P62849	WT_NT-WT_EGCG	-0.0944939	0.0257011	-3.67666	6	0.0103718	0.0859279
P62852	WT_NT-WT_EGCG	0.00966186	0.0726785	0.13294	9	0.897166	0.96887
P62855	WT_NT-WT_EGCG	0.172873	0.133096	1.29886	9	0.226282	0.523211
P62858	WT_NT-WT_EGCG	0.0191197	0.0409898	0.466449	8	0.653332	0.852962
P62869	WT_NT-WT_EGCG	0.102247	0.0790041	1.2942	32	0.20486	0.503699
P62874	WT_NT-WT_EGCG	-0.164605	0.0640689	-2.56918	53	0.0130445	0.0980948
P62878	WT_NT-WT_EGCG	0.29909	0.156059	1.91652	7	0.0968242	0.341174
P62880	WT_NT-WT_EGCG	-0.22296	0.0746257	-2.98772	36	0.00503634	0.055696
P62881	WT_NT-WT_EGCG	-0.151872	0.0973853	-1.5595	41	0.126565	0.394449
P62889	WT_NT-WT_EGCG	-0.231896	0.0670617	-3.45795	16	0.00323873	0.0397761
P62897	WT_NT-WT_EGCG	-1.13396	0.113313	-10.0073	36	6.0929e-12	7.44553e-09
P62900	WT_NT-WT_EGCG	0.196434	0.0776607	2.52938	8	0.0352894	0.187331
P62908	WT_NT-WT_EGCG	0.0471115	0.0737152	0.639102	60	0.525189	0.789788
P62911	WT_NT-WT_EGCG	-0.0168255	0.131434	-0.128015	15	0.899838	0.96887
P62918	WT_NT-WT_EGCG	0.14944	0.114426	1.306	39	0.199202	0.499334
P62960	WT_NT-WT_EGCG	0.657367	0.651368	1.00921	8	0.34242	0.646235
P62962	WT_NT-WT_EGCG	0.000641613	0.0645325	0.00994248	42	0.992114	0.998079
P62983	WT_NT-WT_EGCG	-0.00882446	0.0347208	-0.254155	45	0.800534	0.924839
P62996	WT_NT-WT_EGCG	0.0169221	0.0155228	1.09014	5	0.325378	0.630629
P63001	WT_NT-WT_EGCG	0.109783	0.0543217	2.02098	43	0.0495364	0.228312
P63005	WT_NT-WT_EGCG	-0.0444798	0.0553266	-0.80395	63	0.424449	0.726909
P63011	WT_NT-WT_EGCG	-0.0255217	0.0645138	-0.395601	35	0.6948	0.874017
P63017	WT_NT-WT_EGCG	-0.00366365	0.0351537	-0.104218	150	0.917136	0.975829
P63024	WT_NT-WT_EGCG	0.599825	0.244379	2.45448	6	0.0494887	0.228312
P63028	WT_NT-WT_EGCG	0.0489304	0.0707209	0.691881	34	0.49371	0.775967
P63037	WT_NT-WT_EGCG	0.105693	0.106922	0.988512	24	0.332764	0.63987
P63038	WT_NT-WT_EGCG	-0.0150496	0.0408692	-0.368239	176	0.713138	0.880701
P63040	WT_NT-WT_EGCG	-0.284021	0.121078	-2.34578	24	0.0275835	0.158692
P63044	WT_NT-WT_EGCG	-0.0180301	0.159571	-0.112992	9	0.912517	0.97516
P63046	WT_NT-WT_EGCG	-0.0462896	0.0743702	-0.622422	17	0.541924	0.798298
P63054	WT_NT-WT_EGCG	0.22716	0.0947332	2.3979	18	0.0275456	0.158692
P63073	WT_NT-WT_EGCG	-0.0209768	0.0831108	-0.252395	9	0.806405	0.924839
P63082	WT_NT-WT_EGCG	-0.0596079	0.196276	-0.303694	8	0.769109	0.905786
P63085	WT_NT-WT_EGCG	-0.0672564	0.0695047	-0.967652	114	0.335267	0.640401
P63087	WT_NT-WT_EGCG	0.0314426	0.0273569	1.14935	8	0.283612	0.591928
P63089	WT_NT-WT_EGCG	-0.201724	0.274468	-0.734963	8	0.483348	0.771582
P63094	WT_NT-WT_EGCG	0.0415174	0.112819	0.367999	41	0.714767	0.881128
P63101	WT_NT-WT_EGCG	-0.0130779	0.0543951	-0.240424	99	0.810499	0.92722
P63141	WT_NT-WT_EGCG	-0.492501	0.0654484	-7.52503	6	0.000285296	0.00718828
P63143	WT_NT-WT_EGCG	0.28003	0.181368	1.54399	5	0.183244	0.481231
P63158	WT_NT-WT_EGCG	-0.149594	0.0775212	-1.92972	36	0.0615512	0.255587
P63168	WT_NT-WT_EGCG	-0.247999	0.167634	-1.47941	8	0.177296	0.477215
P63213	WT_NT-WT_EGCG	0.0179956	0.0939732	0.191497	9	0.852387	0.948166
P63216	WT_NT-WT_EGCG	-0.166776	0.057847	-2.88306	18	0.00990093	0.0842436
P63242	WT_NT-WT_EGCG	-0.0658934	0.0964747	-0.683012	27	0.500418	0.780985
P63254	WT_NT-WT_EGCG	-0.20992	0.258709	-0.811413	8	0.4406	0.743289
P63260	WT_NT-WT_EGCG	-0.376741	0.335881	-1.12165	8	0.294548	0.60147
P63276	WT_NT-WT_EGCG	-0.277893	0.063482	-4.37751	18	0.00036309	0.00883797
P63280	WT_NT-WT_EGCG	0.0393422	0.261365	0.150526	7	0.884596	0.962579
P63318	WT_NT-WT_EGCG	-0.015471	0.0462426	-0.334563	176	0.738353	0.890134
P63321	WT_NT-WT_EGCG	-0.194976	0.113294	-1.72097	14	0.107271	0.357667
P63323	WT_NT-WT_EGCG	0.0462648	0.0488886	0.946333	35	0.350467	0.655349
P63325	WT_NT-WT_EGCG	-0.121924	0.141502	-0.86164	8	0.413965	0.716523
P63328	WT_NT-WT_EGCG	0.0352445	0.0518704	0.679472	112	0.498241	0.780077
P63330	WT_NT-WT_EGCG	-0.156462	0.139905	-1.11835	8	0.295873	0.603601
P67778	WT_NT-WT_EGCG	-0.0337886	0.0714273	-0.473049	91	0.637311	0.845596
P67871	WT_NT-WT_EGCG	0.0314335	0.086375	0.363919	33	0.71824	0.882987
P67984	WT_NT-WT_EGCG	-0.218724	0.128628	-1.70045	18	0.10626	0.357271
P68037	WT_NT-WT_EGCG	0.132852	0.0930554	1.42767	35	0.162249	0.455266
P68040	WT_NT-WT_EGCG	-0.238926	0.0617395	-3.8699	79	0.000222769	0.00611738
P68181	WT_NT-WT_EGCG	0.376427	0.0400151	9.40714	23	2.39098e-09	9.73926e-07
P68254	WT_NT-WT_EGCG	0.00492262	0.0533784	0.0922212	61	0.926824	0.982294
P68368	WT_NT-WT_EGCG	-0.134416	0.0771281	-1.74276	60	0.0864993	0.31886
P68369	WT_NT-WT_EGCG	0.389976	0.503518	0.774503	8	0.460908	0.760759
P68372	WT_NT-WT_EGCG	0.0426024	0.0829902	0.513343	8	0.621584	0.838863
P68404	WT_NT-WT_EGCG	0.134158	0.0694731	1.93108	63	0.0579755	0.248583
P68433	WT_NT-WT_EGCG	-0.370946	0.98485	-0.376652	5	0.721887	0.883236
P68510	WT_NT-WT_EGCG	-0.117853	0.0538659	-2.1879	81	0.0315583	0.173249
P70168	WT_NT-WT_EGCG	0.099318	0.0664517	1.49459	157	0.137029	0.41193
P70175	WT_NT-WT_EGCG	-0.144026	0.053181	-2.70822	75	0.00837508	0.0764062
P70188	WT_NT-WT_EGCG	0.0239159	0.348772	0.0685716	7	0.947248	0.987239
P70195	WT_NT-WT_EGCG	0.136507	0.101583	1.34379	13	0.202	0.500945
P70202	WT_NT-WT_EGCG	0.14093	0.0634527	2.22103	18	0.0394186	0.198637
P70206	WT_NT-WT_EGCG	0.0406039	0.0686926	0.591096	16	0.562714	0.810597
P70232	WT_NT-WT_EGCG	0.174234	0.249644	0.697933	8	0.504995	0.782876
P70236	WT_NT-WT_EGCG	-0.0916658	0.144216	-0.635614	14	0.53528	0.795757
P70290	WT_NT-WT_EGCG	0.381941	0.136104	2.80624	23	0.0100252	0.0847802
P70296	WT_NT-WT_EGCG	0.0256245	0.0486089	0.527157	99	0.599264	0.826058
P70297	WT_NT-WT_EGCG	0.279887	0.0957751	2.92234	27	0.00694453	0.0670847
P70333	WT_NT-WT_EGCG	-0.658444	0.105252	-6.25587	9	0.000148589	0.00511481
P70336	WT_NT-WT_EGCG	0.175147	0.0708211	2.4731	59	0.0162944	0.110315
P70349	WT_NT-WT_EGCG	0.117042	0.0284215	4.11808	34	0.000230544	0.00619176
P70362	WT_NT-WT_EGCG	0.0488012	0.157525	0.3098	5	0.769209	0.905786
P70372	WT_NT-WT_EGCG	0.000784606	0.0858425	0.00914006	35	0.992759	0.998079
P70392	WT_NT-WT_EGCG	0.198144	0.188827	1.04934	7	0.328895	0.634928
P70398	WT_NT-WT_EGCG	0.136521	0.0409055	3.33747	50	0.00160174	0.0264504
P70399	WT_NT-WT_EGCG	-0.318942	0.132206	-2.41247	6	0.0523973	0.235836
P70404	WT_NT-WT_EGCG	-0.185724	0.0471479	-3.93918	80	0.000173781	0.00544515
P70414	WT_NT-WT_EGCG	-0.110097	0.100649	-1.09387	53	0.278959	0.585552
P70429	WT_NT-WT_EGCG	-0.0662775	0.165969	-0.399336	8	0.700094	0.875656
P70441	WT_NT-WT_EGCG	0.0184745	0.0412626	0.447731	38	0.65689	0.854153
P70663	WT_NT-WT_EGCG	0.0633794	0.140601	0.450774	29	0.655505	0.854153
P70698	WT_NT-WT_EGCG	-0.0107476	0.286368	-0.0375308	8	0.970981	0.994265
P70699	WT_NT-WT_EGCG	-0.22073	0.0415515	-5.3122	6	0.0018086	0.0287027
P70704	WT_NT-WT_EGCG	-0.154297	0.0486194	-3.17356	81	0.00212882	0.030786
P80313	WT_NT-WT_EGCG	0.0549581	0.072484	0.758211	93	0.450242	0.751605
P80314	WT_NT-WT_EGCG	-0.0490955	0.0392896	-1.24958	185	0.213032	0.510441
P80315	WT_NT-WT_EGCG	0.115605	0.0595485	1.94136	127	0.0544289	0.241862
P80316	WT_NT-WT_EGCG	0.0249022	0.0644415	0.386431	143	0.699752	0.875656
P80317	WT_NT-WT_EGCG	-0.0505774	0.0599728	-0.843338	105	0.400956	0.707025
P80318	WT_NT-WT_EGCG	-0.0642969	0.0453028	-1.41927	128	0.158251	0.447646
P80560	WT_NT-WT_EGCG	-0.338732	0.283943	-1.19296	7	0.271748	0.57856
P83940	WT_NT-WT_EGCG	-0.114659	0.0617167	-1.85783	26	0.0745531	0.288393
P84075	WT_NT-WT_EGCG	0.0102078	0.069723	0.146405	36	0.884419	0.962579
P84078	WT_NT-WT_EGCG	0.434753	0.383214	1.13449	6	0.29987	0.607255
P84084	WT_NT-WT_EGCG	-0.0608094	0.104835	-0.580048	34	0.565707	0.811673
P84086	WT_NT-WT_EGCG	-0.137261	0.0545599	-2.51578	34	0.0167652	0.112566
P84089	WT_NT-WT_EGCG	0.093257	0.0750854	1.24201	9	0.245622	0.547034
P84091	WT_NT-WT_EGCG	-0.0151283	0.060331	-0.250754	137	0.80238	0.924839
P84096	WT_NT-WT_EGCG	0.0744598	0.06803	1.09451	35	0.281205	0.587619
P84099	WT_NT-WT_EGCG	0.13313	0.0338993	3.92721	15	0.00134452	0.022979
P84104	WT_NT-WT_EGCG	-0.258404	0.0708649	-3.64642	9	0.00534717	0.0578252
P84228	WT_NT-WT_EGCG	-1.41028	0.558257	-2.52622	8	0.0354636	0.187392
P84244	WT_NT-WT_EGCG	-1.05832	0.436257	-2.42591	8	0.0414661	0.20391
P85094	WT_NT-WT_EGCG	-0.15216	0.0558046	-2.72666	8	0.0259798	0.154025
P97300	WT_NT-WT_EGCG	-0.0977272	0.0413501	-2.36341	53	0.0218074	0.135272
P97315	WT_NT-WT_EGCG	0.0398107	0.0734761	0.541818	45	0.590617	0.821085
P97351	WT_NT-WT_EGCG	-0.179159	0.0671647	-2.66746	44	0.0106559	0.0865269
P97352	WT_NT-WT_EGCG	0.138701	0.275015	0.504341	4	0.640535	0.8474
P97355	WT_NT-WT_EGCG	-0.000514425	0.0972527	-0.00528957	26	0.99582	0.999297
P97370	WT_NT-WT_EGCG	-0.0543883	0.0382742	-1.42102	30	0.165623	0.461027
P97371	WT_NT-WT_EGCG	-0.118501	0.0886495	-1.33674	13	0.204231	0.503663
P97372	WT_NT-WT_EGCG	-0.453354	0.123865	-3.66006	9	0.00523505	0.0571181
P97379	WT_NT-WT_EGCG	0.158069	0.0469555	3.36636	41	0.0016645	0.0269406
P97384	WT_NT-WT_EGCG	0.0612245	0.0197343	3.10243	25	0.00471458	0.0533446
P97427	WT_NT-WT_EGCG	-0.061037	0.0406959	-1.49983	185	0.135362	0.409436
P97441	WT_NT-WT_EGCG	-0.149575	0.0741823	-2.01631	16	0.0608757	0.254702
P97447	WT_NT-WT_EGCG	0.156743	0.0476247	3.29122	25	0.00296896	0.0382415
P97450	WT_NT-WT_EGCG	-0.279911	0.0546125	-5.1254	43	6.70658e-06	0.000420279
P97461	WT_NT-WT_EGCG	0.0391964	0.0804121	0.487444	17	0.63217	0.842643
P97467	WT_NT-WT_EGCG	-0.396457	0.324512	-1.2217	4	0.288895	0.595831
P97478	WT_NT-WT_EGCG	0.350204	0.243198	1.43999	6	0.199935	0.500057
P97492	WT_NT-WT_EGCG	-0.026258	0.0848728	-0.309381	21	0.76008	0.901178
P97493	WT_NT-WT_EGCG	-0.0609428	0.0967275	-0.630046	9	0.544327	0.799684
P97494	WT_NT-WT_EGCG	0.174665	0.0836282	2.08859	8	0.0701722	0.277959
P97765	WT_NT-WT_EGCG	-0.251595	0.552398	-0.45546	4	0.672406	0.860046
P97797	WT_NT-WT_EGCG	-0.046116	0.0712171	-0.647541	72	0.519341	0.787517
P97798	WT_NT-WT_EGCG	0.544122	0.162178	3.35508	5	0.0202162	0.129341
P97807	WT_NT-WT_EGCG	-0.0928999	0.0447741	-2.07486	110	0.0403327	0.201485
P97822	WT_NT-WT_EGCG	0.0961258	0.0865676	1.11041	6	0.309329	0.617219
P97823	WT_NT-WT_EGCG	0.052999	0.165258	0.320704	11	0.754445	0.899885
P97825	WT_NT-WT_EGCG	-0.510944	0.0451031	-11.3284	9	1.25571e-06	0.000106281
P97855	WT_NT-WT_EGCG	0.490848	0.230379	2.13061	7	0.0706064	0.279227
P98086	WT_NT-WT_EGCG	-0.36983	0.278386	-1.32848	8	0.220665	0.519561
P98203	WT_NT-WT_EGCG	-0.0379782	0.199899	-0.189987	4	0.858571	0.949049
P99024	WT_NT-WT_EGCG	0.0944345	0.0427739	2.20776	27	0.0359417	0.188906
P99026	WT_NT-WT_EGCG	-0.070001	0.0690157	-1.01428	39	0.316703	0.623864
P99027	WT_NT-WT_EGCG	-0.238438	0.0694383	-3.43382	18	0.00296111	0.0382415
P99028	WT_NT-WT_EGCG	0.0306008	0.0836483	0.365827	15	0.719602	0.883236
P99029	WT_NT-WT_EGCG	-0.137945	0.0749699	-1.84001	89	0.0691007	0.275501
Q00493	WT_NT-WT_EGCG	-0.0367071	0.0896094	-0.409634	72	0.68329	0.867026
Q00612	WT_NT-WT_EGCG	0.170599	0.0925252	1.84382	16	0.08381	0.31272
Q00623	WT_NT-WT_EGCG	-0.106225	0.0833183	-1.27493	32	0.211513	0.507972
Q00896	WT_NT-WT_EGCG	0.357692	0.371665	0.962405	6	0.373012	0.68033
Q00897	WT_NT-WT_EGCG	-0.206592	0.27536	-0.750263	8	0.474581	0.768368
Q00PI9	WT_NT-WT_EGCG	0.0106972	0.0785744	0.136141	23	0.892895	0.967848
Q01065	WT_NT-WT_EGCG	0.163815	0.0573234	2.85774	5	0.0355002	0.187392
Q01097	WT_NT-WT_EGCG	0.00796111	0.194519	0.0409272	9	0.968247	0.994265
Q01341	WT_NT-WT_EGCG	-0.00754056	0.357435	-0.0210963	5	0.983985	0.997039
Q01405	WT_NT-WT_EGCG	-0.00606128	0.088262	-0.0686738	30	0.945705	0.987032
Q01730	WT_NT-WT_EGCG	0.313057	0.385015	0.813104	5	0.453121	0.752329
Q01768	WT_NT-WT_EGCG	0.312405	0.233301	1.33907	8	0.217348	0.515226
Q01853	WT_NT-WT_EGCG	0.00297888	0.0387149	0.076944	290	0.938721	0.984754
Q02053	WT_NT-WT_EGCG	0.0568232	0.0443089	1.28243	268	0.2008	0.50077
Q02248	WT_NT-WT_EGCG	0.0578206	0.0667934	0.865664	119	0.388416	0.697265
Q02357	WT_NT-WT_EGCG	0.0796741	0.172955	0.460665	7	0.659009	0.854439
Q02819	WT_NT-WT_EGCG	0.107598	0.131223	0.819962	8	0.435985	0.738937
Q03137	WT_NT-WT_EGCG	-0.0425358	0.0699099	-0.608438	47	0.545826	0.80072
Q03265	WT_NT-WT_EGCG	-0.12158	0.038792	-3.13415	215	0.00196402	0.0294483
Q03517	WT_NT-WT_EGCG	-0.0238018	0.111391	-0.213678	22	0.832766	0.93965
Q03734	WT_NT-WT_EGCG	0.189641	0.547038	0.346668	8	0.737783	0.890134
Q03958	WT_NT-WT_EGCG	0.248654	0.132599	1.87523	8	0.0976189	0.341806
Q04447	WT_NT-WT_EGCG	0.0323791	0.0518628	0.624323	144	0.533403	0.795386
Q04690	WT_NT-WT_EGCG	-0.115373	0.0863444	-1.3362	7	0.223284	0.521097
Q05512	WT_NT-WT_EGCG	-0.0928292	0.231899	-0.400299	8	0.699413	0.875656
Q05816	WT_NT-WT_EGCG	-0.0846853	0.0608682	-1.39129	44	0.171133	0.468363
Q05920	WT_NT-WT_EGCG	-0.126524	0.0503128	-2.51475	147	0.0129878	0.09797
Q05D44	WT_NT-WT_EGCG	-0.374189	0.244204	-1.53228	8	0.16399	0.457843
Q06138	WT_NT-WT_EGCG	0.0459455	0.0889393	0.516594	25	0.609979	0.831542
Q06185	WT_NT-WT_EGCG	-0.481179	0.0481214	-9.99927	18	8.94099e-09	2.82826e-06
Q06335	WT_NT-WT_EGCG	0.0766613	0.12202	0.62827	7	0.549768	0.803127
Q06890	WT_NT-WT_EGCG	0.34478	0.0633267	5.44448	25	1.18541e-05	0.00064381
Q07076	WT_NT-WT_EGCG	-0.144508	0.0740971	-1.95025	47	0.0571243	0.246664
Q07417	WT_NT-WT_EGCG	-0.285623	0.149919	-1.90518	7	0.0984524	0.343249
Q07813	WT_NT-WT_EGCG	-0.254672	0.674009	-0.377846	4	0.72474	0.883236
Q08274	WT_NT-WT_EGCG	1.26541	0.789253	1.6033	5	0.169771	0.46568
Q08331	WT_NT-WT_EGCG	-0.178508	0.0586372	-3.04428	57	0.00352613	0.0422444
Q08460	WT_NT-WT_EGCG	-0.178785	0.160147	-1.11638	13	0.284469	0.592351
Q08642	WT_NT-WT_EGCG	0.00951673	0.198772	0.0478777	14	0.96249	0.992898
Q0GNC1	WT_NT-WT_EGCG	0.125329	0.107112	1.17008	13	0.262975	0.566123
Q0KL02	WT_NT-WT_EGCG	0.262497	0.220859	1.18853	17	0.250964	0.551084
Q0VBF8	WT_NT-WT_EGCG	0.16293	0.336512	0.484173	8	0.64124	0.8474
Q0VE82	WT_NT-WT_EGCG	-0.0378959	0.069127	-0.548206	55	0.585769	0.817091
Q0VGY8	WT_NT-WT_EGCG	0.429705	0.199325	2.1558	6	0.0745076	0.288393
Q11011	WT_NT-WT_EGCG	-0.0421858	0.0489475	-0.861857	186	0.389876	0.697265
Q11136	WT_NT-WT_EGCG	-0.146475	0.0774105	-1.89219	17	0.0756241	0.291983
Q148V7	WT_NT-WT_EGCG	0.0763782	0.0241924	3.15711	15	0.00651093	0.0652161
Q14BB9	WT_NT-WT_EGCG	0.0274505	0.0971829	0.282462	2	0.804138	0.924839
Q14BI2	WT_NT-WT_EGCG	-0.193471	0.0996024	-1.94243	6	0.100103	0.344446
Q14C51	WT_NT-WT_EGCG	0.0615239	0.12609	0.487936	5	0.646238	0.848685
Q14CH0	WT_NT-WT_EGCG	0.517883	0.413684	1.25188	6	0.257205	0.55926
Q2M3X8	WT_NT-WT_EGCG	0.128875	0.185464	0.694881	7	0.50953	0.783202
Q2NL51	WT_NT-WT_EGCG	0.314944	0.112502	2.79945	22	0.0104485	0.086087
Q2PFD7	WT_NT-WT_EGCG	0.100091	0.0566673	1.76629	58	0.0826099	0.310205
Q2TPA8	WT_NT-WT_EGCG	0.442316	0.340254	1.29996	8	0.229816	0.526896
Q31125	WT_NT-WT_EGCG	-0.00900561	0.289574	-0.0310996	8	0.975952	0.99438
Q3B7Z2	WT_NT-WT_EGCG	0.693053	0.107965	6.41923	6	0.000674792	0.0138306
Q3KNM2	WT_NT-WT_EGCG	0.233666	0.113479	2.0591	7	0.0784693	0.299655
Q3TBL6	WT_NT-WT_EGCG	-0.638932	0.635573	-1.00528	6	0.353565	0.658623
Q3TC72	WT_NT-WT_EGCG	-0.328226	0.134537	-2.43967	15	0.0275957	0.158692
Q3TDD9	WT_NT-WT_EGCG	0.244068	0.132257	1.8454	6	0.114518	0.370737
Q3TDK6	WT_NT-WT_EGCG	-0.190628	0.119586	-1.59407	37	0.119429	0.381339
Q3TDN2	WT_NT-WT_EGCG	0.00882075	0.0803285	0.109808	5	0.916832	0.975829
Q3TDQ1	WT_NT-WT_EGCG	-0.409672	0.298302	-1.37335	5	0.228028	0.523872
Q3TEA8	WT_NT-WT_EGCG	-0.192032	0.118171	-1.62503	17	0.122549	0.387272
Q3TES0	WT_NT-WT_EGCG	0.192926	0.0595753	3.23836	7	0.0142855	0.102087
Q3THE2	WT_NT-WT_EGCG	-0.0627583	0.0845955	-0.741864	42	0.462299	0.760759
Q3THK7	WT_NT-WT_EGCG	-0.0479304	0.0808056	-0.593157	55	0.555508	0.806691
Q3THS6	WT_NT-WT_EGCG	0.0633436	0.106932	0.592374	15	0.562424	0.810597
Q3TMH2	WT_NT-WT_EGCG	-0.046888	0.138557	-0.338401	16	0.739461	0.890134
Q3TRR0	WT_NT-WT_EGCG	-0.157623	0.458601	-0.343704	7	0.741162	0.890134
Q3TXS7	WT_NT-WT_EGCG	-2.1099e-05	0.107496	-0.000196277	68	0.999844	0.999844
Q3TXX4	WT_NT-WT_EGCG	0.138683	0.0722941	1.91831	26	0.0661152	0.267084
Q3TYX3	WT_NT-WT_EGCG	-0.198516	0.24568	-0.808028	4	0.464387	0.762743
Q3U0K8	WT_NT-WT_EGCG	0.406183	0.268854	1.51079	5	0.191234	0.494556
Q3U0V1	WT_NT-WT_EGCG	0.179313	0.0605757	2.96014	47	0.00480617	0.0541303
Q3U1J4	WT_NT-WT_EGCG	0.182809	0.0805774	2.26874	51	0.0275464	0.158692
Q3U5C8	WT_NT-WT_EGCG	-0.0387657	0.231532	-0.167432	8	0.871185	0.957364
Q3U898	WT_NT-WT_EGCG	0.233401	0.482178	0.484055	8	0.641319	0.8474
Q3UDP0	WT_NT-WT_EGCG	0.313053	0.159916	1.95761	7	0.0911405	0.329508
Q3UEB3	WT_NT-WT_EGCG	-0.0468661	0.19339	-0.24234	8	0.814614	0.92859
Q3UGC7	WT_NT-WT_EGCG	0.104166	0.0490467	2.12382	14	0.0519867	0.235725
Q3UGR5	WT_NT-WT_EGCG	-0.0469541	0.0671133	-0.699625	31	0.489378	0.773636
Q3UGS4	WT_NT-WT_EGCG	0.00287391	0.261427	0.0109932	6	0.991585	0.998079
Q3UH60	WT_NT-WT_EGCG	0.0136602	0.104052	0.131283	26	0.896562	0.968699
Q3UH66	WT_NT-WT_EGCG	0.386128	0.399249	0.967136	7	0.365694	0.671997
Q3UHB1	WT_NT-WT_EGCG	-0.0272499	0.073336	-0.371577	75	0.711256	0.880276
Q3UHB8	WT_NT-WT_EGCG	-0.00945716	0.102514	-0.0922521	11	0.928156	0.982294
Q3UHD9	WT_NT-WT_EGCG	-0.0321492	0.0883102	-0.364048	52	0.717298	0.882273
Q3UHJ0	WT_NT-WT_EGCG	0.147006	0.0456293	3.22174	200	0.00148749	0.0250718
Q3UHK1	WT_NT-WT_EGCG	1.13039	0.916148	1.23385	4	0.2848	0.592383
Q3UHK6	WT_NT-WT_EGCG	0.0493493	0.149614	0.329844	8	0.749989	0.897636
Q3UHL1	WT_NT-WT_EGCG	0.0055165	0.0483561	0.114081	151	0.909325	0.974306
Q3UHX2	WT_NT-WT_EGCG	-0.0559833	0.0774663	-0.72268	17	0.479702	0.768561
Q3UIU2	WT_NT-WT_EGCG	0.217543	0.101576	2.14168	24	0.0425767	0.208115
Q3UJD6	WT_NT-WT_EGCG	0.231526	0.0610727	3.79098	5	0.0127456	0.09797
Q3UJP5	WT_NT-WT_EGCG	0.0737629	0.0825206	0.893872	4	0.421912	0.725143
Q3UJU9	WT_NT-WT_EGCG	-0.112325	0.103598	-1.08424	13	0.297955	0.605396
Q3UKC1	WT_NT-WT_EGCG	-0.0534184	0.436682	-0.122328	7	0.906077	0.971677
Q3ULD5	WT_NT-WT_EGCG	-0.813995	0.271032	-3.00331	4	0.0398117	0.199794
Q3ULJ0	WT_NT-WT_EGCG	0.00349494	0.0875713	0.0399097	41	0.968359	0.994265
Q3UM45	WT_NT-WT_EGCG	-0.0320972	0.0575835	-0.557402	91	0.578621	0.814993
Q3UMC0	WT_NT-WT_EGCG	0.0186496	0.0915291	0.203756	8	0.843631	0.9432
Q3UMR5	WT_NT-WT_EGCG	0.024555	0.0728884	0.336885	24	0.739132	0.890134
Q3UMU9	WT_NT-WT_EGCG	-0.193708	0.21282	-0.910197	8	0.389318	0.697265
Q3UNH4	WT_NT-WT_EGCG	-0.0462701	0.117535	-0.393671	26	0.697034	0.874237
Q3UNZ8	WT_NT-WT_EGCG	-0.509101	0.253112	-2.01136	7	0.0841962	0.313682
Q3UPL0	WT_NT-WT_EGCG	0.141817	0.0933844	1.51864	41	0.136527	0.411541
Q3UQ44	WT_NT-WT_EGCG	0.116884	0.0709145	1.64824	7	0.143294	0.423472
Q3UTH8	WT_NT-WT_EGCG	0.166821	0.162768	1.0249	8	0.335398	0.640401
Q3UTQ8	WT_NT-WT_EGCG	0.377022	0.133483	2.82451	7	0.0256071	0.152643
Q3UTZ3	WT_NT-WT_EGCG	0.346374	0.209675	1.65196	5	0.159453	0.450524
Q3UUG6	WT_NT-WT_EGCG	0.446025	0.0503844	8.85245	20	2.35666e-08	5.23607e-06
Q3UUI3	WT_NT-WT_EGCG	0.00257213	0.0638099	0.0403094	26	0.968154	0.994265
Q3UVL4	WT_NT-WT_EGCG	0.0848088	0.154236	0.549862	5	0.606072	0.830758
Q3UVX5	WT_NT-WT_EGCG	-0.0943008	0.0830438	-1.13555	38	0.263255	0.566123
Q3UYC0	WT_NT-WT_EGCG	-0.148479	0.143705	-1.03322	29	0.310041	0.61736
Q3UYG8	WT_NT-WT_EGCG	-0.189231	0.111073	-1.70367	7	0.132221	0.404542
Q3V3R1	WT_NT-WT_EGCG	0.214278	0.0928785	2.30707	7	0.0544208	0.241862
Q3V3V9	WT_NT-WT_EGCG	-0.0243093	0.298746	-0.0813713	5	0.938304	0.984754
Q4JIM5	WT_NT-WT_EGCG	0.273058	0.2203	1.23949	5	0.270168	0.57617
Q4KML4	WT_NT-WT_EGCG	0.140952	0.205244	0.686754	8	0.511649	0.783315
Q4KMM3	WT_NT-WT_EGCG	-0.0537898	0.0539438	-0.997145	188	0.319976	0.626058
Q4KUS2	WT_NT-WT_EGCG	-0.0772709	0.043024	-1.796	8	0.110225	0.364042
Q4U4S6	WT_NT-WT_EGCG	-0.219812	0.187181	-1.17433	8	0.274033	0.581875
Q4V9Z5	WT_NT-WT_EGCG	-0.110001	0.0262845	-4.18503	5	0.00861304	0.0771073
Q4VAA2	WT_NT-WT_EGCG	-0.0908164	0.0714819	-1.27048	23	0.216615	0.514988
Q4VAE3	WT_NT-WT_EGCG	0.230127	0.240711	0.956029	8	0.367051	0.672778
Q501J6	WT_NT-WT_EGCG	0.268084	0.210168	1.27557	8	0.237898	0.538853
Q505D7	WT_NT-WT_EGCG	-0.222191	0.269549	-0.824307	7	0.436947	0.740055
Q505F5	WT_NT-WT_EGCG	0.0046158	0.0614179	0.075154	24	0.940715	0.985895
Q52KR3	WT_NT-WT_EGCG	-0.161477	0.371216	-0.434996	7	0.676661	0.862232
Q56A07	WT_NT-WT_EGCG	-0.143476	0.130592	-1.09866	17	0.287233	0.594703
Q58FA4	WT_NT-WT_EGCG	0.246828	0.208526	1.18368	6	0.281307	0.587619
Q59J78	WT_NT-WT_EGCG	-0.130538	0.195997	-0.666017	8	0.524136	0.789788
Q5DQR4	WT_NT-WT_EGCG	0.0914907	0.0778331	1.17547	37	0.247314	0.548638
Q5DTL9	WT_NT-WT_EGCG	0.168524	0.092631	1.8193	32	0.0782334	0.299221
Q5DTT1	WT_NT-WT_EGCG	-0.0474621	0.237255	-0.200046	6	0.848052	0.946411
Q5DU25	WT_NT-WT_EGCG	0.13133	0.0636374	2.06372	6	0.0846199	0.314541
Q5EBJ4	WT_NT-WT_EGCG	0.519312	0.100092	5.18832	16	8.96951e-05	0.00359369
Q5F285	WT_NT-WT_EGCG	-0.175723	0.201476	-0.872178	8	0.408524	0.713676
Q5FWK3	WT_NT-WT_EGCG	0.0604469	0.0449674	1.34424	65	0.183544	0.481231
Q5HZI9	WT_NT-WT_EGCG	-0.162041	0.590091	-0.274603	6	0.792831	0.921327
Q5IRJ6	WT_NT-WT_EGCG	-0.196581	0.306091	-0.642231	6	0.544466	0.799684
Q5M8N0	WT_NT-WT_EGCG	0.0820648	0.0580642	1.41335	14	0.179401	0.479712
Q5M8N4	WT_NT-WT_EGCG	-0.290211	0.115338	-2.51617	8	0.0360228	0.188926
Q5PR73	WT_NT-WT_EGCG	0.0285868	0.0621614	0.459881	42	0.647973	0.848685
Q5RJI5	WT_NT-WT_EGCG	0.140043	0.0567515	2.46766	13	0.0282591	0.160617
Q5SP85	WT_NT-WT_EGCG	0.140266	0.208965	0.67124	8	0.520974	0.787517
Q5SQX6	WT_NT-WT_EGCG	0.0743026	0.0461274	1.61081	131	0.109627	0.363048
Q5SRX1	WT_NT-WT_EGCG	0.170909	0.0566005	3.01957	100	0.00321263	0.0396549
Q5SS00	WT_NT-WT_EGCG	-0.309827	0.182776	-1.69512	5	0.150822	0.43583
Q5SSL4	WT_NT-WT_EGCG	0.0636507	0.0591892	1.07538	80	0.285439	0.592704
Q5SSM3	WT_NT-WT_EGCG	0.0510922	0.164262	0.31104	15	0.760051	0.901178
Q5SUF2	WT_NT-WT_EGCG	0.818966	0.200302	4.08865	8	0.00349213	0.0422373
Q5SUR0	WT_NT-WT_EGCG	0.00533156	0.235575	0.0226321	6	0.982678	0.996944
Q5SVL6	WT_NT-WT_EGCG	-0.0627162	0.310067	-0.202266	7	0.845462	0.944382
Q5SX39	WT_NT-WT_EGCG	-0.747606	0.409971	-1.82356	8	0.105675	0.356725
Q5SXY1	WT_NT-WT_EGCG	-0.521304	0.0573819	-9.08481	6	9.9847e-05	0.00366664
Q5U3K5	WT_NT-WT_EGCG	-0.160375	0.0854278	-1.87731	7	0.10257	0.34914
Q5U458	WT_NT-WT_EGCG	0.0872104	0.244611	0.356527	5	0.735997	0.890043
Q5XJY5	WT_NT-WT_EGCG	0.167277	0.110078	1.51962	14	0.150864	0.43583
Q60597	WT_NT-WT_EGCG	0.00574588	0.0465232	0.123506	287	0.901793	0.969636
Q60598	WT_NT-WT_EGCG	0.0935691	0.0535981	1.74576	78	0.0847911	0.314541
Q60605	WT_NT-WT_EGCG	0.0740362	0.0743203	0.996177	43	0.324737	0.629887
Q60625	WT_NT-WT_EGCG	-0.237319	0.0727465	-3.26227	84	0.00159856	0.0264504
Q60631	WT_NT-WT_EGCG	-0.0327238	0.0542319	-0.603404	68	0.548247	0.802669
Q60634	WT_NT-WT_EGCG	-0.594338	0.181087	-3.28206	7	0.0134488	0.0989939
Q60649	WT_NT-WT_EGCG	0.215689	0.446108	0.483491	6	0.645885	0.848685
Q60668	WT_NT-WT_EGCG	-0.0433472	0.0600906	-0.721363	51	0.47398	0.768277
Q60676	WT_NT-WT_EGCG	-0.088056	0.068306	-1.28914	32	0.206591	0.504293
Q60692	WT_NT-WT_EGCG	-0.0873085	0.0833616	-1.04735	23	0.305822	0.614527
Q60737	WT_NT-WT_EGCG	-0.081357	0.0806507	-1.00876	57	0.317354	0.624262
Q60749	WT_NT-WT_EGCG	-0.224847	0.156476	-1.43694	8	0.188669	0.490017
Q60771	WT_NT-WT_EGCG	0.58987	0.115383	5.1123	14	0.000158075	0.00522076
Q60780	WT_NT-WT_EGCG	0.00810908	0.0983421	0.0824579	23	0.934996	0.984754
Q60817	WT_NT-WT_EGCG	-0.0604917	0.0908198	-0.666063	14	0.516197	0.785056
Q60829	WT_NT-WT_EGCG	0.528029	0.307818	1.71539	7	0.129986	0.400604
Q60854	WT_NT-WT_EGCG	0.0507586	0.0760904	0.667082	18	0.513181	0.783395
Q60864	WT_NT-WT_EGCG	-0.0215317	0.0395358	-0.544614	168	0.586741	0.817091
Q60865	WT_NT-WT_EGCG	-0.121189	0.0502593	-2.41128	7	0.0466861	0.219232
Q60870	WT_NT-WT_EGCG	0.182864	0.159738	1.14478	8	0.285394	0.592704
Q60875	WT_NT-WT_EGCG	0.101177	0.0879988	1.14976	59	0.254883	0.556688
Q60899	WT_NT-WT_EGCG	-0.07075	0.179446	-0.394269	8	0.703684	0.877198
Q60900	WT_NT-WT_EGCG	0.209133	0.203002	1.0302	7	0.337192	0.642434
Q60902	WT_NT-WT_EGCG	0.0721761	0.0633891	1.13862	31	0.263584	0.566123
Q60930	WT_NT-WT_EGCG	-0.0640176	0.0421444	-1.51901	79	0.132753	0.40556
Q60931	WT_NT-WT_EGCG	-0.103876	0.0511863	-2.02938	53	0.0474545	0.221333
Q60932	WT_NT-WT_EGCG	-0.131753	0.05066	-2.60074	104	0.0106565	0.0865269
Q60960	WT_NT-WT_EGCG	0.287904	0.174879	1.6463	8	0.138318	0.413769
Q60972	WT_NT-WT_EGCG	-0.033588	0.0642237	-0.522984	4	0.628617	0.841723
Q60973	WT_NT-WT_EGCG	-0.179702	0.336947	-0.533324	4	0.622065	0.838863
Q60996	WT_NT-WT_EGCG	-0.234021	0.116937	-2.00125	25	0.0563329	0.246403
Q61016	WT_NT-WT_EGCG	-0.0709939	0.10333	-0.687063	9	0.509358	0.783202
Q61024	WT_NT-WT_EGCG	0.223942	0.167208	1.3393	8	0.217274	0.515226
Q61029	WT_NT-WT_EGCG	-0.0742591	0.0901052	-0.824137	13	0.424724	0.726909
Q61035	WT_NT-WT_EGCG	0.13477	0.129806	1.03824	25	0.309094	0.617219
Q61036	WT_NT-WT_EGCG	0.0956979	0.0176274	5.42891	7	0.00097775	0.0179671
Q61037	WT_NT-WT_EGCG	-0.109752	0.144247	-0.760858	4	0.489125	0.773636
Q61074	WT_NT-WT_EGCG	0.226772	0.26143	0.867429	6	0.419042	0.722242
Q61081	WT_NT-WT_EGCG	0.0115801	0.0696634	0.166229	47	0.86869	0.956341
Q61097	WT_NT-WT_EGCG	0.189259	0.277181	0.682801	12	0.507701	0.782876
Q61102	WT_NT-WT_EGCG	-0.00760221	0.193235	-0.0393418	10	0.969392	0.994265
Q61137	WT_NT-WT_EGCG	-0.0597028	0.113801	-0.524624	36	0.603061	0.828488
Q61151	WT_NT-WT_EGCG	0.00645328	0.071436	0.0903365	67	0.928289	0.982294
Q61164	WT_NT-WT_EGCG	0.652933	0.380009	1.7182	6	0.136563	0.411541
Q61165	WT_NT-WT_EGCG	-0.309005	0.334618	-0.923456	6	0.391394	0.698224
Q61166	WT_NT-WT_EGCG	0.0948307	0.071992	1.31724	39	0.195445	0.496537
Q61171	WT_NT-WT_EGCG	-0.0856455	0.0526136	-1.62782	99	0.106741	0.357364
Q61187	WT_NT-WT_EGCG	-0.117089	0.182305	-0.642268	13	0.531863	0.795029
Q61205	WT_NT-WT_EGCG	0.576298	0.453478	1.27084	7	0.244387	0.546627
Q61206	WT_NT-WT_EGCG	0.0181486	0.0583079	0.311255	52	0.756851	0.901178
Q61207	WT_NT-WT_EGCG	0.0180772	0.0511198	0.353624	86	0.724486	0.883236
Q61234	WT_NT-WT_EGCG	0.154485	0.440777	0.350484	5	0.740258	0.890134
Q61239	WT_NT-WT_EGCG	0.527345	0.612333	0.861207	7	0.417645	0.72085
Q61290	WT_NT-WT_EGCG	0.105217	0.391095	0.269032	6	0.796917	0.923502
Q61301	WT_NT-WT_EGCG	-0.059603	0.0770292	-0.773772	113	0.440681	0.743289
Q61316	WT_NT-WT_EGCG	-0.00279982	0.0383331	-0.073039	244	0.941835	0.986466
Q61330	WT_NT-WT_EGCG	0.17822	0.273204	0.652332	6	0.538361	0.796461
Q61337	WT_NT-WT_EGCG	-0.267923	0.300417	-0.891837	6	0.406822	0.712457
Q61361	WT_NT-WT_EGCG	-0.201068	0.0609882	-3.29684	117	0.00129506	0.0222897
Q61387	WT_NT-WT_EGCG	0.0919507	0.098498	0.933529	23	0.360245	0.66398
Q61411	WT_NT-WT_EGCG	0.0141915	0.133185	0.106555	15	0.916554	0.975829
Q61425	WT_NT-WT_EGCG	-0.372299	0.109368	-3.40409	36	0.00164315	0.0267724
Q61481	WT_NT-WT_EGCG	-0.0648215	0.0784337	-0.826449	37	0.413847	0.716523
Q61490	WT_NT-WT_EGCG	-0.0990635	0.0840281	-1.17893	33	0.246855	0.548468
Q61543	WT_NT-WT_EGCG	0.0240137	0.113892	0.210847	21	0.835039	0.940342
Q61545	WT_NT-WT_EGCG	0.111574	0.272689	0.409162	8	0.693156	0.872784
Q61548	WT_NT-WT_EGCG	0.0138679	0.0614463	0.225691	160	0.821729	0.93169
Q61553	WT_NT-WT_EGCG	0.129991	0.0471508	2.75692	106	0.00687197	0.0667978
Q61584	WT_NT-WT_EGCG	0.0950954	0.317171	0.299824	8	0.771954	0.907919
Q61595	WT_NT-WT_EGCG	0.156	0.17993	0.867005	4	0.434853	0.738555
Q61598	WT_NT-WT_EGCG	0.0445037	0.0510368	0.871992	138	0.384727	0.692906
Q61599	WT_NT-WT_EGCG	-0.0929943	0.192773	-0.482402	7	0.644239	0.848685
Q61644	WT_NT-WT_EGCG	-0.00367475	0.0467104	-0.0786709	135	0.937411	0.984754
Q61656	WT_NT-WT_EGCG	-0.18981	0.0766981	-2.47477	42	0.0174531	0.115597
Q61696	WT_NT-WT_EGCG	0.146016	0.0690042	2.11605	17	0.049399	0.228312
Q61699	WT_NT-WT_EGCG	-0.0450949	0.0398256	-1.13231	185	0.258969	0.562097
Q61735	WT_NT-WT_EGCG	-0.2859	0.0902075	-3.16936	14	0.00682395	0.0667978
Q61753	WT_NT-WT_EGCG	0.142	0.053764	2.64117	97	0.00963077	0.0831717
Q61768	WT_NT-WT_EGCG	-0.120693	0.0968185	-1.24659	22	0.225658	0.523211
Q61792	WT_NT-WT_EGCG	0.118866	0.0735451	1.61623	34	0.115286	0.3714
Q61831	WT_NT-WT_EGCG	0.528723	0.186266	2.83854	5	0.0363085	0.189611
Q61838	WT_NT-WT_EGCG	-0.104428	0.0890522	-1.17266	55	0.245986	0.547034
Q61879	WT_NT-WT_EGCG	0.115746	0.0458102	2.52663	244	0.0121495	0.0945649
Q61881	WT_NT-WT_EGCG	-0.0153762	0.231121	-0.0665287	8	0.948589	0.987584
Q61885	WT_NT-WT_EGCG	0.150138	0.0868624	1.72846	61	0.0889653	0.324524
Q61937	WT_NT-WT_EGCG	0.101889	0.0828865	1.22926	36	0.226948	0.523498
Q61941	WT_NT-WT_EGCG	0.0451874	0.107537	0.420205	23	0.678236	0.863787
Q61990	WT_NT-WT_EGCG	0.0660396	0.0480897	1.37326	33	0.178932	0.479505
Q62048	WT_NT-WT_EGCG	-0.0948428	0.0469218	-2.02129	36	0.0507328	0.231905
Q62059	WT_NT-WT_EGCG	0.00235653	0.0566507	0.0415976	57	0.966965	0.994265
Q62083	WT_NT-WT_EGCG	-0.265236	0.217723	-1.21823	6	0.268863	0.574892
Q62093	WT_NT-WT_EGCG	0.177867	0.0295293	6.02342	18	1.07426e-05	0.000596703
Q62108	WT_NT-WT_EGCG	0.0313247	0.0658953	0.47537	108	0.635483	0.844547
Q62165	WT_NT-WT_EGCG	0.0631087	0.187521	0.336541	4	0.753378	0.899885
Q62167	WT_NT-WT_EGCG	0.108743	0.0679031	1.60144	48	0.115842	0.371545
Q62188	WT_NT-WT_EGCG	0.269213	0.049024	5.49146	121	2.23748e-07	3.038e-05
Q62205	WT_NT-WT_EGCG	-0.07296	0.0876972	-0.831954	24	0.413637	0.716523
Q62241	WT_NT-WT_EGCG	-0.106353	0.181278	-0.586687	8	0.573593	0.811946
Q62261	WT_NT-WT_EGCG	0.0251211	0.020973	1.19778	877	0.231327	0.52887
Q62277	WT_NT-WT_EGCG	0.0435703	0.0699537	0.622846	32	0.5378	0.796394
Q62318	WT_NT-WT_EGCG	0.00549265	0.0793494	0.0692211	21	0.945469	0.987032
Q62348	WT_NT-WT_EGCG	-0.116089	0.052915	-2.19388	15	0.0444109	0.215358
Q62393	WT_NT-WT_EGCG	0.153097	0.0477361	3.20716	18	0.00488493	0.054765
Q62417	WT_NT-WT_EGCG	-0.00507282	0.0847594	-0.0598496	21	0.952841	0.988052
Q62418	WT_NT-WT_EGCG	0.0384838	0.0646657	0.59512	52	0.554344	0.80548
Q62419	WT_NT-WT_EGCG	0.109772	0.0808375	1.35794	31	0.184286	0.481231
Q62420	WT_NT-WT_EGCG	-0.0404648	0.0559773	-0.722879	54	0.472874	0.768277
Q62421	WT_NT-WT_EGCG	-0.126161	0.0829692	-1.52058	17	0.146748	0.43159
Q62422	WT_NT-WT_EGCG	-0.311827	0.187808	-1.66035	5	0.157736	0.447085
Q62425	WT_NT-WT_EGCG	-0.0333848	0.0482204	-0.692336	36	0.493168	0.775967
Q62426	WT_NT-WT_EGCG	0.0282286	0.113247	0.249266	17	0.806142	0.924839
Q62433	WT_NT-WT_EGCG	-0.228882	0.0696444	-3.28644	50	0.0018596	0.0291337
Q62442	WT_NT-WT_EGCG	-0.384649	0.303654	-1.26674	7	0.245768	0.547034
Q62443	WT_NT-WT_EGCG	0.0564781	0.0712177	0.793035	46	0.431829	0.735976
Q62446	WT_NT-WT_EGCG	0.090888	0.0763682	1.19013	26	0.24475	0.546771
Q62465	WT_NT-WT_EGCG	0.256971	0.0943066	2.72485	32	0.0103398	0.0859279
Q62523	WT_NT-WT_EGCG	0.0790452	0.178385	0.443116	9	0.668141	0.857355
Q63810	WT_NT-WT_EGCG	-0.207622	0.0833524	-2.49089	61	0.0154796	0.106871
Q63836	WT_NT-WT_EGCG	0.177101	0.119899	1.47709	7	0.183171	0.481231
Q63844	WT_NT-WT_EGCG	-0.274238	0.0961262	-2.85289	26	0.0083857	0.0764062
Q63912	WT_NT-WT_EGCG	-0.058296	0.0621938	-0.937329	26	0.357216	0.661198
Q64010	WT_NT-WT_EGCG	0.134406	0.0764352	1.75843	40	0.0863238	0.318694
Q640R3	WT_NT-WT_EGCG	-0.105498	0.0618462	-1.70582	35	0.0969025	0.341174
Q64105	WT_NT-WT_EGCG	-0.0878888	0.0713861	-1.23117	50	0.224017	0.521097
Q64133	WT_NT-WT_EGCG	-0.184009	0.068221	-2.69724	33	0.0109263	0.0878415
Q641P0	WT_NT-WT_EGCG	0.0681101	0.0666644	1.02169	50	0.311847	0.618993
Q64213	WT_NT-WT_EGCG	0.112826	0.0482307	2.33929	6	0.0579003	0.248583
Q64310	WT_NT-WT_EGCG	-0.0627873	0.246753	-0.254455	8	0.805563	0.924839
Q64332	WT_NT-WT_EGCG	-0.108338	0.0422121	-2.56652	155	0.0112195	0.0887365
Q64337	WT_NT-WT_EGCG	0.37035	0.113878	3.25218	7	0.014015	0.10134
Q64433	WT_NT-WT_EGCG	-0.03122	0.0521767	-0.59835	42	0.55282	0.804461
Q64442	WT_NT-WT_EGCG	-0.0891146	0.119358	-0.746619	8	0.47666	0.768561
Q64487	WT_NT-WT_EGCG	-0.045854	0.0859969	-0.533205	46	0.596459	0.82519
Q64514	WT_NT-WT_EGCG	-0.078377	0.0600863	-1.30441	71	0.196308	0.496548
Q64516	WT_NT-WT_EGCG	-0.163551	0.111959	-1.46081	37	0.152508	0.439023
Q64520	WT_NT-WT_EGCG	-0.0133766	0.0723146	-0.184978	24	0.854801	0.948166
Q64521	WT_NT-WT_EGCG	-0.178393	0.0605292	-2.94721	207	0.00357434	0.0425283
Q64674	WT_NT-WT_EGCG	0.0520026	0.0751507	0.691977	5	0.519765	0.787517
Q64727	WT_NT-WT_EGCG	-0.0228549	0.0827094	-0.276328	62	0.783216	0.916313
Q64737	WT_NT-WT_EGCG	0.357464	0.425781	0.839547	6	0.433334	0.736486
Q66GT5	WT_NT-WT_EGCG	0.319752	0.441691	0.723929	7	0.492588	0.775967
Q68ED7	WT_NT-WT_EGCG	0.181077	0.0229281	7.89761	6	0.000218525	0.00606903
Q68FD5	WT_NT-WT_EGCG	-0.0195609	0.0276394	-0.707719	748	0.479341	0.768561
Q68FE6	WT_NT-WT_EGCG	-0.0775833	0.281144	-0.275955	8	0.789577	0.92111
Q68FF6	WT_NT-WT_EGCG	-0.0658676	0.0756339	-0.870874	79	0.386462	0.695005
Q68FL4	WT_NT-WT_EGCG	-0.187699	0.0789831	-2.37645	30	0.0240618	0.145202
Q68FL6	WT_NT-WT_EGCG	-0.0341711	0.113341	-0.30149	18	0.766496	0.904984
Q69Z98	WT_NT-WT_EGCG	0.421118	0.122744	3.43087	5	0.0186181	0.12134
Q69ZH9	WT_NT-WT_EGCG	-0.28773	0.235283	-1.22291	5	0.275856	0.58316
Q69ZK9	WT_NT-WT_EGCG	-0.274503	0.125095	-2.19435	8	0.0595155	0.25209
Q69ZW3	WT_NT-WT_EGCG	0.00655384	0.162494	0.0403328	8	0.968816	0.994265
Q6A065	WT_NT-WT_EGCG	0.202345	0.141176	1.43329	7	0.19489	0.496537
Q6A0A9	WT_NT-WT_EGCG	0.0836589	0.0786391	1.06383	24	0.297991	0.605396
Q6A4J8	WT_NT-WT_EGCG	0.0847417	0.117207	0.72301	14	0.481579	0.770778
Q6DFW4	WT_NT-WT_EGCG	0.788834	0.327705	2.40715	6	0.0527787	0.236681
Q6IR34	WT_NT-WT_EGCG	0.0943576	0.0944351	0.999178	6	0.356284	0.660667
Q6IRU2	WT_NT-WT_EGCG	-0.0480034	0.177665	-0.27019	9	0.793108	0.921327
Q6IRU5	WT_NT-WT_EGCG	-0.0100006	0.095074	-0.105188	33	0.916864	0.975829
Q6KAR6	WT_NT-WT_EGCG	0.16934	0.223156	0.758843	7	0.472719	0.768277
Q6NS52	WT_NT-WT_EGCG	-0.0760359	0.0781653	-0.972758	52	0.335177	0.640401
Q6NVE8	WT_NT-WT_EGCG	0.368722	0.106842	3.45111	4	0.026028	0.154025
Q6NVE9	WT_NT-WT_EGCG	-0.306975	0.353105	-0.869357	7	0.413465	0.716523
Q6NVF9	WT_NT-WT_EGCG	-0.000935152	0.18117	-0.00516174	7	0.996026	0.999297
Q6NXK7	WT_NT-WT_EGCG	0.0584145	0.204849	0.285159	9	0.781976	0.91574
Q6NZB0	WT_NT-WT_EGCG	0.185648	0.275466	0.673939	6	0.525448	0.789788
Q6NZJ6	WT_NT-WT_EGCG	0.370696	0.148786	2.49147	13	0.0270199	0.157606
Q6NZL0	WT_NT-WT_EGCG	0.2448	0.112812	2.16998	32	0.0375415	0.193161
Q6P069	WT_NT-WT_EGCG	0.14706	0.0706516	2.08148	14	0.0562248	0.246403
Q6P1B1	WT_NT-WT_EGCG	0.0842565	0.0708783	1.18875	39	0.241727	0.544816
Q6P1F6	WT_NT-WT_EGCG	-0.0950095	0.103777	-0.915519	30	0.36722	0.672778
Q6P2B1	WT_NT-WT_EGCG	0.233301	0.233224	1.00033	6	0.35577	0.660591
Q6P3A8	WT_NT-WT_EGCG	-0.22042	0.0835402	-2.63849	15	0.0186144	0.12134
Q6P4S6	WT_NT-WT_EGCG	0.629331	0.361325	1.74173	7	0.125093	0.391455
Q6P4T2	WT_NT-WT_EGCG	0.0846745	0.165627	0.511237	7	0.624912	0.840552
Q6P4U0	WT_NT-WT_EGCG	1.4264	0.574861	2.4813	8	0.0380347	0.194583
Q6P542	WT_NT-WT_EGCG	0.2869	0.0805059	3.56372	7	0.0091737	0.0800733
Q6P5E4	WT_NT-WT_EGCG	0.168816	0.0521366	3.23796	4	0.0317351	0.173514
Q6P5F6	WT_NT-WT_EGCG	-0.263637	0.20362	-1.29475	6	0.242996	0.545347
Q6P5F7	WT_NT-WT_EGCG	-0.0167599	0.120707	-0.138848	8	0.893002	0.967848
Q6P5F9	WT_NT-WT_EGCG	-0.0784249	0.118432	-0.662196	50	0.510887	0.783254
Q6P8J7	WT_NT-WT_EGCG	-0.347383	0.259635	-1.33797	7	0.222736	0.521097
Q6P8X1	WT_NT-WT_EGCG	-0.0701762	0.148754	-0.471762	9	0.648325	0.84869
Q6P9K8	WT_NT-WT_EGCG	0.108851	0.0787723	1.38184	37	0.175307	0.473426
Q6P9K9	WT_NT-WT_EGCG	0.102663	0.118207	0.868499	26	0.393068	0.700699
Q6P9R2	WT_NT-WT_EGCG	-0.241353	0.141339	-1.70761	5	0.148413	0.433877
Q6PA06	WT_NT-WT_EGCG	0.138854	0.106298	1.30627	6	0.2393	0.541027
Q6PAR5	WT_NT-WT_EGCG	-0.185896	0.233397	-0.796478	3	0.48396	0.771582
Q6PB44	WT_NT-WT_EGCG	0.133431	0.329727	0.404672	5	0.70245	0.876949
Q6PB66	WT_NT-WT_EGCG	0.072991	0.0667788	1.09303	77	0.27779	0.584117
Q6PCP5	WT_NT-WT_EGCG	-0.0443017	0.0841574	-0.526415	31	0.602347	0.828438
Q6PD26	WT_NT-WT_EGCG	0.075436	0.367328	0.205364	7	0.843132	0.943073
Q6PDI6	WT_NT-WT_EGCG	0.231205	0.238985	0.967442	7	0.365552	0.671997
Q6PDL0	WT_NT-WT_EGCG	0.0139705	0.0623788	0.223963	51	0.823681	0.932844
Q6PDM2	WT_NT-WT_EGCG	-0.0417025	0.163866	-0.254492	9	0.804835	0.924839
Q6PE15	WT_NT-WT_EGCG	0.318361	0.0738066	4.31344	7	0.00350826	0.0422373
Q6PEB6	WT_NT-WT_EGCG	-0.184067	0.145652	-1.26374	14	0.226961	0.523498
Q6PER3	WT_NT-WT_EGCG	-0.126371	0.0667754	-1.89248	75	0.0622859	0.256706
Q6PGF7	WT_NT-WT_EGCG	-0.0874376	0.173726	-0.503307	7	0.630196	0.841723
Q6PGL7	WT_NT-WT_EGCG	0.0960112	0.321394	0.298734	5	0.777161	0.911651
Q6PGN3	WT_NT-WT_EGCG	-0.128266	0.0927447	-1.383	27	0.177995	0.47857
Q6PH08	WT_NT-WT_EGCG	0.0274767	0.109836	0.250161	27	0.804356	0.924839
Q6PHN9	WT_NT-WT_EGCG	0.0751219	0.0791117	0.949568	32	0.349449	0.654229
Q6PHU5	WT_NT-WT_EGCG	0.401974	0.241383	1.66529	8	0.134419	0.408099
Q6PHZ2	WT_NT-WT_EGCG	0.101331	0.05369	1.88734	32	0.0682135	0.272408
Q6PHZ8	WT_NT-WT_EGCG	-0.112057	0.243836	-0.459557	6	0.662014	0.856065
Q6PIC6	WT_NT-WT_EGCG	-0.225229	0.0384569	-5.85666	220	1.7053e-08	4.63084e-06
Q6PIE5	WT_NT-WT_EGCG	-0.0502483	0.0472859	-1.06265	198	0.289235	0.596029
Q6Q783	WT_NT-WT_EGCG	-0.0409399	0.276425	-0.148105	8	0.885925	0.963596
Q6QI06	WT_NT-WT_EGCG	-0.344704	0.244866	-1.40773	9	0.192801	0.495259
Q6R891	WT_NT-WT_EGCG	0.210407	0.0467638	4.49935	81	2.25498e-05	0.00108062
Q6URW6	WT_NT-WT_EGCG	0.0136678	0.196005	0.0697316	6	0.946673	0.987239
Q6VNB8	WT_NT-WT_EGCG	-0.328084	0.148697	-2.20639	8	0.0584093	0.24934
Q6W8Q3	WT_NT-WT_EGCG	0.135851	0.250062	0.543269	8	0.60175	0.828084
Q6WVG3	WT_NT-WT_EGCG	-0.058899	0.0573436	-1.02712	47	0.30962	0.617219
Q6X893	WT_NT-WT_EGCG	0.00192484	0.118092	0.0162995	8	0.987395	0.997361
Q6Y685	WT_NT-WT_EGCG	-0.0290694	0.329928	-0.0881085	6	0.932658	0.983354
Q6ZPE2	WT_NT-WT_EGCG	0.114487	0.0699964	1.63561	70	0.106411	0.357271
Q6ZPJ3	WT_NT-WT_EGCG	-0.0226406	0.0967852	-0.233926	35	0.816405	0.929134
Q6ZQ38	WT_NT-WT_EGCG	-0.0596107	0.0444892	-1.33989	265	0.181429	0.481231
Q6ZQI3	WT_NT-WT_EGCG	0.27694	0.218599	1.26688	7	0.245718	0.547034
Q6ZQK5	WT_NT-WT_EGCG	0.164852	0.0182025	9.05657	5	0.000274387	0.00713334
Q6ZWN5	WT_NT-WT_EGCG	0.158803	0.0694874	2.28534	39	0.0278118	0.159525
Q6ZWR6	WT_NT-WT_EGCG	-1.16665	0.0626432	-18.6238	8	7.12886e-08	1.2445e-05
Q6ZWU9	WT_NT-WT_EGCG	0.194393	0.112705	1.72479	24	0.0974227	0.341609
Q6ZWV3	WT_NT-WT_EGCG	-0.00411495	0.0696568	-0.0590747	34	0.953238	0.988052
Q6ZWV7	WT_NT-WT_EGCG	-0.141534	0.115957	-1.22057	8	0.257002	0.55926
Q6ZWX6	WT_NT-WT_EGCG	-0.109572	0.0519462	-2.10933	17	0.0500473	0.229917
Q6ZWY8	WT_NT-WT_EGCG	0.0929372	0.086833	1.0703	8	0.315711	0.623501
Q71LX4	WT_NT-WT_EGCG	0.0220209	0.0771604	0.285391	53	0.776457	0.91146
Q71M36	WT_NT-WT_EGCG	-0.0328861	0.0524889	-0.626535	16	0.539801	0.796877
Q76MZ3	WT_NT-WT_EGCG	-0.00514719	0.0466122	-0.110426	210	0.912177	0.97516
Q78IK2	WT_NT-WT_EGCG	0.318497	0.110966	2.87024	18	0.0101784	0.0854847
Q78PY7	WT_NT-WT_EGCG	-0.0392405	0.0782105	-0.501729	47	0.6182	0.837518
Q78YZ6	WT_NT-WT_EGCG	0.173285	0.376267	0.460538	8	0.65739	0.854153
Q78ZA7	WT_NT-WT_EGCG	-0.424362	0.154646	-2.74408	32	0.0098635	0.0842436
Q791T5	WT_NT-WT_EGCG	0.0354794	0.0741419	0.478534	14	0.639657	0.8474
Q791V5	WT_NT-WT_EGCG	0.0901875	0.0623177	1.44722	49	0.154203	0.442338
Q7M6Y3	WT_NT-WT_EGCG	0.139727	0.0533927	2.61697	29	0.0139459	0.101139
Q7M6Z4	WT_NT-WT_EGCG	-0.801951	1.04028	-0.7709	8	0.462924	0.760851
Q7SIG6	WT_NT-WT_EGCG	0.20489	0.481691	0.425355	7	0.683349	0.867026
Q7TMB8	WT_NT-WT_EGCG	-0.100339	0.0945457	-1.06128	47	0.293988	0.60147
Q7TME0	WT_NT-WT_EGCG	0.199029	0.0648427	3.06942	40	0.0038423	0.044931
Q7TMF3	WT_NT-WT_EGCG	0.0475185	0.186565	0.254702	24	0.801123	0.924839
Q7TMK9	WT_NT-WT_EGCG	0.0900918	0.0588485	1.53091	81	0.129688	0.400199
Q7TMM9	WT_NT-WT_EGCG	0.186958	0.137482	1.35987	9	0.206958	0.504293
Q7TMY8	WT_NT-WT_EGCG	0.0309919	0.215662	0.143706	4	0.892682	0.967848
Q7TN98	WT_NT-WT_EGCG	-0.73463	1.39086	-0.528184	4	0.625317	0.84058
Q7TNG5	WT_NT-WT_EGCG	-0.341316	0.345849	-0.986893	8	0.352599	0.657325
Q7TNS2	WT_NT-WT_EGCG	-0.18339	0.38275	-0.479138	7	0.646446	0.848685
Q7TPM6	WT_NT-WT_EGCG	-0.12788	0.0568543	-2.24925	8	0.0546308	0.242319
Q7TPR4	WT_NT-WT_EGCG	0.0648897	0.062305	1.04148	158	0.299242	0.606927
Q7TPS5	WT_NT-WT_EGCG	0.118012	0.171611	0.687675	8	0.511099	0.783254
Q7TPV2	WT_NT-WT_EGCG	0.0377225	0.224549	0.167993	8	0.870758	0.957364
Q7TQ95	WT_NT-WT_EGCG	0.029165	0.0777802	0.374967	16	0.712609	0.880493
Q7TQD2	WT_NT-WT_EGCG	0.172201	0.0629088	2.73732	71	0.00782215	0.0729669
Q7TQF7	WT_NT-WT_EGCG	0.0399858	0.0325699	1.22769	141	0.221609	0.521097
Q7TQI3	WT_NT-WT_EGCG	-0.0447997	0.0471455	-0.950244	91	0.344505	0.648168
Q7TSH2	WT_NT-WT_EGCG	0.000183975	0.321636	0.000571997	4	0.999571	0.999844
Q7TSJ2	WT_NT-WT_EGCG	0.0517609	0.0360508	1.43578	231	0.152419	0.439023
Q7TT50	WT_NT-WT_EGCG	-0.0798828	0.0973673	-0.820427	7	0.439014	0.742012
Q80SW1	WT_NT-WT_EGCG	-0.15227	0.0742789	-2.04998	82	0.0435623	0.211662
Q80T41	WT_NT-WT_EGCG	-0.15316	0.147986	-1.03496	6	0.340588	0.644968
Q80TB8	WT_NT-WT_EGCG	-0.00765477	0.0885702	-0.086426	47	0.931495	0.98324
Q80TE7	WT_NT-WT_EGCG	0.097808	0.0693632	1.41009	13	0.18199	0.481231
Q80TI0	WT_NT-WT_EGCG	-0.194126	0.257325	-0.7544	6	0.479161	0.768561
Q80TJ1	WT_NT-WT_EGCG	-0.00176896	0.0428126	-0.0413188	224	0.967079	0.994265
Q80TK0	WT_NT-WT_EGCG	0.0832219	0.0599898	1.38727	29	0.17593	0.474061
Q80TL0	WT_NT-WT_EGCG	-0.0399435	0.0730591	-0.546728	64	0.586467	0.817091
Q80TL1	WT_NT-WT_EGCG	-0.142657	0.551855	-0.258505	5	0.806321	0.924839
Q80TL4	WT_NT-WT_EGCG	0.0207476	0.0436073	0.475782	57	0.636048	0.844629
Q80TM9	WT_NT-WT_EGCG	0.10843	0.0770579	1.40713	48	0.165831	0.461083
Q80TQ2	WT_NT-WT_EGCG	-0.131315	0.291687	-0.450192	6	0.668381	0.857355
Q80TR1	WT_NT-WT_EGCG	0.0207801	0.157477	0.131956	7	0.898732	0.96887
Q80TS3	WT_NT-WT_EGCG	0.155313	0.292516	0.530954	6	0.61452	0.834382
Q80TV8	WT_NT-WT_EGCG	0.470032	0.0995182	4.72308	4	0.00915075	0.0800733
Q80TY0	WT_NT-WT_EGCG	0.251917	0.237978	1.05857	8	0.320709	0.626364
Q80TZ3	WT_NT-WT_EGCG	-0.0654643	0.0499258	-1.31123	156	0.191706	0.494752
Q80U23	WT_NT-WT_EGCG	0.0418342	0.0614404	0.680892	38	0.500068	0.780985
Q80U28	WT_NT-WT_EGCG	-0.0514851	0.0450842	-1.14198	68	0.257469	0.559337
Q80U40	WT_NT-WT_EGCG	0.069882	0.150195	0.465275	8	0.654137	0.853101
Q80U63	WT_NT-WT_EGCG	0.00140162	0.0795674	0.0176155	33	0.986052	0.997361
Q80UG2	WT_NT-WT_EGCG	0.0522957	0.114074	0.458438	27	0.650307	0.850212
Q80UG5	WT_NT-WT_EGCG	0.0901918	0.0705412	1.27857	50	0.206952	0.504293
Q80UJ7	WT_NT-WT_EGCG	-0.0377857	0.0754408	-0.500866	23	0.621225	0.838863
Q80UK0	WT_NT-WT_EGCG	-0.0658198	0.340902	-0.193076	4	0.856307	0.948566
Q80UM3	WT_NT-WT_EGCG	0.0774006	0.208094	0.371951	8	0.719589	0.883236
Q80UP3	WT_NT-WT_EGCG	0.197587	0.109863	1.79849	11	0.0995668	0.344189
Q80UU9	WT_NT-WT_EGCG	0.495178	0.126088	3.92724	5	0.011101	0.0884816
Q80UW2	WT_NT-WT_EGCG	-0.0734214	0.0790441	-0.928866	38	0.358822	0.662857
Q80UY2	WT_NT-WT_EGCG	0.389471	0.166903	2.33352	6	0.0583592	0.24934
Q80VD1	WT_NT-WT_EGCG	0.327947	0.175473	1.86893	15	0.0812856	0.308003
Q80VP0	WT_NT-WT_EGCG	-0.02743	0.0627025	-0.437462	23	0.665857	0.857355
Q80VP1	WT_NT-WT_EGCG	-0.0470419	0.0762984	-0.616551	38	0.541207	0.797775
Q80VP9	WT_NT-WT_EGCG	-0.0789128	0.132179	-0.597017	9	0.565211	0.811673
Q80W21	WT_NT-WT_EGCG	0.00438089	0.185963	0.0235579	8	0.981782	0.996874
Q80WC7	WT_NT-WT_EGCG	0.0578483	0.236464	0.244639	8	0.812894	0.927937
Q80WM4	WT_NT-WT_EGCG	0.00506046	0.208296	0.0242946	9	0.981148	0.996723
Q80WQ2	WT_NT-WT_EGCG	0.204607	0.242032	0.845369	8	0.422466	0.725585
Q80X50	WT_NT-WT_EGCG	-0.347585	0.289865	-1.19913	7	0.269489	0.575224
Q80X80	WT_NT-WT_EGCG	0.0835814	0.0455857	1.8335	12	0.0916365	0.330182
Q80XI3	WT_NT-WT_EGCG	-0.183961	0.19162	-0.960031	6	0.374113	0.681828
Q80XI4	WT_NT-WT_EGCG	0.0230175	0.0878348	0.262055	37	0.794733	0.921917
Q80XN0	WT_NT-WT_EGCG	-0.0622521	0.0530267	-1.17398	85	0.243684	0.546093
Q80XU3	WT_NT-WT_EGCG	0.369267	0.0981104	3.76379	8	0.00551437	0.0585809
Q80Y14	WT_NT-WT_EGCG	-0.0969449	0.114404	-0.847388	9	0.418742	0.722235
Q80YA9	WT_NT-WT_EGCG	0.126744	0.105048	1.20653	14	0.247605	0.548638
Q80YN3	WT_NT-WT_EGCG	0.384814	0.0644822	5.96776	38	6.30308e-07	6.16189e-05
Q80YX1	WT_NT-WT_EGCG	0.149918	0.294787	0.508563	6	0.629212	0.841723
Q80Z24	WT_NT-WT_EGCG	-0.0283394	0.0785327	-0.360861	17	0.722648	0.883236
Q80Z38	WT_NT-WT_EGCG	0.393999	0.457835	0.860572	9	0.411812	0.716523
Q80ZJ1	WT_NT-WT_EGCG	-0.193564	0.149505	-1.2947	9	0.227651	0.523872
Q80ZJ7	WT_NT-WT_EGCG	-0.379084	0.309068	-1.22654	5	0.2746	0.582176
Q810U3	WT_NT-WT_EGCG	-0.0237315	0.0381804	-0.621563	210	0.534904	0.795757
Q810U4	WT_NT-WT_EGCG	-0.0589585	0.0450442	-1.3089	169	0.192344	0.495071
Q811D0	WT_NT-WT_EGCG	0.225622	0.0855469	2.63741	31	0.0129429	0.09797
Q811T9	WT_NT-WT_EGCG	0.41538	0.174141	2.3853	9	0.0408708	0.202613
Q812A2	WT_NT-WT_EGCG	-0.0601469	0.111284	-0.540483	45	0.591529	0.821419
Q8BFQ8	WT_NT-WT_EGCG	0.158903	0.208258	0.76301	14	0.458123	0.758058
Q8BFR5	WT_NT-WT_EGCG	0.0532155	0.0460982	1.15439	149	0.250187	0.550261
Q8BFT9	WT_NT-WT_EGCG	-0.075812	0.191684	-0.395505	8	0.702808	0.876949
Q8BFU3	WT_NT-WT_EGCG	0.135049	0.0702229	1.92315	7	0.095884	0.339133
Q8BFY6	WT_NT-WT_EGCG	0.0964578	0.125839	0.766515	13	0.457064	0.756819
Q8BFY9	WT_NT-WT_EGCG	-0.165291	0.24311	-0.679903	6	0.52192	0.788363
Q8BFZ3	WT_NT-WT_EGCG	1.3625	0.550709	2.47409	8	0.0384646	0.195849
Q8BFZ9	WT_NT-WT_EGCG	-0.0655704	0.135512	-0.483872	8	0.641444	0.8474
Q8BG02	WT_NT-WT_EGCG	-0.297699	0.217167	-1.37083	4	0.242314	0.544816
Q8BG05	WT_NT-WT_EGCG	0.0670226	0.046046	1.45556	72	0.149862	0.434325
Q8BG32	WT_NT-WT_EGCG	-0.0531227	0.0841504	-0.631283	54	0.530519	0.793991
Q8BG39	WT_NT-WT_EGCG	-0.192317	0.0397742	-4.83522	71	7.46142e-06	0.000455893
Q8BG40	WT_NT-WT_EGCG	-0.159614	0.082408	-1.93688	7	0.0939661	0.334284
Q8BG51	WT_NT-WT_EGCG	-0.0800706	0.083569	-0.958137	17	0.351423	0.655968
Q8BG73	WT_NT-WT_EGCG	0.296163	0.132956	2.22753	9	0.0529097	0.236834
Q8BG92	WT_NT-WT_EGCG	-0.36228	0.167709	-2.16017	8	0.0627732	0.257412
Q8BGB5	WT_NT-WT_EGCG	0.00363931	0.123917	0.0293688	8	0.97729	0.994792
Q8BGB7	WT_NT-WT_EGCG	-0.723643	0.339776	-2.12977	8	0.0658169	0.266319
Q8BGC4	WT_NT-WT_EGCG	0.086022	0.0744654	1.15519	6	0.291933	0.600072
Q8BGD5	WT_NT-WT_EGCG	-0.244468	0.184152	-1.32753	6	0.232606	0.530802
Q8BGD9	WT_NT-WT_EGCG	0.516231	0.110564	4.66909	25	8.78502e-05	0.00357843
Q8BGE6	WT_NT-WT_EGCG	-0.0800241	0.205222	-0.389939	6	0.710048	0.879998
Q8BGH2	WT_NT-WT_EGCG	-0.0977903	0.0683933	-1.42982	61	0.15787	0.447085
Q8BGH7	WT_NT-WT_EGCG	-0.40315	0.583186	-0.691289	6	0.515226	0.784068
Q8BGJ9	WT_NT-WT_EGCG	0.245088	0.339198	0.722553	7	0.493382	0.775967
Q8BGN3	WT_NT-WT_EGCG	-0.246158	0.188913	-1.30302	5	0.249344	0.549511
Q8BGN8	WT_NT-WT_EGCG	-0.0925649	0.0497873	-1.85921	8	0.100053	0.344446
Q8BGQ7	WT_NT-WT_EGCG	0.0802034	0.0762693	1.05158	67	0.29677	0.604925
Q8BGR6	WT_NT-WT_EGCG	0.0608628	0.171926	0.354006	7	0.733758	0.889128
Q8BGS2	WT_NT-WT_EGCG	-0.0531133	0.100001	-0.531126	9	0.608188	0.831542
Q8BGT8	WT_NT-WT_EGCG	-0.0361663	0.135485	-0.266941	41	0.790853	0.921274
Q8BGU5	WT_NT-WT_EGCG	0.120879	0.0447705	2.69998	7	0.0306401	0.169806
Q8BGX2	WT_NT-WT_EGCG	0.423306	0.0277249	15.2681	8	3.35874e-07	3.90893e-05
Q8BGZ1	WT_NT-WT_EGCG	0.0299528	0.0593922	0.504323	72	0.615575	0.835349
Q8BH04	WT_NT-WT_EGCG	-0.101587	0.0700174	-1.45088	55	0.152494	0.439023
Q8BH44	WT_NT-WT_EGCG	0.235628	0.173384	1.359	27	0.185391	0.483045
Q8BH55	WT_NT-WT_EGCG	-0.198065	0.285259	-0.694335	7	0.509853	0.783205
Q8BH57	WT_NT-WT_EGCG	0.15979	0.229476	0.696329	7	0.508677	0.782876
Q8BH58	WT_NT-WT_EGCG	0.0263486	0.143959	0.183028	15	0.857227	0.948851
Q8BH59	WT_NT-WT_EGCG	-0.235709	0.0555891	-4.2402	208	3.35875e-05	0.00153273
Q8BH66	WT_NT-WT_EGCG	0.0975101	0.0695998	1.40101	107	0.164104	0.457843
Q8BH82	WT_NT-WT_EGCG	-0.146388	0.115859	-1.26349	8	0.241987	0.544816
Q8BH95	WT_NT-WT_EGCG	-0.121678	0.0675964	-1.80007	67	0.0763511	0.294325
Q8BHC1	WT_NT-WT_EGCG	-0.0672784	0.120427	-0.558664	6	0.596608	0.82519
Q8BHE3	WT_NT-WT_EGCG	-0.0621195	0.0899657	-0.69048	33	0.494721	0.777055
Q8BHG1	WT_NT-WT_EGCG	0.0839697	0.254321	0.330173	8	0.74975	0.897636
Q8BHH2	WT_NT-WT_EGCG	0.0725801	0.0427554	1.69757	7	0.1334	0.406406
Q8BHL5	WT_NT-WT_EGCG	0.233712	0.10438	2.23905	7	0.0601624	0.25345
Q8BHN3	WT_NT-WT_EGCG	-0.054927	0.071447	-0.768779	70	0.44461	0.747337
Q8BHZ0	WT_NT-WT_EGCG	-0.0414724	0.1187	-0.349387	31	0.729161	0.88572
Q8BI08	WT_NT-WT_EGCG	0.00733114	0.203815	0.0359696	8	0.972188	0.994265
Q8BI72	WT_NT-WT_EGCG	0.271734	0.266724	1.01879	5	0.355041	0.660365
Q8BIF0	WT_NT-WT_EGCG	-0.0538166	0.0716578	-0.751023	9	0.471818	0.768237
Q8BIF2	WT_NT-WT_EGCG	-0.0739755	0.386529	-0.191384	6	0.854537	0.948166
Q8BIG7	WT_NT-WT_EGCG	-0.0552709	0.113777	-0.485784	16	0.633706	0.842643
Q8BIJ6	WT_NT-WT_EGCG	0.0047607	0.0803371	0.059259	61	0.95294	0.988052
Q8BIK4	WT_NT-WT_EGCG	-0.0302385	0.611086	-0.0494832	4	0.962907	0.992898
Q8BIQ5	WT_NT-WT_EGCG	0.191117	0.183208	1.04317	8	0.327364	0.632974
Q8BIW1	WT_NT-WT_EGCG	0.333216	0.0717969	4.6411	18	0.000203059	0.00577065
Q8BIZ1	WT_NT-WT_EGCG	-0.102331	0.0320044	-3.19739	33	0.00305401	0.0389877
Q8BJ03	WT_NT-WT_EGCG	0.158343	0.359852	0.440023	7	0.673186	0.860046
Q8BJ71	WT_NT-WT_EGCG	0.448071	0.224383	1.9969	6	0.0928241	0.332155
Q8BJI1	WT_NT-WT_EGCG	-0.216685	0.0907338	-2.38814	23	0.0255331	0.152574
Q8BJU0	WT_NT-WT_EGCG	-0.280562	0.102494	-2.73734	30	0.0103116	0.0859279
Q8BJW6	WT_NT-WT_EGCG	0.21661	0.133909	1.6176	7	0.149783	0.434325
Q8BJY1	WT_NT-WT_EGCG	0.106698	0.0752559	1.4178	50	0.162451	0.455309
Q8BK08	WT_NT-WT_EGCG	-0.100957	0.497662	-0.202864	5	0.847239	0.945935
Q8BK30	WT_NT-WT_EGCG	0.34088	0.201868	1.68863	7	0.135143	0.409282
Q8BK64	WT_NT-WT_EGCG	0.0956473	0.0743437	1.28656	27	0.209171	0.506153
Q8BKC5	WT_NT-WT_EGCG	0.0701809	0.0823114	0.852627	67	0.396904	0.701905
Q8BKX1	WT_NT-WT_EGCG	-0.0324042	0.0882047	-0.367375	64	0.714552	0.881128
Q8BKZ9	WT_NT-WT_EGCG	-0.0679442	0.0557139	-1.21952	82	0.226143	0.523211
Q8BL06	WT_NT-WT_EGCG	0.152147	0.248818	0.61148	7	0.560208	0.809668
Q8BL65	WT_NT-WT_EGCG	-0.0903477	0.0665219	-1.35817	9	0.207479	0.504555
Q8BL66	WT_NT-WT_EGCG	0.101074	0.119686	0.844489	27	0.405817	0.712197
Q8BL86	WT_NT-WT_EGCG	0.495216	0.250427	1.97748	5	0.104915	0.35465
Q8BL97	WT_NT-WT_EGCG	0.168771	0.0687006	2.45661	17	0.0250735	0.150195
Q8BLE7	WT_NT-WT_EGCG	0.240927	0.16262	1.48154	5	0.198555	0.499247
Q8BLF1	WT_NT-WT_EGCG	0.108795	0.0930469	1.16925	15	0.260549	0.564022
Q8BLK3	WT_NT-WT_EGCG	-0.40437	0.192021	-2.10587	25	0.0454266	0.218366
Q8BLQ9	WT_NT-WT_EGCG	0.085842	0.0675689	1.27044	77	0.207754	0.504723
Q8BLR2	WT_NT-WT_EGCG	-0.0798595	0.0617122	-1.29406	42	0.202715	0.500945
Q8BLY2	WT_NT-WT_EGCG	0.669221	0.117454	5.69771	6	0.00126284	0.0218892
Q8BMF3	WT_NT-WT_EGCG	-0.42038	0.0741954	-5.66586	104	1.31352e-07	2.0064e-05
Q8BMF4	WT_NT-WT_EGCG	-0.2449	0.0476401	-5.14063	141	8.97328e-07	8.12248e-05
Q8BMG7	WT_NT-WT_EGCG	0.431505	0.300339	1.43673	5	0.210292	0.506858
Q8BMI3	WT_NT-WT_EGCG	0.018152	0.21417	0.084755	7	0.934829	0.984754
Q8BMJ2	WT_NT-WT_EGCG	-0.182636	0.205079	-0.890567	7	0.402731	0.707935
Q8BMJ3	WT_NT-WT_EGCG	0.0991942	0.219156	0.452619	7	0.664517	0.857355
Q8BMS1	WT_NT-WT_EGCG	-0.00955966	0.0463164	-0.206399	145	0.836769	0.940691
Q8BNU0	WT_NT-WT_EGCG	0.128312	0.0958847	1.33819	21	0.195146	0.496537
Q8BNW9	WT_NT-WT_EGCG	0.185238	0.095427	1.94114	50	0.0578878	0.248583
Q8BNY6	WT_NT-WT_EGCG	-0.0899968	0.0661881	-1.35971	32	0.183425	0.481231
Q8BP47	WT_NT-WT_EGCG	0.123687	0.0649588	1.90408	69	0.0610701	0.254702
Q8BP67	WT_NT-WT_EGCG	-0.0396115	0.0952907	-0.415691	9	0.687372	0.868634
Q8BP92	WT_NT-WT_EGCG	-0.270163	0.187237	-1.44289	18	0.166228	0.461661
Q8BPN8	WT_NT-WT_EGCG	-0.220438	0.0350441	-6.29031	340	9.74384e-10	4.76279e-07
Q8BPQ7	WT_NT-WT_EGCG	-0.124851	0.170701	-0.731402	7	0.488289	0.773636
Q8BQP9	WT_NT-WT_EGCG	0.118826	0.0618498	1.92121	4	0.127095	0.394449
Q8BR63	WT_NT-WT_EGCG	0.196921	0.143036	1.37672	5	0.227049	0.523498
Q8BR90	WT_NT-WT_EGCG	-0.173126	0.182871	-0.946712	9	0.368509	0.673624
Q8BR92	WT_NT-WT_EGCG	0.419267	0.130687	3.20818	13	0.00685872	0.0667978
Q8BRT1	WT_NT-WT_EGCG	0.0996366	0.0549817	1.81218	76	0.0739087	0.287632
Q8BSS9	WT_NT-WT_EGCG	-0.418929	0.114014	-3.67437	7	0.00791837	0.0732768
Q8BSY0	WT_NT-WT_EGCG	0.0689411	0.0777147	0.887105	8	0.400904	0.707025
Q8BTG7	WT_NT-WT_EGCG	-0.377891	0.152565	-2.47693	37	0.0179466	0.118225
Q8BTM8	WT_NT-WT_EGCG	-0.354387	0.528631	-0.670386	7	0.524105	0.789788
Q8BTX9	WT_NT-WT_EGCG	-0.291747	0.0957581	-3.0467	13	0.00935914	0.0814012
Q8BUV3	WT_NT-WT_EGCG	0.00818078	0.0546891	0.149587	139	0.881307	0.961999
Q8BV13	WT_NT-WT_EGCG	0.304716	0.226898	1.34297	8	0.216136	0.51485
Q8BVE3	WT_NT-WT_EGCG	0.0834624	0.0537487	1.55283	123	0.123034	0.387493
Q8BVI4	WT_NT-WT_EGCG	-0.0960704	0.0387574	-2.47876	41	0.0173892	0.115597
Q8BVQ5	WT_NT-WT_EGCG	0.164659	0.0997633	1.6505	38	0.107084	0.357667
Q8BW75	WT_NT-WT_EGCG	-0.209013	0.0609559	-3.42892	85	0.000936833	0.0176125
Q8BW96	WT_NT-WT_EGCG	-0.0209243	0.0885279	-0.236359	24	0.81516	0.92859
Q8BWF0	WT_NT-WT_EGCG	-0.160209	0.0619765	-2.585	128	0.0108584	0.0878415
Q8BWG8	WT_NT-WT_EGCG	0.217592	0.180318	1.20671	14	0.247539	0.548638
Q8BWM0	WT_NT-WT_EGCG	0.318906	0.156499	2.03775	14	0.0609344	0.254702
Q8BWR2	WT_NT-WT_EGCG	0.173175	0.165549	1.04606	4	0.354577	0.660005
Q8BWT1	WT_NT-WT_EGCG	-0.249126	0.0590342	-4.22003	72	7.02154e-05	0.00301064
Q8BWY3	WT_NT-WT_EGCG	-0.259646	0.14109	-1.84029	7	0.108299	0.360112
Q8BX10	WT_NT-WT_EGCG	0.426592	0.540099	0.789839	8	0.452395	0.752057
Q8BX70	WT_NT-WT_EGCG	0.0365001	0.163204	0.223648	8	0.828637	0.937112
Q8BXR1	WT_NT-WT_EGCG	-0.116816	0.0696211	-1.67788	15	0.114079	0.370737
Q8BXV2	WT_NT-WT_EGCG	0.28257	0.244502	1.1557	8	0.281152	0.587619
Q8BXZ1	WT_NT-WT_EGCG	0.491268	0.130492	3.76474	16	0.00169421	0.0272411
Q8BYI9	WT_NT-WT_EGCG	-0.148615	0.0436957	-3.40113	229	0.000791739	0.0154801
Q8BYK6	WT_NT-WT_EGCG	0.33641	0.221501	1.51878	8	0.167301	0.463587
Q8BYM5	WT_NT-WT_EGCG	0.15126	0.0945724	1.59941	22	0.123994	0.389296
Q8BYR5	WT_NT-WT_EGCG	0.359427	0.232022	1.54911	7	0.165286	0.460614
Q8BZ98	WT_NT-WT_EGCG	0.0559072	0.0646691	0.864512	75	0.390063	0.697265
Q8BZA9	WT_NT-WT_EGCG	0.0761223	0.122172	0.623076	7	0.552985	0.804461
Q8C052	WT_NT-WT_EGCG	0.117913	0.17276	0.682525	21	0.502367	0.782246
Q8C078	WT_NT-WT_EGCG	0.270843	0.198699	1.36308	7	0.215079	0.512941
Q8C079	WT_NT-WT_EGCG	0.185081	0.313344	0.590664	4	0.586504	0.817091
Q8C0C7	WT_NT-WT_EGCG	-0.188272	0.0858497	-2.19305	45	0.0335136	0.180016
Q8C0E2	WT_NT-WT_EGCG	0.0449512	0.0596799	0.753205	62	0.454177	0.753424
Q8C0L0	WT_NT-WT_EGCG	-0.285301	0.45363	-0.628929	6	0.552571	0.804461
Q8C0M9	WT_NT-WT_EGCG	0.0103959	0.0390402	0.266287	70	0.790801	0.921274
Q8C0Q4	WT_NT-WT_EGCG	-0.0050426	0.479101	-0.0105251	5	0.992009	0.998079
Q8C145	WT_NT-WT_EGCG	0.120589	0.16528	0.729602	7	0.489322	0.773636
Q8C163	WT_NT-WT_EGCG	0.329397	0.0649567	5.07103	9	0.000670932	0.0138306
Q8C166	WT_NT-WT_EGCG	0.0855478	0.143738	0.595167	7	0.570463	0.811946
Q8C167	WT_NT-WT_EGCG	0.296332	0.132208	2.24141	27	0.0334202	0.17991
Q8C1A5	WT_NT-WT_EGCG	0.0133288	0.149381	0.0892269	24	0.929642	0.982294
Q8C1B7	WT_NT-WT_EGCG	0.109908	0.0732395	1.50066	81	0.137331	0.412329
Q8C2Q3	WT_NT-WT_EGCG	0.0628477	0.120533	0.521416	14	0.610227	0.831542
Q8C3W1	WT_NT-WT_EGCG	0.311773	0.118823	2.62383	7	0.034218	0.182596
Q8C419	WT_NT-WT_EGCG	0.128862	0.117362	1.09799	38	0.279119	0.585552
Q8C437	WT_NT-WT_EGCG	-0.00583688	0.0944194	-0.0618186	47	0.950969	0.988052
Q8C460	WT_NT-WT_EGCG	0.304611	0.283024	1.07627	7	0.317495	0.624262
Q8C522	WT_NT-WT_EGCG	0.237017	0.1883	1.25872	7	0.248485	0.549511
Q8C5H8	WT_NT-WT_EGCG	-0.0380609	0.0834626	-0.456024	11	0.657244	0.854153
Q8C5Q4	WT_NT-WT_EGCG	-0.0206981	0.455701	-0.0454204	5	0.96553	0.994265
Q8C6E0	WT_NT-WT_EGCG	-0.0240967	0.0752985	-0.320016	7	0.758297	0.901178
Q8C6I2	WT_NT-WT_EGCG	-0.328071	0.28445	-1.15335	7	0.286622	0.594151
Q8C729	WT_NT-WT_EGCG	0.0507118	0.0983508	0.515621	8	0.620062	0.838645
Q8C754	WT_NT-WT_EGCG	0.263104	0.142578	1.84534	6	0.114528	0.370737
Q8C7K6	WT_NT-WT_EGCG	0.184163	0.337939	0.544959	5	0.609199	0.831542
Q8C7M3	WT_NT-WT_EGCG	0.283161	0.201296	1.40668	7	0.202332	0.500945
Q8C7R4	WT_NT-WT_EGCG	0.427612	0.369016	1.15879	7	0.284542	0.592351
Q8C854	WT_NT-WT_EGCG	0.153512	0.0706267	2.17358	33	0.0370139	0.191722
Q8C878	WT_NT-WT_EGCG	-0.037008	0.194379	-0.190391	8	0.853746	0.948166
Q8C8N2	WT_NT-WT_EGCG	-0.213025	0.12161	-1.75171	30	0.090043	0.326399
Q8C8R3	WT_NT-WT_EGCG	-0.0268127	0.0396946	-0.675475	509	0.499681	0.780985
Q8C8T8	WT_NT-WT_EGCG	0.0901136	0.207048	0.435231	8	0.674898	0.860883
Q8CAA7	WT_NT-WT_EGCG	0.140669	0.0719779	1.95433	107	0.0532717	0.238019
Q8CAQ8	WT_NT-WT_EGCG	-0.185103	0.0486257	-3.80669	144	0.000207732	0.00583559
Q8CAY6	WT_NT-WT_EGCG	-0.0305458	0.0743333	-0.41093	39	0.683373	0.867026
Q8CBE3	WT_NT-WT_EGCG	0.0182587	0.0509072	0.358667	55	0.721217	0.883236
Q8CBW3	WT_NT-WT_EGCG	-0.11025	0.0657515	-1.67677	24	0.106567	0.357271
Q8CBY8	WT_NT-WT_EGCG	0.0655441	0.171807	0.381498	13	0.708996	0.879998
Q8CC35	WT_NT-WT_EGCG	0.0528501	0.0489726	1.07918	32	0.288575	0.595831
Q8CCB4	WT_NT-WT_EGCG	0.0836262	0.291824	0.286564	7	0.782742	0.916198
Q8CCJ4	WT_NT-WT_EGCG	0.508229	0.114935	4.42186	5	0.00688002	0.0667978
Q8CCN5	WT_NT-WT_EGCG	0.146863	0.122764	1.1963	8	0.26583	0.569402
Q8CCT4	WT_NT-WT_EGCG	0.223051	0.153329	1.45472	7	0.189074	0.49055
Q8CDG3	WT_NT-WT_EGCG	0.693177	0.506688	1.36806	5	0.22957	0.526826
Q8CDN6	WT_NT-WT_EGCG	-0.0374351	0.0672931	-0.556299	40	0.581105	0.814993
Q8CEI1	WT_NT-WT_EGCG	-0.359154	0.327908	-1.09529	8	0.305265	0.614527
Q8CFE4	WT_NT-WT_EGCG	-0.376632	0.387454	-0.972068	5	0.375662	0.683104
Q8CFV4	WT_NT-WT_EGCG	0.0624282	0.290645	0.214792	8	0.835304	0.940342
Q8CFV9	WT_NT-WT_EGCG	-0.174098	0.374741	-0.464582	6	0.658611	0.854439
Q8CG76	WT_NT-WT_EGCG	-0.0199601	0.129951	-0.153596	18	0.879637	0.961034
Q8CGA0	WT_NT-WT_EGCG	0.277912	0.240566	1.15524	5	0.300196	0.607255
Q8CGC7	WT_NT-WT_EGCG	0.103059	0.088625	1.16287	70	0.248833	0.549511
Q8CGE9	WT_NT-WT_EGCG	0.303725	0.315993	0.961175	5	0.380608	0.687514
Q8CGF6	WT_NT-WT_EGCG	0.166031	0.0746199	2.22503	25	0.0353353	0.187331
Q8CGK3	WT_NT-WT_EGCG	-0.101557	0.0928632	-1.09362	81	0.277363	0.584117
Q8CGP2	WT_NT-WT_EGCG	-0.40109	0.0533673	-7.51566	15	1.84206e-06	0.000148075
Q8CGP6	WT_NT-WT_EGCG	-0.240875	0.221005	-1.08991	8	0.307491	0.616495
Q8CGY8	WT_NT-WT_EGCG	-0.149096	0.0614415	-2.42664	94	0.0171463	0.114496
Q8CH18	WT_NT-WT_EGCG	0.253733	0.27681	0.916632	4	0.4112	0.716523
Q8CH72	WT_NT-WT_EGCG	0.351917	0.232242	1.5153	6	0.180476	0.480271
Q8CHC4	WT_NT-WT_EGCG	0.0853772	0.0347382	2.45773	293	0.0145608	0.102911
Q8CHG7	WT_NT-WT_EGCG	0.0588835	0.0745422	0.789936	56	0.432898	0.736486
Q8CHH9	WT_NT-WT_EGCG	0.0179213	0.0585524	0.306073	97	0.760205	0.901178
Q8CHP8	WT_NT-WT_EGCG	-0.0896761	0.0779069	-1.15107	57	0.25451	0.556688
Q8CHT0	WT_NT-WT_EGCG	-0.0412168	0.213926	-0.192669	8	0.85202	0.948166
Q8CHT1	WT_NT-WT_EGCG	0.152937	0.0479861	3.18711	9	0.0110578	0.0884816
Q8CHU3	WT_NT-WT_EGCG	0.0919032	0.071321	1.28858	15	0.217064	0.515226
Q8CHX7	WT_NT-WT_EGCG	-0.0541882	0.261546	-0.207184	7	0.841764	0.942406
Q8CI32	WT_NT-WT_EGCG	0.00281969	0.131319	0.0214721	14	0.983172	0.996944
Q8CI61	WT_NT-WT_EGCG	0.156817	0.15257	1.02784	5	0.351156	0.655968
Q8CI71	WT_NT-WT_EGCG	-0.355104	0.343082	-1.03504	7	0.335076	0.640401
Q8CI94	WT_NT-WT_EGCG	-0.00642966	0.0472661	-0.136031	203	0.891932	0.967848
Q8CIB5	WT_NT-WT_EGCG	0.294124	0.0665875	4.41711	33	0.000101564	0.00366664
Q8CIE6	WT_NT-WT_EGCG	0.0604168	0.0773892	0.780687	25	0.442317	0.745532
Q8CIG8	WT_NT-WT_EGCG	-0.0707245	0.10143	-0.697273	5	0.516715	0.785355
Q8CIN4	WT_NT-WT_EGCG	0.0641545	0.0511432	1.25441	7	0.249955	0.550261
Q8CJ19	WT_NT-WT_EGCG	-0.0580722	0.199578	-0.290974	8	0.778472	0.912191
Q8CJH3	WT_NT-WT_EGCG	0.0206101	0.278633	0.0739688	5	0.943903	0.986698
Q8JZN5	WT_NT-WT_EGCG	-0.0311262	0.0752144	-0.413833	28	0.682149	0.867026
Q8JZP2	WT_NT-WT_EGCG	0.266323	0.244987	1.08709	8	0.308662	0.617219
Q8JZQ2	WT_NT-WT_EGCG	-0.265157	0.0951882	-2.78561	32	0.00890412	0.0788466
Q8JZS0	WT_NT-WT_EGCG	-0.0420792	0.115154	-0.365417	5	0.72975	0.885995
Q8JZU2	WT_NT-WT_EGCG	0.242273	0.0807096	3.00178	10	0.0133031	0.0987845
Q8K021	WT_NT-WT_EGCG	0.00601171	0.0831287	0.072318	51	0.942632	0.986635
Q8K045	WT_NT-WT_EGCG	0.380369	0.256801	1.48118	7	0.182109	0.481231
Q8K0E8	WT_NT-WT_EGCG	0.41241	0.291638	1.41412	5	0.216464	0.514988
Q8K0G5	WT_NT-WT_EGCG	0.0207778	0.20962	0.0991214	6	0.924271	0.981478
Q8K0S0	WT_NT-WT_EGCG	0.0135851	0.101173	0.134275	34	0.893976	0.968045
Q8K0T0	WT_NT-WT_EGCG	0.127199	0.0472192	2.69379	166	0.00779014	0.0729467
Q8K0T4	WT_NT-WT_EGCG	-0.598522	0.241133	-2.48212	4	0.0680561	0.272408
Q8K0U4	WT_NT-WT_EGCG	0.047731	0.0520457	0.917097	204	0.360175	0.66398
Q8K183	WT_NT-WT_EGCG	0.133537	0.060166	2.21947	82	0.0292163	0.164907
Q8K1L5	WT_NT-WT_EGCG	0.315488	0.0176408	17.884	16	5.32641e-12	7.44553e-09
Q8K1M6	WT_NT-WT_EGCG	-0.0602893	0.0322034	-1.87214	266	0.062284	0.256706
Q8K1Z0	WT_NT-WT_EGCG	-0.241786	0.0432259	-5.59355	32	3.53165e-06	0.00023328
Q8K212	WT_NT-WT_EGCG	0.0620187	0.0854236	0.726014	58	0.47075	0.76718
Q8K221	WT_NT-WT_EGCG	-0.107042	0.124252	-0.861498	16	0.401691	0.7073
Q8K274	WT_NT-WT_EGCG	-0.110854	0.0920332	-1.2045	25	0.239676	0.541375
Q8K2B3	WT_NT-WT_EGCG	-0.17075	0.0441454	-3.86789	171	0.000155831	0.00521715
Q8K2C6	WT_NT-WT_EGCG	-0.207093	0.249417	-0.830308	6	0.438147	0.741573
Q8K2C9	WT_NT-WT_EGCG	0.127217	0.103934	1.22402	22	0.233892	0.53175
Q8K2K6	WT_NT-WT_EGCG	0.420965	0.0551565	7.6322	6	0.000263939	0.00693621
Q8K2P7	WT_NT-WT_EGCG	-0.098817	0.1686	-0.586103	6	0.579171	0.814993
Q8K2Q7	WT_NT-WT_EGCG	0.499148	0.223193	2.2364	6	0.0666765	0.268907
Q8K2T1	WT_NT-WT_EGCG	-0.26823	0.451843	-0.593635	8	0.569156	0.811946
Q8K310	WT_NT-WT_EGCG	0.0518006	0.0621813	0.833057	133	0.406306	0.712347
Q8K341	WT_NT-WT_EGCG	0.145425	0.0602414	2.41403	14	0.0300499	0.167676
Q8K354	WT_NT-WT_EGCG	-0.0598685	0.00835855	-7.16254	5	0.000824689	0.0159963
Q8K386	WT_NT-WT_EGCG	0.211658	0.329105	0.643131	5	0.548468	0.802669
Q8K3H0	WT_NT-WT_EGCG	0.0551376	0.0602043	0.915842	32	0.366601	0.672651
Q8K3J1	WT_NT-WT_EGCG	-0.045933	0.082636	-0.555847	25	0.583256	0.815025
Q8K3W0	WT_NT-WT_EGCG	0.256599	0.163896	1.56562	8	0.156069	0.44508
Q8K400	WT_NT-WT_EGCG	0.0847755	0.122761	0.690574	26	0.495952	0.777808
Q8K406	WT_NT-WT_EGCG	-0.0246894	0.783188	-0.0315242	5	0.976071	0.99438
Q8K411	WT_NT-WT_EGCG	-0.00789732	0.219805	-0.0359287	5	0.972729	0.994265
Q8K4F5	WT_NT-WT_EGCG	-0.746859	0.542824	-1.37588	6	0.21801	0.515297
Q8K4G5	WT_NT-WT_EGCG	-0.154661	0.0196531	-7.86953	5	0.000532368	0.0117217
Q8K4X7	WT_NT-WT_EGCG	0.752007	0.171868	4.37549	6	0.00469106	0.0533253
Q8K4Z3	WT_NT-WT_EGCG	-0.00431175	0.100662	-0.042834	30	0.966118	0.994265
Q8K4Z5	WT_NT-WT_EGCG	0.247415	0.299906	0.824976	8	0.433294	0.736486
Q8K5B2	WT_NT-WT_EGCG	0.13047	0.295425	0.441634	6	0.674225	0.860474
Q8QZS1	WT_NT-WT_EGCG	-0.197565	0.103753	-1.90419	57	0.0619377	0.256135
Q8QZT1	WT_NT-WT_EGCG	0.0622856	0.0454262	1.37114	95	0.173562	0.472165
Q8QZT2	WT_NT-WT_EGCG	0.119382	0.0935942	1.27553	7	0.242819	0.545347
Q8QZY1	WT_NT-WT_EGCG	-0.244636	0.323019	-0.757344	5	0.482987	0.771516
Q8R001	WT_NT-WT_EGCG	-0.145676	0.0411741	-3.53805	17	0.00252673	0.0350871
Q8R010	WT_NT-WT_EGCG	-0.377028	0.142445	-2.64683	12	0.0213032	0.132819
Q8R016	WT_NT-WT_EGCG	0.0252528	0.0498536	0.50654	57	0.614432	0.834382
Q8R050	WT_NT-WT_EGCG	-0.0366477	0.0878081	-0.417362	15	0.682326	0.867026
Q8R071	WT_NT-WT_EGCG	0.229499	0.0619253	3.70606	89	0.000365235	0.00883797
Q8R081	WT_NT-WT_EGCG	-0.0493194	0.0665401	-0.741198	78	0.460799	0.760759
Q8R0A5	WT_NT-WT_EGCG	0.0291414	0.0233762	1.24663	25	0.224089	0.521097
Q8R0A7	WT_NT-WT_EGCG	-0.186767	0.0460031	-4.05988	46	0.000188839	0.00550945
Q8R0F8	WT_NT-WT_EGCG	-0.0458181	0.0667004	-0.686924	18	0.500885	0.781215
Q8R0H9	WT_NT-WT_EGCG	1.3357	0.376394	3.54868	5	0.0164105	0.110794
Q8R0P4	WT_NT-WT_EGCG	0.348943	0.146735	2.37804	7	0.0490229	0.227779
Q8R0S2	WT_NT-WT_EGCG	0.045802	0.087166	0.525457	68	0.600975	0.827483
Q8R0S4	WT_NT-WT_EGCG	0.0405636	0.16625	0.243992	6	0.815366	0.92859
Q8R0Y6	WT_NT-WT_EGCG	-0.0651999	0.0581152	-1.12191	158	0.263604	0.566123
Q8R105	WT_NT-WT_EGCG	0.0577417	0.262846	0.219679	7	0.83239	0.93965
Q8R123	WT_NT-WT_EGCG	0.26053	0.0630308	4.13338	7	0.00438539	0.0503187
Q8R127	WT_NT-WT_EGCG	-0.16954	0.157032	-1.07965	13	0.299921	0.607255
Q8R164	WT_NT-WT_EGCG	-0.153081	0.0860924	-1.7781	42	0.0826283	0.310205
Q8R191	WT_NT-WT_EGCG	0.199394	0.12046	1.65527	9	0.132254	0.404542
Q8R1B4	WT_NT-WT_EGCG	0.0410952	0.0881672	0.466106	36	0.643948	0.848685
Q8R1B5	WT_NT-WT_EGCG	-0.0899857	0.180348	-0.498954	7	0.633107	0.842643
Q8R1G2	WT_NT-WT_EGCG	0.0684022	0.0745136	0.917982	7	0.389162	0.697265
Q8R1I1	WT_NT-WT_EGCG	-0.00666672	0.0737583	-0.0903861	8	0.930202	0.982461
Q8R1N4	WT_NT-WT_EGCG	0.195994	0.143896	1.36205	14	0.194697	0.496537
Q8R1Q8	WT_NT-WT_EGCG	0.0947697	0.0749455	1.26451	82	0.209628	0.506637
Q8R1T1	WT_NT-WT_EGCG	0.126865	0.396122	0.320267	7	0.758114	0.901178
Q8R1U2	WT_NT-WT_EGCG	-0.154886	0.258955	-0.59812	4	0.581978	0.815025
Q8R1X6	WT_NT-WT_EGCG	-0.00032332	0.237365	-0.00136212	6	0.998957	0.999844
Q8R2R9	WT_NT-WT_EGCG	-0.0189279	0.0899015	-0.21054	37	0.834401	0.940342
Q8R2Y0	WT_NT-WT_EGCG	0.0801891	0.158628	0.505517	7	0.628721	0.841723
Q8R2Y8	WT_NT-WT_EGCG	-0.258753	0.165141	-1.56687	8	0.15578	0.444775
Q8R307	WT_NT-WT_EGCG	0.59729	0.0880322	6.7849	2	0.0210395	0.132348
Q8R317	WT_NT-WT_EGCG	0.183847	0.078193	2.3512	17	0.0310349	0.170832
Q8R326	WT_NT-WT_EGCG	-0.212039	0.0609429	-3.47931	18	0.00267688	0.0357011
Q8R366	WT_NT-WT_EGCG	0.0364772	0.0616965	0.591236	54	0.556829	0.80765
Q8R395	WT_NT-WT_EGCG	0.0334914	0.34843	0.0961208	7	0.926119	0.982294
Q8R3F5	WT_NT-WT_EGCG	-0.139918	0.297052	-0.47102	8	0.650203	0.850212
Q8R3P0	WT_NT-WT_EGCG	0.439184	0.0488533	8.98983	11	2.11946e-06	0.000161874
Q8R3S6	WT_NT-WT_EGCG	-0.103752	0.234909	-0.441669	11	0.667286	0.857355
Q8R3V5	WT_NT-WT_EGCG	0.0190179	0.121353	0.156715	51	0.876088	0.959731
Q8R3Z5	WT_NT-WT_EGCG	0.661743	0.374881	1.76521	8	0.115527	0.3714
Q8R404	WT_NT-WT_EGCG	-0.270221	0.0971903	-2.78033	7	0.0272854	0.158398
Q8R464	WT_NT-WT_EGCG	-0.00384355	0.108235	-0.0355111	54	0.971803	0.994265
Q8R4E6	WT_NT-WT_EGCG	-0.163538	0.228934	-0.714344	5	0.506967	0.782876
Q8R4N0	WT_NT-WT_EGCG	-0.228824	0.0981966	-2.33026	25	0.0281599	0.160426
Q8R4U7	WT_NT-WT_EGCG	0.00518701	0.159788	0.0324619	6	0.975157	0.99438
Q8R570	WT_NT-WT_EGCG	0.020796	0.0652372	0.318775	81	0.750718	0.898069
Q8R574	WT_NT-WT_EGCG	-0.160736	0.0927996	-1.73208	38	0.0913711	0.329854
Q8R5C5	WT_NT-WT_EGCG	-0.0110322	0.129019	-0.0855083	36	0.932331	0.983354
Q8R5H1	WT_NT-WT_EGCG	-0.0841884	0.140653	-0.598554	6	0.571359	0.811946
Q8R5H6	WT_NT-WT_EGCG	-0.0602781	0.0947508	-0.636175	77	0.526549	0.790471
Q8R5J9	WT_NT-WT_EGCG	-0.156988	0.134624	-1.16612	8	0.27715	0.584117
Q8R5M8	WT_NT-WT_EGCG	-0.19253	0.0449655	-4.28174	43	0.000102018	0.00366664
Q8VBV7	WT_NT-WT_EGCG	0.0720529	0.083662	0.861238	15	0.402665	0.707935
Q8VBW6	WT_NT-WT_EGCG	0.145072	0.214849	0.675226	6	0.524685	0.789788
Q8VBY2	WT_NT-WT_EGCG	-0.148311	0.105021	-1.41221	14	0.17973	0.480065
Q8VBZ3	WT_NT-WT_EGCG	-0.558068	0.17181	-3.24817	12	0.00698002	0.0671621
Q8VCD6	WT_NT-WT_EGCG	0.0604643	0.119942	0.504114	15	0.621505	0.838863
Q8VCE6	WT_NT-WT_EGCG	0.283482	0.317364	0.89324	5	0.412653	0.716523
Q8VCI5	WT_NT-WT_EGCG	0.152519	0.284117	0.536816	6	0.610706	0.831542
Q8VCM8	WT_NT-WT_EGCG	-0.120053	0.265075	-0.452904	6	0.666534	0.857355
Q8VCR7	WT_NT-WT_EGCG	-0.0384431	0.242275	-0.158675	7	0.878406	0.961016
Q8VCT3	WT_NT-WT_EGCG	0.0538972	0.0915972	0.588416	30	0.560658	0.809839
Q8VCW8	WT_NT-WT_EGCG	-0.161813	0.0814117	-1.9876	80	0.050278	0.230543
Q8VCX5	WT_NT-WT_EGCG	0.188815	0.166672	1.13285	7	0.294583	0.60147
Q8VCY8	WT_NT-WT_EGCG	-0.109978	0.239169	-0.459833	8	0.657875	0.854328
Q8VD04	WT_NT-WT_EGCG	0.187872	0.11542	1.62772	26	0.115645	0.3714
Q8VD33	WT_NT-WT_EGCG	0.0611499	0.133961	0.456474	5	0.667193	0.857355
Q8VD37	WT_NT-WT_EGCG	0.0734038	0.0791461	0.927446	98	0.355973	0.660591
Q8VDD5	WT_NT-WT_EGCG	0.105134	0.0547475	1.92035	173	0.0564589	0.246403
Q8VDJ3	WT_NT-WT_EGCG	0.0265961	0.0849911	0.312928	30	0.756501	0.901178
Q8VDK1	WT_NT-WT_EGCG	0.320908	0.0449042	7.14649	6	0.000378389	0.00899921
Q8VDM4	WT_NT-WT_EGCG	0.0941573	0.0563286	1.67157	88	0.0981609	0.343212
Q8VDM6	WT_NT-WT_EGCG	-0.389081	0.0767147	-5.07179	6	0.00228395	0.0326432
Q8VDN2	WT_NT-WT_EGCG	-0.144647	0.0427058	-3.38705	163	0.000885611	0.0169096
Q8VDN4	WT_NT-WT_EGCG	0.00915059	0.270572	0.0338194	5	0.97433	0.99438
Q8VDP4	WT_NT-WT_EGCG	0.103434	0.207339	0.498864	8	0.631301	0.842194
Q8VDP6	WT_NT-WT_EGCG	0.00376758	0.117749	0.0319967	8	0.975259	0.99438
Q8VDQ1	WT_NT-WT_EGCG	-0.0979759	0.109604	-0.893908	9	0.394647	0.70164
Q8VDQ8	WT_NT-WT_EGCG	0.165267	0.0520838	3.1731	121	0.00191223	0.029369
Q8VDU5	WT_NT-WT_EGCG	0.29347	0.188176	1.55955	8	0.157485	0.447032
Q8VE33	WT_NT-WT_EGCG	0.0361828	0.0743937	0.48637	54	0.628673	0.841723
Q8VE47	WT_NT-WT_EGCG	-0.0948042	0.0491793	-1.92773	31	0.063094	0.258295
Q8VE62	WT_NT-WT_EGCG	0.0332405	0.159152	0.208861	8	0.839777	0.941493
Q8VE70	WT_NT-WT_EGCG	0.151113	0.0951936	1.58743	11	0.140722	0.418911
Q8VE88	WT_NT-WT_EGCG	0.0590837	0.0633137	0.93319	7	0.381783	0.689128
Q8VE97	WT_NT-WT_EGCG	0.139565	0.329948	0.422989	5	0.689879	0.870251
Q8VEA4	WT_NT-WT_EGCG	0.0251599	0.119805	0.210007	8	0.838912	0.941462
Q8VED9	WT_NT-WT_EGCG	0.0174589	0.0660482	0.264335	35	0.793072	0.921327
Q8VEH3	WT_NT-WT_EGCG	-0.0500907	0.057232	-0.875222	14	0.396221	0.70164
Q8VEH5	WT_NT-WT_EGCG	-0.13906	0.0884948	-1.57139	57	0.121626	0.386547
Q8VEJ9	WT_NT-WT_EGCG	0.146317	0.23901	0.612179	6	0.562884	0.810597
Q8VEK0	WT_NT-WT_EGCG	-0.303471	0.128021	-2.37047	8	0.045213	0.21795
Q8VEK3	WT_NT-WT_EGCG	0.01134	0.0607647	0.186621	136	0.852236	0.948166
Q8VEM8	WT_NT-WT_EGCG	0.0558737	0.0767989	0.727533	77	0.469106	0.766248
Q8VHH5	WT_NT-WT_EGCG	0.0972767	0.053237	1.82724	27	0.0787375	0.299992
Q8VHI6	WT_NT-WT_EGCG	0.0999668	0.0705048	1.41787	23	0.169635	0.46568
Q8VHK5	WT_NT-WT_EGCG	0.236664	0.145617	1.62525	7	0.148137	0.433877
Q8VHL1	WT_NT-WT_EGCG	-0.0724772	0.0634179	-1.14285	33	0.261325	0.565201
Q8VHQ9	WT_NT-WT_EGCG	0.0802648	0.0593779	1.35176	16	0.195253	0.496537
Q8VHW2	WT_NT-WT_EGCG	0.00154334	0.0569727	0.0270891	44	0.978511	0.995621
Q8VIJ6	WT_NT-WT_EGCG	-0.021209	0.0519056	-0.408608	94	0.683757	0.867026
Q8WTY4	WT_NT-WT_EGCG	-0.213298	0.173353	-1.23042	16	0.236323	0.535782
Q91V09	WT_NT-WT_EGCG	0.0753103	0.0772241	0.975218	30	0.337251	0.642434
Q91V12	WT_NT-WT_EGCG	0.042165	0.0493574	0.854279	93	0.395145	0.70164
Q91V14	WT_NT-WT_EGCG	-0.135599	0.0524008	-2.58773	170	0.0104967	0.086087
Q91V41	WT_NT-WT_EGCG	-0.0550576	0.0563849	-0.97646	51	0.333446	0.640174
Q91V57	WT_NT-WT_EGCG	0.159144	0.269806	0.589846	6	0.576816	0.814993
Q91V61	WT_NT-WT_EGCG	-0.167737	0.0273731	-6.12781	62	6.76071e-08	1.2445e-05
Q91V64	WT_NT-WT_EGCG	0.263565	0.161737	1.62959	4	0.178522	0.478937
Q91V76	WT_NT-WT_EGCG	0.0475791	0.128559	0.370096	8	0.720917	0.883236
Q91V92	WT_NT-WT_EGCG	0.0831893	0.0488022	1.70462	165	0.090147	0.326399
Q91VC7	WT_NT-WT_EGCG	-0.363222	0.422319	-0.860064	5	0.429055	0.73227
Q91VD9	WT_NT-WT_EGCG	-0.218544	0.040654	-5.37569	209	2.0312e-07	2.92014e-05
Q91VE0	WT_NT-WT_EGCG	0.342837	0.235721	1.45442	6	0.196063	0.496548
Q91VF2	WT_NT-WT_EGCG	-0.1866	0.449394	-0.415225	5	0.695194	0.874017
Q91VI7	WT_NT-WT_EGCG	0.0826189	0.060316	1.36977	70	0.175137	0.473426
Q91VK4	WT_NT-WT_EGCG	0.406091	0.0262944	15.444	5	2.06627e-05	0.00100999
Q91VM5	WT_NT-WT_EGCG	0.0586162	0.0605186	0.968565	25	0.34204	0.646017
Q91VM9	WT_NT-WT_EGCG	-0.25355	0.0699737	-3.6235	60	0.000599819	0.0127475
Q91VN4	WT_NT-WT_EGCG	-0.0106751	0.0728628	-0.14651	35	0.88436	0.962579
Q91VR2	WT_NT-WT_EGCG	-0.136024	0.0422786	-3.21732	62	0.00205838	0.0304889
Q91VR5	WT_NT-WT_EGCG	0.0315852	0.0577827	0.54662	85	0.586072	0.817091
Q91VR7	WT_NT-WT_EGCG	0.0415483	0.199957	0.207786	7	0.841312	0.942331
Q91VR8	WT_NT-WT_EGCG	-0.0729737	0.108916	-0.669997	15	0.513043	0.783395
Q91VT4	WT_NT-WT_EGCG	-0.131097	0.197076	-0.665212	8	0.524625	0.789788
Q91VU0	WT_NT-WT_EGCG	0.572523	0.321267	1.78208	4	0.149322	0.434325
Q91VW3	WT_NT-WT_EGCG	-0.00509071	0.0512887	-0.099256	35	0.921501	0.979195
Q91VW5	WT_NT-WT_EGCG	0.305752	0.230536	1.32627	5	0.242101	0.544816
Q91VZ6	WT_NT-WT_EGCG	-0.0798679	0.0924814	-0.863611	25	0.396012	0.70164
Q91W43	WT_NT-WT_EGCG	-0.0851407	0.234012	-0.363831	6	0.728461	0.88572
Q91W50	WT_NT-WT_EGCG	-0.0542919	0.102169	-0.531392	13	0.604109	0.829462
Q91W61	WT_NT-WT_EGCG	1.03581	0.719374	1.43987	6	0.199968	0.500057
Q91W69	WT_NT-WT_EGCG	-0.0378669	0.320526	-0.11814	8	0.908869	0.974244
Q91W90	WT_NT-WT_EGCG	-0.260404	0.243364	-1.07002	4	0.344882	0.648379
Q91WC3	WT_NT-WT_EGCG	0.0923661	0.0621177	1.48695	141	0.13926	0.415971
Q91WD5	WT_NT-WT_EGCG	-0.204644	0.067692	-3.02316	106	0.00313738	0.0391212
Q91WG7	WT_NT-WT_EGCG	-0.073471	0.0770406	-0.953666	37	0.346442	0.650311
Q91WJ8	WT_NT-WT_EGCG	-0.40551	0.333252	-1.21683	7	0.2631	0.566123
Q91WK2	WT_NT-WT_EGCG	0.588492	0.162932	3.61189	15	0.00256242	0.0351828
Q91WK5	WT_NT-WT_EGCG	0.245393	0.153389	1.59981	7	0.153674	0.441858
Q91WQ3	WT_NT-WT_EGCG	0.0499031	0.0695751	0.717255	54	0.476308	0.768561
Q91WS0	WT_NT-WT_EGCG	-0.258256	0.0459248	-5.62344	35	2.42207e-06	0.000174104
Q91X96	WT_NT-WT_EGCG	-0.464569	0.220484	-2.10704	6	0.0796985	0.302929
Q91X97	WT_NT-WT_EGCG	-0.0936601	0.139539	-0.671212	26	0.508005	0.782876
Q91XF0	WT_NT-WT_EGCG	-0.22041	0.233968	-0.942052	7	0.377532	0.68398
Q91XL9	WT_NT-WT_EGCG	0.284957	0.0748108	3.80903	24	0.00085249	0.0164054
Q91XM9	WT_NT-WT_EGCG	-0.0411677	0.0515071	-0.799264	88	0.426289	0.729077
Q91XQ0	WT_NT-WT_EGCG	0.0472788	0.409157	0.115552	6	0.911778	0.97516
Q91XU3	WT_NT-WT_EGCG	-0.0791474	0.117928	-0.671152	24	0.508532	0.782876
Q91XV3	WT_NT-WT_EGCG	0.154004	0.0606246	2.54029	62	0.013595	0.0994792
Q91YD9	WT_NT-WT_EGCG	0.47236	0.0351678	13.4316	4	0.000177728	0.00547828
Q91YE6	WT_NT-WT_EGCG	0.267695	0.158698	1.68683	16	0.111033	0.364736
Q91YM2	WT_NT-WT_EGCG	-0.256942	0.183285	-1.40187	6	0.21051	0.506883
Q91YP2	WT_NT-WT_EGCG	0.402284	0.117922	3.41143	7	0.0112659	0.0887365
Q91YQ5	WT_NT-WT_EGCG	-0.256047	0.081343	-3.14774	58	0.00259839	0.0354314
Q91YR1	WT_NT-WT_EGCG	0.115394	0.0570681	2.02204	23	0.0549537	0.243309
Q91YT0	WT_NT-WT_EGCG	-0.173449	0.0547663	-3.16708	139	0.00189306	0.029369
Q91Z31	WT_NT-WT_EGCG	0.0740591	0.11138	0.664925	26	0.511954	0.783315
Q91Z38	WT_NT-WT_EGCG	0.304368	0.0959943	3.17069	6	0.0193019	0.124524
Q91Z53	WT_NT-WT_EGCG	-0.142629	0.0863788	-1.6512	28	0.109871	0.363361
Q91Z61	WT_NT-WT_EGCG	-0.1223	0.205287	-0.595753	6	0.573111	0.811946
Q91Z67	WT_NT-WT_EGCG	0.471481	0.163411	2.88524	4	0.0447765	0.2167
Q91ZA3	WT_NT-WT_EGCG	0.0327998	0.0796692	0.411699	59	0.682052	0.867026
Q91ZJ5	WT_NT-WT_EGCG	0.0578173	0.0781532	0.739794	62	0.462217	0.760759
Q91ZP9	WT_NT-WT_EGCG	-0.145392	0.0668173	-2.17596	23	0.040083	0.200743
Q91ZR1	WT_NT-WT_EGCG	0.0396665	0.307479	0.129006	6	0.901569	0.969636
Q91ZX7	WT_NT-WT_EGCG	0.112755	0.0729254	1.54618	64	0.126993	0.394449
Q91ZZ3	WT_NT-WT_EGCG	0.000186408	0.14971	0.00124513	9	0.999034	0.999844
Q920E5	WT_NT-WT_EGCG	-0.116693	0.113372	-1.0293	12	0.323639	0.629256
Q920I9	WT_NT-WT_EGCG	-0.121618	0.0467344	-2.60232	153	0.0101698	0.0854847
Q920N7	WT_NT-WT_EGCG	0.433911	0.394495	1.09992	4	0.333116	0.640044
Q920P5	WT_NT-WT_EGCG	-0.152327	0.0821205	-1.85492	17	0.0810351	0.307531
Q920Q4	WT_NT-WT_EGCG	0.251073	0.030435	8.24947	6	0.000171522	0.00544416
Q921C5	WT_NT-WT_EGCG	0.407559	0.173244	2.35251	8	0.0464988	0.21921
Q921E2	WT_NT-WT_EGCG	-0.172794	0.287487	-0.60105	4	0.580207	0.814993
Q921F2	WT_NT-WT_EGCG	-0.0482257	0.0587243	-0.821222	50	0.415418	0.717672
Q921F4	WT_NT-WT_EGCG	-0.195951	0.0653629	-2.9979	16	0.00851676	0.0766122
Q921G7	WT_NT-WT_EGCG	0.188311	0.0626729	3.00467	27	0.00568036	0.0595828
Q921H8	WT_NT-WT_EGCG	0.228359	0.103637	2.20346	23	0.037846	0.194319
Q921I1	WT_NT-WT_EGCG	-0.124259	0.0444426	-2.79595	164	0.00579303	0.0602475
Q921J2	WT_NT-WT_EGCG	0.251929	0.107913	2.33456	7	0.0522617	0.235836
Q921M3	WT_NT-WT_EGCG	0.000836571	0.233679	0.00357999	6	0.99726	0.999366
Q921M7	WT_NT-WT_EGCG	-0.0252206	0.0643551	-0.391898	62	0.696478	0.874237
Q921Q7	WT_NT-WT_EGCG	0.610138	0.33175	1.83915	7	0.10848	0.360224
Q922B1	WT_NT-WT_EGCG	-0.340933	0.270954	-1.25827	8	0.243775	0.546093
Q922B2	WT_NT-WT_EGCG	0.0198339	0.0827202	0.239771	56	0.811383	0.92722
Q922D8	WT_NT-WT_EGCG	-0.0626279	0.0889497	-0.704082	29	0.486997	0.773636
Q922E4	WT_NT-WT_EGCG	-0.155891	0.0774232	-2.01349	21	0.0570558	0.246664
Q922F4	WT_NT-WT_EGCG	-1.26793	0.158133	-8.01808	8	4.29641e-05	0.00187508
Q922H2	WT_NT-WT_EGCG	0.0221739	0.124831	0.177631	7	0.864044	0.953049
Q922J3	WT_NT-WT_EGCG	0.808514	0.226637	3.56744	7	0.00912807	0.0800733
Q922J6	WT_NT-WT_EGCG	0.246457	0.100183	2.46006	8	0.0393149	0.198524
Q922Q1	WT_NT-WT_EGCG	-0.238731	0.136053	-1.75469	12	0.104785	0.35465
Q922Q4	WT_NT-WT_EGCG	0.0577711	0.119487	0.483492	22	0.633524	0.842643
Q922Q8	WT_NT-WT_EGCG	0.209841	0.0919794	2.28139	18	0.0349168	0.185919
Q922Q9	WT_NT-WT_EGCG	-0.0580239	0.089315	-0.649655	6	0.539974	0.796877
Q922R1	WT_NT-WT_EGCG	0.357194	0.214756	1.66325	6	0.147321	0.432237
Q922R5	WT_NT-WT_EGCG	0.377237	0.265355	1.42163	8	0.192925	0.495259
Q922R8	WT_NT-WT_EGCG	0.139662	0.094971	1.47058	62	0.146463	0.43159
Q922S4	WT_NT-WT_EGCG	0.0117887	0.0388273	0.30362	80	0.762206	0.901661
Q923D2	WT_NT-WT_EGCG	-0.0466389	0.0515067	-0.905492	18	0.377166	0.683823
Q923D4	WT_NT-WT_EGCG	0.934806	0.38399	2.43446	5	0.0590556	0.251449
Q923G2	WT_NT-WT_EGCG	0.217347	0.300954	0.722192	7	0.49359	0.775967
Q923T9	WT_NT-WT_EGCG	0.0483888	0.0665721	0.726862	35	0.472144	0.768256
Q924L1	WT_NT-WT_EGCG	-0.223986	0.493407	-0.453959	8	0.661921	0.856065
Q924M7	WT_NT-WT_EGCG	-0.229612	0.0760233	-3.02028	26	0.00560236	0.059018
Q925I1	WT_NT-WT_EGCG	0.0412856	0.107798	0.382992	25	0.704963	0.877703
Q925N0	WT_NT-WT_EGCG	-0.15846	0.0661685	-2.39479	41	0.0212833	0.132819
Q93092	WT_NT-WT_EGCG	-0.0191306	0.084452	-0.226527	62	0.821537	0.93169
Q99020	WT_NT-WT_EGCG	-0.00352357	0.0815926	-0.0431849	41	0.965764	0.994265
Q99104	WT_NT-WT_EGCG	0.10272	0.0501074	2.04999	205	0.0416386	0.204347
Q99J08	WT_NT-WT_EGCG	-0.107346	0.110747	-0.969291	36	0.338867	0.642648
Q99J09	WT_NT-WT_EGCG	-0.0576762	0.276074	-0.208916	4	0.844722	0.943987
Q99J39	WT_NT-WT_EGCG	-0.00133318	0.333593	-0.00399643	4	0.997003	0.999366
Q99J85	WT_NT-WT_EGCG	0.0550107	0.0749141	0.734317	40	0.467039	0.765555
Q99J99	WT_NT-WT_EGCG	-0.239849	0.119108	-2.01371	22	0.0564305	0.246403
Q99JA0	WT_NT-WT_EGCG	0.0486711	0.209757	0.232036	8	0.822336	0.931752
Q99JB2	WT_NT-WT_EGCG	-0.0533845	0.0944245	-0.565367	23	0.577298	0.814993
Q99JF8	WT_NT-WT_EGCG	0.185059	0.129185	1.43251	7	0.195103	0.496537
Q99JG2	WT_NT-WT_EGCG	0.0807763	0.140494	0.574944	16	0.573326	0.811946
Q99JI4	WT_NT-WT_EGCG	0.173046	0.0931446	1.85782	48	0.0693344	0.275983
Q99JI6	WT_NT-WT_EGCG	-0.119463	0.155326	-0.769114	7	0.466979	0.765555
Q99JP0	WT_NT-WT_EGCG	0.33344	0.50349	0.662259	7	0.528998	0.792766
Q99JP7	WT_NT-WT_EGCG	0.126535	0.0634926	1.99291	49	0.0518557	0.235568
Q99JR1	WT_NT-WT_EGCG	-0.00668943	0.0887187	-0.0754005	40	0.940272	0.985854
Q99JX3	WT_NT-WT_EGCG	0.232716	0.121761	1.91124	8	0.0923539	0.330957
Q99JY0	WT_NT-WT_EGCG	-0.0531049	0.0954683	-0.556257	49	0.580567	0.814993
Q99JY8	WT_NT-WT_EGCG	-0.29964	0.119005	-2.51787	9	0.0328834	0.178197
Q99JY9	WT_NT-WT_EGCG	0.0550797	0.044463	1.23877	125	0.21775	0.515234
Q99K46	WT_NT-WT_EGCG	0.173852	0.188468	0.922448	9	0.380359	0.687514
Q99K48	WT_NT-WT_EGCG	-0.208872	0.0912822	-2.2882	37	0.0279362	0.159525
Q99K51	WT_NT-WT_EGCG	0.140357	0.0715038	1.96293	50	0.055229	0.243646
Q99K85	WT_NT-WT_EGCG	-0.0462769	0.0609015	-0.759865	73	0.449782	0.751379
Q99KB8	WT_NT-WT_EGCG	-0.119459	0.0742365	-1.60917	52	0.113634	0.370294
Q99KC8	WT_NT-WT_EGCG	-0.188011	0.131434	-1.43047	8	0.190457	0.493091
Q99KE1	WT_NT-WT_EGCG	0.217642	0.0493505	4.41012	13	0.000704408	0.0141113
Q99KI0	WT_NT-WT_EGCG	-0.0663126	0.0398431	-1.66434	297	0.0970984	0.341174
Q99KJ8	WT_NT-WT_EGCG	-0.0628066	0.0577302	-1.08793	90	0.27953	0.585909
Q99KK2	WT_NT-WT_EGCG	-0.0400847	0.113087	-0.354458	14	0.728278	0.88572
Q99KK7	WT_NT-WT_EGCG	-0.168359	0.0903539	-1.86333	11	0.0893123	0.32482
Q99KN9	WT_NT-WT_EGCG	-0.0781688	0.0854718	-0.914557	4	0.412167	0.716523
Q99KP6	WT_NT-WT_EGCG	-0.0772407	0.0711197	-1.08607	13	0.297179	0.605254
Q99KQ4	WT_NT-WT_EGCG	0.0621307	0.130881	0.474711	8	0.647681	0.848685
Q99KU0	WT_NT-WT_EGCG	0.0769397	0.255235	0.301446	6	0.773249	0.90893
Q99KV1	WT_NT-WT_EGCG	0.0141855	0.0282285	0.502522	6	0.633208	0.842643
Q99KX1	WT_NT-WT_EGCG	-0.349312	0.253592	-1.37746	8	0.205677	0.503939
Q99L04	WT_NT-WT_EGCG	0.0862653	0.213497	0.404059	14	0.692274	0.872123
Q99L13	WT_NT-WT_EGCG	-0.138378	0.0881206	-1.57032	50	0.122647	0.387272
Q99L43	WT_NT-WT_EGCG	0.203063	0.0901597	2.25226	18	0.0370265	0.191722
Q99L45	WT_NT-WT_EGCG	0.162502	0.0919325	1.76762	6	0.127543	0.394577
Q99L47	WT_NT-WT_EGCG	0.00333702	0.0719706	0.0463664	42	0.963238	0.992898
Q99LB6	WT_NT-WT_EGCG	0.117083	0.0914258	1.28064	9	0.232337	0.530684
Q99LC3	WT_NT-WT_EGCG	-0.11445	0.068524	-1.67022	75	0.0990443	0.344004
Q99LC5	WT_NT-WT_EGCG	-0.114789	0.0856325	-1.34049	72	0.184301	0.481231
Q99LD4	WT_NT-WT_EGCG	0.256252	0.0922795	2.77691	24	0.0104754	0.086087
Q99LD8	WT_NT-WT_EGCG	-0.407029	0.0951713	-4.2768	6	0.00522394	0.0571181
Q99LD9	WT_NT-WT_EGCG	0.235765	0.2079	1.13403	7	0.294121	0.60147
Q99LF4	WT_NT-WT_EGCG	-0.00207662	0.0686804	-0.030236	64	0.975973	0.99438
Q99LG2	WT_NT-WT_EGCG	-0.115541	0.103803	-1.11308	33	0.273717	0.581709
Q99LI8	WT_NT-WT_EGCG	0.0815838	0.0778342	1.04817	33	0.302175	0.609336
Q99LP6	WT_NT-WT_EGCG	0.0707076	0.0892443	0.792292	26	0.43536	0.738903
Q99LR1	WT_NT-WT_EGCG	-0.010092	0.124173	-0.0812736	39	0.93564	0.984754
Q99LS3	WT_NT-WT_EGCG	0.0963034	0.114378	0.841977	3	0.461625	0.760759
Q99LT0	WT_NT-WT_EGCG	0.125918	0.324557	0.387967	7	0.709569	0.879998
Q99LX0	WT_NT-WT_EGCG	-0.141244	0.0832917	-1.69577	43	0.0971593	0.341174
Q99LY9	WT_NT-WT_EGCG	-0.0380637	0.0807146	-0.471584	34	0.640236	0.8474
Q99M71	WT_NT-WT_EGCG	-0.165818	0.0580518	-2.85639	35	0.00716247	0.0686474
Q99M87	WT_NT-WT_EGCG	0.129859	0.0969715	1.33915	19	0.196323	0.496548
Q99MI1	WT_NT-WT_EGCG	0.31429	0.159412	1.97156	12	0.072161	0.28332
Q99MK8	WT_NT-WT_EGCG	0.105382	0.129874	0.811412	6	0.448113	0.750782
Q99MN1	WT_NT-WT_EGCG	0.115165	0.112041	1.02788	17	0.318409	0.624554
Q99MN9	WT_NT-WT_EGCG	0.0239879	0.0453125	0.529387	74	0.598121	0.826058
Q99MR0	WT_NT-WT_EGCG	0.239289	0.172992	1.38324	8	0.203966	0.503528
Q99MR6	WT_NT-WT_EGCG	0.0293221	0.0976402	0.300307	16	0.767809	0.905659
Q99MR8	WT_NT-WT_EGCG	-0.0602739	0.0812593	-0.741748	5	0.49159	0.775967
Q99N28	WT_NT-WT_EGCG	-0.0114425	0.0496264	-0.230573	66	0.81836	0.930196
Q99N96	WT_NT-WT_EGCG	-0.0602757	0.377477	-0.15968	5	0.879383	0.961034
Q99NB1	WT_NT-WT_EGCG	-0.0650386	0.058566	-1.11052	8	0.299036	0.606927
Q99NB9	WT_NT-WT_EGCG	0.360314	0.278687	1.2929	5	0.252561	0.553596
Q99NE5	WT_NT-WT_EGCG	0.28157	0.100373	2.80523	13	0.0148799	0.104202
Q99NF2	WT_NT-WT_EGCG	0.451172	0.170806	2.64143	8	0.0296475	0.166189
Q99P58	WT_NT-WT_EGCG	0.0247535	0.61077	0.0405284	6	0.968987	0.994265
Q99P72	WT_NT-WT_EGCG	0.0873429	0.0510043	1.71246	230	0.0881595	0.323031
Q99PJ0	WT_NT-WT_EGCG	-0.0270832	0.0716329	-0.378083	25	0.708561	0.879998
Q99PL6	WT_NT-WT_EGCG	0.18962	0.0785092	2.41527	12	0.032598	0.177438
Q99PT1	WT_NT-WT_EGCG	0.0565392	0.0564932	1.00081	61	0.320871	0.626364
Q99PU5	WT_NT-WT_EGCG	0.00978483	0.0646413	0.151371	76	0.880084	0.961093
Q99PV0	WT_NT-WT_EGCG	0.275211	0.166401	1.6539	16	0.11763	0.376293
Q9CPP6	WT_NT-WT_EGCG	-0.271538	0.0642794	-4.22435	25	0.000277966	0.00713334
Q9CPQ1	WT_NT-WT_EGCG	0.215939	0.0491722	4.39149	35	9.92049e-05	0.00366664
Q9CPQ3	WT_NT-WT_EGCG	0.17185	0.080619	2.13163	9	0.0618575	0.256135
Q9CPQ8	WT_NT-WT_EGCG	-0.273299	0.0545961	-5.00585	18	9.16745e-05	0.00360029
Q9CPR4	WT_NT-WT_EGCG	0.0386396	0.0745681	0.518178	27	0.608554	0.831542
Q9CPS6	WT_NT-WT_EGCG	-0.58653	0.14328	-4.09361	9	0.00270242	0.0357011
Q9CPU0	WT_NT-WT_EGCG	0.458451	0.0770141	5.95282	72	8.78952e-08	1.43211e-05
Q9CPU4	WT_NT-WT_EGCG	0.245068	0.0874241	2.80321	15	0.0133728	0.0987845
Q9CPV4	WT_NT-WT_EGCG	-0.114382	0.0539201	-2.12133	94	0.0365254	0.189932
Q9CPW0	WT_NT-WT_EGCG	0.119032	0.206736	0.575767	7	0.582801	0.815025
Q9CPW4	WT_NT-WT_EGCG	0.0604701	0.041295	1.46434	25	0.155563	0.444775
Q9CPY7	WT_NT-WT_EGCG	-0.0797316	0.0634865	-1.25588	110	0.21182	0.508034
Q9CQ02	WT_NT-WT_EGCG	0.115212	0.221248	0.520738	5	0.624779	0.840552
Q9CQ54	WT_NT-WT_EGCG	-0.062168	0.0953316	-0.652124	18	0.522562	0.788846
Q9CQ60	WT_NT-WT_EGCG	-0.0269843	0.0793303	-0.340152	26	0.736475	0.890134
Q9CQ62	WT_NT-WT_EGCG	-0.0882007	0.0781073	-1.12923	8	0.291523	0.599733
Q9CQ65	WT_NT-WT_EGCG	-0.0742995	0.290892	-0.25542	8	0.804843	0.924839
Q9CQ69	WT_NT-WT_EGCG	0.141026	0.138241	1.02015	8	0.337514	0.642434
Q9CQ75	WT_NT-WT_EGCG	-0.0446874	0.0248959	-1.79497	6	0.122805	0.387272
Q9CQ80	WT_NT-WT_EGCG	-0.0426826	0.186726	-0.228584	6	0.826784	0.93549
Q9CQ85	WT_NT-WT_EGCG	0.377337	0.23608	1.59834	7	0.153998	0.442271
Q9CQ86	WT_NT-WT_EGCG	0.00156235	0.0782183	0.0199743	8	0.984553	0.997202
Q9CQ91	WT_NT-WT_EGCG	-0.399393	0.216601	-1.84391	8	0.102429	0.34914
Q9CQ92	WT_NT-WT_EGCG	-0.0203999	0.0659923	-0.309126	26	0.759689	0.901178
Q9CQA1	WT_NT-WT_EGCG	0.0201464	0.309232	0.0651498	6	0.950171	0.98797
Q9CQA3	WT_NT-WT_EGCG	-0.167765	0.0597918	-2.80582	87	0.00619158	0.0638491
Q9CQC7	WT_NT-WT_EGCG	-0.264846	0.114307	-2.31697	9	0.0457116	0.218487
Q9CQC9	WT_NT-WT_EGCG	0.0188112	0.368385	0.0510639	5	0.961252	0.992898
Q9CQD1	WT_NT-WT_EGCG	-0.0451763	0.111078	-0.406709	7	0.696369	0.874237
Q9CQE1	WT_NT-WT_EGCG	0.700398	0.539706	1.29774	8	0.230542	0.528065
Q9CQE8	WT_NT-WT_EGCG	0.0491816	0.125878	0.390707	18	0.700599	0.875839
Q9CQF3	WT_NT-WT_EGCG	0.243043	0.0886174	2.74261	7	0.0288096	0.163366
Q9CQF9	WT_NT-WT_EGCG	-0.0607939	0.152914	-0.397568	19	0.69538	0.874017
Q9CQH3	WT_NT-WT_EGCG	0.0271066	0.0342083	0.792399	15	0.440481	0.743289
Q9CQH7	WT_NT-WT_EGCG	-0.108738	0.133794	-0.812727	26	0.423754	0.726776
Q9CQI3	WT_NT-WT_EGCG	0.0357417	0.121001	0.295382	36	0.769399	0.905786
Q9CQI6	WT_NT-WT_EGCG	0.00156998	0.0536844	0.0292446	50	0.976786	0.994694
Q9CQJ6	WT_NT-WT_EGCG	-0.00151158	0.0912083	-0.0165729	8	0.987183	0.997361
Q9CQJ8	WT_NT-WT_EGCG	-0.292284	0.109599	-2.66685	27	0.012779	0.09797
Q9CQM5	WT_NT-WT_EGCG	-0.202155	0.0401336	-5.03704	25	3.38656e-05	0.00153273
Q9CQM9	WT_NT-WT_EGCG	0.0547352	0.111303	0.491765	25	0.627176	0.841283
Q9CQN1	WT_NT-WT_EGCG	-0.0404384	0.0551547	-0.733182	23	0.470855	0.76718
Q9CQN6	WT_NT-WT_EGCG	0.113458	0.415049	0.27336	4	0.79811	0.923571
Q9CQP2	WT_NT-WT_EGCG	0.157751	0.107443	1.46822	6	0.192423	0.495071
Q9CQQ7	WT_NT-WT_EGCG	-0.105296	0.105196	-1.00095	72	0.320202	0.626058
Q9CQQ8	WT_NT-WT_EGCG	0.244002	0.335856	0.726506	4	0.507763	0.782876
Q9CQR2	WT_NT-WT_EGCG	0.0779644	0.0270534	2.88187	27	0.00765966	0.0720009
Q9CQR4	WT_NT-WT_EGCG	0.0597375	0.0490182	1.21868	25	0.234341	0.532276
Q9CQS4	WT_NT-WT_EGCG	-0.38717	0.637106	-0.607701	6	0.565662	0.811673
Q9CQS8	WT_NT-WT_EGCG	0.270022	0.158373	1.70498	8	0.126594	0.394449
Q9CQU3	WT_NT-WT_EGCG	-0.0425789	0.323078	-0.131791	5	0.900288	0.96887
Q9CQV1	WT_NT-WT_EGCG	0.124917	0.202333	0.617386	5	0.564009	0.810845
Q9CQV6	WT_NT-WT_EGCG	-0.056908	0.178772	-0.318327	8	0.758388	0.901178
Q9CQV8	WT_NT-WT_EGCG	0.173713	0.0304657	5.70192	54	5.1023e-07	5.42175e-05
Q9CQW1	WT_NT-WT_EGCG	-0.0821869	0.0942254	-0.872238	29	0.390243	0.697265
Q9CQW2	WT_NT-WT_EGCG	0.111423	0.0546784	2.03779	16	0.0584582	0.24934
Q9CQX2	WT_NT-WT_EGCG	0.376192	0.187811	2.00304	15	0.0635862	0.25956
Q9CQX8	WT_NT-WT_EGCG	0.282735	0.098843	2.86044	16	0.0113334	0.0887365
Q9CQZ1	WT_NT-WT_EGCG	-0.256305	0.0883299	-2.90168	17	0.00992723	0.0842436
Q9CQZ5	WT_NT-WT_EGCG	-0.16381	0.10012	-1.63615	9	0.136237	0.411541
Q9CQZ6	WT_NT-WT_EGCG	-0.0125431	0.0922804	-0.135924	8	0.89524	0.968486
Q9CR00	WT_NT-WT_EGCG	0.109277	0.119339	0.915685	7	0.390286	0.697265
Q9CR16	WT_NT-WT_EGCG	0.129667	0.0651173	1.99129	62	0.0508597	0.231905
Q9CR20	WT_NT-WT_EGCG	-0.0718104	0.240611	-0.29845	5	0.777365	0.911651
Q9CR21	WT_NT-WT_EGCG	-0.0388761	0.107908	-0.36027	15	0.723668	0.883236
Q9CR26	WT_NT-WT_EGCG	-0.267348	0.0638348	-4.18812	15	0.000791683	0.0154801
Q9CR29	WT_NT-WT_EGCG	0.354176	0.313162	1.13097	8	0.290831	0.598814
Q9CR41	WT_NT-WT_EGCG	0.256545	0.354865	0.722937	6	0.49692	0.778508
Q9CR51	WT_NT-WT_EGCG	-0.0645529	0.0880862	-0.732838	9	0.482306	0.771416
Q9CR57	WT_NT-WT_EGCG	-0.00962987	0.101386	-0.0949826	25	0.925086	0.981724
Q9CR61	WT_NT-WT_EGCG	-0.196217	0.193061	-1.01635	14	0.326708	0.632205
Q9CR62	WT_NT-WT_EGCG	-0.128632	0.0732747	-1.75548	76	0.0832062	0.311105
Q9CR67	WT_NT-WT_EGCG	-0.161004	0.245916	-0.654712	6	0.536928	0.79627
Q9CR68	WT_NT-WT_EGCG	-0.0789313	0.0603052	-1.30886	67	0.195052	0.496537
Q9CR86	WT_NT-WT_EGCG	0.279401	0.256921	1.0875	8	0.308493	0.617219
Q9CR95	WT_NT-WT_EGCG	-0.00343782	0.101715	-0.0337984	27	0.973287	0.994265
Q9CRB6	WT_NT-WT_EGCG	-0.0729817	0.0681518	-1.07087	30	0.292769	0.601283
Q9CRB9	WT_NT-WT_EGCG	-0.0495712	0.0224714	-2.20597	24	0.0372052	0.191834
Q9CRD0	WT_NT-WT_EGCG	0.168771	0.230299	0.732833	7	0.487469	0.773636
Q9CRY7	WT_NT-WT_EGCG	-0.0332888	0.182297	-0.182607	9	0.859153	0.949263
Q9CS42	WT_NT-WT_EGCG	-0.0450024	0.212527	-0.211749	7	0.838336	0.941462
Q9CS84	WT_NT-WT_EGCG	-0.0765536	0.0810454	-0.944577	18	0.357383	0.661198
Q9CT10	WT_NT-WT_EGCG	-0.249223	0.17926	-1.39029	5	0.223154	0.521097
Q9CTY5	WT_NT-WT_EGCG	0.0525511	0.152403	0.344816	8	0.739123	0.890134
Q9CVB6	WT_NT-WT_EGCG	0.0484252	0.0724825	0.668095	116	0.5054	0.782876
Q9CWE0	WT_NT-WT_EGCG	0.216715	0.329904	0.656902	5	0.540272	0.796877
Q9CWF2	WT_NT-WT_EGCG	0.451386	0.202864	2.22507	8	0.0567319	0.246575
Q9CWJ9	WT_NT-WT_EGCG	-0.122907	0.0587321	-2.09267	88	0.0392577	0.198524
Q9CWK8	WT_NT-WT_EGCG	0.0864587	0.058351	1.4817	13	0.162249	0.455266
Q9CWM4	WT_NT-WT_EGCG	0.114115	0.159058	0.71744	8	0.493516	0.775967
Q9CWS0	WT_NT-WT_EGCG	-0.0449044	0.0459397	-0.977463	81	0.33125	0.63891
Q9CWZ7	WT_NT-WT_EGCG	-0.148601	0.0526428	-2.82282	90	0.00585918	0.0606773
Q9CX34	WT_NT-WT_EGCG	0.113829	0.0714007	1.59422	68	0.115524	0.3714
Q9CX86	WT_NT-WT_EGCG	0.138865	0.0864469	1.60636	14	0.130508	0.401209
Q9CXI5	WT_NT-WT_EGCG	-0.528139	0.207298	-2.54772	5	0.0514082	0.233969
Q9CXJ4	WT_NT-WT_EGCG	0.339415	0.0341004	9.9534	4	0.000572257	0.0123769
Q9CXU9	WT_NT-WT_EGCG	0.392683	0.410903	0.955659	6	0.376147	0.683104
Q9CXW3	WT_NT-WT_EGCG	-0.0811583	0.0747927	-1.08511	41	0.284212	0.592351
Q9CXW4	WT_NT-WT_EGCG	0.00803067	0.0621647	0.129184	9	0.900053	0.96887
Q9CXY6	WT_NT-WT_EGCG	0.187203	0.0978866	1.91245	18	0.0718671	0.282839
Q9CXZ1	WT_NT-WT_EGCG	-0.0206304	0.03134	-0.658279	14	0.521038	0.787517
Q9CY27	WT_NT-WT_EGCG	0.342295	0.196837	1.73898	7	0.125596	0.392527
[truncated: 445 more rows]

## Sheet: present in WT.EGCG_absent in WT
	Sequence	Leading.razor.protein	Unique..Groups.	WT_NT.1.1	WT_NT.2.1	WT_NT.3.1	WT_NT.4.1	WT_NT.5.1	COUNT.WT_NT	WT_EGCG.1.1	WT_EGCG.2.1	WT_EGCG.3.1	WT_EGCG.4.1	WT_EGCG.5.1	COUNT_WT_EGCG	WT_EGCG_EE.1.1	WT_EGCG_EE.2.1	WT_EGCG_EE.3.1	WT_EGCG_EE.4.1	WT_EGCG_EE.5.1	COUNT_WT_EGCG_EE	WT_EE.1.1	WT_EE.2.1	WT_EE.3.1	WT_EE.4.1	WT_EE.5.1	COUNT_WT_EE	TS_NT.1.1	TS_NT.2.1	TS_NT.3.1	TS_NT.4.1	TS_NT.5.1	COUNT_TS_NT	TS_EGCG.1.1	TS_EGCG.2.1	TS_EGCG.3.1	TS_EGCG.4.1	TS_EGCG.5.1	COUNT_TS_EGCG	TS_EGCG_EE.1.1	TS_EGCG_EE.2.1	TS_EGCG_EE.3.1	TS_EGCG_EE.4.1	TS_EGCG_EE.5.1	COUNT_TS_EGCG_EE	TS_EE.1.1	TS_EE.2.1	TS_EE.3.1	TS_EE.4.1
Q60770	AAYIYFTDFCPDSLFNK	Q60770	yes	360180	NA	NA	NA	NA	1	619550	576900	NA	NA	1485400	3	189680	NA	NA	515280	116010	3	NA	NA	1204400	NA	1622400	2	NA	827660	NA	NA	710870	2	NA	NA	183900	390310	359760	3	367110	NA	289270	75348	474810	4	NA	118780	NA	NA
Q3UI43	ALGAQASVGSR	Q3UI43	yes	NA	194460	NA	NA	NA	1	NA	2584000	2803200	1556100	NA	3	2881600	1966300	2928200	NA	NA	3	389560	NA	200360	NA	353780	3	1876200	1813800	2471700	NA	NA	3	NA	522520	370490	NA	NA	2	NA	NA	278400	NA	NA	1	404230	169160	NA	NA
A2CG49	DLDLAAQVQELLEFLHEK	A2CG49	yes	NA	NA	NA	402940	NA	1	715480	781460	1065100	NA	NA	3	1739000	NA	NA	1872600	NA	2	387040	297010	NA	NA	621900	3	NA	19969000	NA	19860000	8684300	3	NA	NA	195530	277840	282890	3	NA	546330	550560	410650	NA	3	NA	NA	136120	197740
P98192	FGLLNIVMEPFFK	P98192	yes	NA	NA	NA	175120	NA	1	NA	134830	NA	124910	123510	3	NA	NA	NA	200990	129060	2	147780	156060	NA	NA	216700	3	133980	NA	141940	NA	NA	2	NA	NA	NA	NA	135260	1	200740	137170	85289	103980	207120	5	NA	NA	116810	66406
Q8BPM0	FIDLDGLSCILNFLK	Q8BPM0	yes	NA	230990	NA	NA	NA	1	NA	155030	NA	165180	246330	3	NA	NA	268490	230120	NA	2	NA	321470	NA	NA	416380	2	175780	NA	176310	NA	NA	2	NA	242480	205340	213050	NA	3	191300	NA	NA	NA	281860	2	NA	NA	NA	NA
Q5SYD0	HIDYFNNQIIVDLVEQQHK	Q5SYD0	yes	NA	NA	NA	2040400	NA	1	1175500	1475600	NA	724290	NA	3	2590000	NA	NA	NA	NA	1	NA	NA	NA	NA	487930	1	NA	NA	NA	NA	NA	0	3087000	NA	NA	NA	2038000	2	NA	NA	2493200	NA	1571400	2	NA	NA	2231100	NA
P56213	HRDDTTPAAAPAPQGLEHGK	P56213	yes	NA	NA	NA	NA	349670	1	870550	NA	1592700	NA	848590	3	NA	1128600	NA	1724900	644940	3	NA	NA	NA	1279500	NA	1	NA	NA	NA	NA	578950	1	NA	1989400	2583000	NA	NA	2	NA	NA	NA	NA	NA	0	1074300	1056500	NA	NA
Q8BVI5	IDYNVEQSCVK	Q8BVI5	yes	NA	NA	NA	NA	805620	1	NA	2621400	5022900	3869300	NA	3	NA	3144000	6639000	NA	NA	2	265920	160280	NA	NA	429650	3	NA	NA	4786700	NA	NA	1	NA	NA	588650	597480	574530	3	3054600	NA	NA	NA	NA	1	3123800	NA	NA	NA
Q99MB7	IMNLYQFIQLYK	Q99MB7	yes	NA	NA	NA	NA	540860	1	525040	613190	980950	627620	NA	4	564040	714860	NA	NA	198380	3	NA	586950	853850	NA	NA	2	NA	NA	NA	942820	1386800	2	NA	NA	NA	669480	626680	2	939780	NA	646720	530820	408340	4	1854800	1179100	NA	1062300
P27671	KPPITHDDVSSIFLNSETIMFLHQIFYQGLK	P27671	yes	NA	NA	NA	454370	NA	1	906160	NA	NA	1461000	641420	3	NA	NA	NA	1160800	541920	2	955960	NA	NA	NA	1005200	2	NA	NA	NA	494800	NA	1	NA	NA	NA	734600	NA	1	NA	665190	NA	920570	919830	3	NA	841720	NA	730110
Q91YP0	LIQQEDIK	Q91YP0	yes	NA	714820	NA	NA	NA	1	NA	998700	NA	715990	641680	3	NA	970380	1550800	NA	482130	3	1259200	671230	NA	NA	NA	2	1060100	NA	1108100	767390	NA	3	797900	1291200	749880	NA	NA	3	NA	977070	446400	576250	765340	4	NA	NA	7905200	5520300
Q63932	LPSGVFSSDFQEFVNK	Q63932	yes	NA	NA	NA	4051700	NA	1	2735300	3687700	7326700	3857900	NA	4	NA	NA	NA	NA	NA	0	4630100	4001300	5409700	2560600	2837100	5	4260000	3316100	NA	3432000	NA	3	3727300	5701900	NA	NA	3984000	3	NA	NA	NA	2869300	2157400	2	2594000	1751500	2735500	2695400
D3YZU1	LQQFGGASTAGGALPWAR	D3YZU1	yes	NA	889150	NA	NA	NA	1	NA	2020300	2097800	1280000	NA	3	2110600	NA	NA	1448900	NA	2	138200	238620	NA	NA	246290	3	1488800	NA	NA	1519200	886230	3	NA	1601300	NA	1362200	1613800	3	2395100	NA	1230900	NA	1559500	3	1269900	1454900	1865700	1220500
Q8K3C3	LTEDDETFLSANASAVLSQFEK	Q8K3C3	yes	NA	NA	985970	NA	NA	1	NA	1063600	910190	1107500	NA	3	NA	NA	NA	NA	NA	0	1228900	933670	NA	961520	576840	4	NA	NA	NA	NA	NA	0	NA	1059500	913590	NA	NA	2	NA	NA	NA	657400	NA	1	NA	NA	1007300	NA
Q9JKX6	TLHHECVILVK	Q9JKX6	yes	NA	781890	NA	NA	NA	1	NA	1627600	2092200	873720	NA	3	NA	1783100	1857500	NA	NA	2	1674300	1952800	NA	NA	NA	2	1742700	NA	NA	NA	NA	1	NA	NA	NA	NA	NA	0	1281500	NA	NA	NA	NA	1	NA	NA	NA	NA
Q9D8B6	TPEPGGSVTGTEK	Q9D8B6	yes	NA	NA	NA	997820	NA	1	NA	1027300	NA	514640	473050	3	NA	NA	NA	NA	661640	1	NA	NA	NA	1018800	NA	1	NA	NA	NA	NA	NA	0	NA	1105100	NA	NA	514980	2	NA	989010	NA	483430	NA	2	NA	502270	365450	NA
O55033	VQLVDSVYCIGQR	O55033	yes	1271400	NA	NA	NA	NA	1	800340	NA	NA	1031900	1846400	3	NA	NA	NA	1245400	NA	1	2112800	NA	2535100	NA	NA	2	3258000	1689100	NA	NA	NA	2	NA	2758200	1201100	NA	1429200	3	NA	1955800	1080200	NA	1840800	3	1313900	1076400	1350200	577830
Q8QZY9	VSEPLLWELFLQAGPVVNTHMPK	Q8QZY9	yes	NA	NA	NA	NA	380880	1	NA	621470	NA	461720	865820	3	527570	526350	NA	NA	NA	2	697980	NA	662900	NA	NA	2	NA	NA	NA	NA	636670	1	NA	754700	NA	NA	423680	2	NA	633940	NA	NA	NA	1	NA	331180	NA	360690
Q4QQM5	YSSIDTLAEDLTHLLIR	Q4QQM5	yes	NA	NA	NA	630680	NA	1	NA	101230	218490	223010	NA	3	NA	195500	308430	333620	NA	3	233550	362340	NA	NA	NA	2	NA	NA	NA	NA	NA	0	NA	359010	330210	199810	170940	4	255170	NA	NA	NA	362670	2	NA	NA	NA	NA
Q60759	AITGIQAFTVGK	Q60759	yes	NA	NA	NA	NA	NA	0	NA	1359800	1211100	499530	1011800	4	1090100	NA	NA	NA	NA	1	NA	NA	606610	1133600	1078000	3	NA	NA	1222000	950730	795560	3	NA	1476000	827590	834630	872940	4	NA	NA	NA	1034700	1044200	2	NA	1215300	416060	NA
O54916	LNSELQQQLK	O54916	yes	NA	NA	NA	NA	NA	0	1527000	NA	2012300	NA	1133300	3	NA	1146300	NA	1520800	NA	2	1246000	NA	NA	NA	NA	1	NA	NA	2021200	NA	NA	1	NA	NA	NA	NA	1148800	1	NA	1161900	NA	505990	NA	2	913340	1154200	NA	NA
P03987	NTPPILDSDGTYFLYSK	P03987	yes	NA	NA	NA	NA	NA	0	NA	1543300	2538800	2238200	1547500	4	NA	NA	NA	NA	976840	1	NA	NA	NA	NA	NA	0	NA	NA	NA	NA	NA	0	NA	NA	NA	NA	2209900	1	NA	NA	NA	NA	NA	0	NA	598910	NA	NA
A2ASS6	PPLDDGGSEITNYIIEK	A2ASS6	yes	NA	NA	NA	NA	NA	0	1374900	NA	3043400	2201600	NA	3	NA	557160	NA	NA	NA	1	965960	NA	NA	NA	NA	1	NA	NA	NA	NA	NA	0	1075600	NA	2594500	NA	NA	2	NA	NA	1165900	NA	1748500	2	350100	593390	958630	NA
P47758	SAAPSTLDSSSTAPAQLGK	P47758	yes	NA	NA	NA	NA	NA	0	NA	1002000	1606500	1129400	NA	3	NA	912270	NA	NA	NA	1	1213700	NA	1387000	1961300	NA	3	NA	1293700	1669600	1223800	NA	3	NA	1470400	1601100	NA	NA	2	NA	NA	NA	NA	NA	0	NA	NA	722120	NA
[truncated: 2 more columns]

## Sheet: absent in WT.EGCG_present in WT
	Sequence	Leading.razor.protein	Unique..Groups.	WT_NT.1.1	WT_NT.2.1	WT_NT.3.1	WT_NT.4.1	WT_NT.5.1	COUNT.WT_NT	WT_EGCG.1.1	WT_EGCG.2.1	WT_EGCG.3.1	WT_EGCG.4.1	WT_EGCG.5.1	COUNT_WT_EGCG	WT_EGCG_EE.1.1	WT_EGCG_EE.2.1	WT_EGCG_EE.3.1	WT_EGCG_EE.4.1	WT_EGCG_EE.5.1	COUNT_WT_EGCG_EE	WT_EE.1.1	WT_EE.2.1	WT_EE.3.1	WT_EE.4.1	WT_EE.5.1	COUNT_WT_EE	TS_NT.1.1	TS_NT.2.1	TS_NT.3.1	TS_NT.4.1	TS_NT.5.1	COUNT_TS_NT	TS_EGCG.1.1	TS_EGCG.2.1	TS_EGCG.3.1	TS_EGCG.4.1	TS_EGCG.5.1	COUNT_TS_EGCG	TS_EGCG_EE.1.1	TS_EGCG_EE.2.1	TS_EGCG_EE.3.1	TS_EGCG_EE.4.1	TS_EGCG_EE.5.1	COUNT_TS_EGCG_EE	TS_EE.1.1	TS_EE.2.1	TS_EE.3.1	TS_EE.4.1
P07309	TAESGELHGLTTDEK	P07309	yes	875880	1521300	1261200	1470100	816610	5	NA	NA	NA	988740	NA	1	NA	NA	NA	1721400	2365300	2	NA	NA	NA	1234000	NA	1	NA	1865300	NA	1484500	NA	2	1201500	NA	1463500	1586700	1519400	4	3210200	NA	1010000	2013200	1981300	4	NA	964710	1283600	NA
P61804	FLEEYLSSTPQR	P61804	yes	1238600	NA	2040400	1730200	585460	4	1386200	NA	NA	NA	NA	1	2031000	NA	3154200	NA	868870	3	NA	1888200	NA	1306200	NA	2	NA	1178300	1792200	1392200	NA	3	NA	NA	1659200	1077300	781460	3	1590800	NA	NA	492280	NA	2	NA	1231500	1577500	NA
Q9DCR2	FYQPYSEDTQQQIIR	Q9DCR2	yes	NA	5047600	6497100	6928700	2931700	4	NA	NA	NA	NA	4929100	1	NA	NA	NA	6192600	4613000	2	NA	NA	8596500	5881400	5097100	3	NA	9967500	NA	5741900	2934100	3	4517400	NA	NA	4313300	3770800	3	NA	4632600	4551200	3291500	5287900	4	5707100	3512600	5804900	3117700
Q7TSI3	LYGFLQSGDSLNPLLASFFSK	Q7TSI3	yes	NA	239190	339910	273710	183410	4	NA	NA	373280	NA	NA	1	NA	432480	NA	NA	291600	2	494540	400810	NA	NA	NA	2	NA	NA	579790	NA	NA	1	NA	607770	NA	359130	NA	2	537370	NA	213730	312280	219990	4	134220	197090	302640	NA
Q5F2E8	AGNILLTEPGQVK	Q5F2E8	yes	NA	588130	NA	908870	490260	3	867730	NA	NA	NA	NA	1	NA	NA	NA	NA	955480	1	786560	NA	1357100	NA	NA	2	NA	1650000	NA	748810	NA	2	1322100	1332700	877690	NA	973670	4	NA	952150	1282300	NA	643020	3	687370	NA	1028700	728110
Q6P9Z1	ELVPESQAYMDLLAFER	Q6P9Z1	yes	767130	NA	1091200	929680	NA	3	NA	NA	NA	NA	NA	0	976240	1295700	NA	NA	NA	2	1029500	NA	1455300	883010	945090	4	NA	930830	NA	NA	645440	2	666140	NA	NA	NA	NA	1	NA	NA	NA	932800	857400	2	NA	684550	NA	NA
Q9D8S4	ESTVTLQQAEYEFLSFVR	Q9D8S4	yes	NA	695150	1175100	NA	571140	3	NA	NA	1298400	NA	NA	1	NA	NA	NA	NA	767500	1	NA	NA	454270	NA	NA	1	892640	NA	1081100	928080	272900	4	711790	1097800	866570	NA	NA	3	NA	794870	712610	586210	NA	3	389440	526250	697060	517800
Q80Y55	GLSDFLGVISDTFAPSPDK	Q80Y55	yes	318990	NA	576040	NA	392840	3	NA	NA	778120	NA	NA	1	1544600	414210	606110	411020	NA	4	NA	NA	988250	NA	NA	1	NA	NA	1201300	NA	NA	1	NA	669360	NA	480180	NA	2	NA	NA	NA	NA	NA	0	244220	397660	385270	496590
Q03157	HYQHVAAVDPEK	Q03157	yes	737120	461630	NA	NA	268970	3	787670	NA	NA	NA	NA	1	NA	502440	NA	NA	188560	2	408100	NA	NA	NA	NA	1	NA	397490	NA	NA	345170	2	580920	189920	NA	NA	250730	3	NA	1703000	181530	NA	NA	2	901940	1032500	NA	313280
A4Q9E5	LDEMLKLVDCNPMLMK	A4Q9E5	yes	NA	131710	NA	132240	151380	3	NA	NA	NA	NA	265750	1	117570	162850	444360	312080	237900	5	NA	375090	NA	NA	690480	2	247660	NA	NA	176790	NA	2	226200	265710	154500	207450	361540	5	290420	293860	177330	NA	433590	4	NA	NA	NA	190980
Q3TIR1	LSLEAIPDTVNLEEPFHITCK	Q3TIR1	yes	872270	1275400	1215300	NA	NA	3	NA	NA	2118700	NA	NA	1	NA	1002900	NA	NA	NA	1	NA	NA	NA	NA	NA	0	NA	NA	1774300	NA	504620	2	NA	NA	441520	519660	NA	2	NA	NA	NA	NA	319650	1	NA	NA	NA	NA
P97783	MPIPELDLSELEGLGLSDTPTYESK	P97783	yes	NA	NA	1068000	1761000	1009400	3	NA	NA	NA	NA	NA	0	NA	NA	NA	NA	NA	0	NA	NA	NA	NA	NA	0	NA	NA	NA	NA	895370	1	NA	NA	NA	NA	NA	0	NA	NA	NA	NA	NA	0	NA	NA	NA	NA
Q8C3Q5	SSSLTPGLGGPDSMAPR	Q8C3Q5	yes	NA	2245800	1924600	1760600	NA	3	NA	1573200	NA	NA	NA	1	2461800	NA	3416000	1279900	NA	3	NA	1845600	3156600	1835100	NA	3	1899600	1313100	NA	NA	NA	2	1297400	NA	3229100	NA	NA	2	NA	1629700	1615400	1574200	NA	3	910210	1023300	1084700	NA
Q9D7S7	TGNLGNVVHIER	Q9D7S7	yes	433820	600200	NA	NA	393970	3	NA	2233800	NA	NA	NA	1	NA	988820	2020500	NA	NA	2	1057000	1290800	NA	NA	971840	3	1224500	NA	NA	NA	NA	1	NA	NA	1252900	565340	1011200	3	NA	NA	NA	NA	NA	0	NA	820220	NA	NA
[truncated: 2 more columns]
