# Supplementary material for: Re-establishment of the epigenetic state and rescue of kinome deregulation in Ts65Dn mice upon treatment with green tea extract and environmental enrichment
Source: Sci Rep. 2020 Sep 29;10:16023. doi: 10.1038/s41598-020-72625-z (PMC7524756; doi:10.1038/s41598-020-72625-z)
Supplement: Supplementary file 5 — Supplementary Table 3. [file 41598_2020_72625_MOESM5_ESM.xlsx]

## Sheet: TableS3_myresults_WT_EE
Protein	Label	log2FC	SE	Tvalue	DF	pvalue	adj.pvalue
A2A432	WT_NT-WT_EE	0.125791	0.0116374	10.8092	5	0.000117575	0.00505784
A2A5R2	WT_NT-WT_EE	0.209979	0.44217	0.474883	4	0.659637	0.878857
A2A699	WT_NT-WT_EE	-0.0281805	0.0460007	-0.61261	8	0.557143	0.822274
A2AG50	WT_NT-WT_EE	0.487863	0.136014	3.58685	9	0.00586758	0.0759947
A2AGT5	WT_NT-WT_EE	-0.0269336	0.17022	-0.158228	23	0.875658	0.96103
A2AJA9	WT_NT-WT_EE	-0.278562	0.301206	-0.924822	6	0.390738	0.725741
A2AJI0	WT_NT-WT_EE	0.395622	0.123613	3.20049	12	0.00762562	0.0883658
A2ALS5	WT_NT-WT_EE	0.165952	0.119228	1.39189	45	0.170798	0.501299
A2AM05	WT_NT-WT_EE	-0.144817	0.111702	-1.29646	8	0.230962	0.583215
A2AN08	WT_NT-WT_EE	-0.112167	0.0690191	-1.62516	5	0.165056	0.494553
A2AP18	WT_NT-WT_EE	0.392211	0.231877	1.69146	4	0.166008	0.496101
A2AQ25	WT_NT-WT_EE	-0.0124856	0.105725	-0.118095	6	0.909847	0.978055
A2AWA9	WT_NT-WT_EE	-0.164053	0.03207	-5.11547	6	0.00218792	0.0395409
A2RT62	WT_NT-WT_EE	-0.0200017	0.0703434	-0.284344	13	0.780626	0.930187
A6H5Z3	WT_NT-WT_EE	0.0490931	0.185083	0.265249	6	0.799696	0.93541
B0F2B4	WT_NT-WT_EE	0.3011	0.389511	0.773021	7	0.464807	0.781928
B0V2N1	WT_NT-WT_EE	-0.169019	0.0622088	-2.71696	49	0.00907988	0.0994247
B1AXV0	WT_NT-WT_EE	0.0132886	0.0579224	0.229421	6	0.826162	0.943241
B1AZP2	WT_NT-WT_EE	0.131201	0.211959	0.618992	8	0.553135	0.82115
B2RSH2	WT_NT-WT_EE	0.0443011	0.0841549	0.526423	43	0.601299	0.847686
B2RUJ5	WT_NT-WT_EE	0.184734	0.383382	0.481853	6	0.646982	0.875115
B2RXS4	WT_NT-WT_EE	-0.0979274	0.111782	-0.876058	8	0.406533	0.739124
B9EJA2	WT_NT-WT_EE	0.146242	0.0781018	1.87245	33	0.0700278	0.317697
B9EKR1	WT_NT-WT_EE	0.0632983	0.0634	0.998397	73	0.321385	0.676704
D3YVF0	WT_NT-WT_EE	0.149946	0.0565412	2.65197	64	0.010077	0.106941
D3YXK2	WT_NT-WT_EE	-0.425788	0.057902	-7.3536	5	0.000730108	0.0183212
D3Z7P3	WT_NT-WT_EE	-0.196947	0.0546495	-3.60383	151	0.000425166	0.0133016
E9PUL5	WT_NT-WT_EE	0.11405	0.0351694	3.24287	26	0.00323882	0.0499788
E9Q401	WT_NT-WT_EE	-0.00494629	0.0699376	-0.0707243	139	0.943719	0.985395
E9Q8I9	WT_NT-WT_EE	1.03782	0.411294	2.52332	6	0.0450847	0.258388
F6SEU4	WT_NT-WT_EE	-0.011591	0.0424577	-0.273002	156	0.785213	0.930459
F6W8I0	WT_NT-WT_EE	0.0498049	0.245618	0.202774	6	0.846013	0.949268
F8VPU2	WT_NT-WT_EE	0.0512188	0.0274093	1.86867	3	0.158463	0.484438
G5E829	WT_NT-WT_EE	-0.0464052	0.0441761	-1.05046	187	0.294863	0.652873
G5E8K5	WT_NT-WT_EE	-0.0893145	0.0774992	-1.15246	62	0.253558	0.607177
O08528	WT_NT-WT_EE	0.388301	0.237619	1.63413	8	0.140873	0.462346
O08529	WT_NT-WT_EE	-0.111377	0.0587702	-1.89513	72	0.0620901	0.29386
O08532	WT_NT-WT_EE	-0.218476	0.0632933	-3.45179	69	0.00095502	0.0223363
O08539	WT_NT-WT_EE	0.0226854	0.0636897	0.356186	156	0.722182	0.905641
O08547	WT_NT-WT_EE	0.003228	0.0975482	0.0330913	36	0.973785	0.992603
O08553	WT_NT-WT_EE	0.0636774	0.0423438	1.50382	230	0.134	0.45399
O08582	WT_NT-WT_EE	-0.293702	0.0385605	-7.61665	6	0.00026692	0.00955605
O08585	WT_NT-WT_EE	0.0891341	0.0419767	2.12342	42	0.0396533	0.239254
O08586	WT_NT-WT_EE	0.262647	0.16853	1.55845	8	0.157743	0.48285
O08599	WT_NT-WT_EE	-0.0522263	0.0444045	-1.17615	248	0.240663	0.59297
O08638	WT_NT-WT_EE	-0.375516	0.277647	-1.3525	5	0.234164	0.586383
O08688	WT_NT-WT_EE	0.384494	0.175803	2.18708	7	0.0649586	0.303855
O08709	WT_NT-WT_EE	-0.133988	0.055463	-2.41581	126	0.0171351	0.144017
O08749	WT_NT-WT_EE	0.14903	0.0862009	1.72887	85	0.0874629	0.366431
O08756	WT_NT-WT_EE	0.0863621	0.0725299	1.19071	47	0.239747	0.592968
O08759	WT_NT-WT_EE	-0.205769	0.103989	-1.97875	11	0.0734255	0.32575
O08788	WT_NT-WT_EE	0.0370607	0.0603316	0.614284	195	0.539744	0.817585
O08795	WT_NT-WT_EE	-0.0393879	0.0529199	-0.744294	35	0.461667	0.781055
O08807	WT_NT-WT_EE	-0.0676065	0.162376	-0.416358	6	0.691632	0.896356
O08848	WT_NT-WT_EE	-0.0336932	0.118201	-0.28505	6	0.785189	0.930459
O08914	WT_NT-WT_EE	-0.186954	0.0748734	-2.49693	34	0.0175338	0.144654
O08915	WT_NT-WT_EE	0.0422447	0.177722	0.237701	13	0.815818	0.943241
O08917	WT_NT-WT_EE	0.0894172	0.0507413	1.76222	37	0.0862926	0.3647
O08919	WT_NT-WT_EE	-0.0598086	0.111188	-0.537903	22	0.596044	0.846123
O08989	WT_NT-WT_EE	0.0763035	0.0537765	1.4189	7	0.198883	0.540755
O08992	WT_NT-WT_EE	-0.31569	0.155764	-2.02672	6	0.0890672	0.369936
O08997	WT_NT-WT_EE	0.00378126	0.102261	0.0369766	12	0.971112	0.992603
O09061	WT_NT-WT_EE	-0.191293	0.0852009	-2.2452	52	0.0290337	0.200525
O09111	WT_NT-WT_EE	-0.10404	0.0506317	-2.05483	7	0.0789654	0.341522
O09114	WT_NT-WT_EE	-0.14474	0.176701	-0.819127	8	0.436434	0.765746
O09131	WT_NT-WT_EE	-0.124744	0.106159	-1.17507	12	0.262757	0.619355
O09167	WT_NT-WT_EE	-0.358407	0.0666243	-5.37952	9	0.000444775	0.0137367
O09172	WT_NT-WT_EE	-0.216767	0.0955079	-2.26963	4	0.0857629	0.363098
O35083	WT_NT-WT_EE	0.884337	0.5487	1.61169	7	0.151064	0.476063
O35098	WT_NT-WT_EE	-0.0554294	0.0650545	-0.852045	122	0.395858	0.731306
O35114	WT_NT-WT_EE	-0.081781	0.305451	-0.267738	5	0.799594	0.93541
O35127	WT_NT-WT_EE	0.156561	0.126484	1.2378	17	0.232615	0.584936
O35129	WT_NT-WT_EE	0.0317538	0.065655	0.483646	78	0.629992	0.864266
O35136	WT_NT-WT_EE	0.0154205	0.0969629	0.159035	36	0.87453	0.960667
O35215	WT_NT-WT_EE	0.00743916	0.11698	0.0635934	23	0.949843	0.988336
O35226	WT_NT-WT_EE	0.0832201	0.10821	0.769059	21	0.450422	0.772328
O35239	WT_NT-WT_EE	-0.160944	0.261513	-0.615432	7	0.55774	0.822274
O35250	WT_NT-WT_EE	-0.212813	0.0714652	-2.97786	8	0.017658	0.144688
O35286	WT_NT-WT_EE	0.157626	0.244892	0.643656	7	0.540305	0.817585
O35295	WT_NT-WT_EE	-0.0325653	0.0511187	-0.637052	68	0.52623	0.810963
O35316	WT_NT-WT_EE	-0.0969889	0.353355	-0.27448	8	0.790671	0.933231
O35343	WT_NT-WT_EE	-0.171881	0.158213	-1.08638	26	0.287279	0.645074
O35344	WT_NT-WT_EE	0.00653713	0.10489	0.0623237	24	0.950821	0.988336
O35345	WT_NT-WT_EE	-0.101789	0.155673	-0.65386	8	0.531543	0.813379
O35381	WT_NT-WT_EE	-0.0804173	0.063547	-1.26548	45	0.212213	0.558713
O35382	WT_NT-WT_EE	0.0198691	0.10815	0.183718	12	0.857302	0.954363
O35405	WT_NT-WT_EE	-0.246551	0.14304	-1.72364	8	0.123063	0.429652
O35409	WT_NT-WT_EE	-0.378278	0.180415	-2.09672	4	0.104038	0.393864
O35449	WT_NT-WT_EE	-0.0904075	0.0720189	-1.25533	6	0.256034	0.610223
O35459	WT_NT-WT_EE	0.460568	0.312248	1.47501	7	0.183713	0.518833
O35465	WT_NT-WT_EE	-0.105538	0.10866	-0.971262	15	0.34682	0.694785
O35495	WT_NT-WT_EE	0.0815304	0.300852	0.270998	5	0.797224	0.93541
O35526	WT_NT-WT_EE	0.133784	0.0778573	1.71832	84	0.0894217	0.370769
O35593	WT_NT-WT_EE	0.0365255	0.0995481	0.366912	15	0.718809	0.904102
O35609	WT_NT-WT_EE	-0.269171	0.0437115	-6.15791	8	0.000271633	0.00955605
O35621	WT_NT-WT_EE	-0.0119883	0.345025	-0.0347461	5	0.973627	0.992603
O35633	WT_NT-WT_EE	-0.258327	0.0762699	-3.38702	37	0.00168786	0.0336037
O35639	WT_NT-WT_EE	0.322028	0.250918	1.2834	6	0.246689	0.597861
O35643	WT_NT-WT_EE	0.0467377	0.0611448	0.764377	121	0.446131	0.771473
O35658	WT_NT-WT_EE	0.17425	0.0858378	2.02999	23	0.0540795	0.28104
O35678	WT_NT-WT_EE	-0.0408429	0.0847931	-0.481677	66	0.631629	0.865525
O35685	WT_NT-WT_EE	0.0653801	0.0717858	0.910767	47	0.367066	0.70403
O35737	WT_NT-WT_EE	-0.0991641	0.103717	-0.9561	9	0.363997	0.703747
O35841	WT_NT-WT_EE	-0.122045	0.184737	-0.660644	14	0.519564	0.80897
O35857	WT_NT-WT_EE	-0.011587	0.131593	-0.0880518	18	0.930808	0.985395
O35864	WT_NT-WT_EE	-0.0843778	0.125237	-0.673747	11	0.51438	0.807546
O35874	WT_NT-WT_EE	-0.185027	0.0824313	-2.24462	8	0.0550277	0.281939
O35887	WT_NT-WT_EE	0.127264	0.0971785	1.30959	12	0.214852	0.562585
O35927	WT_NT-WT_EE	-0.104732	0.101541	-1.03142	76	0.305614	0.660007
O35943	WT_NT-WT_EE	-0.17825	0.187085	-0.952779	6	0.377491	0.716277
O35969	WT_NT-WT_EE	0.12933	0.274505	0.471139	6	0.654183	0.877954
O54692	WT_NT-WT_EE	0.328515	0.135682	2.42121	6	0.0517776	0.275814
O54734	WT_NT-WT_EE	-0.380695	0.0768508	-4.95369	18	0.00010264	0.00487832
O54774	WT_NT-WT_EE	0.0548361	0.0543236	1.00944	124	0.314732	0.671585
O54781	WT_NT-WT_EE	-0.0497609	0.173639	-0.286578	9	0.780924	0.930187
O54829	WT_NT-WT_EE	-0.0682914	0.112269	-0.608283	32	0.547293	0.818544
O54833	WT_NT-WT_EE	0.00291454	0.109834	0.0265357	22	0.979069	0.994341
O54865	WT_NT-WT_EE	0.0877727	0.11773	0.745541	17	0.466129	0.782564
O54901	WT_NT-WT_EE	0.0139745	0.0818906	0.170648	9	0.868275	0.959648
O54946	WT_NT-WT_EE	0.0142383	0.16996	0.0837748	7	0.935581	0.985395
O54962	WT_NT-WT_EE	-0.242953	0.138413	-1.75528	7	0.122644	0.429652
O54983	WT_NT-WT_EE	-0.0335044	0.0721617	-0.464296	118	0.643291	0.873485
O54984	WT_NT-WT_EE	0.0487973	0.186112	0.262194	14	0.796991	0.93541
O54988	WT_NT-WT_EE	0.0634182	0.0566571	1.11933	6	0.305796	0.660007
O54991	WT_NT-WT_EE	0.0291408	0.066587	0.437635	78	0.66286	0.880675
O55013	WT_NT-WT_EE	-0.155726	0.19225	-0.810017	8	0.441357	0.771014
O55017	WT_NT-WT_EE	-0.0881859	0.0476733	-1.8498	6	0.113822	0.414241
O55022	WT_NT-WT_EE	-0.0554057	0.086044	-0.643923	27	0.525058	0.810811
O55023	WT_NT-WT_EE	-0.0511271	0.0634156	-0.806223	43	0.424551	0.756695
O55026	WT_NT-WT_EE	0.315422	0.267019	1.18127	8	0.271418	0.625775
O55029	WT_NT-WT_EE	-0.20403	0.211175	-0.966167	8	0.362256	0.702198
O55042	WT_NT-WT_EE	0.00960439	0.0555313	0.172954	18	0.864617	0.959205
O55074	WT_NT-WT_EE	-0.124776	0.0747737	-1.66872	6	0.146215	0.468625
O55091	WT_NT-WT_EE	0.140185	0.6369	0.220106	8	0.831302	0.943241
O55100	WT_NT-WT_EE	0.277273	0.0946723	2.92877	7	0.022063	0.167137
O55106	WT_NT-WT_EE	-0.0612002	0.0872126	-0.701736	14	0.494345	0.797641
O55125	WT_NT-WT_EE	-0.198941	0.107464	-1.85123	52	0.0698192	0.317348
O55126	WT_NT-WT_EE	-0.123696	0.044864	-2.75713	41	0.0086665	0.0962101
O55128	WT_NT-WT_EE	0.278147	0.263653	1.05498	5	0.339723	0.688605
O55131	WT_NT-WT_EE	0.0136442	0.0499054	0.273401	93	0.785152	0.930459
O55135	WT_NT-WT_EE	0.469662	0.281345	1.66935	5	0.155918	0.4797
O55143	WT_NT-WT_EE	0.0226681	0.0484219	0.468138	189	0.640226	0.870374
O55234	WT_NT-WT_EE	-0.0522229	0.11659	-0.44792	44	0.656409	0.878494
O70133	WT_NT-WT_EE	0.0539467	0.0765875	0.70438	65	0.483712	0.790009
O70161	WT_NT-WT_EE	0.150141	0.0673096	2.23061	113	0.0276822	0.193294
O70172	WT_NT-WT_EE	-0.0423189	0.191564	-0.220912	17	0.827792	0.943241
O70194	WT_NT-WT_EE	-0.126471	0.498028	-0.253943	6	0.808018	0.940144
O70250	WT_NT-WT_EE	0.507892	0.740453	0.685921	4	0.530453	0.812373
O70251	WT_NT-WT_EE	0.0721925	0.0337302	2.1403	27	0.0415191	0.245827
O70252	WT_NT-WT_EE	0.0676713	0.0485335	1.39432	50	0.169386	0.500061
O70293	WT_NT-WT_EE	0.166855	0.17253	0.967105	6	0.37084	0.708449
O70310	WT_NT-WT_EE	0.153545	0.0966973	1.5879	32	0.122143	0.429551
O70318	WT_NT-WT_EE	0.161855	0.069486	2.32932	111	0.0216514	0.166109
O70325	WT_NT-WT_EE	-0.000965752	0.0738892	-0.0130703	8	0.989892	0.996862
O70435	WT_NT-WT_EE	-0.0391406	0.0851946	-0.459426	27	0.649606	0.875891
O70439	WT_NT-WT_EE	-0.184637	0.0641314	-2.87904	5	0.0346267	0.224006
O70443	WT_NT-WT_EE	-0.0332509	0.0788608	-0.421641	44	0.67534	0.886702
O70480	WT_NT-WT_EE	-0.0539486	0.200954	-0.268463	7	0.796083	0.93541
O70492	WT_NT-WT_EE	0.191969	0.195254	0.983171	16	0.340158	0.688605
O70493	WT_NT-WT_EE	0.120392	0.0556369	2.16388	16	0.0459466	0.261521
O70503	WT_NT-WT_EE	0.396827	0.104454	3.79905	17	0.0014338	0.0302984
O70589	WT_NT-WT_EE	-0.0782178	0.159172	-0.491404	24	0.627605	0.862777
O70591	WT_NT-WT_EE	-0.0612661	0.10895	-0.56233	8	0.589297	0.841503
O88271	WT_NT-WT_EE	0.579597	0.157899	3.67069	8	0.00630322	0.0789482
O88307	WT_NT-WT_EE	0.212178	0.21352	0.993715	8	0.349463	0.696325
O88342	WT_NT-WT_EE	0.00181572	0.0655043	0.0277191	155	0.977922	0.993984
O88343	WT_NT-WT_EE	-0.25963	0.0797489	-3.25559	84	0.00163229	0.0327682
O88384	WT_NT-WT_EE	0.0466193	0.0823368	0.566203	7	0.588939	0.841503
O88441	WT_NT-WT_EE	-0.188992	0.0785055	-2.40738	27	0.0231729	0.171237
O88447	WT_NT-WT_EE	0.0889069	0.0846168	1.0507	36	0.300398	0.656679
O88448	WT_NT-WT_EE	0.0854075	0.185626	0.460104	8	0.657689	0.878685
O88456	WT_NT-WT_EE	-0.101954	0.0840802	-1.21258	39	0.232585	0.584936
O88485	WT_NT-WT_EE	-0.0686456	0.0881565	-0.778679	33	0.441717	0.771084
O88487	WT_NT-WT_EE	-0.0888124	0.141161	-0.629155	8	0.546789	0.818544
O88507	WT_NT-WT_EE	-0.120518	0.0896083	-1.34494	7	0.220586	0.568941
O88531	WT_NT-WT_EE	0.0300081	0.0227973	1.3163	15	0.207834	0.55384
O88532	WT_NT-WT_EE	-0.043746	0.264891	-0.165147	5	0.875297	0.96103
O88543	WT_NT-WT_EE	-0.036043	0.066328	-0.543405	72	0.588529	0.841503
O88544	WT_NT-WT_EE	-0.0631602	0.064191	-0.983941	35	0.331898	0.686417
O88545	WT_NT-WT_EE	-0.0493701	0.254847	-0.193724	7	0.851894	0.952745
O88569	WT_NT-WT_EE	0.106913	0.0391701	2.72946	84	0.00772638	0.0886327
O88587	WT_NT-WT_EE	-0.356792	0.110686	-3.22345	5	0.0233755	0.172132
O88643	WT_NT-WT_EE	-0.0376472	0.147911	-0.254526	40	0.800393	0.93554
O88685	WT_NT-WT_EE	0.130644	0.0706068	1.8503	67	0.0686796	0.313351
O88696	WT_NT-WT_EE	0.0740497	0.032225	2.2979	6	0.0612769	0.29329
O88704	WT_NT-WT_EE	-0.041149	0.077545	-0.530646	5	0.618378	0.857119
O88712	WT_NT-WT_EE	0.0432354	0.0794688	0.544055	46	0.589031	0.841503
O88737	WT_NT-WT_EE	0.086634	0.0338	2.56314	415	0.0107246	0.109938
O88741	WT_NT-WT_EE	-0.0904193	0.0765386	-1.18135	33	0.245906	0.597243
O88746	WT_NT-WT_EE	-0.00572545	0.0661414	-0.0865638	23	0.931767	0.985395
O88844	WT_NT-WT_EE	0.0629128	0.084121	0.747885	81	0.456696	0.777512
O88845	WT_NT-WT_EE	0.0173631	0.1689	0.102801	7	0.921004	0.984615
O88848	WT_NT-WT_EE	-0.772774	0.670774	-1.15206	5	0.301385	0.656799
O88851	WT_NT-WT_EE	0.183309	0.199508	0.918805	8	0.385063	0.721823
O88910	WT_NT-WT_EE	0.130767	0.173962	0.751698	8	0.473764	0.785284
O88935	WT_NT-WT_EE	0.0300171	0.0344353	0.871697	252	0.384203	0.721823
O88951	WT_NT-WT_EE	0.0216889	0.270577	0.080158	4	0.939962	0.985395
O88952	WT_NT-WT_EE	0.216828	0.395785	0.547843	4	0.612935	0.854492
O88998	WT_NT-WT_EE	0.378623	0.139268	2.71866	6	0.0347044	0.224006
O89023	WT_NT-WT_EE	0.223688	0.0982713	2.27623	7	0.0569521	0.28897
O89026	WT_NT-WT_EE	0.284437	0.125668	2.26339	7	0.0580404	0.28897
O89051	WT_NT-WT_EE	0.292306	0.36098	0.809756	7	0.444731	0.771473
O89053	WT_NT-WT_EE	0.0922759	0.0460921	2.00199	97	0.0480781	0.267672
O89079	WT_NT-WT_EE	0.0698831	0.0595146	1.17422	2	0.361195	0.701342
O89086	WT_NT-WT_EE	-0.106388	0.243527	-0.436866	7	0.675368	0.886702
O89106	WT_NT-WT_EE	0.0119248	0.316398	0.0376892	4	0.971741	0.992603
O89112	WT_NT-WT_EE	0.0306418	0.053017	0.577962	43	0.566304	0.825643
P00405	WT_NT-WT_EE	0.060129	0.115191	0.521993	35	0.604963	0.848469
P00416	WT_NT-WT_EE	0.822749	0.349732	2.35251	8	0.0464984	0.262945
P00493	WT_NT-WT_EE	-0.000563138	0.0479375	-0.0117473	84	0.990655	0.996862
P00848	WT_NT-WT_EE	-0.25027	0.172829	-1.44808	6	0.197756	0.538299
P00920	WT_NT-WT_EE	0.154972	0.0790285	1.96097	63	0.0543067	0.28104
P01027	WT_NT-WT_EE	0.0454372	0.118261	0.38421	6	0.71407	0.90299
P01831	WT_NT-WT_EE	-0.0219488	0.0780434	-0.281239	27	0.780671	0.930187
P01942	WT_NT-WT_EE	0.329708	0.0757525	4.35244	36	0.000106492	0.00487832
P02088	WT_NT-WT_EE	0.377889	0.138349	2.73141	51	0.00863999	0.0962101
P02089	WT_NT-WT_EE	1.1331	0.108856	10.4092	28	3.9416e-11	4.1406e-08
P03888	WT_NT-WT_EE	0.186821	0.253743	0.736262	7	0.485507	0.792171
P03899	WT_NT-WT_EE	-0.157132	0.206058	-0.762563	8	0.46761	0.782564
P03911	WT_NT-WT_EE	-1.02546	0.855077	-1.19926	4	0.296609	0.653341
P03921	WT_NT-WT_EE	0.158899	0.0613245	2.59112	15	0.0204572	0.16105
P03930	WT_NT-WT_EE	-0.0868522	0.134464	-0.645916	8	0.536418	0.816317
P03995	WT_NT-WT_EE	-0.0977246	0.048031	-2.03461	161	0.0435304	0.25391
P04370	WT_NT-WT_EE	0.123644	0.0845308	1.46271	60	0.148766	0.472169
P04627	WT_NT-WT_EE	0.0068111	0.155239	0.043875	7	0.966229	0.992603
P04925	WT_NT-WT_EE	0.0136708	0.0437593	0.31241	14	0.759334	0.920306
P05063	WT_NT-WT_EE	-0.104311	0.0524802	-1.98763	128	0.048987	0.269428
P05064	WT_NT-WT_EE	0.0284915	0.0548938	0.51903	177	0.604388	0.848469
P05132	WT_NT-WT_EE	0.418933	0.0690665	6.06565	23	3.46711e-06	0.000363142
P05201	WT_NT-WT_EE	0.15626	0.0398784	3.91842	189	0.00012449	0.00526135
P05202	WT_NT-WT_EE	-0.131542	0.0460836	-2.85441	193	0.00478273	0.0665988
P05480	WT_NT-WT_EE	-0.0489527	0.470377	-0.104071	5	0.921159	0.984615
P05532	WT_NT-WT_EE	0.230968	0.216297	1.06783	7	0.321035	0.676704
P06151	WT_NT-WT_EE	0.0583488	0.0673608	0.866213	120	0.388102	0.723811
P06745	WT_NT-WT_EE	0.0218408	0.0697635	0.313069	87	0.754977	0.91902
P06801	WT_NT-WT_EE	0.0376417	0.0755406	0.498298	60	0.620096	0.858019
P06837	WT_NT-WT_EE	0.216672	0.138478	1.56466	72	0.122047	0.429551
P07310	WT_NT-WT_EE	-0.180377	0.139714	-1.29104	5	0.253155	0.606858
P07356	WT_NT-WT_EE	-0.277823	0.128811	-2.15683	11	0.0540018	0.28104
P07724	WT_NT-WT_EE	-0.0811099	0.0386176	-2.10033	211	0.0368873	0.232622
P07759	WT_NT-WT_EE	0.303239	0.0100148	30.2791	5	7.37099e-07	0.000118378
P07901	WT_NT-WT_EE	0.0609847	0.0493413	1.23597	188	0.21801	0.565324
P08003	WT_NT-WT_EE	0.0815674	0.0817504	0.997762	26	0.327591	0.682054
P08030	WT_NT-WT_EE	-0.15045	0.170397	-0.882936	15	0.391202	0.726044
P08113	WT_NT-WT_EE	0.00906922	0.0551434	0.164466	196	0.869534	0.959994
P08226	WT_NT-WT_EE	0.0803516	0.0572142	1.4044	64	0.165034	0.494553
P08228	WT_NT-WT_EE	0.106577	0.0543987	1.95918	36	0.0578719	0.28897
P08249	WT_NT-WT_EE	0.0760644	0.0335053	2.27022	129	0.0248527	0.178782
P08414	WT_NT-WT_EE	-0.16477	0.0952296	-1.73024	22	0.0975923	0.380554
P08551	WT_NT-WT_EE	0.331312	0.0568922	5.8235	163	2.98666e-08	7.19487e-06
P08553	WT_NT-WT_EE	0.305408	0.0458131	6.66639	181	3.06499e-10	1.47671e-07
P08752	WT_NT-WT_EE	-0.0422766	0.0690956	-0.611857	59	0.542983	0.818544
P09103	WT_NT-WT_EE	-0.00493636	0.0514593	-0.0959276	65	0.923873	0.985219
P09405	WT_NT-WT_EE	0.0914604	0.0483593	1.89127	84	0.0620354	0.29386
P09411	WT_NT-WT_EE	0.0194756	0.0461427	0.422074	166	0.673517	0.886702
P09528	WT_NT-WT_EE	0.532948	0.102652	5.1918	31	1.23922e-05	0.000904634
P09671	WT_NT-WT_EE	0.0347555	0.0815668	0.426099	59	0.671587	0.886009
P09813	WT_NT-WT_EE	-0.554625	0.734469	-0.755137	7	0.474802	0.785284
P0C028	WT_NT-WT_EE	0.0291791	0.181315	0.160931	7	0.876694	0.961645
P0C0A3	WT_NT-WT_EE	-0.0662972	0.151732	-0.436935	7	0.67532	0.886702
P0C7L0	WT_NT-WT_EE	-0.209789	0.0976208	-2.14902	9	0.0601324	0.291759
P10126	WT_NT-WT_EE	-0.00456224	0.0571639	-0.0798098	87	0.936572	0.985395
P10518	WT_NT-WT_EE	-0.280172	0.079317	-3.53231	43	0.000997993	0.0224688
P10605	WT_NT-WT_EE	-0.155334	0.0655204	-2.37078	50	0.0216464	0.166109
P10630	WT_NT-WT_EE	0.0226275	0.0998053	0.226717	27	0.822352	0.943241
P10637	WT_NT-WT_EE	0.0393864	0.0549073	0.717326	126	0.474501	0.785284
P10639	WT_NT-WT_EE	0.0233457	0.109517	0.21317	9	0.835945	0.944087
P10649	WT_NT-WT_EE	0.161622	0.0624269	2.58899	79	0.0114552	0.114512
P10852	WT_NT-WT_EE	-0.105781	0.0708653	-1.49271	106	0.138484	0.457623
P10922	WT_NT-WT_EE	0.125961	0.196287	0.641716	7	0.541493	0.818544
P11031	WT_NT-WT_EE	0.217495	0.0963024	2.25846	4	0.0868281	0.366269
P11352	WT_NT-WT_EE	0.135257	0.0786611	1.71949	8	0.123842	0.431077
P11404	WT_NT-WT_EE	0.0516192	0.0870442	0.593023	33	0.557209	0.822274
P11499	WT_NT-WT_EE	0.015254	0.0448427	0.340167	190	0.734107	0.907369
P11627	WT_NT-WT_EE	0.254466	0.0827486	3.07517	67	0.00304368	0.0482383
P11679	WT_NT-WT_EE	-0.643248	0.45421	-1.41619	5	0.215891	0.563958
P11798	WT_NT-WT_EE	0.0283404	0.0745064	0.380375	104	0.704443	0.902528
P11881	WT_NT-WT_EE	-0.184176	0.131486	-1.40072	20	0.176622	0.509477
P11983	WT_NT-WT_EE	0.0583995	0.0588406	0.992504	160	0.32245	0.67723
P12023	WT_NT-WT_EE	-0.0910547	0.0727882	-1.25096	50	0.216773	0.563958
P12367	WT_NT-WT_EE	-0.0748316	0.0614524	-1.21772	65	0.227734	0.579314
P12382	WT_NT-WT_EE	0.11291	0.0667327	1.69198	132	0.0930097	0.374676
P12658	WT_NT-WT_EE	-0.0716772	0.0738866	-0.970099	53	0.336404	0.687119
P12787	WT_NT-WT_EE	-0.297627	0.113981	-2.6112	49	0.0119401	0.115832
P12815	WT_NT-WT_EE	-0.022403	0.0741233	-0.30224	16	0.766363	0.923546
P12849	WT_NT-WT_EE	-0.0326	0.117457	-0.277547	9	0.78763	0.932294
P12960	WT_NT-WT_EE	-0.0367984	0.0366314	-1.00456	226	0.316184	0.671585
P12961	WT_NT-WT_EE	-0.433043	0.202568	-2.13777	15	0.0494062	0.269886
P12970	WT_NT-WT_EE	-0.163474	0.134921	-1.21163	22	0.238509	0.591669
P13020	WT_NT-WT_EE	-0.048028	0.0911041	-0.527178	25	0.602718	0.848469
P13595	WT_NT-WT_EE	0.0270676	0.0255035	1.06133	182	0.289947	0.645546
P13707	WT_NT-WT_EE	-0.0443275	0.0595053	-0.744934	78	0.45855	0.779018
P14094	WT_NT-WT_EE	-0.20045	0.0485653	-4.12743	90	8.17855e-05	0.00410461
P14106	WT_NT-WT_EE	-0.136488	0.164168	-0.831396	7	0.433191	0.76172
P14115	WT_NT-WT_EE	-0.260147	0.142979	-1.81947	8	0.106338	0.396926
P14131	WT_NT-WT_EE	0.101771	0.0885061	1.14988	18	0.265243	0.620963
P14148	WT_NT-WT_EE	-0.708091	0.149751	-4.72845	26	6.88286e-05	0.00376837
P14152	WT_NT-WT_EE	-0.0171609	0.0475835	-0.360649	88	0.719226	0.904102
P14206	WT_NT-WT_EE	0.118562	0.0852875	1.39015	65	0.169226	0.500061
P14211	WT_NT-WT_EE	-0.11342	0.0591264	-1.91827	95	0.0580801	0.28897
P14231	WT_NT-WT_EE	-0.143687	0.0443622	-3.23896	44	0.00228563	0.0399219
P14576	WT_NT-WT_EE	0.165845	0.174347	0.951235	8	0.369335	0.706694
P14685	WT_NT-WT_EE	0.214392	0.063512	3.37561	55	0.00135694	0.0293506
P14733	WT_NT-WT_EE	0.0384598	0.086394	0.445167	33	0.659105	0.878685
P14824	WT_NT-WT_EE	0.0594561	0.0532749	1.11602	158	0.266106	0.621775
P14869	WT_NT-WT_EE	-0.0729535	0.0832359	-0.876467	35	0.386753	0.722798
P14873	WT_NT-WT_EE	0.0109125	0.0278171	0.392296	488	0.69501	0.898225
P15105	WT_NT-WT_EE	-0.0525777	0.051749	-1.01602	118	0.311701	0.668049
P15116	WT_NT-WT_EE	-0.0718807	0.0638803	-1.12524	43	0.266729	0.622626
P15209	WT_NT-WT_EE	-0.30666	0.100723	-3.04459	9	0.0139141	0.127935
P15508	WT_NT-WT_EE	0.0560828	0.0821259	0.682888	54	0.497597	0.798644
P15532	WT_NT-WT_EE	0.022926	0.0586547	0.390863	27	0.698966	0.900914
P16014	WT_NT-WT_EE	0.0366839	0.0785993	0.466721	14	0.647879	0.875346
P16045	WT_NT-WT_EE	-0.535015	0.295667	-1.80952	8	0.10797	0.399304
P16054	WT_NT-WT_EE	-0.0478119	0.0710642	-0.672799	110	0.502486	0.801649
P16125	WT_NT-WT_EE	0.074151	0.041528	1.78557	141	0.0763189	0.33367
P16254	WT_NT-WT_EE	0.0804541	0.171377	0.469457	7	0.653014	0.877433
P16330	WT_NT-WT_EE	0.199175	0.0730984	2.72475	193	0.00702622	0.0846308
P16332	WT_NT-WT_EE	0.0258648	0.0805647	0.321044	6	0.759065	0.920306
P16460	WT_NT-WT_EE	0.156981	0.125843	1.24743	25	0.223798	0.574764
P16546	WT_NT-WT_EE	-0.0205564	0.0271365	-0.757518	1097	0.448902	0.772214
P16858	WT_NT-WT_EE	0.0158165	0.0557472	0.283719	149	0.77702	0.929123
P17156	WT_NT-WT_EE	0.0117453	0.058791	0.199781	64	0.842286	0.947285
P17182	WT_NT-WT_EE	0.124914	0.0537789	2.32274	115	0.0219518	0.167137
P17183	WT_NT-WT_EE	0.127658	0.0363829	3.50873	98	0.000681641	0.0177462
P17225	WT_NT-WT_EE	-0.126465	0.146859	-0.861137	6	0.422236	0.754016
P17426	WT_NT-WT_EE	0.0199532	0.0559867	0.356391	213	0.7219	0.905641
P17427	WT_NT-WT_EE	-0.0774828	0.0598924	-1.2937	242	0.197003	0.537739
P17710	WT_NT-WT_EE	0.0102126	0.0491536	0.207768	228	0.835595	0.944087
P17742	WT_NT-WT_EE	0.01004	0.0946195	0.106109	70	0.915799	0.981881
P17751	WT_NT-WT_EE	0.0672295	0.0486774	1.38112	97	0.170414	0.501256
P17809	WT_NT-WT_EE	-0.0792936	0.0444555	-1.78366	21	0.0889384	0.369936
P18052	WT_NT-WT_EE	-0.0314117	0.0925523	-0.339394	4	0.751384	0.917004
P18242	WT_NT-WT_EE	0.150964	0.0816392	1.84916	70	0.0686571	0.313351
P18572	WT_NT-WT_EE	-0.209377	0.0675534	-3.09944	50	0.00318045	0.0497513
P18760	WT_NT-WT_EE	0.154395	0.0708136	2.18031	81	0.032137	0.217466
P18872	WT_NT-WT_EE	0.0189201	0.0422691	0.447611	123	0.655221	0.878368
P19096	WT_NT-WT_EE	-0.0407695	0.0534647	-0.762549	247	0.44646	0.771473
P19157	WT_NT-WT_EE	0.111639	0.0511402	2.183	89	0.0316677	0.214894
P19246	WT_NT-WT_EE	0.403721	0.0666509	6.05724	132	1.3523e-08	3.61966e-06
P19253	WT_NT-WT_EE	-0.0783474	0.0791245	-0.990179	20	0.333916	0.687119
P19536	WT_NT-WT_EE	-0.170527	0.11874	-1.43615	14	0.172929	0.503891
P19783	WT_NT-WT_EE	-0.0741793	0.038232	-1.94024	50	0.0580003	0.28897
P20029	WT_NT-WT_EE	-0.0500119	0.0375063	-1.33343	150	0.184414	0.519593
P20060	WT_NT-WT_EE	-0.240426	0.0440196	-5.4618	5	0.00279936	0.0455653
P20108	WT_NT-WT_EE	-0.00357106	0.108879	-0.0327984	31	0.974046	0.992603
P20152	WT_NT-WT_EE	0.0805748	0.0495758	1.62528	110	0.106964	0.397573
P20357	WT_NT-WT_EE	-0.004853	0.0319944	-0.151683	630	0.879486	0.962628
P20444	WT_NT-WT_EE	-0.278528	0.0521172	-5.34427	31	8.00213e-06	0.000705962
P20917	WT_NT-WT_EE	0.090422	0.0903654	1.00063	72	0.320359	0.676375
P21107	WT_NT-WT_EE	0.291103	0.053419	5.44942	27	9.12758e-06	0.000732944
P21278	WT_NT-WT_EE	-0.0897596	0.199255	-0.450477	7	0.665988	0.881035
P21279	WT_NT-WT_EE	-0.0360557	0.0470857	-0.765745	63	0.446687	0.771473
P21447	WT_NT-WT_EE	0.201253	0.364148	0.552669	7	0.597687	0.84646
P21460	WT_NT-WT_EE	0.0428908	0.0760086	0.564289	33	0.576373	0.833423
P21619	WT_NT-WT_EE	0.147571	0.0671419	2.1979	22	0.0387749	0.237377
P22005	WT_NT-WT_EE	-0.26331	0.222249	-1.18475	8	0.270115	0.625078
P22315	WT_NT-WT_EE	-0.251141	0.0360604	-6.96447	7	0.000218354	0.00809255
P22599	WT_NT-WT_EE	0.580315	0.216284	2.68312	5	0.0436569	0.254032
P22723	WT_NT-WT_EE	-0.092492	0.0463974	-1.99347	16	0.0635457	0.298405
P22892	WT_NT-WT_EE	0.0794442	0.0798335	0.995124	36	0.326318	0.681133
P22907	WT_NT-WT_EE	0.293025	0.459058	0.638319	5	0.551352	0.820838
P23116	WT_NT-WT_EE	-0.199198	0.14646	-1.36009	23	0.186985	0.523964
P23198	WT_NT-WT_EE	0.428289	0.0166976	25.6498	6	2.31448e-07	3.98255e-05
P23242	WT_NT-WT_EE	-0.260519	0.127195	-2.04819	26	0.0507642	0.272401
P23492	WT_NT-WT_EE	-0.00209884	0.0749271	-0.0280118	21	0.977917	0.993984
P23506	WT_NT-WT_EE	0.0770663	0.0806838	0.955164	75	0.342563	0.690573
P23818	WT_NT-WT_EE	-0.0841566	0.0581287	-1.44776	55	0.15336	0.476103
P23819	WT_NT-WT_EE	-0.228635	0.0559662	-4.08524	118	8.05908e-05	0.00410461
P23927	WT_NT-WT_EE	-0.211732	0.109925	-1.92615	33	0.0627367	0.295267
P23953	WT_NT-WT_EE	0.2566	0.346133	0.741333	8	0.479685	0.786632
P24270	WT_NT-WT_EE	0.309039	0.0273006	11.3199	5	9.40697e-05	0.00462478
P24288	WT_NT-WT_EE	0.0596877	0.0733429	0.813817	45	0.420035	0.751533
P24369	WT_NT-WT_EE	-0.0039503	0.0680391	-0.0580593	35	0.954032	0.989777
P24472	WT_NT-WT_EE	0.0235126	0.0656439	0.358184	18	0.724371	0.906289
P24527	WT_NT-WT_EE	-0.105766	0.103042	-1.02643	57	0.309027	0.66489
P24547	WT_NT-WT_EE	0.120371	0.46496	0.258884	6	0.804378	0.937921
P24549	WT_NT-WT_EE	0.111622	0.100528	1.11035	28	0.276293	0.630293
P24668	WT_NT-WT_EE	0.19248	0.0272352	7.06733	7	0.000199314	0.00787126
P25444	WT_NT-WT_EE	0.0482101	0.0667679	0.722055	24	0.477238	0.785284
P26039	WT_NT-WT_EE	0.228385	0.0661807	3.45093	18	0.00285083	0.0460916
P26040	WT_NT-WT_EE	0.261081	0.149319	1.74848	24	0.0931635	0.374676
P26043	WT_NT-WT_EE	0.135611	0.00607302	22.33	5	3.34636e-06	0.000363142
P26048	WT_NT-WT_EE	-0.626282	0.148761	-4.21	8	0.00295589	0.0474716
P26231	WT_NT-WT_EE	-0.38599	0.597122	-0.646418	4	0.553228	0.82115
P26350	WT_NT-WT_EE	0.761386	0.312301	2.43799	8	0.0406919	0.243243
P26369	WT_NT-WT_EE	-0.328591	0.0829938	-3.95923	7	0.00546706	0.0719681
P26443	WT_NT-WT_EE	-0.057645	0.0475124	-1.21326	183	0.226594	0.57886
P26516	WT_NT-WT_EE	-0.0274664	0.0599138	-0.458432	21	0.651351	0.877085
P26638	WT_NT-WT_EE	0.122558	0.074761	1.63932	96	0.104419	0.393864
P26645	WT_NT-WT_EE	-0.0307673	0.0485731	-0.633423	88	0.5281	0.810963
P26883	WT_NT-WT_EE	0.0511516	0.0491736	1.04023	32	0.306031	0.660007
P27048	WT_NT-WT_EE	-0.0153441	0.0817589	-0.187675	18	0.853231	0.953355
P27546	WT_NT-WT_EE	0.0488255	0.0710987	0.686729	86	0.494101	0.797641
P27601	WT_NT-WT_EE	0.0143875	0.0904628	0.159043	5	0.87986	0.962628
P27612	WT_NT-WT_EE	-0.0820965	0.122751	-0.668804	23	0.510278	0.807131
P27659	WT_NT-WT_EE	0.00500743	0.0621907	0.0805173	81	0.936024	0.985395
P27773	WT_NT-WT_EE	-0.0174993	0.0578609	-0.302437	173	0.762682	0.922803
P28271	WT_NT-WT_EE	0.0635312	0.0579492	1.09633	22	0.284793	0.642985
P28352	WT_NT-WT_EE	-0.294671	0.132869	-2.21775	7	0.0620827	0.29386
P28474	WT_NT-WT_EE	0.0119657	0.0513017	0.233243	72	0.816235	0.943241
P28650	WT_NT-WT_EE	0.194221	0.138881	1.39847	15	0.182305	0.517126
P28652	WT_NT-WT_EE	-0.173932	0.0828291	-2.09989	81	0.0388507	0.237377
P28656	WT_NT-WT_EE	0.0894234	0.0862182	1.03717	43	0.305452	0.660007
P28658	WT_NT-WT_EE	0.098383	0.0630825	1.55959	32	0.128693	0.442887
P28660	WT_NT-WT_EE	0.0426209	0.0383729	1.1107	211	0.26796	0.623686
P28661	WT_NT-WT_EE	0.0113974	0.0939402	0.121326	56	0.903867	0.977365
P28663	WT_NT-WT_EE	-0.0953019	0.0503412	-1.89312	115	0.0608557	0.292617
P28738	WT_NT-WT_EE	0.134801	0.0735583	1.83258	43	0.0737958	0.326791
P28740	WT_NT-WT_EE	0.127686	0.0857664	1.48877	52	0.142589	0.462728
P28798	WT_NT-WT_EE	-0.140689	0.0584699	-2.40617	26	0.023525	0.172132
P29341	WT_NT-WT_EE	0.0443648	0.0313837	1.41363	81	0.161304	0.487554
P29387	WT_NT-WT_EE	-0.220537	0.124474	-1.77174	13	0.0998602	0.384901
P29595	WT_NT-WT_EE	-0.151015	0.0861854	-1.75221	8	0.117836	0.421073
P29699	WT_NT-WT_EE	-0.268987	0.174839	-1.53848	8	0.162491	0.490527
P29758	WT_NT-WT_EE	-0.100841	0.0517508	-1.94858	76	0.0550366	0.281939
P30275	WT_NT-WT_EE	-0.113712	0.0626051	-1.81633	124	0.0717348	0.322774
P30416	WT_NT-WT_EE	-0.0511383	0.0700355	-0.730177	49	0.468759	0.782564
P31230	WT_NT-WT_EE	0.14553	0.195813	0.743207	7	0.48155	0.788171
P31324	WT_NT-WT_EE	0.0531944	0.0695296	0.765061	59	0.447285	0.771473
P31648	WT_NT-WT_EE	-0.166361	0.0854138	-1.94771	31	0.060555	0.291759
P31650	WT_NT-WT_EE	0.00149654	0.0623442	0.0240045	25	0.98104	0.994655
P31786	WT_NT-WT_EE	0.0391268	0.0875838	0.446735	9	0.665622	0.881035
P31938	WT_NT-WT_EE	1.42356e-05	0.0941	0.000151282	74	0.99988	0.99988
P32020	WT_NT-WT_EE	-0.0996113	0.0628752	-1.58427	16	0.132696	0.451505
P32037	WT_NT-WT_EE	0.018443	0.0548694	0.336125	30	0.739116	0.910292
P32067	WT_NT-WT_EE	0.090418	0.0975112	0.927258	26	0.362321	0.702198
P32233	WT_NT-WT_EE	-0.200353	0.0734033	-2.72948	7	0.0293606	0.202085
P32848	WT_NT-WT_EE	-0.0547922	0.0701183	-0.781425	35	0.439806	0.769981
P32921	WT_NT-WT_EE	0.0880709	0.0925131	0.951982	34	0.347825	0.694785
P33173	WT_NT-WT_EE	-0.164846	0.0901709	-1.82815	37	0.0755991	0.331257
P34022	WT_NT-WT_EE	-0.0193248	0.0690063	-0.280044	34	0.781141	0.930187
P34152	WT_NT-WT_EE	0.0265658	0.349014	0.0761167	7	0.941456	0.985395
P34884	WT_NT-WT_EE	0.0464148	0.0803115	0.577934	27	0.568098	0.825919
P34914	WT_NT-WT_EE	-0.0102202	0.157139	-0.0650389	6	0.950256	0.988336
P35123	WT_NT-WT_EE	-0.332103	0.217193	-1.52907	7	0.170094	0.500926
P35235	WT_NT-WT_EE	0.0837051	0.070207	1.19226	14	0.252977	0.606858
P35276	WT_NT-WT_EE	-0.111482	0.0981876	-1.1354	8	0.289078	0.645416
P35278	WT_NT-WT_EE	0.185677	0.237865	0.780599	8	0.457512	0.778351
P35279	WT_NT-WT_EE	-0.0762922	0.350853	-0.217448	6	0.835065	0.944087
P35282	WT_NT-WT_EE	0.0191902	0.0479091	0.400556	5	0.705289	0.902528
P35283	WT_NT-WT_EE	-0.0207522	0.340554	-0.0609365	8	0.952905	0.989034
P35288	WT_NT-WT_EE	0.179205	0.136443	1.31341	7	0.230456	0.583215
P35290	WT_NT-WT_EE	0.0124105	0.154621	0.0802646	6	0.938637	0.985395
P35293	WT_NT-WT_EE	-0.00210903	0.0556712	-0.0378838	51	0.969928	0.992603
P35436	WT_NT-WT_EE	0.268043	0.43032	0.622892	5	0.560661	0.824059
P35438	WT_NT-WT_EE	-0.0618015	0.172834	-0.357577	11	0.727426	0.906289
P35486	WT_NT-WT_EE	-0.0214386	0.0438536	-0.488868	122	0.625813	0.861969
P35505	WT_NT-WT_EE	-0.0517875	0.306203	-0.169128	6	0.871254	0.960125
P35564	WT_NT-WT_EE	-0.0350218	0.0485384	-0.721527	133	0.471852	0.784992
P35585	WT_NT-WT_EE	-0.0615138	0.24161	-0.2546	8	0.805455	0.938395
P35700	WT_NT-WT_EE	0.0222155	0.0601073	0.369597	89	0.712561	0.902854
P35762	WT_NT-WT_EE	0.0302925	0.0823268	0.367954	17	0.717449	0.904102
P35802	WT_NT-WT_EE	-0.0828109	0.0494175	-1.67574	53	0.0996795	0.384901
P35803	WT_NT-WT_EE	0.186216	0.0936977	1.98741	18	0.0623097	0.294322
P35922	WT_NT-WT_EE	0.0798814	0.177637	0.44969	8	0.664868	0.880675
P35979	WT_NT-WT_EE	-0.134835	0.0439876	-3.0653	36	0.00410732	0.0603325
P35980	WT_NT-WT_EE	-0.155873	0.0707624	-2.20277	39	0.0335873	0.221931
P36536	WT_NT-WT_EE	0.114686	0.163071	0.703288	13	0.49428	0.797641
P36916	WT_NT-WT_EE	0.0606236	0.0832126	0.728538	7	0.489933	0.795467
P37040	WT_NT-WT_EE	0.0254741	0.0838571	0.30378	31	0.763325	0.922988
P37804	WT_NT-WT_EE	-0.291924	0.136335	-2.14122	10	0.0579158	0.28897
P38060	WT_NT-WT_EE	0.158105	0.27787	0.568991	6	0.59001	0.841524
P38647	WT_NT-WT_EE	0.0532513	0.0521791	1.02055	149	0.309123	0.66489
P39053	WT_NT-WT_EE	0.0496051	0.0416659	1.19055	276	0.234855	0.587503
P39054	WT_NT-WT_EE	0.0994569	0.103126	0.964423	7	0.366961	0.70403
P39447	WT_NT-WT_EE	0.113289	0.282953	0.400383	7	0.700812	0.902131
P40124	WT_NT-WT_EE	-0.0682291	0.0550686	-1.23898	126	0.217655	0.565011
P40142	WT_NT-WT_EE	0.0762867	0.0539662	1.4136	199	0.159041	0.48527
P40237	WT_NT-WT_EE	0.368308	0.0729207	5.0508	8	0.000988273	0.0224599
P40240	WT_NT-WT_EE	0.213791	0.211961	1.00864	9	0.339495	0.688605
P40336	WT_NT-WT_EE	0.0996019	0.149549	0.666016	5	0.534892	0.815025
P41105	WT_NT-WT_EE	-0.0868996	0.18118	-0.479633	8	0.644327	0.873485
P41216	WT_NT-WT_EE	-0.13515	0.0868159	-1.55674	9	0.153958	0.476103
P41242	WT_NT-WT_EE	0.0648008	0.218939	0.295977	5	0.779147	0.930111
P42125	WT_NT-WT_EE	-0.0941467	0.108025	-0.871525	29	0.390626	0.725741
P42208	WT_NT-WT_EE	0.116607	0.071041	1.6414	65	0.105544	0.396037
P42567	WT_NT-WT_EE	0.0898293	0.271513	0.330847	5	0.754175	0.91902
P42669	WT_NT-WT_EE	0.0543285	0.0610068	0.890532	67	0.376367	0.716168
P42859	WT_NT-WT_EE	0.392259	0.120342	3.25955	15	0.00527903	0.0710457
P42932	WT_NT-WT_EE	0.150915	0.0542924	2.77968	128	0.00626216	0.0789482
P43006	WT_NT-WT_EE	-0.189869	0.0528831	-3.59035	104	0.000505726	0.0143329
P43024	WT_NT-WT_EE	-0.207825	0.153316	-1.35553	32	0.184739	0.519902
P43247	WT_NT-WT_EE	0.0166018	0.303531	0.0546958	8	0.957722	0.990619
P43274	WT_NT-WT_EE	-0.103128	0.158674	-0.649933	8	0.533949	0.814367
P45376	WT_NT-WT_EE	-0.0577723	0.0697122	-0.828726	67	0.410202	0.7414
P45377	WT_NT-WT_EE	0.00183857	0.234319	0.0078464	7	0.993958	0.998102
P45591	WT_NT-WT_EE	0.0552686	0.0764361	0.72307	16	0.480075	0.786735
P45878	WT_NT-WT_EE	-0.2441	0.0644163	-3.78942	27	0.000770485	0.0187226
P45952	WT_NT-WT_EE	-0.409611	0.0669091	-6.12191	3	0.00876175	0.0963792
P46061	WT_NT-WT_EE	0.425599	0.104686	4.06549	5	0.00967671	0.104068
P46096	WT_NT-WT_EE	-0.0895251	0.0566491	-1.58034	129	0.116477	0.420657
P46097	WT_NT-WT_EE	-0.167754	0.0826645	-2.02933	15	0.0605559	0.291759
P46460	WT_NT-WT_EE	-0.11099	0.041301	-2.68733	348	0.00754837	0.0883658
P46471	WT_NT-WT_EE	0.0232965	0.0589115	0.395449	24	0.696005	0.899022
P46638	WT_NT-WT_EE	0.102009	0.0570045	1.78949	68	0.0779883	0.337903
P46660	WT_NT-WT_EE	0.305221	0.0439718	6.94129	172	7.60851e-11	4.58223e-08
P46664	WT_NT-WT_EE	0.0408817	0.0667089	0.612837	57	0.542422	0.818544
P46737	WT_NT-WT_EE	0.247629	0.192603	1.2857	6	0.245938	0.597243
P46935	WT_NT-WT_EE	-0.0774216	0.0917447	-0.84388	15	0.411993	0.741772
P47199	WT_NT-WT_EE	-0.00238626	0.0965953	-0.0247037	26	0.98048	0.994655
P47708	WT_NT-WT_EE	-0.192206	0.0542068	-3.54579	101	0.000594985	0.0162877
P47738	WT_NT-WT_EE	-0.00780416	0.0419157	-0.186187	127	0.852595	0.953087
P47740	WT_NT-WT_EE	-0.0985698	0.0866284	-1.13785	26	0.265562	0.621106
P47746	WT_NT-WT_EE	-0.286359	0.205747	-1.3918	7	0.206604	0.551784
P47753	WT_NT-WT_EE	0.166965	0.15977	1.04504	6	0.336268	0.687119
P47754	WT_NT-WT_EE	0.0305544	0.0468138	0.65268	69	0.516132	0.807546
P47757	WT_NT-WT_EE	-0.0395928	0.0374816	-1.05633	91	0.293616	0.650709
P47791	WT_NT-WT_EE	-0.194893	0.0972896	-2.00322	38	0.0523234	0.275814
P47802	WT_NT-WT_EE	-0.239048	0.12363	-1.93357	7	0.0944243	0.376549
P47809	WT_NT-WT_EE	-0.129445	0.0687012	-1.88417	54	0.06493	0.303855
P47857	WT_NT-WT_EE	-0.0561744	0.0397147	-1.41445	163	0.159138	0.48527
P47867	WT_NT-WT_EE	-0.410722	0.177934	-2.30828	7	0.0543239	0.28104
P47911	WT_NT-WT_EE	-0.0450261	0.0678608	-0.663507	40	0.510812	0.807445
P47915	WT_NT-WT_EE	0.223519	0.411781	0.54281	7	0.604105	0.848469
P47941	WT_NT-WT_EE	-0.0620214	0.261017	-0.237614	8	0.818153	0.943241
P47955	WT_NT-WT_EE	0.011043	0.0510837	0.216174	27	0.830477	0.943241
P47962	WT_NT-WT_EE	-0.00891845	0.104448	-0.0853869	31	0.932503	0.985395
P47963	WT_NT-WT_EE	0.113893	0.0531802	2.14165	42	0.0380672	0.236635
P48024	WT_NT-WT_EE	0.0739444	0.0352525	2.09757	5	0.0900309	0.371038
P48036	WT_NT-WT_EE	0.0688943	0.0588775	1.17013	60	0.246576	0.597861
P48318	WT_NT-WT_EE	0.00326515	0.0944719	0.0345622	42	0.972593	0.992603
P48320	WT_NT-WT_EE	0.0725243	0.0895392	0.809972	62	0.421054	0.752462
P48428	WT_NT-WT_EE	0.135343	0.0674239	2.00735	22	0.0571518	0.28897
P48453	WT_NT-WT_EE	-0.011058	0.053062	-0.208398	65	0.83557	0.944087
P48542	WT_NT-WT_EE	-0.244556	0.341668	-0.715772	6	0.501026	0.80091
P48543	WT_NT-WT_EE	0.0780478	0.189473	0.41192	8	0.691214	0.896356
P48678	WT_NT-WT_EE	0.398746	0.086427	4.61368	39	4.20279e-05	0.00259603
P48722	WT_NT-WT_EE	-0.0284291	0.0538864	-0.527574	164	0.598508	0.846858
P48755	WT_NT-WT_EE	0.367256	0.242802	1.51258	7	0.174149	0.505451
P48758	WT_NT-WT_EE	0.0151593	0.0424824	0.356837	116	0.721862	0.905641
P48771	WT_NT-WT_EE	-0.251817	0.10069	-2.50093	9	0.0338102	0.221931
P48774	WT_NT-WT_EE	-0.0475699	0.071182	-0.668286	94	0.505589	0.803936
P48962	WT_NT-WT_EE	-0.124462	0.0556737	-2.23557	61	0.0290507	0.200525
P49312	WT_NT-WT_EE	-0.0217238	0.0708054	-0.30681	60	0.76005	0.920306
P49442	WT_NT-WT_EE	0.0156579	0.0975508	0.160511	35	0.873402	0.960125
P49443	WT_NT-WT_EE	0.0879	0.116734	0.752994	15	0.463109	0.781055
P49615	WT_NT-WT_EE	0.146706	0.087724	1.67236	41	0.102069	0.390294
P49722	WT_NT-WT_EE	0.00973498	0.105941	0.0918906	43	0.927212	0.985395
P50114	WT_NT-WT_EE	0.397006	0.103797	3.82482	9	0.00405979	0.0603325
P50136	WT_NT-WT_EE	0.110133	0.132622	0.830431	5	0.444125	0.771473
P50153	WT_NT-WT_EE	-0.433908	0.271881	-1.59595	8	0.149167	0.472821
P50171	WT_NT-WT_EE	-0.0601588	0.155304	-0.387361	6	0.711857	0.902854
P50247	WT_NT-WT_EE	-0.0593541	0.0934953	-0.634835	72	0.527548	0.810963
P50396	WT_NT-WT_EE	0.0235043	0.0560937	0.419019	166	0.675744	0.886702
P50429	WT_NT-WT_EE	0.0281945	0.172794	0.163168	11	0.873345	0.960125
P50516	WT_NT-WT_EE	-0.0783453	0.0426854	-1.83541	237	0.0676976	0.311059
P50518	WT_NT-WT_EE	0.064173	0.0681274	0.941955	54	0.350411	0.696604
P50544	WT_NT-WT_EE	-0.142276	0.100838	-1.41094	31	0.168219	0.499085
P50571	WT_NT-WT_EE	-0.183402	0.0891271	-2.05776	21	0.0522403	0.275814
P50580	WT_NT-WT_EE	0.0882652	0.112853	0.782126	10	0.452262	0.774343
P51150	WT_NT-WT_EE	0.0715324	0.0455676	1.56981	83	0.120265	0.425616
P51174	WT_NT-WT_EE	-0.114023	0.0865699	-1.31712	25	0.199744	0.542485
P51410	WT_NT-WT_EE	0.0788284	0.120519	0.654073	13	0.524468	0.810766
P51660	WT_NT-WT_EE	-0.210343	0.176412	-1.19234	7	0.271974	0.625775
P51830	WT_NT-WT_EE	0.233027	0.118923	1.95948	13	0.0718551	0.322774
P51855	WT_NT-WT_EE	0.00181237	0.0394144	0.0459825	22	0.963739	0.992603
P51859	WT_NT-WT_EE	-0.0779063	0.0950246	-0.819854	31	0.418559	0.749671
P51863	WT_NT-WT_EE	-0.146233	0.0527006	-2.77478	76	0.0069487	0.0841177
P51880	WT_NT-WT_EE	-0.0364811	0.0277712	-1.31363	6	0.236963	0.590197
P51881	WT_NT-WT_EE	0.0193599	0.0831764	0.232757	59	0.816756	0.943241
P51906	WT_NT-WT_EE	0.0236388	0.305987	0.0772543	8	0.940318	0.985395
P52196	WT_NT-WT_EE	0.0287897	0.0825797	0.348629	25	0.730287	0.906289
P52480	WT_NT-WT_EE	0.000998792	0.0433463	0.0230422	271	0.981634	0.994655
P52503	WT_NT-WT_EE	-0.0599836	0.119152	-0.503422	15	0.62198	0.859349
P52760	WT_NT-WT_EE	0.189892	0.0289382	6.562	16	6.54253e-06	0.00060619
P53026	WT_NT-WT_EE	-0.0372457	0.117003	-0.318332	25	0.752877	0.91832
P53395	WT_NT-WT_EE	0.0922481	0.0598331	1.54176	39	0.131209	0.449536
P53810	WT_NT-WT_EE	-0.134398	0.0876547	-1.53326	74	0.129476	0.444946
P53986	WT_NT-WT_EE	-0.0981996	0.0815777	-1.20376	15	0.247338	0.598149
P53994	WT_NT-WT_EE	-0.172564	0.0705451	-2.44615	27	0.0212367	0.164967
P53996	WT_NT-WT_EE	0.014275	0.192392	0.0741974	8	0.942675	0.985395
P54071	WT_NT-WT_EE	0.100888	0.0720821	1.39962	96	0.16485	0.494553
P54227	WT_NT-WT_EE	0.222312	0.0492959	4.50975	14	0.00048997	0.0143329
P54728	WT_NT-WT_EE	-0.0181051	0.0557619	-0.324685	7	0.754907	0.91902
P54775	WT_NT-WT_EE	0.206036	0.0685006	3.0078	39	0.00459028	0.065047
P54822	WT_NT-WT_EE	-0.334009	0.214247	-1.55899	5	0.17974	0.514521
P54823	WT_NT-WT_EE	-0.24405	0.10395	-2.34776	30	0.0256757	0.18192
P54923	WT_NT-WT_EE	0.0402768	0.106102	0.379605	20	0.708239	0.902724
P55012	WT_NT-WT_EE	-0.00426949	0.129773	-0.0328995	9	0.974473	0.992603
P55066	WT_NT-WT_EE	-0.125643	0.0504359	-2.49114	101	0.0143628	0.129186
P55088	WT_NT-WT_EE	0.0220052	0.120016	0.183352	21	0.85628	0.954358
P55258	WT_NT-WT_EE	0.0623463	0.219441	0.284114	7	0.784544	0.930459
P55264	WT_NT-WT_EE	-0.344176	0.0859852	-4.00273	50	0.000207371	0.00805737
P55302	WT_NT-WT_EE	0.115683	0.0711249	1.62648	13	0.127832	0.442311
P55821	WT_NT-WT_EE	0.0126879	0.222859	0.0569324	8	0.955995	0.99007
P56135	WT_NT-WT_EE	0.0068497	0.109327	0.0626531	9	0.951412	0.988336
P56371	WT_NT-WT_EE	0.448379	0.0382475	11.7231	6	2.32438e-05	0.00147353
P56375	WT_NT-WT_EE	-0.0493713	0.0357191	-1.38221	16	0.185899	0.522557
P56376	WT_NT-WT_EE	-0.116328	0.0409168	-2.84303	7	0.024936	0.178782
P56379	WT_NT-WT_EE	0.0280083	0.041553	0.674039	9	0.517223	0.807546
P56380	WT_NT-WT_EE	-0.226997	0.116741	-1.94445	21	0.0653581	0.305131
P56387	WT_NT-WT_EE	-0.0553999	0.148769	-0.372389	8	0.719275	0.904102
P56391	WT_NT-WT_EE	-0.110657	0.0441119	-2.50856	34	0.0170561	0.144017
P56394	WT_NT-WT_EE	-0.166354	0.155996	-1.0664	7	0.321638	0.676704
P56395	WT_NT-WT_EE	0.0202044	0.110324	0.183137	18	0.856738	0.954358
P56399	WT_NT-WT_EE	-0.0332553	0.0579959	-0.573408	170	0.567126	0.825643
P56480	WT_NT-WT_EE	0.0395092	0.0393003	1.00532	204	0.315936	0.671585
P56564	WT_NT-WT_EE	0.0147264	0.0688703	0.213829	71	0.831294	0.943241
P56565	WT_NT-WT_EE	0.274149	0.241664	1.13442	8	0.289463	0.645416
P56695	WT_NT-WT_EE	0.258939	0.155538	1.6648	8	0.134519	0.454496
P56812	WT_NT-WT_EE	-0.0991361	0.0877582	-1.12965	12	0.280698	0.638529
P56873	WT_NT-WT_EE	0.0470747	0.0804279	0.585304	4	0.589772	0.841524
P56959	WT_NT-WT_EE	0.0576096	0.0826011	0.697443	14	0.496945	0.798644
P57746	WT_NT-WT_EE	-0.0417318	0.0605087	-0.689682	87	0.49223	0.796361
P57759	WT_NT-WT_EE	-0.00922508	0.0746525	-0.123574	17	0.903102	0.977346
P57776	WT_NT-WT_EE	-0.0929291	0.121291	-0.766168	44	0.447667	0.771473
P57780	WT_NT-WT_EE	-0.0186851	0.0769371	-0.242862	97	0.808625	0.940144
P58044	WT_NT-WT_EE	-0.0119195	0.0825373	-0.144414	19	0.886695	0.967473
P58252	WT_NT-WT_EE	0.021681	0.0529746	0.409272	230	0.682721	0.889975
P58281	WT_NT-WT_EE	-0.0265908	0.0590529	-0.450288	185	0.65303	0.877433
P58389	WT_NT-WT_EE	-0.125659	0.0470572	-2.67034	49	0.0102525	0.107853
P58404	WT_NT-WT_EE	-0.0742331	0.10515	-0.705975	16	0.490356	0.795467
P58771	WT_NT-WT_EE	0.107864	0.129807	0.830954	8	0.4301	0.759702
P58871	WT_NT-WT_EE	0.00560307	0.0958014	0.0584863	10	0.954513	0.989851
P59017	WT_NT-WT_EE	0.175878	0.0848841	2.07198	30	0.0469594	0.26493
P59108	WT_NT-WT_EE	0.0763325	0.195421	0.390605	8	0.706285	0.902528
P59279	WT_NT-WT_EE	-0.103367	0.304986	-0.338925	7	0.744606	0.913231
P59325	WT_NT-WT_EE	-0.170021	0.0754764	-2.25265	27	0.0326141	0.219462
P59764	WT_NT-WT_EE	-0.169123	0.126817	-1.33359	20	0.197327	0.537739
P59999	WT_NT-WT_EE	0.417304	0.0297806	14.0126	50	0	0
P60041	WT_NT-WT_EE	0.00728342	0.256157	0.0284335	8	0.978013	0.993984
P60122	WT_NT-WT_EE	0.604613	0.338065	1.78845	7	0.116842	0.420657
P60202	WT_NT-WT_EE	0.165259	0.0608476	2.71596	67	0.0083991	0.0947621
P60229	WT_NT-WT_EE	-0.147491	0.183851	-0.802233	13	0.436839	0.765759
P60335	WT_NT-WT_EE	-0.351316	0.0547949	-6.41148	36	1.96607e-07	3.64328e-05
P60469	WT_NT-WT_EE	-0.0704833	0.0596575	-1.18147	50	0.243007	0.59436
P60487	WT_NT-WT_EE	-0.136018	0.0831062	-1.63668	48	0.108238	0.399304
P60521	WT_NT-WT_EE	0.154688	0.0796816	1.94133	4	0.124187	0.431077
P60603	WT_NT-WT_EE	-0.168465	0.265565	-0.634365	7	0.546007	0.818544
P60710	WT_NT-WT_EE	-0.282507	0.406081	-0.695691	8	0.506325	0.803982
P60761	WT_NT-WT_EE	0.220786	0.50612	0.436232	5	0.680861	0.889649
P60766	WT_NT-WT_EE	0.120192	0.0857455	1.40172	47	0.167567	0.498357
P60824	WT_NT-WT_EE	0.0262198	0.168095	0.155982	8	0.879911	0.962628
P60840	WT_NT-WT_EE	0.212678	0.206046	1.03219	8	0.332175	0.686417
P60843	WT_NT-WT_EE	-0.186949	0.0664186	-2.81471	40	0.00753878	0.0883658
P60867	WT_NT-WT_EE	0.121635	0.0878888	1.38397	17	0.18427	0.519593
P60879	WT_NT-WT_EE	0.0026869	0.0446869	0.0601272	117	0.952157	0.988684
P60904	WT_NT-WT_EE	-0.0729027	0.0736383	-0.990011	17	0.336052	0.687119
P61021	WT_NT-WT_EE	0.381856	0.0677176	5.63895	5	0.00243267	0.041054
P61022	WT_NT-WT_EE	-0.116589	0.0496883	-2.34641	6	0.0573389	0.28897
P61027	WT_NT-WT_EE	0.143442	0.133101	1.07769	26	0.291069	0.647448
P61028	WT_NT-WT_EE	0.322423	0.0731894	4.40533	8	0.00227053	0.0399219
P61082	WT_NT-WT_EE	-0.00512666	0.0722892	-0.0709187	57	0.943711	0.985395
P61087	WT_NT-WT_EE	-0.072949	0.136424	-0.534723	9	0.605798	0.848469
P61089	WT_NT-WT_EE	-0.0991562	0.0731743	-1.35507	48	0.181739	0.516894
P61161	WT_NT-WT_EE	-0.18659	0.0440191	-4.23883	62	7.60419e-05	0.00407078
P61164	WT_NT-WT_EE	0.097468	0.210186	0.463724	20	0.647853	0.875346
P61202	WT_NT-WT_EE	-0.24106	0.0870608	-2.76887	42	0.00833641	0.0947284
P61205	WT_NT-WT_EE	-0.490652	0.539313	-0.909773	7	0.393189	0.727491
P61211	WT_NT-WT_EE	-0.0277794	0.120915	-0.229744	7	0.82486	0.943241
P61222	WT_NT-WT_EE	0.0182888	0.0615799	0.296993	34	0.768278	0.924005
P61226	WT_NT-WT_EE	-0.0340727	0.0952523	-0.35771	25	0.723563	0.906289
P61255	WT_NT-WT_EE	-0.0561633	0.0421083	-1.33378	6	0.230671	0.583215
P61264	WT_NT-WT_EE	0.0400558	0.0462257	0.866527	104	0.388196	0.723811
P61294	WT_NT-WT_EE	-0.0107407	0.098842	-0.108666	9	0.915852	0.981881
P61329	WT_NT-WT_EE	0.218474	0.394708	0.553508	7	0.597143	0.84624
P61358	WT_NT-WT_EE	-0.0485487	0.0867559	-0.559601	26	0.580541	0.836423
P61750	WT_NT-WT_EE	-0.0486494	0.0458016	-1.06218	16	0.303925	0.660007
P61759	WT_NT-WT_EE	0.415863	0.0999413	4.16107	20	0.000482715	0.0143329
P61922	WT_NT-WT_EE	-0.149674	0.0510739	-2.93054	197	0.00378349	0.0573235
P61957	WT_NT-WT_EE	0.00451916	0.120167	0.0376074	8	0.970922	0.992603
P61961	WT_NT-WT_EE	0.252455	0.0791671	3.18888	8	0.0128249	0.122115
P61963	WT_NT-WT_EE	-0.284181	0.344623	-0.824615	4	0.455924	0.777371
P61967	WT_NT-WT_EE	-0.566154	0.258637	-2.18899	8	0.0600156	0.291759
P61971	WT_NT-WT_EE	-0.00174438	0.0794507	-0.0219556	42	0.982587	0.994655
P61979	WT_NT-WT_EE	0.0528724	0.0592846	0.891842	130	0.374126	0.713029
P61982	WT_NT-WT_EE	-0.127141	0.0636812	-1.99652	69	0.0498246	0.270332
P62046	WT_NT-WT_EE	0.15873	0.160685	0.987836	8	0.352165	0.698242
P62073	WT_NT-WT_EE	-0.230632	0.210313	-1.09661	9	0.301285	0.656799
P62075	WT_NT-WT_EE	-0.209885	0.0457847	-4.58418	15	0.000358044	0.011349
P62077	WT_NT-WT_EE	-0.0961935	0.109436	-0.878995	7	0.408562	0.740019
P62082	WT_NT-WT_EE	0.163605	0.0550365	2.97266	27	0.00614327	0.0783023
P62137	WT_NT-WT_EE	0.0418225	0.0718704	0.581915	27	0.565452	0.825243
P62141	WT_NT-WT_EE	-0.0588513	0.0462126	-1.27349	32	0.212017	0.558713
P62192	WT_NT-WT_EE	0.076076	0.0521384	1.45912	35	0.15345	0.476103
P62196	WT_NT-WT_EE	-0.0581365	0.0871436	-0.667134	34	0.509189	0.805937
P62204	WT_NT-WT_EE	0.0462974	0.0605626	0.764456	62	0.447495	0.771473
P62242	WT_NT-WT_EE	-0.160772	0.0581795	-2.76338	58	0.0076534	0.0883658
P62245	WT_NT-WT_EE	-0.0340774	0.0609994	-0.558652	21	0.582308	0.83748
P62259	WT_NT-WT_EE	0.0332863	0.0381697	0.872061	135	0.384723	0.721823
P62264	WT_NT-WT_EE	0.106265	0.0483795	2.19648	16	0.0431397	0.252855
P62267	WT_NT-WT_EE	-0.154076	0.10906	-1.41277	9	0.19136	0.531089
P62270	WT_NT-WT_EE	0.0925457	0.0802786	1.15281	25	0.259893	0.616224
P62274	WT_NT-WT_EE	-0.271732	0.241332	-1.12597	6	0.30319	0.659193
P62281	WT_NT-WT_EE	-0.179471	0.0622325	-2.88388	9	0.0180634	0.147507
P62301	WT_NT-WT_EE	0.0078307	0.043654	0.179381	18	0.859642	0.955643
P62305	WT_NT-WT_EE	0.291244	0.180263	1.61567	6	0.157294	0.482088
P62307	WT_NT-WT_EE	0.0360871	0.161724	0.223139	8	0.829019	0.943241
P62309	WT_NT-WT_EE	0.104404	0.148314	0.703934	7	0.50421	0.803334
P62315	WT_NT-WT_EE	0.118866	0.113894	1.04366	7	0.33134	0.686417
P62317	WT_NT-WT_EE	-0.0363655	0.101385	-0.358689	7	0.730402	0.906289
P62320	WT_NT-WT_EE	0.273248	0.106856	2.55716	8	0.0337961	0.221931
P62331	WT_NT-WT_EE	-0.28874	0.0871029	-3.31493	32	0.00228693	0.0399219
P62334	WT_NT-WT_EE	-0.139823	0.0997209	-1.40214	30	0.171137	0.501299
P62482	WT_NT-WT_EE	0.0362141	0.0992192	0.364991	76	0.716132	0.904102
P62484	WT_NT-WT_EE	0.132909	0.0806951	1.64705	21	0.114432	0.41516
P62500	WT_NT-WT_EE	0.0476385	0.14263	0.334	12	0.744144	0.913231
P62627	WT_NT-WT_EE	0.11058	0.0647098	1.70885	15	0.10808	0.399304
P62631	WT_NT-WT_EE	-0.0396933	0.0685376	-0.579145	67	0.564433	0.825243
P62702	WT_NT-WT_EE	0.0453087	0.0763081	0.59376	99	0.554027	0.821718
P62715	WT_NT-WT_EE	-0.0855524	0.216474	-0.395208	8	0.703018	0.902528
P62717	WT_NT-WT_EE	0.0363769	0.0935819	0.388718	6	0.710905	0.902854
P62743	WT_NT-WT_EE	0.0948969	0.0784103	1.21026	42	0.232946	0.585159
P62746	WT_NT-WT_EE	0.0249958	0.0318089	0.785811	52	0.435544	0.764742
P62748	WT_NT-WT_EE	-0.098028	0.0413985	-2.36791	20	0.0280785	0.194931
P62751	WT_NT-WT_EE	-0.0729463	0.0710216	-1.0271	23	0.315054	0.671585
P62754	WT_NT-WT_EE	-0.20604	0.0999562	-2.06131	25	0.0498183	0.270332
P62761	WT_NT-WT_EE	0.190371	0.0503144	3.78363	81	0.000294907	0.00986708
P62774	WT_NT-WT_EE	-0.0260822	0.134045	-0.194578	35	0.846848	0.949369
P62806	WT_NT-WT_EE	0.304458	0.0986626	3.08585	26	0.00477349	0.0665988
P62814	WT_NT-WT_EE	-0.0724173	0.0468494	-1.54574	182	0.123903	0.431077
P62821	WT_NT-WT_EE	0.688562	0.221905	3.10297	16	0.00683727	0.0831867
P62823	WT_NT-WT_EE	-0.0589095	0.0666838	-0.883415	27	0.384811	0.721823
P62827	WT_NT-WT_EE	-0.123901	0.0730424	-1.69629	42	0.0972314	0.380525
P62830	WT_NT-WT_EE	-0.135404	0.0845524	-1.60142	9	0.143748	0.463334
P62835	WT_NT-WT_EE	-0.091844	0.29612	-0.310158	8	0.764367	0.922988
P62838	WT_NT-WT_EE	-0.204325	0.129023	-1.58363	9	0.147739	0.471594
P62843	WT_NT-WT_EE	-0.805022	0.263814	-3.05147	6	0.0224695	0.168671
P62849	WT_NT-WT_EE	0.14538	0.145722	0.997658	8	0.347661	0.694785
P62852	WT_NT-WT_EE	-0.00587059	0.0693869	-0.0846067	9	0.934426	0.985395
P62855	WT_NT-WT_EE	0.212587	0.113102	1.87961	9	0.0928643	0.374676
P62858	WT_NT-WT_EE	0.258481	0.0123654	20.9036	7	1.44129e-07	2.89339e-05
P62869	WT_NT-WT_EE	-0.0548753	0.0536706	-1.02245	32	0.314238	0.671585
P62874	WT_NT-WT_EE	-0.0790084	0.0736569	-1.07265	54	0.288197	0.645074
P62880	WT_NT-WT_EE	0.111996	0.1316	0.851033	35	0.400536	0.733278
P62881	WT_NT-WT_EE	-0.0988323	0.0650755	-1.51873	41	0.136504	0.456654
P62889	WT_NT-WT_EE	-0.0455086	0.0581902	-0.782066	15	0.446346	0.771473
P62897	WT_NT-WT_EE	-1.34643	0.177491	-7.58586	36	5.68116e-09	1.71074e-06
P62900	WT_NT-WT_EE	0.303844	0.0878252	3.45964	7	0.0105527	0.109105
P62908	WT_NT-WT_EE	0.0726765	0.0703598	1.03293	60	0.305784	0.660007
P62911	WT_NT-WT_EE	0.0383954	0.0924612	0.41526	13	0.684724	0.891969
P62918	WT_NT-WT_EE	0.00760917	0.104447	0.0728516	37	0.942317	0.985395
P62960	WT_NT-WT_EE	0.468228	0.449025	1.04276	8	0.327541	0.682054
P62962	WT_NT-WT_EE	0.291804	0.0524296	5.56564	44	1.46144e-06	0.000195589
P62983	WT_NT-WT_EE	0.102417	0.0566395	1.80823	44	0.0774078	0.336539
P62996	WT_NT-WT_EE	-0.0262565	0.0527782	-0.497488	7	0.634089	0.866847
P63001	WT_NT-WT_EE	-0.0112707	0.0700066	-0.160995	41	0.872888	0.960125
P63005	WT_NT-WT_EE	0.0676347	0.0742444	0.910974	62	0.365838	0.70403
P63011	WT_NT-WT_EE	0.0816549	0.0226694	3.60198	35	0.000970143	0.0224599
P63017	WT_NT-WT_EE	-0.00572912	0.0335996	-0.170512	150	0.864837	0.959205
P63024	WT_NT-WT_EE	0.0759759	0.155651	0.488118	4	0.651015	0.877085
P63028	WT_NT-WT_EE	0.0644272	0.0677701	0.950673	34	0.34848	0.69494
P63037	WT_NT-WT_EE	0.00580032	0.136152	0.0426019	23	0.966387	0.992603
P63038	WT_NT-WT_EE	0.108419	0.0470914	2.3023	178	0.0224755	0.168671
P63040	WT_NT-WT_EE	-0.00494806	0.147054	-0.0336479	24	0.973436	0.992603
P63044	WT_NT-WT_EE	0.0786921	0.217456	0.361876	9	0.725796	0.906289
P63046	WT_NT-WT_EE	0.141826	0.150852	0.940161	16	0.361113	0.701342
P63054	WT_NT-WT_EE	0.0901755	0.0921602	0.978465	18	0.340813	0.689352
P63073	WT_NT-WT_EE	-0.120482	0.121428	-0.992207	9	0.347022	0.694785
P63082	WT_NT-WT_EE	0.208086	0.217603	0.956265	8	0.366939	0.70403
P63085	WT_NT-WT_EE	0.00262554	0.0896858	0.0292749	113	0.976697	0.993984
P63087	WT_NT-WT_EE	0.0479594	0.0360297	1.33111	8	0.219838	0.568229
P63089	WT_NT-WT_EE	0.115294	0.346588	0.332654	8	0.747945	0.915062
P63094	WT_NT-WT_EE	-0.0427666	0.0872949	-0.48991	48	0.62643	0.862325
P63101	WT_NT-WT_EE	0.0545163	0.0253362	2.15171	104	0.033734	0.221931
P63141	WT_NT-WT_EE	0.209469	0.109368	1.91526	7	0.0970044	0.380525
P63143	WT_NT-WT_EE	0.203198	0.224306	0.905897	6	0.399905	0.733278
P63158	WT_NT-WT_EE	-0.0685042	0.104731	-0.654094	36	0.517208	0.807546
P63168	WT_NT-WT_EE	-0.112706	0.167754	-0.671852	8	0.520604	0.80897
P63213	WT_NT-WT_EE	-0.579357	0.135704	-4.26926	9	0.00208258	0.0385919
P63216	WT_NT-WT_EE	0.0413482	0.0850464	0.486185	18	0.632703	0.866012
P63242	WT_NT-WT_EE	0.0124792	0.127082	0.0981984	27	0.9225	0.984627
P63254	WT_NT-WT_EE	-0.433525	0.273441	-1.58545	8	0.151525	0.476103
P63260	WT_NT-WT_EE	-0.297948	0.306319	-0.972673	8	0.359203	0.699551
P63276	WT_NT-WT_EE	-0.0415537	0.125096	-0.332173	18	0.743595	0.913231
P63280	WT_NT-WT_EE	0.149568	0.152064	0.983589	6	0.363302	0.702967
P63318	WT_NT-WT_EE	0.107323	0.0539358	1.98982	169	0.0482231	0.267672
P63321	WT_NT-WT_EE	-0.531944	0.0822774	-6.46524	13	2.11537e-05	0.00141553
P63323	WT_NT-WT_EE	0.0208051	0.0700357	0.297064	35	0.768174	0.924005
P63325	WT_NT-WT_EE	0.262806	0.188459	1.3945	8	0.200671	0.543166
P63328	WT_NT-WT_EE	0.0819521	0.0490198	1.67182	114	0.0973033	0.380525
P63330	WT_NT-WT_EE	-0.00441465	0.117586	-0.037544	8	0.970971	0.992603
P67778	WT_NT-WT_EE	0.0369684	0.0750251	0.492748	89	0.623404	0.85961
P67871	WT_NT-WT_EE	-0.0698663	0.0998235	-0.699898	34	0.488753	0.79447
P67984	WT_NT-WT_EE	-0.362671	0.0556287	-6.5195	18	3.9588e-06	0.000397365
P68037	WT_NT-WT_EE	0.036084	0.097028	0.371893	35	0.712215	0.902854
P68040	WT_NT-WT_EE	-0.140642	0.0819666	-1.71585	68	0.0907428	0.371768
P68181	WT_NT-WT_EE	0.398399	0.118785	3.35395	23	0.00274834	0.0455129
P68254	WT_NT-WT_EE	0.0279455	0.0509519	0.548468	61	0.585372	0.839375
P68368	WT_NT-WT_EE	0.130312	0.085458	1.52486	52	0.133353	0.452461
P68369	WT_NT-WT_EE	0.262341	0.397309	0.660295	8	0.527615	0.810963
P68372	WT_NT-WT_EE	-0.0584181	0.221974	-0.263176	8	0.799066	0.93541
P68404	WT_NT-WT_EE	0.106622	0.0710855	1.49991	66	0.138405	0.457623
P68433	WT_NT-WT_EE	-1.42556	0.945948	-1.50702	4	0.206282	0.551536
P68510	WT_NT-WT_EE	-0.0617449	0.0556496	-1.10953	81	0.270485	0.625334
P70168	WT_NT-WT_EE	0.0471054	0.0645219	0.730069	141	0.466559	0.782564
P70175	WT_NT-WT_EE	-0.123771	0.0604204	-2.04849	75	0.0440114	0.254864
P70188	WT_NT-WT_EE	-0.133161	0.294185	-0.452643	7	0.664501	0.880675
P70195	WT_NT-WT_EE	0.125777	0.0691527	1.81883	13	0.0920399	0.373672
P70202	WT_NT-WT_EE	0.0156514	0.0722684	0.216574	18	0.830976	0.943241
P70206	WT_NT-WT_EE	0.00277062	0.0787296	0.0351916	14	0.972424	0.992603
P70232	WT_NT-WT_EE	0.13897	0.077108	1.80228	5	0.131371	0.449536
P70236	WT_NT-WT_EE	-0.445337	0.203534	-2.18802	6	0.071269	0.322114
P70290	WT_NT-WT_EE	0.353111	0.0891687	3.96004	7	0.00546142	0.0719681
P70296	WT_NT-WT_EE	-0.00697765	0.041726	-0.167226	98	0.867537	0.959648
P70297	WT_NT-WT_EE	0.0325421	0.0411451	0.79091	23	0.437077	0.765759
P70333	WT_NT-WT_EE	-0.691511	0.216233	-3.198	7	0.0151078	0.133273
P70336	WT_NT-WT_EE	0.163605	0.062593	2.61378	56	0.0114801	0.114512
P70349	WT_NT-WT_EE	0.122783	0.0753026	1.63052	34	0.112222	0.41122
P70362	WT_NT-WT_EE	0.0397914	0.228696	0.173993	6	0.867593	0.959648
P70372	WT_NT-WT_EE	-0.151723	0.0702188	-2.16072	32	0.0383095	0.236635
P70392	WT_NT-WT_EE	0.0253472	0.237525	0.106714	7	0.91801	0.98332
P70398	WT_NT-WT_EE	0.0200149	0.0781758	0.256025	59	0.798822	0.93541
P70399	WT_NT-WT_EE	-0.12605	0.110787	-1.13777	6	0.298602	0.654388
P70404	WT_NT-WT_EE	0.00442794	0.0507673	0.0872204	78	0.93072	0.985395
P70414	WT_NT-WT_EE	-0.0466937	0.128201	-0.364224	50	0.717227	0.904102
P70429	WT_NT-WT_EE	-0.243476	0.187143	-1.30102	6	0.240979	0.59297
P70441	WT_NT-WT_EE	-0.0598859	0.0927105	-0.645945	33	0.522782	0.809891
P70663	WT_NT-WT_EE	-0.0875566	0.121357	-0.721481	22	0.478212	0.785284
P70698	WT_NT-WT_EE	-0.13282	0.343512	-0.386654	6	0.712353	0.902854
P70699	WT_NT-WT_EE	-0.16806	0.00156703	-107.248	5	1.33646e-09	5.3659e-07
P70704	WT_NT-WT_EE	-0.225525	0.0441165	-5.11205	76	2.31077e-06	0.000278333
P80313	WT_NT-WT_EE	0.0106774	0.0782019	0.136536	98	0.891677	0.970282
P80314	WT_NT-WT_EE	0.172684	0.0497264	3.47269	165	0.00065802	0.0174195
P80315	WT_NT-WT_EE	0.0685281	0.0606329	1.13021	116	0.260718	0.617572
P80316	WT_NT-WT_EE	0.0415027	0.0649029	0.639458	143	0.523548	0.810557
P80317	WT_NT-WT_EE	-0.0234253	0.0547264	-0.428044	111	0.669448	0.883751
P80318	WT_NT-WT_EE	0.00410562	0.051782	0.0792866	129	0.936928	0.985395
P80560	WT_NT-WT_EE	0.0587197	0.136385	0.430543	7	0.679746	0.889467
P83940	WT_NT-WT_EE	-0.0502321	0.0661238	-0.759667	26	0.454287	0.776154
P84075	WT_NT-WT_EE	0.12658	0.054552	2.32036	36	0.026103	0.183866
P84078	WT_NT-WT_EE	-0.109127	0.624851	-0.174645	5	0.86821	0.959648
P84084	WT_NT-WT_EE	0.10413	0.100635	1.03472	32	0.308555	0.664856
P84086	WT_NT-WT_EE	-0.0208062	0.0596792	-0.348634	35	0.729452	0.906289
P84089	WT_NT-WT_EE	0.0341875	0.076214	0.448573	9	0.664345	0.880675
P84091	WT_NT-WT_EE	0.0429611	0.0609819	0.704489	148	0.482236	0.788666
P84096	WT_NT-WT_EE	-0.0167691	0.0776005	-0.216096	36	0.830133	0.943241
P84099	WT_NT-WT_EE	0.0124155	0.0794156	0.156335	20	0.877336	0.961645
P84104	WT_NT-WT_EE	-0.131971	0.0677944	-1.94663	9	0.0834165	0.356928
P84228	WT_NT-WT_EE	-0.722737	0.683703	-1.05709	7	0.32558	0.681133
P84244	WT_NT-WT_EE	-0.322578	0.638555	-0.505169	8	0.62706	0.8627
P85094	WT_NT-WT_EE	0.0546915	0.0626905	0.872406	7	0.41191	0.741772
P97300	WT_NT-WT_EE	-0.00369346	0.0518348	-0.0712544	58	0.94344	0.985395
P97315	WT_NT-WT_EE	0.108028	0.0741089	1.45769	45	0.151871	0.476103
P97351	WT_NT-WT_EE	-0.225578	0.102703	-2.19642	35	0.0347773	0.224006
P97352	WT_NT-WT_EE	-0.0116517	0.0808869	-0.144049	4	0.892427	0.97059
P97355	WT_NT-WT_EE	0.22034	0.0826669	2.6654	20	0.0148596	0.13258
P97370	WT_NT-WT_EE	0.0237136	0.0727644	0.325895	29	0.746844	0.914665
P97371	WT_NT-WT_EE	-0.191773	0.193605	-0.990541	7	0.354906	0.699551
P97372	WT_NT-WT_EE	-0.281806	0.208596	-1.35096	8	0.213671	0.561324
P97379	WT_NT-WT_EE	0.0711927	0.0539528	1.31954	34	0.195806	0.53724
P97384	WT_NT-WT_EE	-0.0404874	0.0408777	-0.990453	25	0.331443	0.686417
P97427	WT_NT-WT_EE	0.0201174	0.0405612	0.495977	188	0.62049	0.858071
P97441	WT_NT-WT_EE	0.208741	0.225437	0.925939	14	0.370165	0.70772
P97447	WT_NT-WT_EE	0.142207	0.0963034	1.47665	24	0.15277	0.476103
P97450	WT_NT-WT_EE	-0.0712209	0.0628907	-1.13246	43	0.263719	0.619554
P97461	WT_NT-WT_EE	-0.0493326	0.0776349	-0.635444	16	0.534122	0.814367
P97467	WT_NT-WT_EE	-0.446609	0.649765	-0.687339	5	0.522445	0.809891
P97478	WT_NT-WT_EE	0.470944	0.276459	1.70349	6	0.139367	0.459281
P97492	WT_NT-WT_EE	-0.00403139	0.0829839	-0.0485804	18	0.961789	0.992603
P97493	WT_NT-WT_EE	-0.000453992	0.139536	-0.00325358	9	0.997475	0.999329
P97494	WT_NT-WT_EE	0.00460775	0.0575718	0.0800349	9	0.937961	0.985395
P97765	WT_NT-WT_EE	0.00234306	0.578868	0.00404767	4	0.996964	0.999329
P97797	WT_NT-WT_EE	-0.110062	0.0545263	-2.01852	71	0.0473159	0.265697
P97798	WT_NT-WT_EE	0.094386	0.405069	0.233012	6	0.823498	0.943241
P97807	WT_NT-WT_EE	0.05185	0.0612146	0.847019	110	0.398823	0.733278
P97822	WT_NT-WT_EE	0.130361	0.11023	1.18263	6	0.281693	0.640187
P97823	WT_NT-WT_EE	0.0274992	0.101276	0.271527	13	0.79025	0.933192
P97825	WT_NT-WT_EE	0.053156	0.0870105	0.610914	9	0.556369	0.822274
P97855	WT_NT-WT_EE	0.199048	0.135868	1.46501	4	0.216781	0.563958
P98086	WT_NT-WT_EE	-0.223928	0.330615	-0.677309	7	0.519959	0.80897
P98203	WT_NT-WT_EE	-0.190818	0.256968	-0.742575	5	0.49113	0.795775
P99024	WT_NT-WT_EE	0.098917	0.0455248	2.17281	27	0.0387405	0.237377
P99026	WT_NT-WT_EE	-0.00127191	0.0588834	-0.0216005	34	0.982893	0.994655
P99027	WT_NT-WT_EE	-0.146379	0.0975527	-1.50051	18	0.15082	0.476063
P99028	WT_NT-WT_EE	0.108236	0.0785235	1.37839	16	0.187052	0.523964
P99029	WT_NT-WT_EE	0.00234303	0.0550378	0.0425712	88	0.96614	0.992603
Q00493	WT_NT-WT_EE	-0.214318	0.0729111	-2.93945	68	0.00448826	0.0640332
Q00612	WT_NT-WT_EE	0.182459	0.0823355	2.21604	16	0.0415323	0.245827
Q00623	WT_NT-WT_EE	0.315009	0.130611	2.41182	24	0.0238832	0.173821
Q00896	WT_NT-WT_EE	0.313151	0.46036	0.680231	5	0.526572	0.810963
Q00897	WT_NT-WT_EE	0.21394	0.239419	0.893578	7	0.401224	0.733902
Q00PI9	WT_NT-WT_EE	0.134558	0.0829858	1.62146	24	0.117984	0.421073
Q01065	WT_NT-WT_EE	0.00591032	0.100303	0.0589248	4	0.955838	0.99007
Q01097	WT_NT-WT_EE	-0.150594	0.196439	-0.76662	5	0.477922	0.785284
Q01341	WT_NT-WT_EE	-0.159365	0.346623	-0.459766	5	0.664984	0.880675
Q01405	WT_NT-WT_EE	0.212232	0.0987503	2.14918	31	0.0395392	0.239254
Q01768	WT_NT-WT_EE	0.0613393	0.0625828	0.98013	7	0.359674	0.699883
Q01853	WT_NT-WT_EE	0.00069041	0.0380908	0.0181254	288	0.985551	0.995396
Q02053	WT_NT-WT_EE	-0.0371868	0.0425009	-0.874966	270	0.38237	0.720195
Q02248	WT_NT-WT_EE	-0.0607974	0.0768494	-0.791124	121	0.43042	0.759702
Q02357	WT_NT-WT_EE	0.381596	0.180289	2.11658	7	0.0720848	0.322774
Q02819	WT_NT-WT_EE	0.228567	0.155653	1.46844	6	0.192367	0.531454
Q03137	WT_NT-WT_EE	-0.0354785	0.0842644	-0.421038	38	0.6761	0.886702
Q03265	WT_NT-WT_EE	0.0544716	0.0591014	0.921664	220	0.357713	0.699551
Q03517	WT_NT-WT_EE	-0.0804923	0.114725	-0.70161	22	0.490279	0.795467
Q03734	WT_NT-WT_EE	-0.0801858	0.577458	-0.13886	8	0.892993	0.970767
Q03958	WT_NT-WT_EE	-0.0937359	0.0309218	-3.03139	6	0.0230568	0.170904
Q04447	WT_NT-WT_EE	0.0462576	0.0545356	0.848209	143	0.397739	0.73223
Q04690	WT_NT-WT_EE	-0.467659	0.0850438	-5.49904	6	0.00151623	0.0317617
Q05512	WT_NT-WT_EE	-0.0820772	0.196906	-0.416835	7	0.689285	0.895141
Q05816	WT_NT-WT_EE	-0.00103247	0.0573419	-0.0180056	44	0.985716	0.995396
Q05920	WT_NT-WT_EE	-0.0200247	0.0448637	-0.446346	142	0.656027	0.878494
Q05D44	WT_NT-WT_EE	-0.134229	0.131827	-1.01821	14	0.32585	0.681133
Q06138	WT_NT-WT_EE	-0.0752778	0.108867	-0.691465	24	0.495908	0.798644
Q06185	WT_NT-WT_EE	-0.125627	0.060666	-2.07079	18	0.0530324	0.278941
Q06335	WT_NT-WT_EE	-0.0960165	0.124395	-0.771871	8	0.46238	0.781055
Q06890	WT_NT-WT_EE	0.203642	0.100691	2.02245	25	0.0539521	0.28104
Q07076	WT_NT-WT_EE	0.146233	0.0579394	2.5239	42	0.0154753	0.134461
Q07417	WT_NT-WT_EE	-0.0648974	0.340901	-0.19037	7	0.854422	0.953801
Q07813	WT_NT-WT_EE	0.13441	0.163217	0.823507	5	0.447704	0.771473
Q08331	WT_NT-WT_EE	-0.261837	0.0807031	-3.24445	48	0.00214592	0.039462
Q08460	WT_NT-WT_EE	0.173473	0.266335	0.651333	15	0.524686	0.810766
Q08642	WT_NT-WT_EE	-0.274073	0.252708	-1.08454	11	0.301322	0.656799
Q0GNC1	WT_NT-WT_EE	0.112826	0.118941	0.948585	11	0.363207	0.702967
Q0KL02	WT_NT-WT_EE	-0.176802	0.257577	-0.686406	19	0.500749	0.80091
Q0VBF8	WT_NT-WT_EE	0.377364	0.219611	1.71833	8	0.12406	0.431077
Q0VE82	WT_NT-WT_EE	0.0454382	0.0695065	0.653726	49	0.516344	0.807546
Q0VGY8	WT_NT-WT_EE	0.0417126	0.493619	0.0845036	7	0.935022	0.985395
Q11011	WT_NT-WT_EE	-0.0311871	0.051303	-0.6079	181	0.544016	0.818544
Q11136	WT_NT-WT_EE	0.0806138	0.0706405	1.14118	12	0.276056	0.630293
Q148V7	WT_NT-WT_EE	0.10978	0.0827108	1.32728	9	0.2171	0.564179
Q14BB9	WT_NT-WT_EE	-0.247293	0.0723647	-3.41731	3	0.0419255	0.247124
Q14BI2	WT_NT-WT_EE	-0.523603	0.350161	-1.49532	8	0.173193	0.503891
Q14C51	WT_NT-WT_EE	-0.0821738	0.193928	-0.423734	4	0.693552	0.897297
Q14CH0	WT_NT-WT_EE	0.898581	0.424496	2.11682	7	0.0720592	0.322774
Q2NL51	WT_NT-WT_EE	-0.103233	0.107565	-0.959725	22	0.347624	0.694785
Q2PFD7	WT_NT-WT_EE	0.0260077	0.0426882	0.609248	57	0.544781	0.818544
Q2TPA8	WT_NT-WT_EE	0.712763	0.291828	2.4424	8	0.0404127	0.242174
Q31125	WT_NT-WT_EE	0.107804	0.299311	0.360175	8	0.72804	0.906289
Q3B7Z2	WT_NT-WT_EE	-0.163304	0.0751679	-2.17252	7	0.0663699	0.306293
Q3KNM2	WT_NT-WT_EE	0.0490242	0.0699466	0.70088	7	0.506001	0.803982
Q3TBL6	WT_NT-WT_EE	0.0298354	0.540761	0.055173	8	0.957354	0.990619
Q3TBW2	WT_NT-WT_EE	0.00310406	0.320716	0.00967854	4	0.992741	0.997295
Q3TC72	WT_NT-WT_EE	0.0925635	0.190407	0.486135	14	0.634393	0.866847
Q3TDD9	WT_NT-WT_EE	0.242104	0.225605	1.07313	5	0.332252	0.686417
Q3TDK6	WT_NT-WT_EE	-0.0182105	0.160888	-0.113187	15	0.911383	0.979266
Q3TDN2	WT_NT-WT_EE	-0.0350259	0.23376	-0.149837	5	0.88675	0.967473
Q3TEA8	WT_NT-WT_EE	0.08712	0.0685162	1.27152	12	0.227634	0.579314
Q3TES0	WT_NT-WT_EE	0.357438	0.0398939	8.95971	6	0.000107967	0.00487832
Q3THE2	WT_NT-WT_EE	0.172835	0.0826254	2.09179	34	0.0439991	0.254864
Q3THK7	WT_NT-WT_EE	-0.0189606	0.0753318	-0.251694	67	0.802048	0.936347
Q3THS6	WT_NT-WT_EE	-0.0652171	0.0712852	-0.914876	17	0.373052	0.712039
Q3TMH2	WT_NT-WT_EE	0.306332	0.211307	1.4497	7	0.190421	0.529706
Q3TRR0	WT_NT-WT_EE	-0.497032	0.341141	-1.45697	5	0.20491	0.549583
Q3TXS7	WT_NT-WT_EE	-0.0782745	0.137754	-0.568219	75	0.571584	0.829084
Q3TXX4	WT_NT-WT_EE	-0.00729048	0.0351214	-0.207579	25	0.837239	0.944688
Q3U0V1	WT_NT-WT_EE	-0.0467312	0.078243	-0.597257	34	0.554293	0.821718
Q3U1J4	WT_NT-WT_EE	0.308431	0.0830358	3.71443	32	0.000775495	0.0187226
Q3U5C8	WT_NT-WT_EE	0.32664	0.316695	1.0314	8	0.332523	0.686417
Q3U898	WT_NT-WT_EE	0.00803549	0.440501	0.0182417	8	0.985893	0.995396
Q3UDP0	WT_NT-WT_EE	-0.01949	0.148262	-0.131457	6	0.899711	0.975869
Q3UE37	WT_NT-WT_EE	0.230353	0.618142	0.372654	5	0.72468	0.906289
Q3UEB3	WT_NT-WT_EE	0.122597	0.196086	0.625221	7	0.551655	0.820838
Q3UGC7	WT_NT-WT_EE	-0.0807123	0.0666189	-1.21155	17	0.242256	0.594292
Q3UGR5	WT_NT-WT_EE	-0.110768	0.0723286	-1.53145	29	0.136494	0.456654
Q3UGS4	WT_NT-WT_EE	-0.560494	0.511305	-1.0962	6	0.315028	0.671585
Q3UH60	WT_NT-WT_EE	-0.0583789	0.106493	-0.548195	27	0.588062	0.841503
Q3UH66	WT_NT-WT_EE	0.117823	0.201959	0.5834	7	0.577928	0.83517
Q3UHB1	WT_NT-WT_EE	-0.0494251	0.0802491	-0.615896	75	0.539828	0.817585
Q3UHB8	WT_NT-WT_EE	0.300862	0.164836	1.82522	10	0.0979382	0.380554
Q3UHD9	WT_NT-WT_EE	-0.216585	0.0901663	-2.40206	38	0.0212971	0.164967
Q3UHJ0	WT_NT-WT_EE	0.014816	0.0481267	0.307853	199	0.758516	0.920306
Q3UHK1	WT_NT-WT_EE	1.21853	0.65849	1.85049	4	0.137912	0.457616
Q3UHK6	WT_NT-WT_EE	0.230692	0.121681	1.89587	8	0.0945671	0.376549
Q3UHL1	WT_NT-WT_EE	0.0470301	0.059364	0.792232	145	0.42952	0.759702
Q3UHX2	WT_NT-WT_EE	0.218825	0.0676166	3.23626	17	0.0048535	0.0671958
Q3UIU2	WT_NT-WT_EE	0.15642	0.107783	1.45125	24	0.159658	0.48624
Q3UJD6	WT_NT-WT_EE	0.302153	0.197553	1.52948	6	0.177016	0.509477
Q3UJP5	WT_NT-WT_EE	-0.0363182	0.0979099	-0.370935	4	0.729496	0.906289
Q3UJU9	WT_NT-WT_EE	-0.275484	0.0919531	-2.99592	8	0.0171781	0.144017
Q3UKC1	WT_NT-WT_EE	-0.00223581	0.313438	-0.00713319	5	0.994584	0.998314
Q3ULD5	WT_NT-WT_EE	-0.935165	0.355476	-2.63074	4	0.0581413	0.28897
Q3ULJ0	WT_NT-WT_EE	0.0264531	0.0913	0.289738	41	0.773477	0.927475
Q3UM45	WT_NT-WT_EE	0.0467856	0.0887506	0.527158	81	0.599524	0.846858
Q3UMC0	WT_NT-WT_EE	-0.0671186	0.101292	-0.662628	8	0.526195	0.810963
Q3UMR5	WT_NT-WT_EE	-0.166029	0.0741042	-2.24049	25	0.0341865	0.223185
Q3UMU9	WT_NT-WT_EE	-0.0582207	0.209526	-0.277869	7	0.789141	0.93234
Q3UNH4	WT_NT-WT_EE	0.116979	0.0764597	1.52995	31	0.136172	0.456654
Q3UNZ8	WT_NT-WT_EE	-0.195145	0.189284	-1.03096	7	0.336857	0.687119
Q3UPL0	WT_NT-WT_EE	0.255516	0.0984194	2.5962	36	0.0135611	0.126134
Q3UQ44	WT_NT-WT_EE	-0.362447	0.0670802	-5.40319	11	0.000215611	0.00809255
Q3UTH8	WT_NT-WT_EE	0.337771	0.220026	1.53514	7	0.168624	0.499406
Q3UTQ8	WT_NT-WT_EE	0.305888	0.210777	1.45124	7	0.190008	0.529706
Q3UTZ3	WT_NT-WT_EE	0.162411	0.169327	0.959156	5	0.381531	0.719983
Q3UUG6	WT_NT-WT_EE	0.368372	0.0953809	3.86211	33	0.000496769	0.0143329
Q3UUI3	WT_NT-WT_EE	0.0431935	0.0757235	0.57041	24	0.573702	0.830808
Q3UVL4	WT_NT-WT_EE	-0.125599	0.279241	-0.449788	4	0.676161	0.886702
Q3UVX5	WT_NT-WT_EE	0.10423	0.075654	1.37771	30	0.178483	0.513085
Q3UX10	WT_NT-WT_EE	-0.0348079	0.792423	-0.0439259	6	0.966389	0.992603
Q3UYC0	WT_NT-WT_EE	-0.0950544	0.108693	-0.874519	27	0.389549	0.7254
Q3UYG8	WT_NT-WT_EE	0.0510547	0.0963528	0.529872	8	0.610587	0.852697
Q3V3R1	WT_NT-WT_EE	0.107603	0.0688785	1.56222	4	0.193268	0.533313
Q3V3V9	WT_NT-WT_EE	0.130456	0.458082	0.284787	5	0.787226	0.932294
Q4ACU6	WT_NT-WT_EE	-0.35259	0.22819	-1.54516	5	0.182968	0.517335
Q4JIM5	WT_NT-WT_EE	0.00432091	0.129299	0.033418	7	0.974274	0.992603
Q4KML4	WT_NT-WT_EE	0.150588	0.173284	0.869021	8	0.410148	0.7414
Q4KMM3	WT_NT-WT_EE	-0.013642	0.059702	-0.228502	186	0.819507	0.943241
Q4KUS2	WT_NT-WT_EE	0.185256	0.105157	1.76171	12	0.10355	0.393458
Q4V9Z5	WT_NT-WT_EE	0.363534	0.0416078	8.73717	7	5.17051e-05	0.00303799
Q4VAA2	WT_NT-WT_EE	0.179444	0.103761	1.7294	24	0.0965804	0.380525
Q4VAE3	WT_NT-WT_EE	-0.0173216	0.233324	-0.0742384	8	0.942643	0.985395
Q501J6	WT_NT-WT_EE	0.306686	0.259033	1.18396	7	0.275068	0.630293
Q505D7	WT_NT-WT_EE	-0.266619	0.255071	-1.04527	8	0.326449	0.681133
Q505F5	WT_NT-WT_EE	0.0784157	0.0380791	2.05928	24	0.0504747	0.272022
Q52KR3	WT_NT-WT_EE	-0.342499	0.3451	-0.992463	7	0.354031	0.699551
Q56A07	WT_NT-WT_EE	-0.0802388	0.139761	-0.574113	16	0.573875	0.830808
Q58FA4	WT_NT-WT_EE	0.183126	0.136871	1.33794	4	0.251914	0.60565
Q59J78	WT_NT-WT_EE	-0.0447017	0.197234	-0.226643	8	0.826385	0.943241
Q5DQR4	WT_NT-WT_EE	0.0852984	0.124227	0.686636	33	0.497109	0.798644
Q5DTL9	WT_NT-WT_EE	-0.0563774	0.0646871	-0.87154	32	0.389951	0.7254
Q5DTT1	WT_NT-WT_EE	0.309649	0.28182	1.09875	5	0.321948	0.676764
Q5DU25	WT_NT-WT_EE	0.490912	0.0854711	5.74361	7	0.00070302	0.0180168
Q5EBJ4	WT_NT-WT_EE	0.109587	0.0591583	1.85243	16	0.0825026	0.354276
Q5F285	WT_NT-WT_EE	-0.000383974	0.195508	-0.00196398	8	0.998481	0.999329
Q5FWK3	WT_NT-WT_EE	-0.0405019	0.0299054	-1.35433	71	0.179925	0.514521
Q5HZI9	WT_NT-WT_EE	-0.458286	0.74816	-0.612552	5	0.566958	0.825643
Q5IRJ6	WT_NT-WT_EE	0.142458	0.35617	0.399972	4	0.709616	0.902854
Q5M8N0	WT_NT-WT_EE	0.00893488	0.0983631	0.0908357	22	0.928445	0.985395
Q5M8N4	WT_NT-WT_EE	-0.0668808	0.0495027	-1.35105	8	0.213644	0.561324
Q5PR73	WT_NT-WT_EE	0.191494	0.0591002	3.24016	41	0.00237277	0.040539
Q5RJI5	WT_NT-WT_EE	0.137125	0.0802377	1.70899	18	0.104638	0.393864
Q5SP85	WT_NT-WT_EE	0.232212	0.214994	1.08008	8	0.311588	0.668049
Q5SQX6	WT_NT-WT_EE	0.108898	0.0574454	1.89568	131	0.0602054	0.291759
Q5SRX1	WT_NT-WT_EE	0.139887	0.0555837	2.5167	102	0.013404	0.125156
Q5SSL4	WT_NT-WT_EE	-0.113009	0.0733742	-1.54018	68	0.128158	0.442311
Q5SSM3	WT_NT-WT_EE	-0.00940722	0.0788495	-0.119306	26	0.90595	0.977365
Q5SUF2	WT_NT-WT_EE	0.889633	0.384055	2.31642	7	0.0536765	0.28104
Q5SUR0	WT_NT-WT_EE	0.154535	0.241809	0.639079	7	0.543109	0.818544
Q5SX39	WT_NT-WT_EE	-0.0936865	0.436342	-0.214709	7	0.836115	0.944087
Q5SXY1	WT_NT-WT_EE	-0.353094	0.0408475	-8.64419	4	0.000985069	0.0224599
Q5U3K5	WT_NT-WT_EE	0.32536	0.128066	2.54057	5	0.0518576	0.275814
Q5XJY5	WT_NT-WT_EE	0.167284	0.13725	1.21882	16	0.240577	0.59297
Q60597	WT_NT-WT_EE	0.062408	0.0489732	1.27433	281	0.203599	0.5474
Q60598	WT_NT-WT_EE	0.124661	0.0574065	2.17155	66	0.0334891	0.221931
Q60605	WT_NT-WT_EE	0.065391	0.0619002	1.05639	41	0.296973	0.653341
Q60625	WT_NT-WT_EE	-0.196966	0.0852279	-2.31105	75	0.0235797	0.172132
Q60631	WT_NT-WT_EE	-0.187676	0.0768542	-2.44197	65	0.017337	0.144017
Q60634	WT_NT-WT_EE	-0.469021	0.111536	-4.20511	6	0.00565367	0.07362
Q60649	WT_NT-WT_EE	0.0992384	0.274063	0.362101	5	0.732077	0.906289
Q60668	WT_NT-WT_EE	0.072036	0.0519103	1.3877	51	0.171262	0.501299
Q60676	WT_NT-WT_EE	0.0516315	0.0883781	0.584212	28	0.563755	0.825243
Q60692	WT_NT-WT_EE	-0.105891	0.132398	-0.799796	30	0.430117	0.759702
Q60737	WT_NT-WT_EE	0.0423582	0.0796799	0.531604	54	0.597181	0.84624
Q60749	WT_NT-WT_EE	-0.278128	0.119168	-2.33392	7	0.0523107	0.275814
Q60771	WT_NT-WT_EE	0.423577	0.153712	2.75565	14	0.0154724	0.134461
Q60780	WT_NT-WT_EE	0.0602329	0.0995329	0.605156	24	0.550755	0.820838
Q60817	WT_NT-WT_EE	-0.0267284	0.105445	-0.253482	22	0.80225	0.936347
Q60829	WT_NT-WT_EE	0.527976	0.33517	1.57525	5	0.176018	0.509036
Q60854	WT_NT-WT_EE	0.044561	0.0858717	0.518925	17	0.610502	0.852697
Q60864	WT_NT-WT_EE	0.0224759	0.0389446	0.577124	160	0.564667	0.825243
Q60865	WT_NT-WT_EE	0.370429	0.213174	1.73769	6	0.132935	0.451679
Q60870	WT_NT-WT_EE	-0.0347474	0.143009	-0.242974	8	0.81414	0.943241
Q60875	WT_NT-WT_EE	0.177356	0.105905	1.67468	47	0.10064	0.386054
Q60899	WT_NT-WT_EE	-0.102751	0.116719	-0.880325	7	0.407889	0.739765
Q60900	WT_NT-WT_EE	0.166887	0.22217	0.751169	7	0.47704	0.785284
Q60902	WT_NT-WT_EE	0.0969307	0.0485329	1.99722	32	0.0543647	0.28104
Q60930	WT_NT-WT_EE	-0.0680363	0.047333	-1.4374	79	0.154554	0.477183
Q60931	WT_NT-WT_EE	-0.0685624	0.0452354	-1.51568	53	0.135542	0.456654
Q60932	WT_NT-WT_EE	-0.145791	0.0315553	-4.62018	104	1.10321e-05	0.000830507
Q60960	WT_NT-WT_EE	0.306802	0.194614	1.57647	8	0.153569	0.476103
Q60972	WT_NT-WT_EE	-0.157791	0.133616	-1.18093	6	0.282318	0.640399
Q60996	WT_NT-WT_EE	-0.466489	0.122217	-3.81688	28	0.000685094	0.0177462
Q61016	WT_NT-WT_EE	0.246786	0.0463725	5.32182	14	0.000107818	0.00487832
Q61024	WT_NT-WT_EE	-0.00656207	0.16946	-0.0387234	8	0.97006	0.992603
Q61029	WT_NT-WT_EE	-0.56628	0.0501583	-11.2899	9	1.2924e-06	0.000183141
Q61035	WT_NT-WT_EE	0.0721861	0.120491	0.599099	21	0.555515	0.822274
Q61036	WT_NT-WT_EE	-0.133666	0.0131046	-10.1999	7	1.87738e-05	0.00129217
Q61074	WT_NT-WT_EE	0.0663464	0.251132	0.264189	7	0.799243	0.93541
Q61081	WT_NT-WT_EE	0.067016	0.0844674	0.793395	58	0.430782	0.759702
Q61097	WT_NT-WT_EE	0.15764	0.0683859	2.30515	13	0.0382911	0.236635
Q61102	WT_NT-WT_EE	0.206201	0.0988849	2.08526	11	0.0611397	0.29329
Q61137	WT_NT-WT_EE	-0.106959	0.128685	-0.831162	20	0.415695	0.746633
Q61151	WT_NT-WT_EE	0.0611491	0.0675654	0.905035	63	0.368895	0.706413
Q61165	WT_NT-WT_EE	-0.310098	0.196114	-1.58121	6	0.164913	0.494553
Q61166	WT_NT-WT_EE	0.0595113	0.0663921	0.896361	39	0.37556	0.715196
Q61171	WT_NT-WT_EE	0.0525558	0.056972	0.922484	91	0.358715	0.699551
Q61187	WT_NT-WT_EE	-0.220683	0.173849	-1.26939	7	0.244873	0.596459
Q61205	WT_NT-WT_EE	0.190992	0.20167	0.947049	6	0.380177	0.71944
Q61206	WT_NT-WT_EE	0.186311	0.128591	1.44887	52	0.153378	0.476103
Q61207	WT_NT-WT_EE	-0.0289145	0.061615	-0.469276	89	0.64002	0.870374
Q61234	WT_NT-WT_EE	-0.222701	0.432078	-0.515417	5	0.628233	0.862835
Q61239	WT_NT-WT_EE	0.34841	0.574582	0.606371	7	0.563408	0.825243
Q61290	WT_NT-WT_EE	0.220185	0.335765	0.655771	7	0.532924	0.814087
Q61301	WT_NT-WT_EE	-0.061536	0.0784381	-0.784517	115	0.43435	0.763201
Q61316	WT_NT-WT_EE	-0.0437841	0.0398054	-1.09995	243	0.27244	0.626249
Q61337	WT_NT-WT_EE	-0.343118	0.272182	-1.26062	6	0.25425	0.607627
Q61361	WT_NT-WT_EE	-0.0817276	0.0566252	-1.44331	117	0.151606	0.476103
Q61387	WT_NT-WT_EE	0.0171559	0.0723206	0.23722	24	0.814499	0.943241
Q61411	WT_NT-WT_EE	0.487776	0.225143	2.16651	14	0.0480155	0.267672
Q61425	WT_NT-WT_EE	-0.0913253	0.117875	-0.774762	42	0.44282	0.771473
Q61481	WT_NT-WT_EE	-0.144493	0.0533049	-2.71068	31	0.0108458	0.11071
Q61490	WT_NT-WT_EE	-0.184311	0.0816022	-2.25865	32	0.0308545	0.210562
Q61543	WT_NT-WT_EE	0.149851	0.0984543	1.52204	30	0.138472	0.457623
Q61545	WT_NT-WT_EE	-0.189983	0.372039	-0.510653	6	0.627832	0.862777
Q61548	WT_NT-WT_EE	-0.0226393	0.0581823	-0.389111	159	0.697715	0.900265
Q61553	WT_NT-WT_EE	0.10755	0.0562075	1.91344	100	0.0585511	0.28897
Q61584	WT_NT-WT_EE	-0.0665444	0.271536	-0.245067	8	0.812574	0.943222
Q61595	WT_NT-WT_EE	-0.220904	0.20842	-1.0599	7	0.324387	0.680111
Q61598	WT_NT-WT_EE	0.122964	0.060742	2.02436	136	0.0448912	0.258388
Q61599	WT_NT-WT_EE	0.206374	0.301249	0.68506	7	0.515342	0.807546
Q61644	WT_NT-WT_EE	0.0825912	0.0463879	1.78045	132	0.0773031	0.336539
Q61656	WT_NT-WT_EE	-0.276606	0.0955464	-2.89499	32	0.00677836	0.0828887
Q61696	WT_NT-WT_EE	0.334725	0.0737293	4.53992	17	0.000289934	0.00983734
Q61699	WT_NT-WT_EE	0.0144115	0.0400062	0.360232	186	0.719082	0.904102
Q61735	WT_NT-WT_EE	-0.101194	0.0670341	-1.50958	16	0.150644	0.476063
Q61753	WT_NT-WT_EE	-0.00521857	0.0566068	-0.0921899	94	0.926743	0.985395
Q61768	WT_NT-WT_EE	-0.0219078	0.0792072	-0.276589	21	0.7848	0.930459
Q61792	WT_NT-WT_EE	0.0974812	0.10975	0.888215	30	0.381492	0.719983
Q61831	WT_NT-WT_EE	0.102653	0.175958	0.583395	6	0.580878	0.836423
Q61838	WT_NT-WT_EE	0.192727	0.129258	1.49102	42	0.143428	0.463334
Q61879	WT_NT-WT_EE	-0.0337409	0.0489781	-0.688897	246	0.491537	0.795775
Q61881	WT_NT-WT_EE	0.409708	0.251984	1.62593	8	0.142617	0.462728
Q61885	WT_NT-WT_EE	0.202374	0.082682	2.44762	60	0.0173239	0.144017
Q61937	WT_NT-WT_EE	0.0454808	0.0990431	0.459202	36	0.64885	0.875891
Q61941	WT_NT-WT_EE	-0.0412987	0.0978318	-0.422139	20	0.677427	0.887396
Q61990	WT_NT-WT_EE	-0.0987402	0.0893581	-1.10499	33	0.277153	0.631658
Q62048	WT_NT-WT_EE	0.252189	0.0582837	4.32692	36	0.00011491	0.00503306
Q62059	WT_NT-WT_EE	0.0151272	0.0663372	0.228035	55	0.820464	0.943241
Q62083	WT_NT-WT_EE	-0.131652	0.249471	-0.527725	7	0.613998	0.855201
Q62093	WT_NT-WT_EE	-0.0885974	0.101227	-0.875234	9	0.404199	0.736547
Q62108	WT_NT-WT_EE	0.0600829	0.0711596	0.84434	96	0.400578	0.733278
Q62165	WT_NT-WT_EE	-0.138652	0.0756977	-1.83165	11	0.0941951	0.376324
Q62167	WT_NT-WT_EE	-0.158335	0.0806262	-1.96381	50	0.0551239	0.281939
Q62188	WT_NT-WT_EE	0.0532773	0.076199	0.699187	129	0.485694	0.792171
Q62205	WT_NT-WT_EE	-0.138763	0.115535	-1.20105	18	0.245299	0.596893
Q62241	WT_NT-WT_EE	0.0580334	0.173399	0.334682	8	0.746471	0.914665
Q62261	WT_NT-WT_EE	0.00495372	0.0220807	0.224346	841	0.822542	0.943241
Q62277	WT_NT-WT_EE	-0.0643402	0.0543777	-1.18321	27	0.24704	0.59811
Q62318	WT_NT-WT_EE	-0.171262	0.0926085	-1.84931	13	0.0872747	0.36628
Q62348	WT_NT-WT_EE	-0.105346	0.192036	-0.548574	9	0.596642	0.84624
Q62393	WT_NT-WT_EE	0.2251	0.0750049	3.00114	18	0.00766644	0.0883658
Q62417	WT_NT-WT_EE	0.112673	0.110141	1.02299	23	0.316953	0.671585
Q62418	WT_NT-WT_EE	0.0011373	0.0700714	0.0162305	49	0.987116	0.996214
Q62419	WT_NT-WT_EE	-0.163764	0.096759	-1.6925	31	0.10058	0.386054
Q62420	WT_NT-WT_EE	0.0380401	0.0492867	0.771812	54	0.44359	0.771473
Q62421	WT_NT-WT_EE	0.101686	0.107475	0.946141	16	0.358147	0.699551
Q62422	WT_NT-WT_EE	-0.311851	0.160314	-1.94525	6	0.0997134	0.384901
Q62425	WT_NT-WT_EE	-0.0251537	0.0456941	-0.550479	36	0.585391	0.839375
Q62426	WT_NT-WT_EE	-0.117762	0.128573	-0.915914	16	0.373311	0.712039
Q62433	WT_NT-WT_EE	-0.0709588	0.0630118	-1.12612	58	0.264753	0.620744
Q62442	WT_NT-WT_EE	-0.321493	0.22364	-1.43755	6	0.200599	0.543166
Q62443	WT_NT-WT_EE	-0.146177	0.0650329	-2.24774	45	0.0295402	0.202742
Q62446	WT_NT-WT_EE	-0.0409697	0.0700244	-0.585078	23	0.564192	0.825243
Q62465	WT_NT-WT_EE	-0.0707008	0.0653037	-1.08265	30	0.287591	0.645074
Q62523	WT_NT-WT_EE	-0.0512771	0.0567553	-0.903476	11	0.385632	0.721823
Q63810	WT_NT-WT_EE	0.0578272	0.0799843	0.722982	62	0.47241	0.784992
Q63836	WT_NT-WT_EE	0.0343629	0.122645	0.280182	6	0.788748	0.93234
Q63844	WT_NT-WT_EE	-0.0441964	0.0996464	-0.443532	37	0.659964	0.878857
Q63912	WT_NT-WT_EE	-0.148054	0.107044	-1.38311	24	0.179364	0.514391
Q64010	WT_NT-WT_EE	0.181285	0.0736392	2.4618	40	0.0182316	0.148151
Q640R3	WT_NT-WT_EE	-0.0732961	0.0399587	-1.8343	36	0.0748858	0.329799
Q64105	WT_NT-WT_EE	-0.0293791	0.0581817	-0.504953	51	0.615767	0.855201
Q64133	WT_NT-WT_EE	-0.12867	0.0642458	-2.00277	22	0.0576762	0.28897
Q641P0	WT_NT-WT_EE	0.0796261	0.0567839	1.40226	48	0.167271	0.49809
Q64213	WT_NT-WT_EE	-0.0626699	0.107898	-0.580826	7	0.579569	0.836277
Q64310	WT_NT-WT_EE	-0.0890306	0.226011	-0.393922	8	0.70393	0.902528
Q64332	WT_NT-WT_EE	-0.0546123	0.04206	-1.29844	158	0.196029	0.53724
Q64337	WT_NT-WT_EE	0.25097	0.218473	1.14875	7	0.288395	0.645074
Q64433	WT_NT-WT_EE	0.123678	0.0506071	2.44389	41	0.0189204	0.151611
Q64442	WT_NT-WT_EE	0.239984	0.171484	1.39946	6	0.211196	0.558713
Q64487	WT_NT-WT_EE	-0.0831256	0.0693928	-1.1979	48	0.236838	0.590197
Q64514	WT_NT-WT_EE	-0.0611884	0.0975081	-0.627521	61	0.53266	0.814087
Q64516	WT_NT-WT_EE	-0.0544042	0.065328	-0.832786	29	0.411772	0.741772
Q64520	WT_NT-WT_EE	-0.00308782	0.151514	-0.0203798	17	0.983978	0.995131
Q64521	WT_NT-WT_EE	-0.195486	0.0552711	-3.53687	200	0.000503232	0.0143329
Q64674	WT_NT-WT_EE	0.00628656	0.0258618	0.243083	7	0.814911	0.943241
Q64727	WT_NT-WT_EE	-0.0238843	0.0872687	-0.273687	66	0.78518	0.930459
Q64737	WT_NT-WT_EE	0.0554667	0.446396	0.124255	6	0.905172	0.977365
Q66GT5	WT_NT-WT_EE	0.306226	0.388705	0.787811	6	0.460788	0.781055
Q68ED7	WT_NT-WT_EE	-0.0652715	0.0715039	-0.912838	6	0.396524	0.731414
Q68FD5	WT_NT-WT_EE	-0.018129	0.0261636	-0.692911	732	0.488585	0.79447
Q68FE6	WT_NT-WT_EE	0.719331	0.675883	1.06428	6	0.328145	0.682054
Q68FF6	WT_NT-WT_EE	0.0235225	0.0831645	0.282843	82	0.77801	0.929215
Q68FL4	WT_NT-WT_EE	-0.129604	0.0878949	-1.47453	24	0.153336	0.476103
Q68FL6	WT_NT-WT_EE	-0.0853391	0.0615261	-1.38704	6	0.21476	0.562585
Q69Z98	WT_NT-WT_EE	0.211535	0.0491363	4.30506	6	0.00506468	0.0689311
Q69ZK9	WT_NT-WT_EE	-0.259982	0.131489	-1.97721	7	0.0885449	0.369679
Q69ZW3	WT_NT-WT_EE	0.00745224	0.187271	0.0397938	8	0.969233	0.992603
Q6A065	WT_NT-WT_EE	-0.153353	0.180204	-0.850996	7	0.422924	0.754684
Q6A0A9	WT_NT-WT_EE	-0.0306495	0.0821718	-0.372992	21	0.712892	0.902854
Q6A4J8	WT_NT-WT_EE	-0.0773281	0.128598	-0.601316	12	0.558818	0.822354
Q6DFW4	WT_NT-WT_EE	0.927491	0.53263	1.74134	7	0.125164	0.433841
Q6GQT9	WT_NT-WT_EE	0.262661	0.131155	2.00268	5	0.101591	0.389083
Q6IR34	WT_NT-WT_EE	-0.197595	0.264104	-0.748171	8	0.475774	0.785284
Q6IRU2	WT_NT-WT_EE	-0.0791709	0.151801	-0.521544	8	0.616114	0.855201
Q6IRU5	WT_NT-WT_EE	-0.000757809	0.0743788	-0.0101885	41	0.99192	0.997121
Q6KAR6	WT_NT-WT_EE	-0.391049	0.0900011	-4.34494	5	0.00739437	0.0883658
Q6NS52	WT_NT-WT_EE	-0.0294773	0.0735704	-0.400669	44	0.690603	0.896356
Q6NVE8	WT_NT-WT_EE	0.303175	0.144029	2.10495	7	0.0733327	0.32575
Q6NVE9	WT_NT-WT_EE	-0.112692	0.361228	-0.31197	6	0.76562	0.923323
Q6NVF9	WT_NT-WT_EE	-0.536977	0.161229	-3.33052	6	0.0157965	0.135813
Q6NXK7	WT_NT-WT_EE	-0.238171	0.238203	-0.999865	8	0.346655	0.694785
Q6NZB0	WT_NT-WT_EE	0.133467	0.193563	0.689527	5	0.52118	0.80897
Q6NZJ6	WT_NT-WT_EE	-0.0251826	0.113853	-0.221184	15	0.827932	0.943241
Q6NZL0	WT_NT-WT_EE	0.128734	0.0957503	1.34448	27	0.189981	0.529706
Q6P069	WT_NT-WT_EE	0.042058	0.0678859	0.619539	14	0.545512	0.818544
Q6P1B1	WT_NT-WT_EE	-0.0149125	0.0493777	-0.30201	41	0.764171	0.922988
Q6P1F6	WT_NT-WT_EE	0.0294312	0.129506	0.227258	37	0.821474	0.943241
Q6P2B1	WT_NT-WT_EE	0.46912	0.216186	2.16998	5	0.0821452	0.353371
Q6P3A8	WT_NT-WT_EE	-0.215877	0.0712038	-3.03181	13	0.00963113	0.104042
Q6P4S6	WT_NT-WT_EE	0.526015	0.398542	1.31985	7	0.228409	0.58042
Q6P4T2	WT_NT-WT_EE	0.0188803	0.185414	0.101828	7	0.921749	0.984615
Q6P4U0	WT_NT-WT_EE	0.956199	0.377368	2.53387	8	0.0350439	0.225122
Q6P542	WT_NT-WT_EE	0.0973056	0.224765	0.432921	9	0.675261	0.886702
Q6P5E4	WT_NT-WT_EE	0.185487	0.0589529	3.14637	6	0.0199063	0.158265
Q6P5F6	WT_NT-WT_EE	-0.0963622	0.242973	-0.396596	6	0.705386	0.902528
Q6P5F7	WT_NT-WT_EE	-0.0955335	0.114889	-0.831529	9	0.427185	0.758367
Q6P5F9	WT_NT-WT_EE	-0.284737	0.129998	-2.19032	48	0.0333909	0.221931
Q6P8J7	WT_NT-WT_EE	-0.517424	0.346512	-1.49323	8	0.173726	0.504833
Q6P8X1	WT_NT-WT_EE	-0.0867457	0.125143	-0.693172	8	0.507823	0.804905
Q6P9K8	WT_NT-WT_EE	-0.175987	0.0532037	-3.30779	35	0.00218319	0.0395409
Q6P9K9	WT_NT-WT_EE	-0.101152	0.145196	-0.696661	24	0.492708	0.7966
Q6P9R2	WT_NT-WT_EE	-0.0302304	0.335756	-0.0900367	5	0.931754	0.985395
Q6P9Z1	WT_NT-WT_EE	0.0682625	0.163278	0.418075	5	0.693241	0.897297
Q6PA06	WT_NT-WT_EE	-0.233736	0.132834	-1.75961	5	0.138793	0.458017
Q6PAR5	WT_NT-WT_EE	-0.258934	0.125577	-2.06196	5	0.0941982	0.376324
Q6PB44	WT_NT-WT_EE	-0.0572767	0.238536	-0.240117	5	0.819773	0.943241
Q6PB66	WT_NT-WT_EE	0.0144681	0.0683542	0.211663	73	0.83296	0.943838
Q6PCP5	WT_NT-WT_EE	0.101604	0.109163	0.930756	33	0.358739	0.699551
Q6PD26	WT_NT-WT_EE	0.001812	0.327845	0.00552701	6	0.995769	0.998671
Q6PDI6	WT_NT-WT_EE	0.28739	0.185977	1.5453	7	0.166191	0.496101
Q6PDL0	WT_NT-WT_EE	0.00105432	0.0851442	0.0123827	50	0.99017	0.996862
Q6PDM2	WT_NT-WT_EE	-0.0470406	0.116517	-0.403721	8	0.696994	0.899817
Q6PDQ2	WT_NT-WT_EE	-0.124753	0.169456	-0.736198	5	0.494677	0.797642
Q6PE15	WT_NT-WT_EE	-0.755375	0.538539	-1.40264	7	0.203486	0.5474
Q6PEB6	WT_NT-WT_EE	-0.112305	0.17355	-0.647108	5	0.546093	0.818544
Q6PER3	WT_NT-WT_EE	0.0691662	0.0758039	0.912435	72	0.364585	0.703754
Q6PGF7	WT_NT-WT_EE	0.297796	0.117347	2.53775	7	0.0387911	0.237377
Q6PGL7	WT_NT-WT_EE	0.165655	0.301027	0.5503	4	0.611399	0.853061
Q6PGN3	WT_NT-WT_EE	-0.0777109	0.158343	-0.490776	21	0.628674	0.86295
Q6PH08	WT_NT-WT_EE	-0.135314	0.0914799	-1.47917	34	0.148302	0.4717
Q6PHN9	WT_NT-WT_EE	-0.0251114	0.115001	-0.218359	22	0.829163	0.943241
Q6PHU5	WT_NT-WT_EE	0.878198	0.306817	2.86229	8	0.0210771	0.164853
Q6PHZ2	WT_NT-WT_EE	0.122415	0.0898068	1.36309	32	0.182369	0.517126
Q6PHZ8	WT_NT-WT_EE	-0.163254	0.299729	-0.544671	5	0.609382	0.85234
Q6PIC6	WT_NT-WT_EE	-0.106846	0.0416415	-2.56585	219	0.0109598	0.111249
Q6PIE5	WT_NT-WT_EE	-0.0642387	0.0496182	-1.29466	197	0.196953	0.537739
Q6Q783	WT_NT-WT_EE	-0.0791199	0.354087	-0.223447	8	0.828788	0.943241
Q6QI06	WT_NT-WT_EE	0.357637	0.13897	2.57349	7	0.0368203	0.232622
Q6R891	WT_NT-WT_EE	0.0708689	0.0628757	1.12713	97	0.262469	0.619355
Q6URW6	WT_NT-WT_EE	0.0607547	0.142937	0.425044	8	0.682006	0.889649
Q6VNB8	WT_NT-WT_EE	0.0888161	0.206802	0.429475	7	0.680487	0.889649
Q6W8Q3	WT_NT-WT_EE	0.472572	0.281886	1.67647	8	0.132172	0.450954
Q6WVG3	WT_NT-WT_EE	0.000513245	0.0394464	0.0130112	51	0.98967	0.996862
Q6X893	WT_NT-WT_EE	0.0118708	0.0591779	0.200595	13	0.84412	0.948454
Q6ZPE2	WT_NT-WT_EE	0.0851275	0.0708243	1.20195	64	0.23381	0.586106
Q6ZPJ3	WT_NT-WT_EE	-0.0130287	0.11335	-0.114942	37	0.909112	0.978055
Q6ZQ38	WT_NT-WT_EE	-0.0706812	0.0431031	-1.63982	259	0.102257	0.390392
Q6ZQI3	WT_NT-WT_EE	-0.105626	0.25156	-0.419882	8	0.685621	0.892308
Q6ZQK5	WT_NT-WT_EE	0.289461	0.034765	8.3262	6	0.00016289	0.0066509
Q6ZWN5	WT_NT-WT_EE	0.0597857	0.0728677	0.820469	36	0.417348	0.748617
Q6ZWR6	WT_NT-WT_EE	-0.301008	0.116235	-2.58965	5	0.0488574	0.26933
Q6ZWU9	WT_NT-WT_EE	0.058094	0.130684	0.44454	21	0.6612	0.880017
Q6ZWV3	WT_NT-WT_EE	0.0322463	0.0643381	0.501201	40	0.618977	0.857456
Q6ZWV7	WT_NT-WT_EE	-0.214803	0.0490932	-4.37541	8	0.00236327	0.040539
Q6ZWX6	WT_NT-WT_EE	-0.0322173	0.122628	-0.262723	16	0.796117	0.93541
Q6ZWY8	WT_NT-WT_EE	0.311947	0.253067	1.23266	6	0.263806	0.619554
Q71LX4	WT_NT-WT_EE	-0.123429	0.0704869	-1.75109	54	0.0856086	0.363083
Q71M36	WT_NT-WT_EE	-0.0170599	0.0421976	-0.404285	15	0.691709	0.896356
Q76MZ3	WT_NT-WT_EE	-0.0300111	0.051239	-0.585708	200	0.558732	0.822354
Q78IK2	WT_NT-WT_EE	0.100661	0.106839	0.942174	18	0.358578	0.699551
Q78PY7	WT_NT-WT_EE	-0.054122	0.0676904	-0.799552	44	0.428266	0.758597
Q78YZ6	WT_NT-WT_EE	-0.167297	0.245819	-0.680567	8	0.515355	0.807546
Q78ZA7	WT_NT-WT_EE	-0.118363	0.0731821	-1.61738	31	0.115928	0.419324
Q791T5	WT_NT-WT_EE	0.138315	0.162821	0.849496	13	0.410977	0.741606
Q791V5	WT_NT-WT_EE	-0.0638095	0.0656671	-0.971712	50	0.335872	0.687119
Q7M6Y3	WT_NT-WT_EE	-0.0261669	0.119493	-0.218984	30	0.828146	0.943241
Q7M6Z4	WT_NT-WT_EE	0.553249	1.11002	0.498413	8	0.631605	0.865525
Q7SIG6	WT_NT-WT_EE	-0.671505	0.568293	-1.18162	6	0.282064	0.640399
Q7TMB8	WT_NT-WT_EE	0.13564	0.091637	1.48018	42	0.146287	0.468625
Q7TME0	WT_NT-WT_EE	0.038744	0.0764302	0.506921	32	0.615686	0.855201
Q7TMF3	WT_NT-WT_EE	0.50036	0.290547	1.72213	22	0.0990773	0.384101
Q7TMK9	WT_NT-WT_EE	0.0600712	0.0599784	1.00155	79	0.319621	0.675409
Q7TMM9	WT_NT-WT_EE	0.179883	0.0810787	2.21863	9	0.0536842	0.28104
Q7TMY8	WT_NT-WT_EE	-0.0890198	0.131217	-0.678415	10	0.512901	0.807546
Q7TNC4	WT_NT-WT_EE	0.0723234	0.235252	0.307429	4	0.773858	0.927475
Q7TNG5	WT_NT-WT_EE	0.0103216	0.467307	0.0220873	6	0.983095	0.994655
Q7TNS2	WT_NT-WT_EE	0.386835	0.499452	0.774518	6	0.468038	0.782564
Q7TPM6	WT_NT-WT_EE	-0.0104927	0.113532	-0.09242	8	0.928637	0.985395
Q7TPR4	WT_NT-WT_EE	0.0264015	0.0617206	0.427759	135	0.669508	0.883751
Q7TPS5	WT_NT-WT_EE	0.131308	0.109238	1.20204	8	0.263721	0.619554
Q7TPV2	WT_NT-WT_EE	0.288887	0.212733	1.35798	7	0.216616	0.563958
Q7TQ95	WT_NT-WT_EE	0.199808	0.0370357	5.39502	7	0.00101388	0.0226152
Q7TQD2	WT_NT-WT_EE	0.219982	0.0536844	4.09769	71	0.000109352	0.00487832
Q7TQF7	WT_NT-WT_EE	0.00421393	0.0489288	0.0861238	134	0.931497	0.985395
Q7TQI3	WT_NT-WT_EE	0.0181505	0.0688845	0.263492	90	0.792773	0.934797
Q7TSJ2	WT_NT-WT_EE	0.0190551	0.0565546	0.336932	235	0.736469	0.90889
Q7TT50	WT_NT-WT_EE	-0.0983235	0.169393	-0.580446	7	0.579811	0.836277
Q80SW1	WT_NT-WT_EE	-0.0245672	0.0782715	-0.313871	80	0.754436	0.91902
Q80T41	WT_NT-WT_EE	-0.160782	0.142262	-1.13018	6	0.301544	0.656799
Q80TB8	WT_NT-WT_EE	-0.0473276	0.0920253	-0.514289	44	0.609623	0.85234
Q80TE7	WT_NT-WT_EE	-0.153785	0.089039	-1.72717	24	0.0969877	0.380525
Q80TJ1	WT_NT-WT_EE	-0.0612468	0.048899	-1.25252	212	0.211761	0.558713
Q80TK0	WT_NT-WT_EE	0.0601749	0.0616861	0.975501	22	0.339917	0.688605
Q80TL0	WT_NT-WT_EE	-0.00934574	0.109483	-0.0853626	55	0.932283	0.985395
Q80TL4	WT_NT-WT_EE	0.0559723	0.0662191	0.845258	51	0.401915	0.73454
Q80TM9	WT_NT-WT_EE	0.103643	0.0677386	1.53005	55	0.131737	0.450147
Q80TQ2	WT_NT-WT_EE	-0.66052	0.194532	-3.39544	7	0.0115138	0.114512
Q80TR1	WT_NT-WT_EE	0.0673406	0.199211	0.338036	5	0.749067	0.915062
Q80TS3	WT_NT-WT_EE	0.296794	0.0632015	4.696	5	0.00535626	0.0712886
Q80TV8	WT_NT-WT_EE	0.0802158	0.131609	0.609503	4	0.575114	0.832102
Q80TY0	WT_NT-WT_EE	-0.0799991	0.214971	-0.372139	8	0.719454	0.904102
Q80TZ3	WT_NT-WT_EE	-0.124627	0.0517483	-2.40832	144	0.0172908	0.144017
Q80U23	WT_NT-WT_EE	0.0858883	0.0597238	1.43809	32	0.160117	0.486408
Q80U28	WT_NT-WT_EE	-0.0911223	0.0722741	-1.26079	62	0.212109	0.558713
Q80U40	WT_NT-WT_EE	0.0370574	0.225668	0.164212	8	0.873638	0.960125
Q80U49	WT_NT-WT_EE	-0.0857566	0.0665777	-1.28807	5	0.254109	0.607627
Q80U63	WT_NT-WT_EE	-0.109496	0.0921317	-1.18847	32	0.243392	0.594427
Q80UG2	WT_NT-WT_EE	-0.0141934	0.114634	-0.123815	33	0.902213	0.976823
Q80UG5	WT_NT-WT_EE	0.169274	0.0676013	2.50401	49	0.0156582	0.1352
Q80UJ7	WT_NT-WT_EE	0.132522	0.0731546	1.81153	16	0.0888709	0.369936
Q80UK0	WT_NT-WT_EE	-0.402677	0.423527	-0.950773	5	0.385381	0.721823
Q80UM3	WT_NT-WT_EE	0.0783056	0.205838	0.380423	8	0.713533	0.902854
Q80UP3	WT_NT-WT_EE	0.151163	0.0964578	1.56714	10	0.148151	0.4717
Q80UU9	WT_NT-WT_EE	0.143715	0.066951	2.14657	5	0.0846112	0.361398
Q80UW2	WT_NT-WT_EE	0.105072	0.0900555	1.16675	34	0.251431	0.605091
Q80UY2	WT_NT-WT_EE	0.290297	0.0759207	3.82369	6	0.00872306	0.0963792
Q80VD1	WT_NT-WT_EE	0.243015	0.126511	1.9209	6	0.103138	0.392509
Q80VP0	WT_NT-WT_EE	-0.0166989	0.0628607	-0.26565	26	0.792604	0.934797
Q80VP1	WT_NT-WT_EE	0.149086	0.0993312	1.50089	30	0.143835	0.463334
Q80VP9	WT_NT-WT_EE	-0.0104678	0.161685	-0.0647418	8	0.949968	0.988336
Q80W21	WT_NT-WT_EE	0.223884	0.079205	2.82664	6	0.0300903	0.20593
Q80WC7	WT_NT-WT_EE	-0.283659	0.246469	-1.15089	7	0.287567	0.645074
Q80WM4	WT_NT-WT_EE	-0.00207423	0.168973	-0.0122755	9	0.990474	0.996862
Q80WQ2	WT_NT-WT_EE	-0.176085	0.258036	-0.682405	7	0.516921	0.807546
Q80X50	WT_NT-WT_EE	0.149092	0.266824	0.558767	5	0.60042	0.847341
Q80X80	WT_NT-WT_EE	0.0208975	0.181949	0.114854	7	0.911786	0.979266
Q80XI3	WT_NT-WT_EE	-0.217751	0.176061	-1.23679	6	0.262375	0.619355
Q80XI4	WT_NT-WT_EE	0.0409411	0.0747058	0.54803	37	0.586963	0.840662
Q80XN0	WT_NT-WT_EE	-0.122396	0.0490415	-2.49576	79	0.0146517	0.131212
Q80XU3	WT_NT-WT_EE	0.198836	0.117314	1.6949	8	0.12854	0.442887
Q80Y14	WT_NT-WT_EE	0.0293597	0.112934	0.259974	8	0.80145	0.93632
Q80YA9	WT_NT-WT_EE	-0.0426894	0.0758378	-0.562904	19	0.580083	0.836277
Q80YN3	WT_NT-WT_EE	-0.00823153	0.0661743	-0.124392	46	0.901547	0.976541
Q80YX1	WT_NT-WT_EE	-0.0958308	0.0514322	-1.86325	6	0.11172	0.410264
Q80Z24	WT_NT-WT_EE	-0.0605812	0.0270216	-2.24195	16	0.0394888	0.239254
Q80Z38	WT_NT-WT_EE	1.25274	0.527363	2.37549	7	0.0492077	0.269886
Q80ZJ1	WT_NT-WT_EE	0.201349	0.0792763	2.53984	14	0.0235772	0.172132
Q80ZJ7	WT_NT-WT_EE	0.0195747	0.22701	0.0862285	7	0.933699	0.985395
Q810U3	WT_NT-WT_EE	0.0988013	0.0445348	2.21852	214	0.02757	0.19307
Q810U4	WT_NT-WT_EE	-0.0371951	0.0502701	-0.739906	149	0.460522	0.781055
Q811D0	WT_NT-WT_EE	-0.0150675	0.112726	-0.133665	22	0.894882	0.972382
Q811T9	WT_NT-WT_EE	0.432066	0.13021	3.31822	7	0.0127962	0.122115
Q812A2	WT_NT-WT_EE	-0.051625	0.103971	-0.496532	41	0.622171	0.859349
Q8BFQ8	WT_NT-WT_EE	-0.0924923	0.135525	-0.682475	23	0.501755	0.801544
Q8BFR5	WT_NT-WT_EE	0.002416	0.0569729	0.0424062	147	0.966232	0.992603
Q8BFT9	WT_NT-WT_EE	-0.173353	0.227881	-0.760718	7	0.471667	0.784992
Q8BFU3	WT_NT-WT_EE	0.312993	0.107529	2.91079	11	0.0141689	0.129186
Q8BFY6	WT_NT-WT_EE	0.269708	0.0768387	3.51005	12	0.00430153	0.0624241
Q8BFY9	WT_NT-WT_EE	-0.261265	0.327759	-0.797126	5	0.461536	0.781055
Q8BFZ3	WT_NT-WT_EE	-0.14783	0.712359	-0.207522	8	0.840787	0.947285
Q8BFZ9	WT_NT-WT_EE	-0.109412	0.089509	-1.22236	5	0.276046	0.630293
Q8BG02	WT_NT-WT_EE	-0.264636	0.305036	-0.867557	5	0.425307	0.756695
Q8BG05	WT_NT-WT_EE	0.0576037	0.0437111	1.31783	72	0.191738	0.531454
Q8BG32	WT_NT-WT_EE	-0.0991257	0.0774644	-1.27963	54	0.206146	0.551536
Q8BG39	WT_NT-WT_EE	-0.263816	0.0556746	-4.73853	70	1.09421e-05	0.000830507
Q8BG40	WT_NT-WT_EE	-0.533624	0.124783	-4.27642	6	0.00522612	0.0707287
Q8BG51	WT_NT-WT_EE	0.0682393	0.0538978	1.26609	15	0.224793	0.576091
Q8BG73	WT_NT-WT_EE	0.278157	0.116132	2.39518	9	0.0402145	0.241588
Q8BG92	WT_NT-WT_EE	-0.209588	0.191131	-1.09657	8	0.304738	0.660007
Q8BGB5	WT_NT-WT_EE	0.133084	0.176806	0.752709	8	0.47319	0.785284
Q8BGB7	WT_NT-WT_EE	-0.454839	0.351198	-1.29511	8	0.231406	0.583215
Q8BGC4	WT_NT-WT_EE	-0.00360846	0.157703	-0.0228814	8	0.982305	0.994655
Q8BGD5	WT_NT-WT_EE	-0.252198	0.244788	-1.03027	7	0.337159	0.687153
Q8BGD9	WT_NT-WT_EE	0.377523	0.12827	2.94319	20	0.00803884	0.09178
Q8BGE6	WT_NT-WT_EE	0.029338	0.202431	0.144928	7	0.888852	0.968451
Q8BGH2	WT_NT-WT_EE	-0.0923848	0.0780049	-1.18435	60	0.240947	0.59297
Q8BGH4	WT_NT-WT_EE	0.124087	0.226846	0.547008	7	0.601368	0.847686
Q8BGH7	WT_NT-WT_EE	0.0932101	0.253573	0.367588	6	0.725799	0.906289
Q8BGJ9	WT_NT-WT_EE	0.246926	0.270813	0.911798	7	0.392193	0.726684
Q8BGN3	WT_NT-WT_EE	-0.0526817	0.258593	-0.203724	12	0.841983	0.947285
Q8BGN8	WT_NT-WT_EE	-0.0887528	0.0585809	-1.51505	8	0.168226	0.499085
Q8BGQ7	WT_NT-WT_EE	0.00997047	0.0851101	0.117148	67	0.907093	0.978055
Q8BGR6	WT_NT-WT_EE	0.188191	0.214821	0.876035	6	0.414702	0.745536
Q8BGS2	WT_NT-WT_EE	-0.370448	0.116647	-3.17579	8	0.01308	0.123085
Q8BGT8	WT_NT-WT_EE	-0.206262	0.109018	-1.89201	38	0.0661278	0.306293
Q8BGU5	WT_NT-WT_EE	0.396235	0.0642412	6.16792	7	0.000459411	0.0140091
Q8BGX2	WT_NT-WT_EE	0.195059	0.0672296	2.90139	7	0.0229403	0.170566
Q8BGZ1	WT_NT-WT_EE	0.0871602	0.0529978	1.6446	70	0.104536	0.393864
Q8BH04	WT_NT-WT_EE	0.0252332	0.0741229	0.340424	54	0.734858	0.907832
Q8BH44	WT_NT-WT_EE	0.0511246	0.129012	0.396277	27	0.695015	0.898225
Q8BH55	WT_NT-WT_EE	-0.0501437	0.211863	-0.236679	7	0.819682	0.943241
Q8BH57	WT_NT-WT_EE	0.139892	0.152436	0.917709	8	0.385603	0.721823
Q8BH58	WT_NT-WT_EE	0.00756321	0.174336	0.043383	13	0.966056	0.992603
Q8BH59	WT_NT-WT_EE	-0.150603	0.0636587	-2.36578	201	0.0189435	0.151611
Q8BH66	WT_NT-WT_EE	0.104376	0.0636467	1.63993	103	0.104071	0.393864
Q8BH82	WT_NT-WT_EE	0.0898884	0.131094	0.685678	8	0.512293	0.807546
Q8BH95	WT_NT-WT_EE	0.107233	0.0652528	1.64335	65	0.10514	0.395135
Q8BHC1	WT_NT-WT_EE	0.24049	0.145435	1.65359	8	0.13681	0.456654
Q8BHE3	WT_NT-WT_EE	0.0288529	0.120861	0.238728	32	0.812839	0.943222
Q8BHG1	WT_NT-WT_EE	0.403124	0.256841	1.56955	8	0.15516	0.47798
Q8BHH2	WT_NT-WT_EE	0.278462	0.0316154	8.8078	5	0.00031317	0.010195
Q8BHL3	WT_NT-WT_EE	0.70021	0.511798	1.36814	5	0.229547	0.582083
Q8BHL5	WT_NT-WT_EE	-0.00767533	0.115581	-0.0664066	8	0.948684	0.988336
Q8BHN3	WT_NT-WT_EE	0.0391594	0.0680853	0.575152	62	0.56727	0.825643
Q8BHZ0	WT_NT-WT_EE	0.0668252	0.112087	0.596188	25	0.55641	0.822274
Q8BI08	WT_NT-WT_EE	-0.0587799	0.20693	-0.284057	8	0.78358	0.930459
Q8BI72	WT_NT-WT_EE	0.134832	0.203862	0.661391	5	0.537618	0.817585
Q8BIF0	WT_NT-WT_EE	-0.335489	0.0878827	-3.81747	9	0.00410584	0.0603325
Q8BIF2	WT_NT-WT_EE	0.113029	0.327627	0.344992	7	0.740234	0.910737
Q8BIG7	WT_NT-WT_EE	-0.0682961	0.0702975	-0.971531	22	0.341845	0.690281
Q8BIJ6	WT_NT-WT_EE	-0.0307004	0.0813938	-0.377184	65	0.707266	0.902724
Q8BIK4	WT_NT-WT_EE	0.492744	0.519386	0.948706	4	0.396491	0.731414
Q8BIQ5	WT_NT-WT_EE	0.187915	0.212794	0.883083	8	0.402947	0.735118
Q8BIW1	WT_NT-WT_EE	0.290824	0.101065	2.87759	17	0.0104468	0.108957
Q8BIZ1	WT_NT-WT_EE	-0.104348	0.0695623	-1.50006	39	0.14165	0.462728
Q8BJ71	WT_NT-WT_EE	0.25921	0.335715	0.772112	7	0.465312	0.78223
Q8BJI1	WT_NT-WT_EE	-0.0910355	0.08372	-1.08738	24	0.287669	0.645074
Q8BJU0	WT_NT-WT_EE	0.108265	0.0718354	1.50712	29	0.142596	0.462728
Q8BJW6	WT_NT-WT_EE	0.301601	0.138723	2.17411	6	0.0726487	0.324695
Q8BJY1	WT_NT-WT_EE	-0.0205585	0.096107	-0.213912	45	0.831582	0.943241
Q8BK08	WT_NT-WT_EE	-0.261637	0.526699	-0.496749	6	0.637039	0.868493
Q8BK30	WT_NT-WT_EE	0.361351	0.152902	2.36329	7	0.0500985	0.270599
Q8BK64	WT_NT-WT_EE	0.143327	0.0631766	2.26868	27	0.0314946	0.214324
Q8BKC5	WT_NT-WT_EE	0.0414384	0.0819708	0.505526	66	0.614873	0.855201
Q8BKX1	WT_NT-WT_EE	0.0997597	0.0914332	1.09107	63	0.279399	0.636175
Q8BKZ9	WT_NT-WT_EE	-0.00413556	0.0468885	-0.0882001	79	0.929941	0.985395
Q8BL06	WT_NT-WT_EE	0.293098	0.120825	2.42581	5	0.0596883	0.291661
Q8BL65	WT_NT-WT_EE	0.0518483	0.108024	0.479968	8	0.644098	0.873485
Q8BL66	WT_NT-WT_EE	-0.124079	0.0985349	-1.25923	27	0.218724	0.566106
Q8BL97	WT_NT-WT_EE	-0.0235199	0.0405059	-0.580652	17	0.569093	0.826867
Q8BLE7	WT_NT-WT_EE	-0.0737374	0.204018	-0.361426	6	0.730167	0.906289
Q8BLF1	WT_NT-WT_EE	0.298144	0.104566	2.85125	16	0.0115511	0.114512
Q8BLK3	WT_NT-WT_EE	-0.149876	0.144551	-1.03684	15	0.316237	0.671585
Q8BLQ9	WT_NT-WT_EE	0.00116593	0.0601737	0.019376	75	0.984593	0.995335
Q8BLR2	WT_NT-WT_EE	-0.080426	0.0504553	-1.59401	48	0.117499	0.420657
Q8BLY2	WT_NT-WT_EE	0.10419	0.337373	0.308828	5	0.769906	0.924578
Q8BMF3	WT_NT-WT_EE	-0.353671	0.0830718	-4.25741	93	4.9368e-05	0.00297319
Q8BMF4	WT_NT-WT_EE	0.150393	0.0590533	2.54674	139	0.0119624	0.115832
Q8BMG7	WT_NT-WT_EE	0.206964	0.248227	0.833769	5	0.442408	0.771473
Q8BMI3	WT_NT-WT_EE	0.339372	0.0883329	3.84197	6	0.00853935	0.0956804
Q8BMJ2	WT_NT-WT_EE	-0.136894	0.189906	-0.720851	8	0.491526	0.795775
Q8BMJ3	WT_NT-WT_EE	-0.113876	0.152393	-0.747253	8	0.476297	0.785284
Q8BMS1	WT_NT-WT_EE	0.180375	0.0682684	2.64214	147	0.00913046	0.0995262
Q8BNU0	WT_NT-WT_EE	0.0997208	0.100551	0.991744	16	0.336085	0.687119
Q8BNW9	WT_NT-WT_EE	0.0330548	0.0944006	0.350154	35	0.728322	0.906289
Q8BNY6	WT_NT-WT_EE	0.185976	0.117833	1.5783	23	0.128152	0.442311
Q8BP47	WT_NT-WT_EE	0.0493649	0.0524456	0.941259	65	0.350057	0.696604
Q8BP67	WT_NT-WT_EE	-0.0728926	0.0940562	-0.77499	7	0.463716	0.781055
Q8BP92	WT_NT-WT_EE	-0.316229	0.193686	-1.63269	17	0.120918	0.426489
Q8BPN8	WT_NT-WT_EE	-0.039854	0.0426195	-0.935112	305	0.350471	0.696604
Q8BPQ7	WT_NT-WT_EE	0.125816	0.228413	0.550827	7	0.598883	0.846858
Q8BQP9	WT_NT-WT_EE	0.185301	0.139531	1.32803	5	0.241561	0.593796
Q8BR90	WT_NT-WT_EE	-0.336423	0.263879	-1.27491	7	0.243024	0.59436
Q8BR92	WT_NT-WT_EE	0.25193	0.125283	2.01089	13	0.0655484	0.305428
Q8BRT1	WT_NT-WT_EE	-0.0140805	0.064255	-0.219135	73	0.827157	0.943241
Q8BSS9	WT_NT-WT_EE	-0.237267	0.176442	-1.34473	6	0.227316	0.579314
Q8BSY0	WT_NT-WT_EE	0.200217	0.086185	2.32311	8	0.0486826	0.26933
Q8BTG7	WT_NT-WT_EE	-0.144113	0.181374	-0.794564	38	0.431802	0.759832
Q8BTM8	WT_NT-WT_EE	0.47456	0.208567	2.27534	4	0.085224	0.36252
Q8BTX9	WT_NT-WT_EE	0.209473	0.183352	1.14247	12	0.275543	0.630293
Q8BUV3	WT_NT-WT_EE	-0.0693123	0.0575857	-1.20364	135	0.230836	0.583215
Q8BV13	WT_NT-WT_EE	0.0703451	0.10417	0.675291	5	0.529454	0.811874
Q8BVE3	WT_NT-WT_EE	0.00186544	0.0556678	0.0335103	127	0.97332	0.992603
Q8BVI4	WT_NT-WT_EE	0.201084	0.0555988	3.61669	41	0.000809859	0.0193163
Q8BVQ5	WT_NT-WT_EE	0.112355	0.0827299	1.3581	42	0.181684	0.516894
Q8BW75	WT_NT-WT_EE	-0.177448	0.0732058	-2.42396	83	0.0175249	0.144654
Q8BW96	WT_NT-WT_EE	0.149476	0.0839164	1.78126	25	0.0870255	0.366269
Q8BWF0	WT_NT-WT_EE	-0.0415103	0.0788648	-0.526348	108	0.599726	0.846858
Q8BWG8	WT_NT-WT_EE	-0.299022	0.140517	-2.12801	8	0.0659968	0.306293
Q8BWM0	WT_NT-WT_EE	0.261707	0.0961388	2.72218	16	0.015071	0.133273
Q8BWT1	WT_NT-WT_EE	0.00947296	0.067049	0.141284	64	0.888089	0.968368
Q8BWY3	WT_NT-WT_EE	0.131077	0.129598	1.01141	6	0.350855	0.696793
Q8BX10	WT_NT-WT_EE	0.16732	0.41878	0.399543	7	0.701403	0.902131
Q8BX70	WT_NT-WT_EE	0.141601	0.202337	0.699828	7	0.506619	0.803982
Q8BXR1	WT_NT-WT_EE	-0.228002	0.0607121	-3.75547	16	0.00172771	0.0341152
Q8BXV2	WT_NT-WT_EE	-0.0800128	0.213902	-0.374064	8	0.718077	0.904102
Q8BXZ1	WT_NT-WT_EE	0.168365	0.117299	1.43536	15	0.171709	0.502
Q8BYI9	WT_NT-WT_EE	0.00183792	0.0443053	0.0414831	234	0.966946	0.992603
Q8BYK6	WT_NT-WT_EE	0.538914	0.246363	2.18748	8	0.060157	0.291759
Q8BYM5	WT_NT-WT_EE	-0.120268	0.0859276	-1.39965	23	0.174963	0.507203
Q8BYR5	WT_NT-WT_EE	-0.0546849	0.269708	-0.202756	6	0.846027	0.949268
Q8BZ98	WT_NT-WT_EE	0.0842333	0.0582894	1.44509	72	0.152772	0.476103
Q8BZA9	WT_NT-WT_EE	-0.329023	0.264263	-1.24506	7	0.253172	0.606858
Q8C052	WT_NT-WT_EE	-0.0336837	0.102842	-0.327527	12	0.748912	0.915062
Q8C078	WT_NT-WT_EE	0.367277	0.124085	2.95989	6	0.0252865	0.179691
Q8C0C7	WT_NT-WT_EE	-0.0877505	0.0836552	-1.04895	46	0.29968	0.655702
Q8C0E2	WT_NT-WT_EE	0.171937	0.0583048	2.94893	62	0.00449216	0.0640332
Q8C0L0	WT_NT-WT_EE	-0.55587	0.177069	-3.13928	15	0.00675279	0.0828887
Q8C0M9	WT_NT-WT_EE	0.0229304	0.0524401	0.437269	67	0.663323	0.880675
Q8C145	WT_NT-WT_EE	0.10793	0.235699	0.457913	6	0.66313	0.880675
Q8C163	WT_NT-WT_EE	-0.0710658	0.0400204	-1.77574	13	0.0991742	0.384101
Q8C166	WT_NT-WT_EE	0.0854997	0.185018	0.462117	8	0.656305	0.878494
Q8C167	WT_NT-WT_EE	0.11015	0.119413	0.922433	21	0.36678	0.70403
Q8C1A5	WT_NT-WT_EE	-0.307407	0.137726	-2.23202	22	0.0361163	0.229562
Q8C1B7	WT_NT-WT_EE	0.135004	0.0773541	1.74527	70	0.0853254	0.36252
Q8C2Q3	WT_NT-WT_EE	-0.0286992	0.114546	-0.250548	15	0.805563	0.938395
Q8C3Q5	WT_NT-WT_EE	0.0950315	0.300198	0.316563	4	0.767407	0.924005
Q8C3W1	WT_NT-WT_EE	0.254161	0.402436	0.631556	7	0.547738	0.818544
Q8C419	WT_NT-WT_EE	0.0356221	0.07646	0.465892	40	0.64382	0.873485
Q8C437	WT_NT-WT_EE	-0.0237143	0.0944866	-0.250981	43	0.803025	0.936797
Q8C460	WT_NT-WT_EE	0.413721	0.383419	1.07903	7	0.316346	0.671585
Q8C522	WT_NT-WT_EE	0.0523324	0.234324	0.223334	6	0.830685	0.943241
Q8C570	WT_NT-WT_EE	0.104483	0.131718	0.793228	5	0.463607	0.781055
Q8C5H8	WT_NT-WT_EE	-0.189431	0.112385	-1.68556	7	0.135748	0.456654
Q8C5Q4	WT_NT-WT_EE	-0.480563	0.367862	-1.30637	5	0.24829	0.599328
Q8C6E0	WT_NT-WT_EE	0.0451621	0.0910821	0.495839	8	0.633341	0.866394
Q8C6I2	WT_NT-WT_EE	0.156829	0.250361	0.626413	8	0.548497	0.818668
Q8C729	WT_NT-WT_EE	0.24611	0.159062	1.54726	7	0.165725	0.495939
Q8C754	WT_NT-WT_EE	0.224775	0.229097	0.981132	7	0.359213	0.699551
Q8C7K6	WT_NT-WT_EE	-0.229732	0.326939	-0.702675	7	0.504948	0.803936
Q8C7M3	WT_NT-WT_EE	0.124841	0.0989651	1.26146	7	0.247553	0.598149
Q8C7R4	WT_NT-WT_EE	0.361601	0.258582	1.3984	7	0.204701	0.549583
Q8C854	WT_NT-WT_EE	0.081414	0.0505829	1.60952	38	0.115781	0.419324
Q8C878	WT_NT-WT_EE	0.200112	0.287049	0.697135	7	0.508202	0.804905
Q8C8N2	WT_NT-WT_EE	0.0136311	0.0994273	0.137096	35	0.891741	0.970282
Q8C8R3	WT_NT-WT_EE	0.03455	0.0428262	0.80675	466	0.420222	0.751533
Q8C8T8	WT_NT-WT_EE	-0.042692	0.211113	-0.202224	8	0.84479	0.948764
Q8CAA7	WT_NT-WT_EE	-8.45701e-05	0.0551293	-0.00153403	106	0.998779	0.999329
Q8CAQ8	WT_NT-WT_EE	-0.130048	0.0510926	-2.54533	155	0.011894	0.115832
Q8CAY6	WT_NT-WT_EE	-0.112399	0.11243	-0.999717	38	0.323771	0.679412
Q8CBE3	WT_NT-WT_EE	-0.185373	0.0662994	-2.79599	44	0.00764176	0.0883658
Q8CBW3	WT_NT-WT_EE	0.0368654	0.117849	0.312819	16	0.758458	0.920306
Q8CBY8	WT_NT-WT_EE	0.31997	0.23416	1.36646	12	0.196854	0.537739
Q8CC35	WT_NT-WT_EE	0.0452368	0.0840627	0.538132	13	0.599579	0.846858
Q8CCB4	WT_NT-WT_EE	0.0790122	0.20628	0.383034	6	0.714898	0.903213
Q8CCJ4	WT_NT-WT_EE	0.367379	0.10937	3.35905	7	0.0121	0.116596
Q8CCN5	WT_NT-WT_EE	0.166017	0.13283	1.24984	9	0.242878	0.59436
Q8CCT4	WT_NT-WT_EE	-0.0233798	0.135646	-0.172359	6	0.868822	0.959648
Q8CDG3	WT_NT-WT_EE	0.833433	0.148708	5.60449	6	0.00137518	0.0293506
Q8CDN6	WT_NT-WT_EE	0.00668699	0.0343557	0.19464	32	0.846905	0.949369
Q8CEI1	WT_NT-WT_EE	0.0540155	0.322603	0.167436	8	0.871182	0.960125
Q8CFE4	WT_NT-WT_EE	-0.393271	0.0852705	-4.61204	4	0.00994039	0.106428
Q8CFV4	WT_NT-WT_EE	0.0378475	0.192367	0.196747	8	0.848932	0.950757
Q8CFV9	WT_NT-WT_EE	-0.179829	0.237858	-0.756037	5	0.483704	0.790009
Q8CG76	WT_NT-WT_EE	0.221366	0.169657	1.30479	17	0.209353	0.556198
Q8CGC7	WT_NT-WT_EE	-0.0963589	0.095961	-1.00415	60	0.319341	0.675409
Q8CGE9	WT_NT-WT_EE	-0.143483	0.516996	-0.277532	4	0.795125	0.93541
Q8CGF6	WT_NT-WT_EE	0.0362959	0.0964175	0.376445	26	0.709641	0.902854
Q8CGK3	WT_NT-WT_EE	-0.113015	0.101102	-1.11783	63	0.267882	0.623686
Q8CGP2	WT_NT-WT_EE	0.169218	0.0576252	2.93652	15	0.0102092	0.107853
Q8CGP6	WT_NT-WT_EE	0.123136	0.236215	0.521289	8	0.616284	0.855201
Q8CGY8	WT_NT-WT_EE	-0.191821	0.0672662	-2.85167	96	0.00532501	0.0712664
Q8CH72	WT_NT-WT_EE	0.269227	0.295441	0.911272	7	0.392451	0.726684
Q8CHC4	WT_NT-WT_EE	0.0544555	0.0365593	1.48951	279	0.137482	0.457616
Q8CHG7	WT_NT-WT_EE	0.0335941	0.0576676	0.582546	50	0.562817	0.825243
Q8CHH9	WT_NT-WT_EE	0.213422	0.0692894	3.08016	88	0.00276053	0.0455129
Q8CHK3	WT_NT-WT_EE	0.00655186	0.465832	0.0140649	4	0.989452	0.996862
Q8CHP8	WT_NT-WT_EE	0.0606027	0.0722779	0.838469	57	0.40527	0.737941
Q8CHT0	WT_NT-WT_EE	-0.199225	0.17906	-1.11262	8	0.298185	0.654388
Q8CHT1	WT_NT-WT_EE	0.324885	0.0742724	4.37423	7	0.00325723	0.0499788
Q8CHU3	WT_NT-WT_EE	0.117071	0.0651573	1.79674	14	0.0939785	0.376324
Q8CHX7	WT_NT-WT_EE	-0.0376535	0.225821	-0.16674	6	0.873052	0.960125
Q8CI32	WT_NT-WT_EE	-0.143698	0.157011	-0.915209	12	0.378106	0.716647
Q8CI71	WT_NT-WT_EE	-0.246908	0.220468	-1.11993	5	0.313636	0.671004
Q8CI94	WT_NT-WT_EE	0.151122	0.0366373	4.12481	197	5.46962e-05	0.00313722
Q8CIB5	WT_NT-WT_EE	0.0838781	0.0940849	0.891515	25	0.381153	0.719983
Q8CIE6	WT_NT-WT_EE	0.167187	0.169488	0.986425	23	0.334189	0.687119
Q8CIG8	WT_NT-WT_EE	0.00775823	0.0966608	0.0802624	5	0.939142	0.985395
Q8CIN4	WT_NT-WT_EE	-0.0119894	0.0186625	-0.642432	6	0.544344	0.818544
Q8CJ19	WT_NT-WT_EE	-0.149897	0.199319	-0.752043	8	0.473568	0.785284
Q8CJH3	WT_NT-WT_EE	-0.125537	0.125149	-1.0031	3	0.389722	0.7254
Q8JZN5	WT_NT-WT_EE	0.163805	0.0976582	1.67733	24	0.106456	0.396926
Q8JZP2	WT_NT-WT_EE	-0.0690569	0.192171	-0.359351	8	0.728633	0.906289
Q8JZQ2	WT_NT-WT_EE	0.164422	0.124111	1.3248	31	0.19492	0.53542
Q8JZS0	WT_NT-WT_EE	0.0108857	0.154604	0.0704107	8	0.945595	0.986548
Q8JZU2	WT_NT-WT_EE	0.382747	0.104396	3.66628	11	0.00371363	0.0566211
Q8K021	WT_NT-WT_EE	0.00750027	0.0729036	0.102879	53	0.918447	0.983351
Q8K045	WT_NT-WT_EE	0.191923	0.132083	1.45305	7	0.189522	0.529706
Q8K0S0	WT_NT-WT_EE	0.0823883	0.111116	0.741461	35	0.463361	0.781055
Q8K0T0	WT_NT-WT_EE	0.080137	0.0420365	1.90637	156	0.0584413	0.28897
Q8K0U4	WT_NT-WT_EE	0.0412638	0.0488799	0.844187	200	0.399574	0.733278
Q8K183	WT_NT-WT_EE	0.0395604	0.0553243	0.715064	78	0.476704	0.785284
Q8K1J6	WT_NT-WT_EE	0.356257	0.333556	1.06806	6	0.326571	0.681133
Q8K1L5	WT_NT-WT_EE	0.506386	0.0328867	15.3979	16	5.15641e-11	4.1406e-08
Q8K1M6	WT_NT-WT_EE	-0.0792904	0.0410641	-1.9309	258	0.0545915	0.281608
Q8K1Z0	WT_NT-WT_EE	-0.171556	0.0636163	-2.69673	30	0.0113736	0.114512
Q8K212	WT_NT-WT_EE	0.156036	0.088854	1.75609	49	0.0853217	0.36252
Q8K221	WT_NT-WT_EE	-0.0188582	0.104061	-0.181222	14	0.858791	0.955578
Q8K274	WT_NT-WT_EE	-0.0569778	0.0823773	-0.691669	18	0.49797	0.798644
Q8K2B3	WT_NT-WT_EE	-0.050668	0.0548159	-0.924331	159	0.356715	0.699551
Q8K2C6	WT_NT-WT_EE	-0.293114	0.342857	-0.854916	5	0.431645	0.759832
Q8K2C9	WT_NT-WT_EE	-0.111337	0.15035	-0.740521	22	0.466814	0.782564
Q8K2K6	WT_NT-WT_EE	0.485372	0.131898	3.6799	5	0.0142951	0.129186
Q8K2P7	WT_NT-WT_EE	-0.348141	0.13404	-2.59728	7	0.0355656	0.227261
Q8K2Q7	WT_NT-WT_EE	0.219972	0.0541268	4.06402	4	0.0152981	0.134011
Q8K2T1	WT_NT-WT_EE	-0.0868257	0.405068	-0.214348	8	0.835638	0.944087
Q8K310	WT_NT-WT_EE	-0.0939987	0.0623686	-1.50715	131	0.13418	0.45399
Q8K341	WT_NT-WT_EE	0.00116021	0.0903314	0.012844	14	0.989934	0.996862
Q8K354	WT_NT-WT_EE	0.110915	0.05158	2.15036	4	0.0979424	0.380554
Q8K386	WT_NT-WT_EE	-0.447545	0.408625	-1.09525	4	0.334929	0.687119
Q8K3H0	WT_NT-WT_EE	0.0189193	0.0807484	0.234299	29	0.816399	0.943241
Q8K3J1	WT_NT-WT_EE	0.0911243	0.0968483	0.940897	23	0.356535	0.699551
Q8K3W0	WT_NT-WT_EE	0.0959406	0.153838	0.623647	8	0.550223	0.820735
Q8K400	WT_NT-WT_EE	-0.172096	0.0496144	-3.46867	24	0.0019907	0.0380602
Q8K406	WT_NT-WT_EE	-0.644959	0.640257	-1.00734	6	0.352653	0.698635
Q8K411	WT_NT-WT_EE	0.427746	0.163435	2.61723	5	0.0472556	0.265697
Q8K4F5	WT_NT-WT_EE	-0.334229	0.469215	-0.712316	5	0.508119	0.804905
Q8K4G5	WT_NT-WT_EE	0.0829093	0.155842	0.532008	8	0.609173	0.85234
Q8K4X7	WT_NT-WT_EE	0.363117	0.241181	1.50558	7	0.175894	0.509036
Q8K4Z3	WT_NT-WT_EE	0.0563747	0.144682	0.389645	31	0.699463	0.901073
Q8K4Z5	WT_NT-WT_EE	0.03141	0.183655	0.171027	8	0.868449	0.959648
Q8K5B2	WT_NT-WT_EE	-0.253601	0.280967	-0.9026	5	0.408114	0.739765
Q8QZS1	WT_NT-WT_EE	-0.0936776	0.102219	-0.916445	45	0.364319	0.703754
Q8QZT1	WT_NT-WT_EE	-0.049663	0.0392834	-1.26423	88	0.209487	0.556198
Q8QZT2	WT_NT-WT_EE	0.437974	0.230871	1.89705	6	0.106605	0.396926
Q8R001	WT_NT-WT_EE	-0.032517	0.0633936	-0.512937	16	0.615004	0.855201
Q8R010	WT_NT-WT_EE	-0.0766107	0.121769	-0.62915	10	0.543355	0.818544
Q8R016	WT_NT-WT_EE	0.121026	0.0624574	1.93773	62	0.0572135	0.28897
Q8R050	WT_NT-WT_EE	0.14941	0.100082	1.49287	9	0.169673	0.500296
Q8R071	WT_NT-WT_EE	0.111159	0.0708077	1.56987	78	0.120494	0.425616
Q8R081	WT_NT-WT_EE	-0.0474947	0.0671545	-0.707246	75	0.481605	0.788171
Q8R0A5	WT_NT-WT_EE	-0.0429209	0.0561011	-0.765064	25	0.451396	0.773409
Q8R0A7	WT_NT-WT_EE	-0.189563	0.0892293	-2.12444	47	0.0389224	0.237377
Q8R0F8	WT_NT-WT_EE	0.196078	0.0604137	3.24558	9	0.0100683	0.106941
Q8R0H9	WT_NT-WT_EE	1.47793	0.542577	2.72391	6	0.0344636	0.223781
Q8R0P4	WT_NT-WT_EE	0.310739	0.0912065	3.40698	6	0.0143719	0.129186
Q8R0S2	WT_NT-WT_EE	-0.230774	0.0854737	-2.69994	55	0.00919714	0.0998014
Q8R0S4	WT_NT-WT_EE	0.0352437	0.297695	0.118389	6	0.909624	0.978055
Q8R0Y6	WT_NT-WT_EE	-0.0688348	0.0605092	-1.13759	155	0.257046	0.611277
Q8R105	WT_NT-WT_EE	-0.341103	0.213026	-1.60123	7	0.15336	0.476103
Q8R123	WT_NT-WT_EE	0.0130428	0.154632	0.0843475	7	0.935142	0.985395
Q8R127	WT_NT-WT_EE	-0.307242	0.203217	-1.51189	12	0.156442	0.480087
Q8R164	WT_NT-WT_EE	-0.0701806	0.0672544	-1.04351	39	0.303138	0.659193
Q8R191	WT_NT-WT_EE	0.120245	0.0976468	1.23143	9	0.249367	0.600726
Q8R1B4	WT_NT-WT_EE	0.174549	0.0697648	2.50196	36	0.0170336	0.144017
Q8R1B5	WT_NT-WT_EE	-0.0191444	0.162571	-0.11776	7	0.909566	0.978055
Q8R1G2	WT_NT-WT_EE	-0.0802674	0.164849	-0.486916	8	0.639378	0.870204
Q8R1I1	WT_NT-WT_EE	-0.0401888	0.0705851	-0.569366	8	0.584736	0.839375
Q8R1N4	WT_NT-WT_EE	0.183864	0.0959631	1.91598	12	0.0794924	0.343185
Q8R1Q8	WT_NT-WT_EE	-0.109064	0.0593115	-1.83883	79	0.0696976	0.317348
Q8R1T1	WT_NT-WT_EE	-0.103199	0.268359	-0.384555	7	0.711983	0.902854
Q8R1U2	WT_NT-WT_EE	0.43279	0.149289	2.899	4	0.044162	0.255123
Q8R2R9	WT_NT-WT_EE	-0.00948052	0.104684	-0.0905631	37	0.928328	0.985395
Q8R2Y0	WT_NT-WT_EE	-0.065535	0.15206	-0.430982	7	0.679442	0.889467
Q8R2Y8	WT_NT-WT_EE	-0.010596	0.377666	-0.0280564	8	0.978304	0.993984
Q8R307	WT_NT-WT_EE	0.283807	0.142602	1.99021	4	0.117423	0.420657
Q8R317	WT_NT-WT_EE	0.319244	0.042578	7.49787	17	8.72138e-07	0.000131311
Q8R326	WT_NT-WT_EE	-0.0448208	0.116394	-0.385079	18	0.704691	0.902528
Q8R366	WT_NT-WT_EE	0.113551	0.0572416	1.98371	58	0.0520285	0.275814
Q8R395	WT_NT-WT_EE	0.014621	0.29028	0.0503687	7	0.961236	0.992549
Q8R3F5	WT_NT-WT_EE	-0.0314185	0.25686	-0.122318	8	0.905664	0.977365
Q8R3P0	WT_NT-WT_EE	-0.0685833	0.110705	-0.619514	8	0.552809	0.82115
Q8R3S6	WT_NT-WT_EE	-0.575976	0.19451	-2.96117	11	0.0129481	0.122322
Q8R3V5	WT_NT-WT_EE	0.0349543	0.0834492	0.418869	50	0.677106	0.887396
Q8R3Z5	WT_NT-WT_EE	-0.100819	0.258144	-0.390555	8	0.706321	0.902528
Q8R404	WT_NT-WT_EE	-0.0152612	0.0691768	-0.220611	7	0.831692	0.943241
Q8R464	WT_NT-WT_EE	-0.0324896	0.105737	-0.307268	46	0.760026	0.920306
Q8R4N0	WT_NT-WT_EE	-0.209541	0.083725	-2.50273	17	0.0228199	0.170195
Q8R4U7	WT_NT-WT_EE	0.0133151	0.162311	0.0820345	5	0.937802	0.985395
Q8R570	WT_NT-WT_EE	-0.0820007	0.0563298	-1.45572	80	0.149382	0.472879
Q8R574	WT_NT-WT_EE	0.0742109	0.109679	0.676617	30	0.503833	0.803265
Q8R5C5	WT_NT-WT_EE	-0.0899839	0.109918	-0.818648	35	0.418526	0.749671
Q8R5H1	WT_NT-WT_EE	-0.408019	0.159644	-2.55581	7	0.0377821	0.236635
Q8R5H6	WT_NT-WT_EE	-0.0598379	0.0686942	-0.871077	85	0.386166	0.722262
Q8R5J9	WT_NT-WT_EE	-0.38362	0.130193	-2.94654	8	0.0185234	0.149741
Q8R5M8	WT_NT-WT_EE	-0.0900602	0.0343581	-2.62122	39	0.0124271	0.11927
Q8VBV7	WT_NT-WT_EE	-0.0142581	0.0645068	-0.221032	9	0.830001	0.943241
Q8VBW6	WT_NT-WT_EE	0.00129627	0.221728	0.00584623	5	0.995561	0.998671
Q8VBY2	WT_NT-WT_EE	0.0813984	0.0698607	1.16515	13	0.264892	0.620744
Q8VBZ3	WT_NT-WT_EE	-0.13596	0.0315436	-4.31024	6	0.00503612	0.0689311
Q8VCD6	WT_NT-WT_EE	-0.10725	0.167561	-0.640065	15	0.531786	0.813379
Q8VCE6	WT_NT-WT_EE	-0.0536847	0.0832722	-0.644689	3	0.565034	0.825243
Q8VCI5	WT_NT-WT_EE	-0.0119784	0.25732	-0.0465508	6	0.964382	0.992603
Q8VCM8	WT_NT-WT_EE	0.0215661	0.375388	0.0574501	7	0.955792	0.99007
Q8VCT3	WT_NT-WT_EE	0.00273289	0.0712103	0.0383778	29	0.969649	0.992603
Q8VCW8	WT_NT-WT_EE	0.239215	0.0749114	3.19331	73	0.00207654	0.0385919
Q8VCX5	WT_NT-WT_EE	0.0801244	0.182343	0.439415	7	0.673606	0.886702
Q8VCY8	WT_NT-WT_EE	-0.356737	0.219468	-1.62546	8	0.142718	0.462728
Q8VD04	WT_NT-WT_EE	0.145167	0.0831213	1.74644	21	0.0953471	0.378404
Q8VD33	WT_NT-WT_EE	0.129793	0.190502	0.681317	6	0.521085	0.80897
Q8VD37	WT_NT-WT_EE	0.281475	0.0734142	3.83407	106	0.000214211	0.00809255
Q8VDD5	WT_NT-WT_EE	0.00787755	0.0601957	0.130866	174	0.896033	0.973194
Q8VDJ3	WT_NT-WT_EE	-0.142167	0.1027	-1.38429	29	0.17683	0.509477
Q8VDK1	WT_NT-WT_EE	0.0276189	0.13376	0.20648	7	0.842293	0.947285
Q8VDM4	WT_NT-WT_EE	0.0450287	0.0565467	0.796309	92	0.427903	0.758512
Q8VDM6	WT_NT-WT_EE	-0.116454	0.085523	-1.36167	5	0.231446	0.583215
Q8VDN2	WT_NT-WT_EE	-0.0126452	0.0496338	-0.254771	154	0.79924	0.93541
Q8VDN4	WT_NT-WT_EE	0.385245	0.256264	1.50331	7	0.176464	0.509477
Q8VDP4	WT_NT-WT_EE	0.174964	0.162394	1.07741	8	0.312712	0.66962
Q8VDP6	WT_NT-WT_EE	-0.154132	0.150756	-1.0224	6	0.346033	0.694785
Q8VDQ1	WT_NT-WT_EE	0.0423459	0.0760723	0.556654	9	0.591334	0.842914
Q8VDQ8	WT_NT-WT_EE	0.0735585	0.0534364	1.37656	120	0.171211	0.501299
Q8VDU5	WT_NT-WT_EE	0.907011	0.269528	3.36518	6	0.0151324	0.133273
Q8VE33	WT_NT-WT_EE	-0.147174	0.0913518	-1.61107	46	0.114006	0.414241
Q8VE47	WT_NT-WT_EE	0.0175322	0.0674686	0.259857	30	0.796749	0.93541
Q8VE62	WT_NT-WT_EE	0.0877423	0.190119	0.461513	5	0.663813	0.880675
Q8VE70	WT_NT-WT_EE	0.15544	0.0794628	1.95614	7	0.0913379	0.372306
Q8VE88	WT_NT-WT_EE	0.260323	0.0627968	4.14548	6	0.00604148	0.0774145
Q8VE97	WT_NT-WT_EE	0.0814274	0.405364	0.200875	5	0.848712	0.950757
Q8VEA4	WT_NT-WT_EE	0.134804	0.200641	0.671864	8	0.520597	0.80897
Q8VED9	WT_NT-WT_EE	0.212268	0.0783838	2.70806	33	0.0106402	0.10954
Q8VEH3	WT_NT-WT_EE	-0.0413848	0.0544568	-0.759956	7	0.472095	0.784992
Q8VEH5	WT_NT-WT_EE	-0.262358	0.0886372	-2.95991	57	0.00447726	0.0640332
Q8VEJ9	WT_NT-WT_EE	-0.109362	0.174162	-0.627931	5	0.55761	0.822274
Q8VEK0	WT_NT-WT_EE	-0.533643	0.11944	-4.46788	9	0.00155942	0.0323018
Q8VEK3	WT_NT-WT_EE	0.00445367	0.0552372	0.0806282	123	0.935869	0.985395
Q8VEM8	WT_NT-WT_EE	0.0586136	0.0483141	1.21318	71	0.229082	0.581517
Q8VHH5	WT_NT-WT_EE	-0.0670574	0.0630462	-1.06362	26	0.297279	0.653417
Q8VHI6	WT_NT-WT_EE	-0.0487606	0.067495	-0.722433	24	0.47701	0.785284
Q8VHK5	WT_NT-WT_EE	0.00412117	0.179356	0.0229776	8	0.982231	0.994655
Q8VHL1	WT_NT-WT_EE	-0.153186	0.0826119	-1.85428	32	0.0729349	0.325371
Q8VHQ9	WT_NT-WT_EE	0.152099	0.133125	1.14253	16	0.270044	0.625078
Q8VHW2	WT_NT-WT_EE	-0.108385	0.0735377	-1.47387	43	0.147801	0.471594
Q8VIJ6	WT_NT-WT_EE	-0.028837	0.0483251	-0.59673	85	0.552274	0.82115
Q8WTY4	WT_NT-WT_EE	0.0382715	0.0704003	0.543628	16	0.594192	0.844988
Q91V09	WT_NT-WT_EE	-0.0697842	0.076462	-0.912665	30	0.368695	0.706413
Q91V12	WT_NT-WT_EE	0.166858	0.057013	2.92667	94	0.00429621	0.0624241
Q91V14	WT_NT-WT_EE	-0.266404	0.058117	-4.58392	173	8.71472e-06	0.000723923
Q91V41	WT_NT-WT_EE	-0.0139837	0.0414778	-0.337136	53	0.737346	0.909299
Q91V57	WT_NT-WT_EE	0.00894339	0.342894	0.0260821	8	0.979831	0.994655
Q91V61	WT_NT-WT_EE	-0.181167	0.047004	-3.85429	61	0.000281624	0.0096919
Q91V64	WT_NT-WT_EE	-0.208522	0.160063	-1.30275	4	0.262599	0.619355
Q91V76	WT_NT-WT_EE	0.30862	0.0805287	3.83243	8	0.00500066	0.0688376
Q91V92	WT_NT-WT_EE	0.0954482	0.0546811	1.74554	167	0.0827293	0.354617
Q91VC7	WT_NT-WT_EE	-0.315947	0.311294	-1.01495	7	0.343921	0.692731
Q91VD9	WT_NT-WT_EE	-0.0439477	0.0420314	-1.04559	209	0.296957	0.653341
Q91VF2	WT_NT-WT_EE	-0.46314	0.393025	-1.1784	6	0.283251	0.640706
Q91VI7	WT_NT-WT_EE	-0.138489	0.0646606	-2.14178	74	0.0355027	0.227261
Q91VK4	WT_NT-WT_EE	0.473746	0.306597	1.54517	5	0.182964	0.517335
Q91VM5	WT_NT-WT_EE	0.00885403	0.0514475	0.172099	27	0.864644	0.959205
Q91VM9	WT_NT-WT_EE	-0.19598	0.084726	-2.3131	57	0.0243477	0.176421
Q91VN4	WT_NT-WT_EE	-0.106385	0.0643742	-1.6526	36	0.107109	0.397573
Q91VR2	WT_NT-WT_EE	-0.019533	0.0516416	-0.37824	60	0.706587	0.902528
Q91VR5	WT_NT-WT_EE	-0.104947	0.0669306	-1.568	88	0.120471	0.425616
Q91VR7	WT_NT-WT_EE	-0.111195	0.201208	-0.552636	8	0.595612	0.846123
Q91VR8	WT_NT-WT_EE	-0.315528	0.111817	-2.82183	9	0.0199873	0.158386
Q91VW3	WT_NT-WT_EE	0.104618	0.0717315	1.45847	27	0.156248	0.480087
Q91VW5	WT_NT-WT_EE	0.391281	0.315795	1.23904	4	0.283068	0.640706
Q91VZ6	WT_NT-WT_EE	0.251583	0.122757	2.04944	25	0.0510498	0.273287
Q91W43	WT_NT-WT_EE	0.311135	0.287193	1.08337	5	0.328101	0.682054
Q91W50	WT_NT-WT_EE	-0.123427	0.156247	-0.789949	12	0.444887	0.771473
Q91W61	WT_NT-WT_EE	0.456201	0.45924	0.993384	7	0.353613	0.699511
Q91W69	WT_NT-WT_EE	-0.202624	0.257164	-0.787915	7	0.456593	0.777512
Q91W90	WT_NT-WT_EE	-0.0782271	0.132149	-0.59196	4	0.585716	0.839375
Q91WC3	WT_NT-WT_EE	0.00693678	0.0583588	0.118864	135	0.90556	0.977365
Q91WD5	WT_NT-WT_EE	-0.0829943	0.072644	-1.14248	96	0.256096	0.610223
Q91WG7	WT_NT-WT_EE	-0.245637	0.100015	-2.45601	27	0.0207687	0.16297
Q91WJ8	WT_NT-WT_EE	-0.443142	0.342782	-1.29278	7	0.237119	0.590197
Q91WK2	WT_NT-WT_EE	0.342674	0.220321	1.55534	13	0.143866	0.463334
Q91WK5	WT_NT-WT_EE	-0.183585	0.121189	-1.51487	10	0.160755	0.486507
Q91WQ3	WT_NT-WT_EE	-0.0636306	0.0869062	-0.732175	52	0.467349	0.782564
Q91WS0	WT_NT-WT_EE	-0.322322	0.0562467	-5.73051	34	1.92865e-06	0.000244532
Q91WV0	WT_NT-WT_EE	-0.158436	0.649553	-0.243915	5	0.816989	0.943241
Q91X96	WT_NT-WT_EE	0.0466277	0.309114	0.150843	7	0.884354	0.96661
Q91X97	WT_NT-WT_EE	0.348522	0.177783	1.96037	27	0.0603459	0.291759
Q91XF0	WT_NT-WT_EE	-0.536941	0.220451	-2.43564	6	0.0507713	0.272401
Q91XL9	WT_NT-WT_EE	0.0908838	0.0673589	1.34925	23	0.190391	0.529706
Q91XM9	WT_NT-WT_EE	-0.0754497	0.0501869	-1.50337	79	0.13673	0.456654
Q91XQ0	WT_NT-WT_EE	-0.284783	0.429507	-0.663046	7	0.528523	0.810963
Q91XU3	WT_NT-WT_EE	-0.134271	0.121671	-1.10355	17	0.285165	0.643222
Q91XV3	WT_NT-WT_EE	0.197369	0.0546328	3.61265	71	0.000561907	0.015559
Q91YD9	WT_NT-WT_EE	-0.154488	0.115259	-1.34035	5	0.237808	0.591207
Q91YE6	WT_NT-WT_EE	0.103176	0.164609	0.626792	15	0.540219	0.817585
Q91YM2	WT_NT-WT_EE	-0.297626	0.172337	-1.727	5	0.14475	0.465557
Q91YP2	WT_NT-WT_EE	0.1059	0.179575	0.589723	8	0.571652	0.829084
Q91YQ5	WT_NT-WT_EE	-0.209795	0.0801388	-2.6179	49	0.0117369	0.115832
Q91YR1	WT_NT-WT_EE	0.0974796	0.0635403	1.53414	25	0.137555	0.457616
Q91YT0	WT_NT-WT_EE	-0.0389111	0.0544979	-0.713992	142	0.476404	0.785284
Q91Z31	WT_NT-WT_EE	0.0188967	0.1072	0.176276	31	0.861224	0.95696
Q91Z38	WT_NT-WT_EE	0.0905704	0.101259	0.894443	10	0.392104	0.726684
Q91Z53	WT_NT-WT_EE	0.165894	0.109284	1.51801	26	0.141079	0.462394
Q91Z61	WT_NT-WT_EE	-0.148295	0.0819157	-1.81034	6	0.120219	0.425616
Q91Z67	WT_NT-WT_EE	-0.0819781	0.156362	-0.524284	5	0.622484	0.859349
Q91ZA3	WT_NT-WT_EE	0.115653	0.0799482	1.44659	54	0.153791	0.476103
Q91ZJ5	WT_NT-WT_EE	0.0831928	0.0782429	1.06326	68	0.291424	0.647638
Q91ZP9	WT_NT-WT_EE	-0.0348202	0.0803681	-0.433259	22	0.669045	0.883751
Q91ZR1	WT_NT-WT_EE	0.0413856	0.246993	0.167558	6	0.872436	0.960125
Q91ZX7	WT_NT-WT_EE	0.118849	0.0931568	1.27579	55	0.207391	0.553274
Q91ZZ3	WT_NT-WT_EE	0.058214	0.149376	0.389714	9	0.70581	0.902528
Q920E5	WT_NT-WT_EE	0.0117622	0.120264	0.0978032	13	0.92358	0.985219
Q920I9	WT_NT-WT_EE	-0.151301	0.0461045	-3.2817	148	0.00128714	0.0284471
Q920N7	WT_NT-WT_EE	-0.102221	0.317122	-0.322341	5	0.760237	0.920306
Q920P5	WT_NT-WT_EE	-0.226516	0.055719	-4.06533	22	0.000514316	0.0144068
Q920Q4	WT_NT-WT_EE	0.185691	0.272521	0.681383	7	0.517529	0.807546
Q921C5	WT_NT-WT_EE	0.24337	0.264549	0.919945	8	0.384501	0.721823
Q921E2	WT_NT-WT_EE	0.152233	0.244698	0.622126	4	0.567565	0.825643
Q921F2	WT_NT-WT_EE	-0.00231464	0.067428	-0.0343275	41	0.972783	0.992603
Q921F4	WT_NT-WT_EE	0.179973	0.118527	1.51841	16	0.148422	0.4717
Q921G7	WT_NT-WT_EE	-0.0304438	0.059194	-0.514305	25	0.611555	0.853061
Q921H8	WT_NT-WT_EE	-0.0237019	0.0809121	-0.292934	23	0.772199	0.92687
Q921I1	WT_NT-WT_EE	-0.014244	0.047741	-0.29836	169	0.765795	0.923323
Q921J2	WT_NT-WT_EE	0.0803994	0.0975257	0.824392	6	0.44125	0.771014
Q921M3	WT_NT-WT_EE	-0.06447	0.204519	-0.315227	5	0.765321	0.923323
Q921M7	WT_NT-WT_EE	-0.156662	0.0491257	-3.18901	62	0.00223924	0.0399219
Q921Q7	WT_NT-WT_EE	-0.187285	0.0364248	-5.1417	3	0.0142548	0.129186
Q921W4	WT_NT-WT_EE	-0.038275	0.322294	-0.118758	6	0.909343	0.978055
Q922B1	WT_NT-WT_EE	-0.448347	0.241217	-1.85869	8	0.100132	0.385332
Q922B2	WT_NT-WT_EE	-0.0135443	0.0714431	-0.189582	58	0.850298	0.951402
Q922D8	WT_NT-WT_EE	0.090024	0.122586	0.734374	15	0.474045	0.785284
Q922E4	WT_NT-WT_EE	-0.0356143	0.0855306	-0.416393	19	0.681789	0.889649
Q922F4	WT_NT-WT_EE	1.39685	0.65487	2.13302	7	0.0703562	0.318587
Q922H2	WT_NT-WT_EE	0.0881166	0.225159	0.391352	6	0.709057	0.902854
Q922J3	WT_NT-WT_EE	0.391625	0.401413	0.975618	6	0.366932	0.70403
Q922J6	WT_NT-WT_EE	0.278698	0.0636783	4.37666	8	0.00235932	0.040539
Q922Q1	WT_NT-WT_EE	-0.283155	0.0121987	-23.2119	5	2.76153e-06	0.000316787
Q922Q4	WT_NT-WT_EE	0.054659	0.159272	0.343179	11	0.737933	0.909299
Q922Q8	WT_NT-WT_EE	0.0930756	0.103785	0.896807	18	0.38166	0.719983
Q922Q9	WT_NT-WT_EE	-0.246068	0.145319	-1.69329	5	0.151178	0.476063
Q922R1	WT_NT-WT_EE	0.268204	0.136851	1.95983	5	0.107312	0.397713
Q922R5	WT_NT-WT_EE	0.384976	0.22316	1.72511	8	0.12279	0.429652
Q922R8	WT_NT-WT_EE	0.126628	0.0788925	1.60506	59	0.11382	0.414241
Q922S4	WT_NT-WT_EE	0.140163	0.0557852	2.51255	89	0.0137879	0.127261
Q923D2	WT_NT-WT_EE	0.406392	0.0357089	11.3807	16	4.41594e-09	1.51971e-06
Q923G2	WT_NT-WT_EE	-0.0940197	0.325663	-0.288702	6	0.782524	0.930459
Q923T9	WT_NT-WT_EE	0.0388417	0.065328	0.594565	33	0.556189	0.822274
Q924L1	WT_NT-WT_EE	-0.220957	0.252726	-0.874297	8	0.407436	0.739765
Q924M7	WT_NT-WT_EE	-0.0966166	0.0932177	-1.03646	24	0.310318	0.666865
Q925I1	WT_NT-WT_EE	-0.0196077	0.0512761	-0.382395	15	0.707532	0.902724
Q925N0	WT_NT-WT_EE	-0.171446	0.0822274	-2.08502	41	0.0433351	0.253384
Q93092	WT_NT-WT_EE	0.115492	0.0943011	1.22472	60	0.225467	0.576593
Q99020	WT_NT-WT_EE	-0.0600719	0.0887871	-0.676583	45	0.502134	0.801617
Q99104	WT_NT-WT_EE	0.12981	0.0572437	2.26767	206	0.0243869	0.176421
Q99J08	WT_NT-WT_EE	0.0450017	0.174408	0.258025	15	0.799894	0.93541
Q99J09	WT_NT-WT_EE	0.335303	0.219497	1.5276	4	0.201329	0.544335
Q99J39	WT_NT-WT_EE	-0.237088	0.283137	-0.837363	4	0.449503	0.772328
Q99J85	WT_NT-WT_EE	-0.231828	0.0960327	-2.41405	42	0.0202135	0.159653
Q99J99	WT_NT-WT_EE	-0.159653	0.0919195	-1.73688	22	0.0963924	0.380525
Q99JA0	WT_NT-WT_EE	0.0345303	0.205926	0.167684	8	0.870994	0.960125
Q99JB2	WT_NT-WT_EE	-0.117446	0.0802403	-1.46368	15	0.163921	0.493607
Q99JF8	WT_NT-WT_EE	0.449245	0.357721	1.25585	8	0.244604	0.596409
Q99JG2	WT_NT-WT_EE	0.0663433	0.130772	0.507322	14	0.619827	0.858019
Q99JI4	WT_NT-WT_EE	0.0684576	0.111794	0.612355	36	0.544151	0.818544
Q99JI6	WT_NT-WT_EE	-0.12419	0.197864	-0.627655	8	0.547723	0.818544
Q99JP0	WT_NT-WT_EE	0.517163	0.367734	1.40635	8	0.197254	0.537739
Q99JP7	WT_NT-WT_EE	0.0147163	0.0398056	0.369703	49	0.713197	0.902854
Q99JR1	WT_NT-WT_EE	-0.146715	0.0903834	-1.62325	46	0.11137	0.409602
Q99JX3	WT_NT-WT_EE	0.120815	0.117773	1.02583	8	0.334989	0.687119
Q99JY0	WT_NT-WT_EE	0.106596	0.0679111	1.56964	50	0.122807	0.429652
Q99JY8	WT_NT-WT_EE	-0.0840195	0.118638	-0.7082	9	0.496752	0.798644
Q99JY9	WT_NT-WT_EE	-0.0145791	0.0514965	-0.283108	129	0.777548	0.929123
Q99K46	WT_NT-WT_EE	-0.355099	0.169757	-2.09181	9	0.0659896	0.306293
Q99K48	WT_NT-WT_EE	-0.123787	0.0710321	-1.74269	36	0.0899246	0.371038
Q99K51	WT_NT-WT_EE	0.0432892	0.0680599	0.636045	56	0.527338	0.810963
Q99K85	WT_NT-WT_EE	-0.0823091	0.0426509	-1.92983	57	0.0586096	0.28897
Q99KB8	WT_NT-WT_EE	-0.168273	0.073418	-2.29199	52	0.0259857	0.183576
Q99KC8	WT_NT-WT_EE	0.00990299	0.185327	0.0534352	7	0.958878	0.991142
Q99KE1	WT_NT-WT_EE	0.0502307	0.0425528	1.18043	8	0.271733	0.625775
Q99KI0	WT_NT-WT_EE	-0.0639891	0.0354358	-1.80578	288	0.071997	0.322774
Q99KJ8	WT_NT-WT_EE	-0.0286039	0.0503208	-0.568432	82	0.571295	0.829084
Q99KK2	WT_NT-WT_EE	-0.12145	0.163844	-0.741256	14	0.47079	0.784992
Q99KK7	WT_NT-WT_EE	-0.338075	0.116661	-2.89793	12	0.0133776	0.125156
Q99KN9	WT_NT-WT_EE	-0.236724	0.316326	-0.748355	5	0.487932	0.79447
Q99KP6	WT_NT-WT_EE	-0.109298	0.0597307	-1.82985	13	0.0902907	0.371178
Q99KQ4	WT_NT-WT_EE	0.141522	0.10354	1.36684	7	0.213953	0.561451
Q99KU0	WT_NT-WT_EE	-0.177218	0.141077	-1.25618	6	0.255747	0.610223
Q99KV1	WT_NT-WT_EE	0.169359	0.134525	1.25894	8	0.243545	0.594427
Q99KX1	WT_NT-WT_EE	0.13488	0.2935	0.459555	6	0.662016	0.880616
Q99L04	WT_NT-WT_EE	0.0727878	0.194815	0.373625	16	0.713588	0.902854
Q99L13	WT_NT-WT_EE	-0.0727931	0.0868663	-0.83799	47	0.406278	0.739124
Q99L43	WT_NT-WT_EE	0.134345	0.0281898	4.76573	18	0.000154544	0.00641893
Q99L45	WT_NT-WT_EE	0.0161992	0.0187835	0.862417	17	0.400461	0.733278
Q99L47	WT_NT-WT_EE	-0.0687614	0.0573568	-1.19884	43	0.237157	0.590197
Q99LB6	WT_NT-WT_EE	0.118449	0.101199	1.17045	9	0.271878	0.625775
Q99LC3	WT_NT-WT_EE	0.00859607	0.0677034	0.126967	62	0.899378	0.975869
Q99LC5	WT_NT-WT_EE	-0.100629	0.0843121	-1.19353	77	0.236327	0.590197
Q99LD4	WT_NT-WT_EE	0.119572	0.0790006	1.51355	25	0.14268	0.462728
Q99LD8	WT_NT-WT_EE	-0.242217	0.233953	-1.03532	7	0.334955	0.687119
Q99LD9	WT_NT-WT_EE	0.167701	0.117213	1.43074	8	0.190382	0.529706
Q99LF4	WT_NT-WT_EE	0.0311288	0.0766457	0.406139	56	0.686188	0.892563
Q99LG2	WT_NT-WT_EE	-0.0662176	0.107307	-0.617083	31	0.541686	0.818544
Q99LI8	WT_NT-WT_EE	-0.0724787	0.0443607	-1.63385	35	0.111255	0.409602
Q99LP6	WT_NT-WT_EE	0.0911943	0.0514089	1.7739	22	0.0899228	0.371038
Q99LR1	WT_NT-WT_EE	0.183106	0.105802	1.73065	43	0.0906852	0.371768
Q99LT0	WT_NT-WT_EE	-0.101578	0.339922	-0.298826	6	0.775152	0.928102
Q99LX0	WT_NT-WT_EE	0.212626	0.084049	2.52979	43	0.0151585	0.133273
Q99LY9	WT_NT-WT_EE	-0.118063	0.0826567	-1.42835	32	0.162879	0.491082
Q99M71	WT_NT-WT_EE	-0.0611233	0.101647	-0.601332	35	0.551494	0.820838
Q99M87	WT_NT-WT_EE	0.354157	0.0878561	4.0311	20	0.000654178	0.0174195
Q99MI1	WT_NT-WT_EE	0.145399	0.112897	1.28789	11	0.224217	0.575229
Q99MK8	WT_NT-WT_EE	-0.0847812	0.0716045	-1.18402	5	0.28962	0.645416
Q99MN1	WT_NT-WT_EE	0.0369253	0.118729	0.311006	15	0.760076	0.920306
Q99MN9	WT_NT-WT_EE	0.0763751	0.060208	1.26852	72	0.208698	0.555529
Q99MR0	WT_NT-WT_EE	0.0994979	0.148448	0.670254	8	0.52157	0.809054
Q99MR6	WT_NT-WT_EE	0.000125871	0.0795966	0.00158136	16	0.998758	0.999329
Q99MR8	WT_NT-WT_EE	0.170553	0.03117	5.47169	5	0.00277725	0.0455129
Q99N28	WT_NT-WT_EE	-0.0462399	0.0619659	-0.746215	62	0.458357	0.779018
Q99NB1	WT_NT-WT_EE	-0.334184	0.0814182	-4.10454	6	0.00632503	0.0789482
Q99NB9	WT_NT-WT_EE	-0.456303	0.203151	-2.24613	5	0.0746386	0.329312
Q99NE5	WT_NT-WT_EE	-0.244306	0.111803	-2.18515	15	0.0451562	0.258388
Q99NF2	WT_NT-WT_EE	0.214983	0.192685	1.11572	8	0.29693	0.653341
Q99P58	WT_NT-WT_EE	-0.221056	0.307286	-0.719383	6	0.498954	0.799189
Q99P72	WT_NT-WT_EE	0.0186913	0.0455047	0.410754	236	0.681625	0.889649
Q99PJ0	WT_NT-WT_EE	0.058788	0.111089	0.529195	23	0.601741	0.847716
Q99PL6	WT_NT-WT_EE	0.558058	0.104817	5.32411	12	0.00018108	0.00727035
Q99PT1	WT_NT-WT_EE	0.0663848	0.0503517	1.31842	60	0.192374	0.531454
Q99PU5	WT_NT-WT_EE	-0.0724409	0.0563164	-1.28632	81	0.201996	0.545525
Q99PV0	WT_NT-WT_EE	-0.200297	0.126002	-1.58964	11	0.140224	0.461474
Q9CPP6	WT_NT-WT_EE	-0.0585079	0.0687908	-0.850519	25	0.403109	0.735118
Q9CPQ1	WT_NT-WT_EE	0.126719	0.0508103	2.49396	34	0.0176578	0.144688
Q9CPQ3	WT_NT-WT_EE	-0.0335298	0.0835273	-0.401423	8	0.698618	0.900914
Q9CPQ8	WT_NT-WT_EE	-0.0268982	0.0656503	-0.40972	18	0.686846	0.892937
Q9CPR4	WT_NT-WT_EE	0.111803	0.0661652	1.68976	27	0.10259	0.391043
Q9CPS6	WT_NT-WT_EE	-0.408487	0.119409	-3.42091	9	0.00761695	0.0883658
Q9CPU0	WT_NT-WT_EE	-0.00383218	0.0596707	-0.0642222	70	0.948976	0.988336
Q9CPU4	WT_NT-WT_EE	0.147318	0.0711174	2.07148	13	0.0587727	0.28897
Q9CPV4	WT_NT-WT_EE	0.0473318	0.0389049	1.2166	91	0.226901	0.57903
Q9CPW0	WT_NT-WT_EE	0.286678	0.0507697	5.64664	7	0.000777194	0.0187226
Q9CPW4	WT_NT-WT_EE	-0.0268093	0.0951122	-0.28187	24	0.78046	0.930187
Q9CPY7	WT_NT-WT_EE	-0.0709412	0.0556229	-1.27539	101	0.205096	0.549583
Q9CQ02	WT_NT-WT_EE	-0.063355	0.272612	-0.2324	6	0.823951	0.943241
Q9CQ54	WT_NT-WT_EE	-0.119987	0.0945803	-1.26863	17	0.22167	0.571127
Q9CQ60	WT_NT-WT_EE	0.0537057	0.0875727	0.61327	23	0.545716	0.818544
Q9CQ62	WT_NT-WT_EE	0.28197	0.0907179	3.10821	7	0.0171241	0.144017
Q9CQ65	WT_NT-WT_EE	0.125996	0.262333	0.480291	7	0.645666	0.87436
Q9CQ69	WT_NT-WT_EE	0.0116897	0.159771	0.0731653	8	0.943471	0.985395
Q9CQ75	WT_NT-WT_EE	-0.104368	0.0587272	-1.77716	7	0.118787	0.422685
Q9CQ80	WT_NT-WT_EE	-0.104471	0.170176	-0.613902	7	0.558695	0.822354
Q9CQ85	WT_NT-WT_EE	0.338776	0.274856	1.23256	7	0.257528	0.61132
Q9CQ86	WT_NT-WT_EE	0.0871094	0.0980999	0.887966	8	0.400468	0.733278
Q9CQ91	WT_NT-WT_EE	-0.0759184	0.17867	-0.424908	8	0.682101	0.889649
Q9CQ92	WT_NT-WT_EE	-0.0450576	0.0940031	-0.47932	25	0.635877	0.868377
Q9CQA3	WT_NT-WT_EE	-0.0832795	0.0648148	-1.28489	85	0.202323	0.545796
Q9CQC7	WT_NT-WT_EE	-0.155315	0.0870677	-1.78384	16	0.0934255	0.375103
Q9CQD1	WT_NT-WT_EE	0.355401	0.0687797	5.16723	6	0.00208003	0.0385919
Q9CQE1	WT_NT-WT_EE	0.524973	0.0675958	7.76635	6	0.00023975	0.00875089
Q9CQE8	WT_NT-WT_EE	-0.322664	0.218492	-1.47678	15	0.160421	0.486507
Q9CQF3	WT_NT-WT_EE	0.08086	0.0706858	1.14394	13	0.273278	0.627574
Q9CQF9	WT_NT-WT_EE	0.112751	0.150016	0.751597	19	0.461503	0.781055
Q9CQH3	WT_NT-WT_EE	0.122455	0.0314523	3.89335	14	0.00162286	0.0327682
Q9CQH7	WT_NT-WT_EE	-0.222064	0.105713	-2.10063	26	0.0455214	0.25986
Q9CQI3	WT_NT-WT_EE	0.3079	0.118731	2.59325	32	0.0142184	0.129186
Q9CQI6	WT_NT-WT_EE	-0.05014	0.0664304	-0.754774	46	0.454232	0.776154
Q9CQJ6	WT_NT-WT_EE	0.004955	0.146751	0.0337646	8	0.973892	0.992603
Q9CQJ8	WT_NT-WT_EE	-0.20106	0.0426928	-4.70946	27	6.64995e-05	0.00372552
Q9CQM5	WT_NT-WT_EE	-0.0823783	0.0224081	-3.67628	22	0.00132387	0.0289928
Q9CQM9	WT_NT-WT_EE	0.153918	0.094007	1.63731	20	0.117206	0.420657
Q9CQN1	WT_NT-WT_EE	0.117314	0.0899392	1.30437	27	0.203117	0.547324
Q9CQP2	WT_NT-WT_EE	0.192522	0.0612176	3.14487	7	0.0162681	0.138971
Q9CQQ7	WT_NT-WT_EE	-0.248587	0.0870637	-2.85523	72	0.00561473	0.0735103
Q9CQQ8	WT_NT-WT_EE	-0.167602	0.288404	-0.581136	4	0.592321	0.843172
Q9CQR2	WT_NT-WT_EE	0.163848	0.0429117	3.81826	27	0.000714383	0.0181152
Q9CQR4	WT_NT-WT_EE	0.295849	0.0688378	4.29777	21	0.000318789	0.0102395
Q9CQS4	WT_NT-WT_EE	-1.11669	1.05179	-1.0617	4	0.34822	0.69494
Q9CQS8	WT_NT-WT_EE	0.0541789	0.0972159	0.557305	8	0.592565	0.843172
Q9CQU3	WT_NT-WT_EE	-0.178933	0.253772	-0.705095	5	0.512233	0.807546
Q9CQV6	WT_NT-WT_EE	-0.129371	0.281374	-0.459783	8	0.657909	0.878685
Q9CQV8	WT_NT-WT_EE	0.0263323	0.0766361	0.343602	54	0.73248	0.906289
Q9CQW1	WT_NT-WT_EE	0.0974525	0.0284338	3.42734	14	0.00408461	0.0603325
Q9CQW2	WT_NT-WT_EE	-0.176578	0.0854936	-2.0654	16	0.055479	0.283154
Q9CQX2	WT_NT-WT_EE	0.581079	0.201356	2.88583	14	0.0119727	0.115832
Q9CQX8	WT_NT-WT_EE	0.347954	0.152522	2.28134	15	0.0375533	0.236203
Q9CQZ1	WT_NT-WT_EE	0.0103248	0.0882306	0.117021	18	0.90814	0.978055
Q9CQZ5	WT_NT-WT_EE	0.076458	0.078603	0.972711	9	0.356113	0.699551
Q9CQZ6	WT_NT-WT_EE	0.176999	0.0644535	2.74616	8	0.0252083	0.179665
Q9CR00	WT_NT-WT_EE	-0.266434	0.0601544	-4.42916	8	0.00219945	0.0395409
Q9CR16	WT_NT-WT_EE	0.0373083	0.0583745	0.63912	75	0.524692	0.810766
Q9CR20	WT_NT-WT_EE	-0.175038	0.365648	-0.478707	5	0.652348	0.877433
Q9CR21	WT_NT-WT_EE	0.0502521	0.106521	0.471758	15	0.643889	0.873485
Q9CR26	WT_NT-WT_EE	0.24292	0.094252	2.57734	14	0.0219223	0.167137
Q9CR29	WT_NT-WT_EE	0.287762	0.24185	1.18983	8	0.268222	0.623693
Q9CR41	WT_NT-WT_EE	0.231771	0.335048	0.691755	6	0.514953	0.807546
Q9CR51	WT_NT-WT_EE	-0.313326	0.0886897	-3.53284	15	0.00301348	0.048076
Q9CR57	WT_NT-WT_EE	-0.109282	0.0515659	-2.11926	16	0.050062	0.270599
Q9CR61	WT_NT-WT_EE	-0.228313	0.148993	-1.53237	15	0.146247	0.468625
Q9CR62	WT_NT-WT_EE	0.152466	0.0781099	1.95195	68	0.0550641	0.281939
Q9CR67	WT_NT-WT_EE	-0.187444	0.290552	-0.645132	7	0.539403	0.817585
Q9CR68	WT_NT-WT_EE	0.0376154	0.0537029	0.700436	60	0.486362	0.792724
Q9CR86	WT_NT-WT_EE	0.682763	0.197983	3.4486	5	0.0182652	0.148151
Q9CR95	WT_NT-WT_EE	0.19421	0.116299	1.66992	27	0.106489	0.396926
Q9CRB6	WT_NT-WT_EE	-0.017832	0.0642193	-0.277674	29	0.783232	0.930459
Q9CRB9	WT_NT-WT_EE	-0.0805838	0.0367453	-2.19304	25	0.0378238	0.236635
Q9CRD0	WT_NT-WT_EE	0.122255	0.20157	0.606515	7	0.563318	0.825243
Q9CRY7	WT_NT-WT_EE	0.18159	0.0594327	3.05539	16	0.00755319	0.0883658
Q9CS42	WT_NT-WT_EE	0.232536	0.161712	1.43796	6	0.200487	0.543166
Q9CS84	WT_NT-WT_EE	-0.0783327	0.131124	-0.597393	22	0.556345	0.822274
Q9CT10	WT_NT-WT_EE	0.112953	0.195687	0.577213	7	0.581876	0.837359
Q9CTY5	WT_NT-WT_EE	-0.222647	0.177235	-1.25623	7	0.249335	0.600726
Q9CVB6	WT_NT-WT_EE	-0.0263121	0.079041	-0.332892	114	0.739827	0.910702
Q9CWE0	WT_NT-WT_EE	-0.485302	0.17984	-2.69853	5	0.0428595	0.251826
Q9CWF2	WT_NT-WT_EE	-0.0523668	0.159713	-0.327881	8	0.751418	0.917004
Q9CWJ9	WT_NT-WT_EE	0.0833168	0.0632454	1.31736	90	0.191062	0.530876
Q9CWK8	WT_NT-WT_EE	0.0301493	0.101432	0.297238	6	0.776307	0.929023
Q9CWM4	WT_NT-WT_EE	-0.0306218	0.179201	-0.17088	8	0.868561	0.959648
Q9CWS0	WT_NT-WT_EE	0.0197794	0.0340039	0.581679	85	0.562323	0.825243
Q9CWZ7	WT_NT-WT_EE	-0.0865158	0.0583681	-1.48224	89	0.141807	0.462728
Q9CX34	WT_NT-WT_EE	0.0949249	0.0829072	1.14495	62	0.256629	0.610888
Q9CX86	WT_NT-WT_EE	-0.0755454	0.0867726	-0.870614	16	0.39684	0.731436
Q9CXI5	WT_NT-WT_EE	0.0538619	0.150217	0.358561	6	0.732202	0.906289
Q9CXJ4	WT_NT-WT_EE	-0.0400686	0.0168047	-2.38437	4	0.0756294	0.331257
Q9CXU9	WT_NT-WT_EE	0.678576	0.352653	1.9242	5	0.112322	0.41122
Q9CXW3	WT_NT-WT_EE	-0.0252123	0.0930541	-0.270943	37	0.787941	0.932294
Q9CXW4	WT_NT-WT_EE	0.121501	0.163286	0.7441	9	0.475794	0.785284
Q9CXY6	WT_NT-WT_EE	0.117546	0.0397373	2.95807	18	0.00841806	0.0947621
Q9CXZ1	WT_NT-WT_EE	-0.00951376	0.206891	-0.0459845	8	0.96445	0.992603
Q9CY27	WT_NT-WT_EE	0.185229	0.202921	0.912812	8	0.388022	0.723811
Q9CY50	WT_NT-WT_EE	0.0511064	0.220033	0.232267	6	0.82405	0.943241
Q9CY58	WT_NT-WT_EE	-0.00854598	0.0974526	-0.0876938	25	0.930819	0.985395
Q9CY64	WT_NT-WT_EE	0.226106	0.244627	0.924288	8	0.382369	0.720195
Q9CYG7	WT_NT-WT_EE	0.0813337	0.0683307	1.19029	59	0.238698	0.591669
Q9CYH2	WT_NT-WT_EE	-0.0112479	0.0291762	-0.385515	15	0.705268	0.902528
Q9CYR0	WT_NT-WT_EE	-0.152974	0.153302	-0.997858	7	0.351585	0.697667
Q9CYR6	WT_NT-WT_EE	0.013781	0.147844	0.0932129	8	0.928027	0.985395
Q9CYS6	WT_NT-WT_EE	0.293976	0.204271	1.43915	5	0.209642	0.556198
Q9CYT6	WT_NT-WT_EE	0.0726262	0.068772	1.05604	111	0.293241	0.650477
Q9CYW4	WT_NT-WT_EE	0.316341	0.302139	1.047	15	0.311677	0.668049
Q9CYZ2	WT_NT-WT_EE	0.047626	0.0661621	0.719839	26	0.478046	0.785284
Q9CZ04	WT_NT-WT_EE	-0.217581	0.0286971	-7.58197	6	0.00027371	0.00955605
Q9CZ13	WT_NT-WT_EE	-0.19241	0.0594395	-3.23708	105	0.0016163	0.0327682
Q9CZ30	WT_NT-WT_EE	0.129433	0.0541197	2.39161	94	0.0187656	0.151191
Q9CZ42	WT_NT-WT_EE	0.0359757	0.100403	0.358312	40	0.721994	0.905641
Q9CZ44	WT_NT-WT_EE	0.157658	0.0483636	3.25984	91	0.00156883	0.0323018
Q9CZA6	WT_NT-WT_EE	0.254155	0.322099	0.789058	7	0.455967	0.777371
Q9CZB0	WT_NT-WT_EE	-0.021851	0.239215	-0.0913444	7	0.929778	0.985395
Q9CZC8	WT_NT-WT_EE	0.0999921	0.0541205	1.84758	84	0.0681829	0.312267
Q9CZD3	WT_NT-WT_EE	-0.146963	0.113097	-1.29945	11	0.220363	0.568941
Q9CZG3	WT_NT-WT_EE	-0.140711	0.381451	-0.368884	4	0.73091	0.906289
Q9CZJ2	WT_NT-WT_EE	0.0641279	0.192771	0.332664	8	0.747937	0.915062
Q9CZM2	WT_NT-WT_EE	0.083397	0.115861	0.719804	22	0.479224	0.78641
Q9CZP5	WT_NT-WT_EE	0.436767	0.298328	1.46405	7	0.186591	0.52389
Q9CZR8	WT_NT-WT_EE	0.0554322	0.0908708	0.610011	23	0.547835	0.818544
Q9CZS1	WT_NT-WT_EE	-0.0560747	0.0697426	-0.804024	31	0.427506	0.758367
Q9CZT8	WT_NT-WT_EE	0.0502202	0.0764887	0.65657	30	0.516462	0.807546
Q9CZU6	WT_NT-WT_EE	-0.0666134	0.0407263	-1.63563	137	0.104212	0.393864
Q9CZW4	WT_NT-WT_EE	0.238074	0.0435132	5.47131	7	0.000934558	0.0220721
Q9CZW5	WT_NT-WT_EE	0.0090108	0.0628778	0.143307	90	0.886368	0.967473
Q9CZX0	WT_NT-WT_EE	-0.0475434	0.24602	-0.19325	4	0.856179	0.954358
[truncated: 410 more rows]

## Sheet: present in WT.EE_absent in WT
	Sequence	Leading.razor.protein	Unique..Groups.	WT_NT.1.1	WT_NT.2.1	WT_NT.3.1	WT_NT.4.1	WT_NT.5.1	COUNT.WT_NT	WT_EGCG.1.1	WT_EGCG.2.1	WT_EGCG.3.1	WT_EGCG.4.1	WT_EGCG.5.1	COUNT_WT_EGCG	WT_EGCG_EE.1.1	WT_EGCG_EE.2.1	WT_EGCG_EE.3.1	WT_EGCG_EE.4.1	WT_EGCG_EE.5.1	COUNT_WT_EGCG_EE	WT_EE.1.1	WT_EE.2.1	WT_EE.3.1	WT_EE.4.1	WT_EE.5.1	COUNT_WT_EE	TS_NT.1.1	TS_NT.2.1	TS_NT.3.1	TS_NT.4.1	TS_NT.5.1	COUNT_TS_NT	TS_EGCG.1.1	TS_EGCG.2.1	TS_EGCG.3.1	TS_EGCG.4.1	TS_EGCG.5.1	COUNT_TS_EGCG	TS_EGCG_EE.1.1	TS_EGCG_EE.2.1	TS_EGCG_EE.3.1	TS_EGCG_EE.4.1	TS_EGCG_EE.5.1	COUNT_TS_EGCG_EE	TS_EE.1.1	TS_EE.2.1	TS_EE.3.1	TS_EE.4.1
Q6A0D4	AAETDAATAGVNR	Q6A0D4	yes	NA	NA	NA	165860	NA	1	NA	NA	NA	140340	169160	2	NA	NA	NA	NA	NA	0	249740	NA	NA	102270	213930	3	NA	NA	NA	NA	158840	1	NA	172720	NA	NA	265410	2	NA	NA	NA	NA	205770	1	NA	NA	NA	230870
O70311	AAYSFYNIHTETPLLDLMNDALIIAK	O70311	yes	NA	NA	NA	NA	265240	1	NA	NA	NA	NA	768340	1	NA	272670	NA	NA	NA	1	981270	835080	NA	NA	704370	3	435830	NA	586790	NA	NA	2	380780	NA	1314600	NA	NA	2	NA	NA	NA	211340	NA	1	NA	NA	NA	NA
P97393	AFFADLPDPLIPYSLHPELLEAAK	P97393	yes	NA	NA	2180600	NA	NA	1	NA	NA	NA	1154600	NA	1	2077400	NA	NA	NA	NA	1	1343100	1187900	1749100	1580800	987430	5	1761300	672400	NA	1171600	NA	3	916720	1793100	NA	NA	NA	2	NA	NA	NA	NA	1178200	1	NA	NA	1323300	NA
Q3UI43	ALGAQASVGSR	Q3UI43	yes	NA	194460	NA	NA	NA	1	NA	2584000	2803200	1556100	NA	3	2881600	1966300	2928200	NA	NA	3	389560	NA	200360	NA	353780	3	1876200	1813800	2471700	NA	NA	3	NA	522520	370490	NA	NA	2	NA	NA	278400	NA	NA	1	404230	169160	NA	NA
Q5SSH7	AQELGLLQEYLLALTTEDHLLR	Q5SSH7	yes	NA	NA	NA	453940	NA	1	NA	412160	NA	NA	290450	2	NA	299980	767600	NA	NA	2	384910	553840	NA	NA	537660	3	342170	NA	NA	NA	NA	1	NA	NA	579160	427110	333090	3	464330	NA	NA	NA	599910	2	NA	NA	NA	NA
Q8BTV2	AVSGASAGDYSDAIETLLTAIAVIK	Q8BTV2	yes	NA	NA	NA	251630	NA	1	NA	461960	NA	NA	244160	2	227210	NA	NA	187440	181090	3	239970	279400	NA	NA	245410	3	284250	NA	197900	265950	NA	3	170370	NA	262020	207320	247630	4	222710	NA	265080	NA	282000	3	NA	NA	NA	140860
A2CG49	DLDLAAQVQELLEFLHEK	A2CG49	yes	NA	NA	NA	402940	NA	1	715480	781460	1065100	NA	NA	3	1739000	NA	NA	1872600	NA	2	387040	297010	NA	NA	621900	3	NA	19969000	NA	19860000	8684300	3	NA	NA	195530	277840	282890	3	NA	546330	550560	410650	NA	3	NA	NA	136120	197740
Q80VC9	DPMSVADSLYNLQLVQDFCASHLPR	Q80VC9	yes	NA	NA	1639700	NA	NA	1	NA	NA	NA	NA	NA	0	1401700	1509500	NA	NA	NA	2	1010700	1419200	NA	1393500	NA	3	NA	1070700	NA	NA	1056700	2	NA	1378100	NA	NA	NA	1	NA	NA	NA	NA	NA	0	NA	NA	NA	NA
Q62084	ELLVDCYKPTEAFISGLLDK	Q62084	yes	NA	NA	1321400	NA	NA	1	NA	NA	1398800	NA	911180	2	NA	NA	NA	NA	883410	1	1538700	1303900	1272000	NA	NA	3	NA	NA	1581300	NA	NA	1	NA	NA	998560	NA	586070	2	NA	NA	NA	642470	NA	1	755380	NA	NA	NA
P62069	ENLLTCLADLFHSIATQK	P62069	yes	NA	NA	NA	265240	NA	1	NA	633830	NA	NA	357910	2	248460	NA	NA	434170	128220	3	314010	378810	NA	NA	708940	3	NA	1934900	NA	2243200	1262000	3	312090	NA	318990	399340	972220	4	NA	NA	2653100	NA	1676100	2	NA	NA	NA	1738400
Q8C7X2	ETGMSSLFVFNPIFGK	Q8C7X2	yes	486350	NA	NA	NA	NA	1	587180	NA	NA	1212600	NA	2	1392800	NA	2178500	NA	NA	2	NA	1020900	1419400	1243700	NA	3	NA	NA	NA	NA	658990	1	NA	1252300	NA	965890	978610	3	NA	1124500	NA	NA	1119300	2	495910	607630	741160	NA
P98192	FGLLNIVMEPFFK	P98192	yes	NA	NA	NA	175120	NA	1	NA	134830	NA	124910	123510	3	NA	NA	NA	200990	129060	2	147780	156060	NA	NA	216700	3	133980	NA	141940	NA	NA	2	NA	NA	NA	NA	135260	1	200740	137170	85289	103980	207120	5	NA	NA	116810	66406
Q6KAU4	FSCIPESMQPFDLLGITIK	Q6KAU4	yes	431770	NA	NA	NA	NA	1	NA	NA	NA	908380	NA	1	NA	NA	NA	NA	NA	0	747350	1144700	1784300	NA	NA	3	848770	473760	NA	NA	NA	2	NA	1727100	NA	NA	NA	1	NA	NA	NA	NA	NA	0	NA	NA	NA	577670
Q6P9S0	GDLQPQLDSALQDVNDMYLLLEETEK	Q6P9S0	yes	NA	NA	NA	422850	NA	1	NA	281520	NA	NA	NA	1	NA	NA	574610	346000	338000	3	326530	402220	NA	NA	417070	3	224550	NA	601110	343510	NA	3	308240	NA	683950	NA	NA	2	454980	NA	NA	257580	382960	3	NA	NA	NA	237260
Q8BUK6	GILDYNHEILGQQINDFTLPDVNLIGEHSDAAELGR	Q8BUK6	yes	NA	NA	1581100	NA	NA	1	NA	NA	1364300	NA	594060	2	1923600	1457400	1956100	NA	1186500	4	2941200	3001400	1885200	NA	NA	3	NA	NA	2271000	NA	NA	1	NA	1297800	NA	NA	2749300	2	NA	1613600	NA	1350600	NA	2	NA	2839300	NA	1666000
P26339	GRELEHKQEEEEEEEER	P26339	yes	NA	NA	NA	NA	258620	1	NA	492950	NA	NA	335150	2	NA	382300	311440	NA	369190	3	NA	406020	NA	659020	291030	3	NA	355420	384450	392940	171550	4	NA	529110	628870	402080	278290	4	NA	NA	191150	352360	290910	3	NA	NA	NA	306370
Q8BVI5	IDYNVEQSCVK	Q8BVI5	yes	NA	NA	NA	NA	805620	1	NA	2621400	5022900	3869300	NA	3	NA	3144000	6639000	NA	NA	2	265920	160280	NA	NA	429650	3	NA	NA	4786700	NA	NA	1	NA	NA	588650	597480	574530	3	3054600	NA	NA	NA	NA	1	3123800	NA	NA	NA
Q922P9	IGFLGLGLMGSGIVSNLLK	Q922P9	yes	NA	NA	NA	323490	NA	1	NA	NA	NA	NA	260050	1	NA	NA	450230	244050	NA	2	253180	266350	NA	NA	437890	3	NA	NA	NA	NA	NA	0	NA	NA	380420	277170	247890	3	299350	NA	222650	NA	418570	3	NA	NA	NA	NA
Q80U87	INDQFAGSSQQDSQELLLFLMDGLHEDLNK	Q80U87	yes	NA	NA	NA	842250	NA	1	NA	651030	NA	NA	366550	2	754220	639110	906130	NA	693440	4	609540	1574000	982810	NA	835490	4	NA	NA	NA	685510	NA	1	531990	NA	1044200	954510	655100	4	876310	510420	NA	484520	752600	4	404380	NA	NA	NA
Q61771	INLSLSALGNVISALVDGK	Q61771	yes	NA	NA	NA	214670	NA	1	NA	NA	NA	NA	143500	1	NA	NA	347530	345800	NA	2	207580	237020	NA	NA	265420	3	248750	NA	335010	NA	NA	2	NA	NA	249210	251600	318460	3	267640	NA	231170	NA	269720	3	NA	NA	NA	NA
Q8JZK9	LEDTYFDRDVEK	Q8JZK9	yes	1274000	NA	NA	NA	NA	1	NA	NA	NA	605030	844670	2	999070	NA	1265400	NA	NA	2	1033300	916450	NA	1258500	NA	3	NA	1248000	NA	NA	NA	1	NA	NA	NA	1445500	1281100	2	NA	NA	NA	NA	1103200	1	464750	514930	NA	NA
Q63932	LPSGVFSSDFQEFVNK	Q63932	yes	NA	NA	NA	4051700	NA	1	2735300	3687700	7326700	3857900	NA	4	NA	NA	NA	NA	NA	0	4630100	4001300	5409700	2560600	2837100	5	4260000	3316100	NA	3432000	NA	3	3727300	5701900	NA	NA	3984000	3	NA	NA	NA	2869300	2157400	2	2594000	1751500	2735500	2695400
D3YZU1	LQQFGGASTAGGALPWAR	D3YZU1	yes	NA	889150	NA	NA	NA	1	NA	2020300	2097800	1280000	NA	3	2110600	NA	NA	1448900	NA	2	138200	238620	NA	NA	246290	3	1488800	NA	NA	1519200	886230	3	NA	1601300	NA	1362200	1613800	3	2395100	NA	1230900	NA	1559500	3	1269900	1454900	1865700	1220500
Q8K3C3	LTEDDETFLSANASAVLSQFEK	Q8K3C3	yes	NA	NA	985970	NA	NA	1	NA	1063600	910190	1107500	NA	3	NA	NA	NA	NA	NA	0	1228900	933670	NA	961520	576840	4	NA	NA	NA	NA	NA	0	NA	1059500	913590	NA	NA	2	NA	NA	NA	657400	NA	1	NA	NA	1007300	NA
Q9JLJ5	MEAVVNLYHELMK	Q9JLJ5	yes	NA	NA	NA	148540	NA	1	NA	NA	NA	190830	NA	1	NA	243930	251220	NA	179930	3	NA	194680	207270	NA	184030	3	NA	NA	NA	NA	130050	1	92546	NA	NA	151940	NA	2	NA	112220	213050	145230	200300	4	129190	NA	NA	NA
Q9D832	RDGSNIVYTAK	Q9D832	yes	643240	NA	NA	NA	NA	1	NA	NA	NA	1626300	NA	1	1354400	1510700	NA	NA	NA	2	1298200	1218500	1855100	NA	NA	3	1902400	NA	NA	NA	NA	1	NA	NA	NA	462360	263430	2	NA	NA	NA	NA	NA	0	NA	NA	1389800	NA
Q8R550	RPERPVGPLTHTR	Q8R550	yes	269850	NA	NA	NA	NA	1	NA	1406700	NA	NA	1774700	2	NA	16234000	NA	NA	5129500	2	NA	NA	2441100	1557600	1236500	3	NA	NA	1749600	2675500	1302300	3	NA	NA	NA	1036200	NA	1	1968000	1727900	NA	NA	1219100	3	182700	194450	NA	NA
O08576	YTAEPIDDSSEEFVNFAAILEQILSHR	O08576	yes	NA	NA	NA	427590	NA	1	NA	440250	NA	NA	536720	2	375070	NA	NA	391950	NA	2	386480	523150	NA	NA	672030	3	477150	NA	NA	397760	NA	2	438480	494680	416880	436940	507560	5	509050	NA	279010	NA	563190	3	742530	NA	NA	NA
Q60759	AITGIQAFTVGK	Q60759	yes	NA	NA	NA	NA	NA	0	NA	1359800	1211100	499530	1011800	4	1090100	NA	NA	NA	NA	1	NA	NA	606610	1133600	1078000	3	NA	NA	1222000	950730	795560	3	NA	1476000	827590	834630	872940	4	NA	NA	NA	1034700	1044200	2	NA	1215300	416060	NA
Q8BTZ7	DFLTGMCLFLQSLR	Q8BTZ7	yes	NA	NA	NA	NA	NA	0	NA	308690	NA	NA	183180	2	NA	NA	NA	249360	NA	1	219050	286840	NA	NA	421630	3	NA	NA	NA	NA	NA	0	NA	NA	180120	187740	NA	2	240620	NA	137690	NA	188990	3	NA	NA	NA	171870
Q64471	DFLVGPHISLADLVAITELMHPVGGGCPVFEGHPR	Q64471	yes	NA	NA	NA	NA	NA	0	NA	NA	NA	439630	NA	1	NA	531830	NA	NA	NA	1	NA	NA	618630	598710	898250	3	NA	NA	NA	NA	NA	0	NA	659790	NA	956250	NA	2	NA	NA	NA	NA	NA	0	NA	NA	472150	NA
Q8C2E7	EDNTLLYEITAYLEAAGIHNPLNK	Q8C2E7	yes	NA	NA	NA	NA	NA	0	NA	342720	NA	NA	139060	2	NA	NA	432900	NA	198680	2	277960	289280	NA	NA	390030	3	NA	NA	347000	163740	NA	2	NA	NA	338750	286610	259530	3	315180	NA	NA	NA	415260	2	NA	NA	NA	NA
Q68FH0	HLVDLLDHR	Q68FH0	yes	NA	NA	NA	NA	NA	0	NA	656440	267360	NA	NA	2	427360	482510	409990	NA	NA	3	300030	357610	189450	NA	NA	3	621760	510180	NA	NA	NA	2	NA	NA	NA	547330	696140	2	NA	921300	NA	NA	677110	2	161830	NA	NA	NA
B2RY56	IPTAKPELFAYPLDWSIVDSILMER	B2RY56	yes	NA	NA	NA	NA	NA	0	NA	NA	NA	NA	NA	0	NA	NA	469650	616590	NA	2	282180	304610	NA	NA	531270	3	NA	NA	NA	503950	NA	1	NA	378070	497260	441670	355030	4	390850	NA	329990	NA	246960	3	NA	NA	NA	262300
Q9DCH4	LHPVILASIVDSYER	Q9DCH4	yes	NA	NA	NA	NA	NA	0	NA	NA	NA	897170	1785600	2	NA	NA	NA	1846500	1623500	2	2142700	NA	2848700	NA	1423400	3	NA	NA	2021400	1805900	917560	3	NA	2112400	1814500	1063700	1243700	4	NA	1663300	1094300	647470	1233700	4	849100	919400	1601900	1019700
Q8BTG3	LVTVEELLETAK	Q8BTG3	yes	NA	NA	NA	NA	NA	0	NA	858640	NA	522540	NA	2	1153700	NA	NA	NA	708430	2	NA	1042500	846330	939090	NA	3	NA	1076200	744250	813140	273010	4	NA	NA	NA	1170900	NA	1	NA	479500	NA	NA	755770	2	371250	585830	NA	652760
P47758	SAAPSTLDSSSTAPAQLGK	P47758	yes	NA	NA	NA	NA	NA	0	NA	1002000	1606500	1129400	NA	3	NA	912270	NA	NA	NA	1	1213700	NA	1387000	1961300	NA	3	NA	1293700	1669600	1223800	NA	3	NA	1470400	1601100	NA	NA	2	NA	NA	NA	NA	NA	0	NA	NA	722120	NA
Q61220	VVEMPSTDLPLGTTFWLGQR	Q61220	yes	NA	NA	NA	NA	NA	0	NA	996530	NA	NA	NA	1	NA	1087100	NA	NA	NA	1	NA	NA	1904100	1052300	584680	3	NA	NA	3067000	NA	NA	1	NA	NA	NA	NA	645320	1	NA	NA	1204500	622350	NA	2	NA	271780	964200	900030
[truncated: 2 more columns]

## Sheet: absent in WT.EE_present in WT
	Sequence	Leading.razor.protein	Unique..Groups.	WT_NT.1.1	WT_NT.2.1	WT_NT.3.1	WT_NT.4.1	WT_NT.5.1	COUNT.WT_NT	WT_EGCG.1.1	WT_EGCG.2.1	WT_EGCG.3.1	WT_EGCG.4.1	WT_EGCG.5.1	COUNT_WT_EGCG	WT_EGCG_EE.1.1	WT_EGCG_EE.2.1	WT_EGCG_EE.3.1	WT_EGCG_EE.4.1	WT_EGCG_EE.5.1	COUNT_WT_EGCG_EE	WT_EE.1.1	WT_EE.2.1	WT_EE.3.1	WT_EE.4.1	WT_EE.5.1	COUNT_WT_EE	TS_NT.1.1	TS_NT.2.1	TS_NT.3.1	TS_NT.4.1	TS_NT.5.1	COUNT_TS_NT	TS_EGCG.1.1	TS_EGCG.2.1	TS_EGCG.3.1	TS_EGCG.4.1	TS_EGCG.5.1	COUNT_TS_EGCG	TS_EGCG_EE.1.1	TS_EGCG_EE.2.1	TS_EGCG_EE.3.1	TS_EGCG_EE.4.1	TS_EGCG_EE.5.1	COUNT_TS_EGCG_EE	TS_EE.1.1	TS_EE.2.1	TS_EE.3.1	TS_EE.4.1
Q9D0J8	SVEAAAELSAK	Q9D0J8	yes	4072200	5138300	3453500	3908400	3375500	5	2731300	NA	508310	2750700	5362200	4	5102200	5444800	5994400	4273400	4674200	5	NA	NA	NA	NA	4263700	1	5265400	3316600	1627400	4415100	3918500	5	2052300	3881800	4440800	7787700	3374600	5	1082600	4176800	3427300	3391300	3278200	5	4847900	3969400	3490700	3255900
P07309	TAESGELHGLTTDEK	P07309	yes	875880	1521300	1261200	1470100	816610	5	NA	NA	NA	988740	NA	1	NA	NA	NA	1721400	2365300	2	NA	NA	NA	1234000	NA	1	NA	1865300	NA	1484500	NA	2	1201500	NA	1463500	1586700	1519400	4	3210200	NA	1010000	2013200	1981300	4	NA	964710	1283600	NA
P13634	ADGLAILGVLMK	P13634	yes	NA	401640	620310	384350	526220	4	NA	NA	651710	669020	713460	3	NA	NA	NA	NA	793510	1	NA	NA	NA	NA	NA	0	NA	NA	NA	NA	458640	1	NA	792910	861800	934700	687780	4	NA	650470	628500	405100	NA	3	NA	NA	NA	455340
Q08274	AGETGAGPLPR	Q08274	yes	4218100	3887100	NA	3626400	2753500	4	2858000	NA	742270	NA	3448200	3	NA	NA	NA	3546400	NA	1	NA	NA	NA	NA	3260500	1	NA	NA	6402800	NA	NA	1	4189700	7810900	4153600	3643500	NA	4	NA	4228500	NA	3074600	3335000	3	NA	NA	NA	2444100
P46467	AGNYEEALQLYQHAVQYFLHVVK	P46467	yes	447740	262440	331380	361480	NA	4	246820	432880	395190	272010	325760	5	NA	NA	NA	632840	NA	1	NA	NA	NA	NA	474620	1	NA	NA	NA	566330	NA	1	NA	170270	490110	461640	251940	4	NA	243490	298600	NA	539570	3	NA	NA	496260	NA
Q8BHL8	DPLSPFAVGGDDLDPFGCQR	Q8BHL8	yes	1267500	NA	1381200	1482600	961820	4	798060	NA	2221100	NA	NA	2	2001700	NA	NA	NA	997900	2	NA	NA	1885200	NA	NA	1	NA	NA	NA	NA	708430	1	NA	NA	NA	NA	NA	0	NA	989350	NA	NA	NA	1	798460	NA	1048000	1205700
Q8R1X6	ELFEDLLR	Q8R1X6	yes	1213400	1407700	2282300	1346000	NA	4	1067900	2559600	2310100	1308600	NA	4	NA	1868400	NA	2071200	NA	2	2140200	NA	NA	NA	NA	1	NA	NA	1696600	NA	NA	1	1383200	NA	2516200	NA	NA	2	NA	NA	1450900	NA	NA	1	908600	NA	NA	NA
Q2M3X8	LSQRPTVEELR	Q2M3X8	yes	NA	1586500	1619300	1583700	736600	4	1086800	1755500	1547500	1069100	1675000	5	2387800	2126300	NA	NA	1179300	3	NA	NA	NA	NA	1208800	1	NA	2377000	3240900	NA	NA	2	1600600	2226200	1457800	NA	NA	3	NA	NA	NA	NA	1377700	1	NA	1390200	NA	NA
P58064	PETAAALK	P58064	yes	990770	NA	1748600	1266400	875180	4	NA	1289500	2041500	1115400	1220300	4	NA	NA	1804200	NA	NA	1	NA	NA	NA	NA	NA	0	NA	NA	NA	NA	NA	0	2497600	NA	3114300	NA	NA	2	NA	NA	1970700	NA	NA	1	NA	NA	NA	2138700
Q8CI61	VQFLEQEVEEFVGK	Q8CI61	yes	NA	1564100	1572500	1236800	926830	4	833480	NA	1271800	1185100	NA	3	NA	1233700	1754600	1259100	NA	3	1225400	NA	NA	NA	NA	1	NA	NA	2883100	1051600	NA	2	1710500	2055600	1561300	NA	NA	3	2145300	1629000	1054800	601890	918640	5	769850	NA	NA	NA
Q9CPZ8	ALDPAEQHLR	Q9CPZ8	yes	1079000	1620000	NA	1377800	NA	3	NA	NA	2384900	NA	1240200	2	NA	982190	NA	NA	894340	2	NA	NA	1229000	NA	NA	1	NA	2339500	NA	1414500	1248200	3	1908800	1235800	1238000	1598800	1346300	5	745710	NA	822640	904980	NA	3	NA	NA	NA	NA
Q8R4E6	DALVQLIEDYGEGDIEER	Q8R4E6	yes	NA	1152000	NA	980970	783900	3	1548400	NA	1779300	1033800	1103100	4	1990700	NA	1842800	NA	996190	3	NA	NA	NA	1627200	NA	1	NA	1275200	NA	790670	722030	3	899700	NA	1364200	NA	NA	2	NA	NA	777960	961630	1058700	3	NA	965380	NA	1208300
Q9D6G9	ERPPEEGAAAGLQGFGVDK	Q9D6G9	yes	1796600	NA	NA	1867500	991980	3	NA	1982100	NA	1742500	NA	2	5079800	NA	4803600	3072400	NA	3	NA	NA	NA	NA	NA	0	NA	NA	NA	NA	NA	0	NA	NA	NA	NA	NA	0	2973900	NA	1576100	466290	NA	3	NA	NA	NA	NA
Q9D8S4	ESTVTLQQAEYEFLSFVR	Q9D8S4	yes	NA	695150	1175100	NA	571140	3	NA	NA	1298400	NA	NA	1	NA	NA	NA	NA	767500	1	NA	NA	454270	NA	NA	1	892640	NA	1081100	928080	272900	4	711790	1097800	866570	NA	NA	3	NA	794870	712610	586210	NA	3	389440	526250	697060	517800
P97429	GLGTDEDAIIGILAYR	P97429	yes	NA	421810	588550	NA	1115800	3	583310	679480	NA	NA	NA	2	1368500	1256100	1460200	486140	797950	5	NA	NA	NA	423290	NA	1	NA	NA	1366900	NA	528770	2	NA	NA	NA	NA	NA	0	707820	955790	NA	NA	1023000	3	NA	NA	NA	NA
Q80Y55	GLSDFLGVISDTFAPSPDK	Q80Y55	yes	318990	NA	576040	NA	392840	3	NA	NA	778120	NA	NA	1	1544600	414210	606110	411020	NA	4	NA	NA	988250	NA	NA	1	NA	NA	1201300	NA	NA	1	NA	669360	NA	480180	NA	2	NA	NA	NA	NA	NA	0	244220	397660	385270	496590
Q03157	HYQHVAAVDPEK	Q03157	yes	737120	461630	NA	NA	268970	3	787670	NA	NA	NA	NA	1	NA	502440	NA	NA	188560	2	408100	NA	NA	NA	NA	1	NA	397490	NA	NA	345170	2	580920	189920	NA	NA	250730	3	NA	1703000	181530	NA	NA	2	901940	1032500	NA	313280
Q69ZH9	LEECQPATENQR	Q69ZH9	yes	446520	NA	798540	NA	255130	3	NA	707980	1009100	791500	548650	4	1128800	628900	1070400	NA	612610	4	NA	787140	NA	NA	NA	1	638030	NA	NA	468070	426550	3	NA	NA	743200	435130	479600	3	NA	NA	NA	503890	632900	2	744160	NA	NA	NA
Q62077	LLTEYCIETGAPDGSFLVR	Q62077	yes	2166800	1792400	NA	NA	1288300	3	NA	1028000	1297800	NA	NA	2	NA	626520	NA	927530	551110	3	2950600	NA	NA	NA	NA	1	NA	NA	NA	NA	NA	0	NA	3549300	3964700	2270000	NA	3	2815300	NA	NA	NA	2291300	2	NA	1737300	NA	NA
Q9Z2D8	LSGLSAFDIAEELVR	Q9Z2D8	yes	401820	NA	903940	359570	NA	3	NA	NA	606930	542740	NA	2	NA	NA	NA	528300	NA	1	542800	NA	NA	NA	NA	1	NA	NA	NA	NA	369760	1	NA	NA	NA	NA	NA	0	NA	NA	NA	NA	341440	1	412850	NA	458210	NA
Q3TIR1	LSLEAIPDTVNLEEPFHITCK	Q3TIR1	yes	872270	1275400	1215300	NA	NA	3	NA	NA	2118700	NA	NA	1	NA	1002900	NA	NA	NA	1	NA	NA	NA	NA	NA	0	NA	NA	1774300	NA	504620	2	NA	NA	441520	519660	NA	2	NA	NA	NA	NA	319650	1	NA	NA	NA	NA
P97783	MPIPELDLSELEGLGLSDTPTYESK	P97783	yes	NA	NA	1068000	1761000	1009400	3	NA	NA	NA	NA	NA	0	NA	NA	NA	NA	NA	0	NA	NA	NA	NA	NA	0	NA	NA	NA	NA	895370	1	NA	NA	NA	NA	NA	0	NA	NA	NA	NA	NA	0	NA	NA	NA	NA
O35900	NDLSICGTLHSVDQYLNIK	O35900	yes	625360	NA	1611200	1161600	NA	3	648000	NA	1765900	986770	1025300	4	1676900	NA	2523700	1175000	NA	3	NA	NA	NA	NA	NA	0	1196200	NA	NA	938210	NA	2	926200	NA	1481000	1127400	NA	3	NA	NA	784670	827470	1762600	3	NA	654340	NA	1464300
Q9ER39	NLIDYFVPFLPLEYK	Q9ER39	yes	NA	139900	NA	140090	176790	3	NA	144030	NA	202360	169290	3	NA	NA	NA	165810	396340	2	NA	266510	NA	NA	NA	1	NA	NA	NA	NA	93494	1	NA	NA	NA	NA	NA	0	168330	NA	217340	NA	NA	2	NA	NA	NA	NA
Q9CQN6	VGISLLSSPHP	Q9CQN6	yes	413840	NA	845060	836920	NA	3	909450	NA	771810	NA	454830	3	1354500	NA	NA	NA	NA	1	755120	NA	NA	NA	NA	1	651600	NA	NA	1210500	NA	2	NA	1395600	948330	NA	537240	3	NA	NA	NA	393180	NA	1	NA	NA	NA	NA
Q61164	YALIQHQK	Q61164	yes	NA	NA	1206900	1908800	1724300	3	1218600	961220	1427700	865640	1578100	5	281530	135200	NA	219870	260220	4	1154400	NA	NA	NA	NA	1	NA	NA	1225600	NA	901690	2	NA	1712100	1763300	NA	1144200	3	172860	295970	NA	119230	NA	3	209320	195770	NA	NA
[truncated: 2 more columns]
