# Supplementary material for: Re-establishment of the epigenetic state and rescue of kinome deregulation in Ts65Dn mice upon treatment with green tea extract and environmental enrichment
Source: Sci Rep. 2020 Sep 29;10:16023. doi: 10.1038/s41598-020-72625-z (PMC7524756; doi:10.1038/s41598-020-72625-z)
Supplement: Supplementary file 6 — Supplementary Table 4. [file 41598_2020_72625_MOESM6_ESM.xlsx]

## Sheet: TableS4_myresults_WT_WT_greente
Protein	Label	log2FC	SE	Tvalue	DF	pvalue	adj.pvalue
A2A432	WT_NT-WT_EGCGEE	-0.0221798	0.0608136	-0.364718	6	0.727832	0.881461
A2A5R2	WT_NT-WT_EGCGEE	0.129907	0.385269	0.337184	5	0.749672	0.894874
A2A699	WT_NT-WT_EGCGEE	-0.108268	0.0928045	-1.16663	8	0.276957	0.570048
A2AG50	WT_NT-WT_EGCGEE	-0.0421466	0.124627	-0.338181	8	0.74393	0.892479
A2AGT5	WT_NT-WT_EGCGEE	0.210755	0.0826387	2.55031	12	0.025451	0.149926
A2AJA9	WT_NT-WT_EGCGEE	0.134632	0.401321	0.335471	5	0.750888	0.894992
A2AJI0	WT_NT-WT_EGCGEE	0.446203	0.0587847	7.59047	13	3.9561e-06	0.000213365
A2ALS5	WT_NT-WT_EGCGEE	0.0576405	0.0889636	0.647911	56	0.51969	0.757433
A2ALU4	WT_NT-WT_EGCGEE	0.401573	0.3135	1.28093	6	0.247498	0.540203
A2AM05	WT_NT-WT_EGCGEE	-0.102331	0.102518	-0.998172	8	0.347426	0.633511
A2AN08	WT_NT-WT_EGCGEE	0.181913	0.200736	0.906233	6	0.399741	0.675607
A2AQ25	WT_NT-WT_EGCGEE	0.018161	0.118483	0.153279	7	0.882503	0.956604
A2AWA9	WT_NT-WT_EGCGEE	-0.0587179	0.0282648	-2.07742	6	0.0830302	0.305788
A2RT62	WT_NT-WT_EGCGEE	-0.0229291	0.134814	-0.170079	8	0.86917	0.950215
A4Q9E5	WT_NT-WT_EGCGEE	-0.183974	0.529455	-0.347477	6	0.740097	0.889656
A6H5Z3	WT_NT-WT_EGCGEE	-0.0439014	0.132635	-0.330993	7	0.750337	0.894874
B0F2B4	WT_NT-WT_EGCGEE	0.39198	0.590606	0.663691	7	0.528134	0.763419
B0V2N1	WT_NT-WT_EGCGEE	0.038947	0.0477535	0.815583	50	0.418607	0.687382
B1AXV0	WT_NT-WT_EGCGEE	0.0174598	0.0336622	0.518678	6	0.622552	0.837575
B1AZP2	WT_NT-WT_EGCGEE	0.0377177	0.0364759	1.03404	12	0.321505	0.610377
B2RSH2	WT_NT-WT_EGCGEE	0.0130428	0.072691	0.179428	44	0.858425	0.943952
B2RXS4	WT_NT-WT_EGCGEE	0.0450131	0.192466	0.233875	8	0.820956	0.925004
B9EJA2	WT_NT-WT_EGCGEE	0.131847	0.0543846	2.42434	32	0.0211626	0.135519
B9EKR1	WT_NT-WT_EGCGEE	0.00719957	0.0474041	0.151877	79	0.879672	0.956038
D3YVF0	WT_NT-WT_EGCGEE	-0.0959529	0.057493	-1.66895	56	0.10071	0.345286
D3YXK2	WT_NT-WT_EGCGEE	0.117222	0.204541	0.5731	6	0.587397	0.809547
D3Z7P3	WT_NT-WT_EGCGEE	-0.239578	0.0429714	-5.57528	152	1.09961e-07	1.02644e-05
E9PUL5	WT_NT-WT_EGCGEE	0.0103004	0.0259368	0.397136	27	0.694389	0.87039
E9Q401	WT_NT-WT_EGCGEE	0.0850293	0.0626275	1.3577	130	0.176911	0.468225
F6SEU4	WT_NT-WT_EGCGEE	-0.0329796	0.0490322	-0.672611	166	0.50213	0.749029
F8VPU2	WT_NT-WT_EGCGEE	-0.0687891	0.161482	-0.425987	7	0.682909	0.867794
G5E829	WT_NT-WT_EGCGEE	0.0417848	0.0441649	0.94611	186	0.34532	0.632382
G5E8K5	WT_NT-WT_EGCGEE	-0.0543501	0.0608792	-0.892752	67	0.375185	0.65321
O08528	WT_NT-WT_EGCGEE	0.215557	0.253499	0.850326	7	0.423272	0.689913
O08529	WT_NT-WT_EGCGEE	-0.141861	0.0518037	-2.73843	76	0.00768619	0.071449
O08532	WT_NT-WT_EGCGEE	-0.161832	0.0614135	-2.63512	73	0.0102656	0.0845325
O08539	WT_NT-WT_EGCGEE	-0.140496	0.0613603	-2.28969	153	0.0234067	0.143093
O08547	WT_NT-WT_EGCGEE	-0.0322167	0.0637243	-0.505564	39	0.616009	0.832435
O08553	WT_NT-WT_EGCGEE	-0.0587632	0.0362986	-1.61888	223	0.106886	0.354099
O08582	WT_NT-WT_EGCGEE	-0.223471	0.256727	-0.870462	8	0.409407	0.68197
O08585	WT_NT-WT_EGCGEE	0.0232435	0.0544314	0.427023	34	0.672054	0.861195
O08586	WT_NT-WT_EGCGEE	0.226117	0.167856	1.34709	7	0.219926	0.511613
O08599	WT_NT-WT_EGCGEE	-0.0626029	0.0340746	-1.83723	252	0.0673536	0.270968
O08688	WT_NT-WT_EGCGEE	0.0911078	0.254217	0.358385	8	0.729328	0.882392
O08709	WT_NT-WT_EGCGEE	-0.182918	0.0556932	-3.28438	126	0.0013235	0.0199512
O08749	WT_NT-WT_EGCGEE	-0.0274829	0.078408	-0.350511	86	0.726812	0.881461
O08756	WT_NT-WT_EGCGEE	0.0469916	0.0624125	0.75292	48	0.455175	0.712256
O08759	WT_NT-WT_EGCGEE	-0.131711	0.0846316	-1.55629	11	0.147925	0.421872
O08788	WT_NT-WT_EGCGEE	-0.065599	0.061731	-1.06266	207	0.289175	0.583398
O08795	WT_NT-WT_EGCGEE	0.0392261	0.0567184	0.691594	32	0.49418	0.743568
O08848	WT_NT-WT_EGCGEE	0.222316	0.15303	1.45277	8	0.184357	0.470574
O08914	WT_NT-WT_EGCGEE	-0.0622264	0.0657523	-0.946377	34	0.350634	0.635778
O08915	WT_NT-WT_EGCGEE	-0.242418	0.11197	-2.16503	7	0.0671076	0.270548
O08917	WT_NT-WT_EGCGEE	-0.0949038	0.0698059	-1.35954	43	0.181063	0.469387
O08919	WT_NT-WT_EGCGEE	0.0918878	0.107991	0.850882	16	0.407389	0.68001
O08989	WT_NT-WT_EGCGEE	0.259577	0.0602832	4.30596	7	0.00354061	0.0415124
O08992	WT_NT-WT_EGCGEE	-0.246996	0.145021	-1.70317	7	0.132318	0.398341
O08997	WT_NT-WT_EGCGEE	-0.0150984	0.112	-0.134807	14	0.894684	0.960537
O09061	WT_NT-WT_EGCGEE	-0.0907975	0.0824157	-1.1017	54	0.275478	0.568524
O09111	WT_NT-WT_EGCGEE	-0.100526	0.00872397	-11.5229	7	8.34417e-06	0.000389448
O09114	WT_NT-WT_EGCGEE	0.180755	0.222362	0.812885	7	0.443049	0.703256
O09131	WT_NT-WT_EGCGEE	-0.427154	0.124262	-3.43754	14	0.00400261	0.044973
O09167	WT_NT-WT_EGCGEE	-0.292829	0.0453139	-6.46222	8	0.000195761	0.00475994
O09172	WT_NT-WT_EGCGEE	-0.187734	0.0961701	-1.9521	5	0.108378	0.355633
O35083	WT_NT-WT_EGCGEE	0.217203	0.459404	0.472792	7	0.650749	0.848341
O35098	WT_NT-WT_EGCGEE	0.11248	0.063265	1.77792	122	0.0779085	0.293681
O35114	WT_NT-WT_EGCGEE	-0.125533	0.27518	-0.456185	6	0.664303	0.856221
O35127	WT_NT-WT_EGCGEE	0.171861	0.110952	1.54897	17	0.139803	0.408796
O35129	WT_NT-WT_EGCGEE	-0.0328721	0.0501021	-0.656103	81	0.513617	0.754569
O35136	WT_NT-WT_EGCGEE	-0.0592755	0.0794495	-0.746077	35	0.460603	0.716592
O35215	WT_NT-WT_EGCGEE	-0.435235	0.101012	-4.30876	23	0.000260813	0.00570265
O35226	WT_NT-WT_EGCGEE	0.21539	0.0943148	2.28373	16	0.0363896	0.187334
O35239	WT_NT-WT_EGCGEE	-0.0346398	0.239296	-0.144757	8	0.888483	0.959342
O35250	WT_NT-WT_EGCGEE	-0.13448	0.111746	-1.20344	8	0.263206	0.557854
O35286	WT_NT-WT_EGCGEE	0.348876	0.136041	2.5645	8	0.0334123	0.177233
O35295	WT_NT-WT_EGCGEE	0.0614193	0.0485301	1.26559	67	0.210043	0.500762
O35316	WT_NT-WT_EGCGEE	0.691212	0.546409	1.26501	8	0.241471	0.534906
O35343	WT_NT-WT_EGCGEE	-0.345237	0.144355	-2.39159	26	0.0243003	0.145622
O35344	WT_NT-WT_EGCGEE	0.113327	0.104714	1.08225	22	0.290863	0.585441
O35345	WT_NT-WT_EGCGEE	-0.33086	0.127646	-2.59201	6	0.0411006	0.203574
O35381	WT_NT-WT_EGCGEE	-0.117775	0.0611609	-1.92566	33	0.0628	0.260525
O35382	WT_NT-WT_EGCGEE	0.11306	0.0862482	1.31087	18	0.206381	0.497976
O35405	WT_NT-WT_EGCGEE	-0.0558798	0.280196	-0.199431	8	0.846902	0.941058
O35409	WT_NT-WT_EGCGEE	-0.452528	0.313113	-1.44526	4	0.221904	0.511644
O35449	WT_NT-WT_EGCGEE	0.108946	0.109813	0.992104	8	0.350202	0.635778
O35459	WT_NT-WT_EGCGEE	0.103172	0.254927	0.404713	7	0.69777	0.872243
O35465	WT_NT-WT_EGCGEE	-0.112839	0.0710999	-1.58704	9	0.146965	0.421391
O35495	WT_NT-WT_EGCGEE	-0.121467	0.374887	-0.32401	6	0.756928	0.898393
O35526	WT_NT-WT_EGCGEE	0.0002833	0.0501981	0.00564364	85	0.99551	0.997565
O35593	WT_NT-WT_EGCGEE	0.0340832	0.209681	0.162548	15	0.873044	0.952915
O35609	WT_NT-WT_EGCGEE	0.0183998	0.0458855	0.400994	16	0.693729	0.87039
O35621	WT_NT-WT_EGCGEE	-0.126891	0.345917	-0.366824	5	0.728763	0.882148
O35633	WT_NT-WT_EGCGEE	-0.223525	0.0723933	-3.08765	32	0.00414763	0.0461757
O35639	WT_NT-WT_EGCGEE	0.0102237	0.108885	0.0938945	4	0.929708	0.973716
O35643	WT_NT-WT_EGCGEE	0.0500266	0.0540356	0.925809	120	0.356404	0.641209
O35658	WT_NT-WT_EGCGEE	0.112273	0.0942387	1.19136	24	0.24516	0.539476
O35678	WT_NT-WT_EGCGEE	-0.0886985	0.0666796	-1.33022	74	0.187531	0.473117
O35681	WT_NT-WT_EGCGEE	0.407647	0.295474	1.37964	4	0.239804	0.534906
O35685	WT_NT-WT_EGCGEE	-0.00396733	0.0625119	-0.0634652	45	0.949677	0.980027
O35737	WT_NT-WT_EGCGEE	-0.0847731	0.120931	-0.701001	7	0.50593	0.751924
O35841	WT_NT-WT_EGCGEE	-0.0741014	0.176556	-0.419704	8	0.685746	0.868422
O35857	WT_NT-WT_EGCGEE	0.132759	0.111554	1.19009	21	0.247293	0.540203
O35864	WT_NT-WT_EGCGEE	-0.147845	0.186671	-0.792008	12	0.443731	0.70388
O35874	WT_NT-WT_EGCGEE	-0.0830905	0.0998282	-0.832335	18	0.416127	0.685635
O35887	WT_NT-WT_EGCGEE	0.459779	0.105227	4.36941	14	0.000641517	0.0117109
O35900	WT_NT-WT_EGCGEE	-0.198986	0.289704	-0.686858	4	0.529921	0.765092
O35927	WT_NT-WT_EGCGEE	0.0389104	0.0919877	0.422995	74	0.673525	0.86242
O35943	WT_NT-WT_EGCGEE	0.584267	0.184685	3.16359	6	0.0194762	0.128447
O35969	WT_NT-WT_EGCGEE	-0.15308	0.18022	-0.849406	6	0.42824	0.693336
O54692	WT_NT-WT_EGCGEE	0.112157	0.137298	0.816883	6	0.445211	0.705305
O54734	WT_NT-WT_EGCGEE	-0.192971	0.0652019	-2.95959	13	0.011066	0.0895242
O54774	WT_NT-WT_EGCGEE	0.0864426	0.0550732	1.56959	128	0.118978	0.372114
O54781	WT_NT-WT_EGCGEE	-0.111644	0.252911	-0.441436	5	0.677334	0.864295
O54829	WT_NT-WT_EGCGEE	-0.0537675	0.0946493	-0.56807	37	0.573419	0.798621
O54833	WT_NT-WT_EGCGEE	0.104265	0.166605	0.625824	22	0.537869	0.770607
O54865	WT_NT-WT_EGCGEE	0.0868248	0.0702643	1.23569	12	0.240219	0.534906
O54901	WT_NT-WT_EGCGEE	-0.0353854	0.125984	-0.280873	9	0.785158	0.913505
O54946	WT_NT-WT_EGCGEE	-0.00830397	0.0976418	-0.0850453	7	0.934607	0.976489
O54962	WT_NT-WT_EGCGEE	0.00630355	0.197452	0.0319245	8	0.975314	0.989172
O54983	WT_NT-WT_EGCGEE	-0.0802015	0.0573604	-1.3982	120	0.164631	0.450462
O54984	WT_NT-WT_EGCGEE	0.0746753	0.0884392	0.844368	15	0.411729	0.683492
O54988	WT_NT-WT_EGCGEE	-0.0969555	0.0711977	-1.36178	7	0.215469	0.508073
O54991	WT_NT-WT_EGCGEE	-0.125643	0.0769366	-1.63307	70	0.106945	0.354099
O55013	WT_NT-WT_EGCGEE	0.0730267	0.0892948	0.817816	8	0.43714	0.699605
O55017	WT_NT-WT_EGCGEE	-0.0435783	0.0479764	-0.908327	6	0.398719	0.67482
O55022	WT_NT-WT_EGCGEE	0.166188	0.111836	1.48599	26	0.149307	0.423823
O55023	WT_NT-WT_EGCGEE	-0.00385054	0.0622368	-0.0618693	43	0.950954	0.980027
O55026	WT_NT-WT_EGCGEE	0.494519	0.274804	1.79953	8	0.109632	0.355696
O55029	WT_NT-WT_EGCGEE	0.0923332	0.160454	0.57545	7	0.583004	0.805321
O55042	WT_NT-WT_EGCGEE	-0.0841016	0.0386173	-2.17782	18	0.0429626	0.209378
O55074	WT_NT-WT_EGCGEE	-0.215496	0.0634615	-3.3957	5	0.0193412	0.127905
O55091	WT_NT-WT_EGCGEE	-0.293686	0.609898	-0.481534	8	0.643033	0.846576
O55106	WT_NT-WT_EGCGEE	-0.14925	0.0576958	-2.58684	7	0.0361105	0.186866
O55125	WT_NT-WT_EGCGEE	-0.0886394	0.0783482	-1.13135	61	0.262335	0.557608
O55126	WT_NT-WT_EGCGEE	-0.156354	0.0410147	-3.81213	41	0.000454852	0.00912336
O55128	WT_NT-WT_EGCGEE	0.483126	0.249245	1.93836	4	0.124612	0.383799
O55131	WT_NT-WT_EGCGEE	-0.149253	0.0390725	-3.81989	87	0.000249853	0.00567471
O55135	WT_NT-WT_EGCGEE	0.311853	0.317136	0.983342	6	0.363414	0.645092
O55137	WT_NT-WT_EGCGEE	-0.326968	0.373538	-0.875326	6	0.415059	0.68527
O55143	WT_NT-WT_EGCGEE	-0.00103396	0.0400103	-0.0258423	201	0.979409	0.990015
O55234	WT_NT-WT_EGCGEE	0.0764753	0.142579	0.536373	39	0.594747	0.81551
O70133	WT_NT-WT_EGCGEE	0.213919	0.094838	2.25563	59	0.027816	0.158102
O70161	WT_NT-WT_EGCGEE	0.0886623	0.0492656	1.79968	109	0.0746778	0.28973
O70172	WT_NT-WT_EGCGEE	-0.167985	0.157245	-1.0683	18	0.299505	0.594279
O70194	WT_NT-WT_EGCGEE	0.0296735	0.454482	0.0652908	7	0.949768	0.980027
O70251	WT_NT-WT_EGCGEE	0.0428373	0.0558858	0.766514	27	0.450021	0.709037
O70252	WT_NT-WT_EGCGEE	0.0152011	0.0635651	0.239143	43	0.812131	0.921321
O70293	WT_NT-WT_EGCGEE	0.118957	0.176941	0.672296	6	0.526423	0.762308
O70310	WT_NT-WT_EGCGEE	-0.0299454	0.0888081	-0.337193	31	0.738244	0.888663
O70318	WT_NT-WT_EGCGEE	-0.123429	0.0793555	-1.5554	106	0.122832	0.379176
O70325	WT_NT-WT_EGCGEE	0.118374	0.0638865	1.85288	8	0.101029	0.345348
O70435	WT_NT-WT_EGCGEE	-0.114359	0.0687369	-1.66372	27	0.107733	0.355362
O70439	WT_NT-WT_EGCGEE	-0.071574	0.0635741	-1.12584	6	0.303242	0.59542
O70443	WT_NT-WT_EGCGEE	-0.0368997	0.0607734	-0.607168	47	0.546662	0.778151
O70480	WT_NT-WT_EGCGEE	-0.0415776	0.206134	-0.201702	8	0.845184	0.940946
O70492	WT_NT-WT_EGCGEE	0.0948762	0.0488986	1.94027	8	0.0883101	0.319893
O70493	WT_NT-WT_EGCGEE	0.1044	0.0637801	1.63688	30	0.112105	0.360369
O70503	WT_NT-WT_EGCGEE	0.0786158	0.117559	0.668736	18	0.51215	0.754152
O70589	WT_NT-WT_EGCGEE	-0.1465	0.123407	-1.18713	22	0.247839	0.540203
O70591	WT_NT-WT_EGCGEE	-0.00460872	0.0883677	-0.0521539	8	0.959685	0.984844
O88271	WT_NT-WT_EGCGEE	0.467408	0.1514	3.08725	8	0.0149517	0.10994
O88307	WT_NT-WT_EGCGEE	0.18472	0.155877	1.18504	8	0.270009	0.5625
O88342	WT_NT-WT_EGCGEE	-0.198669	0.0482962	-4.11356	152	6.36176e-05	0.00208648
O88343	WT_NT-WT_EGCGEE	-0.0788501	0.0716588	-1.10035	70	0.274947	0.568396
O88384	WT_NT-WT_EGCGEE	-0.208191	0.111801	-1.86216	7	0.104879	0.349644
O88441	WT_NT-WT_EGCGEE	-0.148683	0.0575505	-2.58352	26	0.0157545	0.112454
O88447	WT_NT-WT_EGCGEE	0.071801	0.0937454	0.765914	28	0.450136	0.709037
O88448	WT_NT-WT_EGCGEE	0.120253	0.196452	0.612125	8	0.557448	0.785671
O88456	WT_NT-WT_EGCGEE	-0.274809	0.108911	-2.52324	48	0.0149939	0.10994
O88485	WT_NT-WT_EGCGEE	0.0986756	0.0810928	1.21682	31	0.232855	0.527195
O88487	WT_NT-WT_EGCGEE	-0.0290431	0.113747	-0.255332	8	0.804909	0.919733
O88507	WT_NT-WT_EGCGEE	-0.133137	0.136823	-0.973063	9	0.355947	0.641209
O88531	WT_NT-WT_EGCGEE	-0.183462	0.0841557	-2.18003	16	0.0445356	0.212947
O88532	WT_NT-WT_EGCGEE	-0.0402733	0.266982	-0.150847	6	0.88504	0.95807
O88543	WT_NT-WT_EGCGEE	0.0201505	0.0600357	0.335642	73	0.738104	0.888663
O88544	WT_NT-WT_EGCGEE	-0.164826	0.0639667	-2.57674	26	0.0160015	0.112894
O88545	WT_NT-WT_EGCGEE	-0.0816257	0.0783725	-1.04151	10	0.322164	0.610377
O88569	WT_NT-WT_EGCGEE	0.162686	0.0471633	3.44942	85	0.000876656	0.0147753
O88587	WT_NT-WT_EGCGEE	-0.130062	0.216074	-0.601934	7	0.566196	0.793852
O88643	WT_NT-WT_EGCGEE	0.0747971	0.084287	0.88741	35	0.380916	0.658933
O88685	WT_NT-WT_EGCGEE	0.0496557	0.0617183	0.804554	68	0.423881	0.689979
O88696	WT_NT-WT_EGCGEE	0.0654561	0.063969	1.02325	6	0.345663	0.632382
O88704	WT_NT-WT_EGCGEE	-0.116742	0.126517	-0.922734	4	0.408367	0.681173
O88712	WT_NT-WT_EGCGEE	0.0873534	0.042766	2.04259	48	0.0466061	0.218656
O88737	WT_NT-WT_EGCGEE	0.215567	0.036511	5.90417	398	7.60072e-09	9.22347e-07
O88741	WT_NT-WT_EGCGEE	0.145774	0.0678816	2.14748	33	0.0391942	0.196538
O88746	WT_NT-WT_EGCGEE	0.0168059	0.0692749	0.242598	23	0.810467	0.921321
O88844	WT_NT-WT_EGCGEE	0.0168361	0.0595662	0.282645	79	0.778188	0.909244
O88845	WT_NT-WT_EGCGEE	-0.101119	0.122959	-0.822385	5	0.448286	0.707866
O88848	WT_NT-WT_EGCGEE	-0.768735	0.690486	-1.11332	4	0.327959	0.61702
O88851	WT_NT-WT_EGCGEE	-0.276321	0.221736	-1.24617	8	0.247955	0.540203
O88910	WT_NT-WT_EGCGEE	-0.183784	0.0569752	-3.22569	7	0.0145384	0.108704
O88935	WT_NT-WT_EGCGEE	0.0134241	0.0315468	0.425529	256	0.670808	0.861195
O88951	WT_NT-WT_EGCGEE	0.27537	0.260007	1.05909	4	0.349277	0.634977
O88952	WT_NT-WT_EGCGEE	0.220951	0.113225	1.95144	4	0.122754	0.379176
O88998	WT_NT-WT_EGCGEE	0.149658	0.134809	1.11015	5	0.31745	0.607612
O89023	WT_NT-WT_EGCGEE	-0.0307873	0.299421	-0.102823	8	0.920634	0.969783
O89026	WT_NT-WT_EGCGEE	0.103489	0.0535977	1.93084	7	0.0948048	0.332983
O89051	WT_NT-WT_EGCGEE	0.34676	0.207537	1.67083	7	0.138679	0.407475
O89053	WT_NT-WT_EGCGEE	0.0212056	0.0434784	0.487727	95	0.626867	0.840832
O89079	WT_NT-WT_EGCGEE	0.231403	0.275391	0.84027	5	0.439078	0.700579
O89086	WT_NT-WT_EGCGEE	-0.287833	0.210551	-1.36705	7	0.213889	0.507438
O89112	WT_NT-WT_EGCGEE	0.0803984	0.0664275	1.21032	43	0.232768	0.527195
P00405	WT_NT-WT_EGCGEE	0.165366	0.0711587	2.3239	36	0.025891	0.152149
P00416	WT_NT-WT_EGCGEE	1.52959	0.688508	2.22161	8	0.0570391	0.247596
P00493	WT_NT-WT_EGCGEE	-0.167279	0.0406204	-4.11811	94	8.20837e-05	0.00252174
P00848	WT_NT-WT_EGCGEE	0.529345	0.249052	2.12544	7	0.0711474	0.281688
P00920	WT_NT-WT_EGCGEE	-0.354008	0.0669692	-5.28613	63	1.66262e-06	9.84191e-05
P01027	WT_NT-WT_EGCGEE	-0.0911827	0.22443	-0.406287	6	0.698626	0.872243
P01831	WT_NT-WT_EGCGEE	-0.138176	0.058334	-2.3687	27	0.025264	0.149538
P01942	WT_NT-WT_EGCGEE	0.112677	0.055506	2.02999	36	0.0497969	0.227603
P02088	WT_NT-WT_EGCGEE	0.133138	0.109424	1.21671	52	0.229209	0.522297
P02089	WT_NT-WT_EGCGEE	1.66568	0.0812132	20.5099	26	0	0
P03888	WT_NT-WT_EGCGEE	0.36431	0.216013	1.68652	8	0.13018	0.395429
P03899	WT_NT-WT_EGCGEE	-0.150379	0.18222	-0.825262	8	0.43314	0.696901
P03911	WT_NT-WT_EGCGEE	-0.334898	0.832522	-0.402269	6	0.701425	0.873901
P03921	WT_NT-WT_EGCGEE	0.309705	0.056706	5.4616	14	8.37991e-05	0.00252176
P03930	WT_NT-WT_EGCGEE	-0.0333401	0.101165	-0.329562	8	0.750194	0.894874
P03995	WT_NT-WT_EGCGEE	-0.0235573	0.0397637	-0.592433	169	0.554352	0.783584
P04370	WT_NT-WT_EGCGEE	-0.306637	0.0772776	-3.96799	60	0.000196124	0.00475994
P04627	WT_NT-WT_EGCGEE	0.0654287	0.197628	0.331071	8	0.749096	0.894806
P04925	WT_NT-WT_EGCGEE	-0.0747163	0.0430117	-1.73712	14	0.104306	0.349639
P05063	WT_NT-WT_EGCGEE	-0.103287	0.0568388	-1.8172	138	0.0713565	0.282056
P05064	WT_NT-WT_EGCGEE	-0.137675	0.0557895	-2.46775	176	0.0145524	0.108704
P05132	WT_NT-WT_EGCGEE	0.244871	0.110817	2.20969	25	0.0365096	0.187334
P05201	WT_NT-WT_EGCGEE	0.00380379	0.0346388	0.109813	183	0.912678	0.965172
P05202	WT_NT-WT_EGCGEE	-0.148429	0.0428767	-3.46177	192	0.000661417	0.0118034
P05480	WT_NT-WT_EGCGEE	0.222604	0.478329	0.465377	5	0.661227	0.855892
P05532	WT_NT-WT_EGCGEE	0.262295	0.20361	1.28823	8	0.233675	0.527615
P06151	WT_NT-WT_EGCGEE	-0.0390067	0.0669177	-0.582905	121	0.561042	0.78982
P06745	WT_NT-WT_EGCGEE	0.069586	0.0664234	1.04761	89	0.297654	0.591651
P06801	WT_NT-WT_EGCGEE	-0.152379	0.0670535	-2.2725	60	0.0266529	0.154718
P06837	WT_NT-WT_EGCGEE	0.193754	0.130782	1.4815	66	0.143232	0.415321
P07310	WT_NT-WT_EGCGEE	-0.00821136	0.239544	-0.0342791	5	0.973981	0.988232
P07356	WT_NT-WT_EGCGEE	-0.445011	0.240295	-1.85193	7	0.106465	0.353672
P07724	WT_NT-WT_EGCGEE	-0.264147	0.0334395	-7.89924	214	1.45439e-13	1.7649e-10
P07759	WT_NT-WT_EGCGEE	0.360629	0.235662	1.53028	8	0.164477	0.450462
P07901	WT_NT-WT_EGCGEE	0.0804824	0.0396656	2.02902	183	0.0439049	0.212265
P08003	WT_NT-WT_EGCGEE	0.0505487	0.0467327	1.08165	17	0.294512	0.589266
P08030	WT_NT-WT_EGCGEE	-0.323482	0.154315	-2.09624	17	0.0513323	0.232012
P08113	WT_NT-WT_EGCGEE	-0.0668219	0.0523657	-1.27606	197	0.203436	0.494294
P08226	WT_NT-WT_EGCGEE	0.00837633	0.0504545	0.166017	72	0.868609	0.950215
P08228	WT_NT-WT_EGCGEE	0.0333078	0.0345196	0.964896	35	0.341217	0.629281
P08249	WT_NT-WT_EGCGEE	0.0268042	0.0280032	0.957181	129	0.340266	0.628483
P08414	WT_NT-WT_EGCGEE	0.0906841	0.0762417	1.18943	24	0.245906	0.540203
P08551	WT_NT-WT_EGCGEE	-0.172499	0.0423534	-4.07285	172	7.07551e-05	0.00220157
P08553	WT_NT-WT_EGCGEE	-0.0191889	0.0505927	-0.379282	192	0.704897	0.875979
P08752	WT_NT-WT_EGCGEE	-0.0925081	0.0680024	-1.36037	54	0.179366	0.469387
P09103	WT_NT-WT_EGCGEE	-0.0530007	0.0495618	-1.06938	68	0.288678	0.58302
P09405	WT_NT-WT_EGCGEE	0.0841595	0.046553	1.80782	89	0.0740121	0.288326
P09411	WT_NT-WT_EGCGEE	-0.0204652	0.0403021	-0.507796	169	0.612259	0.830605
P09528	WT_NT-WT_EGCGEE	0.326637	0.0665759	4.90624	31	2.80946e-05	0.00104901
P09671	WT_NT-WT_EGCGEE	-0.074126	0.0572086	-1.29571	59	0.20012	0.489985
P09813	WT_NT-WT_EGCGEE	-0.995421	0.686574	-1.44984	8	0.185148	0.470574
P0C028	WT_NT-WT_EGCGEE	0.126951	0.00520508	24.3898	4	1.67675e-05	0.000678246
P0C0A3	WT_NT-WT_EGCGEE	0.144054	0.16609	0.867323	8	0.411024	0.683311
P0C7L0	WT_NT-WT_EGCGEE	-0.0412772	0.0992001	-0.416101	9	0.687083	0.868422
P10126	WT_NT-WT_EGCGEE	0.0567767	0.0735913	0.771514	88	0.442469	0.702797
P10518	WT_NT-WT_EGCGEE	-0.657913	0.0896847	-7.33585	44	3.6911e-09	5.26959e-07
P10605	WT_NT-WT_EGCGEE	-0.290564	0.0619529	-4.69009	50	2.14708e-05	0.00084048
P10630	WT_NT-WT_EGCGEE	0.152225	0.0807481	1.88518	42	0.0663359	0.268417
P10637	WT_NT-WT_EGCGEE	-0.0235205	0.0452447	-0.519851	119	0.604133	0.823725
P10639	WT_NT-WT_EGCGEE	-0.0875701	0.0974861	-0.898283	8	0.395265	0.672727
P10649	WT_NT-WT_EGCGEE	-0.168581	0.07464	-2.25859	80	0.0266315	0.154718
P10852	WT_NT-WT_EGCGEE	-0.0613389	0.0545795	-1.12384	105	0.263642	0.557854
P10922	WT_NT-WT_EGCGEE	-0.220894	0.630656	-0.35026	7	0.736446	0.888663
P11031	WT_NT-WT_EGCGEE	0.43938	0.0584634	7.51546	5	0.000659902	0.0118034
P11352	WT_NT-WT_EGCGEE	0.0192238	0.0545628	0.352324	9	0.732705	0.885003
P11404	WT_NT-WT_EGCGEE	0.0660988	0.066949	0.9873	32	0.330902	0.620155
P11499	WT_NT-WT_EGCGEE	0.0367774	0.0416861	0.882244	182	0.378808	0.656692
P11627	WT_NT-WT_EGCGEE	0.321008	0.0641239	5.00605	79	3.30241e-06	0.000186394
P11679	WT_NT-WT_EGCGEE	-0.383448	0.436408	-0.878645	7	0.408739	0.681325
P11798	WT_NT-WT_EGCGEE	-0.0181381	0.0458705	-0.39542	108	0.693313	0.87039
P11881	WT_NT-WT_EGCGEE	-0.0395797	0.101751	-0.388988	23	0.700863	0.873649
P11983	WT_NT-WT_EGCGEE	0.0423452	0.0478977	0.884075	168	0.377919	0.655618
P12023	WT_NT-WT_EGCGEE	0.188912	0.0975819	1.93594	50	0.0585393	0.252353
P12367	WT_NT-WT_EGCGEE	-0.0553399	0.0615291	-0.89941	58	0.372153	0.652613
P12382	WT_NT-WT_EGCGEE	-0.0209721	0.058818	-0.35656	145	0.721939	0.880956
P12658	WT_NT-WT_EGCGEE	-0.152304	0.0790256	-1.92727	52	0.059417	0.254121
P12787	WT_NT-WT_EGCGEE	-0.27866	0.116705	-2.38772	48	0.0209377	0.13479
P12815	WT_NT-WT_EGCGEE	0.000677521	0.0695196	0.00974575	16	0.992345	0.996038
P12849	WT_NT-WT_EGCGEE	0.0630382	0.0683383	0.922444	8	0.383274	0.660529
P12960	WT_NT-WT_EGCGEE	-0.146593	0.0348586	-4.20535	232	3.72445e-05	0.00131003
P12961	WT_NT-WT_EGCGEE	0.231056	0.126793	1.82231	13	0.0914843	0.326039
P12970	WT_NT-WT_EGCGEE	-0.139702	0.0718381	-1.94467	24	0.0636236	0.26261
P13020	WT_NT-WT_EGCGEE	-0.154382	0.116326	-1.32715	25	0.196454	0.484545
P13595	WT_NT-WT_EGCGEE	0.0739364	0.0409954	1.80353	190	0.0728893	0.286012
P13707	WT_NT-WT_EGCGEE	-0.0206897	0.0434578	-0.476086	68	0.635539	0.843365
P14094	WT_NT-WT_EGCGEE	-0.00149054	0.0359148	-0.0415023	89	0.966988	0.9873
P14106	WT_NT-WT_EGCGEE	0.0206907	0.154774	0.133684	7	0.897415	0.961194
P14115	WT_NT-WT_EGCGEE	-0.0134087	0.124249	-0.107917	8	0.916719	0.967544
P14131	WT_NT-WT_EGCGEE	0.109018	0.0478566	2.27802	17	0.0359273	0.186556
P14148	WT_NT-WT_EGCGEE	-0.609143	0.143705	-4.23885	26	0.000250183	0.00567471
P14152	WT_NT-WT_EGCGEE	-0.0581795	0.031421	-1.85161	88	0.0674349	0.270968
P14206	WT_NT-WT_EGCGEE	0.0667161	0.0757052	0.881261	66	0.381375	0.659256
P14211	WT_NT-WT_EGCGEE	-0.0749081	0.0493871	-1.51676	101	0.132452	0.398341
P14231	WT_NT-WT_EGCGEE	-0.0522286	0.0443324	-1.17811	44	0.245084	0.539476
P14576	WT_NT-WT_EGCGEE	0.461924	0.178253	2.5914	8	0.0320434	0.173592
P14685	WT_NT-WT_EGCGEE	0.146663	0.0549843	2.66737	50	0.0102749	0.0845325
P14733	WT_NT-WT_EGCGEE	0.258606	0.115374	2.24146	20	0.0364989	0.187334
P14824	WT_NT-WT_EGCGEE	0.0324334	0.0534296	0.607031	150	0.544748	0.776795
P14869	WT_NT-WT_EGCGEE	0.0277367	0.0232737	1.19176	36	0.241153	0.534906
P14873	WT_NT-WT_EGCGEE	0.0927272	0.0251715	3.68382	482	0.000255797	0.0056956
P15105	WT_NT-WT_EGCGEE	-0.105078	0.0390418	-2.69142	119	0.00813952	0.0735078
P15116	WT_NT-WT_EGCGEE	-0.0648116	0.0874273	-0.74132	41	0.462724	0.717703
P15209	WT_NT-WT_EGCGEE	-0.17459	0.0783464	-2.22843	8	0.056435	0.245462
P15508	WT_NT-WT_EGCGEE	0.0974847	0.0961929	1.01343	49	0.315834	0.606911
P15532	WT_NT-WT_EGCGEE	0.0617203	0.0579869	1.06438	27	0.296582	0.59073
P16014	WT_NT-WT_EGCGEE	0.340816	0.0600146	5.67889	15	4.37568e-05	0.00151711
P16045	WT_NT-WT_EGCGEE	-0.458568	0.17373	-2.63954	7	0.0334457	0.177233
P16054	WT_NT-WT_EGCGEE	-0.074921	0.0455024	-1.64653	117	0.102339	0.347162
P16125	WT_NT-WT_EGCGEE	-0.00781978	0.0365869	-0.213731	140	0.831067	0.929493
P16330	WT_NT-WT_EGCGEE	-0.109046	0.0693777	-1.57178	198	0.117599	0.370184
P16332	WT_NT-WT_EGCGEE	-0.00662691	0.0948867	-0.0698403	7	0.946274	0.978112
P16460	WT_NT-WT_EGCGEE	-0.205124	0.0687873	-2.982	32	0.00543862	0.0559302
P16546	WT_NT-WT_EGCGEE	-0.0512702	0.0241188	-2.12574	1089	0.0337493	0.178064
P16858	WT_NT-WT_EGCGEE	-0.0760949	0.0528696	-1.43929	158	0.152045	0.428587
P17156	WT_NT-WT_EGCGEE	-0.111398	0.0718421	-1.55059	54	0.126841	0.388202
P17182	WT_NT-WT_EGCGEE	0.0509834	0.0512209	0.995362	115	0.32165	0.610377
P17183	WT_NT-WT_EGCGEE	0.170597	0.0733597	2.32548	97	0.0221297	0.138482
P17225	WT_NT-WT_EGCGEE	-0.0958523	0.193461	-0.495461	6	0.637896	0.844118
P17426	WT_NT-WT_EGCGEE	0.0389357	0.0431197	0.902968	202	0.367618	0.64777
P17427	WT_NT-WT_EGCGEE	-0.0458702	0.0585365	-0.783618	242	0.43403	0.697414
P17710	WT_NT-WT_EGCGEE	-0.0500324	0.0478039	-1.04662	230	0.296374	0.59073
P17742	WT_NT-WT_EGCGEE	0.0540454	0.0296314	1.82392	68	0.0725584	0.285829
P17751	WT_NT-WT_EGCGEE	0.00506442	0.0484275	0.104577	103	0.916915	0.967544
P17809	WT_NT-WT_EGCGEE	-0.0247307	0.0125407	-1.97203	23	0.0607487	0.255523
P18052	WT_NT-WT_EGCGEE	0.0217258	0.0463571	0.468661	10	0.649362	0.84829
P18242	WT_NT-WT_EGCGEE	-0.0120893	0.0489268	-0.24709	70	0.805562	0.920046
P18572	WT_NT-WT_EGCGEE	-0.112984	0.0725022	-1.55835	51	0.125334	0.385534
P18760	WT_NT-WT_EGCGEE	0.117775	0.031517	3.73687	80	0.000348133	0.00734711
P18872	WT_NT-WT_EGCGEE	0.0572696	0.0425514	1.34589	120	0.180874	0.469387
P19096	WT_NT-WT_EGCGEE	-0.0233762	0.0587006	-0.398227	243	0.690813	0.87039
P19157	WT_NT-WT_EGCGEE	-0.0924624	0.0478246	-1.93336	91	0.0562998	0.245462
P19246	WT_NT-WT_EGCGEE	-0.0665892	0.0571852	-1.16445	133	0.246327	0.540203
P19253	WT_NT-WT_EGCGEE	0.0724258	0.10601	0.6832	9	0.511683	0.754152
P19536	WT_NT-WT_EGCGEE	-0.221787	0.0988372	-2.24396	16	0.0393345	0.196835
P19783	WT_NT-WT_EGCGEE	-0.0224662	0.0580216	-0.387204	52	0.700185	0.873644
P20029	WT_NT-WT_EGCGEE	-0.0886114	0.0383294	-2.31184	147	0.0221757	0.138482
P20060	WT_NT-WT_EGCGEE	0.14512	0.121708	1.19237	7	0.271965	0.565602
P20108	WT_NT-WT_EGCGEE	-0.0622093	0.0912098	-0.682046	32	0.500117	0.748787
P20152	WT_NT-WT_EGCGEE	0.125796	0.0517366	2.43148	108	0.0166826	0.116013
P20357	WT_NT-WT_EGCGEE	0.123137	0.0294689	4.17854	623	3.35335e-05	0.00119685
P20444	WT_NT-WT_EGCGEE	-0.146044	0.0798403	-1.8292	32	0.0767023	0.292835
P20917	WT_NT-WT_EGCGEE	-0.322673	0.0479596	-6.72802	72	3.49396e-09	5.26959e-07
P21107	WT_NT-WT_EGCGEE	0.140516	0.0547854	2.56484	27	0.0161984	0.113623
P21278	WT_NT-WT_EGCGEE	-0.139573	0.0878259	-1.5892	8	0.150679	0.425726
P21279	WT_NT-WT_EGCGEE	0.0439624	0.0410094	1.07201	62	0.287872	0.582706
P21447	WT_NT-WT_EGCGEE	0.266441	0.386114	0.690057	7	0.51238	0.754152
P21460	WT_NT-WT_EGCGEE	-0.303534	0.0734895	-4.1303	33	0.000232087	0.005466
P21614	WT_NT-WT_EGCGEE	-0.176861	0.653208	-0.270757	6	0.795651	0.915974
P21619	WT_NT-WT_EGCGEE	-0.130557	0.117053	-1.11536	17	0.280214	0.572457
P22005	WT_NT-WT_EGCGEE	-0.243291	0.229203	-1.06147	8	0.319468	0.609941
P22315	WT_NT-WT_EGCGEE	-0.331535	0.0852283	-3.88996	14	0.00163373	0.0230527
P22599	WT_NT-WT_EGCGEE	-0.291014	0.396945	-0.733133	7	0.487297	0.737188
P22723	WT_NT-WT_EGCGEE	-0.08541	0.161021	-0.530428	16	0.6031	0.822779
P22892	WT_NT-WT_EGCGEE	0.0943597	0.0702205	1.34376	34	0.187925	0.473133
P22907	WT_NT-WT_EGCGEE	0.816356	0.565481	1.44365	4	0.222326	0.511644
P23116	WT_NT-WT_EGCGEE	0.23147	0.116899	1.98009	9	0.0790486	0.296066
P23198	WT_NT-WT_EGCGEE	0.601927	0.0206444	29.1569	8	2.07322e-09	3.59407e-07
P23242	WT_NT-WT_EGCGEE	0.00496737	0.134755	0.0368622	26	0.970876	0.9873
P23492	WT_NT-WT_EGCGEE	-0.0993218	0.0580743	-1.71026	21	0.101954	0.347162
P23506	WT_NT-WT_EGCGEE	-0.0305208	0.0665805	-0.458405	81	0.647889	0.84829
P23818	WT_NT-WT_EGCGEE	0.106165	0.065786	1.6138	57	0.112095	0.360369
P23819	WT_NT-WT_EGCGEE	-0.0912571	0.0506769	-1.80076	126	0.074132	0.288331
P23927	WT_NT-WT_EGCGEE	-0.363851	0.0947605	-3.83969	42	0.000409001	0.00829732
P23953	WT_NT-WT_EGCGEE	-0.28845	0.443983	-0.649687	8	0.534101	0.769257
P24270	WT_NT-WT_EGCGEE	0.117633	0.0966769	1.21677	6	0.269378	0.5625
P24288	WT_NT-WT_EGCGEE	-0.0456359	0.0807177	-0.565376	68	0.573679	0.798621
P24369	WT_NT-WT_EGCGEE	-0.0205396	0.0609366	-0.337065	35	0.738081	0.888663
P24472	WT_NT-WT_EGCGEE	-0.00343375	0.124598	-0.0275586	23	0.978252	0.989912
P24527	WT_NT-WT_EGCGEE	0.0896104	0.0928778	0.964821	57	0.33871	0.627041
P24547	WT_NT-WT_EGCGEE	0.0307555	0.481313	0.0638991	7	0.950837	0.980027
P24549	WT_NT-WT_EGCGEE	0.0685285	0.0888294	0.771462	28	0.446895	0.707512
P24668	WT_NT-WT_EGCGEE	0.204861	0.0492619	4.15861	9	0.00245278	0.0310046
P25444	WT_NT-WT_EGCGEE	0.0683314	0.0696219	0.981465	16	0.340972	0.629281
P26039	WT_NT-WT_EGCGEE	-0.500674	0.122787	-4.07759	19	0.00064176	0.0117109
P26040	WT_NT-WT_EGCGEE	0.166968	0.154792	1.07866	23	0.291922	0.586502
P26043	WT_NT-WT_EGCGEE	-0.0107831	0.0885194	-0.121817	5	0.907789	0.964974
P26048	WT_NT-WT_EGCGEE	-0.348895	0.135593	-2.57311	8	0.0329676	0.175466
P26231	WT_NT-WT_EGCGEE	-0.150753	0.527375	-0.285855	5	0.786454	0.913606
P26350	WT_NT-WT_EGCGEE	0.455011	0.471487	0.965055	7	0.366666	0.647634
P26369	WT_NT-WT_EGCGEE	-0.172643	0.046118	-3.74351	6	0.00958271	0.0813191
P26443	WT_NT-WT_EGCGEE	-0.0961729	0.0340765	-2.82226	181	0.00530192	0.0549904
P26516	WT_NT-WT_EGCGEE	-0.00170365	0.0621472	-0.0274131	15	0.978492	0.989912
P26638	WT_NT-WT_EGCGEE	0.114449	0.0661526	1.73007	78	0.0875728	0.317697
P26645	WT_NT-WT_EGCGEE	0.109658	0.0497417	2.20454	77	0.0304722	0.168465
P26883	WT_NT-WT_EGCGEE	-0.162201	0.051334	-3.15971	32	0.00344032	0.0407193
P27048	WT_NT-WT_EGCGEE	0.0762681	0.0818343	0.931982	18	0.363679	0.645092
P27546	WT_NT-WT_EGCGEE	-0.0106418	0.0580079	-0.183455	86	0.854873	0.94353
P27601	WT_NT-WT_EGCGEE	-0.197023	0.0923407	-2.13366	12	0.0542004	0.240484
P27612	WT_NT-WT_EGCGEE	0.150459	0.0888677	1.69307	22	0.104557	0.349639
P27659	WT_NT-WT_EGCGEE	-0.0695679	0.0563591	-1.23437	82	0.220591	0.511613
P27773	WT_NT-WT_EGCGEE	-0.033692	0.0526786	-0.639575	163	0.523347	0.760329
P28271	WT_NT-WT_EGCGEE	0.162431	0.0747837	2.172	22	0.0409104	0.203046
P28352	WT_NT-WT_EGCGEE	-0.207772	0.0594824	-3.49299	7	0.0100879	0.0841348
P28474	WT_NT-WT_EGCGEE	-0.0729089	0.0589963	-1.23582	75	0.220382	0.511613
P28650	WT_NT-WT_EGCGEE	-0.130617	0.0993899	-1.31419	17	0.206241	0.497976
P28652	WT_NT-WT_EGCGEE	-0.252487	0.0870672	-2.89991	80	0.0048172	0.0515037
P28656	WT_NT-WT_EGCGEE	0.0848539	0.0822848	1.03122	44	0.308072	0.599111
P28658	WT_NT-WT_EGCGEE	0.0722979	0.0632467	1.14311	33	0.261219	0.556121
P28660	WT_NT-WT_EGCGEE	0.0589994	0.038088	1.54903	228	0.122762	0.379176
P28661	WT_NT-WT_EGCGEE	-0.151355	0.0932285	-1.62348	60	0.109729	0.355696
P28663	WT_NT-WT_EGCGEE	-0.170561	0.0529023	-3.22408	106	0.00168018	0.0234355
P28738	WT_NT-WT_EGCGEE	0.0180101	0.0808072	0.222877	50	0.824539	0.926904
P28740	WT_NT-WT_EGCGEE	0.150591	0.0738319	2.03964	50	0.0466872	0.218656
P28741	WT_NT-WT_EGCGEE	-0.332962	0.508116	-0.655288	7	0.533218	0.768936
P28798	WT_NT-WT_EGCGEE	-0.143312	0.088824	-1.61344	26	0.118722	0.371877
P29341	WT_NT-WT_EGCGEE	0.0706044	0.0558887	1.2633	83	0.210018	0.500762
P29387	WT_NT-WT_EGCGEE	0.395649	0.0600883	6.58446	6	0.000589079	0.0110452
P29595	WT_NT-WT_EGCGEE	-0.180964	0.219361	-0.82496	8	0.433302	0.696901
P29699	WT_NT-WT_EGCGEE	-0.155509	0.172698	-0.90047	9	0.391329	0.667431
P29758	WT_NT-WT_EGCGEE	-0.139456	0.0670752	-2.0791	71	0.0412212	0.203756
P30275	WT_NT-WT_EGCGEE	-0.0415304	0.0615776	-0.67444	124	0.501287	0.749021
P30416	WT_NT-WT_EGCGEE	-0.0807718	0.0863335	-0.935579	57	0.353437	0.637485
P30999	WT_NT-WT_EGCGEE	0.137497	0.374785	0.366868	6	0.726308	0.881461
P31230	WT_NT-WT_EGCGEE	0.279684	0.171535	1.63048	7	0.147023	0.421391
P31324	WT_NT-WT_EGCGEE	0.0814481	0.0726813	1.12062	53	0.267502	0.5625
P31648	WT_NT-WT_EGCGEE	-0.198162	0.0462069	-4.28859	30	0.000171824	0.00434392
P31650	WT_NT-WT_EGCGEE	-0.196592	0.0626612	-3.13738	25	0.00433036	0.0475523
P31786	WT_NT-WT_EGCGEE	-0.161108	0.0821291	-1.96164	9	0.0814297	0.301489
P31938	WT_NT-WT_EGCGEE	-0.0782886	0.0715637	-1.09397	76	0.277423	0.570048
P32020	WT_NT-WT_EGCGEE	0.00731397	0.0801228	0.0912845	24	0.928024	0.973188
P32037	WT_NT-WT_EGCGEE	0.100984	0.05999	1.68336	25	0.104755	0.349644
P32067	WT_NT-WT_EGCGEE	0.524865	0.121571	4.31736	26	0.000203539	0.00484303
P32233	WT_NT-WT_EGCGEE	0.197832	0.169039	1.17034	7	0.280163	0.572457
P32848	WT_NT-WT_EGCGEE	-0.0902845	0.0586519	-1.53933	39	0.131799	0.397699
P32921	WT_NT-WT_EGCGEE	0.100945	0.0891709	1.13204	43	0.263892	0.557897
P33173	WT_NT-WT_EGCGEE	-0.151436	0.0740327	-2.04553	46	0.046546	0.218656
P34022	WT_NT-WT_EGCGEE	0.0133366	0.0683332	0.19517	34	0.846422	0.941058
P34152	WT_NT-WT_EGCGEE	-0.286358	0.374091	-0.765478	6	0.473013	0.72419
P34884	WT_NT-WT_EGCGEE	-0.0359659	0.0783284	-0.459168	27	0.649789	0.84829
P34914	WT_NT-WT_EGCGEE	0.0714011	0.101243	0.705243	5	0.512148	0.754152
P35123	WT_NT-WT_EGCGEE	-0.0986344	0.222826	-0.442652	7	0.671372	0.861195
P35235	WT_NT-WT_EGCGEE	0.197878	0.0810163	2.44245	21	0.0235172	0.143146
P35276	WT_NT-WT_EGCGEE	-0.0510744	0.0691068	-0.739065	8	0.480987	0.731426
P35278	WT_NT-WT_EGCGEE	0.213576	0.111159	1.92137	15	0.073896	0.288326
P35279	WT_NT-WT_EGCGEE	-0.234393	0.236651	-0.990459	6	0.360196	0.644384
P35282	WT_NT-WT_EGCGEE	0.421134	0.0679274	6.19976	13	3.22011e-05	0.00116645
P35283	WT_NT-WT_EGCGEE	-0.0411241	0.0765602	-0.537147	5	0.614199	0.831842
P35288	WT_NT-WT_EGCGEE	0.0451689	0.0656699	0.687817	6	0.517261	0.75669
P35290	WT_NT-WT_EGCGEE	-0.162583	0.361674	-0.449529	5	0.671867	0.861195
P35293	WT_NT-WT_EGCGEE	0.0130082	0.0446808	0.291136	52	0.772106	0.90658
P35436	WT_NT-WT_EGCGEE	0.131762	0.43048	0.306082	5	0.771877	0.90658
P35438	WT_NT-WT_EGCGEE	0.0877061	0.199262	0.440154	8	0.671475	0.861195
P35486	WT_NT-WT_EGCGEE	-0.0575472	0.0419123	-1.37304	117	0.172366	0.462169
P35505	WT_NT-WT_EGCGEE	0.113808	0.168482	0.675488	12	0.512173	0.754152
P35564	WT_NT-WT_EGCGEE	-0.0013506	0.021136	-0.0639003	134	0.949145	0.980027
P35700	WT_NT-WT_EGCGEE	-0.111263	0.0617183	-1.80276	81	0.0751456	0.28973
P35762	WT_NT-WT_EGCGEE	-0.0941505	0.0662855	-1.42038	18	0.172588	0.462169
P35802	WT_NT-WT_EGCGEE	0.0286834	0.0505064	0.567917	52	0.572536	0.798621
P35803	WT_NT-WT_EGCGEE	0.0849925	0.121004	0.702393	18	0.491419	0.741251
P35922	WT_NT-WT_EGCGEE	0.0817706	0.142673	0.573133	8	0.582302	0.804933
P35979	WT_NT-WT_EGCGEE	-0.0236092	0.0295857	-0.797994	36	0.430107	0.694523
P35980	WT_NT-WT_EGCGEE	-0.081902	0.0796945	-1.0277	29	0.312587	0.60402
P36536	WT_NT-WT_EGCGEE	0.160562	0.0740869	2.16721	15	0.0467235	0.218656
P36916	WT_NT-WT_EGCGEE	-0.0919841	0.0895008	-1.02775	14	0.321499	0.610377
P37040	WT_NT-WT_EGCGEE	0.100404	0.103159	0.973297	32	0.337706	0.626136
P37804	WT_NT-WT_EGCGEE	-0.0926749	0.0742712	-1.24779	5	0.267359	0.5625
P38060	WT_NT-WT_EGCGEE	0.614901	0.572938	1.07324	4	0.343596	0.631012
P38647	WT_NT-WT_EGCGEE	0.00844931	0.0443372	0.190569	129	0.849162	0.941058
P39053	WT_NT-WT_EGCGEE	0.0668474	0.0444135	1.50511	274	0.133447	0.399845
P39054	WT_NT-WT_EGCGEE	0.067666	0.0887847	0.762135	8	0.467851	0.720867
P39447	WT_NT-WT_EGCGEE	-0.0363403	0.390094	-0.0931577	7	0.928389	0.973188
P40124	WT_NT-WT_EGCGEE	-0.0769382	0.049191	-1.56407	127	0.120289	0.375246
P40142	WT_NT-WT_EGCGEE	-0.142359	0.0515354	-2.76235	194	0.00629053	0.0632178
P40237	WT_NT-WT_EGCGEE	-0.0350045	0.0700028	-0.500044	14	0.624812	0.839191
P40240	WT_NT-WT_EGCGEE	-0.074419	0.185327	-0.401555	8	0.698525	0.872243
P40336	WT_NT-WT_EGCGEE	-0.113451	0.189214	-0.599588	6	0.570713	0.797881
P41105	WT_NT-WT_EGCGEE	0.00695452	0.138767	0.0501165	8	0.961258	0.985625
P41216	WT_NT-WT_EGCGEE	0.119165	0.0220966	5.3929	7	0.0010162	0.0166643
P41242	WT_NT-WT_EGCGEE	0.125668	0.262428	0.478868	5	0.652241	0.849243
P42125	WT_NT-WT_EGCGEE	-0.265971	0.137711	-1.93137	31	0.062625	0.260525
P42208	WT_NT-WT_EGCGEE	-0.108167	0.0546234	-1.98023	75	0.0513462	0.232012
P42567	WT_NT-WT_EGCGEE	-0.531625	0.317246	-1.67575	6	0.144805	0.417389
P42669	WT_NT-WT_EGCGEE	0.0608194	0.0584132	1.04119	60	0.301963	0.59542
P42859	WT_NT-WT_EGCGEE	0.459257	0.058264	7.88235	9	2.49114e-05	0.000959683
P42932	WT_NT-WT_EGCGEE	0.0451208	0.0473763	0.95239	125	0.342737	0.631012
P43006	WT_NT-WT_EGCGEE	-0.277222	0.0358688	-7.72878	97	1.00708e-11	3.05524e-09
P43024	WT_NT-WT_EGCGEE	-0.471782	0.136918	-3.44572	33	0.0015711	0.0227538
P43247	WT_NT-WT_EGCGEE	0.217373	0.250982	0.86609	8	0.411661	0.683492
P43274	WT_NT-WT_EGCGEE	0.18386	0.244487	0.752025	8	0.473578	0.72419
P45376	WT_NT-WT_EGCGEE	-0.16775	0.0458709	-3.65701	61	0.000533471	0.0102071
P45377	WT_NT-WT_EGCGEE	-0.3774	0.17898	-2.10862	8	0.068019	0.272483
P45591	WT_NT-WT_EGCGEE	-0.110303	0.108463	-1.01696	16	0.324307	0.613478
P45878	WT_NT-WT_EGCGEE	-0.0152399	0.0847031	-0.179921	27	0.858558	0.943952
P45952	WT_NT-WT_EGCGEE	-0.184616	0.0712044	-2.59276	10	0.0268226	0.154718
P46061	WT_NT-WT_EGCGEE	0.388713	0.170929	2.27412	7	0.0571296	0.247596
P46096	WT_NT-WT_EGCGEE	0.118212	0.0453808	2.60489	130	0.0102609	0.0845325
P46097	WT_NT-WT_EGCGEE	-0.0732762	0.115287	-0.635597	15	0.534616	0.769257
P46460	WT_NT-WT_EGCGEE	-0.0377551	0.0366368	-1.03053	350	0.303475	0.59542
P46471	WT_NT-WT_EGCGEE	0.180354	0.075512	2.38842	29	0.0236513	0.143146
P46638	WT_NT-WT_EGCGEE	-0.059158	0.0559229	-1.05785	79	0.293348	0.587906
P46660	WT_NT-WT_EGCGEE	-0.0791413	0.0333801	-2.37092	180	0.0188009	0.126049
P46664	WT_NT-WT_EGCGEE	0.0720988	0.0669431	1.07702	59	0.285857	0.580531
P46737	WT_NT-WT_EGCGEE	0.429577	0.219223	1.95954	7	0.0908811	0.325322
P46935	WT_NT-WT_EGCGEE	0.00500146	0.0749802	0.0667037	17	0.947596	0.979061
P47199	WT_NT-WT_EGCGEE	-0.143216	0.0877024	-1.63297	27	0.114084	0.363361
P47708	WT_NT-WT_EGCGEE	-0.179704	0.0284117	-6.325	94	8.48962e-09	9.65079e-07
P47738	WT_NT-WT_EGCGEE	-0.0851806	0.0387162	-2.20013	127	0.0296065	0.165184
P47740	WT_NT-WT_EGCGEE	0.0362789	0.0784773	0.462286	28	0.647448	0.84829
P47746	WT_NT-WT_EGCGEE	0.0583926	0.180018	0.32437	7	0.755135	0.898389
P47753	WT_NT-WT_EGCGEE	-0.0825172	0.093939	-0.878413	6	0.413509	0.6838
P47754	WT_NT-WT_EGCGEE	0.0894689	0.0494626	1.80882	67	0.074966	0.28973
P47757	WT_NT-WT_EGCGEE	-0.0755773	0.0494109	-1.52957	91	0.129593	0.394137
P47791	WT_NT-WT_EGCGEE	0.23728	0.0979638	2.42212	33	0.0210857	0.135384
P47802	WT_NT-WT_EGCGEE	-0.404879	0.233719	-1.73234	7	0.126817	0.388202
P47809	WT_NT-WT_EGCGEE	-0.00466221	0.067495	-0.0690749	54	0.945185	0.978112
P47857	WT_NT-WT_EGCGEE	0.00895981	0.0473506	0.189223	163	0.850154	0.941727
P47867	WT_NT-WT_EGCGEE	-0.372611	0.0726149	-5.13133	5	0.00367197	0.0424375
P47911	WT_NT-WT_EGCGEE	0.0215409	0.0532127	0.404807	33	0.688232	0.869063
P47941	WT_NT-WT_EGCGEE	0.347619	0.258541	1.34454	7	0.220708	0.511613
P47955	WT_NT-WT_EGCGEE	0.134187	0.0768332	1.74647	27	0.0920993	0.327537
P47962	WT_NT-WT_EGCGEE	0.080172	0.0548776	1.46092	34	0.153217	0.429506
P47963	WT_NT-WT_EGCGEE	0.104848	0.0482789	2.17172	50	0.034647	0.181225
P48024	WT_NT-WT_EGCGEE	0.147482	0.10785	1.36748	8	0.208657	0.499554
P48036	WT_NT-WT_EGCGEE	-0.192612	0.0471132	-4.08828	67	0.000118718	0.00329812
P48318	WT_NT-WT_EGCGEE	0.0645504	0.109124	0.591529	44	0.557193	0.785671
P48320	WT_NT-WT_EGCGEE	-0.0558424	0.061048	-0.914729	62	0.363878	0.645092
P48428	WT_NT-WT_EGCGEE	0.188557	0.120684	1.5624	14	0.14051	0.409878
P48453	WT_NT-WT_EGCGEE	0.0585832	0.0545312	1.07431	62	0.286849	0.581121
P48542	WT_NT-WT_EGCGEE	-0.253141	0.476646	-0.531087	5	0.618094	0.83386
P48543	WT_NT-WT_EGCGEE	0.151243	0.1804	0.838379	8	0.426156	0.691827
P48678	WT_NT-WT_EGCGEE	0.365411	0.0749629	4.87456	47	1.28394e-05	0.000565097
P48722	WT_NT-WT_EGCGEE	-0.0518205	0.0436748	-1.18651	170	0.237077	0.53129
P48755	WT_NT-WT_EGCGEE	0.199587	0.192692	1.03578	8	0.330596	0.620059
P48758	WT_NT-WT_EGCGEE	-0.02594	0.0393629	-0.658996	117	0.511193	0.754152
P48771	WT_NT-WT_EGCGEE	-0.136432	0.080873	-1.68699	9	0.125881	0.386235
P48774	WT_NT-WT_EGCGEE	-0.0595181	0.0666591	-0.892873	93	0.37423	0.652725
P48962	WT_NT-WT_EGCGEE	0.0373716	0.0416304	0.897699	61	0.372875	0.652725
P49312	WT_NT-WT_EGCGEE	0.0212669	0.0567139	0.374986	62	0.708951	0.877461
P49442	WT_NT-WT_EGCGEE	0.0414582	0.110947	0.373676	35	0.710899	0.877596
P49443	WT_NT-WT_EGCGEE	-0.156848	0.118638	-1.32208	13	0.208933	0.499587
P49615	WT_NT-WT_EGCGEE	0.13279	0.068059	1.9511	33	0.0595776	0.254121
P49722	WT_NT-WT_EGCGEE	-0.218938	0.091951	-2.38103	36	0.0226764	0.139668
P50114	WT_NT-WT_EGCGEE	0.155903	0.162595	0.958845	9	0.362685	0.64439
P50136	WT_NT-WT_EGCGEE	0.0142088	0.0809004	0.175633	5	0.867474	0.949643
P50153	WT_NT-WT_EGCGEE	-0.234955	0.212984	-1.10316	8	0.302035	0.59542
P50171	WT_NT-WT_EGCGEE	0.00379659	0.10088	0.0376347	5	0.971435	0.9873
P50247	WT_NT-WT_EGCGEE	-0.0738267	0.0932709	-0.79153	61	0.431702	0.695711
P50396	WT_NT-WT_EGCGEE	-0.0657034	0.0471844	-1.39248	168	0.165617	0.451869
P50428	WT_NT-WT_EGCGEE	0.00825409	0.266267	0.0309993	4	0.976755	0.989398
P50429	WT_NT-WT_EGCGEE	0.247577	0.0980641	2.52464	10	0.0301464	0.167044
P50516	WT_NT-WT_EGCGEE	-0.0891245	0.0399006	-2.23367	230	0.0264675	0.154415
P50518	WT_NT-WT_EGCGEE	0.00623259	0.0455706	0.136768	50	0.891764	0.959783
P50544	WT_NT-WT_EGCGEE	-0.085198	0.0642365	-1.32632	45	0.191427	0.47677
P50571	WT_NT-WT_EGCGEE	0.0496072	0.086499	0.5735	21	0.572398	0.798621
P50580	WT_NT-WT_EGCGEE	-0.0907261	0.0406858	-2.22992	12	0.0456173	0.215931
P51150	WT_NT-WT_EGCGEE	0.0324032	0.0396435	0.817364	85	0.416006	0.685635
P51174	WT_NT-WT_EGCGEE	-0.185746	0.100835	-1.84207	27	0.0764741	0.292835
P51410	WT_NT-WT_EGCGEE	0.0626467	0.134696	0.465098	14	0.649013	0.84829
P51660	WT_NT-WT_EGCGEE	0.0704361	0.131105	0.537248	11	0.601794	0.822306
P51830	WT_NT-WT_EGCGEE	0.0349366	0.115487	0.302516	8	0.769975	0.906243
P51855	WT_NT-WT_EGCGEE	-0.0411935	0.0699933	-0.588535	19	0.563105	0.790432
P51859	WT_NT-WT_EGCGEE	-0.108685	0.0845341	-1.2857	34	0.207236	0.498971
P51863	WT_NT-WT_EGCGEE	-0.286885	0.0418358	-6.8574	69	2.40934e-09	3.89831e-07
P51880	WT_NT-WT_EGCGEE	-0.0252819	0.0615966	-0.410443	7	0.693753	0.87039
P51881	WT_NT-WT_EGCGEE	0.122979	0.0892163	1.37843	60	0.173189	0.462917
P51906	WT_NT-WT_EGCGEE	0.0394272	0.344264	0.114526	7	0.912036	0.965172
P52196	WT_NT-WT_EGCGEE	-0.0552502	0.0365422	-1.51196	27	0.142162	0.413207
P52480	WT_NT-WT_EGCGEE	-0.0862474	0.0409109	-2.10817	278	0.0359108	0.186556
P52503	WT_NT-WT_EGCGEE	-0.140129	0.0752201	-1.86292	16	0.0809361	0.300815
P52760	WT_NT-WT_EGCGEE	-0.209858	0.0616304	-3.4051	17	0.00337037	0.0400974
P53026	WT_NT-WT_EGCGEE	0.0302284	0.0944867	0.319922	31	0.751174	0.894992
P53395	WT_NT-WT_EGCGEE	0.0307096	0.0603878	0.50854	38	0.614014	0.831842
P53810	WT_NT-WT_EGCGEE	-0.177896	0.0851045	-2.09033	86	0.0395409	0.19746
P53986	WT_NT-WT_EGCGEE	-0.168718	0.0643043	-2.62374	14	0.0200295	0.129977
P53994	WT_NT-WT_EGCGEE	-0.039964	0.0574171	-0.69603	28	0.492148	0.741277
P53996	WT_NT-WT_EGCGEE	-0.0273691	0.115317	-0.237338	8	0.818359	0.923762
P54071	WT_NT-WT_EGCGEE	-0.098448	0.0592168	-1.6625	99	0.0995754	0.342794
P54227	WT_NT-WT_EGCGEE	0.296353	0.0595231	4.97879	15	0.00016502	0.00421582
P54728	WT_NT-WT_EGCGEE	0.139429	0.0975798	1.42887	21	0.167748	0.454637
P54775	WT_NT-WT_EGCGEE	0.266532	0.0959936	2.77656	39	0.00839771	0.0745716
P54822	WT_NT-WT_EGCGEE	-0.129265	0.149471	-0.864815	6	0.420367	0.688927
P54823	WT_NT-WT_EGCGEE	-0.177804	0.0757848	-2.34617	29	0.0260132	0.152498
P54923	WT_NT-WT_EGCGEE	0.0885049	0.056787	1.55854	21	0.134049	0.400661
P55012	WT_NT-WT_EGCGEE	-0.365083	0.209297	-1.74433	9	0.115065	0.364098
P55066	WT_NT-WT_EGCGEE	-0.275641	0.0579278	-4.75835	104	6.32091e-06	0.000319601
P55088	WT_NT-WT_EGCGEE	-0.158921	0.0850134	-1.86937	24	0.073822	0.288326
P55258	WT_NT-WT_EGCGEE	0.274477	0.300487	0.913442	6	0.396231	0.673038
P55264	WT_NT-WT_EGCGEE	0.0630658	0.0989255	0.637508	48	0.526824	0.762398
P55302	WT_NT-WT_EGCGEE	0.0320892	0.0770855	0.41628	14	0.683516	0.867794
P55821	WT_NT-WT_EGCGEE	-0.0818507	0.200494	-0.408245	8	0.693802	0.87039
P56135	WT_NT-WT_EGCGEE	-0.135831	0.0867832	-1.56517	9	0.151983	0.428587
P56371	WT_NT-WT_EGCGEE	0.456794	0.0446272	10.2358	8	7.13079e-06	0.000346128
P56375	WT_NT-WT_EGCGEE	-0.146582	0.0765744	-1.91424	15	0.074864	0.28973
P56376	WT_NT-WT_EGCGEE	-0.216093	0.0456586	-4.73279	5	0.0051832	0.0539899
P56379	WT_NT-WT_EGCGEE	0.135256	0.0392783	3.44353	9	0.0073494	0.069949
P56380	WT_NT-WT_EGCGEE	-0.0586677	0.0984299	-0.596035	24	0.556732	0.785574
P56387	WT_NT-WT_EGCGEE	0.210244	0.0240916	8.72686	6	0.000125204	0.00337635
P56391	WT_NT-WT_EGCGEE	-0.15336	0.0502649	-3.05104	35	0.00433108	0.0475523
P56394	WT_NT-WT_EGCGEE	-0.371281	0.197977	-1.87538	6	0.109857	0.355696
P56395	WT_NT-WT_EGCGEE	-0.0432216	0.118629	-0.364343	17	0.720094	0.880956
P56399	WT_NT-WT_EGCGEE	-0.00518223	0.0513495	-0.100921	182	0.919724	0.969528
P56480	WT_NT-WT_EGCGEE	0.00725406	0.033415	0.21709	205	0.828354	0.928598
P56564	WT_NT-WT_EGCGEE	-0.0887275	0.0507877	-1.74703	70	0.0850185	0.310753
P56565	WT_NT-WT_EGCGEE	0.143588	0.287482	0.499466	8	0.630896	0.842067
P56695	WT_NT-WT_EGCGEE	0.401699	0.145928	2.75272	8	0.0249537	0.148438
P56812	WT_NT-WT_EGCGEE	0.117721	0.0678288	1.73556	14	0.104589	0.349639
P56873	WT_NT-WT_EGCGEE	0.016251	0.199608	0.0814145	5	0.938271	0.976805
P56959	WT_NT-WT_EGCGEE	-0.0676822	0.0434448	-1.55789	20	0.134943	0.402309
P57746	WT_NT-WT_EGCGEE	-0.0940911	0.0579648	-1.62325	78	0.108572	0.355633
P57759	WT_NT-WT_EGCGEE	0.0466274	0.0765601	0.609029	17	0.550558	0.780037
P57776	WT_NT-WT_EGCGEE	0.0103614	0.0700235	0.14797	43	0.883058	0.956778
P57780	WT_NT-WT_EGCGEE	-0.0361488	0.0674918	-0.535603	94	0.593498	0.815178
P58044	WT_NT-WT_EGCGEE	0.092752	0.0468001	1.98188	21	0.0607332	0.255523
P58252	WT_NT-WT_EGCGEE	0.0453087	0.0470337	0.963323	223	0.336429	0.626041
P58281	WT_NT-WT_EGCGEE	-0.0187253	0.0516888	-0.36227	185	0.717564	0.880956
P58389	WT_NT-WT_EGCGEE	-0.038288	0.0611816	-0.625809	50	0.534287	0.769257
P58404	WT_NT-WT_EGCGEE	0.0925794	0.061503	1.50528	17	0.150605	0.425726
P58771	WT_NT-WT_EGCGEE	0.0348049	0.135547	0.256773	8	0.803834	0.919733
P58871	WT_NT-WT_EGCGEE	0.0930658	0.0717839	1.29647	14	0.215776	0.508073
P59017	WT_NT-WT_EGCGEE	0.149701	0.0804691	1.86035	30	0.0726644	0.285829
P59108	WT_NT-WT_EGCGEE	0.188994	0.187599	1.00744	8	0.34322	0.631012
P59279	WT_NT-WT_EGCGEE	-0.0887351	0.296406	-0.29937	7	0.773351	0.907164
P59325	WT_NT-WT_EGCGEE	-0.00602462	0.0870335	-0.0692218	27	0.945323	0.978112
P59764	WT_NT-WT_EGCGEE	0.0937704	0.127652	0.734581	21	0.470719	0.722602
P59999	WT_NT-WT_EGCGEE	0.110258	0.0849917	1.29728	57	0.199761	0.489718
P60041	WT_NT-WT_EGCGEE	0.239161	0.286396	0.83507	8	0.42791	0.693283
P60122	WT_NT-WT_EGCGEE	0.442525	0.229899	1.92487	8	0.0904335	0.324678
P60202	WT_NT-WT_EGCGEE	0.00673279	0.0436774	0.154148	63	0.877986	0.95552
P60229	WT_NT-WT_EGCGEE	0.196466	0.19698	0.997388	12	0.338264	0.626692
P60335	WT_NT-WT_EGCGEE	-0.0832911	0.0599671	-1.38895	36	0.173382	0.462925
P60469	WT_NT-WT_EGCGEE	0.0588851	0.0564126	1.04383	39	0.302992	0.59542
P60487	WT_NT-WT_EGCGEE	-0.0323292	0.0798295	-0.404978	48	0.687293	0.868422
P60521	WT_NT-WT_EGCGEE	0.0530056	0.129578	0.409064	4	0.703447	0.875073
P60603	WT_NT-WT_EGCGEE	-0.4174	0.301793	-1.38306	6	0.215912	0.508073
P60670	WT_NT-WT_EGCGEE	-0.119219	0.393706	-0.302812	4	0.777128	0.909244
P60710	WT_NT-WT_EGCGEE	-0.0982776	0.392835	-0.250175	8	0.808757	0.920663
P60761	WT_NT-WT_EGCGEE	-0.90148	0.66264	-1.36044	6	0.222579	0.511644
P60766	WT_NT-WT_EGCGEE	0.0722781	0.0926771	0.779892	44	0.43963	0.700579
P60824	WT_NT-WT_EGCGEE	0.0865476	0.208421	0.415253	8	0.68887	0.869417
P60840	WT_NT-WT_EGCGEE	0.027034	0.159677	0.169304	8	0.86976	0.950431
P60843	WT_NT-WT_EGCGEE	0.0123143	0.069903	0.176162	41	0.861034	0.945302
P60867	WT_NT-WT_EGCGEE	0.127714	0.0917212	1.39241	15	0.184096	0.470574
P60879	WT_NT-WT_EGCGEE	0.0894271	0.037904	2.3593	117	0.019966	0.129977
P60904	WT_NT-WT_EGCGEE	0.0576623	0.0499518	1.15436	18	0.263449	0.557854
P61021	WT_NT-WT_EGCGEE	0.164652	0.052171	3.15602	6	0.0196641	0.129205
P61022	WT_NT-WT_EGCGEE	-0.0232278	0.128613	-0.180602	8	0.861171	0.945302
P61027	WT_NT-WT_EGCGEE	0.0760982	0.129636	0.587016	27	0.56207	0.789892
P61028	WT_NT-WT_EGCGEE	0.23146	0.0707608	3.27102	9	0.00966702	0.0816936
P61082	WT_NT-WT_EGCGEE	0.00847897	0.0600754	0.141139	58	0.888249	0.959342
P61087	WT_NT-WT_EGCGEE	-0.144482	0.0800126	-1.80574	7	0.113923	0.363361
P61089	WT_NT-WT_EGCGEE	-0.152946	0.0681068	-2.24568	48	0.0293652	0.164215
P61161	WT_NT-WT_EGCGEE	-0.0294931	0.0569805	-0.5176	68	0.606417	0.825448
P61164	WT_NT-WT_EGCGEE	0.0142383	0.1857	0.0766738	14	0.939968	0.976805
P61202	WT_NT-WT_EGCGEE	-0.112779	0.0948516	-1.189	44	0.240816	0.534906
P61205	WT_NT-WT_EGCGEE	-0.506442	0.734683	-0.689333	6	0.516372	0.75669
P61211	WT_NT-WT_EGCGEE	-0.210786	0.0904859	-2.32949	8	0.0481998	0.222821
P61222	WT_NT-WT_EGCGEE	0.118791	0.0814943	1.45766	38	0.15315	0.429506
P61226	WT_NT-WT_EGCGEE	0.0868813	0.0729285	1.19132	24	0.245176	0.539476
P61255	WT_NT-WT_EGCGEE	0.0246316	0.074424	0.330963	8	0.749174	0.894806
P61264	WT_NT-WT_EGCGEE	3.05792e-05	0.0377837	0.000809323	100	0.999356	0.999514
P61294	WT_NT-WT_EGCGEE	-0.0247245	0.0433181	-0.570766	8	0.58383	0.806005
P61329	WT_NT-WT_EGCGEE	-0.248752	0.286223	-0.869084	7	0.413605	0.6838
P61358	WT_NT-WT_EGCGEE	-0.111223	0.078799	-1.41148	25	0.170428	0.459077
P61750	WT_NT-WT_EGCGEE	0.106067	0.031317	3.38689	16	0.00376284	0.0431066
P61759	WT_NT-WT_EGCGEE	0.207721	0.0788611	2.63401	22	0.0151567	0.110156
P61804	WT_NT-WT_EGCGEE	0.105909	0.369418	0.286691	5	0.785849	0.913505
P61922	WT_NT-WT_EGCGEE	-0.306037	0.0478862	-6.39092	198	1.15653e-09	2.15914e-07
P61957	WT_NT-WT_EGCGEE	-0.0984404	0.109744	-0.897	8	0.395909	0.673038
P61961	WT_NT-WT_EGCGEE	0.42162	0.0810975	5.19893	9	0.000564863	0.0107103
P61963	WT_NT-WT_EGCGEE	-0.427288	0.297823	-1.4347	5	0.210838	0.50167
P61967	WT_NT-WT_EGCGEE	-0.274977	0.30248	-0.909072	8	0.389877	0.666169
P61971	WT_NT-WT_EGCGEE	-0.211292	0.0892156	-2.36833	40	0.0227889	0.139668
P61979	WT_NT-WT_EGCGEE	0.143273	0.0500496	2.86262	132	0.00488805	0.0518048
P61982	WT_NT-WT_EGCGEE	-0.0606685	0.0697553	-0.869733	71	0.387377	0.663958
P62046	WT_NT-WT_EGCGEE	-0.0163768	0.22249	-0.0736071	8	0.94313	0.978112
P62073	WT_NT-WT_EGCGEE	-0.203606	0.237275	-0.858102	9	0.413104	0.6838
P62075	WT_NT-WT_EGCGEE	0.17074	0.0602131	2.83559	14	0.0132203	0.102184
P62077	WT_NT-WT_EGCGEE	0.0862416	0.126699	0.680683	7	0.517946	0.75669
P62082	WT_NT-WT_EGCGEE	0.21249	0.0347735	6.11071	27	1.58115e-06	9.83964e-05
P62137	WT_NT-WT_EGCGEE	0.115172	0.0773995	1.48803	26	0.148773	0.423282
P62141	WT_NT-WT_EGCGEE	0.0710373	0.0520281	1.36536	33	0.181374	0.469387
P62192	WT_NT-WT_EGCGEE	-0.0608229	0.0645193	-0.942709	35	0.352292	0.636644
P62196	WT_NT-WT_EGCGEE	0.31501	0.131752	2.39092	36	0.0221578	0.138482
P62204	WT_NT-WT_EGCGEE	-0.014898	0.0586624	-0.253961	60	0.800394	0.917165
P62242	WT_NT-WT_EGCGEE	-0.0795362	0.0699408	-1.13719	59	0.260055	0.555518
P62245	WT_NT-WT_EGCGEE	0.0340747	0.0557745	0.610936	20	0.548123	0.779317
P62259	WT_NT-WT_EGCGEE	0.0554355	0.0371582	1.49188	134	0.138082	0.406212
P62264	WT_NT-WT_EGCGEE	0.0596123	0.0413217	1.44264	17	0.167294	0.454164
P62267	WT_NT-WT_EGCGEE	-0.132497	0.082697	-1.6022	9	0.143576	0.415822
P62270	WT_NT-WT_EGCGEE	0.0798868	0.0774259	1.03178	26	0.311676	0.603221
P62274	WT_NT-WT_EGCGEE	-0.132667	0.272143	-0.487491	6	0.643209	0.846576
P62281	WT_NT-WT_EGCGEE	-0.213557	0.0774889	-2.75596	9	0.0222586	0.138517
P62301	WT_NT-WT_EGCGEE	0.0304494	0.0684796	0.444649	17	0.662182	0.856221
P62305	WT_NT-WT_EGCGEE	0.678941	0.1397	4.86	7	0.00183514	0.0251632
P62307	WT_NT-WT_EGCGEE	-0.00573541	0.188882	-0.030365	6	0.976761	0.989398
P62309	WT_NT-WT_EGCGEE	0.0537774	0.234749	0.229085	8	0.824551	0.926904
P62315	WT_NT-WT_EGCGEE	0.427903	0.0864387	4.95037	8	0.00112037	0.0178597
P62317	WT_NT-WT_EGCGEE	0.15252	0.0640244	2.38222	7	0.0487229	0.224105
P62320	WT_NT-WT_EGCGEE	-0.0860821	0.0959364	-0.897283	15	0.383744	0.660529
P62331	WT_NT-WT_EGCGEE	0.0985955	0.0528622	1.86514	27	0.0730646	0.286012
P62334	WT_NT-WT_EGCGEE	0.0558133	0.0832247	0.670634	32	0.507265	0.753447
P62482	WT_NT-WT_EGCGEE	-0.0586868	0.0777982	-0.754347	76	0.452972	0.710641
P62484	WT_NT-WT_EGCGEE	0.238183	0.0622279	3.82759	22	0.000917521	0.0153574
P62500	WT_NT-WT_EGCGEE	0.147651	0.100203	1.47352	13	0.164408	0.450462
P62627	WT_NT-WT_EGCGEE	0.182761	0.0966604	1.89075	16	0.0769078	0.292849
P62631	WT_NT-WT_EGCGEE	-0.0240761	0.0660064	-0.364754	66	0.716461	0.880956
P62702	WT_NT-WT_EGCGEE	0.0513061	0.0789831	0.649583	84	0.517734	0.75669
P62715	WT_NT-WT_EGCGEE	0.0314728	0.13952	0.225579	8	0.827185	0.928575
P62717	WT_NT-WT_EGCGEE	-0.0788202	0.0637298	-1.23679	8	0.251241	0.544558
P62743	WT_NT-WT_EGCGEE	0.0713514	0.0657374	1.0854	34	0.285381	0.580083
P62746	WT_NT-WT_EGCGEE	-0.000733726	0.0580179	-0.0126465	60	0.989952	0.995183
P62748	WT_NT-WT_EGCGEE	0.164343	0.0667936	2.46046	19	0.0236252	0.143146
P62751	WT_NT-WT_EGCGEE	0.0238237	0.0436101	0.546288	22	0.590366	0.812098
P62754	WT_NT-WT_EGCGEE	0.046997	0.0970087	0.484462	31	0.631464	0.842067
P62761	WT_NT-WT_EGCGEE	0.241663	0.0441648	5.47185	87	4.22768e-07	3.20643e-05
P62774	WT_NT-WT_EGCGEE	-0.105698	0.0780176	-1.3548	35	0.184161	0.470574
P62806	WT_NT-WT_EGCGEE	0.325548	0.079423	4.09892	24	0.000410251	0.00829732
P62814	WT_NT-WT_EGCGEE	-0.0905593	0.048407	-1.87079	182	0.0629792	0.260525
P62821	WT_NT-WT_EGCGEE	0.139715	0.0106681	13.0965	16	5.73937e-10	1.16079e-07
P62823	WT_NT-WT_EGCGEE	0.0278579	0.0766837	0.363284	25	0.719447	0.880956
P62827	WT_NT-WT_EGCGEE	-0.0831482	0.0816066	-1.01889	44	0.313825	0.605399
P62830	WT_NT-WT_EGCGEE	0.0569381	0.0891808	0.638457	9	0.539081	0.771433
P62835	WT_NT-WT_EGCGEE	-0.120054	0.173894	-0.690387	8	0.509481	0.754152
P62838	WT_NT-WT_EGCGEE	0.0259035	0.128361	0.201803	8	0.845108	0.940946
P62843	WT_NT-WT_EGCGEE	-0.0602003	0.27909	-0.215702	8	0.834618	0.931747
P62849	WT_NT-WT_EGCGEE	0.051144	0.0669443	0.763979	6	0.473842	0.72419
P62852	WT_NT-WT_EGCGEE	0.0790395	0.0726274	1.08829	9	0.304751	0.596536
P62855	WT_NT-WT_EGCGEE	0.100177	0.116716	0.858296	9	0.413002	0.6838
P62858	WT_NT-WT_EGCGEE	0.214861	0.0364878	5.88857	7	0.000606441	0.0112354
P62869	WT_NT-WT_EGCGEE	0.0850057	0.0776498	1.09473	25	0.28407	0.578386
P62874	WT_NT-WT_EGCGEE	-0.0726861	0.0541679	-1.34187	53	0.18536	0.470574
P62880	WT_NT-WT_EGCGEE	-0.0740897	0.0840822	-0.881157	36	0.384078	0.660636
P62881	WT_NT-WT_EGCGEE	0.0146386	0.117482	0.124603	42	0.901432	0.962083
P62889	WT_NT-WT_EGCGEE	0.0706643	0.0620419	1.13898	15	0.272576	0.566389
P62897	WT_NT-WT_EGCGEE	-1.19595	0.125208	-9.55169	36	2.08511e-11	5.62285e-09
P62900	WT_NT-WT_EGCGEE	0.21306	0.0606191	3.51473	8	0.00790666	0.0721408
P62908	WT_NT-WT_EGCGEE	0.154029	0.0748029	2.05913	60	0.0438304	0.212265
P62911	WT_NT-WT_EGCGEE	0.194014	0.183567	1.05691	7	0.325657	0.614312
P62918	WT_NT-WT_EGCGEE	0.0638286	0.114378	0.55805	38	0.580083	0.804251
P62960	WT_NT-WT_EGCGEE	0.504655	0.530773	0.950792	8	0.369547	0.64992
P62962	WT_NT-WT_EGCGEE	0.106204	0.0651643	1.62979	41	0.110805	0.357612
P62983	WT_NT-WT_EGCGEE	0.18616	0.0551361	3.37637	45	0.00152262	0.0223963
P62996	WT_NT-WT_EGCGEE	0.171563	0.0848077	2.02297	6	0.0895317	0.323353
P63001	WT_NT-WT_EGCGEE	0.149775	0.0835412	1.79283	33	0.0821718	0.303548
P63005	WT_NT-WT_EGCGEE	-0.0242332	0.0681053	-0.35582	63	0.723164	0.881113
P63011	WT_NT-WT_EGCGEE	0.195248	0.0286032	6.82609	35	6.41314e-08	6.48528e-06
P63017	WT_NT-WT_EGCGEE	0.014155	0.0317579	0.445716	151	0.656441	0.852881
P63024	WT_NT-WT_EGCGEE	0.143919	0.121412	1.18537	6	0.280686	0.572939
P63028	WT_NT-WT_EGCGEE	0.0358448	0.0839441	0.427008	34	0.672066	0.861195
P63037	WT_NT-WT_EGCGEE	-0.0442872	0.107194	-0.413148	25	0.68302	0.867794
P63038	WT_NT-WT_EGCGEE	0.00803276	0.0341492	0.235225	184	0.814295	0.92135
P63040	WT_NT-WT_EGCGEE	0.0563413	0.143277	0.393232	25	0.697482	0.872243
P63044	WT_NT-WT_EGCGEE	-0.131725	0.103359	-1.27444	9	0.234429	0.527791
P63046	WT_NT-WT_EGCGEE	0.162644	0.0947245	1.71702	18	0.103133	0.347162
P63054	WT_NT-WT_EGCGEE	0.0627195	0.0653986	0.959035	18	0.350247	0.635778
P63073	WT_NT-WT_EGCGEE	-0.263745	0.103238	-2.55471	9	0.0309544	0.169969
P63082	WT_NT-WT_EGCGEE	-0.00214612	0.0941394	-0.0227973	8	0.98237	0.991669
P63085	WT_NT-WT_EGCGEE	-0.0919289	0.0644298	-1.42681	122	0.15619	0.435203
P63087	WT_NT-WT_EGCGEE	0.0341624	0.0364097	0.938278	8	0.375561	0.653395
P63089	WT_NT-WT_EGCGEE	-0.057367	0.224538	-0.255489	8	0.804791	0.919733
P63094	WT_NT-WT_EGCGEE	-0.0986175	0.0793855	-1.24226	42	0.221032	0.511644
P63101	WT_NT-WT_EGCGEE	0.0153933	0.0672696	0.22883	99	0.819473	0.923762
P63141	WT_NT-WT_EGCGEE	0.14787	0.217251	0.680641	7	0.517971	0.75669
P63143	WT_NT-WT_EGCGEE	0.229289	0.141623	1.61901	5	0.166369	0.452666
P63158	WT_NT-WT_EGCGEE	-0.140926	0.108014	-1.3047	36	0.200274	0.489985
P63168	WT_NT-WT_EGCGEE	-0.0355655	0.124567	-0.285512	8	0.782505	0.913048
P63213	WT_NT-WT_EGCGEE	-0.377966	0.0928182	-4.07211	9	0.00279081	0.0349139
P63216	WT_NT-WT_EGCGEE	-0.109218	0.0591827	-1.84544	18	0.0814902	0.301489
P63242	WT_NT-WT_EGCGEE	-0.167107	0.0842507	-1.98345	27	0.0575723	0.248719
P63254	WT_NT-WT_EGCGEE	-0.270891	0.336873	-0.804135	8	0.444556	0.704727
P63260	WT_NT-WT_EGCGEE	-0.289548	0.289072	-1.00165	8	0.345845	0.632382
P63276	WT_NT-WT_EGCGEE	-0.253802	0.109496	-2.3179	18	0.0324299	0.174722
P63280	WT_NT-WT_EGCGEE	0.133902	0.211576	0.632881	6	0.550155	0.779922
P63318	WT_NT-WT_EGCGEE	-0.0980184	0.0445873	-2.19835	175	0.0292365	0.164215
P63321	WT_NT-WT_EGCGEE	-0.00469754	0.107617	-0.0436503	15	0.965759	0.9873
P63323	WT_NT-WT_EGCGEE	0.124167	0.108525	1.14413	35	0.260333	0.555518
P63325	WT_NT-WT_EGCGEE	0.325266	0.207985	1.56389	7	0.16182	0.44687
P63328	WT_NT-WT_EGCGEE	0.0915752	0.0485152	1.88756	107	0.061795	0.259027
P63330	WT_NT-WT_EGCGEE	0.0562321	0.147348	0.381628	8	0.712674	0.878892
P67778	WT_NT-WT_EGCGEE	-0.0459059	0.0775739	-0.59177	91	0.555472	0.784253
P67871	WT_NT-WT_EGCGEE	-0.0352194	0.0536084	-0.656975	27	0.516759	0.75669
P67984	WT_NT-WT_EGCGEE	-0.134922	0.113719	-1.18644	18	0.250871	0.544558
P68037	WT_NT-WT_EGCGEE	-0.0258172	0.0997965	-0.258698	35	0.797383	0.915974
P68040	WT_NT-WT_EGCGEE	-0.192281	0.062351	-3.08386	77	0.00283663	0.0349467
P68181	WT_NT-WT_EGCGEE	0.376424	0.0434306	8.66727	24	7.42737e-09	9.22347e-07
P68254	WT_NT-WT_EGCGEE	-0.0592241	0.0424311	-1.39577	61	0.167843	0.454637
P68368	WT_NT-WT_EGCGEE	-0.0798336	0.0757433	-1.054	58	0.296254	0.59073
P68369	WT_NT-WT_EGCGEE	0.247435	0.4224	0.585785	8	0.57417	0.798621
P68372	WT_NT-WT_EGCGEE	-0.0924767	0.0617361	-1.49794	8	0.172527	0.462169
P68404	WT_NT-WT_EGCGEE	0.00238271	0.0673931	0.0353554	70	0.971897	0.987356
P68433	WT_NT-WT_EGCGEE	0.379123	0.952765	0.397918	5	0.707112	0.876934
P68510	WT_NT-WT_EGCGEE	-0.062388	0.049178	-1.26862	80	0.208256	0.499554
P70168	WT_NT-WT_EGCGEE	0.0250127	0.0499021	0.501235	163	0.616882	0.833151
P70175	WT_NT-WT_EGCGEE	-0.0738637	0.0562983	-1.31201	65	0.194133	0.482251
P70188	WT_NT-WT_EGCGEE	-0.0172335	0.29635	-0.0581523	6	0.955516	0.983299
P70195	WT_NT-WT_EGCGEE	0.0653089	0.0307649	2.12284	15	0.0508202	0.230789
P70202	WT_NT-WT_EGCGEE	0.251207	0.0431769	5.81809	18	1.63925e-05	0.000678246
P70206	WT_NT-WT_EGCGEE	0.127468	0.0497377	2.56281	14	0.0225499	0.139259
P70232	WT_NT-WT_EGCGEE	0.115032	0.306919	0.374797	8	0.717552	0.880956
P70236	WT_NT-WT_EGCGEE	0.180462	0.216016	0.835414	7	0.431072	0.695157
P70290	WT_NT-WT_EGCGEE	0.0257332	0.120241	0.214013	16	0.833241	0.931408
P70296	WT_NT-WT_EGCGEE	-0.040762	0.0366399	-1.1125	99	0.268616	0.5625
P70297	WT_NT-WT_EGCGEE	0.17442	0.0824372	2.1158	26	0.0440974	0.21235
P70333	WT_NT-WT_EGCGEE	-0.280117	0.114431	-2.44792	9	0.0368826	0.188848
P70336	WT_NT-WT_EGCGEE	0.128177	0.0867309	1.47788	63	0.144423	0.417281
P70349	WT_NT-WT_EGCGEE	0.122634	0.0733291	1.67239	34	0.103628	0.348344
P70362	WT_NT-WT_EGCGEE	-0.129993	0.0230654	-5.63583	4	0.00487812	0.0518048
P70372	WT_NT-WT_EGCGEE	-0.0144796	0.0517083	-0.280025	40	0.780901	0.911615
P70392	WT_NT-WT_EGCGEE	0.0638591	0.218436	0.292348	7	0.778496	0.909244
P70398	WT_NT-WT_EGCGEE	0.018146	0.0607974	0.298467	52	0.766536	0.903857
P70399	WT_NT-WT_EGCGEE	-0.187049	0.111579	-1.67638	6	0.144679	0.417389
P70404	WT_NT-WT_EGCGEE	-0.110734	0.05849	-1.89322	78	0.0620378	0.259596
P70414	WT_NT-WT_EGCGEE	-0.121388	0.0910508	-1.33319	49	0.188636	0.474423
P70429	WT_NT-WT_EGCGEE	0.370893	0.309473	1.19847	7	0.269732	0.5625
P70441	WT_NT-WT_EGCGEE	0.0397976	0.0553064	0.719584	37	0.476302	0.726578
P70663	WT_NT-WT_EGCGEE	-0.00603585	0.17198	-0.0350962	20	0.972351	0.987396
P70699	WT_NT-WT_EGCGEE	-0.205154	0.113167	-1.81285	6	0.119801	0.374205
P70704	WT_NT-WT_EGCGEE	-0.0195365	0.0523884	-0.372916	74	0.710277	0.877596
P80313	WT_NT-WT_EGCGEE	0.107034	0.0791069	1.35303	97	0.179192	0.469387
P80314	WT_NT-WT_EGCGEE	0.0947445	0.0468926	2.02046	174	0.0448693	0.213525
P80315	WT_NT-WT_EGCGEE	0.0420699	0.056895	0.739431	113	0.461179	0.716958
P80316	WT_NT-WT_EGCGEE	0.00218822	0.0569218	0.0384426	139	0.96939	0.9873
P80317	WT_NT-WT_EGCGEE	-0.0809979	0.0599045	-1.35212	105	0.179243	0.469387
P80318	WT_NT-WT_EGCGEE	-0.0536719	0.0505217	-1.06235	127	0.290092	0.584761
P80560	WT_NT-WT_EGCGEE	0.155176	0.110278	1.40714	5	0.218404	0.511203
P83940	WT_NT-WT_EGCGEE	-0.0107757	0.0896328	-0.12022	27	0.905199	0.964272
P84075	WT_NT-WT_EGCGEE	0.127527	0.0439465	2.90187	36	0.00629335	0.0632178
P84078	WT_NT-WT_EGCGEE	-0.00378965	0.748863	-0.00506055	5	0.996158	0.997802
P84084	WT_NT-WT_EGCGEE	0.0100918	0.0764061	0.132081	32	0.895747	0.960537
P84086	WT_NT-WT_EGCGEE	0.034313	0.0463982	0.739533	35	0.464515	0.718532
P84089	WT_NT-WT_EGCGEE	0.15392	0.0574753	2.67802	9	0.0252878	0.149538
P84091	WT_NT-WT_EGCGEE	0.0368377	0.0584814	0.629905	146	0.529742	0.765092
P84096	WT_NT-WT_EGCGEE	-0.278551	0.0582612	-4.78108	36	2.92747e-05	0.00107651
P84099	WT_NT-WT_EGCGEE	-0.0479125	0.0360811	-1.32791	14	0.205452	0.49714
P84104	WT_NT-WT_EGCGEE	-0.0139097	0.0567219	-0.245226	9	0.811782	0.921321
P84228	WT_NT-WT_EGCGEE	0.597178	0.491508	1.21499	8	0.259009	0.554532
P84244	WT_NT-WT_EGCGEE	0.266222	0.589194	0.451841	8	0.663382	0.856221
P85094	WT_NT-WT_EGCGEE	-0.173125	0.073818	-2.34529	8	0.0470255	0.219482
P97300	WT_NT-WT_EGCGEE	-0.0550175	0.0403688	-1.36287	60	0.178016	0.469105
P97315	WT_NT-WT_EGCGEE	-0.0500612	0.0698457	-0.71674	45	0.477238	0.727548
P97351	WT_NT-WT_EGCGEE	-0.191869	0.0528738	-3.6288	42	0.000766075	0.0132805
P97352	WT_NT-WT_EGCGEE	-0.301173	0.143522	-2.09845	6	0.0806508	0.300214
P97355	WT_NT-WT_EGCGEE	0.0168112	0.137171	0.122557	13	0.904332	0.964272
P97370	WT_NT-WT_EGCGEE	0.0533133	0.0723657	0.736721	35	0.466202	0.719762
P97371	WT_NT-WT_EGCGEE	-0.00254786	0.106875	-0.0238395	17	0.981258	0.991059
P97372	WT_NT-WT_EGCGEE	-0.413659	0.0963126	-4.29496	9	0.00200543	0.026452
P97379	WT_NT-WT_EGCGEE	0.107725	0.0509264	2.11532	43	0.0402352	0.200104
P97384	WT_NT-WT_EGCGEE	-0.0887704	0.0513585	-1.72845	26	0.0957685	0.335882
P97427	WT_NT-WT_EGCGEE	-0.00471302	0.0317084	-0.148636	183	0.882004	0.95649
P97429	WT_NT-WT_EGCGEE	-0.116543	0.546613	-0.213209	6	0.838224	0.935342
P97441	WT_NT-WT_EGCGEE	0.0668225	0.0814177	0.820736	14	0.425552	0.691771
P97447	WT_NT-WT_EGCGEE	-0.0751444	0.0879875	-0.854035	18	0.404309	0.677261
P97450	WT_NT-WT_EGCGEE	-0.035389	0.0461932	-0.766109	43	0.447797	0.707554
P97461	WT_NT-WT_EGCGEE	0.0739949	0.043637	1.69569	17	0.10818	0.355633
P97467	WT_NT-WT_EGCGEE	-0.454125	0.204131	-2.22467	4	0.0901428	0.32459
P97478	WT_NT-WT_EGCGEE	0.540484	0.333433	1.62097	6	0.156151	0.435203
P97492	WT_NT-WT_EGCGEE	-0.100486	0.0922039	-1.08983	20	0.288747	0.58302
P97493	WT_NT-WT_EGCGEE	0.0130388	0.116564	0.111859	9	0.91339	0.965504
P97494	WT_NT-WT_EGCGEE	0.304375	0.0992663	3.06625	9	0.0134352	0.102862
P97797	WT_NT-WT_EGCGEE	-0.113592	0.0542431	-2.09412	71	0.0398201	0.198446
P97798	WT_NT-WT_EGCGEE	0.346457	0.176679	1.96093	6	0.0975688	0.338769
P97807	WT_NT-WT_EGCGEE	-0.00726692	0.056553	-0.128497	111	0.897988	0.961194
P97822	WT_NT-WT_EGCGEE	-0.0116489	0.0612466	-0.190197	7	0.854553	0.94353
P97823	WT_NT-WT_EGCGEE	-0.00484483	0.120446	-0.040224	12	0.968576	0.9873
P97825	WT_NT-WT_EGCGEE	0.0719599	0.089203	0.806698	9	0.440636	0.701262
P97855	WT_NT-WT_EGCGEE	0.352397	0.133396	2.64174	5	0.0458801	0.216636
P98086	WT_NT-WT_EGCGEE	0.113706	0.41855	0.271667	7	0.793716	0.915565
P98203	WT_NT-WT_EGCGEE	-0.146722	0.145837	-1.00607	5	0.360557	0.644384
P99024	WT_NT-WT_EGCGEE	0.140416	0.0499115	2.81331	27	0.00903277	0.0780161
P99026	WT_NT-WT_EGCGEE	0.0998396	0.0352728	2.8305	33	0.00785307	0.0719261
P99027	WT_NT-WT_EGCGEE	0.17002	0.0559518	3.03869	18	0.00706454	0.0683093
P99028	WT_NT-WT_EGCGEE	0.0425537	0.0846743	0.502557	15	0.622573	0.837575
P99029	WT_NT-WT_EGCGEE	0.0994241	0.068992	1.4411	81	0.153412	0.429506
Q00493	WT_NT-WT_EGCGEE	-0.247422	0.0726895	-3.40382	67	0.00112589	0.0178597
Q00612	WT_NT-WT_EGCGEE	0.045479	0.0986059	0.461219	16	0.650849	0.848341
Q00623	WT_NT-WT_EGCGEE	-0.0866642	0.116838	-0.741746	32	0.463651	0.717703
Q00896	WT_NT-WT_EGCGEE	-0.0644884	0.628876	-0.102545	5	0.922309	0.970705
Q00897	WT_NT-WT_EGCGEE	-0.412424	0.321621	-1.28233	8	0.235635	0.528544
Q00PI9	WT_NT-WT_EGCGEE	0.142786	0.0958808	1.4892	25	0.148942	0.423282
Q01065	WT_NT-WT_EGCGEE	0.035901	0.0406216	0.883789	5	0.417275	0.686128
Q01097	WT_NT-WT_EGCGEE	0.0984442	0.0773853	1.27213	13	0.225612	0.517054
Q01341	WT_NT-WT_EGCGEE	-0.147715	0.422552	-0.349578	4	0.744284	0.892479
Q01405	WT_NT-WT_EGCGEE	0.11052	0.0984264	1.12287	34	0.269359	0.5625
Q01730	WT_NT-WT_EGCGEE	-0.0514706	0.326898	-0.157452	5	0.88105	0.956215
Q01768	WT_NT-WT_EGCGEE	-0.119457	0.059239	-2.01652	7	0.0835585	0.306802
Q01853	WT_NT-WT_EGCGEE	-0.0324414	0.0446477	-0.726609	285	0.468062	0.720867
Q02053	WT_NT-WT_EGCGEE	-0.0599785	0.0469364	-1.27787	279	0.202358	0.492602
Q02248	WT_NT-WT_EGCGEE	-0.0080991	0.076567	-0.105778	119	0.915937	0.967353
Q02357	WT_NT-WT_EGCGEE	0.0255589	0.141939	0.180069	7	0.8622	0.946003
Q02819	WT_NT-WT_EGCGEE	0.0122487	0.133695	0.0916165	6	0.929985	0.973716
Q03137	WT_NT-WT_EGCGEE	0.113657	0.0900074	1.26275	34	0.215272	0.508073
Q03265	WT_NT-WT_EGCGEE	-0.00830592	0.0521504	-0.159269	220	0.873603	0.952915
Q03517	WT_NT-WT_EGCGEE	-0.118225	0.0309536	-3.81943	28	0.000680472	0.0119674
Q03734	WT_NT-WT_EGCGEE	0.21716	0.5837	0.37204	8	0.719525	0.880956
Q03958	WT_NT-WT_EGCGEE	0.0785053	0.227379	0.345261	8	0.7388	0.888663
Q04447	WT_NT-WT_EGCGEE	-0.0152955	0.0493355	-0.31003	143	0.75699	0.898393
Q04690	WT_NT-WT_EGCGEE	-0.170244	0.15697	-1.08456	7	0.314049	0.605399
Q05512	WT_NT-WT_EGCGEE	-0.094347	0.14341	-0.657881	6	0.535025	0.769257
Q05816	WT_NT-WT_EGCGEE	0.046626	0.0608523	0.766216	44	0.447639	0.707554
Q05920	WT_NT-WT_EGCGEE	-0.15027	0.0546858	-2.74788	152	0.00672428	0.0660722
Q05D44	WT_NT-WT_EGCGEE	0.294967	0.0995343	2.96347	14	0.0102684	0.0845325
Q06138	WT_NT-WT_EGCGEE	0.251395	0.0794005	3.16617	26	0.00391738	0.0442209
Q06185	WT_NT-WT_EGCGEE	-0.202011	0.0196069	-10.303	18	5.63016e-09	7.59133e-07
Q06335	WT_NT-WT_EGCGEE	0.00761826	0.091329	0.0834156	8	0.935571	0.976716
Q06890	WT_NT-WT_EGCGEE	0.0852957	0.0707756	1.20516	22	0.240946	0.534906
Q07076	WT_NT-WT_EGCGEE	0.109451	0.0425622	2.57156	48	0.0132771	0.102297
Q07417	WT_NT-WT_EGCGEE	-0.107542	0.253394	-0.424405	7	0.684009	0.867794
Q07813	WT_NT-WT_EGCGEE	-0.189285	0.14438	-1.31102	6	0.23779	0.531415
Q08331	WT_NT-WT_EGCGEE	-0.564711	0.059693	-9.46025	58	2.32703e-13	1.88257e-10
Q08460	WT_NT-WT_EGCGEE	-0.0793567	0.118582	-0.669212	16	0.512902	0.754259
Q08642	WT_NT-WT_EGCGEE	-0.0892363	0.10807	-0.825728	17	0.420396	0.688927
Q0GNC1	WT_NT-WT_EGCGEE	-0.0297601	0.123672	-0.240636	7	0.816733	0.922387
Q0KL02	WT_NT-WT_EGCGEE	-0.360973	0.0867224	-4.16239	20	0.000481227	0.00957326
Q0VBF8	WT_NT-WT_EGCGEE	0.324671	0.342229	0.948696	7	0.374369	0.652725
Q0VE82	WT_NT-WT_EGCGEE	0.370317	0.0580235	6.3822	23	1.6366e-06	9.84191e-05
Q0VGY8	WT_NT-WT_EGCGEE	0.0840504	0.164269	0.511664	6	0.627166	0.840832
Q11011	WT_NT-WT_EGCGEE	-0.0203375	0.0427929	-0.475254	177	0.635192	0.843365
Q11136	WT_NT-WT_EGCGEE	0.0784949	0.0560994	1.39921	14	0.183514	0.470574
Q148V7	WT_NT-WT_EGCGEE	0.11224	0.0567876	1.97649	9	0.0795074	0.297326
Q14BB9	WT_NT-WT_EGCGEE	0.0574702	0.301645	0.190523	4	0.858178	0.943952
Q14BI2	WT_NT-WT_EGCGEE	0.113735	0.314332	0.36183	8	0.72685	0.881461
Q14C51	WT_NT-WT_EGCGEE	0.0733273	0.290653	0.252285	5	0.810863	0.921321
Q14CH0	WT_NT-WT_EGCGEE	0.729466	0.480717	1.51745	6	0.179946	0.469387
Q2M3X8	WT_NT-WT_EGCGEE	-0.0860699	0.184589	-0.466279	5	0.660624	0.855785
Q2NL51	WT_NT-WT_EGCGEE	0.0458472	0.0949408	0.482902	21	0.634161	0.843365
Q2PFD7	WT_NT-WT_EGCGEE	0.356949	0.0388527	9.18724	58	6.51923e-13	3.16443e-10
Q2TPA8	WT_NT-WT_EGCGEE	1.0251	0.664785	1.54201	7	0.166975	0.453807
Q31125	WT_NT-WT_EGCGEE	0.306212	0.277712	1.10263	8	0.302252	0.59542
Q3B7Z2	WT_NT-WT_EGCGEE	0.258109	0.170724	1.51185	8	0.169022	0.456302
Q3KNM2	WT_NT-WT_EGCGEE	-0.110704	0.104319	-1.06121	7	0.323831	0.613057
Q3TBL6	WT_NT-WT_EGCGEE	0.038476	0.544372	0.0706795	8	0.945388	0.978112
Q3TBW2	WT_NT-WT_EGCGEE	0.514102	0.260257	1.97536	5	0.1052	0.350233
Q3TC72	WT_NT-WT_EGCGEE	-0.282383	0.170906	-1.65227	16	0.117965	0.370377
Q3TDD9	WT_NT-WT_EGCGEE	0.0687792	0.127344	0.540106	6	0.608571	0.827453
Q3TDK6	WT_NT-WT_EGCGEE	-0.134793	0.100622	-1.33959	29	0.190782	0.476729
Q3TDN2	WT_NT-WT_EGCGEE	-0.319531	0.120005	-2.66264	11	0.0220823	0.138482
Q3TEA8	WT_NT-WT_EGCGEE	-0.0106871	0.0924995	-0.115537	10	0.910306	0.965172
Q3TES0	WT_NT-WT_EGCGEE	0.355691	0.0636417	5.58897	7	0.000825433	0.0141816
Q3THE2	WT_NT-WT_EGCGEE	-0.171147	0.0616908	-2.77427	42	0.00822083	0.0736234
Q3THK7	WT_NT-WT_EGCGEE	0.0135828	0.0625924	0.217004	67	0.828864	0.928741
Q3THS6	WT_NT-WT_EGCGEE	-0.122568	0.149081	-0.822154	16	0.423072	0.689913
Q3TMH2	WT_NT-WT_EGCGEE	0.00795812	0.0636446	0.12504	17	0.901959	0.962221
Q3TXS7	WT_NT-WT_EGCGEE	0.0637751	0.0883291	0.722016	77	0.472471	0.72419
Q3TXX4	WT_NT-WT_EGCGEE	0.115179	0.0332759	3.46133	25	0.00194506	0.0261209
Q3TYX3	WT_NT-WT_EGCGEE	0.218761	0.319539	0.684614	4	0.531196	0.766476
Q3U0V1	WT_NT-WT_EGCGEE	0.105369	0.0623706	1.6894	41	0.0987356	0.341097
Q3U1J4	WT_NT-WT_EGCGEE	0.09719	0.0733203	1.32556	46	0.191533	0.47677
Q3U5C8	WT_NT-WT_EGCGEE	0.29204	0.228856	1.27609	8	0.237724	0.531415
Q3U898	WT_NT-WT_EGCGEE	-0.176947	0.0483328	-3.66101	6	0.0105667	0.0860581
Q3UDP0	WT_NT-WT_EGCGEE	0.0271679	0.209317	0.129793	7	0.900381	0.962035
Q3UE37	WT_NT-WT_EGCGEE	-0.0734506	0.500149	-0.146857	5	0.888982	0.959342
Q3UEB3	WT_NT-WT_EGCGEE	0.0233444	0.250124	0.0933311	6	0.928679	0.973188
Q3UGC7	WT_NT-WT_EGCGEE	-0.0743453	0.120873	-0.61507	13	0.549124	0.779922
Q3UGR5	WT_NT-WT_EGCGEE	-0.0588201	0.0962877	-0.610878	32	0.545595	0.777089
Q3UGS4	WT_NT-WT_EGCGEE	-0.370487	0.281915	-1.31418	7	0.23021	0.523636
Q3UH60	WT_NT-WT_EGCGEE	-0.0190299	0.0735743	-0.258648	30	0.797673	0.915974
Q3UH66	WT_NT-WT_EGCGEE	0.0142734	0.166755	0.0855953	7	0.934185	0.976489
Q3UHB1	WT_NT-WT_EGCGEE	-0.0581215	0.0488029	-1.19094	74	0.237481	0.531415
Q3UHB8	WT_NT-WT_EGCGEE	0.397406	0.151335	2.626	5	0.0467583	0.218656
Q3UHD6	WT_NT-WT_EGCGEE	-0.394485	0.309194	-1.27585	5	0.258064	0.554396
Q3UHD9	WT_NT-WT_EGCGEE	-0.22016	0.0673312	-3.2698	53	0.00189423	0.0256833
Q3UHJ0	WT_NT-WT_EGCGEE	0.0763308	0.0474933	1.60719	190	0.109673	0.355696
Q3UHK1	WT_NT-WT_EGCGEE	0.33575	0.674737	0.497601	4	0.644877	0.846576
Q3UHK6	WT_NT-WT_EGCGEE	0.164971	0.189831	0.86904	8	0.410139	0.682721
Q3UHL1	WT_NT-WT_EGCGEE	0.0027436	0.0517771	0.0529886	141	0.957816	0.984591
Q3UHX2	WT_NT-WT_EGCGEE	-0.0196649	0.00955904	-2.05721	16	0.0563479	0.245462
Q3UIU2	WT_NT-WT_EGCGEE	0.147747	0.0870127	1.69799	23	0.103	0.347162
Q3UJD6	WT_NT-WT_EGCGEE	0.0529269	0.159434	0.331967	4	0.75658	0.898393
Q3UJP5	WT_NT-WT_EGCGEE	-0.212981	0.0777043	-2.74091	4	0.0518568	0.233068
Q3UJU9	WT_NT-WT_EGCGEE	-0.238381	0.169058	-1.41005	6	0.208198	0.499554
Q3ULD5	WT_NT-WT_EGCGEE	-0.195331	0.40228	-0.485561	6	0.6445	0.846576
Q3ULJ0	WT_NT-WT_EGCGEE	-0.000607234	0.0778836	-0.00779668	41	0.993817	0.99628
Q3UM45	WT_NT-WT_EGCGEE	0.265228	0.104084	2.54822	89	0.012542	0.0991516
Q3UMC0	WT_NT-WT_EGCGEE	-0.111174	0.0844231	-1.31687	8	0.224352	0.515139
Q3UMR5	WT_NT-WT_EGCGEE	0.0223487	0.0801752	0.278748	18	0.783615	0.913465
Q3UMU9	WT_NT-WT_EGCGEE	0.428175	0.594957	0.719673	8	0.492212	0.741277
Q3UNH4	WT_NT-WT_EGCGEE	0.161562	0.159821	1.01089	27	0.321042	0.610377
Q3UNZ8	WT_NT-WT_EGCGEE	-0.407043	0.277387	-1.46742	7	0.185702	0.470743
Q3UPL0	WT_NT-WT_EGCGEE	0.226841	0.0638867	3.55068	38	0.00104365	0.0168862
Q3UQ44	WT_NT-WT_EGCGEE	0.0946634	0.0742337	1.27521	9	0.234168	0.527694
Q3URE1	WT_NT-WT_EGCGEE	-0.479288	0.332236	-1.44261	5	0.208714	0.499554
Q3USB7	WT_NT-WT_EGCGEE	0.518793	0.334912	1.54904	4	0.196296	0.484545
Q3UTH8	WT_NT-WT_EGCGEE	0.0520743	0.188113	0.276825	8	0.788932	0.913687
Q3UTQ8	WT_NT-WT_EGCGEE	0.54696	0.244628	2.23589	7	0.0604436	0.255232
Q3UTZ3	WT_NT-WT_EGCGEE	0.352505	0.197491	1.78492	4	0.148829	0.423282
Q3UUG6	WT_NT-WT_EGCGEE	0.269768	0.126307	2.13581	22	0.0440733	0.21235
Q3UUI3	WT_NT-WT_EGCGEE	-0.0446481	0.0774293	-0.57663	25	0.569345	0.796427
Q3UVL4	WT_NT-WT_EGCGEE	-0.0531742	0.13548	-0.392488	4	0.714714	0.880514
Q3UVX5	WT_NT-WT_EGCGEE	0.0779665	0.0666458	1.16986	38	0.249341	0.54225
Q3UX10	WT_NT-WT_EGCGEE	-0.215893	0.754195	-0.286257	7	0.782968	0.913149
Q3UYC0	WT_NT-WT_EGCGEE	-0.249251	0.103019	-2.41945	29	0.0220432	0.138482
Q3UYG8	WT_NT-WT_EGCGEE	0.116364	0.0804795	1.44588	8	0.186223	0.471286
Q3V3R1	WT_NT-WT_EGCGEE	0.318756	0.165652	1.92425	6	0.102659	0.347162
Q3V3V9	WT_NT-WT_EGCGEE	0.29536	0.399517	0.739292	4	0.500765	0.749021
Q4ACU6	WT_NT-WT_EGCGEE	0.0116402	0.256094	0.0454528	5	0.965506	0.9873
Q4JIM5	WT_NT-WT_EGCGEE	0.0301902	0.108124	0.279217	6	0.789453	0.913687
Q4KML4	WT_NT-WT_EGCGEE	0.262313	0.190072	1.38007	8	0.204901	0.496798
Q4KMM3	WT_NT-WT_EGCGEE	-0.0909441	0.0585009	-1.55458	193	0.121685	0.378628
Q4KUS2	WT_NT-WT_EGCGEE	-0.0571305	0.035734	-1.59877	12	0.135853	0.402621
Q4V9Z5	WT_NT-WT_EGCGEE	0.185216	0.154082	1.20206	5	0.28316	0.577503
Q4VAA2	WT_NT-WT_EGCGEE	-0.185653	0.076029	-2.44187	24	0.0223559	0.138767
Q4VAE3	WT_NT-WT_EGCGEE	0.104425	0.228057	0.457888	8	0.659213	0.85511
Q501J6	WT_NT-WT_EGCGEE	0.446421	0.187609	2.37953	8	0.0445783	0.212947
Q505D7	WT_NT-WT_EGCGEE	-0.214092	0.249179	-0.859189	7	0.418684	0.687382
Q505F5	WT_NT-WT_EGCGEE	0.0928188	0.0604556	1.53532	26	0.136785	0.404851
Q52KR3	WT_NT-WT_EGCGEE	-0.0248164	0.317242	-0.0782256	8	0.93957	0.976805
Q56A07	WT_NT-WT_EGCGEE	-0.0985012	0.138515	-0.711124	17	0.486651	0.737188
Q58FA4	WT_NT-WT_EGCGEE	0.275581	0.170908	1.61246	4	0.182158	0.469387
Q59J78	WT_NT-WT_EGCGEE	-0.148562	0.221788	-0.669839	7	0.524433	0.760334
Q5DQR4	WT_NT-WT_EGCGEE	0.144802	0.0936569	1.54609	36	0.130829	0.396902
Q5DTL9	WT_NT-WT_EGCGEE	-0.320748	0.0679613	-4.71957	20	0.000131323	0.00346437
Q5DTT1	WT_NT-WT_EGCGEE	0.0988735	0.0785833	1.2582	6	0.255065	0.549957
Q5DU25	WT_NT-WT_EGCGEE	0.55182	0.0720558	7.65824	7	0.000120324	0.00329812
Q5EBJ4	WT_NT-WT_EGCGEE	-0.304281	0.0582113	-5.22718	18	5.69309e-05	0.00189276
Q5F285	WT_NT-WT_EGCGEE	0.0375052	0.198256	0.189176	8	0.854666	0.94353
Q5FWK3	WT_NT-WT_EGCGEE	0.106525	0.0515519	2.06637	74	0.042294	0.207788
Q5HZI9	WT_NT-WT_EGCGEE	-0.0141788	0.528655	-0.0268205	7	0.979351	0.990015
Q5IRJ6	WT_NT-WT_EGCGEE	0.0341064	0.261333	0.130509	5	0.901252	0.962083
Q5M8N0	WT_NT-WT_EGCGEE	0.286809	0.0675375	4.24666	23	0.000304486	0.00648235
Q5M8N4	WT_NT-WT_EGCGEE	-0.168724	0.0793481	-2.12637	8	0.0661655	0.268417
Q5PR73	WT_NT-WT_EGCGEE	0.125787	0.0625331	2.01152	41	0.0508743	0.230789
Q5RJI5	WT_NT-WT_EGCGEE	0.0383351	0.123645	0.310041	7	0.765557	0.903857
Q5SP85	WT_NT-WT_EGCGEE	-0.0677129	0.224484	-0.301637	8	0.770621	0.906243
Q5SQX6	WT_NT-WT_EGCGEE	0.122172	0.0598746	2.04046	117	0.043555	0.211416
Q5SRX1	WT_NT-WT_EGCGEE	0.182022	0.0740649	2.45761	91	0.0158813	0.112454
Q5SS00	WT_NT-WT_EGCGEE	-0.403776	0.251242	-1.60712	4	0.183306	0.470574
Q5SSL4	WT_NT-WT_EGCGEE	0.109871	0.068689	1.59955	72	0.114079	0.363361
Q5SSM3	WT_NT-WT_EGCGEE	-0.09739	0.0975204	-0.998664	21	0.329327	0.618635
Q5SUF2	WT_NT-WT_EGCGEE	1.18116	0.266895	4.42554	8	0.00221011	0.028576
Q5SUR0	WT_NT-WT_EGCGEE	0.0215702	0.138785	0.155422	7	0.880876	0.956215
Q5SVL6	WT_NT-WT_EGCGEE	-0.205219	0.286906	-0.715285	7	0.497591	0.746847
Q5SX39	WT_NT-WT_EGCGEE	-0.696685	0.502976	-1.38513	6	0.215314	0.508073
Q5SXY1	WT_NT-WT_EGCGEE	-0.303761	0.486928	-0.623831	7	0.552517	0.782356
Q5U3K5	WT_NT-WT_EGCGEE	-0.0927869	0.177712	-0.522121	5	0.623884	0.838873
Q5U458	WT_NT-WT_EGCGEE	0.062463	0.275256	0.226927	6	0.828014	0.928598
Q5XJY5	WT_NT-WT_EGCGEE	-0.146649	0.0719309	-2.03874	15	0.0595042	0.254121
Q60597	WT_NT-WT_EGCGEE	0.00893168	0.0456941	0.195467	267	0.845176	0.940946
Q60598	WT_NT-WT_EGCGEE	0.00959427	0.0545061	0.176022	64	0.860832	0.945302
Q60605	WT_NT-WT_EGCGEE	0.114029	0.0701892	1.6246	34	0.113484	0.363361
Q60625	WT_NT-WT_EGCGEE	-0.0493835	0.0704469	-0.701003	83	0.485262	0.736542
Q60631	WT_NT-WT_EGCGEE	-0.118335	0.058626	-2.01847	68	0.0474889	0.22122
Q60634	WT_NT-WT_EGCGEE	-0.284003	0.0744635	-3.81399	6	0.00882241	0.076975
Q60649	WT_NT-WT_EGCGEE	0.295662	0.203181	1.45517	7	0.188953	0.474731
Q60668	WT_NT-WT_EGCGEE	0.179123	0.0472453	3.79133	51	0.000397812	0.00825205
Q60676	WT_NT-WT_EGCGEE	-0.0325216	0.0748585	-0.43444	29	0.667184	0.859022
Q60692	WT_NT-WT_EGCGEE	-0.211237	0.128553	-1.6432	23	0.113944	0.363361
Q60737	WT_NT-WT_EGCGEE	0.141437	0.087779	1.61129	57	0.112641	0.361613
Q60749	WT_NT-WT_EGCGEE	-0.333041	0.117588	-2.83227	7	0.0253236	0.149538
Q60771	WT_NT-WT_EGCGEE	0.4345	0.202482	2.14587	14	0.0498989	0.22764
Q60780	WT_NT-WT_EGCGEE	0.0870225	0.0720969	1.20702	14	0.247423	0.540203
Q60817	WT_NT-WT_EGCGEE	0.111135	0.146108	0.760637	8	0.468697	0.720867
Q60829	WT_NT-WT_EGCGEE	0.193585	0.352411	0.549316	7	0.599866	0.821136
Q60854	WT_NT-WT_EGCGEE	0.0181614	0.0836635	0.217077	18	0.83059	0.929447
Q60864	WT_NT-WT_EGCGEE	0.0943804	0.0346044	2.72741	153	0.00712975	0.0683948
Q60865	WT_NT-WT_EGCGEE	0.282913	0.0602191	4.69805	7	0.00221355	0.028576
Q60870	WT_NT-WT_EGCGEE	-0.0435698	0.160856	-0.270862	8	0.793355	0.915565
Q60875	WT_NT-WT_EGCGEE	0.0841024	0.0711151	1.18262	57	0.241868	0.535109
Q60899	WT_NT-WT_EGCGEE	0.0631495	0.147245	0.428874	6	0.682986	0.867794
Q60900	WT_NT-WT_EGCGEE	0.246065	0.247225	0.995308	6	0.358016	0.642236
Q60902	WT_NT-WT_EGCGEE	0.0593014	0.0486674	1.2185	31	0.232225	0.527195
Q60930	WT_NT-WT_EGCGEE	-0.0372926	0.0457112	-0.815831	80	0.41702	0.686128
Q60931	WT_NT-WT_EGCGEE	-0.046925	0.0409861	-1.1449	53	0.257394	0.553807
Q60932	WT_NT-WT_EGCGEE	-0.0255108	0.0460565	-0.553902	104	0.580835	0.804616
Q60960	WT_NT-WT_EGCGEE	0.00978087	0.173875	0.0562523	7	0.956713	0.983874
Q60972	WT_NT-WT_EGCGEE	-0.127316	0.235962	-0.539561	6	0.608925	0.827469
Q60996	WT_NT-WT_EGCGEE	-0.146464	0.0800748	-1.8291	29	0.077686	0.293681
Q61016	WT_NT-WT_EGCGEE	0.0411426	0.0619518	0.664107	17	0.515529	0.756206
Q61024	WT_NT-WT_EGCGEE	0.207032	0.133594	1.54971	7	0.165144	0.451355
Q61029	WT_NT-WT_EGCGEE	-0.284716	0.0559978	-5.08441	17	9.18721e-05	0.00268643
Q61035	WT_NT-WT_EGCGEE	0.151289	0.0822978	1.83831	25	0.0779278	0.293681
Q61036	WT_NT-WT_EGCGEE	0.0131785	0.0567869	0.23207	8	0.82231	0.925671
Q61037	WT_NT-WT_EGCGEE	-0.0923939	0.169159	-0.546196	6	0.60463	0.82394
Q61074	WT_NT-WT_EGCGEE	0.0860714	0.387688	0.222012	7	0.830643	0.929447
Q61081	WT_NT-WT_EGCGEE	0.1514	0.0761169	1.98904	52	0.0519694	0.233142
Q61097	WT_NT-WT_EGCGEE	0.138747	0.0966877	1.435	13	0.174907	0.465416
Q61102	WT_NT-WT_EGCGEE	0.0983859	0.0992416	0.991377	11	0.342808	0.631012
Q61137	WT_NT-WT_EGCGEE	-0.118949	0.107553	-1.10595	26	0.278875	0.571164
Q61151	WT_NT-WT_EGCGEE	0.0159555	0.0674847	0.236431	61	0.81389	0.921321
Q61165	WT_NT-WT_EGCGEE	-0.402519	0.190966	-2.1078	4	0.102745	0.347162
Q61166	WT_NT-WT_EGCGEE	-0.0371691	0.0513676	-0.723591	40	0.473528	0.72419
Q61171	WT_NT-WT_EGCGEE	0.0635448	0.0577009	1.10128	102	0.273367	0.567062
Q61187	WT_NT-WT_EGCGEE	-0.375366	0.244049	-1.53808	5	0.184642	0.470574
Q61205	WT_NT-WT_EGCGEE	0.0145425	0.201343	0.0722277	6	0.944768	0.978112
Q61206	WT_NT-WT_EGCGEE	0.0156609	0.0856389	0.182871	52	0.85561	0.94353
Q61207	WT_NT-WT_EGCGEE	-0.104693	0.0560717	-1.86714	88	0.065212	0.266822
Q61234	WT_NT-WT_EGCGEE	0.0534263	0.373517	0.143036	7	0.890292	0.959783
Q61239	WT_NT-WT_EGCGEE	-0.249274	0.447152	-0.557472	7	0.594574	0.81551
Q61290	WT_NT-WT_EGCGEE	0.329336	0.324339	1.01541	7	0.343716	0.631012
Q61301	WT_NT-WT_EGCGEE	-0.0416383	0.0753967	-0.552256	114	0.581854	0.804933
Q61316	WT_NT-WT_EGCGEE	-0.0246149	0.0375132	-0.656167	241	0.512343	0.754152
Q61330	WT_NT-WT_EGCGEE	0.36444	0.219908	1.65724	5	0.158371	0.439276
Q61337	WT_NT-WT_EGCGEE	-0.30963	0.215167	-1.43902	5	0.209676	0.500762
Q61361	WT_NT-WT_EGCGEE	-0.214936	0.044408	-4.84003	119	3.93593e-06	0.000213365
Q61387	WT_NT-WT_EGCGEE	-0.427849	0.0739063	-5.78907	22	7.98823e-06	0.000380146
Q61411	WT_NT-WT_EGCGEE	0.152093	0.193057	0.787815	8	0.453513	0.711031
Q61425	WT_NT-WT_EGCGEE	-0.123801	0.0818572	-1.5124	43	0.137748	0.406212
Q61481	WT_NT-WT_EGCGEE	0.169524	0.0552882	3.06619	33	0.00430473	0.0475523
Q61490	WT_NT-WT_EGCGEE	-0.146475	0.0643066	-2.27775	33	0.0293488	0.164215
Q61543	WT_NT-WT_EGCGEE	0.112214	0.0884369	1.26885	26	0.215735	0.508073
Q61545	WT_NT-WT_EGCGEE	-0.358628	0.247132	-1.45116	8	0.184791	0.470574
Q61548	WT_NT-WT_EGCGEE	0.0143455	0.0615974	0.232891	159	0.816146	0.922153
Q61553	WT_NT-WT_EGCGEE	0.0153279	0.0491565	0.311818	108	0.75578	0.898393
Q61584	WT_NT-WT_EGCGEE	0.0851405	0.321249	0.26503	8	0.797687	0.915974
Q61595	WT_NT-WT_EGCGEE	-0.0658719	0.0547781	-1.20252	4	0.295476	0.590222
Q61598	WT_NT-WT_EGCGEE	-0.00212022	0.0480502	-0.0441251	140	0.964868	0.9873
Q61599	WT_NT-WT_EGCGEE	-0.193785	0.171137	-1.13234	6	0.300706	0.595279
Q61644	WT_NT-WT_EGCGEE	-0.0612299	0.038778	-1.57899	133	0.116715	0.367879
Q61656	WT_NT-WT_EGCGEE	-0.0486532	0.125357	-0.388117	32	0.700499	0.873644
Q61696	WT_NT-WT_EGCGEE	0.154535	0.0668902	2.31028	17	0.033688	0.178064
Q61699	WT_NT-WT_EGCGEE	0.0526359	0.0381852	1.37844	167	0.169912	0.458197
Q61735	WT_NT-WT_EGCGEE	-0.0377805	0.0405981	-0.930598	6	0.387972	0.664039
Q61753	WT_NT-WT_EGCGEE	-0.056046	0.0540111	-1.03768	94	0.302083	0.59542
Q61768	WT_NT-WT_EGCGEE	-0.0450016	0.0789163	-0.570245	20	0.574863	0.798621
Q61792	WT_NT-WT_EGCGEE	0.133579	0.0956995	1.39582	38	0.170872	0.459764
Q61831	WT_NT-WT_EGCGEE	0.0275395	0.227558	0.121022	6	0.907625	0.964974
Q61838	WT_NT-WT_EGCGEE	-0.0372486	0.0934328	-0.398668	51	0.691802	0.87039
Q61879	WT_NT-WT_EGCGEE	-0.0534347	0.0380835	-1.40309	247	0.161845	0.44687
Q61881	WT_NT-WT_EGCGEE	-0.135758	0.236292	-0.574536	8	0.581397	0.804933
Q61885	WT_NT-WT_EGCGEE	-0.139806	0.0551914	-2.53312	62	0.0138492	0.105202
Q61937	WT_NT-WT_EGCGEE	0.0639386	0.0692479	0.923329	34	0.362342	0.64439
Q61941	WT_NT-WT_EGCGEE	-0.133567	0.091052	-1.46693	23	0.155936	0.435203
Q61990	WT_NT-WT_EGCGEE	0.200872	0.0734552	2.73462	40	0.00926169	0.0797097
Q62048	WT_NT-WT_EGCGEE	-0.113514	0.0553425	-2.05113	36	0.0475862	0.221248
Q62059	WT_NT-WT_EGCGEE	-0.0688586	0.0608163	-1.13224	52	0.262728	0.557608
Q62083	WT_NT-WT_EGCGEE	-0.182123	0.263741	-0.690538	6	0.515666	0.756206
Q62093	WT_NT-WT_EGCGEE	0.124076	0.0531118	2.33612	18	0.0312513	0.171212
Q62108	WT_NT-WT_EGCGEE	0.103628	0.0812825	1.27491	104	0.205181	0.496981
Q62165	WT_NT-WT_EGCGEE	-0.130737	0.186527	-0.700899	5	0.514633	0.755605
Q62167	WT_NT-WT_EGCGEE	-0.109488	0.0609773	-1.79554	50	0.0786113	0.29534
Q62188	WT_NT-WT_EGCGEE	0.411485	0.079845	5.15355	130	9.26302e-07	6.07604e-05
Q62205	WT_NT-WT_EGCGEE	-0.0922179	0.110752	-0.832654	18	0.415951	0.685635
Q62241	WT_NT-WT_EGCGEE	0.111849	0.22335	0.500778	8	0.630012	0.842067
Q62261	WT_NT-WT_EGCGEE	-0.0163118	0.0225003	-0.72496	866	0.468672	0.720867
Q62277	WT_NT-WT_EGCGEE	0.153683	0.0979803	1.56851	26	0.128854	0.39311
Q62318	WT_NT-WT_EGCGEE	-0.0343463	0.105276	-0.326251	20	0.747623	0.894482
Q62348	WT_NT-WT_EGCGEE	-0.135013	0.0616533	-2.18988	8	0.0599321	0.254292
Q62393	WT_NT-WT_EGCGEE	0.0824434	0.0540034	1.52663	17	0.145243	0.418154
Q62417	WT_NT-WT_EGCGEE	0.0793538	0.102739	0.772383	14	0.45273	0.710641
Q62418	WT_NT-WT_EGCGEE	-0.0486183	0.0601558	-0.808206	52	0.422654	0.689913
Q62419	WT_NT-WT_EGCGEE	0.202022	0.122021	1.65563	29	0.10858	0.355633
Q62420	WT_NT-WT_EGCGEE	0.0510608	0.0304116	1.67899	54	0.0989322	0.341097
Q62421	WT_NT-WT_EGCGEE	-0.0884415	0.116055	-0.762063	16	0.45711	0.713444
Q62422	WT_NT-WT_EGCGEE	-0.0879383	0.0957764	-0.918163	6	0.393945	0.671421
Q62425	WT_NT-WT_EGCGEE	0.156276	0.0714026	2.18866	36	0.035191	0.183674
Q62426	WT_NT-WT_EGCGEE	-0.204629	0.11345	-1.80369	15	0.0913975	0.326039
Q62433	WT_NT-WT_EGCGEE	-0.512355	0.0670647	-7.63971	64	1.3921e-10	3.07148e-08
Q62442	WT_NT-WT_EGCGEE	-0.213083	0.353381	-0.602983	5	0.572824	0.798621
Q62443	WT_NT-WT_EGCGEE	-0.0794807	0.0822998	-0.965746	40	0.339974	0.628422
Q62446	WT_NT-WT_EGCGEE	-0.1782	0.0619728	-2.87546	18	0.0100645	0.0841348
Q62465	WT_NT-WT_EGCGEE	0.0737227	0.0667664	1.10419	30	0.278289	0.570446
Q62523	WT_NT-WT_EGCGEE	-0.0120992	0.156201	-0.077459	7	0.940426	0.976805
Q63810	WT_NT-WT_EGCGEE	-0.0453305	0.0697468	-0.649929	61	0.518178	0.75669
Q63836	WT_NT-WT_EGCGEE	-0.00734919	0.25386	-0.0289498	7	0.977713	0.989912
Q63844	WT_NT-WT_EGCGEE	-0.244575	0.0856975	-2.85394	32	0.00751313	0.0709508
Q63912	WT_NT-WT_EGCGEE	-0.0982015	0.067449	-1.45594	25	0.157854	0.438344
Q64010	WT_NT-WT_EGCGEE	0.186704	0.0682391	2.73602	38	0.0094011	0.0803397
Q640R3	WT_NT-WT_EGCGEE	-0.295165	0.0467797	-6.30969	35	3.02455e-07	2.53123e-05
Q64105	WT_NT-WT_EGCGEE	-0.139999	0.0407075	-3.43914	50	0.00118559	0.018445
Q64133	WT_NT-WT_EGCGEE	-0.127564	0.0747419	-1.70673	28	0.098942	0.341097
Q641P0	WT_NT-WT_EGCGEE	0.181717	0.0584632	3.10822	50	0.00310241	0.0374605
Q64213	WT_NT-WT_EGCGEE	0.0257002	0.208692	0.123149	7	0.905451	0.964272
Q64310	WT_NT-WT_EGCGEE	-0.0439671	0.170346	-0.258105	8	0.802842	0.919103
Q64332	WT_NT-WT_EGCGEE	-0.116984	0.0343199	-3.40863	157	0.000829745	0.0141816
Q64337	WT_NT-WT_EGCGEE	0.129571	0.143408	0.903515	7	0.39628	0.673038
Q64433	WT_NT-WT_EGCGEE	0.107292	0.0394936	2.7167	42	0.00953479	0.0811963
Q64442	WT_NT-WT_EGCGEE	-0.051953	0.1066	-0.487362	7	0.640893	0.845811
Q64487	WT_NT-WT_EGCGEE	-0.0847669	0.0960399	-0.882621	45	0.382132	0.659397
Q64514	WT_NT-WT_EGCGEE	-0.0388809	0.056004	-0.694252	62	0.490117	0.739748
Q64516	WT_NT-WT_EGCGEE	0.0405371	0.11777	0.344204	32	0.732945	0.885003
Q64520	WT_NT-WT_EGCGEE	0.0540079	0.094658	0.570558	18	0.575353	0.798845
Q64521	WT_NT-WT_EGCGEE	-0.136551	0.0563007	-2.4254	196	0.0161979	0.113623
Q64674	WT_NT-WT_EGCGEE	-0.101246	0.0392856	-2.57718	8	0.0327596	0.175466
Q64727	WT_NT-WT_EGCGEE	0.135481	0.103116	1.31387	52	0.194656	0.483058
Q64737	WT_NT-WT_EGCGEE	0.0509911	0.440463	0.115767	5	0.912343	0.965172
Q66GT5	WT_NT-WT_EGCGEE	0.360503	0.349695	1.03091	7	0.336881	0.626041
Q68ED7	WT_NT-WT_EGCGEE	0.109102	0.212407	0.513645	8	0.621382	0.837365
Q68FD5	WT_NT-WT_EGCGEE	0.00931386	0.0259524	0.358883	742	0.719785	0.880956
Q68FE6	WT_NT-WT_EGCGEE	0.519974	0.478535	1.08659	8	0.308868	0.599703
Q68FF6	WT_NT-WT_EGCGEE	0.0504625	0.0778523	0.648182	83	0.518657	0.756933
Q68FL4	WT_NT-WT_EGCGEE	0.00172003	0.0967706	0.0177743	24	0.985966	0.992509
Q68FL6	WT_NT-WT_EGCGEE	-0.0417394	0.113389	-0.368109	6	0.72543	0.881461
Q69Z98	WT_NT-WT_EGCGEE	0.160992	0.0249785	6.44521	5	0.00133707	0.0200314
Q69ZH9	WT_NT-WT_EGCGEE	-0.240694	0.225967	-1.06517	5	0.335508	0.624965
Q69ZK9	WT_NT-WT_EGCGEE	-0.19374	0.177193	-1.09338	8	0.306052	0.596618
Q69ZW3	WT_NT-WT_EGCGEE	0.0178734	0.132498	0.134896	8	0.896026	0.960537
Q6A065	WT_NT-WT_EGCGEE	0.00305323	0.10018	0.0304775	6	0.976675	0.989398
Q6A0A9	WT_NT-WT_EGCGEE	-0.00896979	0.129796	-0.0691071	14	0.945882	0.978112
Q6A4J8	WT_NT-WT_EGCGEE	0.0991729	0.0997568	0.994147	8	0.349266	0.634977
Q6DFW4	WT_NT-WT_EGCGEE	0.924583	0.316923	2.91738	6	0.0267224	0.154718
Q6IR34	WT_NT-WT_EGCGEE	-0.220202	0.154119	-1.42878	8	0.190927	0.476729
Q6IRU2	WT_NT-WT_EGCGEE	-0.179355	0.0712562	-2.51705	8	0.0359737	0.186556
Q6IRU5	WT_NT-WT_EGCGEE	0.131354	0.0839694	1.56431	39	0.125824	0.386235
Q6KAR6	WT_NT-WT_EGCGEE	0.062559	0.251098	0.249142	5	0.813162	0.921321
Q6NS52	WT_NT-WT_EGCGEE	-0.0175544	0.0803872	-0.218373	43	0.828172	0.928598
Q6NVE8	WT_NT-WT_EGCGEE	0.0768126	0.153435	0.50062	4	0.64293	0.846576
Q6NVE9	WT_NT-WT_EGCGEE	-0.306911	0.290653	-1.05594	5	0.339323	0.627696
Q6NVF9	WT_NT-WT_EGCGEE	-0.340569	0.212445	-1.60309	7	0.152948	0.429506
Q6NVG1	WT_NT-WT_EGCGEE	-0.117669	0.211506	-0.556339	5	0.601958	0.822306
Q6NXK7	WT_NT-WT_EGCGEE	-0.183117	0.202995	-0.902078	9	0.390518	0.666518
Q6NZB0	WT_NT-WT_EGCGEE	0.0806358	0.218937	0.368305	5	0.727725	0.881461
Q6NZJ6	WT_NT-WT_EGCGEE	0.060506	0.0570726	1.06016	12	0.309945	0.601309
Q6NZL0	WT_NT-WT_EGCGEE	0.279506	0.127371	2.19443	26	0.0373352	0.190552
Q6P069	WT_NT-WT_EGCGEE	0.160483	0.0595522	2.69483	13	0.0183743	0.123873
Q6P1B1	WT_NT-WT_EGCGEE	0.142807	0.0641403	2.22649	42	0.0314008	0.171643
Q6P1F6	WT_NT-WT_EGCGEE	-0.0364456	0.0963879	-0.378114	31	0.707923	0.877044
Q6P2B1	WT_NT-WT_EGCGEE	0.5273	0.218835	2.40958	6	0.0526039	0.235119
Q6P3A8	WT_NT-WT_EGCGEE	-0.0271365	0.081361	-0.333533	14	0.743675	0.892479
Q6P4S6	WT_NT-WT_EGCGEE	0.607922	0.400413	1.51824	6	0.179754	0.469387
Q6P4T2	WT_NT-WT_EGCGEE	0.207634	0.267111	0.777332	6	0.466496	0.719762
Q6P4U0	WT_NT-WT_EGCGEE	0.943934	0.46898	2.01274	8	0.0789425	0.296066
Q6P542	WT_NT-WT_EGCGEE	0.223277	0.162636	1.37286	7	0.212158	0.503844
Q6P5E4	WT_NT-WT_EGCGEE	0.296368	0.166745	1.77738	7	0.118749	0.371877
Q6P5F6	WT_NT-WT_EGCGEE	-0.289503	0.0844739	-3.42713	5	0.0186934	0.125675
Q6P5F7	WT_NT-WT_EGCGEE	-0.0478976	0.0934105	-0.512765	8	0.62197	0.837575
Q6P5F9	WT_NT-WT_EGCGEE	0.200843	0.0778078	2.58127	52	0.0127031	0.100099
Q6P8J7	WT_NT-WT_EGCGEE	-0.208002	0.234263	-0.8879	8	0.400501	0.675869
Q6P8X1	WT_NT-WT_EGCGEE	0.0807757	0.144157	0.560331	9	0.588928	0.811196
Q6P9K8	WT_NT-WT_EGCGEE	-0.0865444	0.0659014	-1.31324	41	0.196405	0.484545
Q6P9K9	WT_NT-WT_EGCGEE	-0.128242	0.141555	-0.905952	25	0.37361	0.652725
Q6P9R2	WT_NT-WT_EGCGEE	0.00609753	0.041207	0.147973	3	0.89175	0.959783
Q6PA06	WT_NT-WT_EGCGEE	0.13194	0.0596345	2.21247	5	0.077862	0.293681
Q6PAR5	WT_NT-WT_EGCGEE	-0.300097	0.117317	-2.55801	5	0.050769	0.230789
Q6PB44	WT_NT-WT_EGCGEE	-0.0604966	0.384087	-0.157508	6	0.880012	0.956038
Q6PB66	WT_NT-WT_EGCGEE	0.0717078	0.0756675	0.947669	78	0.346225	0.632382
Q6PCP5	WT_NT-WT_EGCGEE	0.028665	0.0723476	0.396212	31	0.694662	0.87039
Q6PD26	WT_NT-WT_EGCGEE	0.0629269	0.406537	0.154788	7	0.881357	0.956215
Q6PDI6	WT_NT-WT_EGCGEE	0.293072	0.349445	0.83868	7	0.429355	0.693771
Q6PDL0	WT_NT-WT_EGCGEE	-0.0812446	0.0711483	-1.1419	56	0.258353	0.554396
Q6PDM2	WT_NT-WT_EGCGEE	0.00350841	0.0945583	0.0371031	8	0.971312	0.9873
Q6PE15	WT_NT-WT_EGCGEE	0.333608	0.119842	2.78374	6	0.0318396	0.173261
Q6PEB6	WT_NT-WT_EGCGEE	-0.181937	0.0721752	-2.52076	14	0.0244645	0.146244
Q6PER3	WT_NT-WT_EGCGEE	-0.0959565	0.0563995	-1.70137	73	0.0931293	0.329963
Q6PGF7	WT_NT-WT_EGCGEE	-0.151147	0.140104	-1.07882	5	0.329938	0.619304
Q6PGL7	WT_NT-WT_EGCGEE	0.142676	0.20266	0.704015	4	0.520248	0.757433
Q6PGN3	WT_NT-WT_EGCGEE	-0.241503	0.0597471	-4.04209	16	0.000944657	0.0156219
Q6PH08	WT_NT-WT_EGCGEE	0.0646752	0.111825	0.578361	21	0.569172	0.796427
Q6PHN9	WT_NT-WT_EGCGEE	0.0115867	0.0871729	0.132916	32	0.895092	0.960537
Q6PHU5	WT_NT-WT_EGCGEE	0.253685	0.341264	0.743371	8	0.478517	0.728975
Q6PHZ2	WT_NT-WT_EGCGEE	-0.0881876	0.092746	-0.950851	35	0.3482	0.63397
Q6PHZ8	WT_NT-WT_EGCGEE	-0.190045	0.186102	-1.02119	6	0.346562	0.63241
Q6PIC6	WT_NT-WT_EGCGEE	-0.109297	0.0348905	-3.13257	212	0.00197768	0.0262286
Q6PIE5	WT_NT-WT_EGCGEE	-0.0430695	0.0400599	-1.07513	193	0.28366	0.578037
Q6Q783	WT_NT-WT_EGCGEE	-0.130082	0.303552	-0.428533	8	0.679568	0.866201
Q6QI06	WT_NT-WT_EGCGEE	-0.0209908	0.274131	-0.0765722	8	0.940844	0.976805
Q6R891	WT_NT-WT_EGCGEE	0.0625165	0.048134	1.2988	103	0.196912	0.485184
Q6URW6	WT_NT-WT_EGCGEE	0.237196	0.22714	1.04427	8	0.326884	0.615476
Q6VNB8	WT_NT-WT_EGCGEE	0.0903554	0.154411	0.585163	8	0.574568	0.798621
Q6W8Q3	WT_NT-WT_EGCGEE	0.134657	0.380308	0.354073	8	0.732435	0.885003
Q6WVG3	WT_NT-WT_EGCGEE	0.13109	0.0428772	3.05733	39	0.00402107	0.044973
Q6X893	WT_NT-WT_EGCGEE	-0.056763	0.18479	-0.307176	15	0.762933	0.901918
Q6Y685	WT_NT-WT_EGCGEE	0.478968	0.268616	1.7831	7	0.11776	0.370213
Q6ZPE2	WT_NT-WT_EGCGEE	0.0646055	0.0702842	0.919203	66	0.361336	0.64439
Q6ZPJ3	WT_NT-WT_EGCGEE	0.0656367	0.095995	0.683751	36	0.49851	0.747304
Q6ZPQ6	WT_NT-WT_EGCGEE	0.237916	0.265785	0.895145	4	0.421307	0.68911
Q6ZQ38	WT_NT-WT_EGCGEE	-0.023439	0.0435665	-0.538006	254	0.591044	0.812267
Q6ZQI3	WT_NT-WT_EGCGEE	-0.0230127	0.177686	-0.129513	7	0.900594	0.962035
Q6ZQK5	WT_NT-WT_EGCGEE	0.22448	0.0648001	3.46419	5	0.0179612	0.122212
Q6ZWN5	WT_NT-WT_EGCGEE	0.192938	0.0565505	3.41179	36	0.00160856	0.0229645
Q6ZWR6	WT_NT-WT_EGCGEE	-0.0955937	0.0898098	-1.0644	15	0.303982	0.595932
Q6ZWU9	WT_NT-WT_EGCGEE	0.189366	0.106687	1.77497	23	0.0891404	0.32242
Q6ZWV3	WT_NT-WT_EGCGEE	0.0544078	0.0720954	0.754664	32	0.455969	0.712256
Q6ZWV7	WT_NT-WT_EGCGEE	-0.0772873	0.0724846	-1.06626	7	0.321696	0.610377
Q6ZWX6	WT_NT-WT_EGCGEE	-0.0715334	0.055199	-1.29592	12	0.219375	0.51159
Q6ZWY8	WT_NT-WT_EGCGEE	0.389966	0.281524	1.38519	7	0.208527	0.499554
Q71LX4	WT_NT-WT_EGCGEE	-0.00108696	0.0738769	-0.0147131	57	0.988312	0.994459
Q71M36	WT_NT-WT_EGCGEE	0.110147	0.093918	1.1728	20	0.254657	0.549869
Q76MZ3	WT_NT-WT_EGCGEE	-0.035418	0.0488598	-0.724891	199	0.469371	0.721445
Q78IK2	WT_NT-WT_EGCGEE	0.0998554	0.0713399	1.39971	18	0.178598	0.469387
Q78PY7	WT_NT-WT_EGCGEE	0.217114	0.0763794	2.84257	38	0.00716112	0.0684254
Q78YZ6	WT_NT-WT_EGCGEE	-0.391691	0.227169	-1.72423	8	0.122955	0.379176
Q78ZA7	WT_NT-WT_EGCGEE	0.0531746	0.148722	0.357544	30	0.723188	0.881113
Q791T5	WT_NT-WT_EGCGEE	0.0578468	0.109044	0.530492	8	0.610176	0.828706
Q791V5	WT_NT-WT_EGCGEE	0.0371258	0.0435914	0.851676	50	0.398455	0.67482
Q7M6Y3	WT_NT-WT_EGCGEE	0.193058	0.0583234	3.31013	24	0.00293836	0.0360172
Q7M6Z4	WT_NT-WT_EGCGEE	-0.3846	1.01188	-0.380084	8	0.713775	0.879803
Q7SIG6	WT_NT-WT_EGCGEE	0.0459315	0.460634	0.0997135	7	0.923367	0.971397
Q7TMB8	WT_NT-WT_EGCGEE	0.199708	0.0690765	2.89112	54	0.00551975	0.0565251
Q7TME0	WT_NT-WT_EGCGEE	0.186423	0.0560099	3.32839	21	0.00319098	0.0383391
Q7TMF3	WT_NT-WT_EGCGEE	0.591239	0.257354	2.29738	22	0.0314825	0.171704
Q7TMK9	WT_NT-WT_EGCGEE	0.211565	0.0627323	3.3725	80	0.00114998	0.0180065
Q7TMM9	WT_NT-WT_EGCGEE	0.336846	0.0538742	6.25246	9	0.000149196	0.00387802
Q7TMY8	WT_NT-WT_EGCGEE	-0.00765919	0.100616	-0.0761228	17	0.94021	0.976805
Q7TN98	WT_NT-WT_EGCGEE	-1.55454	1.05075	-1.47946	6	0.189507	0.475139
Q7TNC4	WT_NT-WT_EGCGEE	-0.0386808	0.276906	-0.139689	4	0.895657	0.960537
Q7TNG5	WT_NT-WT_EGCGEE	0.0969477	0.421098	0.230226	7	0.824499	0.926904
Q7TNS2	WT_NT-WT_EGCGEE	0.434312	0.338094	1.28459	6	0.246299	0.540203
Q7TPM6	WT_NT-WT_EGCGEE	0.104231	0.0843914	1.23509	8	0.251836	0.544748
Q7TPR4	WT_NT-WT_EGCGEE	0.0311833	0.0512421	0.608549	153	0.543726	0.775792
Q7TPS5	WT_NT-WT_EGCGEE	0.0921916	0.118202	0.779949	8	0.457873	0.713717
Q7TPV2	WT_NT-WT_EGCGEE	0.325619	0.230799	1.41083	8	0.195976	0.484545
Q7TQ95	WT_NT-WT_EGCGEE	0.0254571	0.133479	0.19072	9	0.852978	0.94353
Q7TQD2	WT_NT-WT_EGCGEE	-0.0429686	0.0468909	-0.916352	72	0.362541	0.64439
Q7TQF7	WT_NT-WT_EGCGEE	0.0712439	0.050515	1.41035	140	0.160654	0.444592
Q7TQI3	WT_NT-WT_EGCGEE	-0.0733296	0.0411716	-1.78107	90	0.0782744	0.29453
Q7TSH2	WT_NT-WT_EGCGEE	-0.102067	0.322641	-0.316347	4	0.76756	0.904305
Q7TSJ2	WT_NT-WT_EGCGEE	-0.0490535	0.0368909	-1.32969	226	0.184961	0.470574
Q7TT50	WT_NT-WT_EGCGEE	0.229736	0.163013	1.40931	7	0.201586	0.491559
Q80SW1	WT_NT-WT_EGCGEE	-0.106995	0.0615026	-1.73968	83	0.0856229	0.312078
Q80T41	WT_NT-WT_EGCGEE	-0.305804	0.259039	-1.18053	7	0.276344	0.569828
Q80TB8	WT_NT-WT_EGCGEE	-0.296089	0.059751	-4.95538	48	9.38336e-06	0.000429687
Q80TE7	WT_NT-WT_EGCGEE	-0.00963167	0.0708503	-0.135944	22	0.893102	0.960537
Q80TI0	WT_NT-WT_EGCGEE	-0.0461003	0.200182	-0.230292	6	0.825516	0.927559
Q80TJ1	WT_NT-WT_EGCGEE	-0.0828209	0.0424951	-1.94895	221	0.052567	0.235119
Q80TK0	WT_NT-WT_EGCGEE	0.0602695	0.0741877	0.812392	27	0.423672	0.689979
Q80TL0	WT_NT-WT_EGCGEE	-0.176992	0.0735534	-2.40631	58	0.0193212	0.127905
Q80TL1	WT_NT-WT_EGCGEE	-0.165405	0.444707	-0.371941	5	0.725179	0.881461
Q80TL4	WT_NT-WT_EGCGEE	0.0838753	0.0451006	1.85974	47	0.0691876	0.275728
Q80TM9	WT_NT-WT_EGCGEE	-0.0520398	0.0687667	-0.756758	51	0.452677	0.710641
Q80TQ2	WT_NT-WT_EGCGEE	-0.240807	0.259532	-0.927851	6	0.389285	0.665818
Q80TR1	WT_NT-WT_EGCGEE	0.30355	0.144504	2.10063	6	0.0804073	0.299767
Q80TS3	WT_NT-WT_EGCGEE	0.0376365	0.0359277	1.04756	6	0.335193	0.624965
Q80TV8	WT_NT-WT_EGCGEE	0.424928	0.238877	1.77886	5	0.135394	0.402621
Q80TY0	WT_NT-WT_EGCGEE	0.134216	0.21692	0.618737	8	0.553295	0.782545
Q80TZ3	WT_NT-WT_EGCGEE	0.0459819	0.0533384	0.862077	148	0.39004	0.666169
Q80U23	WT_NT-WT_EGCGEE	0.188095	0.0656788	2.86386	39	0.00670414	0.0660722
Q80U28	WT_NT-WT_EGCGEE	0.019941	0.0472984	0.421601	61	0.674798	0.86242
Q80U40	WT_NT-WT_EGCGEE	0.213882	0.198595	1.07697	7	0.317202	0.607612
Q80U63	WT_NT-WT_EGCGEE	0.168517	0.0756462	2.22771	33	0.0328329	0.175466
Q80UG2	WT_NT-WT_EGCGEE	-0.0525999	0.0779941	-0.674409	42	0.503747	0.750236
Q80UG5	WT_NT-WT_EGCGEE	0.0788298	0.0586479	1.34412	49	0.1851	0.470574
Q80UJ7	WT_NT-WT_EGCGEE	-0.0850764	0.0642515	-1.32412	14	0.206677	0.498118
Q80UM3	WT_NT-WT_EGCGEE	0.0257848	0.213861	0.120568	8	0.907006	0.964974
Q80UP3	WT_NT-WT_EGCGEE	0.179882	0.104098	1.72801	12	0.109608	0.355696
Q80UU9	WT_NT-WT_EGCGEE	0.319047	0.0436929	7.30202	5	0.000754315	0.0131707
Q80UW2	WT_NT-WT_EGCGEE	0.209108	0.0597672	3.4987	24	0.00184828	0.025201
Q80UY2	WT_NT-WT_EGCGEE	0.229645	0.0874966	2.62461	7	0.0341791	0.179551
Q80VD1	WT_NT-WT_EGCGEE	0.226115	0.147412	1.53389	14	0.14734	0.421692
Q80VP0	WT_NT-WT_EGCGEE	-0.00302718	0.0751283	-0.0402935	23	0.968207	0.9873
Q80VP1	WT_NT-WT_EGCGEE	0.177538	0.0728176	2.43812	33	0.0203143	0.131474
Q80VP9	WT_NT-WT_EGCGEE	0.0131127	0.129181	0.101506	8	0.921647	0.970428
Q80W21	WT_NT-WT_EGCGEE	-0.0895717	0.180518	-0.496193	8	0.633103	0.843326
Q80WC7	WT_NT-WT_EGCGEE	0.0496436	0.267083	0.185873	8	0.857171	0.943952
Q80WM4	WT_NT-WT_EGCGEE	-0.117955	0.181883	-0.648523	8	0.534815	0.769257
Q80WQ2	WT_NT-WT_EGCGEE	0.229759	0.238673	0.96265	7	0.36779	0.64777
Q80X50	WT_NT-WT_EGCGEE	-0.12999	0.299836	-0.433538	5	0.682691	0.867794
Q80X80	WT_NT-WT_EGCGEE	-0.16982	0.064184	-2.64584	11	0.0227549	0.139668
Q80XI3	WT_NT-WT_EGCGEE	-0.145763	0.163337	-0.892409	6	0.406538	0.679524
Q80XI4	WT_NT-WT_EGCGEE	0.0637971	0.0708764	0.900118	38	0.373727	0.652725
Q80XN0	WT_NT-WT_EGCGEE	0.233404	0.0438333	5.32482	85	8.12421e-07	5.47707e-05
Q80XU3	WT_NT-WT_EGCGEE	0.12206	0.119446	1.02189	8	0.336739	0.626041
Q80Y14	WT_NT-WT_EGCGEE	0.168064	0.0706641	2.37836	8	0.0446601	0.212947
Q80Y55	WT_NT-WT_EGCGEE	0.0818592	0.463558	0.176589	5	0.866761	0.949291
Q80YA9	WT_NT-WT_EGCGEE	0.00194309	0.0810749	0.0239665	13	0.981243	0.991059
Q80YN3	WT_NT-WT_EGCGEE	-0.0512878	0.055168	-0.929666	43	0.357734	0.642236
Q80YX1	WT_NT-WT_EGCGEE	0.128603	0.338702	0.379694	6	0.717249	0.880956
Q80Z24	WT_NT-WT_EGCGEE	-0.0130592	0.0651178	-0.200548	17	0.843432	0.940721
Q80Z38	WT_NT-WT_EGCGEE	1.55706	0.570873	2.7275	6	0.0342995	0.179795
Q80ZJ1	WT_NT-WT_EGCGEE	0.0130984	0.123715	0.105876	9	0.918003	0.968272
Q80ZJ7	WT_NT-WT_EGCGEE	-0.145602	0.201082	-0.724094	6	0.496259	0.746233
Q810U3	WT_NT-WT_EGCGEE	0.000690381	0.0378881	0.0182216	214	0.985479	0.992431
Q810U4	WT_NT-WT_EGCGEE	-0.0548223	0.0408944	-1.34058	154	0.182031	0.469387
Q811D0	WT_NT-WT_EGCGEE	-0.0258248	0.143647	-0.17978	25	0.858775	0.943952
Q811T9	WT_NT-WT_EGCGEE	0.321092	0.219562	1.46242	8	0.18177	0.469387
Q812A2	WT_NT-WT_EGCGEE	-0.127833	0.100583	-1.27092	42	0.210752	0.50167
Q8BFQ8	WT_NT-WT_EGCGEE	0.0110565	0.139322	0.0793596	22	0.937464	0.976805
Q8BFR5	WT_NT-WT_EGCGEE	0.0666333	0.0488273	1.36467	147	0.174442	0.464731
Q8BFT9	WT_NT-WT_EGCGEE	0.103315	0.221901	0.465591	8	0.653921	0.850517
Q8BFU3	WT_NT-WT_EGCGEE	0.334015	0.260676	1.28134	7	0.240883	0.534906
Q8BFY6	WT_NT-WT_EGCGEE	0.0509908	0.173244	0.294329	11	0.773986	0.907471
Q8BFY9	WT_NT-WT_EGCGEE	0.0215289	0.258364	0.0833278	6	0.936301	0.976716
Q8BFZ3	WT_NT-WT_EGCGEE	0.541832	0.741604	0.730622	8	0.485854	0.73698
Q8BFZ9	WT_NT-WT_EGCGEE	-0.353777	0.391257	-0.904208	6	0.400732	0.675869
Q8BG02	WT_NT-WT_EGCGEE	-0.222179	0.278654	-0.797327	5	0.461429	0.716958
Q8BG05	WT_NT-WT_EGCGEE	0.185468	0.0329958	5.62097	72	3.37959e-07	2.64589e-05
Q8BG32	WT_NT-WT_EGCGEE	-0.108366	0.0795933	-1.36149	54	0.179012	0.469387
Q8BG39	WT_NT-WT_EGCGEE	-0.117715	0.0494218	-2.38184	69	0.0199887	0.129977
Q8BG40	WT_NT-WT_EGCGEE	-0.17939	0.101245	-1.77184	8	0.114365	0.363781
Q8BG51	WT_NT-WT_EGCGEE	0.171333	0.0731679	2.34164	16	0.0324679	0.174722
Q8BG73	WT_NT-WT_EGCGEE	0.152203	0.0984117	1.54659	9	0.156365	0.435203
Q8BG92	WT_NT-WT_EGCGEE	-0.366095	0.202909	-1.80423	8	0.108846	0.355696
Q8BGB5	WT_NT-WT_EGCGEE	0.0914135	0.0828016	1.10401	8	0.301687	0.59542
Q8BGB7	WT_NT-WT_EGCGEE	-1.17761	0.273385	-4.3075	8	0.00258938	0.0325618
Q8BGC4	WT_NT-WT_EGCGEE	-0.0513304	0.161112	-0.318601	6	0.760828	0.900746
Q8BGD5	WT_NT-WT_EGCGEE	0.169855	0.204783	0.82944	7	0.434225	0.697414
Q8BGD9	WT_NT-WT_EGCGEE	0.295427	0.0721474	4.09477	30	0.0002941	0.00631665
Q8BGE6	WT_NT-WT_EGCGEE	-0.186066	0.208371	-0.892958	7	0.401534	0.676173
Q8BGH2	WT_NT-WT_EGCGEE	-0.0473982	0.0888259	-0.533608	61	0.595552	0.816151
Q8BGH4	WT_NT-WT_EGCGEE	-0.00168108	0.137964	-0.012185	6	0.990673	0.995184
Q8BGH7	WT_NT-WT_EGCGEE	-0.0877597	0.324862	-0.270145	5	0.797844	0.915974
Q8BGJ9	WT_NT-WT_EGCGEE	0.0849339	0.302775	0.280519	7	0.787189	0.913606
Q8BGN3	WT_NT-WT_EGCGEE	-0.262982	0.131839	-1.99472	20	0.0598814	0.254292
Q8BGN8	WT_NT-WT_EGCGEE	-0.186627	0.0398541	-4.68276	8	0.00157623	0.0227538
Q8BGQ7	WT_NT-WT_EGCGEE	0.0631518	0.0749524	0.842559	71	0.402305	0.676173
Q8BGR6	WT_NT-WT_EGCGEE	0.348612	0.177849	1.96015	8	0.0856381	0.312078
Q8BGS2	WT_NT-WT_EGCGEE	-0.0589519	0.0728201	-0.809556	8	0.441607	0.702197
Q8BGT8	WT_NT-WT_EGCGEE	0.114562	0.130979	0.874659	41	0.386855	0.663638
Q8BGU5	WT_NT-WT_EGCGEE	0.419644	0.216539	1.93796	6	0.100726	0.345286
Q8BGX2	WT_NT-WT_EGCGEE	0.468463	0.778926	0.601422	8	0.564208	0.791522
Q8BGZ1	WT_NT-WT_EGCGEE	0.10661	0.0505867	2.10747	70	0.0386608	0.195072
Q8BH04	WT_NT-WT_EGCGEE	0.201078	0.0815816	2.46475	48	0.017341	0.119226
Q8BH44	WT_NT-WT_EGCGEE	-0.0677423	0.139146	-0.486845	26	0.630448	0.842067
Q8BH55	WT_NT-WT_EGCGEE	-0.161407	0.234314	-0.688849	7	0.513095	0.754259
Q8BH57	WT_NT-WT_EGCGEE	-0.0114273	0.157781	-0.0724253	8	0.944041	0.978112
Q8BH58	WT_NT-WT_EGCGEE	0.14059	0.175624	0.800517	13	0.437797	0.699956
Q8BH59	WT_NT-WT_EGCGEE	-0.218956	0.0576596	-3.79738	214	0.000190486	0.00471745
Q8BH66	WT_NT-WT_EGCGEE	0.0395591	0.0612232	0.646146	108	0.519555	0.757433
Q8BH82	WT_NT-WT_EGCGEE	-0.130633	0.264995	-0.492965	6	0.639557	0.844967
Q8BH95	WT_NT-WT_EGCGEE	-0.0290174	0.0440217	-0.659161	58	0.512401	0.754152
Q8BHC1	WT_NT-WT_EGCGEE	0.00318326	0.14213	0.0223968	8	0.98268	0.991669
Q8BHE3	WT_NT-WT_EGCGEE	0.136295	0.0907331	1.50215	32	0.142863	0.414748
Q8BHG1	WT_NT-WT_EGCGEE	0.473778	0.320343	1.47897	8	0.177409	0.468988
Q8BHH2	WT_NT-WT_EGCGEE	0.299928	0.0829306	3.61662	7	0.00854856	0.0754449
Q8BHL3	WT_NT-WT_EGCGEE	0.239326	0.609512	0.392652	5	0.710758	0.877596
Q8BHL5	WT_NT-WT_EGCGEE	0.162368	0.167577	0.968915	8	0.360964	0.64439
Q8BHN3	WT_NT-WT_EGCGEE	0.00764538	0.0545192	0.140233	63	0.888924	0.959342
Q8BHZ0	WT_NT-WT_EGCGEE	0.101828	0.118576	0.858755	26	0.398324	0.67482
Q8BI08	WT_NT-WT_EGCGEE	0.0762483	0.240943	0.316457	8	0.759755	0.900746
Q8BI72	WT_NT-WT_EGCGEE	0.279773	0.282669	0.989754	6	0.360514	0.644384
Q8BIF0	WT_NT-WT_EGCGEE	-0.171996	0.106295	-1.61811	9	0.140092	0.409151
Q8BIF2	WT_NT-WT_EGCGEE	0.000470661	0.257459	0.0018281	6	0.998601	0.999514
Q8BIG7	WT_NT-WT_EGCGEE	0.18392	0.0742923	2.47562	17	0.02412	0.145259
Q8BIJ6	WT_NT-WT_EGCGEE	-0.0114572	0.100089	-0.11447	60	0.909247	0.965109
Q8BIK4	WT_NT-WT_EGCGEE	0.430614	0.533042	0.807844	5	0.455879	0.712256
Q8BIQ5	WT_NT-WT_EGCGEE	0.404715	0.2038	1.98585	7	0.0874246	0.317697
Q8BIW1	WT_NT-WT_EGCGEE	0.492328	0.181209	2.7169	17	0.0146486	0.108722
Q8BIZ1	WT_NT-WT_EGCGEE	-0.0909274	0.036231	-2.50965	32	0.0173393	0.119226
Q8BJ03	WT_NT-WT_EGCGEE	0.0789137	0.405156	0.194773	5	0.853237	0.94353
Q8BJ71	WT_NT-WT_EGCGEE	0.353252	0.190787	1.85155	7	0.106524	0.353672
Q8BJI1	WT_NT-WT_EGCGEE	-0.0396388	0.0630157	-0.62903	22	0.535807	0.769385
Q8BJU0	WT_NT-WT_EGCGEE	-0.0540391	0.0731474	-0.73877	35	0.464973	0.71867
Q8BJW6	WT_NT-WT_EGCGEE	0.317863	0.17205	1.8475	7	0.107159	0.354327
Q8BJY1	WT_NT-WT_EGCGEE	0.0240032	0.0743296	0.322929	52	0.748044	0.894482
Q8BK08	WT_NT-WT_EGCGEE	-0.401278	0.557469	-0.719822	5	0.503867	0.750236
Q8BK30	WT_NT-WT_EGCGEE	0.224337	0.169386	1.32441	7	0.226969	0.519183
Q8BK64	WT_NT-WT_EGCGEE	0.0362159	0.0879431	0.41181	26	0.683854	0.867794
Q8BKC5	WT_NT-WT_EGCGEE	0.252313	0.0778337	3.24169	58	0.00197118	0.0262286
Q8BKX1	WT_NT-WT_EGCGEE	-0.0833006	0.0751121	-1.10902	61	0.271776	0.565602
Q8BKZ9	WT_NT-WT_EGCGEE	0.00374286	0.0495683	0.0755092	81	0.939996	0.976805
Q8BL06	WT_NT-WT_EGCGEE	0.104776	0.153386	0.683088	6	0.520042	0.757433
Q8BL65	WT_NT-WT_EGCGEE	0.12293	0.0878335	1.39959	9	0.195149	0.483785
Q8BL66	WT_NT-WT_EGCGEE	-0.0972099	0.0804098	-1.20893	33	0.23528	0.528237
Q8BL86	WT_NT-WT_EGCGEE	0.351626	0.200414	1.7545	5	0.13971	0.408796
Q8BL97	WT_NT-WT_EGCGEE	0.199625	0.0807535	2.47202	18	0.0236414	0.143146
Q8BLE7	WT_NT-WT_EGCGEE	0.136887	0.151776	0.9019	6	0.401862	0.676173
Q8BLF1	WT_NT-WT_EGCGEE	0.0361077	0.0347866	1.03798	16	0.314714	0.605873
Q8BLK3	WT_NT-WT_EGCGEE	-0.400048	0.176232	-2.27001	23	0.0328924	0.175466
Q8BLQ9	WT_NT-WT_EGCGEE	0.106672	0.0571366	1.86696	69	0.0661554	0.268417
Q8BLR2	WT_NT-WT_EGCGEE	-0.0285	0.0623571	-0.457046	40	0.650111	0.84829
Q8BLY2	WT_NT-WT_EGCGEE	0.307243	0.215294	1.42708	6	0.203461	0.494294
Q8BMF3	WT_NT-WT_EGCGEE	-0.123941	0.0819325	-1.51272	90	0.133855	0.400575
Q8BMF4	WT_NT-WT_EGCGEE	-0.0910052	0.0451082	-2.01749	134	0.0456418	0.215931
Q8BMI3	WT_NT-WT_EGCGEE	0.0954593	0.210371	0.453766	7	0.663731	0.856221
Q8BMJ2	WT_NT-WT_EGCGEE	-0.220906	0.178025	-1.24087	7	0.254625	0.549869
Q8BMJ3	WT_NT-WT_EGCGEE	-0.224668	0.186531	-1.20445	8	0.262836	0.557608
Q8BMS1	WT_NT-WT_EGCGEE	-0.0297796	0.0500749	-0.594701	144	0.552976	0.782545
Q8BNU0	WT_NT-WT_EGCGEE	0.0387835	0.10043	0.386174	21	0.703252	0.875073
Q8BNW9	WT_NT-WT_EGCGEE	0.0998024	0.0819099	1.21844	45	0.229406	0.522297
Q8BNY6	WT_NT-WT_EGCGEE	0.364332	0.125588	2.90101	16	0.0104192	0.085143
Q8BP47	WT_NT-WT_EGCGEE	0.170385	0.067096	2.53941	60	0.0137133	0.104661
Q8BP67	WT_NT-WT_EGCGEE	-0.154294	0.105267	-1.46574	9	0.176764	0.468225
Q8BP92	WT_NT-WT_EGCGEE	-0.70916	0.107518	-6.59575	17	4.54002e-06	0.000239535
Q8BPN8	WT_NT-WT_EGCGEE	-0.13683	0.039112	-3.4984	321	0.000534115	0.0102071
Q8BPQ7	WT_NT-WT_EGCGEE	0.127899	0.16095	0.794651	5	0.46285	0.717703
Q8BQP9	WT_NT-WT_EGCGEE	0.581392	0.229471	2.53362	7	0.0390261	0.196507
Q8BR63	WT_NT-WT_EGCGEE	0.441389	0.130663	3.37807	6	0.0148933	0.10994
Q8BR90	WT_NT-WT_EGCGEE	0.0481636	0.218176	0.220756	9	0.830209	0.929447
Q8BR92	WT_NT-WT_EGCGEE	0.125713	0.138433	0.908115	12	0.381693	0.659337
Q8BRT1	WT_NT-WT_EGCGEE	0.0408546	0.0662724	0.616465	65	0.539741	0.771922
Q8BSS9	WT_NT-WT_EGCGEE	0.14439	0.127721	1.13051	8	0.291014	0.585441
Q8BSY0	WT_NT-WT_EGCGEE	0.148319	0.0618026	2.39988	6	0.0533038	0.23781
Q8BTG7	WT_NT-WT_EGCGEE	-0.275561	0.138813	-1.98512	38	0.0543843	0.240515
Q8BTM8	WT_NT-WT_EGCGEE	-0.284936	0.122567	-2.32474	10	0.0424285	0.207871
Q8BTX9	WT_NT-WT_EGCGEE	-0.101365	0.119015	-0.851699	12	0.411056	0.683311
Q8BU30	WT_NT-WT_EGCGEE	-0.551385	0.349952	-1.5756	6	0.166187	0.452666
Q8BUV3	WT_NT-WT_EGCGEE	-0.089656	0.0616021	-1.4554	143	0.147749	0.421867
Q8BV13	WT_NT-WT_EGCGEE	0.0648378	0.172668	0.375504	6	0.720202	0.880956
Q8BVE3	WT_NT-WT_EGCGEE	0.0227066	0.0485062	0.468118	125	0.640516	0.845773
Q8BVI4	WT_NT-WT_EGCGEE	-0.230332	0.0869365	-2.64943	40	0.0114891	0.0923313
Q8BVQ5	WT_NT-WT_EGCGEE	0.28132	0.0643195	4.37379	37	9.56764e-05	0.00276037
Q8BW75	WT_NT-WT_EGCGEE	-0.347132	0.0543786	-6.38361	85	8.74814e-09	9.65079e-07
Q8BW96	WT_NT-WT_EGCGEE	0.211728	0.0860466	2.46062	22	0.0221908	0.138482
Q8BWF0	WT_NT-WT_EGCGEE	-0.0848091	0.0644175	-1.31655	123	0.190436	0.476483
Q8BWG8	WT_NT-WT_EGCGEE	-0.330017	0.195192	-1.69073	13	0.114708	0.363918
Q8BWM0	WT_NT-WT_EGCGEE	0.205721	0.0807653	2.54714	20	0.0191941	0.127905
Q8BWT1	WT_NT-WT_EGCGEE	-0.167895	0.0507019	-3.31141	72	0.0014534	0.0216406
Q8BWY3	WT_NT-WT_EGCGEE	0.00490025	0.0694944	0.0705129	6	0.946077	0.978112
Q8BX10	WT_NT-WT_EGCGEE	0.722166	0.410159	1.7607	7	0.121678	0.378628
Q8BX70	WT_NT-WT_EGCGEE	0.331543	0.176484	1.8786	8	0.0971151	0.338504
Q8BXR1	WT_NT-WT_EGCGEE	-0.04802	0.0784938	-0.611769	15	0.549852	0.779922
Q8BXV2	WT_NT-WT_EGCGEE	-0.130679	0.188906	-0.691768	8	0.508658	0.754152
Q8BXZ1	WT_NT-WT_EGCGEE	0.441499	0.0872533	5.05997	17	9.66756e-05	0.00276037
Q8BYI9	WT_NT-WT_EGCGEE	-0.132138	0.0379217	-3.48449	227	0.000591625	0.0110452
Q8BYK6	WT_NT-WT_EGCGEE	0.66898	0.305206	2.1919	8	0.0597442	0.254292
Q8BYM5	WT_NT-WT_EGCGEE	0.0124493	0.0941986	0.13216	25	0.895915	0.960537
Q8BYR5	WT_NT-WT_EGCGEE	0.392373	0.204843	1.91548	7	0.0969722	0.338504
Q8BZ98	WT_NT-WT_EGCGEE	0.046415	0.0550654	0.842906	78	0.401858	0.676173
Q8BZA9	WT_NT-WT_EGCGEE	-0.152373	0.139196	-1.09466	8	0.305524	0.596618
Q8C052	WT_NT-WT_EGCGEE	-0.380527	0.12775	-2.97868	15	0.00937066	0.0803397
Q8C0C7	WT_NT-WT_EGCGEE	-0.0224162	0.0459795	-0.487527	46	0.628201	0.841414
Q8C0E2	WT_NT-WT_EGCGEE	0.0783081	0.0587084	1.33385	66	0.186838	0.47235
Q8C0L0	WT_NT-WT_EGCGEE	-0.180589	0.117622	-1.53533	12	0.150638	0.425726
Q8C0M9	WT_NT-WT_EGCGEE	0.0374175	0.0394003	0.949676	63	0.345906	0.632382
Q8C0Q4	WT_NT-WT_EGCGEE	0.127257	0.363309	0.350272	6	0.738103	0.888663
Q8C145	WT_NT-WT_EGCGEE	0.151957	0.20654	0.735727	6	0.489647	0.739748
Q8C163	WT_NT-WT_EGCGEE	0.179895	0.110897	1.62218	9	0.139214	0.408553
Q8C166	WT_NT-WT_EGCGEE	0.0856769	0.290077	0.29536	7	0.776288	0.909244
Q8C167	WT_NT-WT_EGCGEE	-0.0333783	0.18334	-0.182057	14	0.858147	0.943952
Q8C1A5	WT_NT-WT_EGCGEE	-0.0305991	0.0389474	-0.785654	25	0.439454	0.700579
Q8C1B7	WT_NT-WT_EGCGEE	-0.0220338	0.0617024	-0.357098	79	0.72197	0.880956
Q8C2Q3	WT_NT-WT_EGCGEE	-0.00409232	0.111875	-0.0365793	13	0.971376	0.9873
Q8C3Q5	WT_NT-WT_EGCGEE	0.23495	0.298025	0.788358	4	0.474582	0.724865
Q8C3W1	WT_NT-WT_EGCGEE	0.325996	0.102587	3.17774	7	0.0155394	0.112212
Q8C419	WT_NT-WT_EGCGEE	0.105526	0.0766881	1.37604	30	0.178996	0.469387
Q8C437	WT_NT-WT_EGCGEE	0.0280948	0.089222	0.314887	41	0.754445	0.898007
Q8C460	WT_NT-WT_EGCGEE	0.374963	0.333546	1.12417	7	0.298007	0.591869
Q8C522	WT_NT-WT_EGCGEE	-0.341967	0.0976366	-3.50245	6	0.0127883	0.100444
Q8C570	WT_NT-WT_EGCGEE	0.336949	0.265054	1.27125	7	0.24425	0.539476
Q8C5H8	WT_NT-WT_EGCGEE	-0.110223	0.0706653	-1.55979	7	0.162773	0.448922
Q8C5Q4	WT_NT-WT_EGCGEE	0.068871	0.425704	0.161781	4	0.879321	0.956038
Q8C6E0	WT_NT-WT_EGCGEE	0.0539848	0.0948385	0.569229	8	0.584824	0.806459
Q8C6I2	WT_NT-WT_EGCGEE	0.0196428	0.22971	0.0855112	8	0.933956	0.976489
Q8C729	WT_NT-WT_EGCGEE	0.164599	0.0849824	1.93686	6	0.100881	0.345327
Q8C754	WT_NT-WT_EGCGEE	0.160054	0.189702	0.843713	7	0.426718	0.692276
Q8C7K6	WT_NT-WT_EGCGEE	0.216898	0.180375	1.20249	7	0.268267	0.5625
Q8C7M3	WT_NT-WT_EGCGEE	0.0520499	0.126592	0.411162	7	0.693249	0.87039
Q8C7R4	WT_NT-WT_EGCGEE	0.18584	0.315888	0.588311	7	0.574806	0.798621
Q8C854	WT_NT-WT_EGCGEE	0.163136	0.0519093	3.14271	32	0.00359599	0.0417582
Q8C878	WT_NT-WT_EGCGEE	-0.0488546	0.152323	-0.320729	8	0.756633	0.898393
Q8C8N2	WT_NT-WT_EGCGEE	0.236316	0.143509	1.64671	31	0.10972	0.355696
Q8C8R3	WT_NT-WT_EGCGEE	0.0245946	0.0409183	0.601067	493	0.548072	0.779317
Q8C8T8	WT_NT-WT_EGCGEE	0.133837	0.156707	0.854062	7	0.421334	0.68911
Q8CAA7	WT_NT-WT_EGCGEE	-0.0225108	0.0536277	-0.41976	99	0.67557	0.862952
Q8CAQ8	WT_NT-WT_EGCGEE	-0.109213	0.0445075	-2.45382	151	0.0152717	0.11064
Q8CAY6	WT_NT-WT_EGCGEE	-0.125476	0.106952	-1.17319	40	0.247657	0.540203
Q8CBE3	WT_NT-WT_EGCGEE	-0.0116678	0.0817788	-0.142676	43	0.887213	0.959342
Q8CBW3	WT_NT-WT_EGCGEE	-0.125197	0.105081	-1.19143	18	0.248957	0.5419
Q8CBY8	WT_NT-WT_EGCGEE	-0.0637119	0.181024	-0.351953	13	0.730513	0.883386
Q8CC35	WT_NT-WT_EGCGEE	-0.0372485	0.088403	-0.421349	14	0.679898	0.866201
Q8CCB4	WT_NT-WT_EGCGEE	0.157314	0.227609	0.691157	7	0.511729	0.754152
Q8CCJ4	WT_NT-WT_EGCGEE	0.112555	0.11366	0.990279	6	0.360277	0.644384
Q8CCN5	WT_NT-WT_EGCGEE	0.0497352	0.101517	0.489918	9	0.635912	0.843365
Q8CCT4	WT_NT-WT_EGCGEE	0.231315	0.172836	1.33835	7	0.222619	0.511644
Q8CDG3	WT_NT-WT_EGCGEE	-0.0961505	0.170538	-0.563808	4	0.602994	0.822779
Q8CDN6	WT_NT-WT_EGCGEE	-0.115539	0.0580694	-1.98967	38	0.0538588	0.23975
Q8CEI1	WT_NT-WT_EGCGEE	-0.0657746	0.350139	-0.187853	8	0.855669	0.94353
Q8CFE4	WT_NT-WT_EGCGEE	-0.368394	0.105582	-3.48917	6	0.0129965	0.101098
Q8CFV4	WT_NT-WT_EGCGEE	0.263344	0.234101	1.12491	8	0.293242	0.587906
Q8CFV9	WT_NT-WT_EGCGEE	0.0766041	0.274131	0.279443	7	0.787981	0.913606
Q8CG76	WT_NT-WT_EGCGEE	0.0332356	0.0907718	0.366144	18	0.718526	0.880956
Q8CGC7	WT_NT-WT_EGCGEE	0.0844437	0.0903826	0.934291	68	0.35346	0.637485
Q8CGE9	WT_NT-WT_EGCGEE	0.250738	0.436675	0.574199	4	0.596579	0.817098
Q8CGF6	WT_NT-WT_EGCGEE	-0.0547732	0.0674609	-0.811926	25	0.424498	0.690521
Q8CGK3	WT_NT-WT_EGCGEE	-0.154895	0.071006	-2.18143	62	0.0329524	0.175466
Q8CGP2	WT_NT-WT_EGCGEE	0.411291	0.0679409	6.05366	16	1.67391e-05	0.000678246
Q8CGP6	WT_NT-WT_EGCGEE	0.527529	0.235065	2.24418	8	0.0550653	0.241895
Q8CGY8	WT_NT-WT_EGCGEE	-0.0804593	0.0763243	-1.05418	82	0.294898	0.589554
Q8CH72	WT_NT-WT_EGCGEE	0.16546	0.331877	0.498559	6	0.635837	0.843365
Q8CHC4	WT_NT-WT_EGCGEE	0.0242788	0.0357143	0.679806	266	0.497219	0.746751
Q8CHG7	WT_NT-WT_EGCGEE	0.130039	0.0452234	2.87548	55	0.00572781	0.0584093
Q8CHH9	WT_NT-WT_EGCGEE	-0.0579033	0.038478	-1.50484	90	0.135866	0.402621
Q8CHP8	WT_NT-WT_EGCGEE	-0.0158745	0.0543921	-0.291852	57	0.771459	0.90658
Q8CHT0	WT_NT-WT_EGCGEE	-0.245116	0.312546	-0.784256	6	0.462719	0.717703
Q8CHT1	WT_NT-WT_EGCGEE	-0.0987322	0.0465657	-2.12027	9	0.0630095	0.260525
Q8CHU3	WT_NT-WT_EGCGEE	0.169526	0.0523989	3.23529	13	0.00651	0.0647532
Q8CHX7	WT_NT-WT_EGCGEE	-0.0137649	0.280288	-0.0491099	6	0.962426	0.986405
Q8CI32	WT_NT-WT_EGCGEE	-0.152953	0.122187	-1.25179	7	0.250853	0.544558
Q8CI61	WT_NT-WT_EGCGEE	0.363598	0.122122	2.97733	5	0.0308949	0.169969
Q8CI71	WT_NT-WT_EGCGEE	-0.247384	0.247913	-0.997865	7	0.351581	0.635833
Q8CI94	WT_NT-WT_EGCGEE	0.102833	0.0385066	2.67053	204	0.00818377	0.073563
Q8CIB5	WT_NT-WT_EGCGEE	-0.0128293	0.0661	-0.194089	24	0.84774	0.941058
Q8CIE6	WT_NT-WT_EGCGEE	0.0521328	0.109293	0.477001	20	0.638532	0.844118
Q8CIG8	WT_NT-WT_EGCGEE	-0.104031	0.386675	-0.269039	6	0.796912	0.915974
Q8CIN4	WT_NT-WT_EGCGEE	0.0633308	0.125954	0.50281	8	0.628646	0.841546
Q8CJ19	WT_NT-WT_EGCGEE	-0.00969309	0.184597	-0.0525095	8	0.95941	0.984844
Q8CJH3	WT_NT-WT_EGCGEE	0.0715302	0.108313	0.660406	4	0.545087	0.77682
Q8JZN5	WT_NT-WT_EGCGEE	-0.146633	0.0850078	-1.72494	25	0.0968824	0.338504
Q8JZP2	WT_NT-WT_EGCGEE	0.0288588	0.243324	0.118602	8	0.908515	0.964974
Q8JZQ2	WT_NT-WT_EGCGEE	-0.0554748	0.0830463	-0.667998	31	0.509078	0.754152
Q8JZS0	WT_NT-WT_EGCGEE	0.231686	0.0588834	3.93465	5	0.0110188	0.0894406
Q8JZU2	WT_NT-WT_EGCGEE	0.0843199	0.0999332	0.843763	11	0.416774	0.686128
Q8K021	WT_NT-WT_EGCGEE	0.0270216	0.072271	0.373893	58	0.709847	0.877596
Q8K045	WT_NT-WT_EGCGEE	0.445523	0.226836	1.96408	7	0.0902753	0.32459
Q8K0G5	WT_NT-WT_EGCGEE	0.26218	0.177991	1.47299	6	0.19118	0.47677
Q8K0S0	WT_NT-WT_EGCGEE	0.00403746	0.110739	0.0364591	36	0.971118	0.9873
Q8K0T0	WT_NT-WT_EGCGEE	0.0486564	0.0381517	1.27534	158	0.204061	0.495255
Q8K0T4	WT_NT-WT_EGCGEE	-0.246577	0.299194	-0.824138	5	0.447377	0.707554
Q8K0U4	WT_NT-WT_EGCGEE	0.0085096	0.0464567	0.183173	195	0.854853	0.94353
Q8K183	WT_NT-WT_EGCGEE	0.0515719	0.0759664	0.678877	84	0.499082	0.747699
Q8K1L5	WT_NT-WT_EGCGEE	0.473213	0.0797248	5.93558	16	2.09261e-05	0.000832585
Q8K1M6	WT_NT-WT_EGCGEE	-0.00951631	0.0314061	-0.303008	270	0.762117	0.901832
Q8K1Z0	WT_NT-WT_EGCGEE	-0.286487	0.0477555	-5.99903	30	1.39806e-06	8.92918e-05
Q8K212	WT_NT-WT_EGCGEE	0.0982254	0.0668361	1.46965	58	0.147061	0.421391
Q8K221	WT_NT-WT_EGCGEE	-0.325096	0.0645649	-5.03518	7	0.00150459	0.0222662
Q8K274	WT_NT-WT_EGCGEE	0.0264854	0.087641	0.302203	18	0.765961	0.903857
Q8K2B3	WT_NT-WT_EGCGEE	-0.134876	0.0456417	-2.9551	163	0.00358916	0.0417582
Q8K2C6	WT_NT-WT_EGCGEE	-0.253916	0.223858	-1.13427	6	0.299955	0.594279
Q8K2C9	WT_NT-WT_EGCGEE	-0.0189163	0.13686	-0.138217	23	0.891272	0.959783
Q8K2K6	WT_NT-WT_EGCGEE	0.299069	0.13041	2.29329	5	0.0703595	0.279939
Q8K2P7	WT_NT-WT_EGCGEE	-0.298757	0.175195	-1.70529	7	0.131911	0.397699
Q8K2Q7	WT_NT-WT_EGCGEE	0.0182061	0.0906863	0.200759	5	0.848798	0.941058
Q8K2T1	WT_NT-WT_EGCGEE	-0.385537	0.411651	-0.936564	8	0.37639	0.654282
Q8K310	WT_NT-WT_EGCGEE	0.188077	0.0571932	3.28845	131	0.00129377	0.0196248
Q8K341	WT_NT-WT_EGCGEE	-0.170028	0.0623871	-2.72536	16	0.0149729	0.10994
Q8K354	WT_NT-WT_EGCGEE	0.0289123	0.0316232	0.914273	4	0.412299	0.6838
Q8K386	WT_NT-WT_EGCGEE	-0.0040943	0.348523	-0.0117476	4	0.99119	0.99529
Q8K3H0	WT_NT-WT_EGCGEE	0.00700574	0.0545782	0.128362	34	0.898619	0.961194
Q8K3J1	WT_NT-WT_EGCGEE	0.140254	0.0453887	3.09006	24	0.00500541	0.0523626
Q8K3W0	WT_NT-WT_EGCGEE	0.0452033	0.125107	0.361316	8	0.727219	0.881461
Q8K400	WT_NT-WT_EGCGEE	0.0693647	0.0920102	0.753881	26	0.457694	0.713717
Q8K406	WT_NT-WT_EGCGEE	-0.874162	0.414636	-2.10827	7	0.0729751	0.286012
Q8K4F5	WT_NT-WT_EGCGEE	0.489162	0.052246	9.36268	5	0.000234225	0.005466
Q8K4G5	WT_NT-WT_EGCGEE	-0.0450504	0.242238	-0.185976	8	0.857093	0.943952
Q8K4X7	WT_NT-WT_EGCGEE	0.362136	0.290395	1.24705	6	0.258851	0.554532
Q8K4Z3	WT_NT-WT_EGCGEE	0.0871603	0.0982926	0.886743	30	0.382271	0.659397
Q8K4Z5	WT_NT-WT_EGCGEE	0.283891	0.167955	1.69028	8	0.129442	0.394137
Q8K5B2	WT_NT-WT_EGCGEE	-0.474348	0.348546	-1.36093	6	0.22243	0.511644
Q8QZS1	WT_NT-WT_EGCGEE	-0.192855	0.105935	-1.8205	47	0.0750531	0.28973
Q8QZT1	WT_NT-WT_EGCGEE	0.0618241	0.0409933	1.50815	88	0.135098	0.402309
Q8QZT2	WT_NT-WT_EGCGEE	0.414771	0.0391379	10.5977	5	0.000129326	0.00344917
Q8R001	WT_NT-WT_EGCGEE	-0.373302	0.068742	-5.43047	17	4.49832e-05	0.00153766
Q8R010	WT_NT-WT_EGCGEE	0.21063	0.0759527	2.77317	6	0.0322868	0.174521
Q8R016	WT_NT-WT_EGCGEE	0.0364856	0.0544056	0.670623	56	0.505217	0.751422
Q8R050	WT_NT-WT_EGCGEE	-0.00983266	0.0351337	-0.279864	9	0.785908	0.913505
Q8R071	WT_NT-WT_EGCGEE	-0.0379878	0.0544078	-0.698205	73	0.487267	0.737188
Q8R081	WT_NT-WT_EGCGEE	0.0856465	0.0548426	1.56168	77	0.122465	0.379176
Q8R0A5	WT_NT-WT_EGCGEE	-0.0438712	0.0331775	-1.32232	25	0.198033	0.487222
Q8R0A7	WT_NT-WT_EGCGEE	-0.151425	0.0705827	-2.14535	54	0.0364392	0.187334
Q8R0F8	WT_NT-WT_EGCGEE	-0.0176224	0.0537369	-0.327939	17	0.746962	0.894365
Q8R0H9	WT_NT-WT_EGCGEE	1.35864	0.426702	3.18405	6	0.0189785	0.12689
Q8R0P4	WT_NT-WT_EGCGEE	0.354504	0.0937847	3.77997	5	0.0128903	0.100594
Q8R0S2	WT_NT-WT_EGCGEE	-0.105277	0.0901208	-1.16818	62	0.247206	0.540203
Q8R0S4	WT_NT-WT_EGCGEE	-0.156946	0.214714	-0.730955	6	0.492352	0.741277
Q8R0Y6	WT_NT-WT_EGCGEE	-0.0611875	0.0541181	-1.13063	148	0.26004	0.555518
Q8R105	WT_NT-WT_EGCGEE	-0.241536	0.25663	-0.941185	8	0.374157	0.652725
Q8R123	WT_NT-WT_EGCGEE	0.315425	0.086939	3.62812	7	0.00841888	0.0745716
Q8R127	WT_NT-WT_EGCGEE	-0.447662	0.145541	-3.07584	13	0.00884879	0.076975
Q8R164	WT_NT-WT_EGCGEE	-0.0983516	0.0608875	-1.6153	38	0.114519	0.363794
Q8R191	WT_NT-WT_EGCGEE	0.239387	0.115599	2.07084	9	0.0682712	0.272523
Q8R1B4	WT_NT-WT_EGCGEE	0.167375	0.101897	1.64258	21	0.11536	0.364556
Q8R1B5	WT_NT-WT_EGCGEE	0.15764	0.171816	0.917495	8	0.385708	0.66297
Q8R1G2	WT_NT-WT_EGCGEE	0.064783	0.0825273	0.784988	7	0.4582	0.71376
Q8R1I1	WT_NT-WT_EGCGEE	0.00192667	0.0999562	0.0192752	8	0.985094	0.992431
Q8R1N4	WT_NT-WT_EGCGEE	-0.137914	0.109247	-1.2624	13	0.228981	0.522297
Q8R1Q8	WT_NT-WT_EGCGEE	0.0330466	0.0782868	0.422122	77	0.674112	0.86242
Q8R1T1	WT_NT-WT_EGCGEE	-0.0229296	0.298831	-0.0767311	7	0.940985	0.976805
Q8R2R9	WT_NT-WT_EGCGEE	0.10103	0.0919787	1.09841	43	0.278139	0.570446
Q8R2Y0	WT_NT-WT_EGCGEE	0.138444	0.17405	0.795424	7	0.452491	0.710641
Q8R2Y8	WT_NT-WT_EGCGEE	-0.602579	0.141846	-4.24811	8	0.00280635	0.0349282
Q8R307	WT_NT-WT_EGCGEE	1.32917	0.737079	1.80329	5	0.131201	0.397533
Q8R317	WT_NT-WT_EGCGEE	0.269325	0.0622232	4.32837	18	0.000404823	0.00829732
Q8R326	WT_NT-WT_EGCGEE	-0.0441816	0.0592107	-0.746176	18	0.465196	0.71867
Q8R366	WT_NT-WT_EGCGEE	-0.0901064	0.0696375	-1.29394	51	0.201517	0.491559
Q8R395	WT_NT-WT_EGCGEE	0.143651	0.309914	0.463518	7	0.65706	0.853229
Q8R3F5	WT_NT-WT_EGCGEE	0.0614257	0.264175	0.232519	8	0.821973	0.925671
Q8R3P0	WT_NT-WT_EGCGEE	-0.154289	0.0397399	-3.88247	6	0.00814734	0.0735078
Q8R3S6	WT_NT-WT_EGCGEE	-0.61453	0.24194	-2.54001	10	0.0293628	0.164215
Q8R3V5	WT_NT-WT_EGCGEE	0.0260809	0.110063	0.236964	48	0.813694	0.921321
Q8R3Z5	WT_NT-WT_EGCGEE	0.0102265	0.245762	0.0416115	8	0.967828	0.9873
Q8R404	WT_NT-WT_EGCGEE	-0.102737	0.104956	-0.978864	8	0.356317	0.641209
Q8R464	WT_NT-WT_EGCGEE	-0.251135	0.124498	-2.01718	53	0.0487546	0.224105
Q8R4E6	WT_NT-WT_EGCGEE	-0.0501421	0.160764	-0.311899	4	0.770699	0.906243
Q8R4N0	WT_NT-WT_EGCGEE	-0.162477	0.117548	-1.38222	22	0.180778	0.469387
Q8R4U7	WT_NT-WT_EGCGEE	0.0340682	0.133095	0.255969	5	0.808172	0.920663
Q8R570	WT_NT-WT_EGCGEE	0.0135375	0.0616097	0.21973	85	0.826608	0.928356
Q8R574	WT_NT-WT_EGCGEE	-0.0985251	0.0734365	-1.34164	32	0.189158	0.474753
Q8R5C5	WT_NT-WT_EGCGEE	-0.0523337	0.119388	-0.438349	36	0.663752	0.856221
Q8R5H1	WT_NT-WT_EGCGEE	-0.120969	0.138116	-0.875849	6	0.414796	0.68527
Q8R5H6	WT_NT-WT_EGCGEE	0.0620006	0.074236	0.835183	80	0.406102	0.679524
Q8R5J9	WT_NT-WT_EGCGEE	-0.145341	0.110861	-1.31102	8	0.226229	0.517979
Q8R5M8	WT_NT-WT_EGCGEE	-0.0263465	0.0644577	-0.40874	42	0.684807	0.868352
Q8VBV7	WT_NT-WT_EGCGEE	-0.0806317	0.0745295	-1.08188	9	0.307442	0.598365
Q8VBW6	WT_NT-WT_EGCGEE	0.0146481	0.199511	0.0734197	5	0.944319	0.978112
Q8VBY2	WT_NT-WT_EGCGEE	-0.124955	0.109465	-1.14151	23	0.265405	0.560608
Q8VBZ3	WT_NT-WT_EGCGEE	-0.120841	0.0709624	-1.70289	6	0.139481	0.408796
Q8VCD6	WT_NT-WT_EGCGEE	0.178871	0.102057	1.75265	14	0.101522	0.346546
Q8VCE6	WT_NT-WT_EGCGEE	0.0386053	0.151674	0.254528	5	0.809225	0.920763
Q8VCI5	WT_NT-WT_EGCGEE	-0.429217	0.327741	-1.30962	4	0.260478	0.555518
Q8VCM8	WT_NT-WT_EGCGEE	0.233854	0.245579	0.952256	7	0.372682	0.652725
Q8VCR7	WT_NT-WT_EGCGEE	-0.176325	0.235865	-0.74757	7	0.479075	0.728975
Q8VCT3	WT_NT-WT_EGCGEE	-0.0481025	0.0816806	-0.58891	30	0.56033	0.789275
Q8VCW8	WT_NT-WT_EGCGEE	-0.0782575	0.0878748	-0.890557	62	0.37661	0.654282
Q8VCX5	WT_NT-WT_EGCGEE	0.123245	0.174711	0.70542	7	0.50334	0.750236
Q8VCY8	WT_NT-WT_EGCGEE	-0.268186	0.201638	-1.33004	8	0.220174	0.511613
Q8VD04	WT_NT-WT_EGCGEE	0.243244	0.121108	2.00848	15	0.0629476	0.260525
Q8VD33	WT_NT-WT_EGCGEE	-0.0353045	0.121998	-0.289385	12	0.777226	0.909244
Q8VD37	WT_NT-WT_EGCGEE	0.147795	0.0574771	2.57138	99	0.0116165	0.0927408
Q8VDD5	WT_NT-WT_EGCGEE	-0.0071642	0.0510418	-0.14036	163	0.888549	0.959342
Q8VDJ3	WT_NT-WT_EGCGEE	-0.00131878	0.100568	-0.0131133	21	0.989661	0.995183
Q8VDK1	WT_NT-WT_EGCGEE	-0.00349285	0.0879277	-0.0397241	7	0.969422	0.9873
Q8VDM4	WT_NT-WT_EGCGEE	0.0153263	0.0625098	0.245183	89	0.806879	0.920663
Q8VDM6	WT_NT-WT_EGCGEE	-0.266141	0.0665019	-4.00201	6	0.0071027	0.0683948
Q8VDN2	WT_NT-WT_EGCGEE	-0.0475393	0.0434279	-1.09467	153	0.275381	0.568524
Q8VDN4	WT_NT-WT_EGCGEE	0.333994	0.222999	1.49773	7	0.177871	0.469105
Q8VDP4	WT_NT-WT_EGCGEE	0.298228	0.138196	2.15801	8	0.0629847	0.260525
Q8VDP6	WT_NT-WT_EGCGEE	-0.0133318	0.135394	-0.0984667	7	0.924322	0.971723
Q8VDQ1	WT_NT-WT_EGCGEE	0.0626081	0.0428106	1.46244	14	0.165704	0.451869
Q8VDQ8	WT_NT-WT_EGCGEE	0.00529326	0.0480138	0.110244	121	0.912398	0.965172
Q8VE33	WT_NT-WT_EGCGEE	0.0951751	0.0695387	1.36866	53	0.176878	0.468225
Q8VE47	WT_NT-WT_EGCGEE	0.0678647	0.0840963	0.806988	30	0.426025	0.691827
Q8VE62	WT_NT-WT_EGCGEE	0.0760052	0.103283	0.73589	8	0.482814	0.733744
Q8VE70	WT_NT-WT_EGCGEE	-0.0308433	0.0256385	-1.20301	6	0.274285	0.56751
Q8VE88	WT_NT-WT_EGCGEE	0.0870853	0.0680717	1.27932	7	0.241556	0.534906
Q8VE97	WT_NT-WT_EGCGEE	0.101422	0.034523	2.9378	4	0.0424821	0.207871
Q8VEA4	WT_NT-WT_EGCGEE	0.150292	0.158228	0.949844	8	0.37	0.650246
Q8VED9	WT_NT-WT_EGCGEE	0.13983	0.0823182	1.69865	35	0.0982597	0.34068
Q8VEH3	WT_NT-WT_EGCGEE	0.124661	0.112588	1.10724	7	0.304782	0.596536
Q8VEH5	WT_NT-WT_EGCGEE	-0.0624937	0.0913212	-0.684329	56	0.49659	0.746269
Q8VEJ9	WT_NT-WT_EGCGEE	0.0587058	0.208622	0.281398	6	0.787858	0.913606
Q8VEK0	WT_NT-WT_EGCGEE	-0.417049	0.0951592	-4.38264	9	0.00176432	0.0243296
Q8VEK3	WT_NT-WT_EGCGEE	0.105949	0.0550359	1.9251	131	0.0563848	0.245462
Q8VEM8	WT_NT-WT_EGCGEE	0.00949495	0.0397943	0.238601	77	0.812049	0.921321
Q8VHH5	WT_NT-WT_EGCGEE	0.124362	0.0451002	2.75745	27	0.0103195	0.0846129
Q8VHI6	WT_NT-WT_EGCGEE	-0.0361679	0.0834156	-0.433587	21	0.66901	0.86046
Q8VHK5	WT_NT-WT_EGCGEE	-0.0217134	0.0887349	-0.244699	8	0.812849	0.921321
Q8VHL1	WT_NT-WT_EGCGEE	-0.069079	0.0664378	-1.03975	33	0.306012	0.596618
Q8VHQ9	WT_NT-WT_EGCGEE	-0.0646946	0.106041	-0.610089	17	0.549872	0.779922
Q8VHW2	WT_NT-WT_EGCGEE	0.0659193	0.0618075	1.06653	41	0.292426	0.587029
Q8VIJ6	WT_NT-WT_EGCGEE	0.0896888	0.0500802	1.7909	90	0.076671	0.292835
Q8WTY4	WT_NT-WT_EGCGEE	-0.0783019	0.0707866	-1.10617	15	0.286079	0.580531
Q91V09	WT_NT-WT_EGCGEE	0.0407218	0.0841587	0.483869	31	0.631879	0.842159
Q91V12	WT_NT-WT_EGCGEE	0.0530792	0.0427219	1.24244	95	0.217134	0.509628
Q91V14	WT_NT-WT_EGCGEE	-0.199189	0.0588234	-3.38623	178	0.000872012	0.0147753
Q91V41	WT_NT-WT_EGCGEE	-0.0326269	0.0416774	-0.782843	52	0.43727	0.699605
Q91V57	WT_NT-WT_EGCGEE	0.382122	0.203633	1.87653	7	0.102689	0.347162
Q91V61	WT_NT-WT_EGCGEE	-0.0387537	0.0422599	-0.917031	62	0.36268	0.64439
Q91V64	WT_NT-WT_EGCGEE	0.191037	0.268166	0.712385	5	0.508079	0.754152
Q91V76	WT_NT-WT_EGCGEE	-0.120326	0.0822748	-1.46249	8	0.181753	0.469387
Q91V92	WT_NT-WT_EGCGEE	0.0313053	0.0487983	0.641524	159	0.522106	0.759228
Q91VC7	WT_NT-WT_EGCGEE	-0.714701	0.398268	-1.79452	6	0.122881	0.379176
Q91VD9	WT_NT-WT_EGCGEE	-0.146893	0.0366293	-4.01027	211	8.41636e-05	0.00252176
Q91VE0	WT_NT-WT_EGCGEE	0.0860996	0.211229	0.407612	6	0.697703	0.872243
Q91VF2	WT_NT-WT_EGCGEE	-0.185379	0.438743	-0.422523	6	0.687367	0.868422
Q91VI7	WT_NT-WT_EGCGEE	-0.0728474	0.0523881	-1.39053	69	0.168836	0.456302
Q91VK4	WT_NT-WT_EGCGEE	0.0893064	0.112606	0.793084	5	0.463683	0.717703
Q91VM5	WT_NT-WT_EGCGEE	0.151743	0.0421394	3.60099	27	0.00125874	0.0192135
Q91VM9	WT_NT-WT_EGCGEE	-0.12768	0.0667286	-1.91342	60	0.0604691	0.255232
Q91VN4	WT_NT-WT_EGCGEE	-0.0441031	0.0601377	-0.733369	34	0.46836	0.720867
Q91VR2	WT_NT-WT_EGCGEE	-0.00175059	0.0458702	-0.038164	62	0.96968	0.9873
Q91VR5	WT_NT-WT_EGCGEE	0.0222569	0.0687016	0.323965	82	0.746789	0.894365
Q91VR7	WT_NT-WT_EGCGEE	0.329212	0.234605	1.40326	8	0.198141	0.487222
Q91VR8	WT_NT-WT_EGCGEE	-0.280568	0.106629	-2.63125	8	0.0301196	0.167044
Q91VT4	WT_NT-WT_EGCGEE	-0.0461037	0.1737	-0.265421	8	0.797397	0.915974
Q91VU0	WT_NT-WT_EGCGEE	0.396014	0.292675	1.35308	5	0.233989	0.527694
Q91VW3	WT_NT-WT_EGCGEE	0.070236	0.0769687	0.912527	41	0.366826	0.647634
Q91VW5	WT_NT-WT_EGCGEE	0.61933	0.283235	2.18663	4	0.0940457	0.332211
Q91VZ6	WT_NT-WT_EGCGEE	0.0827186	0.0581175	1.4233	18	0.171751	0.461617
Q91W43	WT_NT-WT_EGCGEE	-0.00609959	0.0214119	-0.284869	4	0.789885	0.913752
Q91W50	WT_NT-WT_EGCGEE	0.0941196	0.0927492	1.01478	13	0.328728	0.617988
Q91W61	WT_NT-WT_EGCGEE	0.0759505	0.571118	0.132986	6	0.898553	0.961194
Q91W69	WT_NT-WT_EGCGEE	-0.042027	0.261678	-0.160606	8	0.876385	0.954234
Q91W90	WT_NT-WT_EGCGEE	-0.207446	0.189161	-1.09666	6	0.314842	0.605873
Q91WC3	WT_NT-WT_EGCGEE	0.0235263	0.0523242	0.449626	135	0.653701	0.850517
Q91WD5	WT_NT-WT_EGCGEE	-0.0992617	0.0569669	-1.74244	98	0.0845678	0.309572
Q91WG7	WT_NT-WT_EGCGEE	-0.0299665	0.0909708	-0.329408	36	0.743756	0.892479
Q91WJ8	WT_NT-WT_EGCGEE	-0.0348144	0.370294	-0.0940181	7	0.927729	0.973188
Q91WK2	WT_NT-WT_EGCGEE	0.0605224	0.149324	0.405309	15	0.690972	0.87039
Q91WK5	WT_NT-WT_EGCGEE	0.0258196	0.176295	0.146457	15	0.885511	0.958152
Q91WQ3	WT_NT-WT_EGCGEE	-0.0405368	0.0659712	-0.614463	47	0.541873	0.773603
Q91WS0	WT_NT-WT_EGCGEE	-0.348191	0.0568395	-6.12586	33	6.66452e-07	4.75729e-05
Q91X97	WT_NT-WT_EGCGEE	0.0254904	0.120126	0.212197	27	0.833547	0.931408
Q91XF0	WT_NT-WT_EGCGEE	0.149882	0.204544	0.732761	7	0.48751	0.737188
Q91XL9	WT_NT-WT_EGCGEE	0.262064	0.0828626	3.16263	23	0.00434966	0.0475523
Q91XM9	WT_NT-WT_EGCGEE	-0.114	0.0529798	-2.15176	100	0.0338234	0.178068
Q91XQ0	WT_NT-WT_EGCGEE	0.364665	0.397958	0.916341	6	0.394826	0.672451
Q91XU3	WT_NT-WT_EGCGEE	-0.162835	0.149906	-1.08625	23	0.288624	0.58302
Q91XV3	WT_NT-WT_EGCGEE	0.37632	0.0593967	6.3357	70	1.9827e-08	2.09218e-06
Q91YD9	WT_NT-WT_EGCGEE	0.0293559	0.0573203	0.512138	5	0.630366	0.842067
Q91YE6	WT_NT-WT_EGCGEE	0.127403	0.166528	0.765057	17	0.454728	0.712256
Q91YM2	WT_NT-WT_EGCGEE	-0.386559	0.366336	-1.0552	6	0.331957	0.621651
Q91YP2	WT_NT-WT_EGCGEE	0.295401	0.0996107	2.96555	8	0.0179929	0.122212
Q91YQ5	WT_NT-WT_EGCGEE	-0.207442	0.104279	-1.98929	55	0.0516513	0.232575
Q91YR1	WT_NT-WT_EGCGEE	0.074492	0.0577047	1.29092	15	0.216274	0.50813
Q91YT0	WT_NT-WT_EGCGEE	-0.120982	0.0503405	-2.40327	141	0.0175492	0.120316
Q91Z31	WT_NT-WT_EGCGEE	-0.0567944	0.0996367	-0.570014	26	0.573561	0.798621
Q91Z38	WT_NT-WT_EGCGEE	0.0676266	0.0510013	1.32598	10	0.214336	0.508
Q91Z53	WT_NT-WT_EGCGEE	-0.192195	0.0719147	-2.67253	33	0.0116068	0.0927408
Q91Z61	WT_NT-WT_EGCGEE	-0.227156	0.0645452	-3.51934	8	0.00785349	0.0719261
Q91Z67	WT_NT-WT_EGCGEE	0.00373326	0.453997	0.0082231	5	0.993757	0.99628
Q91ZA3	WT_NT-WT_EGCGEE	-0.114847	0.0787418	-1.45853	53	0.150597	0.425726
Q91ZJ5	WT_NT-WT_EGCGEE	-0.170159	0.0588999	-2.88894	61	0.00534413	0.0551924
Q91ZP9	WT_NT-WT_EGCGEE	-0.0612744	0.0807572	-0.758749	22	0.456055	0.712256
Q91ZR1	WT_NT-WT_EGCGEE	0.196678	0.206158	0.954016	7	0.37185	0.652553
Q91ZX7	WT_NT-WT_EGCGEE	-0.046133	0.0638871	-0.722103	55	0.473291	0.72419
Q91ZZ3	WT_NT-WT_EGCGEE	0.0193301	0.100346	0.192634	9	0.851523	0.942813
Q920E5	WT_NT-WT_EGCGEE	-0.109129	0.102323	-1.06651	13	0.3056	0.596618
Q920I9	WT_NT-WT_EGCGEE	-0.124018	0.0487539	-2.54376	143	0.0120292	0.0954082
Q920N7	WT_NT-WT_EGCGEE	0.0860387	0.332251	0.258957	4	0.808449	0.920663
Q920P5	WT_NT-WT_EGCGEE	0.151646	0.11704	1.29568	14	0.216041	0.508073
Q920Q4	WT_NT-WT_EGCGEE	0.0763071	0.205781	0.370817	7	0.721741	0.880956
Q921C5	WT_NT-WT_EGCGEE	0.589491	0.198863	2.96431	8	0.0180272	0.122212
Q921E2	WT_NT-WT_EGCGEE	-0.172192	0.158184	-1.08856	5	0.326013	0.614312
Q921F2	WT_NT-WT_EGCGEE	0.0591136	0.0644793	0.916784	41	0.364617	0.64546
Q921F4	WT_NT-WT_EGCGEE	-0.117784	0.0949781	-1.24011	12	0.238636	0.532814
Q921G7	WT_NT-WT_EGCGEE	0.164994	0.0615806	2.67932	25	0.0128585	0.100594
Q921H8	WT_NT-WT_EGCGEE	-0.128788	0.099344	-1.29638	17	0.212167	0.503844
Q921I1	WT_NT-WT_EGCGEE	-0.161721	0.0359765	-4.49518	165	1.30389e-05	0.000565097
Q921J2	WT_NT-WT_EGCGEE	0.29111	0.061612	4.72489	6	0.00324158	0.0387553
Q921M3	WT_NT-WT_EGCGEE	0.20626	0.152327	1.35406	5	0.233698	0.527615
Q921M7	WT_NT-WT_EGCGEE	-0.0450531	0.0516744	-0.871866	68	0.386349	0.663602
Q921Q7	WT_NT-WT_EGCGEE	0.302489	0.3856	0.784463	7	0.458488	0.71376
Q921W4	WT_NT-WT_EGCGEE	-0.391079	0.269474	-1.45127	5	0.206413	0.497976
Q922B1	WT_NT-WT_EGCGEE	-0.381397	0.213099	-1.78977	8	0.111279	0.358663
Q922B2	WT_NT-WT_EGCGEE	0.0315991	0.0676571	0.467048	47	0.642623	0.846576
Q922D8	WT_NT-WT_EGCGEE	-0.273876	0.0755736	-3.62397	28	0.00114029	0.0179707
Q922E4	WT_NT-WT_EGCGEE	-0.0782311	0.0642438	-1.21772	24	0.235167	0.528237
Q922F4	WT_NT-WT_EGCGEE	2.34163	0.550202	4.25594	7	0.00376539	0.0431066
Q922H2	WT_NT-WT_EGCGEE	-0.215281	0.163656	-1.31545	8	0.224806	0.515695
Q922J3	WT_NT-WT_EGCGEE	0.717462	0.215737	3.32563	6	0.0158927	0.112454
Q922J6	WT_NT-WT_EGCGEE	0.0616248	0.136159	0.452593	8	0.662863	0.856221
Q922Q1	WT_NT-WT_EGCGEE	-0.265849	0.0804925	-3.30278	6	0.016351	0.114259
Q922Q4	WT_NT-WT_EGCGEE	-0.0614418	0.094282	-0.651681	21	0.521676	0.759057
Q922Q8	WT_NT-WT_EGCGEE	0.20408	0.0865513	2.35791	18	0.0298941	0.166406
Q922Q9	WT_NT-WT_EGCGEE	0.371799	0.23158	1.60549	8	0.147054	0.421391
Q922R1	WT_NT-WT_EGCGEE	0.643225	0.243824	2.63807	6	0.0386398	0.195072
Q922R5	WT_NT-WT_EGCGEE	0.472431	0.221622	2.13169	8	0.0656197	0.267662
Q922R8	WT_NT-WT_EGCGEE	0.106843	0.0916288	1.16604	65	0.24786	0.540203
Q922S4	WT_NT-WT_EGCGEE	-0.0104666	0.0369988	-0.282891	87	0.777932	0.909244
Q923D2	WT_NT-WT_EGCGEE	-0.124692	0.038146	-3.26881	17	0.00452455	0.0492425
Q923D4	WT_NT-WT_EGCGEE	0.0770625	0.250332	0.307841	5	0.770614	0.906243
Q923G2	WT_NT-WT_EGCGEE	0.269052	0.271529	0.990878	8	0.350765	0.635778
Q923T9	WT_NT-WT_EGCGEE	-0.0957808	0.0615495	-1.55616	34	0.128931	0.39311
Q924L1	WT_NT-WT_EGCGEE	0.444429	0.479007	0.927814	8	0.380645	0.658933
Q924M7	WT_NT-WT_EGCGEE	-0.317433	0.0876209	-3.62279	26	0.00124007	0.0191698
Q925I1	WT_NT-WT_EGCGEE	0.245768	0.075417	3.25879	23	0.00345619	0.0407193
Q925N0	WT_NT-WT_EGCGEE	-0.07401	0.0824988	-0.897104	39	0.375168	0.65321
Q93092	WT_NT-WT_EGCGEE	-0.0461312	0.104564	-0.441177	62	0.66062	0.855785
Q99020	WT_NT-WT_EGCGEE	0.131165	0.0945106	1.38784	31	0.175082	0.465416
Q99104	WT_NT-WT_EGCGEE	0.162187	0.0505749	3.20687	202	0.00156023	0.0227538
Q99J08	WT_NT-WT_EGCGEE	0.0545761	0.0973141	0.560824	27	0.579542	0.804202
Q99J85	WT_NT-WT_EGCGEE	-0.0943768	0.0797874	-1.18285	35	0.24484	0.539476
Q99J99	WT_NT-WT_EGCGEE	0.449952	0.122658	3.66833	19	0.00163348	0.0230527
Q99JA0	WT_NT-WT_EGCGEE	0.0113643	0.188423	0.0603128	8	0.953386	0.982085
Q99JB2	WT_NT-WT_EGCGEE	0.114705	0.0816178	1.40539	24	0.172718	0.462169
Q99JF8	WT_NT-WT_EGCGEE	-0.109212	0.0944022	-1.15688	7	0.28527	0.580083
Q99JG2	WT_NT-WT_EGCGEE	0.0252801	0.155758	0.162304	15	0.873233	0.952915
Q99JI4	WT_NT-WT_EGCGEE	0.136964	0.0725937	1.88672	43	0.065962	0.268417
Q99JI6	WT_NT-WT_EGCGEE	0.232644	0.181025	1.28515	8	0.234697	0.527905
Q99JP0	WT_NT-WT_EGCGEE	-0.324403	0.40699	-0.797079	6	0.45578	0.712256
Q99JP7	WT_NT-WT_EGCGEE	0.0818705	0.0533735	1.53392	49	0.131482	0.397699
Q99JR1	WT_NT-WT_EGCGEE	0.209576	0.0647744	3.23547	32	0.00282121	0.0349341
Q99JX3	WT_NT-WT_EGCGEE	0.312777	0.0988148	3.16528	7	0.0158114	0.112454
Q99JY0	WT_NT-WT_EGCGEE	-0.201337	0.0748233	-2.69083	49	0.00972096	0.0816936
Q99JY8	WT_NT-WT_EGCGEE	-0.202744	0.0749903	-2.7036	9	0.0242503	0.145622
Q99JY9	WT_NT-WT_EGCGEE	-0.018967	0.0458463	-0.413709	129	0.679774	0.866201
Q99K46	WT_NT-WT_EGCGEE	-0.299282	0.18724	-1.59838	9	0.144422	0.417281
Q99K48	WT_NT-WT_EGCGEE	0.163994	0.0802821	2.04272	38	0.0480625	0.22261
Q99K51	WT_NT-WT_EGCGEE	0.0725905	0.0863806	0.840356	55	0.404347	0.677261
Q99K85	WT_NT-WT_EGCGEE	-0.16754	0.0492779	-3.3999	72	0.00110256	0.0177214
Q99KB8	WT_NT-WT_EGCGEE	-0.143499	0.0715762	-2.00484	57	0.0497379	0.227603
Q99KC8	WT_NT-WT_EGCGEE	-0.185119	0.142229	-1.30155	8	0.229298	0.522297
Q99KE1	WT_NT-WT_EGCGEE	0.145525	0.072481	2.00777	9	0.0755999	0.290778
Q99KI0	WT_NT-WT_EGCGEE	0.0305556	0.0481066	0.635163	287	0.525828	0.761901
Q99KJ8	WT_NT-WT_EGCGEE	-0.0152489	0.052642	-0.289672	82	0.772798	0.906954
Q99KK2	WT_NT-WT_EGCGEE	0.0419983	0.162287	0.258791	16	0.799097	0.916544
Q99KK7	WT_NT-WT_EGCGEE	0.121182	0.0846055	1.43231	12	0.177585	0.468988
Q99KN9	WT_NT-WT_EGCGEE	0.456327	0.177051	2.57738	5	0.0495896	0.227512
Q99KP6	WT_NT-WT_EGCGEE	0.011158	0.0663264	0.168229	14	0.86881	0.950215
Q99KQ4	WT_NT-WT_EGCGEE	0.172911	0.16359	1.05698	8	0.321392	0.610377
Q99KU0	WT_NT-WT_EGCGEE	0.131211	0.079439	1.65171	5	0.159503	0.44191
Q99KV1	WT_NT-WT_EGCGEE	0.224833	0.09025	2.49122	8	0.0374508	0.190552
Q99KX1	WT_NT-WT_EGCGEE	-0.128354	0.318141	-0.40345	7	0.698657	0.872243
Q99L04	WT_NT-WT_EGCGEE	0.0585776	0.251447	0.232962	16	0.818745	0.923762
Q99L13	WT_NT-WT_EGCGEE	-0.091589	0.0856986	-1.06873	43	0.291153	0.585441
Q99L43	WT_NT-WT_EGCGEE	0.296371	0.0487553	6.07873	18	9.59557e-06	0.000431268
Q99L45	WT_NT-WT_EGCGEE	0.237095	0.077124	3.0742	15	0.00771308	0.071449
Q99L47	WT_NT-WT_EGCGEE	-0.0272715	0.0539616	-0.505386	41	0.615994	0.832435
Q99LB6	WT_NT-WT_EGCGEE	-0.0274997	0.109978	-0.250048	9	0.808164	0.920663
Q99LC3	WT_NT-WT_EGCGEE	-0.097908	0.0554302	-1.76633	74	0.0814646	0.301489
Q99LC5	WT_NT-WT_EGCGEE	-0.16278	0.0887757	-1.83361	75	0.0706792	0.28075
Q99LD4	WT_NT-WT_EGCGEE	0.0132348	0.0993359	0.133233	24	0.89512	0.960537
Q99LD8	WT_NT-WT_EGCGEE	-0.260762	0.0843517	-3.09137	5	0.0271174	0.154856
Q99LD9	WT_NT-WT_EGCGEE	-0.0147608	0.103161	-0.143085	7	0.890255	0.959783
Q99LF4	WT_NT-WT_EGCGEE	0.0747285	0.0669646	1.11594	59	0.268972	0.5625
Q99LG2	WT_NT-WT_EGCGEE	0.0346643	0.0960979	0.360719	31	0.720756	0.880956
Q99LI8	WT_NT-WT_EGCGEE	0.00449319	0.080514	0.0558063	44	0.955749	0.983299
Q99LP6	WT_NT-WT_EGCGEE	0.103287	0.0922868	1.1192	24	0.274132	0.56751
Q99LR1	WT_NT-WT_EGCGEE	-0.0664992	0.127979	-0.519609	38	0.60635	0.825448
Q99LS3	WT_NT-WT_EGCGEE	0.352221	0.155142	2.27031	3	0.107894	0.355362
Q99LT0	WT_NT-WT_EGCGEE	0.300297	0.308053	0.974823	7	0.362124	0.64439
Q99LX0	WT_NT-WT_EGCGEE	0.0108823	0.0561245	0.193895	42	0.847193	0.941058
Q99LY9	WT_NT-WT_EGCGEE	-0.190184	0.0655823	-2.89994	32	0.00669452	0.0660722
Q99M71	WT_NT-WT_EGCGEE	-0.0937266	0.0632971	-1.48074	35	0.147622	0.421867
Q99M87	WT_NT-WT_EGCGEE	0.219836	0.0740368	2.96928	20	0.00758185	0.0713223
Q99MI1	WT_NT-WT_EGCGEE	0.600249	0.148934	4.03029	4	0.0157298	0.112454
Q99MK8	WT_NT-WT_EGCGEE	-0.00107392	0.0837302	-0.012826	5	0.990263	0.995183
Q99MN1	WT_NT-WT_EGCGEE	-0.0327506	0.108214	-0.302648	15	0.766315	0.903857
Q99MN9	WT_NT-WT_EGCGEE	-0.0342939	0.0516424	-0.664065	74	0.508712	0.754152
Q99MR0	WT_NT-WT_EGCGEE	0.374792	0.180879	2.07205	7	0.076983	0.292849
Q99MR6	WT_NT-WT_EGCGEE	0.0930041	0.142374	0.653239	15	0.52349	0.760329
Q99MR8	WT_NT-WT_EGCGEE	-0.587479	0.104068	-5.64513	5	0.00242094	0.0307625
Q99N28	WT_NT-WT_EGCGEE	-0.0946522	0.0518207	-1.82653	69	0.0720961	0.284516
Q99N96	WT_NT-WT_EGCGEE	-0.110773	0.322063	-0.343949	6	0.742618	0.892244
Q99NB1	WT_NT-WT_EGCGEE	-0.0717417	0.0871966	-0.822758	8	0.434483	0.697414
Q99NB9	WT_NT-WT_EGCGEE	0.0413151	0.233444	0.17698	6	0.865347	0.94817
Q99NE5	WT_NT-WT_EGCGEE	0.214606	0.0397349	5.40095	13	0.000120945	0.00329812
Q99NF2	WT_NT-WT_EGCGEE	0.283795	0.149038	1.90418	8	0.0933646	0.330315
Q99P58	WT_NT-WT_EGCGEE	-0.104128	0.248058	-0.419774	7	0.687234	0.868422
Q99P72	WT_NT-WT_EGCGEE	-0.0146718	0.0415575	-0.353048	233	0.724372	0.881461
Q99PJ0	WT_NT-WT_EGCGEE	0.019134	0.0746849	0.256196	24	0.799983	0.917127
Q99PL6	WT_NT-WT_EGCGEE	0.234104	0.0813304	2.87843	12	0.0138709	0.105202
Q99PT1	WT_NT-WT_EGCGEE	0.0354205	0.0466073	0.759977	61	0.450196	0.709037
Q99PU5	WT_NT-WT_EGCGEE	-0.0578834	0.0612533	-0.944984	73	0.347784	0.633688
Q99PV0	WT_NT-WT_EGCGEE	-0.0466547	0.0880942	-0.5296	4	0.62442	0.839129
Q9CPP6	WT_NT-WT_EGCGEE	-0.0996973	0.0675438	-1.47604	25	0.152419	0.429142
Q9CPQ1	WT_NT-WT_EGCGEE	0.022566	0.0308912	0.730499	36	0.469813	0.721669
Q9CPQ3	WT_NT-WT_EGCGEE	0.260114	0.107838	2.41208	9	0.0391154	0.196538
Q9CPQ8	WT_NT-WT_EGCGEE	-0.164902	0.0813011	-2.02828	18	0.0575938	0.248719
Q9CPR4	WT_NT-WT_EGCGEE	0.0164627	0.0853824	0.192811	26	0.848605	0.941058
Q9CPS6	WT_NT-WT_EGCGEE	-0.800663	0.151571	-5.28243	9	0.000505471	0.00989337
Q9CPU0	WT_NT-WT_EGCGEE	-0.100228	0.0534209	-1.87619	71	0.0647391	0.265857
Q9CPU4	WT_NT-WT_EGCGEE	0.119676	0.115842	1.03309	16	0.316925	0.607564
Q9CPV4	WT_NT-WT_EGCGEE	-0.0326322	0.0421161	-0.774814	91	0.440458	0.701262
Q9CPW0	WT_NT-WT_EGCGEE	0.135537	0.103788	1.3059	7	0.232861	0.527195
Q9CPW4	WT_NT-WT_EGCGEE	0.13772	0.0641779	2.14591	20	0.0443341	0.212646
Q9CPY7	WT_NT-WT_EGCGEE	-0.210645	0.0535622	-3.93271	106	0.000150199	0.00387802
Q9CQ02	WT_NT-WT_EGCGEE	0.222455	0.227915	0.976042	6	0.366738	0.647634
Q9CQ54	WT_NT-WT_EGCGEE	-0.351778	0.0770499	-4.56558	18	0.00023973	0.00554118
Q9CQ60	WT_NT-WT_EGCGEE	0.0105869	0.0882131	0.120015	24	0.90547	0.964272
Q9CQ62	WT_NT-WT_EGCGEE	-0.01007	0.120138	-0.0838197	6	0.935926	0.976716
Q9CQ65	WT_NT-WT_EGCGEE	0.0742648	0.197333	0.376343	7	0.717809	0.880956
Q9CQ69	WT_NT-WT_EGCGEE	-0.0777546	0.154081	-0.504634	8	0.62742	0.840832
Q9CQ75	WT_NT-WT_EGCGEE	-0.0285962	0.00763863	-3.74363	5	0.0133813	0.102774
Q9CQ80	WT_NT-WT_EGCGEE	-0.309949	0.232065	-1.33561	8	0.218425	0.511203
Q9CQ85	WT_NT-WT_EGCGEE	0.461377	0.234488	1.9676	6	0.0966718	0.338504
Q9CQ86	WT_NT-WT_EGCGEE	0.0692754	0.0385984	1.79478	8	0.110431	0.356878
Q9CQ91	WT_NT-WT_EGCGEE	-0.28879	0.215657	-1.33912	8	0.217332	0.509628
Q9CQ92	WT_NT-WT_EGCGEE	-0.146663	0.03934	-3.72809	26	0.000946198	0.0156219
Q9CQA1	WT_NT-WT_EGCGEE	-0.25707	0.190534	-1.34921	7	0.219279	0.51159
Q9CQA3	WT_NT-WT_EGCGEE	-0.0579808	0.0561798	-1.03206	76	0.305318	0.596618
Q9CQC6	WT_NT-WT_EGCGEE	0.0413924	0.146197	0.283128	7	0.785268	0.913505
Q9CQC7	WT_NT-WT_EGCGEE	-0.355169	0.0600434	-5.91521	18	1.34134e-05	0.000571128
Q9CQC9	WT_NT-WT_EGCGEE	0.174204	0.351143	0.496104	6	0.637468	0.844045
Q9CQD1	WT_NT-WT_EGCGEE	0.042762	0.05988	0.714127	6	0.501971	0.749029
Q9CQE1	WT_NT-WT_EGCGEE	-0.101551	0.135838	-0.747592	7	0.479062	0.728975
Q9CQE8	WT_NT-WT_EGCGEE	0.168973	0.0539911	3.12965	30	0.00387954	0.0439983
Q9CQF3	WT_NT-WT_EGCGEE	0.0490258	0.0596412	0.822013	7	0.438168	0.700089
Q9CQF9	WT_NT-WT_EGCGEE	-0.164796	0.199833	-0.824671	11	0.42708	0.6924
Q9CQH3	WT_NT-WT_EGCGEE	0.148258	0.0809961	1.83044	13	0.090198	0.32459
Q9CQH7	WT_NT-WT_EGCGEE	-0.158892	0.156022	-1.01839	26	0.317874	0.607944
Q9CQI3	WT_NT-WT_EGCGEE	0.0173714	0.10018	0.173402	39	0.863233	0.946708
Q9CQI6	WT_NT-WT_EGCGEE	0.0287995	0.0602126	0.478297	33	0.635593	0.843365
Q9CQJ6	WT_NT-WT_EGCGEE	0.0382459	0.143166	0.267144	8	0.796116	0.915974
Q9CQJ8	WT_NT-WT_EGCGEE	-0.271808	0.107486	-2.52877	26	0.0178534	0.122057
Q9CQM5	WT_NT-WT_EGCGEE	-0.0849528	0.0590886	-1.43772	23	0.163981	0.450462
Q9CQM9	WT_NT-WT_EGCGEE	-0.008437	0.0924456	-0.0912645	20	0.92819	0.973188
Q9CQN1	WT_NT-WT_EGCGEE	0.0192413	0.110862	0.173561	20	0.863955	0.947073
Q9CQP2	WT_NT-WT_EGCGEE	-0.0225581	0.0487717	-0.462525	7	0.657738	0.853653
Q9CQQ7	WT_NT-WT_EGCGEE	0.0633518	0.101723	0.622788	72	0.535391	0.769328
Q9CQR2	WT_NT-WT_EGCGEE	0.0985204	0.0460659	2.13869	26	0.0420242	0.207302
Q9CQR4	WT_NT-WT_EGCGEE	0.204369	0.0576024	3.54793	23	0.0017152	0.0237874
Q9CQS8	WT_NT-WT_EGCGEE	0.125871	0.0849678	1.4814	8	0.176778	0.468225
Q9CQU3	WT_NT-WT_EGCGEE	-0.318368	0.304869	-1.04428	5	0.344193	0.63141
Q9CQV1	WT_NT-WT_EGCGEE	-0.117466	0.245639	-0.478206	6	0.649429	0.84829
Q9CQV6	WT_NT-WT_EGCGEE	-0.128415	0.0968441	-1.326	8	0.221449	0.511644
Q9CQV8	WT_NT-WT_EGCGEE	0.134434	0.0310419	4.33072	54	6.49141e-05	0.00210062
Q9CQW1	WT_NT-WT_EGCGEE	0.313718	0.092108	3.40599	26	0.00215205	0.0282326
Q9CQW2	WT_NT-WT_EGCGEE	-0.15895	0.0876826	-1.81279	17	0.0875618	0.317697
Q9CQX2	WT_NT-WT_EGCGEE	-0.000178764	0.126388	-0.0014144	14	0.998891	0.999514
Q9CQX8	WT_NT-WT_EGCGEE	0.549384	0.161067	3.4109	15	0.00387026	0.0439983
Q9CQZ1	WT_NT-WT_EGCGEE	-0.0445036	0.0514014	-0.865806	18	0.39799	0.67482
Q9CQZ5	WT_NT-WT_EGCGEE	-0.0696815	0.124355	-0.560345	8	0.590586	0.812098
Q9CQZ6	WT_NT-WT_EGCGEE	-0.103567	0.0837532	-1.23658	8	0.251313	0.544558
Q9CR00	WT_NT-WT_EGCGEE	-0.288253	0.103432	-2.78688	7	0.0270294	0.154718
Q9CR16	WT_NT-WT_EGCGEE	0.0870179	0.0484687	1.79534	73	0.076738	0.292835
Q9CR20	WT_NT-WT_EGCGEE	-0.25856	0.173076	-1.49392	6	0.185815	0.470743
Q9CR21	WT_NT-WT_EGCGEE	0.182599	0.0856025	2.1331	9	0.0617097	0.259027
Q9CR26	WT_NT-WT_EGCGEE	0.0579465	0.0747032	0.77569	16	0.449246	0.708921
Q9CR29	WT_NT-WT_EGCGEE	0.166683	0.203884	0.817539	8	0.437289	0.699605
Q9CR41	WT_NT-WT_EGCGEE	0.472056	0.317505	1.48677	7	0.180668	0.469387
Q9CR51	WT_NT-WT_EGCGEE	-0.516236	0.104967	-4.91806	15	0.000185695	0.00464621
Q9CR57	WT_NT-WT_EGCGEE	-0.0340031	0.0804648	-0.422583	25	0.676212	0.863317
Q9CR61	WT_NT-WT_EGCGEE	-0.733878	0.0790955	-9.27838	15	1.3262e-07	1.19211e-05
Q9CR62	WT_NT-WT_EGCGEE	-0.00939597	0.0839757	-0.111889	75	0.91121	0.965172
Q9CR67	WT_NT-WT_EGCGEE	-0.337693	0.311302	-1.08478	6	0.319672	0.609941
Q9CR68	WT_NT-WT_EGCGEE	-0.0810328	0.0536332	-1.51087	66	0.135595	0.402621
Q9CR86	WT_NT-WT_EGCGEE	0.00687423	0.359184	0.0191385	5	0.985471	0.992431
Q9CR95	WT_NT-WT_EGCGEE	-0.110421	0.0821738	-1.34375	34	0.187928	0.473133
Q9CRB6	WT_NT-WT_EGCGEE	-0.543358	0.0481909	-11.2751	30	2.60392e-12	1.05328e-09
Q9CRB9	WT_NT-WT_EGCGEE	-0.109974	0.0661994	-1.66125	24	0.109673	0.355696
Q9CRD0	WT_NT-WT_EGCGEE	0.00365306	0.186518	0.0195856	7	0.984921	0.992431
Q9CRY7	WT_NT-WT_EGCGEE	0.240253	0.134209	1.79014	17	0.0912576	0.326039
Q9CS42	WT_NT-WT_EGCGEE	-0.275294	0.266121	-1.03447	7	0.335326	0.624965
Q9CS84	WT_NT-WT_EGCGEE	-0.108755	0.0936421	-1.16139	16	0.262519	0.557608
Q9CT10	WT_NT-WT_EGCGEE	-0.383007	0.213311	-1.79553	7	0.115638	0.364959
Q9CTY5	WT_NT-WT_EGCGEE	-0.0871953	0.273699	-0.318581	7	0.759339	0.900741
Q9CVB6	WT_NT-WT_EGCGEE	-0.00565879	0.0736224	-0.0768624	117	0.938864	0.976805
Q9CWE0	WT_NT-WT_EGCGEE	0.506613	0.233898	2.16596	5	0.0825631	0.30453
Q9CWF2	WT_NT-WT_EGCGEE	0.316539	0.206052	1.53621	8	0.163039	0.449143
Q9CWJ9	WT_NT-WT_EGCGEE	-0.0607507	0.0629716	-0.964731	88	0.337323	0.626136
Q9CWK8	WT_NT-WT_EGCGEE	0.319054	0.247457	1.28933	8	0.233309	0.527615
Q9CWM4	WT_NT-WT_EGCGEE	-0.12171	0.265709	-0.458057	7	0.660792	0.855785
Q9CWS0	WT_NT-WT_EGCGEE	-0.0869348	0.0410674	-2.11688	80	0.0373773	0.190552
Q9CWZ7	WT_NT-WT_EGCGEE	-0.129202	0.0518784	-2.49047	89	0.0146135	0.108722
Q9CX34	WT_NT-WT_EGCGEE	0.124951	0.0886133	1.41007	58	0.16386	0.450462
Q9CX86	WT_NT-WT_EGCGEE	0.0765884	0.0842651	0.908899	15	0.377776	0.655618
Q9CXI5	WT_NT-WT_EGCGEE	-0.785901	0.196041	-4.00887	6	0.00704748	0.0683093
Q9CXJ4	WT_NT-WT_EGCGEE	0.143421	0.340728	0.420925	5	0.69129	0.87039
Q9CXU9	WT_NT-WT_EGCGEE	0.410665	0.618952	0.663485	5	0.536382	0.769385
Q9CXW3	WT_NT-WT_EGCGEE	0.068635	0.0597406	1.14888	42	0.257105	0.553677
Q9CXW4	WT_NT-WT_EGCGEE	0.124144	0.0803307	1.54541	9	0.156647	0.43549
Q9CXY6	WT_NT-WT_EGCGEE	0.305857	0.0482453	6.33962	18	5.66396e-06	0.000292477
Q9CXZ1	WT_NT-WT_EGCGEE	-0.0220543	0.0824752	-0.267405	15	0.792799	0.915565
Q9CY27	WT_NT-WT_EGCGEE	0.295853	0.226308	1.30731	8	0.227429	0.519745
Q9CY50	WT_NT-WT_EGCGEE	-0.0132271	0.28009	-0.0472245	6	0.963867	0.9873
Q9CY58	WT_NT-WT_EGCGEE	0.139547	0.088609	1.57486	24	0.128379	0.392413
Q9CY64	WT_NT-WT_EGCGEE	0.16826	0.237201	0.709356	8	0.498253	0.747304
Q9CYG7	WT_NT-WT_EGCGEE	0.152966	0.0537124	2.84787	51	0.00632925	0.0632178
Q9CYH2	WT_NT-WT_EGCGEE	-0.0364493	0.0355121	-1.02639	15	0.320976	0.610377
Q9CYR0	WT_NT-WT_EGCGEE	0.039068	0.029976	1.30331	6	0.240244	0.534906
Q9CYR6	WT_NT-WT_EGCGEE	-0.238508	0.139766	-1.70648	9	0.122103	0.379176
Q9CYS6	WT_NT-WT_EGCGEE	0.205606	0.168772	1.21825	6	0.268855	0.5625
Q9CYT6	WT_NT-WT_EGCGEE	-0.046628	0.0522008	-0.893244	112	0.373642	0.652725
Q9CYW4	WT_NT-WT_EGCGEE	-0.34089	0.14194	-2.40165	18	0.0273343	0.155728
Q9CYZ2	WT_NT-WT_EGCGEE	0.0408399	0.0599456	0.681282	27	0.501495	0.749021
Q9CZ04	WT_NT-WT_EGCGEE	0.0272787	0.111425	0.244816	8	0.812761	0.921321
Q9CZ13	WT_NT-WT_EGCGEE	-0.137887	0.051543	-2.67517	102	0.00870184	0.0765195
[truncated: 428 more rows]

## Sheet: present in WT.EGCG+EE
	Sequence	Leading.razor.protein	Unique..Groups.	WT_NT.1.1	WT_NT.2.1	WT_NT.3.1	WT_NT.4.1	WT_NT.5.1	COUNT.WT_NT	WT_EGCG.1.1	WT_EGCG.2.1	WT_EGCG.3.1	WT_EGCG.4.1	WT_EGCG.5.1	COUNT_WT_EGCG	WT_EGCG_EE.1.1	WT_EGCG_EE.2.1	WT_EGCG_EE.3.1	WT_EGCG_EE.4.1	WT_EGCG_EE.5.1	COUNT_WT_EGCG_EE	WT_EE.1.1	WT_EE.2.1	WT_EE.3.1	WT_EE.4.1	WT_EE.5.1	COUNT_WT_EE	TS_NT.1.1	TS_NT.2.1	TS_NT.3.1	TS_NT.4.1	TS_NT.5.1	COUNT_TS_NT	TS_EGCG.1.1	TS_EGCG.2.1	TS_EGCG.3.1	TS_EGCG.4.1	TS_EGCG.5.1	COUNT_TS_EGCG	TS_EGCG_EE.1.1	TS_EGCG_EE.2.1	TS_EGCG_EE.3.1	TS_EGCG_EE.4.1	TS_EGCG_EE.5.1	COUNT_TS_EGCG_EE	TS_EE.1.1	TS_EE.2.1	TS_EE.3.1	TS_EE.4.1
Q9Z0V2	AAGVAAWLPFAR	Q9Z0V2	yes	376720	NA	NA	NA	NA	1	498740	NA	NA	NA	NA	1	525700	396440	NA	NA	460470	3	574680	NA	785880	NA	NA	2	622890	325440	606580	NA	NA	3	NA	758240	NA	310300	NA	2	NA	379910	NA	350210	NA	2	NA	297020	NA	245020
Q8BK63	AAQQAASSSGQGQQAQTPTGK	Q8BK63	yes	NA	122510	NA	NA	NA	1	NA	NA	NA	NA	NA	0	157540	289200	NA	87423	134090	4	NA	270590	NA	NA	NA	1	NA	NA	NA	NA	NA	0	205990	NA	NA	NA	NA	1	NA	196170	NA	NA	NA	1	173620	NA	84048	NA
Q60770	AAYIYFTDFCPDSLFNK	Q60770	yes	360180	NA	NA	NA	NA	1	619550	576900	NA	NA	1485400	3	189680	NA	NA	515280	116010	3	NA	NA	1204400	NA	1622400	2	NA	827660	NA	NA	710870	2	NA	NA	183900	390310	359760	3	367110	NA	289270	75348	474810	4	NA	118780	NA	NA
Q3UI43	ALGAQASVGSR	Q3UI43	yes	NA	194460	NA	NA	NA	1	NA	2584000	2803200	1556100	NA	3	2881600	1966300	2928200	NA	NA	3	389560	NA	200360	NA	353780	3	1876200	1813800	2471700	NA	NA	3	NA	522520	370490	NA	NA	2	NA	NA	278400	NA	NA	1	404230	169160	NA	NA
P07091	ARPLEEALDVIVSTFHK	P07091	yes	NA	NA	NA	271030	NA	1	NA	271260	NA	NA	330940	2	191440	NA	278780	260740	NA	3	NA	NA	NA	NA	565410	1	374310	NA	NA	371130	NA	2	224230	NA	360790	319720	402250	4	259550	NA	267120	NA	260790	3	NA	NA	NA	NA
Q3UMB9	AVFPIYLDDVYENAVDAAR	Q3UMB9	yes	NA	NA	NA	NA	588350	1	NA	NA	1403900	NA	824910	2	504420	686450	843440	NA	NA	3	NA	705480	601170	NA	NA	2	NA	NA	NA	NA	NA	0	NA	NA	NA	NA	NA	0	653920	NA	NA	NA	NA	1	NA	NA	624360	NA
Q8BTV2	AVSGASAGDYSDAIETLLTAIAVIK	Q8BTV2	yes	NA	NA	NA	251630	NA	1	NA	461960	NA	NA	244160	2	227210	NA	NA	187440	181090	3	239970	279400	NA	NA	245410	3	284250	NA	197900	265950	NA	3	170370	NA	262020	207320	247630	4	222710	NA	265080	NA	282000	3	NA	NA	NA	140860
P62069	ENLLTCLADLFHSIATQK	P62069	yes	NA	NA	NA	265240	NA	1	NA	633830	NA	NA	357910	2	248460	NA	NA	434170	128220	3	314010	378810	NA	NA	708940	3	NA	1934900	NA	2243200	1262000	3	312090	NA	318990	399340	972220	4	NA	NA	2653100	NA	1676100	2	NA	NA	NA	1738400
Q6P9S0	GDLQPQLDSALQDVNDMYLLLEETEK	Q6P9S0	yes	NA	NA	NA	422850	NA	1	NA	281520	NA	NA	NA	1	NA	NA	574610	346000	338000	3	326530	402220	NA	NA	417070	3	224550	NA	601110	343510	NA	3	308240	NA	683950	NA	NA	2	454980	NA	NA	257580	382960	3	NA	NA	NA	237260
Q8BUK6	GILDYNHEILGQQINDFTLPDVNLIGEHSDAAELGR	Q8BUK6	yes	NA	NA	1581100	NA	NA	1	NA	NA	1364300	NA	594060	2	1923600	1457400	1956100	NA	1186500	4	2941200	3001400	1885200	NA	NA	3	NA	NA	2271000	NA	NA	1	NA	1297800	NA	NA	2749300	2	NA	1613600	NA	1350600	NA	2	NA	2839300	NA	1666000
Q3URS9	GLVHAEQGQGSGSPTGSSTR	Q3URS9	yes	NA	216610	NA	NA	NA	1	353500	NA	525400	NA	NA	2	405470	NA	572220	412120	502930	4	645780	NA	305850	NA	NA	2	NA	315450	NA	521510	NA	2	NA	NA	NA	259320	NA	1	526200	NA	173980	NA	303860	3	NA	NA	342350	231970
P26339	GRELEHKQEEEEEEEER	P26339	yes	NA	NA	NA	NA	258620	1	NA	492950	NA	NA	335150	2	NA	382300	311440	NA	369190	3	NA	406020	NA	659020	291030	3	NA	355420	384450	392940	171550	4	NA	529110	628870	402080	278290	4	NA	NA	191150	352360	290910	3	NA	NA	NA	306370
P56213	HRDDTTPAAAPAPQGLEHGK	P56213	yes	NA	NA	NA	NA	349670	1	870550	NA	1592700	NA	848590	3	NA	1128600	NA	1724900	644940	3	NA	NA	NA	1279500	NA	1	NA	NA	NA	NA	578950	1	NA	1989400	2583000	NA	NA	2	NA	NA	NA	NA	NA	0	1074300	1056500	NA	NA
Q99MB7	IMNLYQFIQLYK	Q99MB7	yes	NA	NA	NA	NA	540860	1	525040	613190	980950	627620	NA	4	564040	714860	NA	NA	198380	3	NA	586950	853850	NA	NA	2	NA	NA	NA	942820	1386800	2	NA	NA	NA	669480	626680	2	939780	NA	646720	530820	408340	4	1854800	1179100	NA	1062300
Q80U87	INDQFAGSSQQDSQELLLFLMDGLHEDLNK	Q80U87	yes	NA	NA	NA	842250	NA	1	NA	651030	NA	NA	366550	2	754220	639110	906130	NA	693440	4	609540	1574000	982810	NA	835490	4	NA	NA	NA	685510	NA	1	531990	NA	1044200	954510	655100	4	876310	510420	NA	484520	752600	4	404380	NA	NA	NA
Q91YP0	LIQQEDIK	Q91YP0	yes	NA	714820	NA	NA	NA	1	NA	998700	NA	715990	641680	3	NA	970380	1550800	NA	482130	3	1259200	671230	NA	NA	NA	2	1060100	NA	1108100	767390	NA	3	797900	1291200	749880	NA	NA	3	NA	977070	446400	576250	765340	4	NA	NA	7905200	5520300
Q9JLJ5	MEAVVNLYHELMK	Q9JLJ5	yes	NA	NA	NA	148540	NA	1	NA	NA	NA	190830	NA	1	NA	243930	251220	NA	179930	3	NA	194680	207270	NA	184030	3	NA	NA	NA	NA	130050	1	92546	NA	NA	151940	NA	2	NA	112220	213050	145230	200300	4	129190	NA	NA	NA
Q8R4K2	PLTPSTYIR	Q8R4K2	yes	NA	535280	NA	NA	NA	1	NA	NA	NA	915400	NA	1	1010400	NA	1332600	866270	NA	3	1609600	NA	NA	1354700	NA	2	1122200	959150	1168900	NA	685410	4	NA	1264200	NA	NA	NA	1	1040300	NA	NA	1391500	NA	2	558470	NA	858400	697560
Q64331	RGAEILPR	Q64331	yes	812600	NA	NA	NA	NA	1	1186600	NA	NA	NA	NA	1	NA	2260400	2715000	NA	1945500	3	2951100	2071800	NA	NA	NA	2	3421900	NA	NA	NA	1132300	2	1832200	3044400	NA	NA	1951400	3	NA	2253400	NA	2592400	NA	2	969130	1045100	1408600	NA
Q3URD3	VAANTPSMYSQELFQLSQYLQEALHR	Q3URD3	yes	NA	NA	NA	NA	471330	1	NA	491720	NA	NA	432240	2	NA	NA	1240500	818310	542690	3	833380	NA	NA	NA	667250	2	NA	NA	978490	783620	NA	2	NA	NA	724640	NA	577400	2	837450	NA	526270	398370	617790	4	NA	NA	NA	526740
Q9CXP8	VSQAAAELQQYCIQNACK	Q9CXP8	yes	NA	NA	NA	NA	662370	1	NA	NA	NA	1242700	1277700	2	1890600	NA	2966700	1009500	1932700	4	NA	NA	1338800	NA	NA	1	NA	NA	NA	1472700	NA	1	NA	NA	NA	952320	NA	1	NA	NA	NA	NA	NA	0	NA	942890	NA	NA
Q4QQM5	YSSIDTLAEDLTHLLIR	Q4QQM5	yes	NA	NA	NA	630680	NA	1	NA	101230	218490	223010	NA	3	NA	195500	308430	333620	NA	3	233550	362340	NA	NA	NA	2	NA	NA	NA	NA	NA	0	NA	359010	330210	199810	170940	4	255170	NA	NA	NA	362670	2	NA	NA	NA	NA
Q99JP6	AEAELLR	Q99JP6	yes	NA	NA	NA	NA	NA	0	1155000	1200900	NA	NA	NA	2	1544000	770330	1731300	NA	NA	3	488410	NA	NA	NA	NA	1	1107300	2213200	NA	NA	NA	2	1058800	NA	NA	NA	NA	1	NA	NA	NA	NA	NA	0	589280	NA	NA	NA
Q8K097	DAPAVPSAPPSYEEATSGEGLK	Q8K097	yes	NA	NA	NA	NA	NA	0	NA	NA	4721600	NA	NA	1	5185800	3162900	5972400	NA	NA	3	4221300	3857900	NA	NA	NA	2	3923400	NA	NA	NA	NA	1	NA	NA	NA	NA	NA	0	NA	NA	NA	NA	NA	0	NA	NA	NA	NA
P28184	DPETCPCPTGGSCTCSDK	P28184	yes	NA	NA	NA	NA	NA	0	NA	NA	2481200	1038000	NA	2	2405200	1778200	2350800	NA	NA	3	NA	NA	1115500	NA	NA	1	NA	NA	NA	NA	NA	0	NA	NA	NA	NA	NA	0	1207500	NA	NA	NA	NA	1	NA	NA	NA	NA
Q8K215	DPVEIQALVNK	Q8K215	yes	NA	NA	NA	NA	NA	0	NA	NA	3162900	NA	NA	1	2202500	1608000	3008500	NA	NA	3	NA	2169100	NA	NA	NA	1	NA	NA	1900600	NA	NA	1	NA	NA	NA	NA	NA	0	NA	NA	NA	NA	NA	0	NA	NA	NA	NA
Q61655	FQALCNLYGAITIAQAMIFCHTR	Q61655	yes	NA	NA	NA	NA	NA	0	NA	NA	NA	NA	NA	0	1714700	1519900	2762400	NA	NA	3	NA	1577500	1307500	NA	NA	2	1282100	NA	NA	NA	NA	1	NA	NA	NA	NA	NA	0	2130800	NA	NA	NA	NA	1	NA	NA	NA	NA
Q68FH0	HLVDLLDHR	Q68FH0	yes	NA	NA	NA	NA	NA	0	NA	656440	267360	NA	NA	2	427360	482510	409990	NA	NA	3	300030	357610	189450	NA	NA	3	621760	510180	NA	NA	NA	2	NA	NA	NA	547330	696140	2	NA	921300	NA	NA	677110	2	161830	NA	NA	NA
Q6P1D5	IEFTSDQGQAASAFNIR	Q6P1D5	yes	NA	NA	NA	NA	NA	0	NA	1672800	2115300	NA	NA	2	2210700	1609000	2277100	NA	NA	3	NA	3398400	NA	NA	NA	1	1701300	NA	2001500	NA	NA	2	NA	NA	NA	5296600	NA	1	2418800	NA	NA	NA	5066900	2	NA	2190900	NA	1402800
[truncated: 2 more columns]

## Sheet: absent in WT.EGCG+EE
	Sequence	Leading.razor.protein	Unique..Groups.	WT_NT.1.1	WT_NT.2.1	WT_NT.3.1	WT_NT.4.1	WT_NT.5.1	COUNT.WT_NT	WT_EGCG.1.1	WT_EGCG.2.1	WT_EGCG.3.1	WT_EGCG.4.1	WT_EGCG.5.1	COUNT_WT_EGCG	WT_EGCG_EE.1.1	WT_EGCG_EE.2.1	WT_EGCG_EE.3.1	WT_EGCG_EE.4.1	WT_EGCG_EE.5.1	COUNT_WT_EGCG_EE	WT_EE.1.1	WT_EE.2.1	WT_EE.3.1	WT_EE.4.1	WT_EE.5.1	COUNT_WT_EE	TS_NT.1.1	TS_NT.2.1	TS_NT.3.1	TS_NT.4.1	TS_NT.5.1	COUNT_TS_NT	TS_EGCG.1.1	TS_EGCG.2.1	TS_EGCG.3.1	TS_EGCG.4.1	TS_EGCG.5.1	COUNT_TS_EGCG	TS_EGCG_EE.1.1	TS_EGCG_EE.2.1	TS_EGCG_EE.3.1	TS_EGCG_EE.4.1	TS_EGCG_EE.5.1	COUNT_TS_EGCG_EE	TS_EE.1.1	TS_EE.2.1	TS_EE.3.1	TS_EE.4.1
P13634	ADGLAILGVLMK	P13634	yes	NA	401640	620310	384350	526220	4	NA	NA	651710	669020	713460	3	NA	NA	NA	NA	793510	1	NA	NA	NA	NA	NA	0	NA	NA	NA	NA	458640	1	NA	792910	861800	934700	687780	4	NA	650470	628500	405100	NA	3	NA	NA	NA	455340
Q08274	AGETGAGPLPR	Q08274	yes	4218100	3887100	NA	3626400	2753500	4	2858000	NA	742270	NA	3448200	3	NA	NA	NA	3546400	NA	1	NA	NA	NA	NA	3260500	1	NA	NA	6402800	NA	NA	1	4189700	7810900	4153600	3643500	NA	4	NA	4228500	NA	3074600	3335000	3	NA	NA	NA	2444100
P46467	AGNYEEALQLYQHAVQYFLHVVK	P46467	yes	447740	262440	331380	361480	NA	4	246820	432880	395190	272010	325760	5	NA	NA	NA	632840	NA	1	NA	NA	NA	NA	474620	1	NA	NA	NA	566330	NA	1	NA	170270	490110	461640	251940	4	NA	243490	298600	NA	539570	3	NA	NA	496260	NA
Q6PDQ2	GPFLVSAPLSTIINWER	Q6PDQ2	yes	525160	685040	1170900	NA	563580	4	756750	NA	NA	751810	NA	2	1483000	NA	NA	NA	NA	1	1019500	NA	1072600	1178000	NA	3	NA	663330	849350	NA	NA	2	996570	842240	NA	NA	NA	2	NA	NA	NA	NA	NA	0	496460	855930	614530	NA
Q8CFQ3	IELLEEVK	Q8CFQ3	yes	321920	406040	948370	648200	NA	4	NA	NA	595880	277030	NA	2	NA	NA	544170	NA	NA	1	573850	NA	424950	NA	NA	2	NA	987710	NA	NA	NA	1	NA	51131000	NA	NA	NA	1	458360	NA	NA	NA	NA	1	NA	NA	NA	NA
P58064	PETAAALK	P58064	yes	990770	NA	1748600	1266400	875180	4	NA	1289500	2041500	1115400	1220300	4	NA	NA	1804200	NA	NA	1	NA	NA	NA	NA	NA	0	NA	NA	NA	NA	NA	0	2497600	NA	3114300	NA	NA	2	NA	NA	1970700	NA	NA	1	NA	NA	NA	2138700
Q5F2E8	AGNILLTEPGQVK	Q5F2E8	yes	NA	588130	NA	908870	490260	3	867730	NA	NA	NA	NA	1	NA	NA	NA	NA	955480	1	786560	NA	1357100	NA	NA	2	NA	1650000	NA	748810	NA	2	1322100	1332700	877690	NA	973670	4	NA	952150	1282300	NA	643020	3	687370	NA	1028700	728110
Q3TZZ7	ALALLEDEEQAVR	Q3TZZ7	yes	NA	710050	1421000	1227000	NA	3	NA	NA	1377700	NA	870890	2	NA	NA	1110400	NA	NA	1	NA	NA	NA	1006200	999790	2	NA	901720	NA	1354500	NA	2	1250300	NA	NA	NA	678290	2	1220300	NA	NA	NA	1048800	2	NA	1081800	NA	NA
Q9JHQ5	AQDLDDLENTVATLR	Q9JHQ5	yes	1445100	NA	1436700	NA	989920	3	NA	NA	3459100	2938000	1668500	3	NA	NA	NA	NA	1743100	1	2350700	2711500	NA	1877900	NA	3	NA	NA	2914500	1723900	NA	2	1885000	NA	1892600	1374200	1836500	4	2950700	3004000	NA	NA	NA	2	NA	NA	1766600	1025900
Q8BMG7	DAQVGWIQIVEDLHER	Q8BMG7	yes	NA	550140	820150	NA	671640	3	340890	708710	NA	579020	667370	4	NA	NA	NA	NA	NA	0	920110	710030	780310	NA	744310	4	599870	NA	741020	750750	NA	3	577140	1437100	1184800	1285200	NA	4	1100000	966990	511220	667010	683840	5	NA	NA	464740	692880
Q60973	DYALHWLVLGTHTSDEQNHLVVAR	Q60973	yes	NA	2170000	1504800	1516900	NA	3	1182000	NA	2994200	NA	2305400	3	1642300	NA	NA	NA	NA	1	NA	NA	1047700	502270	1663900	3	NA	499460	NA	NA	NA	1	NA	4285300	NA	3427500	1205600	3	NA	2994900	1777000	1919500	2861300	4	1328300	1273600	1727300	946950
Q9D8S4	ESTVTLQQAEYEFLSFVR	Q9D8S4	yes	NA	695150	1175100	NA	571140	3	NA	NA	1298400	NA	NA	1	NA	NA	NA	NA	767500	1	NA	NA	454270	NA	NA	1	892640	NA	1081100	928080	272900	4	711790	1097800	866570	NA	NA	3	NA	794870	712610	586210	NA	3	389440	526250	697060	517800
Q8BWR2	FVESDADEELLFNIPFTGNVK	Q8BWR2	yes	NA	NA	1428800	929510	624660	3	713980	1011800	1526300	NA	NA	3	1213300	NA	NA	NA	NA	1	864290	NA	NA	NA	1056400	2	NA	1089400	1273400	1156400	398590	4	NA	NA	987880	1398300	713610	3	NA	NA	NA	NA	1547900	1	639330	NA	NA	NA
Q9QWW1	IEELEEQCSEINR	Q9QWW1	yes	NA	1595000	NA	1538900	525760	3	NA	NA	1659000	NA	733120	2	NA	NA	NA	1075200	NA	1	NA	NA	NA	1355200	898500	2	NA	NA	NA	984700	NA	1	865260	NA	NA	611390	NA	2	NA	NA	NA	NA	NA	0	NA	NA	703040	NA
Q9Z2D8	LSGLSAFDIAEELVR	Q9Z2D8	yes	401820	NA	903940	359570	NA	3	NA	NA	606930	542740	NA	2	NA	NA	NA	528300	NA	1	542800	NA	NA	NA	NA	1	NA	NA	NA	NA	369760	1	NA	NA	NA	NA	NA	0	NA	NA	NA	NA	341440	1	412850	NA	458210	NA
Q3TIR1	LSLEAIPDTVNLEEPFHITCK	Q3TIR1	yes	872270	1275400	1215300	NA	NA	3	NA	NA	2118700	NA	NA	1	NA	1002900	NA	NA	NA	1	NA	NA	NA	NA	NA	0	NA	NA	1774300	NA	504620	2	NA	NA	441520	519660	NA	2	NA	NA	NA	NA	319650	1	NA	NA	NA	NA
P97783	MPIPELDLSELEGLGLSDTPTYESK	P97783	yes	NA	NA	1068000	1761000	1009400	3	NA	NA	NA	NA	NA	0	NA	NA	NA	NA	NA	0	NA	NA	NA	NA	NA	0	NA	NA	NA	NA	895370	1	NA	NA	NA	NA	NA	0	NA	NA	NA	NA	NA	0	NA	NA	NA	NA
Q8K0E8	TPCTVSCNIPVVSGK	Q8K0E8	yes	NA	NA	2440100	2963800	1153500	3	993920	2471500	2427300	1788800	1928600	5	NA	NA	NA	NA	2192900	1	NA	NA	2120600	NA	1174000	2	NA	NA	2502300	3463200	634190	3	1382400	2978100	NA	1377700	1198200	4	2343800	1815200	NA	1591500	1611800	4	2181900	NA	1027500	1073300
Q8CHK3	TYLDWLEQPFPEAVPSLRPLLR	Q8CHK3	yes	NA	780870	2487900	1483900	NA	3	NA	NA	NA	1313300	909340	2	1816300	NA	NA	NA	NA	1	NA	2144300	1913700	NA	1026900	3	2499100	NA	NA	1971500	688030	3	NA	2468100	NA	1529200	NA	2	1464900	NA	NA	NA	1388900	2	NA	988090	710640	NA
Q9CQN6	VGISLLSSPHP	Q9CQN6	yes	413840	NA	845060	836920	NA	3	909450	NA	771810	NA	454830	3	1354500	NA	NA	NA	NA	1	755120	NA	NA	NA	NA	1	651600	NA	NA	1210500	NA	2	NA	1395600	948330	NA	537240	3	NA	NA	NA	393180	NA	1	NA	NA	NA	NA
[truncated: 2 more columns]
