# Supplementary material for: Re-establishment of the epigenetic state and rescue of kinome deregulation in Ts65Dn mice upon treatment with green tea extract and environmental enrichment
Source: Sci Rep. 2020 Sep 29;10:16023. doi: 10.1038/s41598-020-72625-z (PMC7524756; doi:10.1038/s41598-020-72625-z)
Supplement: Supplementary file 7 — Supplementary Table 5. [file 41598_2020_72625_MOESM7_ESM.xlsx]

## Sheet: TableS5_myresults_TS_TS_greente
Protein	Label	log2FC	SE	Tvalue	DF	pvalue	adj.pvalue
A2A432	TS_NT-TS_EGCG	0.159738	0.210273	0.75967	6	0.476229	0.774647
A2A5R2	TS_NT-TS_EGCG	0.465651	0.147835	3.14981	5	0.0253843	0.16265
A2A699	TS_NT-TS_EGCG	0.289496	0.118429	2.44447	5	0.058332	0.270706
A2AG50	TS_NT-TS_EGCG	0.0615225	0.144972	0.424376	9	0.681256	0.900056
A2AGT5	TS_NT-TS_EGCG	-0.0427542	0.130531	-0.327542	8	0.751665	0.93481
A2AJI0	TS_NT-TS_EGCG	0.033841	0.0654687	0.516903	7	0.62115	0.861458
A2ALS5	TS_NT-TS_EGCG	-0.13194	0.0903208	-1.46079	36	0.152746	0.448442
A2AM05	TS_NT-TS_EGCG	-0.19889	0.13451	-1.47862	9	0.173366	0.480695
A2AN08	TS_NT-TS_EGCG	-0.0769418	0.485107	-0.158608	8	0.877909	0.979544
A2AP18	TS_NT-TS_EGCG	0.46058	0.333002	1.38311	4	0.23882	0.56513
A2AQ25	TS_NT-TS_EGCG	0.125217	0.0768192	1.63002	7	0.147119	0.440226
A2AWA9	TS_NT-TS_EGCG	-0.017109	0.242861	-0.0704478	8	0.945566	0.989031
A2RT62	TS_NT-TS_EGCG	0.108577	0.049582	2.18984	12	0.0490218	0.245109
A6H5Z3	TS_NT-TS_EGCG	0.00287568	0.179598	0.0160117	8	0.987617	0.995983
B0F2B4	TS_NT-TS_EGCG	0.13672	0.252806	0.540807	7	0.605414	0.855671
B0V2N1	TS_NT-TS_EGCG	0.170601	0.0562174	3.03466	46	0.00395343	0.050259
B1AXV0	TS_NT-TS_EGCG	-0.102787	0.231281	-0.444424	7	0.670151	0.8909
B1AZP2	TS_NT-TS_EGCG	0.116624	0.0381951	3.05336	4	0.0379035	0.205885
B2RSH2	TS_NT-TS_EGCG	0.159786	0.050663	3.1539	36	0.00324498	0.0456206
B2RXS4	TS_NT-TS_EGCG	0.389869	0.306834	1.27062	7	0.244462	0.572248
B9EJA2	TS_NT-TS_EGCG	0.0584893	0.0624842	0.936066	27	0.357537	0.692877
B9EKR1	TS_NT-TS_EGCG	0.0158667	0.0293831	0.539992	73	0.590846	0.846181
D3YVF0	TS_NT-TS_EGCG	-0.244605	0.0517355	-4.72799	63	1.31827e-05	0.000984583
D3YXK2	TS_NT-TS_EGCG	0.279361	0.24001	1.16395	7	0.282576	0.615079
D3YZU1	TS_NT-TS_EGCG	-0.121741	0.215308	-0.565429	4	0.601991	0.853356
D3Z7P3	TS_NT-TS_EGCG	-0.21025	0.0586473	-3.585	155	0.000451119	0.0121471
E9PUL5	TS_NT-TS_EGCG	0.164206	0.0986235	1.66498	24	0.108919	0.377883
E9Q401	TS_NT-TS_EGCG	0.0486778	0.0735327	0.661988	82	0.509835	0.797189
F6SEU4	TS_NT-TS_EGCG	0.0352353	0.06331	0.556552	171	0.578561	0.837172
F8VPU2	TS_NT-TS_EGCG	0.188424	0.135516	1.39041	6	0.213786	0.533906
G5E829	TS_NT-TS_EGCG	0.0591071	0.0320386	1.84487	178	0.0667182	0.287156
G5E8K5	TS_NT-TS_EGCG	0.019506	0.0617735	0.315766	71	0.753106	0.93481
O08529	TS_NT-TS_EGCG	-0.064756	0.0414805	-1.56112	72	0.122881	0.402172
O08532	TS_NT-TS_EGCG	0.0638264	0.0581502	1.09761	74	0.275932	0.607814
O08539	TS_NT-TS_EGCG	-0.00715417	0.0604442	-0.11836	145	0.905946	0.987244
O08547	TS_NT-TS_EGCG	-0.0389814	0.0886496	-0.439724	31	0.663187	0.88622
O08553	TS_NT-TS_EGCG	-0.0151124	0.0393498	-0.384052	228	0.701297	0.908081
O08582	TS_NT-TS_EGCG	0.100135	0.193895	0.516439	8	0.619517	0.861082
O08585	TS_NT-TS_EGCG	0.0206991	0.0306514	0.675307	39	0.503465	0.79339
O08586	TS_NT-TS_EGCG	0.0312325	0.267341	0.116827	6	0.91081	0.987338
O08599	TS_NT-TS_EGCG	-0.0565033	0.0428089	-1.3199	251	0.188071	0.502786
O08638	TS_NT-TS_EGCG	0.308693	0.237817	1.29803	5	0.250926	0.581118
O08688	TS_NT-TS_EGCG	0.2233	0.100289	2.22655	5	0.0764955	0.309347
O08709	TS_NT-TS_EGCG	-0.0674133	0.0467077	-1.4433	135	0.151251	0.446837
O08749	TS_NT-TS_EGCG	0.122785	0.053654	2.28846	78	0.0248184	0.161262
O08756	TS_NT-TS_EGCG	0.116159	0.0489959	2.3708	48	0.0218127	0.150974
O08759	TS_NT-TS_EGCG	0.166048	0.244255	0.679815	7	0.518463	0.804106
O08788	TS_NT-TS_EGCG	-0.0525561	0.0519154	-1.01234	202	0.312586	0.649634
O08795	TS_NT-TS_EGCG	0.0307649	0.0492529	0.624632	32	0.536642	0.81638
O08807	TS_NT-TS_EGCG	0.375752	0.139099	2.70133	7	0.0305802	0.180868
O08848	TS_NT-TS_EGCG	-0.00134727	0.0813808	-0.0165551	8	0.987197	0.995983
O08914	TS_NT-TS_EGCG	0.051705	0.0609975	0.847658	27	0.40408	0.721249
O08915	TS_NT-TS_EGCG	0.163579	0.149368	1.09514	5	0.323383	0.66115
O08917	TS_NT-TS_EGCG	-0.00596073	0.0504376	-0.11818	29	0.90674	0.987244
O08919	TS_NT-TS_EGCG	0.0803112	0.0434416	1.84871	11	0.0915353	0.339704
O08989	TS_NT-TS_EGCG	-0.189235	0.0631663	-2.99582	5	0.0302441	0.180139
O08992	TS_NT-TS_EGCG	0.0156755	0.186432	0.0840811	8	0.935058	0.98896
O08997	TS_NT-TS_EGCG	0.11591	0.107068	1.08258	14	0.29729	0.631014
O09044	TS_NT-TS_EGCG	-0.0621053	0.329262	-0.18862	5	0.857808	0.977664
O09061	TS_NT-TS_EGCG	0.00636682	0.0843407	0.0754894	61	0.940072	0.989031
O09111	TS_NT-TS_EGCG	-0.176063	0.167167	-1.05321	8	0.323011	0.660956
O09114	TS_NT-TS_EGCG	-0.268734	0.05254	-5.11485	7	0.00137659	0.0265916
O09131	TS_NT-TS_EGCG	-0.23027	0.0984066	-2.33999	4	0.0793796	0.3162
O09167	TS_NT-TS_EGCG	-0.0321017	0.203449	-0.157787	8	0.878534	0.979544
O09172	TS_NT-TS_EGCG	0.254442	0.249347	1.02043	7	0.341488	0.677563
O35083	TS_NT-TS_EGCG	-0.557492	0.411854	-1.35362	8	0.212859	0.533033
O35098	TS_NT-TS_EGCG	-0.069017	0.0839388	-0.822229	124	0.412525	0.727457
O35114	TS_NT-TS_EGCG	0.211669	0.157811	1.34129	7	0.22171	0.543475
O35127	TS_NT-TS_EGCG	-0.0247895	0.162122	-0.152906	17	0.880272	0.980359
O35129	TS_NT-TS_EGCG	-0.0759631	0.0592952	-1.2811	77	0.204004	0.523704
O35136	TS_NT-TS_EGCG	0.0339223	0.0781082	0.434299	39	0.666465	0.889861
O35215	TS_NT-TS_EGCG	0.153756	0.0720734	2.13333	24	0.0433233	0.226571
O35226	TS_NT-TS_EGCG	0.0548818	0.0494742	1.1093	21	0.279842	0.611915
O35239	TS_NT-TS_EGCG	-0.467231	0.165735	-2.81915	7	0.0258047	0.164367
O35250	TS_NT-TS_EGCG	0.112686	0.194956	0.578004	9	0.577435	0.837172
O35286	TS_NT-TS_EGCG	-0.396827	0.184783	-2.14752	8	0.0640219	0.281791
O35295	TS_NT-TS_EGCG	0.0423325	0.0261279	1.6202	59	0.110522	0.381165
O35316	TS_NT-TS_EGCG	-0.190888	0.401671	-0.475235	7	0.64909	0.877363
O35343	TS_NT-TS_EGCG	0.091178	0.0975088	0.935074	29	0.357472	0.692877
O35344	TS_NT-TS_EGCG	-0.283646	0.0729442	-3.88854	16	0.00130491	0.0260872
O35345	TS_NT-TS_EGCG	0.0682202	0.23568	0.289461	8	0.779588	0.943401
O35381	TS_NT-TS_EGCG	-0.0761866	0.0675552	-1.12777	39	0.266308	0.597571
O35382	TS_NT-TS_EGCG	-0.0709962	0.0816713	-0.869292	21	0.394515	0.715064
O35405	TS_NT-TS_EGCG	0.152408	0.261399	0.583049	6	0.581097	0.840182
O35449	TS_NT-TS_EGCG	0.0849622	0.24596	0.345431	4	0.747172	0.934454
O35459	TS_NT-TS_EGCG	-0.258091	0.155466	-1.66011	7	0.140851	0.432698
O35465	TS_NT-TS_EGCG	0.10983	0.0858135	1.27986	9	0.232598	0.557264
O35495	TS_NT-TS_EGCG	0.0940699	0.215262	0.437002	7	0.675274	0.894001
O35526	TS_NT-TS_EGCG	-0.0807818	0.0604083	-1.33726	87	0.184622	0.499537
O35593	TS_NT-TS_EGCG	0.0495362	0.113551	0.436245	18	0.667846	0.890213
O35609	TS_NT-TS_EGCG	0.0344589	0.0569904	0.604644	13	0.555822	0.826129
O35621	TS_NT-TS_EGCG	-0.0909266	0.274995	-0.330648	4	0.757505	0.937276
O35633	TS_NT-TS_EGCG	0.0735074	0.065135	1.12854	49	0.264588	0.595447
O35639	TS_NT-TS_EGCG	0.218077	0.146689	1.48666	8	0.175416	0.484676
O35643	TS_NT-TS_EGCG	-0.0957248	0.060419	-1.58435	126	0.115621	0.390321
O35658	TS_NT-TS_EGCG	-0.132192	0.0901232	-1.46679	24	0.155416	0.451328
O35678	TS_NT-TS_EGCG	-0.00154212	0.0922988	-0.0167079	52	0.986734	0.995983
O35681	TS_NT-TS_EGCG	0.491988	0.284101	1.73173	5	0.143869	0.438023
O35685	TS_NT-TS_EGCG	-0.190856	0.0661104	-2.88693	48	0.00581603	0.0674772
O35737	TS_NT-TS_EGCG	-0.435442	0.107852	-4.03741	8	0.00374921	0.0494401
O35841	TS_NT-TS_EGCG	0.15621	0.153264	1.01922	5	0.354854	0.68989
O35857	TS_NT-TS_EGCG	0.0604988	0.083144	0.72764	30	0.472475	0.771412
O35864	TS_NT-TS_EGCG	0.292354	0.13458	2.17234	12	0.0505828	0.251133
O35874	TS_NT-TS_EGCG	0.0388363	0.02858	1.35886	15	0.194273	0.509674
O35887	TS_NT-TS_EGCG	0.134637	0.198812	0.677211	9	0.5153	0.801281
O35927	TS_NT-TS_EGCG	-0.0683519	0.0870695	-0.785027	67	0.435205	0.74992
O35943	TS_NT-TS_EGCG	0.222941	0.30972	0.719814	5	0.503872	0.79339
O35954	TS_NT-TS_EGCG	-0.156034	0.421001	-0.370626	4	0.729708	0.92611
O35969	TS_NT-TS_EGCG	0.000607937	0.224215	0.0027114	7	0.997912	0.999323
O54692	TS_NT-TS_EGCG	-0.120841	0.302204	-0.399867	6	0.703101	0.908081
O54734	TS_NT-TS_EGCG	-0.41624	0.0900613	-4.62174	13	0.000478423	0.0122133
O54774	TS_NT-TS_EGCG	-0.00760218	0.0550286	-0.13815	122	0.89035	0.983883
O54781	TS_NT-TS_EGCG	-0.307468	0.163771	-1.87743	4	0.133678	0.422605
O54829	TS_NT-TS_EGCG	-0.0351228	0.082491	-0.425778	25	0.673913	0.893356
O54833	TS_NT-TS_EGCG	0.250699	0.0937473	2.6742	24	0.0132675	0.113653
O54865	TS_NT-TS_EGCG	-0.142798	0.100484	-1.4211	17	0.173372	0.480695
O54901	TS_NT-TS_EGCG	0.0317776	0.0928078	0.342402	8	0.74087	0.929491
O54946	TS_NT-TS_EGCG	0.0834909	0.0415973	2.00712	6	0.0915189	0.339704
O54962	TS_NT-TS_EGCG	0.599148	0.209769	2.85623	7	0.0244692	0.160663
O54983	TS_NT-TS_EGCG	0.0563545	0.0450141	1.25193	122	0.21299	0.533033
O54984	TS_NT-TS_EGCG	0.0995976	0.0692944	1.43731	16	0.169899	0.474933
O54988	TS_NT-TS_EGCG	0.30027	0.142464	2.10768	21	0.0472495	0.239759
O54991	TS_NT-TS_EGCG	-0.0782184	0.0548327	-1.42649	78	0.157717	0.455796
O55013	TS_NT-TS_EGCG	-0.020621	0.166146	-0.124113	8	0.904287	0.98642
O55017	TS_NT-TS_EGCG	0.0880872	0.0775721	1.13555	9	0.285478	0.615451
O55022	TS_NT-TS_EGCG	0.139275	0.0590338	2.35924	31	0.0247923	0.161262
O55023	TS_NT-TS_EGCG	0.0124811	0.0552712	0.225815	38	0.822555	0.967134
O55026	TS_NT-TS_EGCG	0.276885	0.157535	1.75761	12	0.104269	0.366476
O55029	TS_NT-TS_EGCG	0.0266846	0.160442	0.166319	8	0.872032	0.979544
O55042	TS_NT-TS_EGCG	0.198317	0.084684	2.34185	18	0.0308894	0.18139
O55057	TS_NT-TS_EGCG	0.174137	0.119102	1.46209	5	0.20357	0.523433
O55074	TS_NT-TS_EGCG	-0.113191	0.202093	-0.560094	8	0.59075	0.846181
O55091	TS_NT-TS_EGCG	0.731444	0.191154	3.82647	6	0.00869485	0.0873138
O55100	TS_NT-TS_EGCG	0.179875	0.116543	1.54342	7	0.166639	0.47173
O55106	TS_NT-TS_EGCG	0.190053	0.0449982	4.22357	7	0.00391922	0.0501827
O55125	TS_NT-TS_EGCG	-0.130746	0.0935652	-1.39738	66	0.166981	0.47173
O55126	TS_NT-TS_EGCG	0.109761	0.0366828	2.99217	34	0.00512812	0.061666
O55128	TS_NT-TS_EGCG	0.078681	0.18989	0.41435	8	0.689505	0.904532
O55131	TS_NT-TS_EGCG	-0.0645562	0.0547641	-1.1788	91	0.241549	0.568584
O55135	TS_NT-TS_EGCG	0.437097	0.301066	1.45183	5	0.206264	0.525758
O55143	TS_NT-TS_EGCG	0.0158372	0.0528098	0.299891	185	0.764597	0.93749
O55234	TS_NT-TS_EGCG	0.0848834	0.0958792	0.885316	39	0.381412	0.704784
O70133	TS_NT-TS_EGCG	0.0684133	0.074406	0.919459	44	0.362869	0.694625
O70161	TS_NT-TS_EGCG	0.053732	0.0515412	1.04251	125	0.299189	0.633921
O70172	TS_NT-TS_EGCG	0.153735	0.123848	1.24131	25	0.226011	0.54837
O70194	TS_NT-TS_EGCG	0.0135335	0.16361	0.0827182	7	0.936391	0.98896
O70251	TS_NT-TS_EGCG	0.0702429	0.0747668	0.939494	32	0.354515	0.68989
O70252	TS_NT-TS_EGCG	-0.062128	0.0508513	-1.22176	35	0.229965	0.55349
O70293	TS_NT-TS_EGCG	0.332401	0.227162	1.46328	8	0.181541	0.495626
O70310	TS_NT-TS_EGCG	-0.115131	0.127299	-0.904418	24	0.374763	0.703364
O70318	TS_NT-TS_EGCG	-0.0233897	0.0665	-0.351725	111	0.725711	0.923563
O70325	TS_NT-TS_EGCG	0.175924	0.107866	1.63095	8	0.141547	0.43271
O70435	TS_NT-TS_EGCG	-0.0601246	0.0813897	-0.738725	27	0.466448	0.76817
O70439	TS_NT-TS_EGCG	-0.361847	0.124416	-2.90836	3	0.0620791	0.276808
O70443	TS_NT-TS_EGCG	-0.00786427	0.0939118	-0.083741	43	0.933651	0.98896
O70480	TS_NT-TS_EGCG	-0.0287795	0.219583	-0.131064	5	0.900835	0.984021
O70492	TS_NT-TS_EGCG	-0.0412333	0.112157	-0.367639	7	0.724007	0.923359
O70493	TS_NT-TS_EGCG	0.126797	0.067989	1.86497	18	0.0785745	0.315089
O70503	TS_NT-TS_EGCG	-0.301426	0.347042	-0.868558	9	0.407653	0.725459
O70589	TS_NT-TS_EGCG	-0.0241227	0.141462	-0.170524	34	0.865609	0.979544
O70591	TS_NT-TS_EGCG	0.410172	0.0977649	4.19549	8	0.00301504	0.0439386
O88271	TS_NT-TS_EGCG	0.0485213	0.282885	0.171523	7	0.868666	0.979544
O88307	TS_NT-TS_EGCG	0.510219	0.230274	2.2157	8	0.0575668	0.270087
O88342	TS_NT-TS_EGCG	-0.134122	0.0474998	-2.82362	150	0.0053938	0.0638177
O88343	TS_NT-TS_EGCG	0.0361057	0.0747796	0.482828	78	0.63057	0.867624
O88384	TS_NT-TS_EGCG	-0.00623481	0.2632	-0.0236885	8	0.981681	0.995983
O88441	TS_NT-TS_EGCG	-0.156491	0.0828605	-1.88861	37	0.0668028	0.287156
O88444	TS_NT-TS_EGCG	-0.306257	0.288346	-1.06212	6	0.329051	0.667033
O88447	TS_NT-TS_EGCG	-0.0863574	0.0697691	-1.23776	34	0.224285	0.546011
O88448	TS_NT-TS_EGCG	-0.0718207	0.0926006	-0.775596	4	0.481289	0.777975
O88456	TS_NT-TS_EGCG	-0.0647695	0.106994	-0.605359	37	0.548636	0.82261
O88485	TS_NT-TS_EGCG	-0.329728	0.0989616	-3.33188	32	0.00218624	0.0353048
O88487	TS_NT-TS_EGCG	-0.000257656	0.152114	-0.00169384	8	0.99869	0.999323
O88507	TS_NT-TS_EGCG	0.107884	0.107203	1.00636	7	0.347756	0.685191
O88531	TS_NT-TS_EGCG	-0.155308	0.0877381	-1.77013	24	0.0894101	0.335806
O88543	TS_NT-TS_EGCG	-0.0837991	0.0580132	-1.44448	70	0.153064	0.448442
O88544	TS_NT-TS_EGCG	0.153937	0.0829261	1.85631	51	0.0691901	0.292565
O88545	TS_NT-TS_EGCG	0.353977	0.0729132	4.85477	4	0.0083107	0.0845216
O88569	TS_NT-TS_EGCG	0.0721212	0.0474515	1.51989	87	0.132164	0.419678
O88587	TS_NT-TS_EGCG	-0.0947398	0.123265	-0.768588	21	0.450696	0.761246
O88643	TS_NT-TS_EGCG	0.0865035	0.105832	0.817368	46	0.417932	0.73039
O88685	TS_NT-TS_EGCG	-0.0100233	0.0635685	-0.157678	63	0.875215	0.979544
O88704	TS_NT-TS_EGCG	0.244108	0.193361	1.26245	4	0.275375	0.607706
O88712	TS_NT-TS_EGCG	-0.283463	0.105569	-2.68508	34	0.0111283	0.101903
O88737	TS_NT-TS_EGCG	0.0384968	0.0383436	1.00399	372	0.316034	0.654525
O88741	TS_NT-TS_EGCG	-0.106367	0.0716673	-1.48418	32	0.147545	0.440777
O88746	TS_NT-TS_EGCG	0.0378257	0.0667266	0.566877	16	0.578665	0.837172
O88844	TS_NT-TS_EGCG	-0.104584	0.0704797	-1.48389	84	0.141581	0.43271
O88845	TS_NT-TS_EGCG	0.300666	0.149387	2.01266	7	0.0840357	0.325035
O88851	TS_NT-TS_EGCG	-0.287284	0.175882	-1.63339	9	0.136821	0.427453
O88910	TS_NT-TS_EGCG	0.00479256	0.0358622	0.133638	6	0.898058	0.984021
O88935	TS_NT-TS_EGCG	-0.0282077	0.0285854	-0.986788	277	0.324608	0.66132
O88952	TS_NT-TS_EGCG	0.281799	0.10762	2.61845	4	0.0588951	0.272122
O89023	TS_NT-TS_EGCG	-0.758344	0.0813403	-9.32311	5	0.000239003	0.0082785
O89026	TS_NT-TS_EGCG	0.176332	0.205808	0.856781	6	0.424458	0.737311
O89051	TS_NT-TS_EGCG	0.0240833	0.0751336	0.32054	5	0.761522	0.937276
O89053	TS_NT-TS_EGCG	0.0079541	0.0727818	0.109287	105	0.913184	0.98756
O89079	TS_NT-TS_EGCG	-0.321113	0.131212	-2.44729	5	0.05813	0.270706
O89086	TS_NT-TS_EGCG	-0.00511152	0.121705	-0.0419992	9	0.967416	0.995983
O89112	TS_NT-TS_EGCG	0.0412348	0.0696716	0.591845	38	0.55746	0.827214
O89116	TS_NT-TS_EGCG	-0.455341	1.10528	-0.411969	5	0.697429	0.906885
P00405	TS_NT-TS_EGCG	0.00944654	0.11622	0.0812813	35	0.935681	0.98896
P00416	TS_NT-TS_EGCG	0.0846811	0.731806	0.115715	8	0.91073	0.987338
P00493	TS_NT-TS_EGCG	0.0487698	0.0554912	0.878875	77	0.382203	0.704835
P00848	TS_NT-TS_EGCG	0.0894498	0.258627	0.345864	8	0.738364	0.928784
P00920	TS_NT-TS_EGCG	0.109947	0.0660689	1.66413	70	0.100557	0.360858
P01831	TS_NT-TS_EGCG	0.0573362	0.0538095	1.06554	27	0.296067	0.629538
P01942	TS_NT-TS_EGCG	-0.338257	0.0856372	-3.94989	36	0.000348876	0.0106899
P02088	TS_NT-TS_EGCG	-0.2709	0.105825	-2.55988	49	0.0136061	0.114865
P02089	TS_NT-TS_EGCG	0.0247846	0.0484753	0.511284	27	0.613309	0.858369
P03888	TS_NT-TS_EGCG	-0.066342	0.145124	-0.45714	8	0.659728	0.883334
P03899	TS_NT-TS_EGCG	-0.0461116	0.183916	-0.250721	8	0.808349	0.96165
P03911	TS_NT-TS_EGCG	-0.436362	0.667419	-0.653805	6	0.537474	0.81638
P03921	TS_NT-TS_EGCG	-0.0777292	0.0142631	-5.44967	17	4.32536e-05	0.00215367
P03930	TS_NT-TS_EGCG	-0.000267718	0.122214	-0.00219057	8	0.998306	0.999323
P03995	TS_NT-TS_EGCG	-0.111794	0.0501948	-2.22721	147	0.0274533	0.170425
P04370	TS_NT-TS_EGCG	0.101269	0.0572124	1.77006	59	0.0818845	0.322161
P04627	TS_NT-TS_EGCG	0.0960215	0.161248	0.595489	8	0.567976	0.83269
P04925	TS_NT-TS_EGCG	0.108718	0.0821261	1.32379	14	0.206783	0.525758
P05063	TS_NT-TS_EGCG	0.0363409	0.0443725	0.818995	127	0.414324	0.728113
P05064	TS_NT-TS_EGCG	0.0100212	0.0582891	0.171922	178	0.863694	0.979544
P05132	TS_NT-TS_EGCG	-0.0289218	0.136114	-0.212482	24	0.833525	0.97033
P05201	TS_NT-TS_EGCG	0.0359954	0.0404315	0.89028	179	0.374511	0.703364
P05202	TS_NT-TS_EGCG	-0.014155	0.0431312	-0.328184	189	0.743136	0.931844
P05532	TS_NT-TS_EGCG	-0.0539724	0.00839761	-6.42711	5	0.00135424	0.0265298
P06151	TS_NT-TS_EGCG	-0.0622905	0.0626975	-0.993509	122	0.322428	0.660329
P06745	TS_NT-TS_EGCG	-0.131601	0.0637269	-2.06508	86	0.0419271	0.220668
P06801	TS_NT-TS_EGCG	-0.0357818	0.0584257	-0.612432	65	0.542389	0.817452
P06837	TS_NT-TS_EGCG	0.236496	0.0837081	2.82525	64	0.0062938	0.0716295
P07310	TS_NT-TS_EGCG	0.490691	0.304599	1.61094	7	0.151227	0.446837
P07356	TS_NT-TS_EGCG	-0.127226	0.0705462	-1.80344	28	0.0820904	0.322161
P07724	TS_NT-TS_EGCG	-0.165878	0.0316091	-5.24779	208	3.78447e-07	0.000101585
P07759	TS_NT-TS_EGCG	0.120264	0.235146	0.511443	7	0.624774	0.862267
P07901	TS_NT-TS_EGCG	-0.0589828	0.0425025	-1.38775	186	0.166873	0.47173
P08003	TS_NT-TS_EGCG	-0.0452113	0.114931	-0.393378	16	0.699233	0.907851
P08030	TS_NT-TS_EGCG	-0.149115	0.0184054	-8.10171	16	4.70528e-07	0.000102233
P08113	TS_NT-TS_EGCG	-0.234596	0.0534249	-4.39115	208	1.79423e-05	0.0012252
P08226	TS_NT-TS_EGCG	-0.0184122	0.0830549	-0.221687	71	0.825194	0.967785
P08228	TS_NT-TS_EGCG	0.114479	0.0395328	2.8958	32	0.00676453	0.074517
P08249	TS_NT-TS_EGCG	-0.0022824	0.0286908	-0.0795516	132	0.936714	0.98896
P08414	TS_NT-TS_EGCG	0.0921837	0.117683	0.783325	24	0.441098	0.754557
P08551	TS_NT-TS_EGCG	-0.0914883	0.0631461	-1.44883	157	0.149378	0.444047
P08553	TS_NT-TS_EGCG	-0.0710751	0.0550149	-1.29192	189	0.197961	0.514829
P08752	TS_NT-TS_EGCG	0.0588441	0.0694642	0.847114	58	0.400414	0.71954
P09103	TS_NT-TS_EGCG	-0.0739237	0.053225	-1.38889	77	0.16887	0.474793
P09405	TS_NT-TS_EGCG	0.0666285	0.0538739	1.23675	73	0.220145	0.540746
P09411	TS_NT-TS_EGCG	-0.0750616	0.0381284	-1.96865	160	0.0507204	0.251133
P09528	TS_NT-TS_EGCG	0.241576	0.097014	2.49012	34	0.0178193	0.133237
P09671	TS_NT-TS_EGCG	-0.0705578	0.0920798	-0.766268	56	0.446735	0.760468
P09813	TS_NT-TS_EGCG	-0.833289	1.00187	-0.831734	8	0.429684	0.742847
P0C028	TS_NT-TS_EGCG	-0.0202179	0.0651142	-0.310499	5	0.768707	0.93831
P0C0A3	TS_NT-TS_EGCG	0.178077	0.0418698	4.25312	7	0.00377854	0.0494401
P0C7L0	TS_NT-TS_EGCG	0.23091	0.0861884	2.67913	16	0.0164601	0.127067
P10126	TS_NT-TS_EGCG	-0.130778	0.0645775	-2.02513	88	0.0458842	0.235835
P10518	TS_NT-TS_EGCG	0.159295	0.0807338	1.97309	46	0.0545113	0.262665
P10605	TS_NT-TS_EGCG	-0.0250146	0.0727243	-0.343964	48	0.732375	0.926771
P10630	TS_NT-TS_EGCG	0.0292698	0.0938496	0.311881	32	0.757154	0.937276
P10637	TS_NT-TS_EGCG	-0.00187242	0.054265	-0.0345052	116	0.972534	0.995983
P10639	TS_NT-TS_EGCG	0.04177	0.0799978	0.522139	8	0.615719	0.859201
P10649	TS_NT-TS_EGCG	-0.119794	0.0664832	-1.80187	80	0.0753324	0.305906
P10711	TS_NT-TS_EGCG	-0.249823	0.234306	-1.06622	5	0.335077	0.67184
P10852	TS_NT-TS_EGCG	-0.00559511	0.0503222	-0.111186	106	0.911679	0.987338
P10922	TS_NT-TS_EGCG	-0.449169	0.144052	-3.1181	6	0.0206348	0.146777
P11031	TS_NT-TS_EGCG	-0.209541	0.100612	-2.08266	8	0.0708221	0.296436
P11352	TS_NT-TS_EGCG	0.029	0.0551765	0.525586	8	0.613428	0.858369
P11404	TS_NT-TS_EGCG	0.0331899	0.0538127	0.616768	31	0.541892	0.817452
P11499	TS_NT-TS_EGCG	-0.0651016	0.0378686	-1.71915	178	0.0873259	0.330163
P11627	TS_NT-TS_EGCG	0.0850964	0.080514	1.05692	79	0.293772	0.626328
P11679	TS_NT-TS_EGCG	0.267737	0.377651	0.708952	7	0.501276	0.792864
P11798	TS_NT-TS_EGCG	0.105533	0.106985	0.98643	113	0.32603	0.662595
P11881	TS_NT-TS_EGCG	-0.220302	0.0954691	-2.30758	14	0.0368174	0.20182
P11983	TS_NT-TS_EGCG	-0.0578442	0.0455787	-1.26911	164	0.206202	0.525758
P12023	TS_NT-TS_EGCG	-0.0466936	0.103327	-0.451902	48	0.653375	0.879041
P12367	TS_NT-TS_EGCG	-0.0271986	0.0561373	-0.484501	61	0.629766	0.867016
P12382	TS_NT-TS_EGCG	-0.131883	0.0679643	-1.94047	143	0.0542902	0.262128
P12658	TS_NT-TS_EGCG	0.109845	0.0470338	2.33545	51	0.0234913	0.157708
P12787	TS_NT-TS_EGCG	-0.209729	0.125777	-1.66747	49	0.101801	0.36206
P12815	TS_NT-TS_EGCG	0.0631923	0.070567	0.895494	20	0.381175	0.704784
P12849	TS_NT-TS_EGCG	0.103315	0.0480326	2.15094	16	0.0471069	0.239543
P12960	TS_NT-TS_EGCG	0.0569726	0.0361257	1.57707	240	0.116098	0.390321
P12961	TS_NT-TS_EGCG	-0.0322789	0.201261	-0.160383	14	0.87487	0.979544
P12970	TS_NT-TS_EGCG	-0.0138768	0.0819501	-0.169333	15	0.867797	0.979544
P13020	TS_NT-TS_EGCG	-0.228319	0.0939738	-2.4296	30	0.0213136	0.149822
P13595	TS_NT-TS_EGCG	0.0430506	0.0315747	1.36345	176	0.174483	0.482654
P13707	TS_NT-TS_EGCG	0.146034	0.0478484	3.05201	65	0.00329043	0.045989
P14094	TS_NT-TS_EGCG	-0.0833373	0.0498686	-1.67114	88	0.098247	0.356313
P14106	TS_NT-TS_EGCG	0.358074	0.22596	1.58467	7	0.157059	0.454444
P14115	TS_NT-TS_EGCG	0.0244736	0.0477135	0.512928	7	0.623788	0.862081
P14131	TS_NT-TS_EGCG	0.0562046	0.0562597	0.999021	18	0.331026	0.668416
P14148	TS_NT-TS_EGCG	-0.00628937	0.0832808	-0.0755201	35	0.940231	0.989031
P14152	TS_NT-TS_EGCG	0.0149559	0.0392909	0.380645	85	0.704416	0.908081
P14206	TS_NT-TS_EGCG	0.0197234	0.0887847	0.222149	68	0.824864	0.967785
P14211	TS_NT-TS_EGCG	-0.27245	0.0502178	-5.42537	97	4.25042e-07	0.000101585
P14231	TS_NT-TS_EGCG	0.077097	0.0807234	0.955077	48	0.344324	0.680674
P14576	TS_NT-TS_EGCG	-0.141131	0.161078	-0.876168	8	0.406477	0.724189
P14685	TS_NT-TS_EGCG	0.0946988	0.0525842	1.8009	36	0.0801008	0.317481
P14733	TS_NT-TS_EGCG	-0.0164705	0.102891	-0.160076	13	0.875282	0.979544
P14824	TS_NT-TS_EGCG	0.0427781	0.0525571	0.813934	167	0.416842	0.73039
P14869	TS_NT-TS_EGCG	0.161136	0.0654997	2.4601	35	0.0189713	0.139084
P14873	TS_NT-TS_EGCG	-0.0263641	0.0303558	-0.868502	461	0.385571	0.70746
P15105	TS_NT-TS_EGCG	0.0150008	0.0588197	0.25503	105	0.799199	0.95537
P15116	TS_NT-TS_EGCG	0.235759	0.105448	2.23579	31	0.0327039	0.187132
P15209	TS_NT-TS_EGCG	-0.269218	0.0160037	-16.8223	3	0.000457421	0.0121471
P15508	TS_NT-TS_EGCG	-0.120417	0.0808228	-1.48989	45	0.14323	0.436633
P15532	TS_NT-TS_EGCG	-0.0167833	0.03503	-0.479111	27	0.635717	0.872697
P16014	TS_NT-TS_EGCG	-0.0290204	0.0831615	-0.348965	13	0.732703	0.926771
P16045	TS_NT-TS_EGCG	-0.0358918	0.11526	-0.311398	14	0.760087	0.937276
P16054	TS_NT-TS_EGCG	-0.00218665	0.0489252	-0.0446939	114	0.96443	0.995983
P16125	TS_NT-TS_EGCG	-0.0476333	0.055865	-0.852649	130	0.395422	0.715565
P16254	TS_NT-TS_EGCG	-0.262373	0.352585	-0.74414	8	0.478077	0.774647
P16330	TS_NT-TS_EGCG	-0.00914415	0.0807066	-0.113301	203	0.909904	0.987338
P16332	TS_NT-TS_EGCG	0.0634004	0.115847	0.547276	18	0.590911	0.846181
P16460	TS_NT-TS_EGCG	-0.178265	0.0616497	-2.89158	29	0.00719386	0.0783946
P16546	TS_NT-TS_EGCG	-0.0472637	0.0247093	-1.91279	1039	0.0560492	0.267915
P16858	TS_NT-TS_EGCG	0.0428039	0.0471188	0.908426	153	0.365082	0.694702
P17156	TS_NT-TS_EGCG	0.169169	0.0693464	2.43948	49	0.0183751	0.135964
P17182	TS_NT-TS_EGCG	0.0491967	0.0742029	0.663003	117	0.508633	0.796614
P17183	TS_NT-TS_EGCG	-0.0996989	0.0347469	-2.86929	97	0.0050493	0.0612581
P17225	TS_NT-TS_EGCG	-0.302476	0.18485	-1.63633	8	0.140408	0.432698
P17426	TS_NT-TS_EGCG	-0.0828511	0.0526028	-1.57503	194	0.116878	0.390684
P17427	TS_NT-TS_EGCG	-0.06201	0.0396292	-1.56475	254	0.118886	0.394087
P17710	TS_NT-TS_EGCG	-0.188652	0.0435559	-4.33126	215	2.27436e-05	0.00146911
P17742	TS_NT-TS_EGCG	-0.000788192	0.0449119	-0.0175497	70	0.986048	0.995983
P17751	TS_NT-TS_EGCG	0.038991	0.0426754	0.913664	104	0.363007	0.694625
P17809	TS_NT-TS_EGCG	-0.141601	0.0414863	-3.41319	16	0.00355968	0.0480657
P18052	TS_NT-TS_EGCG	0.0291514	0.216985	0.134347	8	0.896446	0.984021
P18242	TS_NT-TS_EGCG	-0.0622773	0.0904566	-0.688477	72	0.493365	0.786619
P18572	TS_NT-TS_EGCG	-0.0384383	0.0673158	-0.571015	41	0.571106	0.83269
P18760	TS_NT-TS_EGCG	0.0393241	0.0158478	2.48136	80	0.0151841	0.121779
P18872	TS_NT-TS_EGCG	-0.0827521	0.036044	-2.29587	120	0.023419	0.157708
P19096	TS_NT-TS_EGCG	-0.0123238	0.0656634	-0.187682	213	0.851304	0.97543
P19157	TS_NT-TS_EGCG	-0.00713431	0.0369904	-0.192869	92	0.847487	0.975131
P19246	TS_NT-TS_EGCG	-0.0325533	0.0541856	-0.600774	116	0.549162	0.822676
P19253	TS_NT-TS_EGCG	-0.034726	0.0469521	-0.739606	14	0.47176	0.771412
P19536	TS_NT-TS_EGCG	-0.186756	0.0654788	-2.85216	17	0.0110239	0.101335
P19783	TS_NT-TS_EGCG	-0.0231769	0.0468039	-0.495192	50	0.622634	0.862081
P20029	TS_NT-TS_EGCG	-0.0215007	0.0358609	-0.599556	149	0.549713	0.822676
P20060	TS_NT-TS_EGCG	0.0744278	0.13459	0.552996	5	0.604079	0.854369
P20108	TS_NT-TS_EGCG	-0.0960845	0.115625	-0.831002	46	0.410265	0.72686
P20152	TS_NT-TS_EGCG	-0.180577	0.0443228	-4.07414	85	0.000103345	0.00418635
P20357	TS_NT-TS_EGCG	-0.0535541	0.0315901	-1.69528	624	0.090521	0.338085
P20444	TS_NT-TS_EGCG	-0.140714	0.0885751	-1.58864	25	0.124711	0.404014
P20917	TS_NT-TS_EGCG	-0.0486199	0.0964063	-0.504323	75	0.615513	0.859201
P21107	TS_NT-TS_EGCG	-0.0489277	0.0555369	-0.880996	32	0.384889	0.70706
P21278	TS_NT-TS_EGCG	0.24542	0.0553109	4.4371	8	0.00217634	0.0353048
P21279	TS_NT-TS_EGCG	0.00897711	0.0706973	0.12698	67	0.899337	0.984021
P21447	TS_NT-TS_EGCG	-0.0681214	0.22436	-0.303625	6	0.771667	0.939924
P21460	TS_NT-TS_EGCG	0.368259	0.0781234	4.71381	25	7.82308e-05	0.00329234
P21614	TS_NT-TS_EGCG	0.24148	0.322564	0.748626	6	0.482387	0.778464
P21619	TS_NT-TS_EGCG	-0.0852499	0.0758403	-1.12407	20	0.274294	0.607706
P22005	TS_NT-TS_EGCG	0.204467	0.232607	0.879022	6	0.413204	0.727751
P22315	TS_NT-TS_EGCG	0.120973	0.0344946	3.50701	16	0.00291997	0.0428142
P22599	TS_NT-TS_EGCG	0.141208	0.151622	0.931315	5	0.394439	0.715064
P22723	TS_NT-TS_EGCG	-0.0300928	0.0999452	-0.301093	13	0.768105	0.938307
P22892	TS_NT-TS_EGCG	-0.106527	0.0717533	-1.48462	41	0.145292	0.439264
P22907	TS_NT-TS_EGCG	0.368383	0.258361	1.42585	4	0.227055	0.549252
P23116	TS_NT-TS_EGCG	-0.0259716	0.091941	-0.282481	14	0.781708	0.945009
P23198	TS_NT-TS_EGCG	0.230243	0.0736366	3.12675	6	0.0204089	0.146039
P23242	TS_NT-TS_EGCG	0.0580825	0.101013	0.575	31	0.569442	0.83269
P23492	TS_NT-TS_EGCG	-0.0216773	0.109747	-0.197521	12	0.846726	0.975131
P23506	TS_NT-TS_EGCG	-0.0612387	0.0242332	-2.52705	80	0.0134733	0.114865
P23818	TS_NT-TS_EGCG	-0.136147	0.0474497	-2.86929	56	0.00579284	0.0674772
P23819	TS_NT-TS_EGCG	-0.0357252	0.0667094	-0.535535	116	0.593306	0.846284
P23927	TS_NT-TS_EGCG	0.008711	0.117443	0.0741722	32	0.941335	0.989031
P23953	TS_NT-TS_EGCG	0.0212432	0.15262	0.13919	8	0.89274	0.983883
P24270	TS_NT-TS_EGCG	0.0622075	0.0542761	1.14613	8	0.284865	0.615451
P24288	TS_NT-TS_EGCG	0.0130895	0.0672833	0.194543	30	0.847062	0.975131
P24369	TS_NT-TS_EGCG	-0.104909	0.0177442	-5.91228	35	1.00747e-06	0.000170877
P24472	TS_NT-TS_EGCG	0.142288	0.0575463	2.47259	15	0.0258665	0.164367
P24527	TS_NT-TS_EGCG	0.0711265	0.0978865	0.726623	57	0.470431	0.770089
P24547	TS_NT-TS_EGCG	0.616514	0.539984	1.14173	5	0.30528	0.643403
P24549	TS_NT-TS_EGCG	0.0883854	0.149919	0.589555	14	0.564883	0.83269
P24668	TS_NT-TS_EGCG	0.11154	0.0618952	1.80208	7	0.114535	0.389386
P25444	TS_NT-TS_EGCG	-0.193273	0.0831195	-2.32524	17	0.0326944	0.187132
P26039	TS_NT-TS_EGCG	-0.252223	0.118242	-2.13311	21	0.0448761	0.231375
P26040	TS_NT-TS_EGCG	-0.0331036	0.106665	-0.310349	23	0.75909	0.937276
P26041	TS_NT-TS_EGCG	0.244587	0.365706	0.668807	6	0.528497	0.812288
P26043	TS_NT-TS_EGCG	-0.0935116	0.195019	-0.479499	8	0.644418	0.875156
P26048	TS_NT-TS_EGCG	0.401907	0.260433	1.54322	7	0.166685	0.47173
P26231	TS_NT-TS_EGCG	-1.14042	0.310272	-3.67554	5	0.0143601	0.117941
P26339	TS_NT-TS_EGCG	-0.394906	0.172401	-2.29063	6	0.0618905	0.276808
P26350	TS_NT-TS_EGCG	-0.334119	0.22407	-1.49114	6	0.186518	0.500313
P26369	TS_NT-TS_EGCG	0.277044	0.0675661	4.10034	11	0.00175839	0.0305769
P26443	TS_NT-TS_EGCG	0.0700083	0.0356981	1.96112	174	0.0514609	0.252297
P26516	TS_NT-TS_EGCG	-0.344866	0.13786	-2.50158	23	0.0199248	0.143941
P26638	TS_NT-TS_EGCG	0.0490652	0.0561245	0.87422	87	0.384405	0.706714
P26645	TS_NT-TS_EGCG	0.157215	0.0394442	3.98576	80	0.000147648	0.00578488
P26883	TS_NT-TS_EGCG	-0.00372828	0.0441865	-0.084376	25	0.93343	0.98896
P27048	TS_NT-TS_EGCG	-0.0198953	0.131494	-0.151302	14	0.881896	0.981531
P27546	TS_NT-TS_EGCG	0.122439	0.0581143	2.10687	78	0.0383435	0.207803
P27601	TS_NT-TS_EGCG	-0.291269	0.144284	-2.01872	8	0.0782137	0.31417
P27612	TS_NT-TS_EGCG	-0.00348557	0.121255	-0.0287458	19	0.977367	0.995983
P27659	TS_NT-TS_EGCG	-0.0528914	0.0865862	-0.610853	75	0.543144	0.817452
P27773	TS_NT-TS_EGCG	-0.0286537	0.0397897	-0.720129	155	0.47253	0.771412
P28271	TS_NT-TS_EGCG	0.0521764	0.0896843	0.581778	18	0.567931	0.83269
P28352	TS_NT-TS_EGCG	-0.0141075	0.0671564	-0.21007	12	0.837137	0.970677
P28474	TS_NT-TS_EGCG	0.0120981	0.0571088	0.211842	65	0.832893	0.970085
P28650	TS_NT-TS_EGCG	0.0197717	0.105976	0.186567	18	0.854086	0.975859
P28652	TS_NT-TS_EGCG	0.232992	0.0722921	3.22292	81	0.00182903	0.0312242
P28656	TS_NT-TS_EGCG	0.0541284	0.0648349	0.834865	44	0.408304	0.725948
P28658	TS_NT-TS_EGCG	0.0513725	0.0744756	0.689789	35	0.494875	0.787739
P28660	TS_NT-TS_EGCG	-0.0603627	0.0423166	-1.42646	198	0.155312	0.451328
P28661	TS_NT-TS_EGCG	-0.116143	0.110515	-1.05093	47	0.298667	0.633375
P28663	TS_NT-TS_EGCG	-0.0482784	0.0567327	-0.85098	105	0.396717	0.716689
P28738	TS_NT-TS_EGCG	0.137732	0.0906362	1.51962	53	0.134551	0.424128
P28740	TS_NT-TS_EGCG	0.0470266	0.100066	0.469955	49	0.640472	0.873872
P28741	TS_NT-TS_EGCG	-0.264989	0.431862	-0.613598	5	0.566319	0.83269
P28798	TS_NT-TS_EGCG	0.0841798	0.0566956	1.48477	25	0.150106	0.445388
P29341	TS_NT-TS_EGCG	0.00387708	0.0535173	0.0724454	70	0.942454	0.989031
P29387	TS_NT-TS_EGCG	-0.544871	0.241624	-2.25503	4	0.087158	0.330123
P29595	TS_NT-TS_EGCG	0.12322	0.416995	0.295496	9	0.774319	0.939924
P29699	TS_NT-TS_EGCG	-0.114266	0.141421	-0.807983	9	0.439933	0.753181
P29758	TS_NT-TS_EGCG	-0.105576	0.0663264	-1.59177	69	0.116009	0.390321
P30275	TS_NT-TS_EGCG	-0.148211	0.0547408	-2.7075	119	0.00777782	0.0822521
P30416	TS_NT-TS_EGCG	-0.156075	0.0794912	-1.96342	38	0.0569461	0.270087
P31230	TS_NT-TS_EGCG	0.121117	0.177165	0.683641	6	0.519716	0.804483
P31324	TS_NT-TS_EGCG	0.0599708	0.050665	1.18367	57	0.241456	0.568584
P31648	TS_NT-TS_EGCG	0.0512599	0.0685298	0.747995	27	0.460929	0.767036
P31650	TS_NT-TS_EGCG	-0.168846	0.0806593	-2.09333	24	0.0470654	0.239543
P31786	TS_NT-TS_EGCG	-0.00859603	0.053537	-0.160562	9	0.875984	0.979544
P31938	TS_NT-TS_EGCG	0.108595	0.0832303	1.30475	63	0.196723	0.512723
P32020	TS_NT-TS_EGCG	0.301713	0.0430117	7.01466	15	4.1767e-06	0.000475348
P32037	TS_NT-TS_EGCG	0.0512445	0.0554037	0.924929	22	0.365038	0.694702
P32067	TS_NT-TS_EGCG	0.192726	0.0923127	2.08775	24	0.0476091	0.241072
P32233	TS_NT-TS_EGCG	0.197644	0.328821	0.60107	5	0.574001	0.834328
P32848	TS_NT-TS_EGCG	0.0697237	0.0600192	1.16169	38	0.252606	0.582429
P32921	TS_NT-TS_EGCG	-0.0552753	0.238377	-0.231882	8	0.822451	0.967134
P33173	TS_NT-TS_EGCG	-0.0247527	0.0740231	-0.334392	29	0.74049	0.929491
P34022	TS_NT-TS_EGCG	0.0628558	0.0252774	2.48664	27	0.0193747	0.141607
P34152	TS_NT-TS_EGCG	0.0815954	0.0842948	0.967978	5	0.377513	0.703662
P34884	TS_NT-TS_EGCG	0.0313027	0.0584674	0.535387	27	0.596765	0.848464
P34914	TS_NT-TS_EGCG	0.425626	0.0740106	5.75089	13	6.69982e-05	0.00302124
P35123	TS_NT-TS_EGCG	-0.0510261	0.207487	-0.245924	8	0.811933	0.963875
P35235	TS_NT-TS_EGCG	0.164966	0.0979445	1.68428	7	0.135999	0.426559
P35276	TS_NT-TS_EGCG	0.323423	0.127715	2.53238	8	0.035125	0.196142
P35278	TS_NT-TS_EGCG	-0.00943533	0.0510726	-0.184744	6	0.859517	0.977746
P35279	TS_NT-TS_EGCG	-0.0786761	0.236753	-0.332313	7	0.749382	0.934799
P35282	TS_NT-TS_EGCG	0.0508221	0.223159	0.22774	8	0.825561	0.967785
P35283	TS_NT-TS_EGCG	0.105393	0.0421562	2.50006	6	0.0465242	0.2381
P35288	TS_NT-TS_EGCG	0.00433221	0.147038	0.0294632	6	0.977451	0.995983
P35290	TS_NT-TS_EGCG	-0.131308	0.227454	-0.577294	4	0.594677	0.846502
P35293	TS_NT-TS_EGCG	0.00921949	0.0434067	0.212398	53	0.832611	0.970085
P35436	TS_NT-TS_EGCG	-0.453811	0.0925412	-4.90388	4	0.0080216	0.0833549
P35438	TS_NT-TS_EGCG	0.182554	0.0369385	4.94212	20	7.85202e-05	0.00329234
P35486	TS_NT-TS_EGCG	-0.0357514	0.0394222	-0.906885	124	0.366227	0.695887
P35505	TS_NT-TS_EGCG	-0.332639	0.114336	-2.9093	15	0.0107892	0.0999469
P35564	TS_NT-TS_EGCG	-0.118037	0.0770222	-1.5325	129	0.127848	0.410143
P35585	TS_NT-TS_EGCG	-0.33267	0.213145	-1.56076	5	0.17933	0.490622
P35700	TS_NT-TS_EGCG	0.0915434	0.0247944	3.6921	79	0.000407573	0.0115154
P35762	TS_NT-TS_EGCG	-0.338346	0.0570183	-5.93399	17	1.63363e-05	0.00114834
P35802	TS_NT-TS_EGCG	-0.00794777	0.0562661	-0.141253	45	0.8883	0.982888
P35803	TS_NT-TS_EGCG	-0.0623781	0.105818	-0.589483	18	0.562864	0.83104
P35922	TS_NT-TS_EGCG	-0.0303673	0.188864	-0.160789	7	0.876801	0.979544
P35979	TS_NT-TS_EGCG	0.0109831	0.0448992	0.244617	35	0.808181	0.96165
P35980	TS_NT-TS_EGCG	0.0497172	0.0449399	1.10631	22	0.280545	0.611934
P36536	TS_NT-TS_EGCG	0.0994162	0.138571	0.717438	15	0.484127	0.780745
P36916	TS_NT-TS_EGCG	-0.0215649	0.103691	-0.207972	10	0.839426	0.971068
P37040	TS_NT-TS_EGCG	-0.127348	0.0515787	-2.469	25	0.0207338	0.147021
P37804	TS_NT-TS_EGCG	-0.270586	0.259383	-1.04319	10	0.321422	0.659965
P38647	TS_NT-TS_EGCG	-0.0299486	0.0449719	-0.665941	125	0.506676	0.794069
P39053	TS_NT-TS_EGCG	-0.0598356	0.0405394	-1.47599	268	0.141121	0.432698
P39054	TS_NT-TS_EGCG	0.0643348	0.109852	0.585652	8	0.574255	0.834328
P39447	TS_NT-TS_EGCG	0.277906	0.256115	1.08508	8	0.309497	0.646589
P40124	TS_NT-TS_EGCG	0.00923801	0.0432179	0.213754	118	0.831107	0.969423
P40142	TS_NT-TS_EGCG	-0.135385	0.0553307	-2.44684	185	0.0153458	0.121849
P40237	TS_NT-TS_EGCG	-0.0527801	0.0239932	-2.1998	8	0.0590125	0.272122
P40240	TS_NT-TS_EGCG	-0.133221	0.163389	-0.815358	8	0.438466	0.751746
P40336	TS_NT-TS_EGCG	0.149497	0.194125	0.770103	8	0.463371	0.767036
P41105	TS_NT-TS_EGCG	-0.124369	0.195716	-0.635455	8	0.542877	0.817452
P41216	TS_NT-TS_EGCG	0.46963	0.0580476	8.09044	5	0.000467581	0.0121733
P41242	TS_NT-TS_EGCG	0.416871	0.226044	1.8442	4	0.13892	0.430679
P42125	TS_NT-TS_EGCG	-0.156871	0.170149	-0.921963	29	0.364155	0.694702
P42208	TS_NT-TS_EGCG	-0.139356	0.0746956	-1.86565	56	0.0673314	0.287875
P42669	TS_NT-TS_EGCG	-0.0348112	0.0476347	-0.730796	60	0.467748	0.768359
P42859	TS_NT-TS_EGCG	-0.0343262	0.212472	-0.161557	14	0.873963	0.979544
P42932	TS_NT-TS_EGCG	0.0495236	0.0430897	1.14931	112	0.252875	0.582429
P43006	TS_NT-TS_EGCG	-0.0821321	0.0615791	-1.33377	97	0.185404	0.499567
P43024	TS_NT-TS_EGCG	-0.544066	0.108489	-5.01496	27	2.92555e-05	0.00172431
P43274	TS_NT-TS_EGCG	0.0116651	0.0295133	0.395248	7	0.704428	0.908081
P45376	TS_NT-TS_EGCG	-0.0153281	0.0926428	-0.165454	67	0.869085	0.979544
P45377	TS_NT-TS_EGCG	-0.324213	0.197632	-1.64049	4	0.176248	0.48585
P45591	TS_NT-TS_EGCG	-0.129336	0.0585958	-2.20726	8	0.05833	0.270706
P45878	TS_NT-TS_EGCG	0.0176715	0.0689698	0.256221	31	0.799473	0.95537
P45952	TS_NT-TS_EGCG	0.321228	0.155286	2.06863	6	0.0840468	0.325035
P46061	TS_NT-TS_EGCG	0.0064683	0.0748838	0.0863779	4	0.935317	0.98896
P46096	TS_NT-TS_EGCG	-0.00511068	0.0500309	-0.102151	140	0.918783	0.987812
P46097	TS_NT-TS_EGCG	-0.339242	0.104892	-3.23421	15	0.00556029	0.0651426
P46460	TS_NT-TS_EGCG	0.0257787	0.0343954	0.74948	353	0.454067	0.764123
P46471	TS_NT-TS_EGCG	0.0630696	0.0637443	0.989416	25	0.33194	0.668917
P46638	TS_NT-TS_EGCG	0.119632	0.0531704	2.24996	61	0.0280695	0.171576
P46660	TS_NT-TS_EGCG	0.0764727	0.0397406	1.9243	167	0.0560175	0.267915
P46664	TS_NT-TS_EGCG	-0.0979701	0.0539696	-1.81528	60	0.0744789	0.304281
P46737	TS_NT-TS_EGCG	0.278313	0.393242	0.707741	6	0.505655	0.794069
P46935	TS_NT-TS_EGCG	0.058962	0.0955053	0.617369	14	0.546902	0.82104
P47199	TS_NT-TS_EGCG	0.025594	0.088259	0.289987	26	0.774126	0.939924
P47708	TS_NT-TS_EGCG	-0.080648	0.0446596	-1.80584	88	0.0743624	0.304281
P47738	TS_NT-TS_EGCG	-0.0296728	0.0328623	-0.902941	131	0.368214	0.698993
P47740	TS_NT-TS_EGCG	-0.0583657	0.0919405	-0.63482	14	0.535783	0.81629
P47746	TS_NT-TS_EGCG	-0.221322	0.218978	-1.01071	7	0.34581	0.683045
P47753	TS_NT-TS_EGCG	-0.0967211	0.190286	-0.508293	12	0.620462	0.861152
P47754	TS_NT-TS_EGCG	0.0605865	0.0655839	0.923801	61	0.35923	0.692945
P47757	TS_NT-TS_EGCG	0.0128776	0.0417406	0.308514	77	0.758524	0.937276
P47791	TS_NT-TS_EGCG	0.15579	0.10707	1.45503	39	0.153662	0.449454
P47809	TS_NT-TS_EGCG	-0.00660542	0.0681084	-0.0969839	40	0.923224	0.98893
P47857	TS_NT-TS_EGCG	-0.088592	0.0395275	-2.24127	178	0.0262441	0.165061
P47867	TS_NT-TS_EGCG	0.0689839	0.027433	2.51463	7	0.0401241	0.214959
P47911	TS_NT-TS_EGCG	0.0639957	0.0835639	0.765829	28	0.450186	0.760922
P47915	TS_NT-TS_EGCG	-0.0340831	0.482172	-0.0706865	5	0.946387	0.989031
P47941	TS_NT-TS_EGCG	-0.250683	0.625961	-0.400477	4	0.709273	0.911737
P47955	TS_NT-TS_EGCG	-0.0678333	0.053177	-1.27561	27	0.212958	0.533033
P47962	TS_NT-TS_EGCG	-0.104382	0.107775	-0.968517	35	0.339432	0.676599
P47963	TS_NT-TS_EGCG	-0.0115295	0.0408602	-0.282169	42	0.7792	0.943401
P48024	TS_NT-TS_EGCG	-0.279241	0.119698	-2.33288	8	0.047946	0.241753
P48036	TS_NT-TS_EGCG	-0.0170339	0.0428945	-0.397112	58	0.692742	0.906167
P48318	TS_NT-TS_EGCG	-0.0949668	0.0808721	-1.17428	31	0.249224	0.577735
P48320	TS_NT-TS_EGCG	-0.0782319	0.0925024	-0.845728	62	0.400957	0.719541
P48428	TS_NT-TS_EGCG	-0.374594	0.0743281	-5.03973	9	0.000700041	0.0165801
P48453	TS_NT-TS_EGCG	0.0505726	0.0612835	0.825224	63	0.412358	0.727457
P48542	TS_NT-TS_EGCG	-0.372143	0.23272	-1.5991	7	0.15383	0.449454
P48543	TS_NT-TS_EGCG	-0.0796972	0.250344	-0.31835	8	0.758371	0.937276
P48678	TS_NT-TS_EGCG	-0.0305221	0.0759102	-0.402082	52	0.689272	0.904532
P48722	TS_NT-TS_EGCG	-0.144356	0.0525061	-2.74932	158	0.00666796	0.0741229
P48755	TS_NT-TS_EGCG	0.536869	0.147125	3.64906	6	0.0107183	0.0996763
P48758	TS_NT-TS_EGCG	0.0427047	0.035066	1.21784	119	0.225696	0.548183
P48771	TS_NT-TS_EGCG	0.424779	0.092553	4.58958	9	0.00130982	0.0260872
P48774	TS_NT-TS_EGCG	-0.0409195	0.0517522	-0.790682	80	0.431467	0.745091
P48962	TS_NT-TS_EGCG	-0.0457579	0.0585677	-0.781282	65	0.437473	0.75074
P49312	TS_NT-TS_EGCG	0.0635785	0.0589331	1.07882	60	0.284984	0.615451
P49442	TS_NT-TS_EGCG	-0.055798	0.0847374	-0.658482	32	0.514939	0.801239
P49443	TS_NT-TS_EGCG	0.0864772	0.158143	0.546829	12	0.594519	0.846502
P49615	TS_NT-TS_EGCG	0.0391063	0.0501828	0.779277	33	0.441369	0.754557
P49722	TS_NT-TS_EGCG	-0.18239	0.101573	-1.79565	41	0.0799227	0.317301
P50114	TS_NT-TS_EGCG	-0.154363	0.133779	-1.15386	9	0.278276	0.610724
P50136	TS_NT-TS_EGCG	-0.0207558	0.295505	-0.0702385	5	0.946727	0.989031
P50153	TS_NT-TS_EGCG	0.187687	0.177255	1.05886	8	0.320586	0.658814
P50247	TS_NT-TS_EGCG	-0.252696	0.0818734	-3.08643	60	0.00306405	0.0441149
P50396	TS_NT-TS_EGCG	0.0223242	0.0394549	0.565815	157	0.572328	0.833047
P50429	TS_NT-TS_EGCG	-0.0287784	0.11158	-0.257919	11	0.801231	0.956515
P50516	TS_NT-TS_EGCG	-0.0818991	0.0397216	-2.06183	235	0.0403241	0.214959
P50518	TS_NT-TS_EGCG	0.0259672	0.0642234	0.404326	50	0.687697	0.904532
P50544	TS_NT-TS_EGCG	0.215125	0.0688742	3.12344	45	0.00312321	0.0444313
P50571	TS_NT-TS_EGCG	-0.108982	0.0343288	-3.17464	13	0.00731619	0.0787644
P50580	TS_NT-TS_EGCG	0.4766	0.501221	0.950877	8	0.369506	0.700577
P51150	TS_NT-TS_EGCG	0.0400671	0.0488146	0.820802	77	0.414293	0.728113
P51174	TS_NT-TS_EGCG	0.16977	0.105377	1.61107	25	0.119719	0.395752
P51410	TS_NT-TS_EGCG	-0.00870324	0.0948609	-0.0917474	16	0.928038	0.98896
P51660	TS_NT-TS_EGCG	-0.202716	0.0842268	-2.40679	27	0.0232035	0.157546
P51830	TS_NT-TS_EGCG	-0.0747183	0.0914622	-0.816931	14	0.427651	0.740643
P51855	TS_NT-TS_EGCG	0.127892	0.12717	1.00568	8	0.344016	0.680674
P51859	TS_NT-TS_EGCG	-0.11884	0.127971	-0.928647	33	0.359815	0.692956
P51863	TS_NT-TS_EGCG	-0.113766	0.0603732	-1.88439	76	0.0633367	0.280287
P51880	TS_NT-TS_EGCG	-0.0464763	0.0486812	-0.954708	11	0.360236	0.693207
P51881	TS_NT-TS_EGCG	-0.176207	0.0827727	-2.1288	57	0.0376045	0.204726
P51906	TS_NT-TS_EGCG	0.0329665	0.231441	0.14244	8	0.890254	0.983883
P52196	TS_NT-TS_EGCG	0.0383589	0.0438006	0.875762	18	0.392697	0.714266
P52480	TS_NT-TS_EGCG	0.0113895	0.0428915	0.265543	270	0.790794	0.952538
P52503	TS_NT-TS_EGCG	-0.149089	0.159114	-0.936997	15	0.363602	0.694652
P52760	TS_NT-TS_EGCG	-0.171926	0.0353005	-4.87036	26	4.73163e-05	0.00224331
P53026	TS_NT-TS_EGCG	0.0510703	0.0894658	0.570836	25	0.573207	0.833818
P53395	TS_NT-TS_EGCG	-0.0240994	0.0700348	-0.344106	34	0.732886	0.926771
P53810	TS_NT-TS_EGCG	0.0167213	0.0729525	0.229208	86	0.819251	0.966919
P53986	TS_NT-TS_EGCG	0.19719	0.0450589	4.37627	14	0.0006331	0.0154399
P53994	TS_NT-TS_EGCG	0.00799346	0.0612889	0.130423	24	0.897319	0.984021
P53996	TS_NT-TS_EGCG	-0.0476989	0.0641716	-0.743302	6	0.485374	0.781722
P54071	TS_NT-TS_EGCG	-0.012188	0.0606723	-0.200883	89	0.841249	0.972236
P54227	TS_NT-TS_EGCG	0.179156	0.186296	0.961678	9	0.361335	0.694205
P54728	TS_NT-TS_EGCG	0.040638	0.153679	0.264434	18	0.79445	0.953688
P54775	TS_NT-TS_EGCG	-0.164428	0.0940633	-1.74806	47	0.0869843	0.329994
P54822	TS_NT-TS_EGCG	0.374141	0.198866	1.88137	5	0.118667	0.39391
P54823	TS_NT-TS_EGCG	-0.018883	0.0883072	-0.213833	20	0.832842	0.970085
P54923	TS_NT-TS_EGCG	-0.124023	0.0838651	-1.47883	18	0.156472	0.453844
P55012	TS_NT-TS_EGCG	-0.0277256	0.0662774	-0.418326	12	0.683098	0.900956
P55066	TS_NT-TS_EGCG	-0.0440439	0.0651557	-0.67598	102	0.500583	0.792314
P55088	TS_NT-TS_EGCG	-0.0530677	0.0523227	-1.01424	24	0.320585	0.658814
P55096	TS_NT-TS_EGCG	-0.526842	0.244968	-2.15065	8	0.0637103	0.280936
P55258	TS_NT-TS_EGCG	-0.390081	0.272498	-1.4315	8	0.190171	0.505606
P55264	TS_NT-TS_EGCG	-0.0815191	0.0793781	-1.02697	62	0.308424	0.646589
P55302	TS_NT-TS_EGCG	0.322784	0.114375	2.82217	10	0.0180933	0.134713
P55821	TS_NT-TS_EGCG	0.111999	0.166123	0.674193	8	0.519191	0.804483
P56135	TS_NT-TS_EGCG	-0.18262	0.0544515	-3.3538	9	0.00847216	0.0856953
P56371	TS_NT-TS_EGCG	-0.115781	0.0715073	-1.61914	5	0.166341	0.47173
P56375	TS_NT-TS_EGCG	0.0516789	0.0166528	3.10332	17	0.00645849	0.0721299
P56376	TS_NT-TS_EGCG	-0.0518712	0.0217906	-2.38043	14	0.0320465	0.185451
P56379	TS_NT-TS_EGCG	-0.0522516	0.0308904	-1.69151	9	0.124994	0.404244
P56380	TS_NT-TS_EGCG	0.0691415	0.114694	0.602832	16	0.555069	0.826129
P56387	TS_NT-TS_EGCG	-0.00147917	0.107425	-0.0137693	8	0.989351	0.995983
P56391	TS_NT-TS_EGCG	-0.1664	0.0574319	-2.89733	36	0.00636736	0.0717829
P56394	TS_NT-TS_EGCG	-0.0175035	0.300932	-0.0581643	6	0.955506	0.994338
P56395	TS_NT-TS_EGCG	0.251079	0.148439	1.69146	16	0.110131	0.380917
P56399	TS_NT-TS_EGCG	-0.0108933	0.0478067	-0.22786	166	0.820035	0.967134
P56480	TS_NT-TS_EGCG	0.00535772	0.0307817	0.174055	211	0.861989	0.979544
P56564	TS_NT-TS_EGCG	0.0824026	0.0356939	2.30859	70	0.0239242	0.159011
P56565	TS_NT-TS_EGCG	-0.239495	0.342359	-0.699545	8	0.50404	0.79339
P56695	TS_NT-TS_EGCG	0.0678628	0.203216	0.333944	8	0.747007	0.934454
P56812	TS_NT-TS_EGCG	-0.0265853	0.128525	-0.20685	18	0.838449	0.970677
P56873	TS_NT-TS_EGCG	0.278842	0.18067	1.54338	8	0.161315	0.462837
P56959	TS_NT-TS_EGCG	0.137902	0.0512858	2.68889	20	0.0141169	0.116745
P57746	TS_NT-TS_EGCG	-0.046189	0.0607234	-0.760645	88	0.448902	0.760922
P57759	TS_NT-TS_EGCG	0.00745998	0.0720878	0.103485	17	0.918789	0.987812
P57776	TS_NT-TS_EGCG	0.049067	0.0849037	0.577913	47	0.566081	0.83269
P57780	TS_NT-TS_EGCG	-0.0215589	0.0631696	-0.341287	86	0.73372	0.927238
P58044	TS_NT-TS_EGCG	0.129612	0.0534087	2.42679	14	0.029323	0.176085
P58252	TS_NT-TS_EGCG	-0.240013	0.0295002	-8.13598	222	2.88658e-14	6.89893e-11
P58281	TS_NT-TS_EGCG	-0.0616979	0.0496348	-1.24304	192	0.21537	0.536142
P58389	TS_NT-TS_EGCG	0.0101935	0.0741921	0.137394	44	0.891346	0.983883
P58404	TS_NT-TS_EGCG	0.337233	0.0904349	3.72902	11	0.00332914	0.046104
P58771	TS_NT-TS_EGCG	-0.202232	0.148559	-1.36129	8	0.210524	0.531311
P58871	TS_NT-TS_EGCG	0.0831965	0.0776424	1.07154	6	0.325126	0.66132
P59017	TS_NT-TS_EGCG	-0.250015	0.097334	-2.56863	31	0.0152479	0.121849
P59108	TS_NT-TS_EGCG	-0.0660612	0.0766648	-0.861688	9	0.411229	0.726951
P59279	TS_NT-TS_EGCG	0.0189325	0.209674	0.0902951	8	0.930272	0.98896
P59325	TS_NT-TS_EGCG	-0.15821	0.0761494	-2.07762	26	0.0477596	0.241322
P59764	TS_NT-TS_EGCG	0.00347525	0.117581	0.0295563	23	0.976676	0.995983
P59999	TS_NT-TS_EGCG	0.120502	0.0767758	1.56953	56	0.122157	0.40159
P60041	TS_NT-TS_EGCG	0.143779	0.254056	0.565934	8	0.586958	0.844569
P60122	TS_NT-TS_EGCG	-0.161323	0.133035	-1.21263	6	0.270845	0.604971
P60202	TS_NT-TS_EGCG	-0.10712	0.0424745	-2.52198	70	0.0139474	0.116147
P60229	TS_NT-TS_EGCG	-0.286651	0.150047	-1.91041	15	0.0753884	0.305906
P60335	TS_NT-TS_EGCG	0.114931	0.0475491	2.41709	46	0.0196675	0.143309
P60469	TS_NT-TS_EGCG	0.0705356	0.0799838	0.881873	33	0.384224	0.706714
P60487	TS_NT-TS_EGCG	-0.104232	0.116971	-0.891095	42	0.377955	0.703662
P60521	TS_NT-TS_EGCG	-0.128646	0.122193	-1.05281	11	0.315005	0.654094
P60670	TS_NT-TS_EGCG	-0.284234	0.174337	-1.63037	4	0.178357	0.489969
P60710	TS_NT-TS_EGCG	0.281294	0.305057	0.922104	8	0.383441	0.706572
P60761	TS_NT-TS_EGCG	-0.643558	1.20095	-0.535873	6	0.611319	0.857651
P60766	TS_NT-TS_EGCG	-0.245238	0.0821082	-2.98677	49	0.00439361	0.0549777
P60824	TS_NT-TS_EGCG	0.0696738	0.0890777	0.782169	16	0.445537	0.759511
P60840	TS_NT-TS_EGCG	0.123094	0.0178779	6.88527	5	0.000989091	0.0211065
P60843	TS_NT-TS_EGCG	0.0191751	0.0798605	0.240107	37	0.811572	0.963875
P60867	TS_NT-TS_EGCG	0.264392	0.143561	1.84167	18	0.0820631	0.322161
P60879	TS_NT-TS_EGCG	0.0988486	0.0403051	2.45251	116	0.0156753	0.123237
P60904	TS_NT-TS_EGCG	0.223522	0.0669325	3.33951	16	0.00415823	0.052583
P61021	TS_NT-TS_EGCG	-0.0687554	0.0510454	-1.34694	7	0.219972	0.540746
P61022	TS_NT-TS_EGCG	0.277504	0.103472	2.68193	6	0.0364424	0.200685
P61027	TS_NT-TS_EGCG	0.148857	0.0871306	1.70843	32	0.0972404	0.353736
P61028	TS_NT-TS_EGCG	0.371543	0.0960808	3.86698	9	0.00380626	0.0494401
P61082	TS_NT-TS_EGCG	-0.00529949	0.0706969	-0.0749606	46	0.940571	0.989031
P61087	TS_NT-TS_EGCG	-0.263712	0.0804694	-3.27717	13	0.00600585	0.0691028
P61089	TS_NT-TS_EGCG	-0.118418	0.0685085	-1.72852	35	0.0927096	0.342763
P61161	TS_NT-TS_EGCG	-0.00726444	0.0470021	-0.154556	67	0.877636	0.979544
P61164	TS_NT-TS_EGCG	-0.189836	0.0970283	-1.9565	13	0.0722367	0.299732
P61202	TS_NT-TS_EGCG	-0.105665	0.142205	-0.743046	29	0.463431	0.767036
P61205	TS_NT-TS_EGCG	-0.103582	0.27238	-0.380284	6	0.716833	0.917221
P61211	TS_NT-TS_EGCG	-0.671865	0.256543	-2.61892	9	0.0278603	0.171576
P61222	TS_NT-TS_EGCG	-0.209245	0.075809	-2.76016	35	0.0091324	0.0898207
P61226	TS_NT-TS_EGCG	0.0892192	0.0569619	1.5663	21	0.132225	0.419678
P61255	TS_NT-TS_EGCG	0.153488	0.00546596	28.0808	5	1.07245e-06	0.000170877
P61264	TS_NT-TS_EGCG	0.057842	0.0441981	1.3087	94	0.193827	0.509619
P61294	TS_NT-TS_EGCG	-0.00209449	0.0898726	-0.0233051	8	0.981978	0.995983
P61329	TS_NT-TS_EGCG	-0.312736	0.50109	-0.624112	5	0.559922	0.828586
P61358	TS_NT-TS_EGCG	-0.095891	0.0468747	-2.04569	26	0.0510281	0.251603
P61750	TS_NT-TS_EGCG	-0.0562737	0.0699736	-0.804213	15	0.433835	0.7481
P61759	TS_NT-TS_EGCG	-0.365068	0.053339	-6.84429	17	2.85017e-06	0.000340595
P61804	TS_NT-TS_EGCG	0.164995	0.182623	0.903474	4	0.417365	0.73039
P61922	TS_NT-TS_EGCG	-0.0118678	0.0450881	-0.263213	198	0.79266	0.952947
P61957	TS_NT-TS_EGCG	0.0975995	0.0772383	1.26362	8	0.241946	0.568584
P61961	TS_NT-TS_EGCG	0.0820293	0.0508085	1.61448	9	0.14088	0.432698
P61963	TS_NT-TS_EGCG	0.296928	0.130074	2.28277	4	0.0845278	0.326361
P61967	TS_NT-TS_EGCG	0.239443	0.2743	0.872924	7	0.411646	0.727149
P61971	TS_NT-TS_EGCG	0.00895293	0.0772767	0.115856	40	0.908347	0.987244
P61979	TS_NT-TS_EGCG	0.00868527	0.0456901	0.190091	121	0.849557	0.975131
P61982	TS_NT-TS_EGCG	-0.0391763	0.0623396	-0.628434	68	0.531825	0.813393
P62046	TS_NT-TS_EGCG	-0.110512	0.197096	-0.560702	8	0.590354	0.846181
P62073	TS_NT-TS_EGCG	-0.0469775	0.0344969	-1.36179	14	0.194776	0.510433
P62075	TS_NT-TS_EGCG	-0.163228	0.0463064	-3.52495	13	0.00373124	0.0494401
P62077	TS_NT-TS_EGCG	0.224795	0.158244	1.42056	5	0.214687	0.535597
P62082	TS_NT-TS_EGCG	0.0637812	0.0430984	1.4799	27	0.150476	0.445647
P62137	TS_NT-TS_EGCG	0.0786372	0.038104	2.06375	26	0.0491552	0.245263
P62141	TS_NT-TS_EGCG	-0.0254414	0.0874476	-0.290934	32	0.772979	0.939924
P62192	TS_NT-TS_EGCG	-0.0303573	0.0712746	-0.42592	36	0.672702	0.893131
P62196	TS_NT-TS_EGCG	0.107015	0.102185	1.04727	44	0.300694	0.636545
P62204	TS_NT-TS_EGCG	0.0967207	0.0380717	2.54049	63	0.0135467	0.114865
P62242	TS_NT-TS_EGCG	0.0539232	0.0342249	1.57555	62	0.120218	0.396853
P62245	TS_NT-TS_EGCG	0.00287539	0.0829948	0.0346454	24	0.972649	0.995983
P62259	TS_NT-TS_EGCG	0.0476016	0.0332349	1.43228	138	0.154325	0.45035
P62264	TS_NT-TS_EGCG	0.0424616	0.069371	0.612094	23	0.546479	0.820921
P62267	TS_NT-TS_EGCG	0.00326645	0.115192	0.0283566	9	0.977997	0.995983
P62270	TS_NT-TS_EGCG	0.0844232	0.0714603	1.1814	26	0.248138	0.576263
P62274	TS_NT-TS_EGCG	0.0296726	0.220928	0.134309	8	0.896476	0.984021
P62281	TS_NT-TS_EGCG	-0.0214984	0.159161	-0.135074	17	0.89414	0.983883
P62301	TS_NT-TS_EGCG	-0.0321518	0.070032	-0.459102	16	0.652336	0.878638
P62305	TS_NT-TS_EGCG	-0.247928	0.0985742	-2.51515	8	0.0360806	0.199612
P62307	TS_NT-TS_EGCG	-0.0413708	0.234157	-0.17668	7	0.864763	0.979544
P62309	TS_NT-TS_EGCG	0.134744	0.172781	0.779853	7	0.461027	0.767036
P62315	TS_NT-TS_EGCG	0.174	0.113063	1.53896	7	0.167705	0.47266
P62317	TS_NT-TS_EGCG	-0.020992	0.102601	-0.204598	5	0.845954	0.975131
P62320	TS_NT-TS_EGCG	-0.00203387	0.0694626	-0.0292801	15	0.977027	0.995983
P62331	TS_NT-TS_EGCG	0.0190052	0.0737197	0.257803	25	0.798669	0.955365
P62334	TS_NT-TS_EGCG	-0.0362301	0.0435243	-0.832411	33	0.411161	0.726951
P62482	TS_NT-TS_EGCG	-0.172858	0.0773125	-2.23584	74	0.0283778	0.17214
P62484	TS_NT-TS_EGCG	-0.0141662	0.10999	-0.128795	23	0.89864	0.984021
P62500	TS_NT-TS_EGCG	-0.881175	0.775374	-1.13645	4	0.319234	0.657731
P62627	TS_NT-TS_EGCG	0.12261	0.0793442	1.54529	16	0.141824	0.432897
P62631	TS_NT-TS_EGCG	-0.146585	0.0596541	-2.45724	70	0.0164814	0.127067
P62702	TS_NT-TS_EGCG	0.0486322	0.0774873	0.627615	85	0.531939	0.813393
P62715	TS_NT-TS_EGCG	0.103474	0.170272	0.607701	7	0.562574	0.83104
P62717	TS_NT-TS_EGCG	0.181893	0.253657	0.717082	6	0.500273	0.792314
P62743	TS_NT-TS_EGCG	0.00798385	0.0758191	0.105301	33	0.916774	0.987812
P62746	TS_NT-TS_EGCG	0.0599324	0.0485689	1.23397	50	0.222984	0.5446
P62748	TS_NT-TS_EGCG	-0.0962865	0.0806322	-1.19415	20	0.246392	0.574515
P62751	TS_NT-TS_EGCG	0.078832	0.102669	0.767825	18	0.452547	0.763294
P62754	TS_NT-TS_EGCG	-0.160321	0.0663502	-2.41628	18	0.0265245	0.165951
P62761	TS_NT-TS_EGCG	0.0193681	0.0518288	0.373693	86	0.709553	0.911737
P62774	TS_NT-TS_EGCG	0.0538942	0.0521736	1.03298	34	0.308906	0.646589
P62806	TS_NT-TS_EGCG	-0.297784	0.0464882	-6.40559	27	7.31924e-07	0.000134561
P62812	TS_NT-TS_EGCG	-0.032	0.332558	-0.0962241	4	0.927971	0.98896
P62814	TS_NT-TS_EGCG	-0.080507	0.044231	-1.82015	182	0.0703787	0.295284
P62821	TS_NT-TS_EGCG	0.0614249	0.0329834	1.8623	14	0.0836805	0.325035
P62823	TS_NT-TS_EGCG	-0.05612	0.0761955	-0.736527	23	0.468857	0.768802
P62827	TS_NT-TS_EGCG	-0.148234	0.067101	-2.20912	41	0.0328118	0.187132
P62830	TS_NT-TS_EGCG	0.0808098	0.0960714	0.841143	9	0.422053	0.734139
P62835	TS_NT-TS_EGCG	-0.242273	0.26716	-0.906848	7	0.394631	0.715064
P62838	TS_NT-TS_EGCG	0.33577	0.144479	2.32401	8	0.0486141	0.24358
P62843	TS_NT-TS_EGCG	0.15633	0.164867	0.948218	7	0.374596	0.703364
P62849	TS_NT-TS_EGCG	-0.114017	0.030973	-3.68118	8	0.00620858	0.0709976
P62852	TS_NT-TS_EGCG	0.116437	0.0839619	1.38678	7	0.208063	0.527889
P62855	TS_NT-TS_EGCG	0.0053672	0.203869	0.0263268	9	0.979571	0.995983
P62858	TS_NT-TS_EGCG	-0.135999	0.112958	-1.20398	8	0.263011	0.593575
P62869	TS_NT-TS_EGCG	0.0322722	0.0563076	0.573141	38	0.569925	0.83269
P62874	TS_NT-TS_EGCG	-0.0388568	0.0546481	-0.711037	45	0.480731	0.777892
P62878	TS_NT-TS_EGCG	0.378697	0.0763485	4.96011	6	0.00255196	0.0386025
P62880	TS_NT-TS_EGCG	-0.211957	0.0745154	-2.84447	35	0.00738273	0.0791243
P62881	TS_NT-TS_EGCG	-0.0530785	0.0596961	-0.889145	51	0.3781	0.703662
P62889	TS_NT-TS_EGCG	-0.0295384	0.0418033	-0.706605	22	0.487229	0.782753
P62897	TS_NT-TS_EGCG	-0.962259	0.220436	-4.36524	43	7.83869e-05	0.00329234
P62900	TS_NT-TS_EGCG	0.118403	0.0874928	1.35329	8	0.212958	0.533033
P62908	TS_NT-TS_EGCG	-0.0917359	0.0414524	-2.21304	58	0.0308435	0.18139
P62911	TS_NT-TS_EGCG	-0.205439	0.0784106	-2.62005	8	0.0306483	0.180868
P62918	TS_NT-TS_EGCG	0.14363	0.088661	1.62	33	0.114752	0.389569
P62962	TS_NT-TS_EGCG	0.0851348	0.0552878	1.53985	47	0.130304	0.415235
P62983	TS_NT-TS_EGCG	0.122627	0.0375535	3.26539	44	0.00212096	0.0347198
P62996	TS_NT-TS_EGCG	-0.00947732	0.170823	-0.0554803	7	0.957306	0.994766
P63001	TS_NT-TS_EGCG	0.00433665	0.0784164	0.0553028	34	0.956221	0.994338
P63005	TS_NT-TS_EGCG	0.0375036	0.0648954	0.577909	59	0.565525	0.83269
P63011	TS_NT-TS_EGCG	-0.0278888	0.0537891	-0.518485	36	0.607292	0.85601
P63017	TS_NT-TS_EGCG	0.028913	0.0338236	0.854816	152	0.393998	0.715064
P63024	TS_NT-TS_EGCG	0.453674	0.202898	2.23597	4	0.0890186	0.335046
P63028	TS_NT-TS_EGCG	-0.0817375	0.0910454	-0.897766	33	0.375814	0.703364
P63037	TS_NT-TS_EGCG	-0.00989914	0.113477	-0.0872345	27	0.931129	0.98896
P63038	TS_NT-TS_EGCG	-0.0416647	0.0656918	-0.634245	176	0.526744	0.811316
P63040	TS_NT-TS_EGCG	-0.502059	0.173281	-2.89736	24	0.00790903	0.0829061
P63044	TS_NT-TS_EGCG	0.224931	0.100976	2.22756	15	0.0416421	0.220187
P63046	TS_NT-TS_EGCG	-0.337499	0.0510668	-6.60898	14	1.17204e-05	0.000933728
P63054	TS_NT-TS_EGCG	0.117787	0.0707283	1.66534	18	0.113153	0.385787
P63073	TS_NT-TS_EGCG	-0.176677	0.021849	-8.08629	6	0.000191696	0.00704852
P63082	TS_NT-TS_EGCG	-0.379087	0.207154	-1.82998	9	0.100499	0.360858
P63085	TS_NT-TS_EGCG	0.0327342	0.0555198	0.589596	98	0.556818	0.827095
P63087	TS_NT-TS_EGCG	0.199122	0.0342308	5.81703	6	0.00113401	0.0235677
P63089	TS_NT-TS_EGCG	-0.389075	0.286345	-1.35876	6	0.223081	0.5446
P63094	TS_NT-TS_EGCG	-0.00846256	0.0819118	-0.103313	35	0.918304	0.987812
P63101	TS_NT-TS_EGCG	-0.00357488	0.0483994	-0.0738621	105	0.941261	0.989031
P63141	TS_NT-TS_EGCG	0.0166307	0.112801	0.147434	6	0.887619	0.982888
P63143	TS_NT-TS_EGCG	0.196687	0.259952	0.756628	6	0.47792	0.774647
P63158	TS_NT-TS_EGCG	0.017783	0.10642	0.167102	36	0.868225	0.979544
P63168	TS_NT-TS_EGCG	-0.0358199	0.109404	-0.32741	8	0.751761	0.93481
P63213	TS_NT-TS_EGCG	0.421471	0.177727	2.37145	9	0.0418093	0.220583
P63216	TS_NT-TS_EGCG	-0.0258826	0.0843413	-0.306879	16	0.762893	0.93749
P63242	TS_NT-TS_EGCG	0.111424	0.0329908	3.37744	27	0.00223523	0.0358537
P63254	TS_NT-TS_EGCG	-0.201576	0.202801	-0.993961	7	0.353351	0.68989
P63260	TS_NT-TS_EGCG	0.217565	0.31198	0.697367	8	0.505331	0.794069
P63276	TS_NT-TS_EGCG	-0.202331	0.113117	-1.78869	22	0.0874448	0.330163
P63280	TS_NT-TS_EGCG	0.125672	0.168405	0.746251	8	0.47687	0.774647
P63318	TS_NT-TS_EGCG	0.0438758	0.04328	1.01377	170	0.312134	0.649261
P63321	TS_NT-TS_EGCG	-0.230253	0.0484612	-4.75129	7	0.00208041	0.0342908
P63323	TS_NT-TS_EGCG	0.269839	0.167228	1.6136	34	0.115858	0.390321
P63325	TS_NT-TS_EGCG	-0.109221	0.1198	-0.911694	9	0.385699	0.70746
P63328	TS_NT-TS_EGCG	-0.036182	0.059028	-0.612963	109	0.541178	0.817452
P63330	TS_NT-TS_EGCG	-0.119772	0.152536	-0.785204	8	0.454957	0.764123
P67778	TS_NT-TS_EGCG	-0.115378	0.0525067	-2.1974	87	0.0306492	0.180868
P67871	TS_NT-TS_EGCG	-0.0500822	0.0645203	-0.776224	32	0.443317	0.756265
P67984	TS_NT-TS_EGCG	0.00148364	0.0916236	0.0161927	18	0.987259	0.995983
P68037	TS_NT-TS_EGCG	-0.110945	0.0574957	-1.92962	35	0.0617917	0.276808
P68040	TS_NT-TS_EGCG	0.0429976	0.0578055	0.743833	65	0.459658	0.767036
P68181	TS_NT-TS_EGCG	-0.0170964	0.0484658	-0.352752	23	0.727487	0.924837
P68254	TS_NT-TS_EGCG	0.0308953	0.039718	0.777865	66	0.439428	0.752855
P68368	TS_NT-TS_EGCG	-0.135521	0.0605236	-2.23915	51	0.0295359	0.176919
P68369	TS_NT-TS_EGCG	-0.220995	0.350093	-0.631247	8	0.545488	0.820043
P68372	TS_NT-TS_EGCG	0.0622146	0.122059	0.509707	8	0.624017	0.862081
P68404	TS_NT-TS_EGCG	-0.110706	0.0597188	-1.85379	57	0.0689458	0.292164
P68433	TS_NT-TS_EGCG	-0.842364	0.74307	-1.13363	7	0.294278	0.626849
P68510	TS_NT-TS_EGCG	0.0590859	0.0525694	1.12396	81	0.26435	0.595447
P70168	TS_NT-TS_EGCG	-0.069885	0.0685614	-1.01931	144	0.309767	0.646589
P70175	TS_NT-TS_EGCG	0.106755	0.0451826	2.36274	57	0.021576	0.15034
P70188	TS_NT-TS_EGCG	-0.236613	0.154825	-1.52826	6	0.17731	0.487655
P70195	TS_NT-TS_EGCG	0.0438585	0.0916332	0.478631	22	0.636923	0.873104
P70202	TS_NT-TS_EGCG	-0.125019	0.0603663	-2.071	17	0.0538946	0.261274
P70206	TS_NT-TS_EGCG	0.0245251	0.0406831	0.602833	15	0.555625	0.826129
P70232	TS_NT-TS_EGCG	0.31669	0.0876581	3.61278	4	0.022501	0.15409
P70236	TS_NT-TS_EGCG	0.43448	0.073696	5.89557	5	0.00199676	0.0336075
P70290	TS_NT-TS_EGCG	0.036812	0.0743441	0.495158	4	0.646455	0.875801
P70296	TS_NT-TS_EGCG	-0.0539326	0.0426747	-1.26381	99	0.209267	0.53038
P70297	TS_NT-TS_EGCG	0.260896	0.0621614	4.19707	26	0.000279184	0.00939787
P70333	TS_NT-TS_EGCG	0.208092	0.0399818	5.20466	7	0.00124661	0.0254649
P70336	TS_NT-TS_EGCG	-0.00715514	0.072908	-0.0981393	36	0.922366	0.98893
P70349	TS_NT-TS_EGCG	-0.159879	0.0857167	-1.8652	32	0.0713455	0.297066
P70362	TS_NT-TS_EGCG	-0.26129	0.0912545	-2.86331	5	0.0352695	0.19649
P70372	TS_NT-TS_EGCG	0.0130854	0.112589	0.116223	31	0.908226	0.987244
P70392	TS_NT-TS_EGCG	0.298525	0.141827	2.10486	8	0.0684186	0.291806
P70398	TS_NT-TS_EGCG	-0.00278812	0.0725761	-0.0384165	50	0.969509	0.995983
P70399	TS_NT-TS_EGCG	-0.319188	0.0409462	-7.79531	6	0.000234871	0.00825502
P70404	TS_NT-TS_EGCG	-0.0852413	0.0479443	-1.77792	74	0.0795249	0.316247
P70414	TS_NT-TS_EGCG	-0.00742836	0.0887634	-0.0836872	49	0.933646	0.98896
P70429	TS_NT-TS_EGCG	0.27351	0.0197994	13.8141	6	8.95499e-06	0.00082317
P70441	TS_NT-TS_EGCG	-0.0341956	0.0597021	-0.572771	32	0.570803	0.83269
P70663	TS_NT-TS_EGCG	0.064225	0.0767598	0.836701	13	0.417876	0.73039
P70699	TS_NT-TS_EGCG	0.0334849	0.179293	0.186761	8	0.856498	0.977209
P70704	TS_NT-TS_EGCG	0.0603053	0.0458546	1.31514	82	0.192129	0.50795
P80313	TS_NT-TS_EGCG	0.0222224	0.0867779	0.256083	103	0.798397	0.955365
P80314	TS_NT-TS_EGCG	-0.165444	0.0541661	-3.05437	153	0.00266104	0.039671
P80315	TS_NT-TS_EGCG	0.159453	0.0679129	2.34791	118	0.0205439	0.146567
P80316	TS_NT-TS_EGCG	0.0388718	0.0511123	0.760518	145	0.44818	0.760922
P80317	TS_NT-TS_EGCG	-0.0230458	0.042097	-0.547447	113	0.585152	0.844003
P80318	TS_NT-TS_EGCG	-0.0452101	0.0498523	-0.906881	120	0.366287	0.695887
P80560	TS_NT-TS_EGCG	-0.112075	0.266744	-0.420161	6	0.688999	0.904532
P83940	TS_NT-TS_EGCG	0.0683571	0.0845703	0.808287	24	0.426865	0.739817
P84075	TS_NT-TS_EGCG	-0.150461	0.0642939	-2.34021	36	0.0249335	0.161396
P84078	TS_NT-TS_EGCG	-0.369045	0.367437	-1.00438	7	0.348645	0.685313
P84084	TS_NT-TS_EGCG	-0.166497	0.110148	-1.51158	33	0.140159	0.432698
P84086	TS_NT-TS_EGCG	0.0250116	0.0556188	0.449697	35	0.655702	0.879914
P84089	TS_NT-TS_EGCG	-0.0797081	0.0760951	-1.04748	9	0.322192	0.660329
P84091	TS_NT-TS_EGCG	0.0210184	0.0531855	0.39519	141	0.6933	0.906167
P84096	TS_NT-TS_EGCG	0.200493	0.0387292	5.17679	26	2.10882e-05	0.00140002
P84099	TS_NT-TS_EGCG	0.202542	0.0226645	8.93652	15	2.14716e-07	7.33101e-05
P84104	TS_NT-TS_EGCG	0.11274	0.0892177	1.26365	9	0.238106	0.563998
P84228	TS_NT-TS_EGCG	-1.04667	0.714575	-1.46475	7	0.186407	0.500313
P84244	TS_NT-TS_EGCG	-1.62047	0.870349	-1.86186	8	0.0996452	0.359203
P85094	TS_NT-TS_EGCG	0.0103652	0.104661	0.0990365	7	0.923886	0.98893
P97300	TS_NT-TS_EGCG	-0.057443	0.0511932	-1.12208	57	0.266532	0.597571
P97315	TS_NT-TS_EGCG	-0.0947589	0.069417	-1.36507	45	0.179018	0.490622
P97351	TS_NT-TS_EGCG	0.0340396	0.0941463	0.361561	40	0.719583	0.920173
P97352	TS_NT-TS_EGCG	-0.00574184	0.200907	-0.0285797	4	0.978569	0.995983
P97355	TS_NT-TS_EGCG	-0.170685	0.147345	-1.1584	19	0.261055	0.591394
P97370	TS_NT-TS_EGCG	-0.135479	0.069931	-1.93732	38	0.0601657	0.274322
P97371	TS_NT-TS_EGCG	-0.0111295	0.0837252	-0.132929	18	0.895724	0.984021
P97372	TS_NT-TS_EGCG	0.377286	0.282981	1.33325	8	0.219163	0.540227
P97379	TS_NT-TS_EGCG	-0.0175305	0.075375	-0.232577	41	0.817247	0.965279
P97384	TS_NT-TS_EGCG	-0.168571	0.0472665	-3.56639	22	0.00172565	0.0304404
P97427	TS_NT-TS_EGCG	-0.043013	0.0375101	-1.1467	189	0.252954	0.582429
P97441	TS_NT-TS_EGCG	0.0133244	0.0910519	0.146338	15	0.885603	0.982888
P97447	TS_NT-TS_EGCG	0.080223	0.0707657	1.13364	16	0.273646	0.607706
P97450	TS_NT-TS_EGCG	-0.0422588	0.0446807	-0.945794	43	0.349538	0.685313
P97461	TS_NT-TS_EGCG	-0.124623	0.131737	-0.945997	8	0.371843	0.701424
P97492	TS_NT-TS_EGCG	0.305887	0.0748885	4.08456	33	0.000264486	0.00903032
P97493	TS_NT-TS_EGCG	-0.14626	0.126404	-1.15708	8	0.280619	0.611934
P97494	TS_NT-TS_EGCG	0.05098	0.0641438	0.794776	8	0.449677	0.760922
P97797	TS_NT-TS_EGCG	0.0449548	0.0951035	0.472694	62	0.638092	0.873104
P97798	TS_NT-TS_EGCG	0.105861	0.239783	0.441488	5	0.677299	0.895323
P97807	TS_NT-TS_EGCG	-0.0167341	0.0394238	-0.424466	111	0.672048	0.892826
P97822	TS_NT-TS_EGCG	-0.231979	0.102336	-2.26683	7	0.0577466	0.270087
P97823	TS_NT-TS_EGCG	-0.162392	0.0748981	-2.16817	7	0.066797	0.287156
P97825	TS_NT-TS_EGCG	-0.0783773	0.116277	-0.674059	9	0.51721	0.802828
P97855	TS_NT-TS_EGCG	0.359894	0.114951	3.13084	6	0.0203029	0.145717
P98086	TS_NT-TS_EGCG	0.0718208	0.234507	0.306264	7	0.768312	0.938307
P99024	TS_NT-TS_EGCG	0.0564762	0.0955406	0.591122	27	0.559355	0.828586
P99026	TS_NT-TS_EGCG	-0.0409513	0.0682667	-0.599872	31	0.552951	0.825455
P99027	TS_NT-TS_EGCG	-0.0744057	0.0438536	-1.69668	18	0.106981	0.373807
P99028	TS_NT-TS_EGCG	-0.0328342	0.0440433	-0.745497	17	0.466154	0.76817
P99029	TS_NT-TS_EGCG	0.0216582	0.0730918	0.296315	78	0.767777	0.938307
Q00493	TS_NT-TS_EGCG	0.179717	0.119596	1.5027	62	0.137993	0.430553
Q00612	TS_NT-TS_EGCG	0.083124	0.05799	1.43342	21	0.16646	0.47173
Q00623	TS_NT-TS_EGCG	-0.113775	0.0921128	-1.23517	30	0.226354	0.54837
Q00896	TS_NT-TS_EGCG	-0.101977	0.594076	-0.171656	5	0.870439	0.979544
Q00897	TS_NT-TS_EGCG	-0.237152	0.253436	-0.93575	7	0.380552	0.704784
Q00PI9	TS_NT-TS_EGCG	-0.149211	0.0639809	-2.33212	27	0.0273991	0.170425
Q01065	TS_NT-TS_EGCG	-0.0555268	0.186782	-0.297281	7	0.77488	0.939924
Q01097	TS_NT-TS_EGCG	-0.0258786	0.437402	-0.0591644	4	0.955659	0.994338
Q01405	TS_NT-TS_EGCG	-0.235023	0.0822589	-2.85711	30	0.00769446	0.0817322
Q01768	TS_NT-TS_EGCG	0.0063406	0.118729	0.0534038	9	0.958577	0.994789
Q01853	TS_NT-TS_EGCG	-0.161317	0.047042	-3.42922	268	0.000700664	0.0165801
Q02053	TS_NT-TS_EGCG	-0.0272722	0.0434775	-0.627272	243	0.53107	0.813393
Q02248	TS_NT-TS_EGCG	0.141839	0.0743427	1.90791	113	0.0589413	0.272122
Q02357	TS_NT-TS_EGCG	-0.0896659	0.256939	-0.348977	7	0.737368	0.928784
Q02819	TS_NT-TS_EGCG	-0.0116236	0.110256	-0.105424	12	0.917781	0.987812
Q03137	TS_NT-TS_EGCG	0.0407484	0.0877758	0.464233	32	0.645624	0.875236
Q03265	TS_NT-TS_EGCG	-0.0468747	0.0526359	-0.890546	215	0.374168	0.703364
Q03517	TS_NT-TS_EGCG	-0.0914799	0.100884	-0.906779	33	0.371097	0.701424
Q03734	TS_NT-TS_EGCG	-0.101656	0.298823	-0.340188	6	0.745309	0.933589
Q03958	TS_NT-TS_EGCG	0.179358	0.0328252	5.46404	7	0.000941814	0.0204631
Q04447	TS_NT-TS_EGCG	-0.0300536	0.0528249	-0.568928	143	0.570297	0.83269
Q05512	TS_NT-TS_EGCG	0.129037	0.0983939	1.31143	7	0.231087	0.555073
Q05816	TS_NT-TS_EGCG	0.00941563	0.0515067	0.182804	45	0.855773	0.977209
Q05920	TS_NT-TS_EGCG	-0.106583	0.0458359	-2.32532	134	0.0215568	0.15034
Q05D44	TS_NT-TS_EGCG	0.250846	0.0683642	3.66926	7	0.00797201	0.0832013
Q06138	TS_NT-TS_EGCG	-0.0379575	0.0963091	-0.394122	36	0.695816	0.906167
Q06185	TS_NT-TS_EGCG	-0.0490612	0.0863069	-0.568451	18	0.576753	0.83694
Q06335	TS_NT-TS_EGCG	0.217859	0.194043	1.12274	9	0.290606	0.622536
Q06890	TS_NT-TS_EGCG	-0.0697887	0.0997469	-0.699657	20	0.4922	0.786619
Q07076	TS_NT-TS_EGCG	-0.0716343	0.064459	-1.11131	54	0.271357	0.605548
Q07417	TS_NT-TS_EGCG	-0.115156	0.0560585	-2.05422	5	0.0951306	0.347777
Q07813	TS_NT-TS_EGCG	-0.0957796	0.125214	-0.764929	4	0.486951	0.782753
Q08331	TS_NT-TS_EGCG	0.149329	0.0649158	2.30035	55	0.0252465	0.162202
Q08460	TS_NT-TS_EGCG	0.0204296	0.126807	0.161107	16	0.874026	0.979544
Q08642	TS_NT-TS_EGCG	0.0847881	0.291898	0.290472	17	0.774969	0.939924
Q0GNC1	TS_NT-TS_EGCG	-0.409515	0.153716	-2.6641	5	0.0446635	0.23126
Q0KL02	TS_NT-TS_EGCG	-0.493398	0.255581	-1.9305	24	0.0654429	0.285141
Q0VBF8	TS_NT-TS_EGCG	0.707201	0.452785	1.56189	6	0.169339	0.474933
Q0VE82	TS_NT-TS_EGCG	-0.142829	0.0774672	-1.84373	21	0.0793807	0.3162
Q0VGY8	TS_NT-TS_EGCG	0.0338035	0.173763	0.194538	6	0.852175	0.97543
Q11011	TS_NT-TS_EGCG	-0.0627866	0.0504962	-1.24339	179	0.215349	0.536142
Q11136	TS_NT-TS_EGCG	-0.0834146	0.0980522	-0.850716	20	0.404997	0.722346
Q148V7	TS_NT-TS_EGCG	-0.230288	0.0524858	-4.38762	8	0.00232494	0.0363177
Q14BI2	TS_NT-TS_EGCG	-0.0251429	0.259684	-0.0968213	8	0.92525	0.98896
Q14CH0	TS_NT-TS_EGCG	0.304453	0.539539	0.564283	6	0.593013	0.846284
Q2NL51	TS_NT-TS_EGCG	0.0581591	0.0763625	0.761619	23	0.454027	0.764123
Q2PFD7	TS_NT-TS_EGCG	0.0508068	0.0789689	0.643377	45	0.523245	0.807838
Q2TPA8	TS_NT-TS_EGCG	0.102566	0.0450931	2.27453	7	0.057095	0.270087
Q31125	TS_NT-TS_EGCG	-0.104268	0.169509	-0.615116	7	0.557937	0.827214
Q3B7Z2	TS_NT-TS_EGCG	-0.339604	0.117843	-2.88183	6	0.0279906	0.171576
Q3KNM2	TS_NT-TS_EGCG	-0.516759	0.126414	-4.08783	9	0.00272586	0.0402148
Q3TBL6	TS_NT-TS_EGCG	0.153682	0.515098	0.298354	8	0.773035	0.939924
Q3TBW2	TS_NT-TS_EGCG	0.169997	0.0992251	1.71324	3	0.185184	0.499537
Q3TC33	TS_NT-TS_EGCG	-0.370041	0.266204	-1.39006	4	0.236867	0.562735
Q3TC72	TS_NT-TS_EGCG	-0.263648	0.12228	-2.1561	20	0.0434312	0.226639
Q3TDD9	TS_NT-TS_EGCG	-0.057864	0.0858458	-0.674045	5	0.530182	0.813393
Q3TDK6	TS_NT-TS_EGCG	-0.217155	0.0819469	-2.64994	29	0.0128995	0.11293
Q3TDN2	TS_NT-TS_EGCG	-0.182618	0.101612	-1.79722	12	0.0974936	0.354118
Q3TDQ1	TS_NT-TS_EGCG	-0.00850479	0.226488	-0.0375507	5	0.971499	0.995983
Q3TEA8	TS_NT-TS_EGCG	0.0750008	0.0699875	1.07163	6	0.325086	0.66132
Q3TES0	TS_NT-TS_EGCG	0.0260507	0.267425	0.0974132	8	0.924795	0.98893
Q3THE2	TS_NT-TS_EGCG	0.122355	0.0949749	1.28828	43	0.204537	0.523951
Q3THK7	TS_NT-TS_EGCG	0.0734729	0.0612263	1.20002	61	0.234771	0.560066
Q3THS6	TS_NT-TS_EGCG	0.191121	0.119495	1.59941	17	0.128149	0.410494
Q3TMH2	TS_NT-TS_EGCG	0.0397582	0.153604	0.258835	8	0.802298	0.95731
Q3TW96	TS_NT-TS_EGCG	0.381534	0.187464	2.03524	4	0.111546	0.383039
Q3TXS7	TS_NT-TS_EGCG	-0.0352713	0.076223	-0.462738	61	0.645199	0.875156
Q3TXX4	TS_NT-TS_EGCG	0.205862	0.0547448	3.7604	25	0.000914277	0.0202326
Q3U0V1	TS_NT-TS_EGCG	-0.0137751	0.0793831	-0.173526	45	0.863016	0.979544
Q3U1J4	TS_NT-TS_EGCG	0.0521424	0.0638958	0.816053	57	0.417867	0.73039
Q3U5C8	TS_NT-TS_EGCG	-0.424713	0.222966	-1.90483	8	0.0932708	0.344008
Q3U898	TS_NT-TS_EGCG	0.172814	0.203742	0.8482	8	0.420979	0.733338
Q3UDP0	TS_NT-TS_EGCG	0.0154298	0.125379	0.123065	8	0.905091	0.986847
Q3UEB3	TS_NT-TS_EGCG	-0.0810339	0.143443	-0.564922	6	0.592605	0.846284
Q3UGC7	TS_NT-TS_EGCG	0.120949	0.071156	1.69978	12	0.114923	0.389597
Q3UGR5	TS_NT-TS_EGCG	-0.107602	0.0800142	-1.34478	26	0.19031	0.505606
Q3UGS4	TS_NT-TS_EGCG	0.315505	0.240093	1.31409	6	0.236817	0.562735
Q3UH60	TS_NT-TS_EGCG	-0.117699	0.10138	-1.16096	15	0.2638	0.594794
Q3UH66	TS_NT-TS_EGCG	-0.257779	0.274075	-0.940539	8	0.374469	0.703364
Q3UHB1	TS_NT-TS_EGCG	0.000952264	0.0550366	0.0173024	71	0.986244	0.995983
Q3UHB8	TS_NT-TS_EGCG	-0.00463062	0.307926	-0.0150381	6	0.988489	0.995983
Q3UHD9	TS_NT-TS_EGCG	0.140902	0.0525189	2.68288	65	0.00924628	0.0901984
Q3UHJ0	TS_NT-TS_EGCG	0.00615632	0.037758	0.163047	217	0.870633	0.979544
Q3UHK6	TS_NT-TS_EGCG	-0.180101	0.130683	-1.37815	8	0.205471	0.525216
Q3UHL1	TS_NT-TS_EGCG	0.0433911	0.0547169	0.79301	138	0.429133	0.742671
Q3UHX2	TS_NT-TS_EGCG	-0.10336	0.14204	-0.727678	8	0.487558	0.782753
Q3UIU2	TS_NT-TS_EGCG	-0.14802	0.0630797	-2.34655	21	0.0288372	0.174046
Q3UJD6	TS_NT-TS_EGCG	0.160296	0.0378583	4.2341	5	0.00821594	0.0845216
Q3UJP5	TS_NT-TS_EGCG	-0.104088	0.109476	-0.950782	6	0.378426	0.703662
Q3UJU9	TS_NT-TS_EGCG	0.0361702	0.182527	0.198163	6	0.849461	0.975131
Q3UKC1	TS_NT-TS_EGCG	0.313542	0.325931	0.961987	6	0.373206	0.703364
Q3ULD5	TS_NT-TS_EGCG	0.0159745	0.13461	0.118672	10	0.907885	0.987244
Q3ULJ0	TS_NT-TS_EGCG	0.0273709	0.0453801	0.603148	32	0.550661	0.82358
Q3UM45	TS_NT-TS_EGCG	0.0324845	0.0920736	0.35281	77	0.725195	0.923396
Q3UMC0	TS_NT-TS_EGCG	0.0261227	0.122726	0.212854	8	0.836765	0.970677
Q3UMR5	TS_NT-TS_EGCG	-0.147196	0.0689839	-2.13378	37	0.0395553	0.213402
Q3UMU9	TS_NT-TS_EGCG	0.0342356	0.153435	0.223127	8	0.829028	0.968415
Q3UNH4	TS_NT-TS_EGCG	-0.116842	0.0749202	-1.55955	16	0.138425	0.430679
Q3UNZ8	TS_NT-TS_EGCG	-0.072678	0.315292	-0.23051	8	0.823481	0.967134
Q3UPL0	TS_NT-TS_EGCG	-0.0351902	0.0835935	-0.420968	42	0.675925	0.894001
Q3UQ44	TS_NT-TS_EGCG	0.39928	0.142148	2.80891	17	0.0120767	0.107699
Q3URE1	TS_NT-TS_EGCG	0.736162	0.169813	4.33515	6	0.00490114	0.06038
Q3USB7	TS_NT-TS_EGCG	0.527115	0.14459	3.64559	4	0.0218565	0.150974
Q3UTH8	TS_NT-TS_EGCG	-0.141305	0.19953	-0.708191	8	0.498938	0.791636
Q3UTQ8	TS_NT-TS_EGCG	-0.213115	0.169437	-1.25778	8	0.243941	0.571588
Q3UTZ3	TS_NT-TS_EGCG	-0.176832	0.53161	-0.332634	5	0.752903	0.93481
Q3UUG6	TS_NT-TS_EGCG	0.242571	0.114513	2.11829	32	0.04201	0.220668
Q3UUI3	TS_NT-TS_EGCG	-0.0847903	0.0810614	-1.046	26	0.305188	0.643403
Q3UVX5	TS_NT-TS_EGCG	0.00430134	0.100573	0.0427683	28	0.96619	0.995983
Q3UYC0	TS_NT-TS_EGCG	0.0484557	0.134051	0.36147	15	0.722789	0.922791
Q3UYG8	TS_NT-TS_EGCG	-0.0464582	0.0721971	-0.643491	13	0.531094	0.813393
Q3V3R1	TS_NT-TS_EGCG	0.285456	0.0354864	8.04411	5	0.000480357	0.0122133
Q3V3V9	TS_NT-TS_EGCG	-0.0646889	0.0935651	-0.691378	11	0.503658	0.79339
Q4ACU6	TS_NT-TS_EGCG	0.342801	0.435138	0.787799	5	0.466502	0.76817
Q4KML4	TS_NT-TS_EGCG	-0.145959	0.20102	-0.726094	8	0.488477	0.783005
Q4KMM3	TS_NT-TS_EGCG	-0.0378	0.0472041	-0.800778	154	0.424494	0.737311
Q4KUS2	TS_NT-TS_EGCG	-0.192802	0.0141797	-13.5971	6	9.8221e-06	0.000865909
Q4V9Z5	TS_NT-TS_EGCG	-0.152525	0.0903072	-1.68896	14	0.113365	0.385959
Q4VAA2	TS_NT-TS_EGCG	-0.0554633	0.0898729	-0.617131	25	0.542729	0.817452
Q4VAE3	TS_NT-TS_EGCG	-0.0113316	0.131352	-0.0862691	8	0.933373	0.98896
Q501J6	TS_NT-TS_EGCG	0.109352	0.102385	1.06805	6	0.326573	0.663135
Q505D7	TS_NT-TS_EGCG	0.054689	0.236295	0.231444	8	0.82278	0.967134
Q505F5	TS_NT-TS_EGCG	0.211402	0.0638447	3.31119	30	0.00242747	0.0371901
Q52KR3	TS_NT-TS_EGCG	0.233161	0.291036	0.80114	7	0.449384	0.760922
Q56A07	TS_NT-TS_EGCG	-0.00459439	0.0625947	-0.0733991	18	0.942298	0.989031
Q59J78	TS_NT-TS_EGCG	-0.152547	0.135258	-1.12782	8	0.292083	0.623841
Q5DQR4	TS_NT-TS_EGCG	0.256877	0.100759	2.54942	30	0.0161408	0.125249
Q5DTL9	TS_NT-TS_EGCG	-0.129697	0.0856658	-1.51399	37	0.138525	0.430679
Q5DTT1	TS_NT-TS_EGCG	-0.372309	0.322386	-1.15485	6	0.292062	0.623841
Q5DU25	TS_NT-TS_EGCG	0.0970507	0.146795	0.661133	7	0.529678	0.813393
Q5EBJ4	TS_NT-TS_EGCG	-0.171568	0.218884	-0.783832	13	0.447186	0.760693
Q5FWK3	TS_NT-TS_EGCG	0.100442	0.0450909	2.22754	75	0.0289105	0.174046
Q5HZI9	TS_NT-TS_EGCG	0.338323	0.439305	0.770134	7	0.466411	0.76817
Q5M8N0	TS_NT-TS_EGCG	0.143457	0.00549649	26.0997	5	1.54284e-06	0.000216905
Q5M8N4	TS_NT-TS_EGCG	-0.0740544	0.176184	-0.420324	6	0.688886	0.904532
Q5PR73	TS_NT-TS_EGCG	-0.034621	0.0336196	-1.02979	41	0.309148	0.646589
Q5RJI5	TS_NT-TS_EGCG	-0.0854581	0.0752125	-1.13622	23	0.267565	0.599325
Q5SP85	TS_NT-TS_EGCG	0.100946	0.14183	0.711738	8	0.496854	0.789549
Q5SQX6	TS_NT-TS_EGCG	-0.0853792	0.0503761	-1.69483	116	0.0927898	0.342763
Q5SRX1	TS_NT-TS_EGCG	0.0637036	0.0651994	0.977059	92	0.331102	0.668416
Q5SSL4	TS_NT-TS_EGCG	0.0298041	0.0656529	0.453965	80	0.651083	0.878154
Q5SSM3	TS_NT-TS_EGCG	0.0230791	0.0948949	0.243207	25	0.809829	0.962931
Q5SUF2	TS_NT-TS_EGCG	-0.0148136	0.354473	-0.0417906	6	0.968022	0.995983
Q5SUR0	TS_NT-TS_EGCG	-0.0150669	0.211414	-0.0712672	6	0.945501	0.989031
Q5SVL6	TS_NT-TS_EGCG	-0.378181	0.209552	-1.80472	6	0.121158	0.399405
Q5SXY1	TS_NT-TS_EGCG	0.232408	0.151698	1.53204	5	0.186081	0.500313
Q5U3K5	TS_NT-TS_EGCG	-0.323449	0.103606	-3.1219	7	0.0167989	0.128272
Q5U458	TS_NT-TS_EGCG	0.0131405	0.24409	0.0538346	7	0.958571	0.994789
Q5XJY5	TS_NT-TS_EGCG	-0.0412758	0.122155	-0.337896	13	0.740835	0.929491
Q60597	TS_NT-TS_EGCG	-0.0107008	0.0600502	-0.178198	233	0.858723	0.977746
Q60598	TS_NT-TS_EGCG	0.146991	0.0424391	3.46357	66	0.000940873	0.0204631
Q60605	TS_NT-TS_EGCG	0.0907696	0.063125	1.43793	48	0.156941	0.454444
Q60625	TS_NT-TS_EGCG	-0.16568	0.0729439	-2.27133	75	0.0259961	0.164367
Q60631	TS_NT-TS_EGCG	0.101277	0.0619033	1.63606	68	0.106448	0.372649
Q60634	TS_NT-TS_EGCG	0.00669907	0.327862	0.0204326	9	0.984144	0.995983
Q60649	TS_NT-TS_EGCG	-0.508784	0.348153	-1.46138	7	0.187298	0.501279
Q60668	TS_NT-TS_EGCG	-0.0217655	0.0480641	-0.452844	52	0.652545	0.878638
Q60676	TS_NT-TS_EGCG	-0.312374	0.0560727	-5.57088	29	5.19922e-06	0.000540267
Q60692	TS_NT-TS_EGCG	-0.105328	0.0809274	-1.30151	33	0.202097	0.521049
Q60737	TS_NT-TS_EGCG	-0.0521808	0.0710954	-0.733954	56	0.466039	0.76817
Q60749	TS_NT-TS_EGCG	0.410734	0.0896003	4.58407	7	0.0025315	0.0385369
Q60759	TS_NT-TS_EGCG	0.150325	0.218701	0.687355	5	0.522437	0.807332
Q60771	TS_NT-TS_EGCG	-0.840996	0.154954	-5.42738	12	0.000153152	0.00590376
Q60780	TS_NT-TS_EGCG	0.124035	0.148687	0.834205	13	0.419231	0.731894
Q60817	TS_NT-TS_EGCG	0.0789253	0.0664685	1.18741	25	0.246227	0.574515
Q60829	TS_NT-TS_EGCG	0.0805576	0.327605	0.245899	5	0.815536	0.964916
Q60854	TS_NT-TS_EGCG	-0.141753	0.0875471	-1.61916	25	0.11796	0.392635
Q60864	TS_NT-TS_EGCG	0.0335766	0.0374155	0.897398	145	0.370994	0.701424
Q60865	TS_NT-TS_EGCG	-0.033922	0.0771483	-0.439698	6	0.675551	0.894001
Q60870	TS_NT-TS_EGCG	-0.110218	0.00346685	-31.7919	5	5.78271e-07	0.000115172
Q60875	TS_NT-TS_EGCG	0.0160436	0.0765502	0.209583	58	0.834727	0.97033
Q60899	TS_NT-TS_EGCG	0.00202551	0.167941	0.0120608	6	0.990768	0.995983
Q60900	TS_NT-TS_EGCG	0.163268	0.148746	1.09763	5	0.322389	0.660329
Q60902	TS_NT-TS_EGCG	-0.0416547	0.08193	-0.508419	29	0.615006	0.859201
Q60930	TS_NT-TS_EGCG	-0.0393144	0.0525391	-0.748287	77	0.456567	0.765826
Q60931	TS_NT-TS_EGCG	-0.138169	0.0509717	-2.71069	53	0.00902804	0.0891612
Q60932	TS_NT-TS_EGCG	-0.0417596	0.0453886	-0.920047	106	0.359637	0.692956
Q60960	TS_NT-TS_EGCG	-0.154366	0.21723	-0.710608	15	0.48823	0.783005
Q60972	TS_NT-TS_EGCG	-0.277245	0.0376081	-7.37195	3	0.00516034	0.061666
Q60996	TS_NT-TS_EGCG	0.0214481	0.0935654	0.229231	26	0.820483	0.967134
Q61016	TS_NT-TS_EGCG	0.134007	0.0910408	1.47195	10	0.171794	0.478428
Q61024	TS_NT-TS_EGCG	-0.158026	0.0668309	-2.36457	6	0.0559341	0.267915
Q61029	TS_NT-TS_EGCG	0.0537314	0.175707	0.305801	11	0.765466	0.93749
Q61035	TS_NT-TS_EGCG	-0.00885734	0.0921592	-0.0961091	18	0.924496	0.98893
Q61036	TS_NT-TS_EGCG	0.00933699	0.0473249	0.197296	7	0.849203	0.975131
Q61074	TS_NT-TS_EGCG	0.0963643	0.343088	0.280873	8	0.785935	0.948357
Q61081	TS_NT-TS_EGCG	0.0560316	0.103273	0.54256	48	0.589943	0.846181
Q61097	TS_NT-TS_EGCG	0.144239	0.165112	0.87358	11	0.401016	0.719541
Q61102	TS_NT-TS_EGCG	-0.130883	0.0543502	-2.40814	13	0.0315995	0.183754
Q61137	TS_NT-TS_EGCG	-0.179308	0.0766906	-2.33807	22	0.0288799	0.174046
Q61151	TS_NT-TS_EGCG	0.00686176	0.065859	0.104189	68	0.917326	0.987812
Q61166	TS_NT-TS_EGCG	-0.0599001	0.0537048	-1.11536	30	0.273552	0.607706
Q61171	TS_NT-TS_EGCG	-0.158443	0.0658544	-2.40596	84	0.0183243	0.135964
Q61187	TS_NT-TS_EGCG	-0.0252455	0.129353	-0.195167	6	0.851704	0.97543
Q61205	TS_NT-TS_EGCG	-0.0649381	0.179581	-0.361608	6	0.730038	0.92611
Q61206	TS_NT-TS_EGCG	-0.3509	0.103913	-3.37686	53	0.00137965	0.0265916
Q61207	TS_NT-TS_EGCG	-0.047448	0.0431681	-1.09914	85	0.274808	0.607706
Q61234	TS_NT-TS_EGCG	-0.0344587	0.319967	-0.107695	6	0.917749	0.987812
Q61239	TS_NT-TS_EGCG	0.0869517	0.375887	0.231324	8	0.82287	0.967134
Q61282	TS_NT-TS_EGCG	0.37233	0.282467	1.31813	4	0.257874	0.587091
Q61290	TS_NT-TS_EGCG	-0.231817	0.203385	-1.13979	7	0.291868	0.623841
Q61301	TS_NT-TS_EGCG	-0.176717	0.0934999	-1.89002	113	0.0613168	0.276178
Q61316	TS_NT-TS_EGCG	-0.0215327	0.0394783	-0.545431	220	0.586009	0.844569
Q61330	TS_NT-TS_EGCG	-0.184549	0.138548	-1.33203	7	0.224583	0.546036
Q61337	TS_NT-TS_EGCG	0.0270041	0.289843	0.0931682	6	0.928803	0.98896
Q61361	TS_NT-TS_EGCG	-0.156553	0.0420005	-3.72741	98	0.000323781	0.0100498
Q61387	TS_NT-TS_EGCG	0.226788	0.0795665	2.8503	13	0.0136492	0.114865
Q61411	TS_NT-TS_EGCG	0.0169246	0.212948	0.0794774	15	0.937704	0.988983
Q61425	TS_NT-TS_EGCG	-0.166841	0.115272	-1.44737	42	0.155217	0.451328
Q61481	TS_NT-TS_EGCG	-0.14662	0.0555483	-2.63951	17	0.0172118	0.130591
Q61490	TS_NT-TS_EGCG	-0.140825	0.110728	-1.27181	33	0.21233	0.533033
Q61543	TS_NT-TS_EGCG	-0.314115	0.119578	-2.62685	26	0.0142588	0.117512
Q61548	TS_NT-TS_EGCG	-0.106004	0.0541203	-1.95867	149	0.0520186	0.254242
Q61553	TS_NT-TS_EGCG	0.020316	0.057605	0.352678	105	0.725037	0.923396
Q61584	TS_NT-TS_EGCG	-0.205022	0.158797	-1.29109	7	0.237671	0.563847
Q61595	TS_NT-TS_EGCG	0.13614	0.130182	1.04577	10	0.320288	0.658814
Q61598	TS_NT-TS_EGCG	-0.0510692	0.0523511	-0.975513	129	0.331132	0.668416
Q61599	TS_NT-TS_EGCG	0.0716182	0.228716	0.313132	8	0.762188	0.93749
Q61644	TS_NT-TS_EGCG	-0.044438	0.0343638	-1.29316	132	0.198213	0.514924
Q61656	TS_NT-TS_EGCG	0.0450922	0.0847776	0.531888	38	0.5979	0.849572
Q61696	TS_NT-TS_EGCG	-0.0890515	0.0444399	-2.00386	18	0.0603713	0.274322
Q61699	TS_NT-TS_EGCG	-0.109213	0.0468222	-2.33251	178	0.0207921	0.147021
Q61735	TS_NT-TS_EGCG	0.0345807	0.0431599	0.801222	14	0.436391	0.75074
Q61753	TS_NT-TS_EGCG	0.108373	0.033622	3.22327	81	0.00182708	0.0312242
Q61768	TS_NT-TS_EGCG	0.312083	0.117197	2.66289	15	0.0177285	0.133237
Q61792	TS_NT-TS_EGCG	-0.121713	0.0977494	-1.24516	36	0.221119	0.542581
Q61831	TS_NT-TS_EGCG	-0.11913	0.21205	-0.5618	8	0.589641	0.846181
Q61838	TS_NT-TS_EGCG	-0.448848	0.10032	-4.47414	54	3.9931e-05	0.00207468
Q61879	TS_NT-TS_EGCG	0.100058	0.0556033	1.7995	217	0.0733283	0.302677
Q61881	TS_NT-TS_EGCG	-0.331471	0.350386	-0.946017	8	0.371833	0.701424
Q61885	TS_NT-TS_EGCG	-0.0955803	0.063814	-1.4978	61	0.139343	0.431387
Q61937	TS_NT-TS_EGCG	-0.127079	0.101605	-1.25072	43	0.217801	0.538589
Q61941	TS_NT-TS_EGCG	-0.0646307	0.0744469	-0.868145	36	0.391066	0.711841
Q61990	TS_NT-TS_EGCG	-0.0287551	0.0640798	-0.448739	32	0.656644	0.880199
Q62048	TS_NT-TS_EGCG	-0.244552	0.0699781	-3.49469	36	0.00127777	0.0258803
Q62059	TS_NT-TS_EGCG	-0.162332	0.080434	-2.01821	34	0.0515151	0.252297
Q62083	TS_NT-TS_EGCG	-0.230574	0.157352	-1.46534	7	0.18625	0.500313
Q62093	TS_NT-TS_EGCG	0.154053	0.0785973	1.96003	9	0.0816411	0.322161
Q62108	TS_NT-TS_EGCG	0.103337	0.0897311	1.15163	110	0.251971	0.581846
Q62165	TS_NT-TS_EGCG	-0.114345	0.253336	-0.451356	6	0.667588	0.890213
Q62167	TS_NT-TS_EGCG	-0.0719169	0.0628303	-1.14462	45	0.258418	0.587091
Q62178	TS_NT-TS_EGCG	0.208268	0.11199	1.8597	4	0.136448	0.426848
Q62188	TS_NT-TS_EGCG	0.0861644	0.0614378	1.40247	126	0.163235	0.467402
Q62205	TS_NT-TS_EGCG	-0.0555956	0.0697096	-0.797532	18	0.435537	0.749953
Q62241	TS_NT-TS_EGCG	0.124947	0.16925	0.738237	8	0.481463	0.777975
Q62261	TS_NT-TS_EGCG	-0.0441991	0.0238491	-1.85328	854	0.064187	0.281998
Q62277	TS_NT-TS_EGCG	0.177024	0.127658	1.38671	27	0.176875	0.487018
Q62283	TS_NT-TS_EGCG	0.434285	0.267699	1.62229	7	0.148772	0.442795
Q62318	TS_NT-TS_EGCG	0.0822834	0.070221	1.17178	11	0.266042	0.597571
Q62348	TS_NT-TS_EGCG	-0.166015	0.119006	-1.39502	16	0.182075	0.495626
Q62393	TS_NT-TS_EGCG	0.02172	0.0523572	0.414843	17	0.683445	0.900956
Q62417	TS_NT-TS_EGCG	-0.160783	0.120123	-1.33848	13	0.203679	0.523433
Q62418	TS_NT-TS_EGCG	-0.0250228	0.0571778	-0.437632	55	0.663367	0.88622
Q62419	TS_NT-TS_EGCG	0.0191651	0.090782	0.211112	30	0.834228	0.97033
Q62420	TS_NT-TS_EGCG	-0.0806641	0.0386503	-2.08702	63	0.0409377	0.217425
Q62421	TS_NT-TS_EGCG	0.155031	0.109898	1.41069	8	0.196016	0.511517
Q62422	TS_NT-TS_EGCG	-0.372322	0.219512	-1.69614	8	0.128301	0.410494
Q62425	TS_NT-TS_EGCG	-0.0311663	0.0470631	-0.662224	36	0.512045	0.798817
Q62426	TS_NT-TS_EGCG	-0.0868229	0.163479	-0.531095	9	0.608208	0.85601
Q62433	TS_NT-TS_EGCG	0.0463537	0.0779572	0.594605	58	0.55442	0.826129
Q62442	TS_NT-TS_EGCG	-0.0771489	0.17319	-0.445458	7	0.669439	0.890846
Q62443	TS_NT-TS_EGCG	0.0846196	0.0731949	1.15609	42	0.25418	0.583384
Q62446	TS_NT-TS_EGCG	-0.0763962	0.0831089	-0.919231	16	0.371626	0.701424
Q62448	TS_NT-TS_EGCG	-0.659705	0.716826	-0.920313	4	0.409489	0.726561
Q62465	TS_NT-TS_EGCG	0.196834	0.0567382	3.46917	31	0.00155632	0.0283608
Q62523	TS_NT-TS_EGCG	-0.0220478	0.15175	-0.14529	8	0.888076	0.982888
Q63810	TS_NT-TS_EGCG	-0.10393	0.0536799	-1.93611	60	0.0575686	0.270087
Q63836	TS_NT-TS_EGCG	0.244813	0.197487	1.23964	6	0.261391	0.591596
Q63844	TS_NT-TS_EGCG	0.129758	0.0674866	1.92273	40	0.0616551	0.276808
Q63912	TS_NT-TS_EGCG	-0.0633483	0.0489178	-1.295	26	0.206703	0.525758
Q63932	TS_NT-TS_EGCG	-0.386663	0.104694	-3.69328	4	0.0209584	0.14776
Q64010	TS_NT-TS_EGCG	0.0418424	0.0711869	0.587782	37	0.560249	0.828586
Q640R3	TS_NT-TS_EGCG	-0.00187711	0.091205	-0.0205812	36	0.983693	0.995983
Q64105	TS_NT-TS_EGCG	0.0125939	0.0339364	0.371102	47	0.712229	0.914193
Q64133	TS_NT-TS_EGCG	0.201905	0.121606	1.66032	22	0.111038	0.381844
Q641P0	TS_NT-TS_EGCG	0.0828435	0.0631986	1.31084	50	0.195899	0.511517
Q64213	TS_NT-TS_EGCG	-0.0715977	0.130793	-0.547411	6	0.603846	0.854369
Q64310	TS_NT-TS_EGCG	0.522839	0.213436	2.44963	7	0.0441311	0.22929
Q64332	TS_NT-TS_EGCG	0.100032	0.0443932	2.25331	158	0.0256156	0.163693
Q64337	TS_NT-TS_EGCG	0.0562566	0.238712	0.235667	5	0.823039	0.967134
Q64433	TS_NT-TS_EGCG	0.015309	0.0202766	0.755011	40	0.454665	0.764123
Q64442	TS_NT-TS_EGCG	0.146345	0.358579	0.408125	5	0.700071	0.907851
Q64487	TS_NT-TS_EGCG	0.19636	0.0579131	3.3906	45	0.00146114	0.0272823
Q64514	TS_NT-TS_EGCG	0.0590693	0.0355223	1.66288	66	0.101078	0.361592
Q64516	TS_NT-TS_EGCG	-0.1571	0.152468	-1.03038	27	0.311976	0.649261
Q64520	TS_NT-TS_EGCG	0.107364	0.12278	0.874446	24	0.390542	0.711641
Q64521	TS_NT-TS_EGCG	-0.086813	0.0544751	-1.59363	181	0.112764	0.385787
Q64674	TS_NT-TS_EGCG	0.146783	0.0807661	1.81739	6	0.11905	0.394087
Q64727	TS_NT-TS_EGCG	0.0200532	0.0716868	0.279733	56	0.780713	0.944283
Q64737	TS_NT-TS_EGCG	0.558425	0.173417	3.22012	7	0.0146509	0.119373
Q66GT5	TS_NT-TS_EGCG	-0.0624963	0.150075	-0.416435	7	0.689564	0.904532
Q68ED7	TS_NT-TS_EGCG	-0.0613285	0.0996784	-0.615264	7	0.557845	0.827214
Q68FD5	TS_NT-TS_EGCG	-0.0995571	0.0249815	-3.98523	732	7.41655e-05	0.00328251
Q68FE6	TS_NT-TS_EGCG	1.65916	0.710867	2.33399	7	0.0523057	0.255124
Q68FF6	TS_NT-TS_EGCG	-0.0575927	0.0775179	-0.74296	81	0.459655	0.767036
Q68FL4	TS_NT-TS_EGCG	-0.0322623	0.167426	-0.192696	13	0.850175	0.975131
Q68FL6	TS_NT-TS_EGCG	0.114942	0.035175	3.26773	5	0.0222545	0.15328
Q69Z98	TS_NT-TS_EGCG	0.119366	0.171707	0.69517	8	0.506635	0.794069
Q69ZH9	TS_NT-TS_EGCG	0.00921259	0.208612	0.0441614	4	0.966892	0.995983
Q69ZK9	TS_NT-TS_EGCG	-0.252973	0.183732	-1.37685	6	0.217724	0.538589
Q69ZW3	TS_NT-TS_EGCG	-0.000713849	0.158871	-0.00449326	9	0.996513	0.998602
Q6A065	TS_NT-TS_EGCG	0.103099	0.0615299	1.6756	10	0.124754	0.404014
Q6A0A9	TS_NT-TS_EGCG	0.249591	0.10361	2.40894	25	0.023694	0.158623
Q6A4J8	TS_NT-TS_EGCG	0.113266	0.0983576	1.15157	9	0.27917	0.611362
Q6DFW4	TS_NT-TS_EGCG	-0.248129	0.403461	-0.615001	5	0.565462	0.83269
Q6IR34	TS_NT-TS_EGCG	0.023018	0.39955	0.0576099	5	0.956291	0.994338
Q6IRU2	TS_NT-TS_EGCG	-0.0517803	0.0732498	-0.7069	8	0.499698	0.791961
Q6IRU5	TS_NT-TS_EGCG	0.0656873	0.0565765	1.16103	33	0.253958	0.583384
Q6KAR6	TS_NT-TS_EGCG	-0.0151907	0.651723	-0.0233085	7	0.982055	0.995983
Q6NS52	TS_NT-TS_EGCG	-0.263544	0.117518	-2.2426	21	0.0358435	0.198911
Q6NS60	TS_NT-TS_EGCG	-0.0438716	0.203707	-0.215366	7	0.835622	0.970677
Q6NVE8	TS_NT-TS_EGCG	0.41685	0.223527	1.86488	8	0.0991849	0.35917
Q6NVF9	TS_NT-TS_EGCG	0.102801	0.118092	0.870518	13	0.399807	0.719532
Q6NXK7	TS_NT-TS_EGCG	0.0157772	0.152917	0.103175	8	0.920364	0.988033
Q6NZB0	TS_NT-TS_EGCG	-0.163295	0.233087	-0.700579	6	0.509807	0.797189
Q6NZJ6	TS_NT-TS_EGCG	-0.155684	0.0580722	-2.68086	5	0.0437748	0.227934
Q6NZL0	TS_NT-TS_EGCG	0.0762425	0.0928206	0.821396	32	0.417498	0.73039
Q6P069	TS_NT-TS_EGCG	-0.140996	0.0543669	-2.59341	11	0.024986	0.161396
Q6P1B1	TS_NT-TS_EGCG	-0.206627	0.0702762	-2.94021	38	0.0055557	0.0651426
Q6P1F6	TS_NT-TS_EGCG	-0.182351	0.0981298	-1.85826	37	0.0711021	0.296569
Q6P2B1	TS_NT-TS_EGCG	0.00546381	0.24449	0.0223478	7	0.982794	0.995983
Q6P3A8	TS_NT-TS_EGCG	-0.00432083	0.10157	-0.0425406	4	0.968107	0.995983
Q6P4S6	TS_NT-TS_EGCG	-0.00281845	0.237634	-0.0118604	6	0.990921	0.995983
Q6P4T2	TS_NT-TS_EGCG	-0.0486286	0.0979209	-0.496612	11	0.629238	0.866789
Q6P4U0	TS_NT-TS_EGCG	1.26776	0.461685	2.74594	8	0.0252166	0.162202
Q6P542	TS_NT-TS_EGCG	0.122568	0.120411	1.01792	11	0.330585	0.668416
Q6P5E4	TS_NT-TS_EGCG	-0.264978	0.0817784	-3.24019	13	0.0064488	0.0721299
Q6P5F6	TS_NT-TS_EGCG	-0.20542	0.357766	-0.574175	4	0.596594	0.848464
Q6P5F7	TS_NT-TS_EGCG	-0.402157	0.119396	-3.36826	9	0.00827978	0.0845216
Q6P5F9	TS_NT-TS_EGCG	-0.173817	0.104772	-1.659	48	0.103637	0.365912
Q6P8J7	TS_NT-TS_EGCG	0.155707	0.305147	0.51027	8	0.62364	0.862081
Q6P8X1	TS_NT-TS_EGCG	0.0160488	0.0728317	0.220355	9	0.830512	0.969201
Q6P9K8	TS_NT-TS_EGCG	0.0807663	0.0736769	1.09622	43	0.279083	0.611362
Q6P9K9	TS_NT-TS_EGCG	0.136792	0.100353	1.36312	25	0.184998	0.499537
Q6PA06	TS_NT-TS_EGCG	0.11622	0.0628077	1.85041	5	0.123483	0.402625
Q6PAR5	TS_NT-TS_EGCG	0.0341954	0.0618412	0.552955	3	0.618829	0.861082
Q6PB44	TS_NT-TS_EGCG	-0.122111	0.230104	-0.530675	7	0.612057	0.857957
Q6PB66	TS_NT-TS_EGCG	-0.042826	0.0624772	-0.685467	79	0.495056	0.787739
Q6PCP5	TS_NT-TS_EGCG	0.0156056	0.0782603	0.199406	31	0.843247	0.973604
Q6PD26	TS_NT-TS_EGCG	-0.270663	0.121877	-2.22079	4	0.0905331	0.338085
Q6PDI5	TS_NT-TS_EGCG	0.173238	0.286975	0.603668	4	0.578626	0.837172
Q6PDI6	TS_NT-TS_EGCG	0.0891092	0.178954	0.497945	8	0.63192	0.868525
Q6PDL0	TS_NT-TS_EGCG	0.0941949	0.0854257	1.10265	53	0.27516	0.607706
Q6PDM2	TS_NT-TS_EGCG	0.0448263	0.110997	0.403853	9	0.695748	0.906167
Q6PE15	TS_NT-TS_EGCG	0.00420422	0.109796	0.0382912	18	0.969877	0.995983
Q6PEB6	TS_NT-TS_EGCG	-0.423835	0.110261	-3.84393	7	0.00634211	0.0717829
Q6PER3	TS_NT-TS_EGCG	-0.38862	0.080986	-4.7986	58	1.15902e-05	0.000933728
Q6PGF7	TS_NT-TS_EGCG	0.0442446	0.18403	0.24042	7	0.816894	0.965279
Q6PGL7	TS_NT-TS_EGCG	0.0367566	0.279945	0.131299	5	0.900658	0.984021
Q6PGN3	TS_NT-TS_EGCG	0.241301	0.136054	1.77357	16	0.0951658	0.347777
Q6PH08	TS_NT-TS_EGCG	-0.0496505	0.0941832	-0.527169	32	0.601712	0.853356
Q6PHN9	TS_NT-TS_EGCG	-0.165673	0.168241	-0.984739	24	0.334577	0.67184
Q6PHU5	TS_NT-TS_EGCG	-0.299815	0.129054	-2.32318	6	0.0591903	0.272122
Q6PHZ2	TS_NT-TS_EGCG	0.313748	0.059752	5.25084	27	1.55319e-05	0.00112489
Q6PHZ8	TS_NT-TS_EGCG	-0.00561485	0.127416	-0.0440669	7	0.966082	0.995983
Q6PIC6	TS_NT-TS_EGCG	-0.148128	0.0344669	-4.29769	213	2.6252e-05	0.00165111
Q6PIE5	TS_NT-TS_EGCG	-0.0448167	0.0445038	-1.00703	177	0.315294	0.654126
Q6Q783	TS_NT-TS_EGCG	-0.375618	0.246271	-1.52522	8	0.165713	0.47173
Q6QI06	TS_NT-TS_EGCG	-0.149295	0.472395	-0.31604	7	0.761188	0.937276
Q6R891	TS_NT-TS_EGCG	0.193942	0.072979	2.65751	88	0.00934845	0.0908243
Q6URW6	TS_NT-TS_EGCG	0.415765	0.0907143	4.58324	4	0.0101585	0.0971157
Q6VNB8	TS_NT-TS_EGCG	0.0101336	0.434963	0.0232976	4	0.982529	0.995983
Q6W8Q3	TS_NT-TS_EGCG	-0.125189	0.315896	-0.396298	8	0.702246	0.908081
Q6WVG3	TS_NT-TS_EGCG	-0.0106443	0.0622342	-0.171037	33	0.865239	0.979544
Q6X893	TS_NT-TS_EGCG	0.163501	0.109793	1.48917	20	0.152043	0.448069
Q6ZPE2	TS_NT-TS_EGCG	0.000635358	0.0738986	0.0085977	53	0.993172	0.997345
Q6ZPJ3	TS_NT-TS_EGCG	0.10217	0.0768475	1.32952	34	0.19253	0.508088
Q6ZQ38	TS_NT-TS_EGCG	-0.0511803	0.0469987	-1.08897	260	0.277175	0.608867
Q6ZQI3	TS_NT-TS_EGCG	0.069985	0.0963979	0.726001	12	0.481759	0.777975
Q6ZQK5	TS_NT-TS_EGCG	-0.00344057	0.21	-0.0163836	8	0.98733	0.995983
Q6ZWN5	TS_NT-TS_EGCG	0.1989	0.0516467	3.85118	31	0.000551477	0.0137295
Q6ZWR6	TS_NT-TS_EGCG	0.0354097	0.073854	0.479456	4	0.656651	0.880199
Q6ZWU9	TS_NT-TS_EGCG	0.184409	0.108162	1.70493	22	0.10229	0.363258
Q6ZWV3	TS_NT-TS_EGCG	0.00682161	0.0699881	0.0974682	33	0.922944	0.98893
Q6ZWV7	TS_NT-TS_EGCG	0.0750358	0.11727	0.639858	8	0.540152	0.817452
Q6ZWX6	TS_NT-TS_EGCG	0.086726	0.0719936	1.20464	17	0.244847	0.572589
Q6ZWY8	TS_NT-TS_EGCG	0.288858	0.248925	1.16042	8	0.279333	0.611362
Q71LX4	TS_NT-TS_EGCG	-0.00260144	0.0766654	-0.0339324	64	0.973037	0.995983
Q71M36	TS_NT-TS_EGCG	-0.0448489	0.0751754	-0.59659	15	0.559678	0.828586
Q76MZ3	TS_NT-TS_EGCG	-0.0364906	0.0499374	-0.730726	195	0.465823	0.76817
Q78IK2	TS_NT-TS_EGCG	0.224652	0.0703597	3.19291	18	0.00504048	0.0612581
Q78PY7	TS_NT-TS_EGCG	-0.0199702	0.0734084	-0.272043	41	0.786954	0.948951
Q78YZ6	TS_NT-TS_EGCG	-0.326522	0.418178	-0.78082	8	0.457389	0.766591
Q78ZA7	TS_NT-TS_EGCG	-0.124445	0.0703369	-1.76928	37	0.0850904	0.32717
Q791T5	TS_NT-TS_EGCG	-0.346664	0.154473	-2.24417	15	0.0403373	0.214959
Q791V5	TS_NT-TS_EGCG	-0.0427174	0.0226624	-1.88494	48	0.065499	0.285141
Q7M6Y3	TS_NT-TS_EGCG	-0.0697916	0.0787035	-0.886766	32	0.381821	0.704784
Q7M6Z4	TS_NT-TS_EGCG	-0.739268	0.52022	-1.42107	8	0.193082	0.508783
Q7TMB8	TS_NT-TS_EGCG	-0.0249754	0.0545918	-0.457493	63	0.648891	0.877363
Q7TME0	TS_NT-TS_EGCG	0.107892	0.0817297	1.32011	33	0.195882	0.511517
Q7TMF3	TS_NT-TS_EGCG	-0.0986331	0.0887807	-1.11097	25	0.277151	0.608867
Q7TMK9	TS_NT-TS_EGCG	-0.143493	0.0614457	-2.33528	70	0.0224006	0.153843
Q7TMM9	TS_NT-TS_EGCG	-0.153763	0.200772	-0.76586	9	0.463371	0.767036
Q7TMY8	TS_NT-TS_EGCG	-0.0312455	0.235991	-0.132401	7	0.898393	0.984021
Q7TN98	TS_NT-TS_EGCG	-0.0760409	0.165752	-0.458763	4	0.670225	0.8909
Q7TNG5	TS_NT-TS_EGCG	-0.329343	0.474501	-0.694083	7	0.510001	0.797189
Q7TNS2	TS_NT-TS_EGCG	-0.663492	0.268317	-2.47279	7	0.0426583	0.223582
Q7TPB0	TS_NT-TS_EGCG	0.245084	0.350183	0.699876	4	0.52257	0.807332
Q7TPM6	TS_NT-TS_EGCG	-0.0917155	0.1086	-0.844528	9	0.420256	0.733148
Q7TPR4	TS_NT-TS_EGCG	0.0144406	0.055365	0.260825	156	0.794572	0.953688
Q7TPS5	TS_NT-TS_EGCG	-0.00420992	0.122414	-0.0343909	8	0.973408	0.995983
Q7TPV2	TS_NT-TS_EGCG	0.128803	0.252047	0.511027	8	0.623133	0.862081
Q7TQ95	TS_NT-TS_EGCG	0.112094	0.227962	0.491722	5	0.643741	0.875156
Q7TQD2	TS_NT-TS_EGCG	-0.127242	0.0500507	-2.54226	72	0.0131654	0.113361
Q7TQF7	TS_NT-TS_EGCG	0.0646691	0.0458008	1.41197	130	0.160349	0.461173
Q7TQI3	TS_NT-TS_EGCG	0.0583514	0.0581055	1.00423	79	0.318332	0.657463
Q7TSH2	TS_NT-TS_EGCG	0.00157686	0.202179	0.00779934	8	0.993968	0.997725
Q7TSJ2	TS_NT-TS_EGCG	0.087201	0.0406026	2.14767	215	0.0328585	0.187132
Q7TT50	TS_NT-TS_EGCG	-0.0535739	0.10022	-0.534565	7	0.609502	0.856384
Q80SW1	TS_NT-TS_EGCG	-0.201375	0.0945919	-2.12888	66	0.0370004	0.202359
Q80T41	TS_NT-TS_EGCG	-0.349453	0.154494	-2.26193	4	0.0864957	0.329994
Q80TB8	TS_NT-TS_EGCG	-0.0408101	0.0563099	-0.724742	44	0.472447	0.771412
Q80TE7	TS_NT-TS_EGCG	0.255442	0.0794666	3.21445	23	0.00384353	0.0496543
Q80TI0	TS_NT-TS_EGCG	-0.255877	0.188902	-1.35455	6	0.224344	0.546011
Q80TJ1	TS_NT-TS_EGCG	-0.0765227	0.0511921	-1.49482	221	0.136389	0.426848
Q80TK0	TS_NT-TS_EGCG	0.206056	0.110659	1.86209	14	0.0837117	0.325035
Q80TL0	TS_NT-TS_EGCG	0.02496	0.0533002	0.468292	58	0.641331	0.873872
Q80TL1	TS_NT-TS_EGCG	-0.458334	0.18518	-2.47508	4	0.0685722	0.291806
Q80TL4	TS_NT-TS_EGCG	0.0632519	0.0425935	1.48501	40	0.14538	0.439264
Q80TM9	TS_NT-TS_EGCG	-0.017607	0.0609302	-0.28897	52	0.773754	0.939924
Q80TQ2	TS_NT-TS_EGCG	0.269209	0.199479	1.34956	5	0.23504	0.560066
Q80TR1	TS_NT-TS_EGCG	-0.284086	0.10161	-2.79586	6	0.0313346	0.182658
Q80TS3	TS_NT-TS_EGCG	0.210436	0.16789	1.25342	6	0.256683	0.58561
Q80TV8	TS_NT-TS_EGCG	-0.137467	0.179064	-0.767699	7	0.467767	0.768359
Q80TY0	TS_NT-TS_EGCG	-0.155363	0.220729	-0.703865	7	0.504251	0.79339
Q80TZ3	TS_NT-TS_EGCG	-0.0170935	0.0623365	-0.274213	148	0.784303	0.947187
Q80U23	TS_NT-TS_EGCG	-0.0242947	0.0635204	-0.382471	36	0.704361	0.908081
Q80U28	TS_NT-TS_EGCG	0.0275846	0.0690779	0.399326	67	0.690923	0.905818
Q80U40	TS_NT-TS_EGCG	0.068359	0.180299	0.379143	7	0.71582	0.917216
Q80U49	TS_NT-TS_EGCG	0.292843	0.633289	0.462415	5	0.663209	0.88622
Q80U63	TS_NT-TS_EGCG	0.272243	0.0856785	3.1775	25	0.00392643	0.0501827
Q80UG2	TS_NT-TS_EGCG	0.693838	0.228639	3.03464	12	0.0103768	0.0980257
Q80UG5	TS_NT-TS_EGCG	0.0801754	0.065231	1.2291	57	0.224084	0.546011
Q80UJ7	TS_NT-TS_EGCG	-0.255308	0.0395406	-6.45685	12	3.12868e-05	0.00173896
Q80UM3	TS_NT-TS_EGCG	0.10192	0.209162	0.487276	6	0.643353	0.875136
Q80UP3	TS_NT-TS_EGCG	-0.0208067	0.28011	-0.0742805	8	0.942611	0.989031
Q80UU9	TS_NT-TS_EGCG	0.239402	0.239793	0.998371	8	0.347336	0.685191
Q80UW2	TS_NT-TS_EGCG	-0.0298492	0.102478	-0.291275	23	0.773452	0.939924
Q80UY2	TS_NT-TS_EGCG	-0.273309	0.191246	-1.42909	7	0.196046	0.511517
Q80VD1	TS_NT-TS_EGCG	0.351922	0.0795085	4.42622	9	0.00165619	0.0297616
Q80VP0	TS_NT-TS_EGCG	0.110497	0.072747	1.51892	18	0.146153	0.439511
Q80VP1	TS_NT-TS_EGCG	-0.110269	0.0580451	-1.89971	26	0.0686172	0.291806
Q80VP9	TS_NT-TS_EGCG	-0.390173	0.0846321	-4.61022	8	0.00173218	0.0304404
Q80W21	TS_NT-TS_EGCG	-0.152354	0.0869389	-1.75243	6	0.130253	0.415235
Q80W47	TS_NT-TS_EGCG	-0.343176	0.170829	-2.00889	5	0.100789	0.36115
Q80WC7	TS_NT-TS_EGCG	-0.303069	0.229439	-1.32091	8	0.223062	0.5446
Q80WM4	TS_NT-TS_EGCG	-0.00808632	0.12148	-0.066565	9	0.948383	0.989365
Q80WQ2	TS_NT-TS_EGCG	0.213129	0.146939	1.45046	8	0.184981	0.499537
Q80X50	TS_NT-TS_EGCG	-0.0914978	0.146355	-0.625179	6	0.55487	0.826129
Q80X80	TS_NT-TS_EGCG	-0.0212482	0.0573473	-0.370518	6	0.723725	0.923359
Q80XI4	TS_NT-TS_EGCG	-0.20898	0.0884386	-2.36299	32	0.024371	0.160459
Q80XN0	TS_NT-TS_EGCG	-0.00650584	0.0602832	-0.107921	77	0.914339	0.987812
Q80XU3	TS_NT-TS_EGCG	-0.162147	0.174014	-0.931805	8	0.3787	0.703662
Q80Y14	TS_NT-TS_EGCG	-0.0640836	0.162735	-0.39379	7	0.705456	0.908427
Q80YA9	TS_NT-TS_EGCG	0.0953239	0.146655	0.649985	18	0.523911	0.807838
Q80YN3	TS_NT-TS_EGCG	0.0752144	0.0525126	1.43231	40	0.159824	0.46077
Q80YX1	TS_NT-TS_EGCG	0.178998	0.17408	1.02825	6	0.343487	0.680674
Q80Z24	TS_NT-TS_EGCG	0.308826	0.141647	2.18025	13	0.0482135	0.24259
Q80Z38	TS_NT-TS_EGCG	-0.252619	0.105705	-2.38986	11	0.0358705	0.198911
Q80ZJ1	TS_NT-TS_EGCG	-0.129296	0.237181	-0.545138	8	0.600522	0.852285
Q80ZJ7	TS_NT-TS_EGCG	0.378029	0.36738	1.02899	7	0.337723	0.675447
Q810J8	TS_NT-TS_EGCG	0.168222	0.221454	0.759628	6	0.476253	0.774647
Q810U3	TS_NT-TS_EGCG	-0.00054091	0.0359569	-0.0150433	204	0.988012	0.995983
Q810U4	TS_NT-TS_EGCG	-0.0649146	0.0502637	-1.29148	147	0.198564	0.515274
Q811D0	TS_NT-TS_EGCG	-0.174629	0.110203	-1.58461	24	0.126145	0.40577
Q811T9	TS_NT-TS_EGCG	-0.0531136	0.275966	-0.192464	8	0.852175	0.97543
Q812A2	TS_NT-TS_EGCG	-0.091201	0.0839296	-1.08664	41	0.283545	0.615181
Q8BFQ8	TS_NT-TS_EGCG	-0.191664	0.0408238	-4.6949	23	9.95741e-05	0.00410314
Q8BFR5	TS_NT-TS_EGCG	0.0307356	0.0371754	0.826774	138	0.409793	0.726561
Q8BFT9	TS_NT-TS_EGCG	-0.0628594	0.256411	-0.245151	7	0.813371	0.964087
Q8BFU3	TS_NT-TS_EGCG	-0.147367	0.0188438	-7.8204	6	0.000230734	0.00823067
Q8BFU8	TS_NT-TS_EGCG	-0.449616	0.130977	-3.43278	6	0.0139237	0.116147
Q8BFY6	TS_NT-TS_EGCG	-0.0847127	0.0441031	-1.92079	10	0.0836997	0.325035
Q8BFZ3	TS_NT-TS_EGCG	-0.143246	0.185369	-0.772762	6	0.469001	0.768802
Q8BFZ9	TS_NT-TS_EGCG	-0.162365	0.0502177	-3.23323	10	0.00897175	0.088973
Q8BG05	TS_NT-TS_EGCG	-0.0082289	0.0609569	-0.134995	72	0.892992	0.983883
Q8BG32	TS_NT-TS_EGCG	0.0275852	0.0810746	0.340245	51	0.73507	0.92806
Q8BG39	TS_NT-TS_EGCG	0.0538696	0.0542069	0.993779	68	0.323854	0.66132
Q8BG40	TS_NT-TS_EGCG	-0.0396836	0.0282726	-1.4036	3	0.25504	0.583384
Q8BG51	TS_NT-TS_EGCG	0.117785	0.0850589	1.38475	23	0.179416	0.490622
Q8BG73	TS_NT-TS_EGCG	0.0424316	0.075476	0.562187	9	0.587715	0.84503
Q8BG92	TS_NT-TS_EGCG	0.396783	0.115106	3.44711	8	0.00873188	0.0873188
Q8BGB5	TS_NT-TS_EGCG	0.126156	0.126925	0.99394	8	0.34936	0.685313
Q8BGB7	TS_NT-TS_EGCG	-0.217985	0.739036	-0.294958	8	0.775535	0.939924
Q8BGC4	TS_NT-TS_EGCG	0.099116	0.0507242	1.95402	5	0.108113	0.376113
Q8BGD5	TS_NT-TS_EGCG	-0.633654	0.28846	-2.19668	6	0.0704234	0.295284
Q8BGD9	TS_NT-TS_EGCG	0.0297062	0.097557	0.3045	28	0.762998	0.93749
Q8BGE6	TS_NT-TS_EGCG	0.0872009	0.179832	0.484902	8	0.640744	0.873872
Q8BGH2	TS_NT-TS_EGCG	-0.222858	0.121985	-1.82692	52	0.073453	0.302677
Q8BGH7	TS_NT-TS_EGCG	0.13971	0.252647	0.552986	5	0.604086	0.854369
Q8BGJ9	TS_NT-TS_EGCG	-0.110561	0.116897	-0.945796	7	0.375747	0.703364
Q8BGN3	TS_NT-TS_EGCG	0.481432	0.13845	3.4773	6	0.0131859	0.113361
Q8BGN8	TS_NT-TS_EGCG	0.0709092	0.0560885	1.26424	8	0.241733	0.568584
Q8BGQ7	TS_NT-TS_EGCG	0.00656601	0.0645658	0.101695	80	0.919253	0.987867
Q8BGR6	TS_NT-TS_EGCG	0.477614	0.239709	1.99248	7	0.0865742	0.329994
Q8BGS2	TS_NT-TS_EGCG	-0.0933858	0.137874	-0.677326	8	0.517303	0.802828
Q8BGT8	TS_NT-TS_EGCG	0.0575444	0.129444	0.444551	32	0.659637	0.883334
Q8BGU5	TS_NT-TS_EGCG	-0.136573	0.184671	-0.739546	5	0.492813	0.786619
Q8BGX2	TS_NT-TS_EGCG	-0.135723	0.138325	-0.981185	9	0.35214	0.688719
Q8BGZ1	TS_NT-TS_EGCG	-0.0431913	0.0334615	-1.29078	77	0.200643	0.518419
Q8BH04	TS_NT-TS_EGCG	-0.00916093	0.067637	-0.135443	59	0.892723	0.983883
Q8BH44	TS_NT-TS_EGCG	0.0588178	0.0938436	0.626765	23	0.536986	0.81638
Q8BH55	TS_NT-TS_EGCG	0.0151035	0.312273	0.0483664	7	0.962775	0.995983
Q8BH57	TS_NT-TS_EGCG	0.108624	0.20284	0.535517	7	0.608877	0.85601
Q8BH58	TS_NT-TS_EGCG	0.657998	0.144043	4.56808	4	0.0102757	0.097456
Q8BH59	TS_NT-TS_EGCG	-0.202126	0.055128	-3.66648	209	0.000311913	0.00993964
Q8BH66	TS_NT-TS_EGCG	0.00504457	0.0570476	0.0884273	107	0.929702	0.98896
Q8BH82	TS_NT-TS_EGCG	0.0563656	0.209758	0.268717	6	0.797148	0.955365
Q8BH95	TS_NT-TS_EGCG	0.0319605	0.0595358	0.536828	67	0.593165	0.846284
Q8BHB9	TS_NT-TS_EGCG	-0.751099	0.0541436	-13.8723	5	3.49682e-05	0.0018572
Q8BHC1	TS_NT-TS_EGCG	0.317426	0.013516	23.4852	5	2.60575e-06	0.000327776
Q8BHE3	TS_NT-TS_EGCG	-0.179025	0.094616	-1.89212	45	0.0649198	0.284365
Q8BHE8	TS_NT-TS_EGCG	0.104895	0.264267	0.396928	4	0.711687	0.913989
Q8BHG1	TS_NT-TS_EGCG	0.0150914	0.219287	0.0688203	8	0.946822	0.989031
Q8BHH2	TS_NT-TS_EGCG	-0.0525492	0.150046	-0.350219	6	0.738141	0.928784
Q8BHL5	TS_NT-TS_EGCG	0.107954	0.104218	1.03584	6	0.340206	0.677014
Q8BHN3	TS_NT-TS_EGCG	0.00861991	0.0768656	0.112143	68	0.911041	0.987338
Q8BHZ0	TS_NT-TS_EGCG	-0.0125177	0.117363	-0.106658	25	0.915912	0.987812
Q8BI08	TS_NT-TS_EGCG	-0.0613231	0.150372	-0.40781	8	0.694109	0.906167
Q8BI72	TS_NT-TS_EGCG	-0.456867	0.168298	-2.71463	6	0.0348907	0.19529
Q8BIF0	TS_NT-TS_EGCG	0.146975	0.158386	0.927953	7	0.384313	0.706714
Q8BIG7	TS_NT-TS_EGCG	0.0393471	0.103577	0.379882	31	0.706623	0.90944
Q8BIJ6	TS_NT-TS_EGCG	-0.0651236	0.064757	-1.00566	55	0.318982	0.657731
Q8BIK4	TS_NT-TS_EGCG	-0.0734923	0.282849	-0.259829	6	0.803682	0.958483
Q8BIQ5	TS_NT-TS_EGCG	-0.0330464	0.226006	-0.146219	7	0.88787	0.982888
Q8BIW1	TS_NT-TS_EGCG	-0.478105	0.140915	-3.39286	25	0.00230749	0.0363177
Q8BIZ1	TS_NT-TS_EGCG	0.0201389	0.0488987	0.41185	34	0.683035	0.900956
Q8BJ03	TS_NT-TS_EGCG	-0.409178	0.300219	-1.36293	5	0.231073	0.555073
Q8BJI1	TS_NT-TS_EGCG	2.54365e-05	0.087512	0.000290663	23	0.999771	0.999771
Q8BJU0	TS_NT-TS_EGCG	0.181576	0.0807877	2.24756	23	0.0344928	0.193972
Q8BJW6	TS_NT-TS_EGCG	0.30096	0.171617	1.75367	7	0.122933	0.402172
Q8BJY1	TS_NT-TS_EGCG	-0.150947	0.0841864	-1.79301	51	0.0789021	0.315533
Q8BK08	TS_NT-TS_EGCG	0.203737	0.201622	1.01049	5	0.358632	0.692945
Q8BK30	TS_NT-TS_EGCG	-0.0410889	0.180594	-0.227521	8	0.825726	0.967785
Q8BK64	TS_NT-TS_EGCG	-0.0462626	0.0771109	-0.599948	45	0.55155	0.824062
Q8BKC5	TS_NT-TS_EGCG	-0.0514229	0.069315	-0.741873	71	0.460612	0.767036
Q8BKX1	TS_NT-TS_EGCG	-0.0513842	0.0739034	-0.695288	54	0.489856	0.784689
Q8BKZ9	TS_NT-TS_EGCG	0.0650549	0.0474367	1.3714	85	0.173859	0.481485
Q8BL06	TS_NT-TS_EGCG	0.100763	0.15799	0.637783	5	0.551673	0.824062
Q8BL65	TS_NT-TS_EGCG	0.0763945	0.0849557	0.899228	16	0.381866	0.704784
Q8BL66	TS_NT-TS_EGCG	0.143606	0.0368532	3.89671	22	0.000775631	0.0176548
Q8BL97	TS_NT-TS_EGCG	0.25473	0.0448852	5.67514	9	0.000303735	0.00980982
Q8BLE7	TS_NT-TS_EGCG	0.119149	0.21685	0.549455	5	0.606331	0.855955
Q8BLF1	TS_NT-TS_EGCG	-0.0396389	0.0198019	-2.00177	18	0.0606147	0.274894
Q8BLK3	TS_NT-TS_EGCG	0.181018	0.135185	1.33904	25	0.192606	0.508088
Q8BLQ9	TS_NT-TS_EGCG	0.0476075	0.0708601	0.671852	77	0.503689	0.79339
Q8BLR2	TS_NT-TS_EGCG	0.0653322	0.0701458	0.931378	30	0.359093	0.692945
Q8BMF3	TS_NT-TS_EGCG	-0.562298	0.0771802	-7.28553	92	1.07145e-10	1.28039e-07
Q8BMF4	TS_NT-TS_EGCG	-0.0460752	0.0478627	-0.962653	137	0.337418	0.675447
Q8BMG7	TS_NT-TS_EGCG	-0.69636	0.287939	-2.41843	5	0.0602338	0.274322
Q8BMI3	TS_NT-TS_EGCG	-0.030863	0.195348	-0.15799	8	0.87838	0.979544
Q8BMJ2	TS_NT-TS_EGCG	0.0600664	0.222831	0.26956	7	0.795272	0.953688
Q8BMJ3	TS_NT-TS_EGCG	0.162382	0.163896	0.990759	7	0.354807	0.68989
Q8BMS1	TS_NT-TS_EGCG	-0.156261	0.0497761	-3.13928	139	0.00206888	0.0342908
Q8BNU0	TS_NT-TS_EGCG	-0.283762	0.133378	-2.1275	16	0.0492775	0.245361
Q8BNW9	TS_NT-TS_EGCG	0.0226908	0.100442	0.22591	39	0.822451	0.967134
Q8BNY6	TS_NT-TS_EGCG	-0.0386054	0.0580265	-0.665307	29	0.511111	0.797881
Q8BP47	TS_NT-TS_EGCG	0.0658438	0.0779644	0.844537	63	0.401565	0.719986
Q8BP67	TS_NT-TS_EGCG	0.286048	0.0666982	4.28868	14	0.000749784	0.0173979
Q8BP92	TS_NT-TS_EGCG	-0.12534	0.135728	-0.923464	31	0.362898	0.694625
Q8BPN8	TS_NT-TS_EGCG	0.0207464	0.0333064	0.622895	345	0.533765	0.815143
Q8BPQ7	TS_NT-TS_EGCG	-0.194431	0.236205	-0.823146	7	0.437565	0.75074
Q8BQP9	TS_NT-TS_EGCG	-0.351197	0.376422	-0.932988	7	0.381881	0.704784
Q8BR63	TS_NT-TS_EGCG	0.26921	0.353312	0.76196	6	0.47496	0.774044
Q8BR90	TS_NT-TS_EGCG	-0.422071	0.157883	-2.67331	8	0.0282172	0.171601
Q8BR92	TS_NT-TS_EGCG	0.039875	0.0869715	0.458483	14	0.653642	0.879041
Q8BRT1	TS_NT-TS_EGCG	0.11911	0.0479204	2.48558	83	0.014941	0.120233
Q8BSS9	TS_NT-TS_EGCG	0.0468184	0.207871	0.225229	8	0.827448	0.967952
Q8BSY0	TS_NT-TS_EGCG	-0.136241	0.334015	-0.407888	7	0.695543	0.906167
Q8BTG7	TS_NT-TS_EGCG	-0.171334	0.087425	-1.95978	38	0.0573861	0.270087
Q8BTM8	TS_NT-TS_EGCG	-0.333381	0.501828	-0.664334	5	0.535882	0.81629
Q8BTV2	TS_NT-TS_EGCG	-0.0865518	0.26937	-0.321312	5	0.760971	0.937276
Q8BTX9	TS_NT-TS_EGCG	-0.175175	0.0930035	-1.88353	7	0.101637	0.362014
Q8BUV3	TS_NT-TS_EGCG	-0.00782821	0.0600726	-0.130313	103	0.896573	0.984021
Q8BV13	TS_NT-TS_EGCG	0.236398	0.21189	1.11566	8	0.296955	0.630864
Q8BVE3	TS_NT-TS_EGCG	-0.108652	0.0560009	-1.94018	121	0.0546848	0.262971
Q8BVI4	TS_NT-TS_EGCG	0.0494277	0.0455019	1.08628	42	0.283552	0.615181
Q8BVQ5	TS_NT-TS_EGCG	-0.224198	0.0556082	-4.03175	44	0.000216609	0.00784388
Q8BW75	TS_NT-TS_EGCG	-0.0442765	0.0599474	-0.738588	83	0.46224	0.767036
Q8BW96	TS_NT-TS_EGCG	0.107326	0.0850784	1.26149	31	0.216542	0.53773
Q8BWF0	TS_NT-TS_EGCG	-0.119783	0.0616053	-1.94437	130	0.0540106	0.261306
Q8BWG8	TS_NT-TS_EGCG	-0.187049	0.168615	-1.10932	12	0.289027	0.620642
Q8BWM0	TS_NT-TS_EGCG	-0.0475114	0.0904731	-0.525144	15	0.607159	0.85601
Q8BWR2	TS_NT-TS_EGCG	-0.151741	0.317167	-0.478425	5	0.652535	0.878638
Q8BWT1	TS_NT-TS_EGCG	-0.0186196	0.0735272	-0.253234	70	0.80083	0.956513
Q8BWY3	TS_NT-TS_EGCG	-0.100257	0.103729	-0.966526	5	0.378172	0.703662
Q8BX10	TS_NT-TS_EGCG	-0.331182	0.311468	-1.06329	4	0.347579	0.685191
Q8BX70	TS_NT-TS_EGCG	-0.105626	0.0174298	-6.0601	5	0.00176553	0.0305769
Q8BXR1	TS_NT-TS_EGCG	0.0657422	0.0410675	1.60083	14	0.131731	0.419223
Q8BXV2	TS_NT-TS_EGCG	0.109802	0.192162	0.571401	8	0.58342	0.842013
Q8BXZ1	TS_NT-TS_EGCG	0.284084	0.180805	1.57122	6	0.167189	0.47176
Q8BYI9	TS_NT-TS_EGCG	-0.0878202	0.0396706	-2.21373	236	0.027804	0.171576
Q8BYK6	TS_NT-TS_EGCG	0.0678985	0.299416	0.22677	7	0.827083	0.967952
Q8BYM5	TS_NT-TS_EGCG	-0.00561447	0.0795744	-0.0705563	23	0.944361	0.989031
Q8BYR5	TS_NT-TS_EGCG	0.000304796	0.214351	0.00142195	7	0.998905	0.999323
Q8BZ98	TS_NT-TS_EGCG	-0.0460338	0.066658	-0.690597	64	0.492316	0.786619
Q8BZA9	TS_NT-TS_EGCG	0.117531	0.0844828	1.39118	7	0.206784	0.525758
Q8C052	TS_NT-TS_EGCG	-0.255577	0.0645914	-3.95684	6	0.00747881	0.0797962
Q8C0C7	TS_NT-TS_EGCG	0.284629	0.0710913	4.00371	34	0.000320393	0.0100498
Q8C0E2	TS_NT-TS_EGCG	-0.0618325	0.0572049	-1.0809	61	0.283999	0.615373
Q8C0L0	TS_NT-TS_EGCG	0.00466114	0.133859	0.0348213	11	0.972846	0.995983
Q8C0M9	TS_NT-TS_EGCG	-0.107808	0.062508	-1.72472	70	0.0889919	0.335046
Q8C0Q4	TS_NT-TS_EGCG	-0.0110045	0.257797	-0.0426868	6	0.967336	0.995983
Q8C145	TS_NT-TS_EGCG	-0.272805	0.415227	-0.657002	5	0.540213	0.817452
Q8C163	TS_NT-TS_EGCG	-0.417345	0.100346	-4.15905	8	0.00316936	0.0448211
Q8C166	TS_NT-TS_EGCG	-0.0163079	0.101379	-0.160861	8	0.876191	0.979544
Q8C167	TS_NT-TS_EGCG	-0.182796	0.141421	-1.29257	14	0.217088	0.538215
Q8C1A5	TS_NT-TS_EGCG	0.272255	0.10003	2.72174	32	0.0104187	0.0980338
Q8C1B7	TS_NT-TS_EGCG	0.042313	0.0690696	0.612614	61	0.542409	0.817452
Q8C2Q3	TS_NT-TS_EGCG	-0.168248	0.0915865	-1.83704	19	0.0818984	0.322161
Q8C3W1	TS_NT-TS_EGCG	0.216862	0.214497	1.01103	8	0.341601	0.677563
Q8C419	TS_NT-TS_EGCG	0.0450797	0.0789003	0.57135	38	0.571126	0.83269
Q8C437	TS_NT-TS_EGCG	-0.0941316	0.10187	-0.924037	23	0.365061	0.694702
Q8C460	TS_NT-TS_EGCG	-0.514401	0.474186	-1.08481	8	0.309612	0.646589
Q8C522	TS_NT-TS_EGCG	-0.0831866	0.126877	-0.655649	10	0.526846	0.811316
Q8C5H8	TS_NT-TS_EGCG	-0.0508692	0.0994769	-0.511367	9	0.621403	0.861458
Q8C6E0	TS_NT-TS_EGCG	0.115503	0.0542238	2.13011	9	0.0620101	0.276808
Q8C6I2	TS_NT-TS_EGCG	0.0324575	0.170056	0.190863	8	0.853387	0.975859
Q8C729	TS_NT-TS_EGCG	0.00438481	0.0413806	0.105963	13	0.917229	0.987812
Q8C754	TS_NT-TS_EGCG	0.222131	0.0389827	5.6982	5	0.00232284	0.0363177
Q8C7M3	TS_NT-TS_EGCG	0.0111173	0.137651	0.0807645	7	0.93789	0.988983
Q8C7R4	TS_NT-TS_EGCG	0.399294	0.297702	1.34126	8	0.216667	0.53773
Q8C854	TS_NT-TS_EGCG	-0.0194594	0.0572817	-0.339714	35	0.736102	0.928452
Q8C878	TS_NT-TS_EGCG	-0.1175	0.131207	-0.895534	7	0.400247	0.71954
Q8C8N2	TS_NT-TS_EGCG	-0.12971	0.130616	-0.993061	27	0.329497	0.667372
Q8C8R3	TS_NT-TS_EGCG	-0.0181208	0.0362593	-0.499754	484	0.617475	0.860505
Q8C8T8	TS_NT-TS_EGCG	-0.111591	0.248332	-0.449362	6	0.668947	0.890687
Q8CAA7	TS_NT-TS_EGCG	0.0657819	0.049299	1.33435	107	0.184923	0.499537
Q8CAQ8	TS_NT-TS_EGCG	0.0436265	0.0463363	0.941519	133	0.348146	0.685313
Q8CAY6	TS_NT-TS_EGCG	0.20609	0.0928912	2.21861	34	0.0332929	0.188555
Q8CBE3	TS_NT-TS_EGCG	0.0430368	0.0620608	0.693462	40	0.492027	0.786619
Q8CBW3	TS_NT-TS_EGCG	0.00894938	0.0602584	0.148517	20	0.883422	0.982494
Q8CBY8	TS_NT-TS_EGCG	-0.230594	0.19899	-1.15882	9	0.27635	0.608174
Q8CC35	TS_NT-TS_EGCG	0.0481315	0.0427442	1.12604	22	0.272284	0.606486
Q8CCB4	TS_NT-TS_EGCG	0.0399973	0.200949	0.199042	6	0.848803	0.975131
Q8CCN5	TS_NT-TS_EGCG	-0.256438	0.0834745	-3.07205	8	0.0153003	0.121849
Q8CCT4	TS_NT-TS_EGCG	0.0192318	0.101667	0.189165	5	0.857403	0.977664
Q8CDG3	TS_NT-TS_EGCG	0.0709787	0.269733	0.263145	4	0.805438	0.959619
Q8CDN6	TS_NT-TS_EGCG	0.0736302	0.0618744	1.18999	39	0.241243	0.568584
Q8CEI1	TS_NT-TS_EGCG	0.501807	0.164381	3.0527	7	0.0185126	0.136559
Q8CFE4	TS_NT-TS_EGCG	-0.75192	0.387919	-1.93834	5	0.110305	0.380967
Q8CFI0	TS_NT-TS_EGCG	-0.481087	0.399886	-1.20306	7	0.268059	0.599869
Q8CFV4	TS_NT-TS_EGCG	0.0638761	0.238076	0.268301	8	0.795256	0.953688
Q8CFV9	TS_NT-TS_EGCG	-0.270057	0.272455	-0.991198	7	0.354607	0.68989
Q8CG76	TS_NT-TS_EGCG	0.0422513	0.0729859	0.578897	16	0.570719	0.83269
Q8CGC7	TS_NT-TS_EGCG	0.00334302	0.0674578	0.0495572	54	0.960658	0.995609
Q8CGE9	TS_NT-TS_EGCG	0.0160974	0.256369	0.0627899	6	0.951973	0.991812
Q8CGF6	TS_NT-TS_EGCG	-0.0704593	0.120302	-0.585685	27	0.562951	0.83104
Q8CGK3	TS_NT-TS_EGCG	0.069228	0.0767468	0.902032	75	0.369928	0.700577
Q8CGP2	TS_NT-TS_EGCG	-0.40783	0.127536	-3.19776	9	0.0108703	0.100309
Q8CGP6	TS_NT-TS_EGCG	-0.0520053	0.244808	-0.212433	8	0.837082	0.970677
Q8CGY8	TS_NT-TS_EGCG	0.126525	0.0759094	1.66679	73	0.0998406	0.359366
Q8CH72	TS_NT-TS_EGCG	-0.211028	0.327374	-0.644609	6	0.543024	0.817452
Q8CHC4	TS_NT-TS_EGCG	0.0205615	0.0343275	0.598982	296	0.549643	0.822676
Q8CHG7	TS_NT-TS_EGCG	0.0455965	0.06054	0.753162	58	0.454399	0.764123
Q8CHH9	TS_NT-TS_EGCG	-0.0566499	0.0757864	-0.747494	95	0.456611	0.765826
Q8CHP8	TS_NT-TS_EGCG	-0.108519	0.0759519	-1.42878	53	0.158935	0.458761
Q8CHT0	TS_NT-TS_EGCG	0.0100833	0.265178	0.0380248	7	0.97073	0.995983
Q8CHT1	TS_NT-TS_EGCG	-0.0365979	0.0487888	-0.750128	7	0.477627	0.774647
Q8CHU3	TS_NT-TS_EGCG	-0.107961	0.123981	-0.870791	7	0.412733	0.727457
Q8CHX7	TS_NT-TS_EGCG	0.0996176	0.199941	0.498235	5	0.639457	0.873644
Q8CI32	TS_NT-TS_EGCG	-0.201258	0.0856681	-2.34928	12	0.0367608	0.20182
Q8CI71	TS_NT-TS_EGCG	0.277914	0.188123	1.4773	7	0.183117	0.497894
Q8CI94	TS_NT-TS_EGCG	-0.162267	0.0386971	-4.19326	192	4.19541e-05	0.00213341
Q8CIB5	TS_NT-TS_EGCG	-0.00426288	0.0643472	-0.0662481	23	0.947753	0.989365
Q8CIE6	TS_NT-TS_EGCG	-0.125681	0.0971607	-1.29353	21	0.209875	0.531311
Q8CIG8	TS_NT-TS_EGCG	0.0766411	0.114708	0.66814	5	0.533643	0.815143
Q8CIN4	TS_NT-TS_EGCG	-0.0249692	0.0620519	-0.402393	7	0.6994	0.907851
Q8CJ19	TS_NT-TS_EGCG	-0.19596	0.131066	-1.49512	8	0.173243	0.480695
Q8JZN5	TS_NT-TS_EGCG	0.125229	0.163209	0.76729	11	0.459062	0.767036
Q8JZP2	TS_NT-TS_EGCG	0.566175	0.281304	2.01268	8	0.0789492	0.315533
Q8JZQ2	TS_NT-TS_EGCG	-0.0201202	0.136699	-0.147186	26	0.88412	0.982813
Q8JZQ9	TS_NT-TS_EGCG	-0.437154	0.278008	-1.57245	4	0.19095	0.506516
Q8JZS0	TS_NT-TS_EGCG	0.686811	0.157238	4.36798	4	0.011987	0.107327
Q8JZU2	TS_NT-TS_EGCG	-0.283038	0.101325	-2.79336	8	0.0234366	0.157708
Q8K021	TS_NT-TS_EGCG	0.0225231	0.0609061	0.369801	50	0.713092	0.91481
Q8K045	TS_NT-TS_EGCG	0.197586	0.215572	0.916565	8	0.386167	0.707775
Q8K0E8	TS_NT-TS_EGCG	0.171025	0.471222	0.36294	5	0.731488	0.926771
Q8K0S0	TS_NT-TS_EGCG	0.0831324	0.0525241	1.58275	32	0.123313	0.402622
Q8K0T0	TS_NT-TS_EGCG	0.027021	0.0366133	0.738011	155	0.461624	0.767036
Q8K0U4	TS_NT-TS_EGCG	0.10816	0.0324841	3.32964	201	0.00103446	0.0218793
Q8K0Z7	TS_NT-TS_EGCG	0.209244	0.311596	0.671523	5	0.531659	0.813393
Q8K183	TS_NT-TS_EGCG	-0.0188349	0.0719147	-0.261906	79	0.794075	0.953688
Q8K1J6	TS_NT-TS_EGCG	0.0723526	0.211392	0.342267	5	0.746068	0.93405
Q8K1L5	TS_NT-TS_EGCG	-0.227412	0.00561232	-40.5201	6	1.5105e-08	9.02523e-06
Q8K1M6	TS_NT-TS_EGCG	0.00356577	0.038446	0.0927475	272	0.926172	0.98896
Q8K1Z0	TS_NT-TS_EGCG	-0.164343	0.0888074	-1.85056	30	0.0741034	0.303786
Q8K212	TS_NT-TS_EGCG	-0.0487281	0.0910234	-0.535336	64	0.594273	0.846502
Q8K221	TS_NT-TS_EGCG	0.0249232	0.118221	0.210819	14	0.836066	0.970677
Q8K274	TS_NT-TS_EGCG	-0.0121387	0.109576	-0.110779	18	0.913018	0.98756
Q8K2B3	TS_NT-TS_EGCG	0.00419931	0.047519	0.0883713	167	0.929687	0.98896
Q8K2C9	TS_NT-TS_EGCG	0.208608	0.125317	1.66464	16	0.115442	0.390321
Q8K2K6	TS_NT-TS_EGCG	-0.0436175	0.110733	-0.393899	6	0.707273	0.909786
Q8K2P7	TS_NT-TS_EGCG	-0.529758	0.281049	-1.88493	7	0.101428	0.361809
Q8K2Q7	TS_NT-TS_EGCG	0.222423	0.176408	1.26084	4	0.275896	0.607814
Q8K2T1	TS_NT-TS_EGCG	0.0440986	0.225149	0.195864	7	0.850281	0.975131
Q8K310	TS_NT-TS_EGCG	0.0921558	0.0546503	1.68628	110	0.0945756	0.346681
Q8K341	TS_NT-TS_EGCG	-0.26308	0.0734975	-3.57944	13	0.00336148	0.0461721
Q8K354	TS_NT-TS_EGCG	-0.0715705	0.0731968	-0.977782	21	0.339312	0.676599
Q8K386	TS_NT-TS_EGCG	-0.109198	0.194879	-0.56034	7	0.59272	0.846284
Q8K3H0	TS_NT-TS_EGCG	0.258166	0.107694	2.39722	25	0.0243151	0.160459
Q8K3I9	TS_NT-TS_EGCG	0.00893308	0.242516	0.036835	6	0.971812	0.995983
Q8K3J1	TS_NT-TS_EGCG	-0.201533	0.072759	-2.76987	31	0.00938792	0.0908385
Q8K3W0	TS_NT-TS_EGCG	-0.0375766	0.157527	-0.238541	8	0.817458	0.965279
Q8K400	TS_NT-TS_EGCG	0.0850831	0.0678597	1.25381	29	0.219925	0.540746
Q8K406	TS_NT-TS_EGCG	0.341346	0.287767	1.18619	5	0.288836	0.620642
Q8K4F5	TS_NT-TS_EGCG	0.350545	0.200739	1.74628	5	0.141199	0.432698
Q8K4G5	TS_NT-TS_EGCG	0.0425883	0.0347033	1.22721	5	0.274369	0.607706
Q8K4X7	TS_NT-TS_EGCG	0.275848	0.117441	2.34882	6	0.0571509	0.270087
Q8K4Z3	TS_NT-TS_EGCG	0.150499	0.0781755	1.92515	35	0.0623679	0.277578
Q8K4Z5	TS_NT-TS_EGCG	0.256627	0.208597	1.23025	7	0.258338	0.587091
Q8K5B2	TS_NT-TS_EGCG	-0.166482	0.0328542	-5.06729	7	0.00145148	0.0272823
Q8QZS1	TS_NT-TS_EGCG	-0.140829	0.0802446	-1.755	50	0.0853855	0.32717
Q8QZT1	TS_NT-TS_EGCG	0.169414	0.0466163	3.63421	88	0.000468594	0.0121733
Q8QZT2	TS_NT-TS_EGCG	-0.00323863	0.548321	-0.00590645	6	0.995479	0.998403
Q8R001	TS_NT-TS_EGCG	0.130502	0.0929741	1.40364	9	0.193977	0.509619
Q8R010	TS_NT-TS_EGCG	0.33148	0.11616	2.85366	4	0.0462246	0.237074
Q8R016	TS_NT-TS_EGCG	-0.128076	0.0794341	-1.61235	59	0.112222	0.384809
Q8R050	TS_NT-TS_EGCG	-0.0791866	0.111999	-0.707033	9	0.497443	0.789959
Q8R071	TS_NT-TS_EGCG	0.0203088	0.0641801	0.316435	78	0.752518	0.93481
Q8R081	TS_NT-TS_EGCG	-0.0692858	0.0776352	-0.892454	74	0.375043	0.703364
Q8R0A5	TS_NT-TS_EGCG	0.0569921	0.055414	1.02848	10	0.327959	0.665384
Q8R0A7	TS_NT-TS_EGCG	-0.258518	0.06821	-3.79003	52	0.000393092	0.0114432
Q8R0F8	TS_NT-TS_EGCG	-0.167595	0.0604714	-2.77147	17	0.013066	0.113361
Q8R0H9	TS_NT-TS_EGCG	0.508012	0.353639	1.43653	5	0.210346	0.531311
Q8R0P4	TS_NT-TS_EGCG	0.0180403	0.38007	0.0474657	7	0.963468	0.995983
Q8R0S2	TS_NT-TS_EGCG	0.0710066	0.075287	0.943146	60	0.349388	0.685313
Q8R0S4	TS_NT-TS_EGCG	-0.159089	0.133348	-1.19303	7	0.27172	0.605794
Q8R0Y6	TS_NT-TS_EGCG	-0.0852475	0.0586362	-1.45384	136	0.148295	0.441926
Q8R105	TS_NT-TS_EGCG	0.227772	0.253456	0.898668	6	0.40345	0.720662
Q8R123	TS_NT-TS_EGCG	-0.0679121	0.215837	-0.314646	8	0.76108	0.937276
Q8R127	TS_NT-TS_EGCG	-0.170084	0.0338021	-5.03177	7	0.00151036	0.0279826
Q8R164	TS_NT-TS_EGCG	0.0662592	0.0888688	0.745584	44	0.459883	0.767036
Q8R191	TS_NT-TS_EGCG	0.0107841	0.00651453	1.65539	13	0.121773	0.400879
Q8R1B4	TS_NT-TS_EGCG	0.117851	0.104994	1.12245	14	0.280552	0.611934
Q8R1G2	TS_NT-TS_EGCG	0.203583	0.0327825	6.21011	7	0.000440894	0.0121119
Q8R1I1	TS_NT-TS_EGCG	0.0316706	0.0774502	0.408916	8	0.693329	0.906167
Q8R1N4	TS_NT-TS_EGCG	-0.303322	0.120073	-2.52615	14	0.0242108	0.160288
Q8R1Q8	TS_NT-TS_EGCG	0.15445	0.0630062	2.45134	96	0.0160411	0.12488
Q8R1T1	TS_NT-TS_EGCG	0.250966	0.0614088	4.08681	8	0.00350102	0.0477897
Q8R2R9	TS_NT-TS_EGCG	0.021091	0.0699575	0.301482	51	0.764273	0.93749
Q8R2Y0	TS_NT-TS_EGCG	0.040874	0.0536629	0.761681	6	0.475114	0.774044
Q8R2Y8	TS_NT-TS_EGCG	-0.172209	0.30081	-0.572482	8	0.582722	0.842013
Q8R307	TS_NT-TS_EGCG	0.307404	0.38695	0.794429	5	0.462968	0.767036
Q8R313	TS_NT-TS_EGCG	0.149142	0.19195	0.776983	6	0.466687	0.76817
Q8R317	TS_NT-TS_EGCG	-0.324145	0.122561	-2.64475	20	0.0155427	0.122598
Q8R326	TS_NT-TS_EGCG	-0.0963167	0.106957	-0.900516	18	0.379737	0.704635
Q8R366	TS_NT-TS_EGCG	-0.116146	0.0719584	-1.61407	74	0.110769	0.381466
Q8R395	TS_NT-TS_EGCG	0.0392512	0.115638	0.339432	5	0.748077	0.934617
Q8R3F5	TS_NT-TS_EGCG	0.194851	0.276936	0.703597	5	0.513089	0.799881
Q8R3P0	TS_NT-TS_EGCG	0.0545343	0.15961	0.341673	17	0.736784	0.928752
Q8R3S6	TS_NT-TS_EGCG	-0.201892	0.259581	-0.777763	12	0.451771	0.762523
Q8R3V5	TS_NT-TS_EGCG	0.0437866	0.0705071	0.621024	49	0.537462	0.81638
Q8R3Z5	TS_NT-TS_EGCG	0.690442	0.334572	2.06366	5	0.0939946	0.346143
Q8R404	TS_NT-TS_EGCG	-0.170877	0.137756	-1.24043	7	0.254777	0.583384
Q8R464	TS_NT-TS_EGCG	-0.0915098	0.0722748	-1.26614	50	0.211332	0.532101
Q8R4N0	TS_NT-TS_EGCG	0.175385	0.0584818	2.99897	16	0.00849781	0.0856953
Q8R4U7	TS_NT-TS_EGCG	0.0478127	0.563622	0.0848311	4	0.936472	0.98896
Q8R555	TS_NT-TS_EGCG	-0.326678	0.355187	-0.919735	4	0.409757	0.726561
Q8R570	TS_NT-TS_EGCG	0.0708017	0.064295	1.1012	78	0.274196	0.607706
Q8R574	TS_NT-TS_EGCG	-0.272077	0.102999	-2.64156	29	0.0131583	0.113361
Q8R5C5	TS_NT-TS_EGCG	-0.278967	0.0879182	-3.17303	36	0.00308288	0.0441203
Q8R5H1	TS_NT-TS_EGCG	0.292872	0.033124	8.84168	7	4.78697e-05	0.00224331
Q8R5H6	TS_NT-TS_EGCG	0.0135659	0.0884984	0.15329	56	0.87872	0.979544
Q8R5J9	TS_NT-TS_EGCG	-0.293465	0.163281	-1.79731	8	0.110005	0.380917
Q8R5M8	TS_NT-TS_EGCG	-0.133347	0.0799565	-1.66774	43	0.102635	0.363486
Q8VBV7	TS_NT-TS_EGCG	-0.0255744	0.0657866	-0.388748	13	0.703755	0.908081
Q8VBW6	TS_NT-TS_EGCG	0.288585	0.215495	1.33917	4	0.251548	0.581431
Q8VBY2	TS_NT-TS_EGCG	0.127443	0.0773459	1.6477	18	0.11676	0.390684
Q8VBZ3	TS_NT-TS_EGCG	0.106285	0.0827723	1.28406	7	0.239985	0.567323
Q8VCD6	TS_NT-TS_EGCG	0.395357	0.106369	3.71685	14	0.00229933	0.0363177
Q8VCE6	TS_NT-TS_EGCG	-0.0380534	0.121266	-0.313801	5	0.766342	0.93749
Q8VCM7	TS_NT-TS_EGCG	0.074196	0.283708	0.261522	5	0.804121	0.958528
Q8VCM8	TS_NT-TS_EGCG	-0.932154	0.301427	-3.09247	8	0.0148339	0.120114
Q8VCT3	TS_NT-TS_EGCG	-0.0869235	0.0915286	-0.949687	21	0.353074	0.68989
Q8VCW8	TS_NT-TS_EGCG	0.107219	0.0823729	1.30163	72	0.197192	0.513386
Q8VCX5	TS_NT-TS_EGCG	-0.15303	0.125134	-1.22293	7	0.260927	0.591394
Q8VCY8	TS_NT-TS_EGCG	-0.164209	0.203486	-0.806982	8	0.443005	0.756265
Q8VD04	TS_NT-TS_EGCG	-0.0265472	0.132766	-0.199956	7	0.8472	0.975131
Q8VD33	TS_NT-TS_EGCG	0.157846	0.0360627	4.37698	8	0.00235831	0.0364771
Q8VD37	TS_NT-TS_EGCG	-0.0697882	0.0874049	-0.798447	93	0.426645	0.739817
Q8VDD5	TS_NT-TS_EGCG	-0.0102698	0.0434941	-0.23612	169	0.813625	0.964087
Q8VDJ3	TS_NT-TS_EGCG	-0.100308	0.0297922	-3.36691	15	0.00423585	0.0532825
Q8VDK1	TS_NT-TS_EGCG	0.285258	0.209402	1.36225	8	0.210232	0.531311
Q8VDM4	TS_NT-TS_EGCG	-0.00763227	0.0563553	-0.135431	89	0.892577	0.983883
Q8VDM6	TS_NT-TS_EGCG	-0.186271	0.170348	-1.09347	7	0.310383	0.647308
Q8VDN2	TS_NT-TS_EGCG	-0.0653192	0.0472693	-1.38185	151	0.169058	0.474793
Q8VDN4	TS_NT-TS_EGCG	0.202788	0.169592	1.19574	5	0.285408	0.615451
Q8VDP4	TS_NT-TS_EGCG	-0.0629698	0.180472	-0.348916	8	0.736158	0.928452
Q8VDP6	TS_NT-TS_EGCG	0.263311	0.0656076	4.01343	6	0.007011	0.0768637
Q8VDQ1	TS_NT-TS_EGCG	0.04973	0.0576482	0.862646	15	0.401914	0.720071
Q8VDQ8	TS_NT-TS_EGCG	-0.00913568	0.044593	-0.204868	101	0.838088	0.970677
Q8VDU5	TS_NT-TS_EGCG	0.0291158	0.359537	0.0809813	4	0.939347	0.989031
Q8VE33	TS_NT-TS_EGCG	-0.182736	0.123727	-1.47693	39	0.147725	0.440777
Q8VE47	TS_NT-TS_EGCG	-0.185239	0.163356	-1.13396	15	0.274611	0.607706
Q8VE62	TS_NT-TS_EGCG	-0.605188	0.0836132	-7.23795	7	0.00017171	0.0064123
Q8VE70	TS_NT-TS_EGCG	-0.015499	0.106301	-0.145803	3	0.893323	0.983883
Q8VE88	TS_NT-TS_EGCG	-0.17542	0.116259	-1.50888	8	0.169766	0.474933
Q8VE97	TS_NT-TS_EGCG	-0.114053	0.478295	-0.238457	4	0.823245	0.967134
Q8VEA4	TS_NT-TS_EGCG	0.043729	0.177097	0.24692	7	0.812055	0.963875
Q8VED9	TS_NT-TS_EGCG	-0.0307342	0.0613061	-0.501323	35	0.619282	0.861082
Q8VEH3	TS_NT-TS_EGCG	-0.0075053	0.050732	-0.14794	7	0.886561	0.982888
Q8VEH5	TS_NT-TS_EGCG	0.00850782	0.100104	0.0849895	42	0.932674	0.98896
Q8VEJ9	TS_NT-TS_EGCG	0.347899	0.0898378	3.87252	6	0.00824174	0.0845216
Q8VEK0	TS_NT-TS_EGCG	0.184202	0.124778	1.47624	6	0.190338	0.505606
Q8VEK3	TS_NT-TS_EGCG	-0.0801534	0.0508084	-1.57756	118	0.117344	0.391377
Q8VEM8	TS_NT-TS_EGCG	0.0101053	0.0815363	0.123936	80	0.901677	0.984021
Q8VHH5	TS_NT-TS_EGCG	-0.0361436	0.0907675	-0.398199	24	0.694004	0.906167
Q8VHI6	TS_NT-TS_EGCG	-0.00176708	0.182407	-0.00968756	19	0.992372	0.99696
Q8VHK5	TS_NT-TS_EGCG	0.453149	0.221719	2.0438	6	0.0869858	0.329994
Q8VHL1	TS_NT-TS_EGCG	-0.158627	0.0881916	-1.79866	24	0.0846626	0.326361
Q8VHQ9	TS_NT-TS_EGCG	-0.0314919	0.0661522	-0.476052	6	0.650876	0.878154
Q8VHW2	TS_NT-TS_EGCG	0.0337687	0.0588151	0.574151	41	0.569002	0.83269
Q8VIJ6	TS_NT-TS_EGCG	-0.083355	0.0488188	-1.70744	95	0.0910071	0.338796
Q8WTY4	TS_NT-TS_EGCG	-0.207164	0.109626	-1.88974	17	0.0759698	0.307742
Q91V09	TS_NT-TS_EGCG	0.0690305	0.0507563	1.36004	30	0.183951	0.499027
Q91V12	TS_NT-TS_EGCG	-0.0318007	0.0509714	-0.623894	93	0.534224	0.815288
Q91V14	TS_NT-TS_EGCG	-0.107924	0.0533782	-2.02187	176	0.0447038	0.23126
Q91V41	TS_NT-TS_EGCG	0.0274522	0.0504126	0.544551	63	0.587985	0.84503
Q91V57	TS_NT-TS_EGCG	-0.283844	0.236444	-1.20047	6	0.275199	0.607706
Q91V61	TS_NT-TS_EGCG	0.0715329	0.0404911	1.76663	61	0.0822923	0.322319
Q91V64	TS_NT-TS_EGCG	-0.243317	0.246973	-0.985196	6	0.362574	0.694625
Q91V76	TS_NT-TS_EGCG	0.211657	0.102771	2.05951	9	0.0695358	0.293105
Q91V92	TS_NT-TS_EGCG	-0.027154	0.0507626	-0.534922	157	0.593461	0.846284
Q91VC3	TS_NT-TS_EGCG	0.042529	0.122181	0.348081	6	0.739667	0.929491
Q91VC7	TS_NT-TS_EGCG	-0.165779	0.617962	-0.268267	6	0.797479	0.955365
Q91VD9	TS_NT-TS_EGCG	-0.135782	0.0369964	-3.67014	225	0.000302757	0.00980982
Q91VF2	TS_NT-TS_EGCG	0.556417	0.587748	0.946693	7	0.375321	0.703364
Q91VI7	TS_NT-TS_EGCG	-0.0503904	0.0623365	-0.808361	62	0.421974	0.734139
Q91VM5	TS_NT-TS_EGCG	-0.0565548	0.0959315	-0.589534	11	0.567415	0.83269
Q91VM9	TS_NT-TS_EGCG	-0.430424	0.0780733	-5.51308	50	1.23689e-06	0.00018476
Q91VN4	TS_NT-TS_EGCG	0.0428451	0.0749235	0.571851	40	0.570623	0.83269
Q91VR2	TS_NT-TS_EGCG	0.0909372	0.040331	2.25477	60	0.0278098	0.171576
Q91VR5	TS_NT-TS_EGCG	0.0140164	0.0864471	0.162139	82	0.871595	0.979544
Q91VR7	TS_NT-TS_EGCG	0.0222264	0.197292	0.112658	8	0.913078	0.98756
Q91VR8	TS_NT-TS_EGCG	-0.313552	0.100687	-3.11413	9	0.0124357	0.109673
Q91VT4	TS_NT-TS_EGCG	-0.133784	0.356073	-0.375722	8	0.716891	0.917221
Q91VW3	TS_NT-TS_EGCG	-0.0119963	0.0783	-0.153209	31	0.879226	0.979651
Q91VW5	TS_NT-TS_EGCG	0.201411	0.300415	0.670442	6	0.527524	0.811702
Q91VZ6	TS_NT-TS_EGCG	-0.019726	0.0453043	-0.435411	18	0.66844	0.890508
Q91W50	TS_NT-TS_EGCG	0.258698	0.0832686	3.10679	22	0.00514282	0.061666
Q91W69	TS_NT-TS_EGCG	-0.557171	0.221871	-2.51124	8	0.0363008	0.200367
Q91W90	TS_NT-TS_EGCG	-0.221995	0.102419	-2.16752	5	0.0824004	0.322319
Q91WC3	TS_NT-TS_EGCG	-0.153608	0.0462192	-3.32347	126	0.00116424	0.0239874
Q91WD5	TS_NT-TS_EGCG	-0.140844	0.0549696	-2.56221	100	0.011892	0.107253
Q91WG7	TS_NT-TS_EGCG	-0.00803893	0.0923205	-0.0870763	37	0.93108	0.98896
Q91WJ8	TS_NT-TS_EGCG	0.134775	0.22196	0.607204	6	0.56597	0.83269
Q91WK2	TS_NT-TS_EGCG	0.00326785	0.144701	0.0225834	14	0.982301	0.995983
Q91WK5	TS_NT-TS_EGCG	0.152772	0.173903	0.87849	14	0.394505	0.715064
Q91WQ3	TS_NT-TS_EGCG	-0.0662484	0.0814522	-0.81334	39	0.420961	0.733338
Q91WS0	TS_NT-TS_EGCG	0.0792492	0.0502712	1.57643	35	0.123923	0.403411
Q91X97	TS_NT-TS_EGCG	-0.15735	0.117618	-1.3378	23	0.194039	0.509619
Q91XF0	TS_NT-TS_EGCG	-0.395746	0.147405	-2.68476	7	0.0313226	0.182658
Q91XL9	TS_NT-TS_EGCG	0.0873399	0.0757444	1.15309	24	0.26023	0.590646
Q91XM9	TS_NT-TS_EGCG	0.082684	0.0564251	1.46538	96	0.146086	0.439511
Q91XQ0	TS_NT-TS_EGCG	0.495653	0.298587	1.65999	8	0.135497	0.425602
Q91XU3	TS_NT-TS_EGCG	0.189034	0.0812228	2.32736	17	0.0325561	0.187132
Q91XV3	TS_NT-TS_EGCG	0.0640368	0.062531	1.02408	69	0.309374	0.646589
Q91YD9	TS_NT-TS_EGCG	0.0836409	0.0494137	1.69267	12	0.116297	0.390379
Q91YE6	TS_NT-TS_EGCG	0.00759198	0.118344	0.0641515	15	0.949697	0.990067
Q91YJ2	TS_NT-TS_EGCG	-0.14276	0.354072	-0.403196	7	0.698835	0.907851
Q91YM2	TS_NT-TS_EGCG	-0.108134	0.394911	-0.273818	8	0.791161	0.952538
Q91YP0	TS_NT-TS_EGCG	0.0439456	0.217521	0.202029	4	0.849753	0.975131
Q91YP2	TS_NT-TS_EGCG	-0.065163	0.114345	-0.56988	7	0.586575	0.844569
Q91YQ5	TS_NT-TS_EGCG	0.00760701	0.0846063	0.0899106	42	0.928786	0.98896
Q91YR1	TS_NT-TS_EGCG	0.260828	0.0654252	3.98665	7	0.0052789	0.062769
Q91YT0	TS_NT-TS_EGCG	-0.113284	0.0461608	-2.45411	133	0.0154163	0.122003
Q91Z31	TS_NT-TS_EGCG	-0.183021	0.0642718	-2.84761	24	0.00888684	0.0884981
Q91Z38	TS_NT-TS_EGCG	0.261445	0.135617	1.92782	4	0.126131	0.40577
Q91Z53	TS_NT-TS_EGCG	-0.0619721	0.133223	-0.465175	34	0.644772	0.875156
Q91Z61	TS_NT-TS_EGCG	-0.179357	0.132539	-1.35324	7	0.21805	0.538589
Q91ZA3	TS_NT-TS_EGCG	0.107025	0.0905567	1.18186	43	0.243757	0.571588
Q91ZJ5	TS_NT-TS_EGCG	-0.0324387	0.064173	-0.505489	61	0.615037	0.859201
Q91ZP9	TS_NT-TS_EGCG	-0.140246	0.0720564	-1.94634	29	0.0613601	0.276178
Q91ZR1	TS_NT-TS_EGCG	0.0268032	0.23418	0.114456	8	0.911697	0.987338
Q91ZX7	TS_NT-TS_EGCG	0.0916571	0.0712185	1.28698	46	0.204538	0.523951
Q91ZZ3	TS_NT-TS_EGCG	0.0159834	0.116168	0.137589	9	0.893595	0.983883
Q920E5	TS_NT-TS_EGCG	-0.295127	0.140508	-2.10044	8	0.0688906	0.292164
Q920I9	TS_NT-TS_EGCG	0.0562105	0.054902	1.02383	134	0.307759	0.646589
Q920N7	TS_NT-TS_EGCG	0.0650454	0.0207875	3.12906	5	0.0259851	0.164367
Q920P5	TS_NT-TS_EGCG	0.151972	0.0610688	2.48854	20	0.0217593	0.150974
Q920Q4	TS_NT-TS_EGCG	-0.517855	0.0894816	-5.78728	7	0.000672227	0.0162285
Q921C5	TS_NT-TS_EGCG	0.158638	0.326117	0.486445	8	0.639698	0.873644
Q921E2	TS_NT-TS_EGCG	0.0627967	0.175818	0.357168	7	0.731491	0.926771
Q921F2	TS_NT-TS_EGCG	-0.0326615	0.0633612	-0.515481	48	0.608583	0.85601
Q921F4	TS_NT-TS_EGCG	0.118878	0.0425087	2.79655	6	0.031306	0.182658
Q921G7	TS_NT-TS_EGCG	0.147201	0.124162	1.18556	23	0.247901	0.576263
Q921H8	TS_NT-TS_EGCG	0.469644	0.0692796	6.77896	29	1.92751e-07	7.33101e-05
Q921I1	TS_NT-TS_EGCG	-0.137404	0.0401366	-3.4234	174	0.000771112	0.0176548
Q921M3	TS_NT-TS_EGCG	0.0129402	0.0858003	0.150818	5	0.886015	0.982888
Q921M7	TS_NT-TS_EGCG	0.0385359	0.0611337	0.630354	65	0.530673	0.813393
Q921Q7	TS_NT-TS_EGCG	0.118366	0.367868	0.321761	4	0.763747	0.93749
Q921W4	TS_NT-TS_EGCG	0.0738131	0.0481118	1.5342	4	0.199766	0.51671
Q922B1	TS_NT-TS_EGCG	-0.0922515	0.0486096	-1.89781	6	0.106493	0.372649
Q922B2	TS_NT-TS_EGCG	0.148154	0.0442356	3.34919	49	0.0015655	0.0283608
Q922D8	TS_NT-TS_EGCG	0.0907659	0.0453714	2.00051	20	0.0592064	0.272122
Q922E4	TS_NT-TS_EGCG	0.223002	0.103622	2.15208	6	0.0748913	0.305366
Q922F4	TS_NT-TS_EGCG	0.495549	0.0704289	7.03616	6	0.000411803	0.0115154
Q922H2	TS_NT-TS_EGCG	0.265015	0.0370988	7.1435	13	7.54981e-06	0.000721761
Q922J3	TS_NT-TS_EGCG	0.221778	0.131666	1.68441	10	0.123007	0.402172
Q922J6	TS_NT-TS_EGCG	-0.0880455	0.0542326	-1.62348	9	0.138935	0.430679
Q922Q1	TS_NT-TS_EGCG	-0.33521	0.146498	-2.28816	8	0.0514126	0.252297
Q922Q4	TS_NT-TS_EGCG	0.0144707	0.0716107	0.202075	21	0.841803	0.972407
Q922Q8	TS_NT-TS_EGCG	0.259757	0.161463	1.60877	17	0.126078	0.40577
Q922Q9	TS_NT-TS_EGCG	-0.0687431	0.186271	-0.369049	6	0.724764	0.923396
Q922R1	TS_NT-TS_EGCG	-0.0578862	0.238931	-0.242272	7	0.815514	0.964916
Q922R5	TS_NT-TS_EGCG	-0.131607	0.170444	-0.772144	8	0.462228	0.767036
Q922R8	TS_NT-TS_EGCG	0.0920043	0.0788239	1.16721	56	0.24807	0.576263
Q922S4	TS_NT-TS_EGCG	-0.00176566	0.0589367	-0.0299586	72	0.976183	0.995983
Q923D2	TS_NT-TS_EGCG	0.00691321	0.0857673	0.0806042	15	0.936822	0.98896
Q923G2	TS_NT-TS_EGCG	-0.105749	0.223645	-0.472844	4	0.660971	0.884502
Q923T9	TS_NT-TS_EGCG	0.0264694	0.0557009	0.475206	32	0.637868	0.873104
Q924L1	TS_NT-TS_EGCG	0.0861516	0.0877208	0.982111	7	0.358763	0.692945
Q924M7	TS_NT-TS_EGCG	0.0219598	0.0640125	0.343055	29	0.734031	0.927238
Q925I1	TS_NT-TS_EGCG	0.0787215	0.0899944	0.874738	15	0.395507	0.715565
Q925N0	TS_NT-TS_EGCG	-0.0647855	0.0967114	-0.669885	42	0.506598	0.794069
Q93092	TS_NT-TS_EGCG	-0.104012	0.0759988	-1.3686	66	0.175766	0.485082
Q99020	TS_NT-TS_EGCG	-0.249663	0.0681927	-3.66114	40	0.000726549	0.017024
Q99104	TS_NT-TS_EGCG	-0.106158	0.0655697	-1.61901	170	0.107298	0.374369
Q99J08	TS_NT-TS_EGCG	0.0931811	0.108802	0.856432	12	0.408536	0.725948
Q99J09	TS_NT-TS_EGCG	-0.262001	0.17633	-1.48586	4	0.211505	0.532101
Q99J85	TS_NT-TS_EGCG	0.0472058	0.0826573	0.571102	44	0.570836	0.83269
Q99J99	TS_NT-TS_EGCG	-0.141133	0.101303	-1.39318	41	0.171075	0.47765
Q99JA0	TS_NT-TS_EGCG	-0.302981	0.205827	-1.47202	6	0.191434	0.506785
Q99JB2	TS_NT-TS_EGCG	-0.0986599	0.0512362	-1.92559	24	0.0660836	0.286642
Q99JF8	TS_NT-TS_EGCG	-0.44086	0.341572	-1.29068	7	0.237807	0.563847
Q99JG2	TS_NT-TS_EGCG	0.103003	0.210792	0.488645	8	0.638206	0.873104
Q99JI4	TS_NT-TS_EGCG	-0.0841397	0.116642	-0.72135	28	0.476675	0.774647
Q99JI6	TS_NT-TS_EGCG	-0.00522985	0.198218	-0.0263844	7	0.979687	0.995983
Q99JP0	TS_NT-TS_EGCG	-0.0443795	0.426855	-0.103969	7	0.92011	0.988033
Q99JP7	TS_NT-TS_EGCG	-0.103181	0.0834536	-1.23639	50	0.222089	0.543844
Q99JR1	TS_NT-TS_EGCG	-0.000926873	0.0726939	-0.0127504	27	0.989921	0.995983
Q99JX3	TS_NT-TS_EGCG	-0.234019	0.126423	-1.85108	9	0.0971838	0.353736
Q99JX4	TS_NT-TS_EGCG	-0.0729307	0.256181	-0.284684	7	0.784124	0.947187
Q99JY0	TS_NT-TS_EGCG	0.00827659	0.0783138	0.105685	72	0.916126	0.987812
Q99JY8	TS_NT-TS_EGCG	0.100977	0.0614401	1.6435	9	0.134692	0.424128
Q99JY9	TS_NT-TS_EGCG	0.0275016	0.0521043	0.527818	126	0.598554	0.849996
Q99K46	TS_NT-TS_EGCG	0.140044	0.218597	0.640649	9	0.537719	0.81638
Q99K48	TS_NT-TS_EGCG	-0.0125888	0.0775716	-0.162287	48	0.871761	0.979544
Q99K51	TS_NT-TS_EGCG	-0.198279	0.0765689	-2.58955	64	0.0118845	0.107253
Q99K85	TS_NT-TS_EGCG	0.102431	0.0706618	1.4496	67	0.151834	0.448005
Q99KB8	TS_NT-TS_EGCG	-0.0526031	0.0491613	-1.07001	54	0.289374	0.620829
Q99KC8	TS_NT-TS_EGCG	-0.151284	0.0444698	-3.40196	6	0.0144611	0.118363
Q99KE1	TS_NT-TS_EGCG	-0.0761515	0.0584643	-1.30253	8	0.228978	0.553345
Q99KI0	TS_NT-TS_EGCG	0.0767254	0.0451601	1.69897	289	0.0904018	0.338085
Q99KJ8	TS_NT-TS_EGCG	-0.0496252	0.0585511	-0.847554	87	0.399012	0.719532
Q99KK2	TS_NT-TS_EGCG	-0.189083	0.0939592	-2.01239	17	0.0602991	0.274322
Q99KK7	TS_NT-TS_EGCG	0.21618	0.132688	1.62924	10	0.134317	0.424064
Q99KN9	TS_NT-TS_EGCG	0.102114	0.105902	0.964234	4	0.389532	0.711328
Q99KP6	TS_NT-TS_EGCG	0.186228	0.114074	1.63251	8	0.141215	0.432698
Q99KQ4	TS_NT-TS_EGCG	0.0167549	0.0325256	0.515128	12	0.61582	0.859201
Q99KU0	TS_NT-TS_EGCG	-0.315644	0.0959565	-3.28945	6	0.0166253	0.127693
Q99KV1	TS_NT-TS_EGCG	0.0017451	0.145801	0.0119691	7	0.990784	0.995983
Q99KX1	TS_NT-TS_EGCG	0.0620856	0.180118	0.344693	7	0.740449	0.929491
Q99L04	TS_NT-TS_EGCG	0.655501	0.3985	1.64492	8	0.138606	0.430679
Q99L13	TS_NT-TS_EGCG	0.0112289	0.0548458	0.204737	46	0.838681	0.970677
Q99L43	TS_NT-TS_EGCG	-0.137257	0.0353015	-3.88814	18	0.00107753	0.0225902
Q99L45	TS_NT-TS_EGCG	0.134939	0.0880077	1.53327	15	0.146029	0.439511
Q99L47	TS_NT-TS_EGCG	0.00798448	0.0639476	0.12486	33	0.901392	0.984021
Q99LB6	TS_NT-TS_EGCG	0.0792396	0.0738796	1.07255	9	0.311388	0.648839
Q99LC3	TS_NT-TS_EGCG	0.0020593	0.0541786	0.0380095	79	0.969776	0.995983
Q99LC5	TS_NT-TS_EGCG	0.00448739	0.0600345	0.0747468	68	0.940636	0.989031
Q99LD4	TS_NT-TS_EGCG	0.109996	0.0758632	1.44993	24	0.160021	0.460784
Q99LD8	TS_NT-TS_EGCG	0.322881	0.152634	2.11539	8	0.0673062	0.287875
Q99LD9	TS_NT-TS_EGCG	-0.452773	0.25296	-1.7899	7	0.116595	0.390684
Q99LF4	TS_NT-TS_EGCG	0.0255971	0.0671405	0.381246	58	0.704413	0.908081
Q99LG2	TS_NT-TS_EGCG	0.00491345	0.0750511	0.065468	23	0.948367	0.989365
Q99LI8	TS_NT-TS_EGCG	0.033429	0.0687606	0.486165	47	0.629109	0.866789
Q99LP6	TS_NT-TS_EGCG	-0.0655461	0.0967157	-0.67772	18	0.506568	0.794069
Q99LR1	TS_NT-TS_EGCG	-0.111638	0.119112	-0.937258	36	0.354872	0.68989
Q99LS3	TS_NT-TS_EGCG	0.0188915	0.254138	0.0743355	4	0.944312	0.989031
Q99LT0	TS_NT-TS_EGCG	-0.173679	0.246317	-0.705102	7	0.503526	0.79339
Q99LX0	TS_NT-TS_EGCG	-0.115003	0.0783949	-1.46697	40	0.150202	0.445388
Q99LY9	TS_NT-TS_EGCG	-0.145084	0.0459632	-3.15652	34	0.00333724	0.046104
Q99M71	TS_NT-TS_EGCG	0.152411	0.0714658	2.13264	21	0.0449196	0.231375
Q99M87	TS_NT-TS_EGCG	-0.112546	0.109371	-1.02903	18	0.317094	0.65615
Q99MI1	TS_NT-TS_EGCG	-0.167111	0.322016	-0.518953	7	0.619792	0.861082
Q99MK8	TS_NT-TS_EGCG	0.0627148	0.27605	0.227187	6	0.827822	0.967952
Q99MN1	TS_NT-TS_EGCG	-0.0241589	0.18744	-0.128889	15	0.899158	0.984021
Q99MN9	TS_NT-TS_EGCG	-0.124589	0.057033	-2.1845	72	0.0321823	0.185787
Q99MR0	TS_NT-TS_EGCG	-0.100158	0.0728191	-1.37543	6	0.21814	0.538589
Q99MR6	TS_NT-TS_EGCG	-0.0817992	0.0542093	-1.50895	6	0.182046	0.495626
Q99MR8	TS_NT-TS_EGCG	0.0382972	0.0786189	0.487125	5	0.646774	0.875801
Q99N28	TS_NT-TS_EGCG	-0.0611888	0.0590565	-1.03611	69	0.303771	0.64192
Q99NB1	TS_NT-TS_EGCG	-0.0161104	0.17621	-0.091427	6	0.930129	0.98896
Q99NE5	TS_NT-TS_EGCG	-0.00136863	0.0898726	-0.0152285	6	0.988344	0.995983
Q99NF2	TS_NT-TS_EGCG	0.0644266	0.202057	0.318853	8	0.758004	0.937276
Q99P58	TS_NT-TS_EGCG	0.371335	0.24386	1.52274	5	0.18832	0.502887
Q99P72	TS_NT-TS_EGCG	-0.104999	0.0506307	-2.07381	214	0.0392936	0.21247
Q99PJ0	TS_NT-TS_EGCG	0.0991287	0.0830391	1.19376	25	0.243777	0.571588
Q99PL6	TS_NT-TS_EGCG	-0.0195233	0.142824	-0.136695	10	0.893985	0.983883
Q99PT1	TS_NT-TS_EGCG	0.0671223	0.0507303	1.32312	53	0.191476	0.506785
Q99PU5	TS_NT-TS_EGCG	-0.0611639	0.0628602	-0.973015	60	0.334453	0.67184
Q99PV0	TS_NT-TS_EGCG	0.12563	0.0274516	4.57642	4	0.0102111	0.097229
Q9CPP6	TS_NT-TS_EGCG	-0.209899	0.114422	-1.83443	26	0.0780592	0.314076
Q9CPQ1	TS_NT-TS_EGCG	0.061191	0.0330917	1.84913	31	0.0739951	0.303786
Q9CPQ3	TS_NT-TS_EGCG	-0.307717	0.0771588	-3.9881	6	0.00721624	0.0783946
Q9CPQ8	TS_NT-TS_EGCG	0.102645	0.0132537	7.74465	18	3.87774e-07	0.000101585
Q9CPR4	TS_NT-TS_EGCG	-0.106275	0.0821279	-1.29402	26	0.207035	0.525839
Q9CPS6	TS_NT-TS_EGCG	-0.408332	0.0624249	-6.54117	14	1.3099e-05	0.000984583
Q9CPU0	TS_NT-TS_EGCG	0.412145	0.062355	6.60966	63	9.52558e-09	7.58871e-06
Q9CPU4	TS_NT-TS_EGCG	-0.633188	0.181587	-3.48696	14	0.00362803	0.0484413
Q9CPV4	TS_NT-TS_EGCG	0.082573	0.0496283	1.66383	97	0.099374	0.359203
Q9CPW0	TS_NT-TS_EGCG	0.0170692	0.0612725	0.278578	5	0.791723	0.952538
Q9CPW4	TS_NT-TS_EGCG	0.118182	0.0477678	2.4741	27	0.0199349	0.143941
Q9CPY7	TS_NT-TS_EGCG	0.0487992	0.0562825	0.867041	109	0.387824	0.710228
Q9CPZ8	TS_NT-TS_EGCG	0.349709	0.332612	1.0514	6	0.333565	0.671627
Q9CQ02	TS_NT-TS_EGCG	0.253628	0.192515	1.31745	4	0.258083	0.587091
Q9CQ54	TS_NT-TS_EGCG	-0.247131	0.101477	-2.43533	17	0.0261827	0.165061
Q9CQ60	TS_NT-TS_EGCG	-0.199506	0.145218	-1.37384	31	0.179344	0.490622
Q9CQ62	TS_NT-TS_EGCG	-0.31522	0.0874017	-3.60657	6	0.0112772	0.102872
Q9CQ65	TS_NT-TS_EGCG	-0.0519362	0.215378	-0.24114	8	0.815512	0.964916
Q9CQ69	TS_NT-TS_EGCG	-0.000543261	0.0884359	-0.00614299	8	0.995249	0.998403
Q9CQ75	TS_NT-TS_EGCG	0.0644658	0.181648	0.354894	8	0.731843	0.926771
Q9CQ80	TS_NT-TS_EGCG	0.145117	0.131862	1.10052	7	0.307505	0.646589
Q9CQ85	TS_NT-TS_EGCG	-0.0415439	0.284533	-0.146007	7	0.888031	0.982888
Q9CQ86	TS_NT-TS_EGCG	-0.00133205	0.0996301	-0.01337	9	0.989624	0.995983
Q9CQ91	TS_NT-TS_EGCG	-0.227324	0.284753	-0.79832	8	0.447733	0.760922
Q9CQ92	TS_NT-TS_EGCG	-0.139792	0.079462	-1.75923	25	0.0907733	0.338453
Q9CQA3	TS_NT-TS_EGCG	0.0852976	0.0562127	1.51741	71	0.133603	0.422605
Q9CQC7	TS_NT-TS_EGCG	-0.296897	0.109196	-2.71893	15	0.0158454	0.12376
Q9CQD1	TS_NT-TS_EGCG	-0.445029	0.16655	-2.67205	7	0.0319048	0.185079
Q9CQE1	TS_NT-TS_EGCG	0.38441	0.29772	1.29118	8	0.232698	0.557264
Q9CQE8	TS_NT-TS_EGCG	-0.00262929	0.154732	-0.0169925	17	0.98664	0.995983
Q9CQF3	TS_NT-TS_EGCG	0.246539	0.160597	1.53514	8	0.163297	0.467402
Q9CQF9	TS_NT-TS_EGCG	-0.160903	0.0765435	-2.10211	17	0.050752	0.251133
Q9CQH3	TS_NT-TS_EGCG	-0.144117	0.0349746	-4.1206	16	0.000801194	0.0180646
Q9CQH7	TS_NT-TS_EGCG	0.0692035	0.0899383	0.769455	26	0.448558	0.760922
Q9CQI3	TS_NT-TS_EGCG	0.194131	0.128223	1.51402	22	0.144257	0.438026
Q9CQI6	TS_NT-TS_EGCG	-0.0182033	0.0837323	-0.217399	42	0.82895	0.968415
Q9CQJ6	TS_NT-TS_EGCG	-0.283952	0.0978948	-2.90059	8	0.0198738	0.143941
Q9CQJ8	TS_NT-TS_EGCG	-0.13262	0.065562	-2.02281	27	0.0530987	0.258464
Q9CQM5	TS_NT-TS_EGCG	-0.182134	0.0653588	-2.78668	15	0.0138261	0.115945
Q9CQM9	TS_NT-TS_EGCG	-0.0821926	0.0312175	-2.6329	18	0.0168878	0.128541
Q9CQN1	TS_NT-TS_EGCG	0.151009	0.0832606	1.81369	21	0.0840428	0.325035
Q9CQP2	TS_NT-TS_EGCG	-0.354575	0.0948961	-3.73646	6	0.00966276	0.0931209
Q9CQQ7	TS_NT-TS_EGCG	-0.0910786	0.0938007	-0.97098	72	0.334809	0.67184
Q9CQR2	TS_NT-TS_EGCG	0.0391873	0.0605739	0.646935	24	0.523814	0.807838
Q9CQR4	TS_NT-TS_EGCG	0.00264469	0.049643	0.0532741	25	0.957937	0.994789
Q9CQS4	TS_NT-TS_EGCG	-0.964175	0.621564	-1.55121	6	0.171834	0.478428
Q9CQS8	TS_NT-TS_EGCG	0.424244	0.451729	0.939156	7	0.378918	0.703662
Q9CQV6	TS_NT-TS_EGCG	-0.0514207	0.129241	-0.397867	8	0.701134	0.908081
Q9CQV8	TS_NT-TS_EGCG	-0.0279017	0.0468373	-0.595716	54	0.553854	0.826129
Q9CQW1	TS_NT-TS_EGCG	-0.162094	0.0479362	-3.38145	16	0.00380627	0.0494401
Q9CQW2	TS_NT-TS_EGCG	-0.0256829	0.121103	-0.212074	17	0.834571	0.97033
Q9CQX2	TS_NT-TS_EGCG	0.40744	0.140472	2.9005	13	0.012396	0.109673
Q9CQX8	TS_NT-TS_EGCG	0.457564	0.11818	3.87176	14	0.00169335	0.0302023
Q9CQZ1	TS_NT-TS_EGCG	-0.0149259	0.0814174	-0.183326	18	0.856591	0.977209
Q9CQZ5	TS_NT-TS_EGCG	0.0539922	0.0924894	0.583766	8	0.575463	0.835575
Q9CQZ6	TS_NT-TS_EGCG	-0.0517808	0.0360986	-1.43443	6	0.201449	0.519938
Q9CR00	TS_NT-TS_EGCG	0.053447	0.0506198	1.05585	9	0.318553	0.657463
Q9CR16	TS_NT-TS_EGCG	-0.00565711	0.0505631	-0.111882	62	0.911278	0.987338
Q9CR20	TS_NT-TS_EGCG	-0.096408	0.2906	-0.331754	7	0.749786	0.934799
Q9CR21	TS_NT-TS_EGCG	-0.350716	0.146033	-2.40163	9	0.0397916	0.214194
Q9CR26	TS_NT-TS_EGCG	-0.0376015	0.0685542	-0.548493	14	0.591993	0.846284
Q9CR29	TS_NT-TS_EGCG	0.0868226	0.217335	0.399487	8	0.699988	0.907851
Q9CR51	TS_NT-TS_EGCG	-0.17008	0.203395	-0.836209	15	0.41616	0.73039
Q9CR57	TS_NT-TS_EGCG	-0.0272164	0.0392743	-0.692981	27	0.49424	0.787489
Q9CR61	TS_NT-TS_EGCG	-0.0150537	0.0807417	-0.186442	18	0.854183	0.975859
Q9CR62	TS_NT-TS_EGCG	-0.138515	0.0624389	-2.21841	69	0.0298203	0.178176
Q9CR67	TS_NT-TS_EGCG	-0.0430475	0.354348	-0.121483	5	0.908039	0.987244
Q9CR68	TS_NT-TS_EGCG	-0.0723281	0.0578536	-1.25019	67	0.215579	0.536142
Q9CR86	TS_NT-TS_EGCG	-0.655911	0.428098	-1.53215	8	0.164022	0.468915
Q9CR95	TS_NT-TS_EGCG	0.125498	0.102967	1.21881	41	0.229883	0.55349
Q9CRB6	TS_NT-TS_EGCG	0.259313	0.0429208	6.04166	14	3.03017e-05	0.00172431
Q9CRB9	TS_NT-TS_EGCG	0.176626	0.0511172	3.45531	25	0.00197454	0.0334691
Q9CRC9	TS_NT-TS_EGCG	0.0727856	0.392393	0.185492	5	0.860133	0.977982
Q9CRD0	TS_NT-TS_EGCG	-0.16083	0.13507	-1.19072	12	0.256786	0.58561
Q9CRY7	TS_NT-TS_EGCG	-0.793201	0.236616	-3.35227	8	0.0100463	0.0964285
Q9CS42	TS_NT-TS_EGCG	-0.262009	0.160459	-1.63287	7	0.146515	0.439668
Q9CS84	TS_NT-TS_EGCG	-0.0652951	0.0974631	-0.669947	14	0.513791	0.799974
Q9CT10	TS_NT-TS_EGCG	0.187195	0.176616	1.0599	7	0.324387	0.66132
Q9CTY5	TS_NT-TS_EGCG	-0.22843	0.147882	-1.54467	7	0.16634	0.47173
Q9CVB6	TS_NT-TS_EGCG	-0.0120318	0.0676235	-0.177923	105	0.859126	0.977746
Q9CWF2	TS_NT-TS_EGCG	0.180724	0.147341	1.22657	8	0.254858	0.583384
Q9CWJ9	TS_NT-TS_EGCG	-0.0671161	0.0568489	-1.18061	84	0.241092	0.568584
Q9CWK8	TS_NT-TS_EGCG	-0.0353049	0.0668377	-0.528218	10	0.60887	0.85601
Q9CWM4	TS_NT-TS_EGCG	0.124041	0.151699	0.817677	8	0.437215	0.75074
Q9CWS0	TS_NT-TS_EGCG	0.0331578	0.0433533	0.764827	83	0.446544	0.760468
Q9CWZ7	TS_NT-TS_EGCG	0.0139809	0.0459415	0.304321	90	0.761586	0.937276
Q9CX34	TS_NT-TS_EGCG	-0.0202482	0.104875	-0.193069	58	0.847579	0.975131
Q9CX86	TS_NT-TS_EGCG	-0.134593	0.0389308	-3.45723	15	0.00351924	0.0477897
Q9CXI5	TS_NT-TS_EGCG	-0.155101	0.129379	-1.19881	5	0.284315	0.615451
Q9CXU9	TS_NT-TS_EGCG	-0.457124	0.485813	-0.940947	5	0.389934	0.711406
Q9CXV1	TS_NT-TS_EGCG	-0.487413	0.379483	-1.28442	4	0.268338	0.599932
Q9CXW3	TS_NT-TS_EGCG	-0.0476197	0.0492864	-0.966183	47	0.338898	0.676599
Q9CXW4	TS_NT-TS_EGCG	0.0365191	0.0996043	0.366642	9	0.722357	0.922734
Q9CXY6	TS_NT-TS_EGCG	0.259219	0.0587904	4.4092	17	0.000383536	0.0114299
Q9CXZ1	TS_NT-TS_EGCG	0.0926739	0.175345	0.528523	8	0.61148	0.857651
Q9CY27	TS_NT-TS_EGCG	0.0442306	0.0377357	1.17212	6	0.28558	0.615451
Q9CY50	TS_NT-TS_EGCG	-0.355863	0.222481	-1.59952	6	0.160822	0.461976
Q9CY57	TS_NT-TS_EGCG	0.0247727	0.258975	0.0956568	4	0.928394	0.98896
Q9CY58	TS_NT-TS_EGCG	-0.0935017	0.047381	-1.9734	30	0.0577238	0.270087
Q9CY64	TS_NT-TS_EGCG	-0.117898	0.200024	-0.589417	8	0.571847	0.832854
Q9CYG7	TS_NT-TS_EGCG	0.051247	0.0612244	0.837035	49	0.406637	0.724189
Q9CYH2	TS_NT-TS_EGCG	0.0427247	0.065308	0.654202	21	0.520082	0.804529
Q9CYR0	TS_NT-TS_EGCG	0.237734	0.0855383	2.77927	8	0.0239515	0.159011
Q9CYR6	TS_NT-TS_EGCG	0.0423336	0.154447	0.274098	7	0.791922	0.952538
Q9CYS6	TS_NT-TS_EGCG	-0.0162161	0.383346	-0.0423014	7	0.96744	0.995983
Q9CYT6	TS_NT-TS_EGCG	0.0854002	0.0534591	1.59749	111	0.113	0.385787
Q9CYW4	TS_NT-TS_EGCG	0.3884	0.278225	1.39599	16	0.181788	0.495626
Q9CYZ2	TS_NT-TS_EGCG	-0.076158	0.0300817	-2.5317	27	0.0174803	0.132208
Q9CZ04	TS_NT-TS_EGCG	-0.0189233	0.116286	-0.16273	8	0.874766	0.979544
Q9CZ13	TS_NT-TS_EGCG	-0.0738661	0.0355625	-2.07708	99	0.0403834	0.214959
Q9CZ30	TS_NT-TS_EGCG	0.00241729	0.0848788	0.0284793	92	0.977342	0.995983
Q9CZ42	TS_NT-TS_EGCG	0.409812	0.0623504	6.57272	35	1.36964e-07	6.54687e-05
Q9CZ44	TS_NT-TS_EGCG	0.0939032	0.0283477	3.31255	90	0.00133238	0.0263173
Q9CZA6	TS_NT-TS_EGCG	-0.326502	0.236612	-1.3799	8	0.204951	0.524446
Q9CZB0	TS_NT-TS_EGCG	-0.244425	0.211987	-1.15302	7	0.286751	0.616863
Q9CZC8	TS_NT-TS_EGCG	0.113042	0.0443119	2.55105	83	0.0125751	0.110494
Q9CZD3	TS_NT-TS_EGCG	0.178698	0.0966595	1.84874	10	0.0942401	0.346459
Q9CZJ2	TS_NT-TS_EGCG	-0.260909	0.122459	-2.13059	8	0.0657328	0.285639
Q9CZM2	TS_NT-TS_EGCG	0.04199	0.13016	0.322602	21	0.750186	0.934799
Q9CZP5	TS_NT-TS_EGCG	0.509285	0.213717	2.38299	5	0.0629311	0.279564
Q9CZR8	TS_NT-TS_EGCG	-0.130255	0.0675805	-1.9274	30	0.0634456	0.280287
Q9CZS1	TS_NT-TS_EGCG	0.0943911	0.077921	1.21137	35	0.23387	0.558948
Q9CZT8	TS_NT-TS_EGCG	-0.0834495	0.0682259	-1.22313	34	0.229689	0.55349
Q9CZU6	TS_NT-TS_EGCG	-0.0598317	0.0626821	-0.954526	128	0.341616	0.677563
Q9CZW4	TS_NT-TS_EGCG	0.116233	0.0574499	2.02321	6	0.0895013	0.335806
Q9CZW5	TS_NT-TS_EGCG	-0.182021	0.06542	-2.78234	78	0.00676577	0.074517
Q9CZX0	TS_NT-TS_EGCG	0.49428	0.25794	1.91626	6	0.103803	0.365912
Q9CZX8	TS_NT-TS_EGCG	-0.215506	0.107492	-2.00485	15	0.0633726	0.280287
Q9D023	TS_NT-TS_EGCG	-0.289306	0.061581	-4.69798	22	0.000109737	0.0043712
Q9D051	TS_NT-TS_EGCG	-0.0436327	0.0503943	-0.865825	137	0.3881	0.710228
Q9D061	TS_NT-TS_EGCG	0.196857	0.290443	0.677781	7	0.519677	0.804483
Q9D071	TS_NT-TS_EGCG	-0.482801	0.423293	-1.14058	4	0.317697	0.656831
Q9D0E1	TS_NT-TS_EGCG	-0.0171613	0.0786323	-0.218247	77	0.827814	0.967952
Q9D0F9	TS_NT-TS_EGCG	-0.0389815	0.0560083	-0.695995	131	0.487665	0.782753
Q9D0I9	TS_NT-TS_EGCG	0.0264322	0.0813029	0.325108	20	0.748476	0.934617
Q9D0J8	TS_NT-TS_EGCG	-0.16383	0.496881	-0.329717	8	0.750081	0.934799
Q9D0K2	TS_NT-TS_EGCG	-0.0644501	0.0512014	-1.25876	108	0.210832	0.531529
Q9D0L7	TS_NT-TS_EGCG	-0.151655	0.210919	-0.71902	6	0.499161	0.791636
Q9D0L8	TS_NT-TS_EGCG	-0.0410076	0.13249	-0.309514	7	0.76594	0.93749
Q9D0M1	TS_NT-TS_EGCG	0.0248622	0.207056	0.120075	12	0.906411	0.987244
Q9D0M3	TS_NT-TS_EGCG	-0.252771	0.0689138	-3.66793	59	0.000526686	0.0132503
Q9D0M5	TS_NT-TS_EGCG	-0.112672	0.0568742	-1.98108	8	0.0829101	0.323783
Q9D0R2	TS_NT-TS_EGCG	-0.0558283	0.080021	-0.69767	21	0.493036	0.786619
Q9D0S9	TS_NT-TS_EGCG	0.175133	0.117033	1.49644	9	0.168758	0.474793
Q9D125	TS_NT-TS_EGCG	-0.297334	0.488935	-0.608126	5	0.569666	0.83269
Q9D154	TS_NT-TS_EGCG	0.0618301	0.071212	0.868254	49	0.389488	0.711328
Q9D164	TS_NT-TS_EGCG	0.0121763	0.187759	0.0648503	8	0.949884	0.990067
[truncated: 391 more rows]

## Sheet: present in TS.EGCG_absent in TS
	Sequence	Leading.razor.protein	Unique..Groups.	WT_NT.1.1	WT_NT.2.1	WT_NT.3.1	WT_NT.4.1	WT_NT.5.1	COUNT.WT_NT	WT_EGCG.1.1	WT_EGCG.2.1	WT_EGCG.3.1	WT_EGCG.4.1	WT_EGCG.5.1	COUNT_WT_EGCG	WT_EGCG_EE.1.1	WT_EGCG_EE.2.1	WT_EGCG_EE.3.1	WT_EGCG_EE.4.1	WT_EGCG_EE.5.1	COUNT_WT_EGCG_EE	WT_EE.1.1	WT_EE.2.1	WT_EE.3.1	WT_EE.4.1	WT_EE.5.1	COUNT_WT_EE	TS_NT.1.1	TS_NT.2.1	TS_NT.3.1	TS_NT.4.1	TS_NT.5.1	COUNT_TS_NT	TS_EGCG.1.1	TS_EGCG.2.1	TS_EGCG.3.1	TS_EGCG.4.1	TS_EGCG.5.1	COUNT_TS_EGCG	TS_EGCG_EE.1.1	TS_EGCG_EE.2.1	TS_EGCG_EE.3.1	TS_EGCG_EE.4.1	TS_EGCG_EE.5.1	COUNT_TS_EGCG_EE	TS_EE.1.1	TS_EE.2.1	TS_EE.3.1	TS_EE.4.1
Q6Y685	AFSPWQILSPVQWAK	Q6Y685	yes	216160	323030	203930	380220	149740	5	NA	NA	500230	331940	182560	3	368200	178100	NA	259020	156020	4	NA	NA	290210	345140	NA	2	NA	NA	238410	NA	NA	1	217460	267620	382830	221110	251760	5	161020	165010	NA	169770	185830	4	NA	166740	190340	128490
P13634	ADGLAILGVLMK	P13634	yes	NA	401640	620310	384350	526220	4	NA	NA	651710	669020	713460	3	NA	NA	NA	NA	793510	1	NA	NA	NA	NA	NA	0	NA	NA	NA	NA	458640	1	NA	792910	861800	934700	687780	4	NA	650470	628500	405100	NA	3	NA	NA	NA	455340
Q5SS00	AESSELEAGTAGNPRETDTLPEQAR	Q5SS00	yes	NA	1779900	2751700	2590100	1170600	4	857920	NA	2197000	1565300	1366200	4	NA	1329400	NA	1430400	1908200	3	NA	NA	3855500	NA	2833400	2	NA	NA	2152300	NA	NA	1	NA	1411300	NA	1570200	1454700	3	2037900	NA	1683400	NA	2324000	3	NA	1387500	1023200	NA
Q08274	AGETGAGPLPR	Q08274	yes	4218100	3887100	NA	3626400	2753500	4	2858000	NA	742270	NA	3448200	3	NA	NA	NA	3546400	NA	1	NA	NA	NA	NA	3260500	1	NA	NA	6402800	NA	NA	1	4189700	7810900	4153600	3643500	NA	4	NA	4228500	NA	3074600	3335000	3	NA	NA	NA	2444100
P46467	AGNYEEALQLYQHAVQYFLHVVK	P46467	yes	447740	262440	331380	361480	NA	4	246820	432880	395190	272010	325760	5	NA	NA	NA	632840	NA	1	NA	NA	NA	NA	474620	1	NA	NA	NA	566330	NA	1	NA	170270	490110	461640	251940	4	NA	243490	298600	NA	539570	3	NA	NA	496260	NA
Q9D0F3	LVSGIQHPGSAGVYETTQHFMDIK	Q9D0F3	yes	964260	1265200	1583200	2985400	NA	4	1439100	2908300	3238300	NA	2238000	4	2553600	1336400	6527900	2298400	3999200	5	1867300	2183700	5219800	NA	2190400	4	NA	NA	2901400	NA	NA	1	NA	2665200	4325800	1519900	1744200	4	2096600	1346500	3950800	713680	2217600	5	NA	1018600	NA	1017600
Q9CQV1	AGHQSAAASNLSGLSLQEAQQILNVSK	Q9CQV1	yes	NA	NA	2237100	1759700	1024500	3	NA	2339600	2474000	1497500	1213400	4	1969900	2433100	2563600	2307400	2583500	5	1715000	NA	NA	NA	1514400	2	1648300	NA	NA	NA	NA	1	NA	2082900	2411000	NA	1054200	3	1792500	NA	NA	NA	1595500	2	NA	NA	NA	890470
Q60973	DYALHWLVLGTHTSDEQNHLVVAR	Q60973	yes	NA	2170000	1504800	1516900	NA	3	1182000	NA	2994200	NA	2305400	3	1642300	NA	NA	NA	NA	1	NA	NA	1047700	502270	1663900	3	NA	499460	NA	NA	NA	1	NA	4285300	NA	3427500	1205600	3	NA	2994900	1777000	1919500	2861300	4	1328300	1273600	1727300	946950
Q91VU0	FFDMWGGDVAPFIEFLK	Q91VU0	yes	NA	NA	253290	279360	275870	3	NA	NA	252530	198140	225790	3	NA	236820	453580	259110	181870	4	283630	281950	NA	NA	NA	2	249720	NA	NA	NA	NA	1	NA	NA	385480	281440	164910	3	NA	NA	270820	NA	242900	2	NA	NA	NA	194720
Q62077	LLTEYCIETGAPDGSFLVR	Q62077	yes	2166800	1792400	NA	NA	1288300	3	NA	1028000	1297800	NA	NA	2	NA	626520	NA	927530	551110	3	2950600	NA	NA	NA	NA	1	NA	NA	NA	NA	NA	0	NA	3549300	3964700	2270000	NA	3	2815300	NA	NA	NA	2291300	2	NA	1737300	NA	NA
Q8VCI5	NATELQNSGMSEEELMK	Q8VCI5	yes	965730	NA	866270	1586000	NA	3	1025700	1193800	1400200	708140	1205600	5	NA	NA	2108800	1900300	1441500	3	1250500	1400300	1850600	1214300	1175200	5	NA	NA	1117800	NA	NA	1	NA	NA	1008800	1007500	848420	3	1177400	NA	1428200	563830	1327800	4	NA	NA	864600	817060
Q9ES34	PVVAAQFSDNLMR	Q9ES34	yes	NA	1188000	1737800	1251500	NA	3	1350100	2990800	3048900	1924600	1771700	5	3191900	NA	2601300	1597200	1844100	4	NA	2588500	1665100	NA	2096100	3	1717800	NA	NA	NA	NA	1	1948700	2242500	2382100	NA	NA	3	1783600	3021800	1184000	NA	NA	3	1815800	NA	NA	NA
Q6ZPQ6	SQLITDIIDIVK	Q6ZPQ6	yes	608890	NA	1453700	NA	588120	3	2312700	1652600	NA	NA	NA	2	NA	1117400	NA	1004600	617290	3	2587200	3266900	1384100	NA	2849400	4	NA	NA	939490	NA	NA	1	985350	NA	NA	606720	543430	3	NA	722980	735930	NA	762650	3	NA	569430	553960	382680
Q9D7S7	TGNLGNVVHIER	Q9D7S7	yes	433820	600200	NA	NA	393970	3	NA	2233800	NA	NA	NA	1	NA	988820	2020500	NA	NA	2	1057000	1290800	NA	NA	971840	3	1224500	NA	NA	NA	NA	1	NA	NA	1252900	565340	1011200	3	NA	NA	NA	NA	NA	0	NA	820220	NA	NA
Q8BJ42	EAEENDLLEDILGK	Q8BJ42	yes	NA	NA	NA	1243400	410760	2	703600	NA	1199300	NA	864860	3	NA	NA	NA	1177600	NA	1	882920	NA	NA	NA	965380	2	NA	NA	NA	NA	NA	0	NA	1314600	NA	784570	1262700	3	NA	NA	NA	NA	1312800	1	549630	NA	816950	609250
Q9QZE7	ITSAPDMEEILTESESK	Q9QZE7	yes	NA	NA	NA	1351600	905560	2	1956500	2363000	NA	NA	2129000	3	6527800	6173900	NA	NA	NA	2	648860	1105700	NA	NA	849570	3	NA	NA	NA	509330	NA	1	NA	NA	570400	507760	745570	3	763310	NA	550500	NA	853690	3	NA	1514100	NA	1169600
Q9WTP6	LAENFCVCHLATGDMLR	Q9WTP6	yes	NA	1634400	NA	1375300	NA	2	NA	186540	NA	NA	189030	2	2013400	1620100	1741900	1443500	1612200	5	NA	NA	NA	2687100	1925200	2	NA	1336700	NA	NA	NA	1	1548300	1997600	NA	1388800	1325000	4	1919200	NA	NA	NA	1811200	2	758300	1601700	1507800	NA
Q8BHW2	LNLFTTDEEEEHAALSRPEELSYEVISIQATQDQQR	Q8BHW2	yes	NA	2489800	2382600	NA	NA	2	2195000	NA	15578000	3189000	3927600	4	6720600	3306000	4291700	4961600	3523200	5	4171900	3358800	NA	NA	2253500	3	NA	1483200	NA	NA	NA	1	2520400	5785000	NA	2920400	NA	3	3393000	1792800	3660900	1894200	NA	4	NA	1511100	2670800	1789000
P97742	LSHEALK	P97742	yes	NA	NA	NA	2060300	1256600	2	NA	5472300	NA	NA	1776000	2	6269000	7640600	8064000	2310300	1622900	5	NA	6189900	2876900	2127600	1910800	4	6760900	NA	NA	NA	NA	1	4563600	NA	1810700	1803700	NA	3	NA	1552400	NA	NA	NA	1	1770900	1921800	1313600	NA
Q8BSL7	MLAEDELRDAVLLVFVNK	Q8BSL7	yes	NA	NA	672640	417130	NA	2	312570	NA	443900	443350	585600	4	734370	349570	NA	NA	NA	2	NA	NA	NA	NA	303340	1	582880	NA	NA	NA	NA	1	397400	657160	635270	468990	410640	5	NA	NA	370910	NA	611830	2	209740	NA	392010	NA
Q3TPX4	RLLEEFVNHIQELQIMDER	Q3TPX4	yes	NA	NA	1361600	1159900	NA	2	NA	NA	NA	NA	310220	1	NA	NA	1665500	901130	NA	2	NA	389010	NA	NA	744930	2	NA	NA	NA	516050	NA	1	NA	NA	308260	340640	329430	3	389380	NA	263670	NA	499770	3	NA	NA	NA	NA
Q9CQ22	TASNIIDVSAADSQGMEQHEYMDR	Q9CQ22	yes	NA	NA	NA	1441500	742640	2	NA	NA	1187300	899640	800820	3	1276600	889130	2156100	NA	NA	3	1254400	1197200	NA	NA	NA	2	NA	NA	NA	1243400	NA	1	880390	NA	NA	753540	756060	3	NA	1217900	NA	1073900	747590	3	NA	1235800	1575600	NA
Q6NZC7	VIVQFQPSSVPDEWGTTQDGQTRPR	Q6NZC7	yes	NA	1398000	NA	2147800	NA	2	NA	1948500	1962700	NA	1769800	3	NA	1450000	2906900	1157100	NA	3	2766000	3350900	NA	NA	NA	2	2643300	NA	NA	NA	NA	1	1231500	2352600	2197400	NA	1192800	4	1595900	NA	NA	557850	1563200	3	NA	NA	2486800	NA
Q91WG4	VSSVLEVSHVFCCPNR	Q91WG4	yes	875570	NA	1195200	NA	NA	2	711800	1446600	NA	1009100	1052400	4	NA	1244300	2209700	NA	NA	2	1074700	NA	1094400	NA	1067400	3	NA	NA	1102500	NA	NA	1	692560	NA	NA	867200	852480	3	NA	NA	548350	NA	NA	1	507940	687410	745370	NA
Q5SSH7	AQELGLLQEYLLALTTEDHLLR	Q5SSH7	yes	NA	NA	NA	453940	NA	1	NA	412160	NA	NA	290450	2	NA	299980	767600	NA	NA	2	384910	553840	NA	NA	537660	3	342170	NA	NA	NA	NA	1	NA	NA	579160	427110	333090	3	464330	NA	NA	NA	599910	2	NA	NA	NA	NA
Q80XR2	EAADMILVDDDFQTIMSAIEEGK	Q80XR2	yes	NA	NA	NA	221680	NA	1	NA	248590	NA	173560	NA	2	NA	NA	397320	463290	NA	2	NA	NA	NA	NA	247540	1	NA	NA	NA	NA	NA	0	NA	201020	332630	254400	133730	4	NA	NA	NA	161990	NA	1	NA	NA	NA	NA
Q8C7X2	ETGMSSLFVFNPIFGK	Q8C7X2	yes	486350	NA	NA	NA	NA	1	587180	NA	NA	1212600	NA	2	1392800	NA	2178500	NA	NA	2	NA	1020900	1419400	1243700	NA	3	NA	NA	NA	NA	658990	1	NA	1252300	NA	965890	978610	3	NA	1124500	NA	NA	1119300	2	495910	607630	741160	NA
Q8BVI5	IDYNVEQSCVK	Q8BVI5	yes	NA	NA	NA	NA	805620	1	NA	2621400	5022900	3869300	NA	3	NA	3144000	6639000	NA	NA	2	265920	160280	NA	NA	429650	3	NA	NA	4786700	NA	NA	1	NA	NA	588650	597480	574530	3	3054600	NA	NA	NA	NA	1	3123800	NA	NA	NA
Q922P9	IGFLGLGLMGSGIVSNLLK	Q922P9	yes	NA	NA	NA	323490	NA	1	NA	NA	NA	NA	260050	1	NA	NA	450230	244050	NA	2	253180	266350	NA	NA	437890	3	NA	NA	NA	NA	NA	0	NA	NA	380420	277170	247890	3	299350	NA	222650	NA	418570	3	NA	NA	NA	NA
Q80U87	INDQFAGSSQQDSQELLLFLMDGLHEDLNK	Q80U87	yes	NA	NA	NA	842250	NA	1	NA	651030	NA	NA	366550	2	754220	639110	906130	NA	693440	4	609540	1574000	982810	NA	835490	4	NA	NA	NA	685510	NA	1	531990	NA	1044200	954510	655100	4	876310	510420	NA	484520	752600	4	404380	NA	NA	NA
Q8BVU5	LHALFSQEHLVIYK	Q8BVU5	yes	NA	NA	NA	NA	323860	1	NA	NA	NA	NA	1696000	1	NA	NA	NA	NA	1096000	1	NA	NA	NA	NA	1525000	1	NA	NA	NA	1078100	NA	1	NA	2461900	2068300	1374400	939820	4	NA	1126500	1091900	NA	1481700	3	NA	1405700	1040200	471550
Q8K010	LLSEDPANYADAPTEGIR	Q8K010	yes	NA	NA	NA	NA	730350	1	NA	NA	NA	NA	1179800	1	NA	NA	NA	NA	NA	0	NA	NA	NA	1647100	1316300	2	NA	2237500	NA	NA	NA	1	1317200	1958300	2553200	NA	1525700	4	NA	2036300	1436400	NA	1031300	3	NA	NA	1428300	NA
Q9Z275	VFVHGDDLDGFFQEIDENILPADFGGTLPK	Q9Z275	yes	NA	NA	NA	1232800	NA	1	NA	NA	NA	NA	751880	1	NA	NA	NA	1951700	NA	1	NA	NA	NA	NA	1620800	1	NA	NA	NA	1394100	NA	1	NA	NA	2323400	1120200	1290100	3	NA	NA	1424800	NA	1659700	2	NA	NA	NA	893780
Q9CRA7	YLFLSDLPGVK	Q9CRA7	yes	NA	NA	NA	1018400	NA	1	NA	NA	NA	1028700	797960	2	NA	NA	NA	NA	1046300	1	NA	NA	NA	NA	NA	0	NA	NA	NA	NA	NA	0	692420	1179900	NA	694760	592350	4	NA	NA	NA	NA	NA	0	690770	572300	980540	NA
Q4QQM5	YSSIDTLAEDLTHLLIR	Q4QQM5	yes	NA	NA	NA	630680	NA	1	NA	101230	218490	223010	NA	3	NA	195500	308430	333620	NA	3	233550	362340	NA	NA	NA	2	NA	NA	NA	NA	NA	0	NA	359010	330210	199810	170940	4	255170	NA	NA	NA	362670	2	NA	NA	NA	NA
O70274	APVLVALALIECGMK	O70274	yes	NA	NA	NA	NA	NA	0	236610	NA	NA	NA	NA	1	511540	NA	NA	389690	NA	2	NA	NA	404570	NA	241890	2	NA	NA	NA	584360	NA	1	287160	459270	NA	435300	177630	4	NA	NA	NA	NA	NA	0	116350	138660	296690	256810
Q9CX80	ILSGVILEVIAEEFANDFPVETQK	Q9CX80	yes	NA	NA	NA	NA	NA	0	NA	NA	NA	NA	298830	1	NA	NA	NA	NA	NA	0	NA	207700	NA	NA	497820	2	NA	NA	NA	NA	NA	0	NA	NA	356040	336510	331110	3	269060	NA	NA	NA	282680	2	NA	NA	NA	NA
B2RY56	IPTAKPELFAYPLDWSIVDSILMER	B2RY56	yes	NA	NA	NA	NA	NA	0	NA	NA	NA	NA	NA	0	NA	NA	469650	616590	NA	2	282180	304610	NA	NA	531270	3	NA	NA	NA	503950	NA	1	NA	378070	497260	441670	355030	4	390850	NA	329990	NA	246960	3	NA	NA	NA	262300
[truncated: 2 more columns]

## Sheet: absent in TS.EGCG_present in TS
	Sequence	Leading.razor.protein	Unique..Groups.	WT_NT.1.1	WT_NT.2.1	WT_NT.3.1	WT_NT.4.1	WT_NT.5.1	COUNT.WT_NT	WT_EGCG.1.1	WT_EGCG.2.1	WT_EGCG.3.1	WT_EGCG.4.1	WT_EGCG.5.1	COUNT_WT_EGCG	WT_EGCG_EE.1.1	WT_EGCG_EE.2.1	WT_EGCG_EE.3.1	WT_EGCG_EE.4.1	WT_EGCG_EE.5.1	COUNT_WT_EGCG_EE	WT_EE.1.1	WT_EE.2.1	WT_EE.3.1	WT_EE.4.1	WT_EE.5.1	COUNT_WT_EE	TS_NT.1.1	TS_NT.2.1	TS_NT.3.1	TS_NT.4.1	TS_NT.5.1	COUNT_TS_NT	TS_EGCG.1.1	TS_EGCG.2.1	TS_EGCG.3.1	TS_EGCG.4.1	TS_EGCG.5.1	COUNT_TS_EGCG	TS_EGCG_EE.1.1	TS_EGCG_EE.2.1	TS_EGCG_EE.3.1	TS_EGCG_EE.4.1	TS_EGCG_EE.5.1	COUNT_TS_EGCG_EE	TS_EE.1.1	TS_EE.2.1	TS_EE.3.1	TS_EE.4.1
Q9QYR9	DGLLDVVEALQSPLVDKK	Q9QYR9	yes	453450	722410	765940	522970	566570	5	NA	NA	1491500	1044700	1260800	3	895080	1621700	1276000	983080	NA	4	NA	1129300	1187500	NA	1231200	3	1194700	562520	1432800	751870	NA	4	NA	1654700	NA	NA	NA	1	NA	869130	NA	1004800	NA	2	348520	609860	NA	520230
P62960	ENQGDETQGQQPPQR	P62960	yes	412100	525150	449490	421850	112690	5	346150	557510	257920	409290	57622	5	646570	515360	162180	184270	432030	5	425080	565640	181990	207960	440380	5	377450	NA	221870	NA	233810	3	314170	NA	NA	NA	NA	1	104210	644580	275740	NA	NA	3	297320	499500	NA	NA
Q3UX10	SFGGGTGSGFTSLLMER	Q3UX10	yes	4623600	1838800	2501900	2351500	7424200	5	11361000	NA	11389000	NA	NA	2	8481900	8092900	10083000	NA	1307000	4	6730200	6975900	2208800	NA	NA	3	6327600	2687800	10993000	2890700	1045600	5	NA	12820000	NA	NA	NA	1	13141000	NA	NA	NA	1591000	2	5086500	7027500	NA	NA
A2AJA9	FGLEGLLLSPTYLSLR	A2AJA9	yes	297200	616310	839540	NA	583680	4	464820	NA	NA	748920	NA	2	NA	542260	1388500	NA	477270	3	947170	1082900	NA	1106200	616240	4	760870	683770	972240	NA	468120	4	NA	909510	NA	NA	NA	1	504500	NA	401070	NA	280180	3	266090	335340	541870	471990
Q9JKN6	TLVEYQELTGAR	Q9JKN6	yes	NA	1635200	2038100	2270300	1806400	4	1403600	1898500	NA	1222800	2163200	4	2696100	1998500	NA	NA	NA	2	1864300	NA	NA	2603700	2013000	3	1259500	2099600	2789200	NA	NA	3	NA	NA	NA	NA	NA	0	2038500	NA	1666600	NA	2152600	3	NA	NA	NA	NA
O88848	GEGLQEGVDWLQDQIQAVK	O88848	yes	542590	1067700	2030400	NA	NA	3	2112500	1545800	1674500	2067400	8327500	5	NA	NA	6373800	1821000	975960	3	1712800	NA	2310100	6037800	1049900	4	1256500	NA	2361700	NA	7047900	3	NA	1587000	NA	NA	NA	1	2414400	1277800	NA	NA	NA	2	1235900	NA	1184400	4925100
Q9CZG3	HVLEDVTTFFK	Q9CZG3	yes	NA	NA	1151200	1397300	470380	3	843840	1228400	1459900	1986900	1332200	5	NA	1397900	1615200	829590	NA	3	1000600	1267900	2058900	NA	NA	3	1679300	2259200	2628800	NA	NA	3	NA	NA	1259500	NA	NA	1	1462100	NA	935380	NA	NA	2	1108100	NA	1258100	NA
Q8BG02	SFFSEIISSVSDVK	Q8BG02	yes	NA	352380	471410	603030	NA	3	NA	531300	895580	552510	NA	3	697140	651160	629770	NA	695340	4	768310	686340	862170	NA	364320	4	602710	NA	544860	649230	NA	3	386280	NA	NA	NA	NA	1	672760	341870	576810	NA	656040	4	NA	277230	452950	459720
O35089	NPIDQGNPAR	O35089	yes	1083400	NA	NA	NA	1448100	2	NA	NA	NA	NA	1660700	1	NA	1317000	NA	NA	NA	1	1813700	1892000	NA	NA	1553000	3	1805100	1824100	NA	1988700	NA	3	NA	NA	NA	1678200	NA	1	NA	NA	NA	NA	1143700	1	993910	NA	NA	NA
A2BDX3	VPPPPLAPR	A2BDX3	yes	NA	1390100	NA	NA	514000	2	NA	NA	NA	NA	1073000	1	NA	1784900	NA	1325300	NA	2	NA	2159700	NA	1328400	NA	2	2112600	1281200	1000100	NA	893050	4	NA	NA	NA	NA	943850	1	NA	1280800	NA	NA	867020	2	1309500	NA	1043800	807860
Q8R4K2	PLTPSTYIR	Q8R4K2	yes	NA	535280	NA	NA	NA	1	NA	NA	NA	915400	NA	1	1010400	NA	1332600	866270	NA	3	1609600	NA	NA	1354700	NA	2	1122200	959150	1168900	NA	685410	4	NA	1264200	NA	NA	NA	1	1040300	NA	NA	1391500	NA	2	558470	NA	858400	697560
Q8R550	RPERPVGPLTHTR	Q8R550	yes	269850	NA	NA	NA	NA	1	NA	1406700	NA	NA	1774700	2	NA	16234000	NA	NA	5129500	2	NA	NA	2441100	1557600	1236500	3	NA	NA	1749600	2675500	1302300	3	NA	NA	NA	1036200	NA	1	1968000	1727900	NA	NA	1219100	3	182700	194450	NA	NA
Q8BTG3	LVTVEELLETAK	Q8BTG3	yes	NA	NA	NA	NA	NA	0	NA	858640	NA	522540	NA	2	1153700	NA	NA	NA	708430	2	NA	1042500	846330	939090	NA	3	NA	1076200	744250	813140	273010	4	NA	NA	NA	1170900	NA	1	NA	479500	NA	NA	755770	2	371250	585830	NA	652760
[truncated: 2 more columns]
