# Supplementary material for: Re-establishment of the epigenetic state and rescue of kinome deregulation in Ts65Dn mice upon treatment with green tea extract and environmental enrichment
Source: Sci Rep. 2020 Sep 29;10:16023. doi: 10.1038/s41598-020-72625-z (PMC7524756; doi:10.1038/s41598-020-72625-z)
Supplement: Supplementary file 8 — Supplementary Table 6. [file 41598_2020_72625_MOESM8_ESM.xlsx]

## Sheet: TableS6_myresults_TS_TS_EE
Protein	Label	log2FC	SE	Tvalue	DF	pvalue	adj.pvalue
A2A432	TS_NT-TS_EE	0.336728	0.193721	1.73821	7	0.125737	0.384134
A2A5R2	TS_NT-TS_EE	0.383915	0.204575	1.87664	5	0.11939	0.375107
A2A699	TS_NT-TS_EE	-0.154675	0.036173	-4.27598	6	0.00522864	0.0550407
A2AG50	TS_NT-TS_EE	-0.0491463	0.188514	-0.260704	9	0.800187	0.920412
A2AGT5	TS_NT-TS_EE	0.0712202	0.0584554	1.21837	6	0.268814	0.563433
A2AJA9	TS_NT-TS_EE	0.34656	0.246222	1.40751	6	0.208913	0.506844
A2AJI0	TS_NT-TS_EE	-0.0834944	0.185565	-0.449946	8	0.664692	0.853208
A2ALS5	TS_NT-TS_EE	0.137779	0.0750308	1.8363	35	0.0748195	0.296373
A2AM05	TS_NT-TS_EE	-0.0596411	0.180845	-0.329791	9	0.749104	0.897226
A2AN08	TS_NT-TS_EE	0.732497	0.479292	1.52829	6	0.177304	0.461459
A2AP18	TS_NT-TS_EE	0.0759354	0.435726	0.174273	4	0.870116	0.946519
A2AQ25	TS_NT-TS_EE	0.42173	0.245909	1.71498	8	0.124691	0.382839
A2AWA9	TS_NT-TS_EE	-0.0782406	0.246843	-0.316965	8	0.759384	0.90282
A2BDX3	TS_NT-TS_EE	-0.117438	0.315263	-0.372507	6	0.722319	0.883347
A2CG49	TS_NT-TS_EE	-0.114097	0.177914	-0.641302	4	0.556227	0.798728
A2RT62	TS_NT-TS_EE	0.117208	0.0657518	1.78259	16	0.093636	0.332884
A6H5Z3	TS_NT-TS_EE	0.0509835	0.159759	0.319127	7	0.758942	0.90282
B0F2B4	TS_NT-TS_EE	-0.117743	0.35039	-0.336035	7	0.746692	0.896611
B0V2N1	TS_NT-TS_EE	-0.0146024	0.0500357	-0.291839	34	0.772183	0.908596
B1AXV0	TS_NT-TS_EE	0.281368	0.222552	1.26428	7	0.246597	0.541412
B1AZP2	TS_NT-TS_EE	-0.329353	0.0452273	-7.28216	4	0.0018897	0.0261885
B2RSH2	TS_NT-TS_EE	0.0591092	0.0625377	0.945177	41	0.350105	0.64245
B2RXS4	TS_NT-TS_EE	0.211965	0.372519	0.569006	7	0.587136	0.812481
B9EJA2	TS_NT-TS_EE	-0.142716	0.0710913	-2.0075	27	0.054801	0.248328
B9EKR1	TS_NT-TS_EE	0.1056	0.0514822	2.05119	75	0.0437407	0.216978
D3YVF0	TS_NT-TS_EE	-0.369554	0.0728521	-5.07266	50	5.78074e-06	0.000504851
D3YXK2	TS_NT-TS_EE	-0.183706	0.22732	-0.80814	8	0.442376	0.715241
D3YZU1	TS_NT-TS_EE	-0.613082	0.115275	-5.31845	6	0.00179784	0.025234
D3Z7P3	TS_NT-TS_EE	-0.118241	0.0627642	-1.88389	149	0.061528	0.262854
E9PUL5	TS_NT-TS_EE	-0.0447594	0.0899687	-0.4975	23	0.623559	0.831912
E9Q401	TS_NT-TS_EE	0.172889	0.092242	1.8743	85	0.0643239	0.271207
E9Q8I9	TS_NT-TS_EE	-0.97349	0.474722	-2.05065	5	0.0955634	0.336829
F6SEU4	TS_NT-TS_EE	-0.237543	0.0592745	-4.00752	161	9.3598e-05	0.0034485
F8VPU2	TS_NT-TS_EE	0.203858	0.0792472	2.57244	9	0.0300674	0.171668
G5E829	TS_NT-TS_EE	0.0320527	0.0394916	0.811631	170	0.418138	0.696018
G5E8K5	TS_NT-TS_EE	-0.0697032	0.057484	-1.21257	71	0.229314	0.525833
O08529	TS_NT-TS_EE	-0.108259	0.0564094	-1.91917	74	0.0588187	0.257318
O08532	TS_NT-TS_EE	0.0276861	0.0514488	0.538128	72	0.592148	0.81447
O08539	TS_NT-TS_EE	-0.0250669	0.064568	-0.388224	137	0.698453	0.869562
O08547	TS_NT-TS_EE	0.288429	0.0983247	2.93344	28	0.00661846	0.0636993
O08553	TS_NT-TS_EE	0.0535851	0.0451355	1.1872	225	0.236399	0.532803
O08582	TS_NT-TS_EE	0.217274	0.219807	0.988478	7	0.355847	0.648946
O08585	TS_NT-TS_EE	0.0354985	0.0296431	1.19753	32	0.239895	0.535793
O08586	TS_NT-TS_EE	-0.258824	0.17233	-1.5019	7	0.176818	0.461177
O08599	TS_NT-TS_EE	-0.0168983	0.0464257	-0.363985	246	0.716182	0.879561
O08688	TS_NT-TS_EE	-0.228229	0.204945	-1.11361	6	0.308058	0.601823
O08709	TS_NT-TS_EE	-0.114531	0.0598072	-1.915	135	0.0576075	0.254857
O08749	TS_NT-TS_EE	0.0791846	0.0692309	1.14377	78	0.256215	0.550132
O08756	TS_NT-TS_EE	-0.0861694	0.0614526	-1.40221	39	0.168763	0.447629
O08759	TS_NT-TS_EE	-0.102552	0.229081	-0.447667	6	0.670103	0.856524
O08788	TS_NT-TS_EE	-0.0362914	0.0642882	-0.564511	164	0.573178	0.805876
O08795	TS_NT-TS_EE	0.0993623	0.0631675	1.573	27	0.127366	0.387022
O08807	TS_NT-TS_EE	0.232466	0.123106	1.88835	7	0.10092	0.344054
O08848	TS_NT-TS_EE	0.0200815	0.0732251	0.274243	8	0.790846	0.918176
O08914	TS_NT-TS_EE	0.221556	0.0826767	2.67978	26	0.0126115	0.096866
O08915	TS_NT-TS_EE	0.0422252	0.0433045	0.975076	5	0.374305	0.657981
O08917	TS_NT-TS_EE	-0.0501206	0.0838987	-0.597394	30	0.554727	0.798346
O08919	TS_NT-TS_EE	0.325649	0.0908035	3.58631	14	0.00297831	0.0362003
O08989	TS_NT-TS_EE	-0.0994927	0.0180346	-5.51677	6	0.00149139	0.0217081
O08992	TS_NT-TS_EE	0.0728249	0.184922	0.393814	8	0.704007	0.874151
O08997	TS_NT-TS_EE	0.301253	0.106668	2.82421	14	0.01352	0.101529
O09044	TS_NT-TS_EE	0.0539194	0.287638	0.187455	5	0.858673	0.943331
O09061	TS_NT-TS_EE	0.0136706	0.0803296	0.170181	49	0.865569	0.944912
O09111	TS_NT-TS_EE	0.234719	0.337238	0.696003	7	0.508869	0.765739
O09114	TS_NT-TS_EE	-0.0988834	0.0841143	-1.17558	5	0.292686	0.587865
O09131	TS_NT-TS_EE	0.366831	0.0527645	6.95224	13	1.00331e-05	0.000788603
O09167	TS_NT-TS_EE	0.0318629	0.208597	0.152748	9	0.881966	0.951362
O09172	TS_NT-TS_EE	0.155835	0.0614133	2.53747	3	0.0848669	0.316139
O35083	TS_NT-TS_EE	-0.230541	0.399498	-0.577075	8	0.579761	0.807551
O35098	TS_NT-TS_EE	-0.0749992	0.0910254	-0.823937	127	0.41152	0.689117
O35114	TS_NT-TS_EE	0.189051	0.234027	0.807817	8	0.442552	0.715241
O35127	TS_NT-TS_EE	-0.0362682	0.112113	-0.323497	22	0.749374	0.897226
O35129	TS_NT-TS_EE	0.0291097	0.0764626	0.380705	76	0.704484	0.874151
O35136	TS_NT-TS_EE	0.0474565	0.094011	0.504797	35	0.616865	0.830285
O35215	TS_NT-TS_EE	0.442011	0.0735969	6.00584	34	8.46336e-07	0.000105035
O35226	TS_NT-TS_EE	0.300897	0.0663022	4.53827	13	0.000556935	0.0112244
O35239	TS_NT-TS_EE	-0.212955	0.240906	-0.883977	8	0.402492	0.680342
O35250	TS_NT-TS_EE	0.789171	0.258625	3.05141	9	0.0137614	0.102364
O35286	TS_NT-TS_EE	-0.296006	0.167914	-1.76285	8	0.115943	0.369102
O35295	TS_NT-TS_EE	-0.0829857	0.0589983	-1.40658	62	0.164545	0.44375
O35316	TS_NT-TS_EE	-0.673041	0.358234	-1.87878	7	0.10235	0.347252
O35343	TS_NT-TS_EE	0.0701231	0.0557851	1.25702	29	0.218776	0.515032
O35344	TS_NT-TS_EE	-0.0129821	0.102007	-0.127267	17	0.900223	0.963561
O35345	TS_NT-TS_EE	0.215006	0.192946	1.11433	8	0.297492	0.595327
O35381	TS_NT-TS_EE	-0.138346	0.0817405	-1.69251	39	0.0985252	0.34165
O35382	TS_NT-TS_EE	-0.0314569	0.0602562	-0.522052	18	0.608	0.826581
O35405	TS_NT-TS_EE	0.368592	0.146469	2.51652	6	0.0455006	0.222886
O35459	TS_NT-TS_EE	-0.0724451	0.319861	-0.226489	5	0.829789	0.930217
O35465	TS_NT-TS_EE	-0.0355311	0.148732	-0.238894	8	0.817194	0.925572
O35495	TS_NT-TS_EE	0.0270599	0.215522	0.125555	7	0.903614	0.963834
O35526	TS_NT-TS_EE	-0.0488079	0.079424	-0.614524	80	0.540613	0.784954
O35593	TS_NT-TS_EE	0.0281136	0.122819	0.228903	18	0.821525	0.925572
O35609	TS_NT-TS_EE	-0.132357	0.0570579	-2.31969	8	0.0489432	0.231847
O35633	TS_NT-TS_EE	-0.0341347	0.0703668	-0.485097	52	0.629645	0.837396
O35639	TS_NT-TS_EE	0.305935	0.240916	1.26988	7	0.244709	0.539859
O35643	TS_NT-TS_EE	-0.0261718	0.075261	-0.347747	112	0.728683	0.887769
O35658	TS_NT-TS_EE	-0.258929	0.126581	-2.04556	17	0.056595	0.25267
O35678	TS_NT-TS_EE	0.139126	0.127291	1.09298	40	0.280943	0.576351
O35681	TS_NT-TS_EE	0.262854	0.18832	1.39578	7	0.205455	0.503278
O35685	TS_NT-TS_EE	-0.0948017	0.0955408	-0.992264	47	0.32615	0.620211
O35737	TS_NT-TS_EE	-0.356471	0.235064	-1.51648	8	0.167869	0.44576
O35841	TS_NT-TS_EE	-0.49142	0.100346	-4.89724	10	0.00062568	0.0118028
O35857	TS_NT-TS_EE	-0.115041	0.101993	-1.12793	22	0.271501	0.564789
O35864	TS_NT-TS_EE	0.0299182	0.112763	0.26532	11	0.79567	0.9197
O35874	TS_NT-TS_EE	0.0506512	0.0985681	0.51387	9	0.619721	0.830285
O35887	TS_NT-TS_EE	-0.228365	0.138754	-1.64582	7	0.143795	0.411242
O35927	TS_NT-TS_EE	-0.0198527	0.0985674	-0.201412	58	0.841081	0.93683
O35943	TS_NT-TS_EE	-0.176037	0.364771	-0.482598	4	0.654603	0.850706
O35954	TS_NT-TS_EE	-0.087331	0.131162	-0.665823	5	0.535005	0.78192
O35969	TS_NT-TS_EE	-0.277664	0.332279	-0.835634	6	0.435367	0.709465
O54692	TS_NT-TS_EE	-0.172485	0.233227	-0.739559	7	0.483626	0.742105
O54734	TS_NT-TS_EE	-0.533402	0.0297215	-17.9467	14	4.64482e-11	1.56464e-08
O54774	TS_NT-TS_EE	0.14838	0.0597807	2.48207	130	0.0143373	0.105319
O54781	TS_NT-TS_EE	0.169074	0.141789	1.19243	4	0.298995	0.595884
O54829	TS_NT-TS_EE	0.0220033	0.0927235	0.2373	32	0.813937	0.925392
O54833	TS_NT-TS_EE	-0.239757	0.0884552	-2.7105	20	0.0134649	0.101439
O54865	TS_NT-TS_EE	-0.0387638	0.0842989	-0.459837	18	0.651139	0.850706
O54901	TS_NT-TS_EE	-0.0380346	0.09098	-0.418055	12	0.683291	0.862377
O54946	TS_NT-TS_EE	-0.0797007	0.0921692	-0.864722	5	0.426722	0.703519
O54962	TS_NT-TS_EE	0.107422	0.175328	0.612691	8	0.557092	0.798728
O54983	TS_NT-TS_EE	0.0691873	0.0596704	1.15949	107	0.248838	0.544303
O54984	TS_NT-TS_EE	0.00373339	0.126787	0.0294463	9	0.977151	0.989228
O54988	TS_NT-TS_EE	0.0952298	0.104018	0.915513	17	0.372727	0.657477
O54991	TS_NT-TS_EE	0.00116643	0.0820754	0.0142117	53	0.988714	0.994235
O55013	TS_NT-TS_EE	0.234812	0.110111	2.13249	5	0.0861316	0.319337
O55017	TS_NT-TS_EE	-0.236052	0.0492891	-4.78913	7	0.00199114	0.0266767
O55022	TS_NT-TS_EE	0.0747047	0.0487148	1.53351	34	0.134404	0.396263
O55023	TS_NT-TS_EE	-0.110873	0.0544786	-2.03516	33	0.0499319	0.23454
O55026	TS_NT-TS_EE	0.245584	0.179099	1.37122	11	0.197632	0.491761
O55029	TS_NT-TS_EE	-0.21474	0.159883	-1.34311	8	0.216092	0.511592
O55042	TS_NT-TS_EE	-0.0470028	0.0796823	-0.589878	18	0.562605	0.800544
O55057	TS_NT-TS_EE	0.243919	0.127893	1.90722	7	0.0981589	0.340882
O55074	TS_NT-TS_EE	-0.217259	0.366663	-0.592531	8	0.56986	0.803774
O55091	TS_NT-TS_EE	-0.230578	0.693232	-0.332614	4	0.756127	0.901592
O55100	TS_NT-TS_EE	0.205376	0.0502007	4.0911	6	0.00642129	0.0632136
O55106	TS_NT-TS_EE	0.165992	0.0578496	2.86937	7	0.0240136	0.149404
O55125	TS_NT-TS_EE	0.134434	0.0821368	1.6367	57	0.107202	0.353049
O55126	TS_NT-TS_EE	0.174676	0.0455127	3.83796	34	0.000513921	0.0108019
O55128	TS_NT-TS_EE	-0.169523	0.25215	-0.67231	7	0.522951	0.774334
O55131	TS_NT-TS_EE	0.0532654	0.054834	0.971394	92	0.333899	0.625244
O55135	TS_NT-TS_EE	0.163291	0.185627	0.879674	4	0.428711	0.704951
O55143	TS_NT-TS_EE	0.0332528	0.053844	0.617576	182	0.537627	0.783513
O55234	TS_NT-TS_EE	0.465634	0.0743229	6.26501	40	2.00431e-07	3.63551e-05
O70133	TS_NT-TS_EE	-0.19294	0.0914956	-2.10873	39	0.0414418	0.20925
O70161	TS_NT-TS_EE	0.0221763	0.0618522	0.358537	116	0.720593	0.883138
O70172	TS_NT-TS_EE	0.186969	0.0750768	2.49037	25	0.0197656	0.130919
O70194	TS_NT-TS_EE	0.133304	0.20896	0.63794	6	0.547072	0.791408
O70251	TS_NT-TS_EE	0.0134096	0.0352358	0.380567	34	0.705892	0.874208
O70252	TS_NT-TS_EE	-0.0602559	0.0713828	-0.844124	36	0.404175	0.681113
O70293	TS_NT-TS_EE	-0.0531686	0.273527	-0.194381	7	0.851398	0.939886
O70310	TS_NT-TS_EE	-0.307994	0.0890399	-3.45905	16	0.00323124	0.0380963
O70318	TS_NT-TS_EE	0.0426138	0.0613069	0.695089	115	0.488401	0.746287
O70325	TS_NT-TS_EE	0.107812	0.0808467	1.33354	8	0.219073	0.515032
O70435	TS_NT-TS_EE	0.209828	0.0961384	2.18256	27	0.0379409	0.199698
O70439	TS_NT-TS_EE	-0.171098	0.0517714	-3.30487	3	0.0455667	0.222886
O70443	TS_NT-TS_EE	-0.0105335	0.0732807	-0.143742	39	0.886444	0.953574
O70480	TS_NT-TS_EE	0.159128	0.345063	0.461157	6	0.66093	0.850706
O70492	TS_NT-TS_EE	0.0207432	0.125301	0.165547	6	0.87395	0.946519
O70493	TS_NT-TS_EE	-0.118424	0.104347	-1.1349	20	0.269836	0.563972
O70503	TS_NT-TS_EE	0.217575	0.290792	0.748214	9	0.473429	0.735406
O70589	TS_NT-TS_EE	0.207312	0.0645735	3.21049	28	0.0033159	0.0388999
O70591	TS_NT-TS_EE	-0.00815415	0.134686	-0.060542	8	0.953209	0.975974
O88271	TS_NT-TS_EE	-0.68075	0.318763	-2.1356	6	0.0766147	0.299598
O88307	TS_NT-TS_EE	0.598316	0.372292	1.60711	7	0.152065	0.424845
O88342	TS_NT-TS_EE	-0.150445	0.065275	-2.30479	146	0.0225882	0.143954
O88343	TS_NT-TS_EE	0.00281551	0.0788695	0.0356983	79	0.971613	0.986458
O88384	TS_NT-TS_EE	0.193881	0.026946	7.19518	5	0.000807551	0.0148766
O88441	TS_NT-TS_EE	-0.160428	0.101802	-1.57588	39	0.123131	0.380809
O88447	TS_NT-TS_EE	-0.0925746	0.0745846	-1.2412	35	0.222786	0.518527
O88448	TS_NT-TS_EE	0.225808	0.0344836	6.54828	6	0.000606727	0.0116172
O88456	TS_NT-TS_EE	0.241998	0.139288	1.7374	28	0.0933071	0.332884
O88485	TS_NT-TS_EE	-0.0752375	0.129362	-0.581605	32	0.564908	0.800994
O88487	TS_NT-TS_EE	-0.00515059	0.155345	-0.0331558	8	0.974363	0.988192
O88507	TS_NT-TS_EE	0.227415	0.0986534	2.30519	7	0.054572	0.248328
O88531	TS_NT-TS_EE	0.38577	0.0941421	4.09774	22	0.000475205	0.0104723
O88543	TS_NT-TS_EE	0.0544714	0.0740337	0.735764	62	0.464649	0.730428
O88544	TS_NT-TS_EE	0.104979	0.0707745	1.48328	50	0.144276	0.411685
O88545	TS_NT-TS_EE	0.220232	0.0482656	4.56292	5	0.00604076	0.0608723
O88569	TS_NT-TS_EE	0.0171629	0.0674263	0.254544	88	0.799669	0.920412
O88587	TS_NT-TS_EE	0.18873	0.177829	1.0613	16	0.304312	0.599972
O88643	TS_NT-TS_EE	0.069054	0.138731	0.497753	39	0.621453	0.830718
O88685	TS_NT-TS_EE	0.00787645	0.0805338	0.097803	61	0.922409	0.968493
O88696	TS_NT-TS_EE	0.216886	0.1669	1.2995	7	0.234929	0.531675
O88704	TS_NT-TS_EE	-0.114197	0.202646	-0.563528	4	0.603168	0.822597
O88712	TS_NT-TS_EE	-0.232657	0.140411	-1.65697	41	0.105159	0.348404
O88737	TS_NT-TS_EE	0.0221091	0.0417945	0.528994	398	0.597104	0.818588
O88741	TS_NT-TS_EE	-0.145672	0.0804294	-1.81117	31	0.0798145	0.30588
O88746	TS_NT-TS_EE	0.116033	0.0896816	1.29383	20	0.210465	0.506909
O88844	TS_NT-TS_EE	-0.08154	0.0710282	-1.14799	81	0.25435	0.549732
O88845	TS_NT-TS_EE	-0.00225504	0.196542	-0.0114735	8	0.991127	0.994388
O88848	TS_NT-TS_EE	0.235657	1.11018	0.212269	5	0.840279	0.936723
O88851	TS_NT-TS_EE	-0.254802	0.212812	-1.19731	9	0.261767	0.555578
O88910	TS_NT-TS_EE	0.0669739	0.22401	0.298978	8	0.772576	0.908596
O88935	TS_NT-TS_EE	0.0420325	0.0353432	1.18927	262	0.235411	0.531675
O88952	TS_NT-TS_EE	-0.0449316	0.150111	-0.299323	6	0.774791	0.90984
O88998	TS_NT-TS_EE	-0.528459	0.101369	-5.21323	4	0.00645734	0.0632136
O89023	TS_NT-TS_EE	-1.26069	0.761528	-1.65547	6	0.148909	0.418514
O89026	TS_NT-TS_EE	0.299623	0.21462	1.39606	7	0.205374	0.503278
O89051	TS_NT-TS_EE	-0.0651549	0.0895337	-0.727714	5	0.499423	0.756838
O89053	TS_NT-TS_EE	0.111871	0.0742173	1.50734	98	0.134941	0.397241
O89079	TS_NT-TS_EE	-0.374177	0.0564892	-6.62388	3	0.00700809	0.0663046
O89086	TS_NT-TS_EE	0.0723683	0.0530617	1.36385	9	0.205747	0.503278
O89106	TS_NT-TS_EE	0.133207	0.203594	0.65428	5	0.541826	0.786232
O89112	TS_NT-TS_EE	0.00065058	0.0390717	0.0166509	35	0.98681	0.993127
O89116	TS_NT-TS_EE	0.363488	0.612847	0.593113	6	0.574765	0.806244
P00405	TS_NT-TS_EE	-0.0650483	0.0993979	-0.654423	33	0.517375	0.770183
P00416	TS_NT-TS_EE	0.374737	0.88253	0.424617	8	0.682305	0.862239
P00493	TS_NT-TS_EE	0.0508954	0.0725698	0.70133	75	0.485268	0.74351
P00848	TS_NT-TS_EE	0.310893	0.348634	0.891746	8	0.398556	0.6782
P00920	TS_NT-TS_EE	0.268782	0.0746705	3.59958	66	0.000610913	0.0116172
P01831	TS_NT-TS_EE	0.0833014	0.047979	1.73621	27	0.0939273	0.332884
P01942	TS_NT-TS_EE	0.161416	0.0890446	1.81276	36	0.0782148	0.302345
P02088	TS_NT-TS_EE	-0.079476	0.0930125	-0.854466	47	0.397181	0.6782
P02089	TS_NT-TS_EE	1.10739	0.0779286	14.2103	18	3.17497e-11	1.49732e-08
P03888	TS_NT-TS_EE	-0.0875178	0.182075	-0.480669	8	0.643621	0.845215
P03899	TS_NT-TS_EE	0.0286109	0.142057	0.201405	8	0.845409	0.937664
P03921	TS_NT-TS_EE	0.2018	0.0816283	2.47218	9	0.0354431	0.191685
P03930	TS_NT-TS_EE	-0.121196	0.203774	-0.594757	8	0.568442	0.803774
P03995	TS_NT-TS_EE	-0.0437892	0.04716	-0.928526	120	0.354999	0.6479
P04370	TS_NT-TS_EE	0.0862335	0.0781961	1.10279	43	0.276254	0.57141
P04627	TS_NT-TS_EE	0.147101	0.149258	0.985546	8	0.353221	0.646155
P04925	TS_NT-TS_EE	0.151763	0.104329	1.45466	14	0.167817	0.44576
P05063	TS_NT-TS_EE	0.0260928	0.0480789	0.542709	131	0.588252	0.81307
P05064	TS_NT-TS_EE	0.00933796	0.0567722	0.164481	178	0.869539	0.946519
P05132	TS_NT-TS_EE	0.0411234	0.166976	0.246284	24	0.807557	0.92393
P05201	TS_NT-TS_EE	0.174095	0.0494553	3.52024	176	0.000548971	0.0112029
P05202	TS_NT-TS_EE	0.0226848	0.0501393	0.452435	184	0.651488	0.850706
P05532	TS_NT-TS_EE	-0.119746	0.0985615	-1.21494	6	0.270027	0.563972
P06151	TS_NT-TS_EE	-0.00342859	0.0754829	-0.045422	129	0.963841	0.982168
P06745	TS_NT-TS_EE	-0.0148653	0.0787752	-0.188706	86	0.850768	0.939886
P06801	TS_NT-TS_EE	0.0468111	0.0687861	0.680531	73	0.498321	0.756311
P06837	TS_NT-TS_EE	-0.126859	0.13036	-0.973148	67	0.33398	0.625244
P07310	TS_NT-TS_EE	0.229901	0.254142	0.904614	7	0.395736	0.6782
P07356	TS_NT-TS_EE	0.131452	0.11243	1.16919	25	0.253355	0.549483
P07724	TS_NT-TS_EE	-0.348768	0.0395874	-8.81006	208	4.44089e-16	5.23581e-13
P07759	TS_NT-TS_EE	0.0324159	0.284047	0.114122	6	0.912864	0.965262
P07901	TS_NT-TS_EE	0.0426939	0.046289	0.922334	182	0.357575	0.650087
P08003	TS_NT-TS_EE	-0.190373	0.105014	-1.81284	16	0.0886611	0.324736
P08030	TS_NT-TS_EE	-0.00134515	0.131015	-0.0102671	16	0.991935	0.994388
P08113	TS_NT-TS_EE	-0.222625	0.0537511	-4.14177	211	4.98513e-05	0.00209909
P08226	TS_NT-TS_EE	-0.00299014	0.0570211	-0.0524392	66	0.958337	0.980302
P08228	TS_NT-TS_EE	0.204336	0.0711165	2.87326	25	0.00816984	0.073249
P08249	TS_NT-TS_EE	-0.0162448	0.0344151	-0.472026	122	0.637751	0.842947
P08414	TS_NT-TS_EE	0.246062	0.0890068	2.76453	23	0.0110315	0.0887793
P08551	TS_NT-TS_EE	0.056474	0.0627427	0.900089	166	0.369377	0.65669
P08553	TS_NT-TS_EE	0.0574059	0.0647728	0.886265	181	0.376651	0.659838
P08752	TS_NT-TS_EE	-0.0241546	0.0446077	-0.541489	51	0.590529	0.813832
P09103	TS_NT-TS_EE	-0.099254	0.0585178	-1.69613	78	0.0938489	0.332884
P09405	TS_NT-TS_EE	-0.0335298	0.0650869	-0.515154	65	0.608193	0.826581
P09411	TS_NT-TS_EE	-0.040148	0.0459071	-0.874549	159	0.383138	0.666254
P09528	TS_NT-TS_EE	0.108606	0.10786	1.00692	24	0.32402	0.61827
P09671	TS_NT-TS_EE	0.019161	0.115028	0.166577	55	0.868314	0.946157
P0C028	TS_NT-TS_EE	-0.0283495	0.0156538	-1.81102	5	0.129901	0.39017
P0C0A3	TS_NT-TS_EE	0.193079	0.0628987	3.06969	7	0.0180754	0.122477
P0C7L0	TS_NT-TS_EE	0.0903015	0.0886375	1.01877	21	0.319905	0.614781
P10126	TS_NT-TS_EE	-0.194283	0.0605114	-3.21069	79	0.00191552	0.0262604
P10518	TS_NT-TS_EE	-0.0904094	0.0809518	-1.11683	49	0.269514	0.563898
P10605	TS_NT-TS_EE	0.139018	0.0958259	1.45074	47	0.153495	0.426818
P10630	TS_NT-TS_EE	0.0534615	0.0959948	0.55692	38	0.580848	0.808046
P10637	TS_NT-TS_EE	0.0989091	0.061976	1.59593	110	0.113375	0.364717
P10639	TS_NT-TS_EE	-0.0737229	0.0880914	-0.836891	8	0.426945	0.703519
P10649	TS_NT-TS_EE	-0.0359852	0.0721775	-0.498565	78	0.619489	0.830285
P10711	TS_NT-TS_EE	-0.427635	0.262306	-1.63029	4	0.178373	0.461695
P10852	TS_NT-TS_EE	-0.0175168	0.0697632	-0.251089	97	0.802276	0.921016
P10922	TS_NT-TS_EE	-0.52111	0.172378	-3.02305	6	0.0233053	0.147329
P11031	TS_NT-TS_EE	-0.372169	0.151146	-2.46232	6	0.0489653	0.231847
P11352	TS_NT-TS_EE	-0.0130554	0.0732855	-0.178144	8	0.863038	0.943898
P11404	TS_NT-TS_EE	0.22509	0.0534357	4.21235	25	0.000286717	0.00711662
P11499	TS_NT-TS_EE	-0.144708	0.0429404	-3.36996	177	0.000922845	0.0163517
P11627	TS_NT-TS_EE	0.127611	0.0841379	1.51669	81	0.133237	0.394195
P11679	TS_NT-TS_EE	0.438689	0.721528	0.608	5	0.569743	0.803774
P11798	TS_NT-TS_EE	-0.15814	0.127352	-1.24176	108	0.217016	0.513263
P11881	TS_NT-TS_EE	-0.169289	0.126187	-1.34157	19	0.195552	0.489794
P11983	TS_NT-TS_EE	-0.0648725	0.0515765	-1.25779	166	0.210234	0.506909
P12023	TS_NT-TS_EE	0.100494	0.108208	0.928707	43	0.358225	0.650373
P12367	TS_NT-TS_EE	-0.103164	0.0624754	-1.65127	58	0.104087	0.348404
P12382	TS_NT-TS_EE	-0.0981168	0.0702128	-1.39742	141	0.164482	0.44375
P12658	TS_NT-TS_EE	0.105242	0.0986917	1.06637	51	0.291277	0.587865
P12787	TS_NT-TS_EE	0.1387	0.117347	1.18197	43	0.243714	0.53903
P12815	TS_NT-TS_EE	0.0736504	0.0499088	1.4757	17	0.158306	0.433593
P12849	TS_NT-TS_EE	-0.13084	0.0737159	-1.77492	17	0.0938169	0.332884
P12960	TS_NT-TS_EE	-0.000810835	0.0314725	-0.0257633	241	0.979467	0.989228
P12961	TS_NT-TS_EE	-0.125039	0.244236	-0.511958	14	0.61666	0.830285
P12970	TS_NT-TS_EE	0.124691	0.0613362	2.03291	17	0.057983	0.25581
P13020	TS_NT-TS_EE	-0.0947042	0.0760361	-1.24552	32	0.221985	0.517746
P13595	TS_NT-TS_EE	0.0395543	0.042811	0.923928	176	0.356789	0.649332
P13707	TS_NT-TS_EE	0.11063	0.0622316	1.77772	59	0.0806037	0.306815
P14094	TS_NT-TS_EE	-0.109048	0.0422723	-2.57966	88	0.0115485	0.0916884
P14106	TS_NT-TS_EE	0.21178	0.256548	0.825501	6	0.440667	0.714645
P14115	TS_NT-TS_EE	0.0348974	0.0975748	0.357647	7	0.731148	0.887769
P14131	TS_NT-TS_EE	0.126221	0.0645738	1.95467	18	0.0663342	0.275866
P14148	TS_NT-TS_EE	0.0404612	0.108475	0.373	31	0.711687	0.876781
P14152	TS_NT-TS_EE	0.0760505	0.0494956	1.53651	86	0.128084	0.388204
P14206	TS_NT-TS_EE	-0.0770428	0.0893347	-0.862405	67	0.391541	0.673907
P14211	TS_NT-TS_EE	-0.223295	0.0708099	-3.15344	88	0.00220751	0.0284444
P14231	TS_NT-TS_EE	-0.0255251	0.08404	-0.303726	41	0.762873	0.903277
P14576	TS_NT-TS_EE	-0.324312	0.307756	-1.0538	8	0.32276	0.61775
P14685	TS_NT-TS_EE	0.105781	0.0643708	1.64331	40	0.108158	0.354232
P14733	TS_NT-TS_EE	-0.191833	0.058233	-3.29423	9	0.00931529	0.0803876
P14824	TS_NT-TS_EE	0.0457467	0.0620608	0.737127	155	0.462159	0.72797
P14869	TS_NT-TS_EE	0.0722735	0.0659658	1.09562	36	0.280521	0.576351
P14873	TS_NT-TS_EE	-0.013241	0.0278661	-0.475163	433	0.63491	0.840606
P15105	TS_NT-TS_EE	-0.093326	0.0608059	-1.53482	104	0.127866	0.38804
P15116	TS_NT-TS_EE	0.0128993	0.106808	0.120771	23	0.904921	0.963834
P15209	TS_NT-TS_EE	-0.40067	0.378683	-1.05806	6	0.330754	0.625244
P15508	TS_NT-TS_EE	-0.0795618	0.0651033	-1.22208	32	0.230602	0.52605
P15532	TS_NT-TS_EE	-0.107333	0.0736189	-1.45796	27	0.156386	0.430793
P16014	TS_NT-TS_EE	-0.0831768	0.135796	-0.612511	11	0.552651	0.796223
P16045	TS_NT-TS_EE	0.132007	0.102852	1.28347	14	0.220166	0.515032
P16054	TS_NT-TS_EE	-0.0352263	0.0496117	-0.71004	114	0.479129	0.740403
P16125	TS_NT-TS_EE	-0.00561035	0.0472584	-0.118716	128	0.905686	0.963834
P16254	TS_NT-TS_EE	-0.672085	0.391324	-1.71747	8	0.124222	0.381897
P16330	TS_NT-TS_EE	-0.0137668	0.0591169	-0.232875	196	0.816102	0.925572
P16332	TS_NT-TS_EE	0.189231	0.0999723	1.89283	22	0.0716108	0.287174
P16460	TS_NT-TS_EE	0.0775339	0.0625573	1.23941	22	0.228254	0.525609
P16546	TS_NT-TS_EE	-0.0352815	0.0247705	-1.42433	1043	0.154649	0.427761
P16858	TS_NT-TS_EE	-0.0244964	0.0575886	-0.425369	149	0.671181	0.857338
P17156	TS_NT-TS_EE	0.245932	0.0726886	3.38337	48	0.00143357	0.0211272
P17182	TS_NT-TS_EE	0.0878222	0.0521564	1.68382	116	0.0949051	0.335009
P17183	TS_NT-TS_EE	-0.0266717	0.042127	-0.633125	99	0.528112	0.776663
P17225	TS_NT-TS_EE	-0.323685	0.0965334	-3.35309	8	0.0100341	0.0835064
P17426	TS_NT-TS_EE	0.0218404	0.0612515	0.35657	186	0.721818	0.883347
P17427	TS_NT-TS_EE	0.0396391	0.041603	0.952796	243	0.34164	0.634321
P17710	TS_NT-TS_EE	-0.0743277	0.0536321	-1.38588	208	0.167267	0.445668
P17742	TS_NT-TS_EE	-0.163286	0.102487	-1.59323	71	0.11555	0.369102
P17751	TS_NT-TS_EE	0.104205	0.0550102	1.89427	95	0.0612305	0.262854
P17809	TS_NT-TS_EE	-0.0615293	0.0249862	-2.46253	16	0.025524	0.154322
P18052	TS_NT-TS_EE	0.121829	0.240369	0.506841	8	0.625938	0.833877
P18242	TS_NT-TS_EE	-0.0845853	0.10084	-0.838807	71	0.404393	0.681113
P18572	TS_NT-TS_EE	-0.0260246	0.0706288	-0.36847	48	0.714143	0.879347
P18760	TS_NT-TS_EE	-0.105367	0.0642716	-1.6394	80	0.105057	0.348404
P18872	TS_NT-TS_EE	-0.116235	0.0519585	-2.23708	118	0.0271592	0.160505
P19096	TS_NT-TS_EE	0.0536418	0.0661728	0.810631	197	0.418556	0.696018
P19157	TS_NT-TS_EE	0.0415161	0.0584149	0.71071	86	0.479187	0.740403
P19246	TS_NT-TS_EE	0.213413	0.0589989	3.61723	117	0.000440828	0.00989974
P19253	TS_NT-TS_EE	0.141749	0.0738067	1.92055	14	0.0753939	0.297289
P19536	TS_NT-TS_EE	-0.147547	0.040444	-3.64818	17	0.00198955	0.0266767
P19783	TS_NT-TS_EE	0.226131	0.0425302	5.31696	44	3.36334e-06	0.000330448
P20029	TS_NT-TS_EE	-0.0477949	0.036477	-1.31027	151	0.192093	0.484069
P20060	TS_NT-TS_EE	0.283471	0.116355	2.43625	6	0.0507297	0.236394
P20108	TS_NT-TS_EE	0.18632	0.123721	1.50597	32	0.141884	0.409001
P20152	TS_NT-TS_EE	0.00866263	0.0620463	0.139616	94	0.889262	0.954864
P20357	TS_NT-TS_EE	-0.0907676	0.0346979	-2.61594	622	0.00911413	0.0795767
P20444	TS_NT-TS_EE	-0.178291	0.0821398	-2.17058	27	0.0389258	0.203519
P20917	TS_NT-TS_EE	-0.20243	0.0737938	-2.74319	75	0.00760672	0.0697924
P21107	TS_NT-TS_EE	-0.139947	0.0630377	-2.22006	24	0.0361131	0.19408
P21278	TS_NT-TS_EE	0.0254643	0.165094	0.154241	8	0.88124	0.951013
P21279	TS_NT-TS_EE	-0.0921892	0.0714954	-1.28944	62	0.202034	0.499606
P21460	TS_NT-TS_EE	-0.123167	0.0824914	-1.49309	25	0.147927	0.41789
P21619	TS_NT-TS_EE	-0.11253	0.128203	-0.877749	13	0.396013	0.6782
P22005	TS_NT-TS_EE	0.0703865	0.383973	0.183311	5	0.861756	0.943809
P22315	TS_NT-TS_EE	0.290588	0.0806584	3.6027	14	0.002883	0.0352234
P22599	TS_NT-TS_EE	0.2758	0.250555	1.10075	7	0.307409	0.601404
P22723	TS_NT-TS_EE	0.0343594	0.176844	0.194291	13	0.848951	0.939886
P22892	TS_NT-TS_EE	-0.0190893	0.0744507	-0.256402	40	0.798955	0.920412
P22907	TS_NT-TS_EE	0.242302	0.0843487	2.87262	4	0.0453487	0.222886
P23116	TS_NT-TS_EE	-0.107598	0.137137	-0.784607	14	0.445758	0.718945
P23198	TS_NT-TS_EE	0.252951	0.124078	2.03865	7	0.0808739	0.307086
P23242	TS_NT-TS_EE	0.2267	0.116301	1.94925	31	0.0603628	0.260688
P23492	TS_NT-TS_EE	-0.157724	0.0307662	-5.12655	6	0.0021643	0.0283523
P23506	TS_NT-TS_EE	-0.0138752	0.0351222	-0.395054	71	0.693987	0.865832
P23818	TS_NT-TS_EE	-0.134038	0.0654127	-2.04912	50	0.0457162	0.222886
P23819	TS_NT-TS_EE	-0.114317	0.0488403	-2.34063	118	0.0209297	0.135957
P23927	TS_NT-TS_EE	0.0485436	0.0965135	0.502972	27	0.619062	0.830285
P23953	TS_NT-TS_EE	-0.445219	0.219768	-2.02585	7	0.0824153	0.311474
P24270	TS_NT-TS_EE	0.15686	0.0610087	2.57111	8	0.0330702	0.181743
P24288	TS_NT-TS_EE	-0.114497	0.142599	-0.80293	20	0.431454	0.705903
P24369	TS_NT-TS_EE	-0.0198734	0.0250991	-0.791798	34	0.433968	0.708654
P24472	TS_NT-TS_EE	-0.0595909	0.114486	-0.520506	22	0.60791	0.826581
P24527	TS_NT-TS_EE	0.139319	0.116702	1.1938	54	0.237775	0.534352
P24547	TS_NT-TS_EE	-0.0941762	0.305824	-0.307942	6	0.768536	0.906104
P24549	TS_NT-TS_EE	-0.106931	0.0880634	-1.21425	19	0.239529	0.535793
P24668	TS_NT-TS_EE	0.130432	0.114302	1.14112	5	0.305509	0.60046
P25444	TS_NT-TS_EE	-0.0312786	0.0563851	-0.554732	17	0.586303	0.811805
P26039	TS_NT-TS_EE	-0.117455	0.197276	-0.595384	15	0.560463	0.799983
P26040	TS_NT-TS_EE	-0.158864	0.174862	-0.908509	22	0.373455	0.657477
P26041	TS_NT-TS_EE	0.0584278	0.481035	0.121463	5	0.908055	0.963834
P26043	TS_NT-TS_EE	-0.134328	0.0215496	-6.23341	6	0.000788766	0.014645
P26048	TS_NT-TS_EE	0.400653	0.29542	1.35622	8	0.212065	0.507665
P26231	TS_NT-TS_EE	-0.788211	0.556701	-1.41586	6	0.206571	0.503716
P26350	TS_NT-TS_EE	-0.930305	0.432915	-2.14893	8	0.0638812	0.26995
P26369	TS_NT-TS_EE	0.440341	0.0331954	13.2651	11	4.12549e-08	8.75604e-06
P26443	TS_NT-TS_EE	0.0983582	0.0522449	1.88264	175	0.0614088	0.262854
P26516	TS_NT-TS_EE	-0.369222	0.057523	-6.41868	23	1.50209e-06	0.000160996
P26638	TS_NT-TS_EE	0.0620388	0.0556201	1.1154	81	0.267977	0.562179
P26645	TS_NT-TS_EE	-0.0165614	0.0490444	-0.337682	80	0.736487	0.890318
P26883	TS_NT-TS_EE	0.0558743	0.0767388	0.72811	25	0.473311	0.735406
P27048	TS_NT-TS_EE	-0.214367	0.0350278	-6.11991	5	0.00168939	0.0240131
P27546	TS_NT-TS_EE	0.165163	0.097428	1.69523	78	0.0940207	0.332884
P27601	TS_NT-TS_EE	-0.0539929	0.132653	-0.407023	8	0.694664	0.866086
P27612	TS_NT-TS_EE	0.136009	0.0972071	1.39917	19	0.177876	0.461695
P27659	TS_NT-TS_EE	0.1322	0.0839193	1.57533	71	0.119627	0.375107
P27773	TS_NT-TS_EE	-0.0921207	0.0444348	-2.07317	156	0.0398013	0.205936
P28271	TS_NT-TS_EE	0.0159613	0.0568654	0.280686	22	0.781574	0.912352
P28352	TS_NT-TS_EE	-0.113292	0.0441634	-2.56529	7	0.0372631	0.197452
P28474	TS_NT-TS_EE	0.019174	0.071907	0.26665	59	0.790669	0.918176
P28650	TS_NT-TS_EE	-0.091494	0.120633	-0.758446	17	0.458571	0.726687
P28652	TS_NT-TS_EE	-0.155048	0.0714315	-2.17058	81	0.032891	0.181208
P28656	TS_NT-TS_EE	0.00630991	0.0924944	0.0682194	44	0.94592	0.973416
P28658	TS_NT-TS_EE	-0.115454	0.0713316	-1.61855	34	0.114785	0.367747
P28660	TS_NT-TS_EE	-0.0178929	0.0511987	-0.34948	196	0.727104	0.886969
P28661	TS_NT-TS_EE	0.0903234	0.111687	0.808719	48	0.422667	0.699894
P28663	TS_NT-TS_EE	0.0375137	0.0641336	0.584931	106	0.559837	0.799573
P28738	TS_NT-TS_EE	0.0675752	0.0993261	0.680337	51	0.499368	0.756838
P28740	TS_NT-TS_EE	0.112662	0.0905879	1.24368	50	0.219419	0.515032
P28741	TS_NT-TS_EE	-0.165354	0.657273	-0.251576	4	0.813765	0.925392
P28798	TS_NT-TS_EE	0.122228	0.0496271	2.46292	25	0.0210169	0.136148
P29341	TS_NT-TS_EE	-0.09505	0.0487527	-1.94963	75	0.0549582	0.248328
P29387	TS_NT-TS_EE	-0.668122	0.152254	-4.3882	4	0.0117991	0.0933635
P29595	TS_NT-TS_EE	0.235966	0.249227	0.946792	9	0.36847	0.65669
P29699	TS_NT-TS_EE	-0.181957	0.0803278	-2.26518	15	0.0387405	0.203
P29758	TS_NT-TS_EE	-0.050503	0.0856993	-0.589304	60	0.55787	0.798728
P30275	TS_NT-TS_EE	-0.0955645	0.0563525	-1.69583	112	0.0926953	0.332687
P30416	TS_NT-TS_EE	-0.0986651	0.0936264	-1.05382	39	0.298452	0.595884
P30999	TS_NT-TS_EE	0.232417	0.267564	0.868641	6	0.418429	0.696018
P31230	TS_NT-TS_EE	0.0779366	0.125536	0.620831	6	0.557543	0.798728
P31324	TS_NT-TS_EE	-0.185169	0.0883533	-2.09578	48	0.0413995	0.20925
P31648	TS_NT-TS_EE	0.0889785	0.0848984	1.04806	25	0.304639	0.600116
P31650	TS_NT-TS_EE	-0.161332	0.126274	-1.27763	25	0.213117	0.508003
P31786	TS_NT-TS_EE	0.144078	0.0486043	2.96431	9	0.0158481	0.114631
P31938	TS_NT-TS_EE	0.219737	0.0949855	2.31338	57	0.0243317	0.150194
P32020	TS_NT-TS_EE	0.311168	0.0563142	5.52556	17	3.70602e-05	0.00174963
P32037	TS_NT-TS_EE	0.0149337	0.0880505	0.169604	15	0.867588	0.946089
P32067	TS_NT-TS_EE	-0.0770943	0.0901067	-0.855588	28	0.399488	0.67846
P32233	TS_NT-TS_EE	-0.381989	0.274199	-1.39311	6	0.213011	0.508003
P32848	TS_NT-TS_EE	-0.262972	0.0540802	-4.86262	41	1.74304e-05	0.0010816
P32921	TS_NT-TS_EE	0.196216	0.237999	0.824441	9	0.430996	0.705756
P33173	TS_NT-TS_EE	0.04304	0.0632495	0.68048	22	0.5033	0.760269
P34022	TS_NT-TS_EE	0.0763436	0.0452371	1.68763	27	0.103002	0.348404
P34152	TS_NT-TS_EE	0.0387006	0.0568341	0.680939	4	0.533288	0.781052
P34884	TS_NT-TS_EE	0.0130551	0.0757525	0.172338	27	0.864457	0.944573
P34914	TS_NT-TS_EE	0.369539	0.0680703	5.42879	7	0.000977877	0.016911
P35123	TS_NT-TS_EE	0.0176251	0.264979	0.0665153	8	0.9486	0.974215
P35235	TS_NT-TS_EE	0.19481	0.0266632	7.30632	9	4.53384e-05	0.00201713
P35276	TS_NT-TS_EE	0.245785	0.126977	1.93566	8	0.0889401	0.324736
P35278	TS_NT-TS_EE	-0.159438	0.045616	-3.49522	7	0.0100576	0.0835064
P35279	TS_NT-TS_EE	-0.263964	0.178289	-1.48054	8	0.177	0.461177
P35282	TS_NT-TS_EE	-0.0266011	0.233434	-0.113955	8	0.912081	0.964867
P35283	TS_NT-TS_EE	0.0299334	0.0955203	0.313372	6	0.764606	0.903277
P35288	TS_NT-TS_EE	-0.0372436	0.174359	-0.213603	5	0.839293	0.936165
P35293	TS_NT-TS_EE	0.0530432	0.0491183	1.07991	41	0.286495	0.582056
P35436	TS_NT-TS_EE	-0.886645	0.234154	-3.78659	5	0.0128031	0.097701
P35438	TS_NT-TS_EE	-0.00328309	0.0587527	-0.0558799	19	0.956021	0.978428
P35486	TS_NT-TS_EE	-0.00598084	0.0481216	-0.124286	122	0.901293	0.963834
P35505	TS_NT-TS_EE	-0.380969	0.131304	-2.90144	15	0.0109627	0.0885273
P35564	TS_NT-TS_EE	0.0338089	0.0773327	0.437187	130	0.662701	0.85158
P35585	TS_NT-TS_EE	-0.239795	0.0344712	-6.9564	3	0.00609419	0.0611494
P35700	TS_NT-TS_EE	0.188093	0.071375	2.63527	85	0.00999027	0.0835064
P35762	TS_NT-TS_EE	-0.232956	0.102376	-2.2755	18	0.0353345	0.191537
P35802	TS_NT-TS_EE	-0.128633	0.0742036	-1.73352	44	0.0900074	0.325518
P35803	TS_NT-TS_EE	-0.117011	0.14139	-0.827575	23	0.416415	0.69491
P35922	TS_NT-TS_EE	0.335999	0.191315	1.75626	7	0.122469	0.380809
P35979	TS_NT-TS_EE	-0.0157926	0.0709424	-0.222612	35	0.825131	0.927388
P35980	TS_NT-TS_EE	0.110825	0.0697738	1.58835	23	0.12586	0.384134
P36536	TS_NT-TS_EE	0.32455	0.159343	2.03681	17	0.0575519	0.254857
P36916	TS_NT-TS_EE	0.254182	0.0904643	2.80975	11	0.0169762	0.118895
P37040	TS_NT-TS_EE	-0.200236	0.0626465	-3.19629	24	0.00387529	0.0433078
P37804	TS_NT-TS_EE	-0.213012	0.347449	-0.613074	6	0.56233	0.800544
P38060	TS_NT-TS_EE	-0.236253	0.514903	-0.458831	4	0.670181	0.856524
P38647	TS_NT-TS_EE	-0.0795678	0.0477245	-1.66723	133	0.097821	0.340209
P39053	TS_NT-TS_EE	-0.0306373	0.0612695	-0.500041	257	0.617474	0.830285
P39054	TS_NT-TS_EE	0.0294495	0.179552	0.164016	8	0.873786	0.946519
P39447	TS_NT-TS_EE	-0.015985	0.308517	-0.0518122	8	0.959949	0.98032
P40124	TS_NT-TS_EE	0.0785207	0.0539724	1.45483	114	0.148464	0.418255
P40142	TS_NT-TS_EE	-0.0866345	0.0563432	-1.53762	177	0.125927	0.384134
P40237	TS_NT-TS_EE	-0.0211074	0.0574043	-0.367698	8	0.722637	0.883347
P40240	TS_NT-TS_EE	0.298801	0.185212	1.61329	8	0.145345	0.413918
P40336	TS_NT-TS_EE	0.423966	0.22063	1.92162	8	0.0908881	0.328199
P41105	TS_NT-TS_EE	-0.0820901	0.251308	-0.326652	8	0.752314	0.89864
P41216	TS_NT-TS_EE	0.343052	0.0491793	6.97554	7	0.00021621	0.00604468
P42125	TS_NT-TS_EE	0.0472869	0.206693	0.228779	27	0.820765	0.925572
P42208	TS_NT-TS_EE	-0.167401	0.0842868	-1.98609	47	0.0528725	0.243028
P42669	TS_NT-TS_EE	-0.141691	0.0759394	-1.86584	59	0.067037	0.27695
P42859	TS_NT-TS_EE	-0.153756	0.17808	-0.863408	20	0.398149	0.6782
P42932	TS_NT-TS_EE	0.13826	0.0533905	2.5896	106	0.0109586	0.0885273
P43006	TS_NT-TS_EE	-0.0166543	0.0694666	-0.239746	96	0.811038	0.924772
P43024	TS_NT-TS_EE	-0.108298	0.112227	-0.964986	27	0.343116	0.63556
P43274	TS_NT-TS_EE	-0.000629154	0.0430742	-0.0146063	7	0.988754	0.994235
P45376	TS_NT-TS_EE	0.304243	0.115601	2.63183	60	0.0107803	0.0879584
P45377	TS_NT-TS_EE	-0.29084	0.0487813	-5.96213	5	0.00189917	0.0261885
P45591	TS_NT-TS_EE	-0.174241	0.0662324	-2.63076	8	0.0301428	0.171683
P45878	TS_NT-TS_EE	-0.0953377	0.0739533	-1.28916	24	0.209629	0.506909
P45952	TS_NT-TS_EE	0.423224	0.202773	2.08718	5	0.0912257	0.328412
P46061	TS_NT-TS_EE	0.0313514	0.0889862	0.352317	6	0.736645	0.890318
P46096	TS_NT-TS_EE	-0.108781	0.0573177	-1.89786	133	0.0598819	0.259505
P46097	TS_NT-TS_EE	-0.619511	0.0858805	-7.21364	15	3.0054e-06	0.000308119
P46460	TS_NT-TS_EE	0.0634026	0.0438417	1.44617	361	0.148998	0.418514
P46471	TS_NT-TS_EE	-0.0854704	0.116117	-0.736071	16	0.472342	0.735406
P46638	TS_NT-TS_EE	0.0204893	0.0578484	0.35419	65	0.724343	0.884516
P46660	TS_NT-TS_EE	0.21006	0.0468368	4.48493	157	1.4016e-05	0.000944277
P46664	TS_NT-TS_EE	-0.106939	0.0688176	-1.55395	58	0.125637	0.384134
P46737	TS_NT-TS_EE	0.321683	0.158912	2.02429	6	0.0893675	0.324736
P46935	TS_NT-TS_EE	-0.354872	0.125763	-2.82174	7	0.025709	0.154968
P47199	TS_NT-TS_EE	0.0682125	0.0887838	0.768299	23	0.450127	0.723024
P47708	TS_NT-TS_EE	-0.00905381	0.057853	-0.156497	88	0.876	0.947092
P47738	TS_NT-TS_EE	-0.0599123	0.0394088	-1.52028	129	0.130889	0.390761
P47740	TS_NT-TS_EE	0.108299	0.0483151	2.24152	15	0.0405428	0.207994
P47746	TS_NT-TS_EE	-0.35968	0.0925079	-3.8881	7	0.00599004	0.0606203
P47753	TS_NT-TS_EE	-0.281342	0.128993	-2.18107	7	0.065537	0.274001
P47754	TS_NT-TS_EE	-0.103387	0.084656	-1.22127	60	0.226763	0.523196
P47757	TS_NT-TS_EE	-0.0321694	0.0521744	-0.616576	69	0.539544	0.784852
P47791	TS_NT-TS_EE	-0.041076	0.0881846	-0.465795	42	0.643769	0.845215
P47809	TS_NT-TS_EE	0.0299498	0.0488139	0.613551	33	0.543718	0.788007
P47857	TS_NT-TS_EE	-0.0881699	0.051478	-1.71277	176	0.0885161	0.324736
P47867	TS_NT-TS_EE	0.425811	0.104528	4.07367	7	0.00472728	0.0508992
P47911	TS_NT-TS_EE	0.339141	0.0767968	4.41608	29	0.000128008	0.00422333
P47915	TS_NT-TS_EE	0.151207	0.537316	0.281412	5	0.789669	0.917713
P47941	TS_NT-TS_EE	-0.718764	0.282452	-2.54473	6	0.0438004	0.216978
P47955	TS_NT-TS_EE	-0.0960344	0.0614108	-1.5638	27	0.12951	0.39017
P47962	TS_NT-TS_EE	-0.215251	0.0853968	-2.5206	31	0.0170759	0.118895
P47963	TS_NT-TS_EE	0.0588832	0.0550377	1.06987	43	0.290647	0.587775
P48024	TS_NT-TS_EE	-0.0606341	0.0866651	-0.699637	7	0.506731	0.763496
P48036	TS_NT-TS_EE	0.13318	0.0626422	2.12605	64	0.0373625	0.197535
P48318	TS_NT-TS_EE	0.0491866	0.110312	0.445887	28	0.659108	0.850706
P48320	TS_NT-TS_EE	0.121628	0.0777595	1.56415	58	0.123222	0.380809
P48428	TS_NT-TS_EE	0.000993026	0.14651	0.00677786	13	0.994695	0.99612
P48453	TS_NT-TS_EE	0.046857	0.0731922	0.640191	59	0.524527	0.775226
P48542	TS_NT-TS_EE	-0.327084	0.241952	-1.35186	6	0.225155	0.520505
P48543	TS_NT-TS_EE	-0.06412	0.218402	-0.293587	8	0.776546	0.910865
P48678	TS_NT-TS_EE	0.0285517	0.0711194	0.401461	42	0.690116	0.863286
P48722	TS_NT-TS_EE	0.0114394	0.0581259	0.196804	156	0.844237	0.937664
P48755	TS_NT-TS_EE	0.432051	0.153095	2.82212	6	0.0302695	0.171989
P48758	TS_NT-TS_EE	0.110042	0.0457532	2.40511	121	0.0176824	0.120908
P48771	TS_NT-TS_EE	0.688441	0.0861657	7.98973	9	2.23631e-05	0.00126821
P48774	TS_NT-TS_EE	-0.0650921	0.0863707	-0.753636	73	0.453492	0.723991
P48962	TS_NT-TS_EE	-0.124002	0.0751465	-1.65013	65	0.10374	0.348404
P49312	TS_NT-TS_EE	-0.104102	0.0558967	-1.8624	60	0.0674453	0.27755
P49442	TS_NT-TS_EE	0.11506	0.0995857	1.15539	33	0.256229	0.550132
P49443	TS_NT-TS_EE	-0.00268999	0.102701	-0.0261923	14	0.979474	0.989228
P49615	TS_NT-TS_EE	0.0315823	0.0859909	0.367275	33	0.715758	0.879561
P49722	TS_NT-TS_EE	-0.251167	0.10016	-2.50765	34	0.0170931	0.118895
P50114	TS_NT-TS_EE	-0.322546	0.124995	-2.58047	9	0.0296738	0.170246
P50153	TS_NT-TS_EE	0.474503	0.275904	1.71982	8	0.12378	0.381535
P50247	TS_NT-TS_EE	0.00407219	0.117775	0.0345759	60	0.972533	0.986761
P50396	TS_NT-TS_EE	0.0117587	0.0479131	0.245418	149	0.80647	0.923622
P50428	TS_NT-TS_EE	0.573056	0.317059	1.80741	6	0.120707	0.377992
P50429	TS_NT-TS_EE	-0.0347609	0.146837	-0.236731	6	0.820741	0.925572
P50516	TS_NT-TS_EE	-0.0988974	0.0492466	-2.00821	231	0.0457855	0.222886
P50518	TS_NT-TS_EE	-0.153644	0.0493667	-3.1123	50	0.00306681	0.0368956
P50544	TS_NT-TS_EE	0.233614	0.0868103	2.69109	32	0.011228	0.0898702
P50571	TS_NT-TS_EE	-0.0918278	0.0849682	-1.08073	13	0.299458	0.595884
P50580	TS_NT-TS_EE	0.505941	0.496623	1.01876	8	0.338132	0.631287
P51150	TS_NT-TS_EE	0.0349701	0.0565947	0.617903	76	0.538486	0.783797
P51174	TS_NT-TS_EE	0.338587	0.168682	2.00725	18	0.0599788	0.259505
P51410	TS_NT-TS_EE	0.019573	0.0965463	0.202732	7	0.845112	0.937664
P51660	TS_NT-TS_EE	-0.25485	0.101992	-2.49873	22	0.0204237	0.134335
P51830	TS_NT-TS_EE	-0.242668	0.145842	-1.66391	14	0.118344	0.374449
P51855	TS_NT-TS_EE	0.238382	0.10241	2.32771	13	0.0367187	0.195888
P51859	TS_NT-TS_EE	-0.000941299	0.144724	-0.00650411	31	0.994852	0.99612
P51863	TS_NT-TS_EE	-0.0815745	0.0672705	-1.21263	77	0.228977	0.525833
P51880	TS_NT-TS_EE	0.0794738	0.154192	0.515423	11	0.616458	0.830285
P51881	TS_NT-TS_EE	-0.177898	0.102607	-1.73379	55	0.088559	0.324736
P51906	TS_NT-TS_EE	-0.211873	0.271085	-0.781574	8	0.45697	0.725613
P52196	TS_NT-TS_EE	-0.246845	0.11271	-2.19009	18	0.0419276	0.209943
P52480	TS_NT-TS_EE	-0.0325693	0.0436152	-0.746742	264	0.455884	0.72516
P52503	TS_NT-TS_EE	-0.0778755	0.0893617	-0.871463	16	0.39639	0.6782
P52760	TS_NT-TS_EE	-0.00724781	0.0462815	-0.156603	18	0.877301	0.948064
P53026	TS_NT-TS_EE	0.0360749	0.100173	0.360125	25	0.721778	0.883347
P53395	TS_NT-TS_EE	0.00381812	0.0802314	0.0475889	28	0.962382	0.981338
P53810	TS_NT-TS_EE	0.056419	0.0855696	0.659335	78	0.511623	0.766524
P53986	TS_NT-TS_EE	0.179963	0.0670952	2.6822	14	0.0178685	0.121774
P53994	TS_NT-TS_EE	0.0776186	0.107757	0.720311	23	0.478591	0.740403
P53996	TS_NT-TS_EE	0.187212	0.191311	0.978573	7	0.360391	0.65219
P54071	TS_NT-TS_EE	0.0616989	0.0476178	1.29571	86	0.198542	0.492803
P54227	TS_NT-TS_EE	0.839465	0.111668	7.51753	9	3.62549e-05	0.00174963
P54728	TS_NT-TS_EE	0.0977211	0.136068	0.718176	20	0.480955	0.740403
P54775	TS_NT-TS_EE	-0.135932	0.138889	-0.978706	45	0.332958	0.625244
P54822	TS_NT-TS_EE	0.348423	0.160953	2.16475	5	0.0826898	0.311474
P54823	TS_NT-TS_EE	0.0533166	0.0501322	1.06352	14	0.305547	0.60046
P54923	TS_NT-TS_EE	-0.314478	0.0582865	-5.39539	12	0.000161283	0.00500401
P55012	TS_NT-TS_EE	-0.545133	0.131131	-4.15716	6	0.00596329	0.0606096
P55066	TS_NT-TS_EE	0.145885	0.0753644	1.93573	107	0.0555401	0.249673
P55088	TS_NT-TS_EE	0.234166	0.098765	2.37095	25	0.0257623	0.154968
P55096	TS_NT-TS_EE	-0.781637	0.222284	-3.51639	7	0.00977495	0.082319
P55258	TS_NT-TS_EE	-0.0173203	0.0828568	-0.209039	5	0.842667	0.937664
P55264	TS_NT-TS_EE	0.0782435	0.0965295	0.810566	55	0.421109	0.697803
P55302	TS_NT-TS_EE	0.125024	0.115152	1.08574	12	0.298926	0.595884
P55821	TS_NT-TS_EE	0.20244	0.151203	1.33886	8	0.217412	0.513686
P56135	TS_NT-TS_EE	-0.186361	0.136823	-1.36206	9	0.206291	0.503716
P56371	TS_NT-TS_EE	0.132031	0.201121	0.656473	6	0.53587	0.78192
P56375	TS_NT-TS_EE	0.203663	0.044737	4.55245	16	0.000326213	0.0080126
P56376	TS_NT-TS_EE	0.0596255	0.0559804	1.06512	15	0.303669	0.599207
P56379	TS_NT-TS_EE	-0.153229	0.0333601	-4.59319	9	0.00130309	0.0199526
P56380	TS_NT-TS_EE	-0.0771936	0.0774578	-0.996589	17	0.332939	0.625244
P56387	TS_NT-TS_EE	0.0066035	0.0342841	0.192611	5	0.854843	0.941895
P56391	TS_NT-TS_EE	-0.0215543	0.114145	-0.188833	36	0.851284	0.939886
P56394	TS_NT-TS_EE	-0.173017	0.248094	-0.697385	6	0.511666	0.766524
P56395	TS_NT-TS_EE	0.318318	0.16292	1.95383	9	0.0824575	0.311474
P56399	TS_NT-TS_EE	0.0650089	0.052779	1.23172	159	0.219873	0.515032
P56480	TS_NT-TS_EE	-0.122252	0.0528631	-2.31261	206	0.0217318	0.139249
P56564	TS_NT-TS_EE	0.0432989	0.0879626	0.492242	69	0.624111	0.831912
P56565	TS_NT-TS_EE	-0.301717	0.315184	-0.957273	8	0.36646	0.656181
P56695	TS_NT-TS_EE	-0.185716	0.179471	-1.0348	8	0.331028	0.625244
P56812	TS_NT-TS_EE	0.0594017	0.0904276	0.656898	25	0.517249	0.770183
P56873	TS_NT-TS_EE	-0.184118	0.151783	-1.21304	8	0.259715	0.553715
P56959	TS_NT-TS_EE	-0.0406731	0.00771169	-5.27422	16	7.56036e-05	0.00292251
P57746	TS_NT-TS_EE	-0.151819	0.0551001	-2.75533	87	0.00714058	0.0665514
P57759	TS_NT-TS_EE	0.0400621	0.0929539	0.430989	15	0.672606	0.857615
P57776	TS_NT-TS_EE	-0.0351151	0.0857056	-0.409718	46	0.683915	0.862377
P57780	TS_NT-TS_EE	-0.181185	0.0675367	-2.68276	91	0.00867255	0.0763055
P58044	TS_NT-TS_EE	-0.438077	0.141716	-3.09123	12	0.00934105	0.0803876
P58252	TS_NT-TS_EE	-0.0847224	0.0507819	-1.66836	234	0.0965817	0.338395
P58281	TS_NT-TS_EE	-0.0143676	0.0566281	-0.25372	180	0.800002	0.920412
P58389	TS_NT-TS_EE	-0.0252106	0.089472	-0.281771	41	0.779536	0.911372
P58404	TS_NT-TS_EE	0.102278	0.0909372	1.12471	11	0.284657	0.580641
P58771	TS_NT-TS_EE	-0.223106	0.146712	-1.52071	8	0.166824	0.445274
P58871	TS_NT-TS_EE	-0.138748	0.100145	-1.38548	14	0.187584	0.476642
P59017	TS_NT-TS_EE	-0.165762	0.0858166	-1.93159	31	0.0625967	0.265951
P59108	TS_NT-TS_EE	0.204139	0.105736	1.93065	13	0.0756303	0.297723
P59279	TS_NT-TS_EE	0.0318938	0.195204	0.163387	8	0.874266	0.946519
P59325	TS_NT-TS_EE	0.147078	0.0939971	1.56471	25	0.130222	0.39017
P59764	TS_NT-TS_EE	0.146305	0.10152	1.44115	34	0.15869	0.433593
P59999	TS_NT-TS_EE	0.277198	0.0606064	4.57375	57	2.63035e-05	0.0013783
P60041	TS_NT-TS_EE	0.0279877	0.325872	0.0858855	8	0.933668	0.97241
P60122	TS_NT-TS_EE	0.0985061	0.242583	0.406072	4	0.705475	0.874151
P60202	TS_NT-TS_EE	-0.153551	0.047999	-3.19905	63	0.00215922	0.0283523
P60229	TS_NT-TS_EE	-0.584026	0.12202	-4.7863	8	0.00137949	0.0207187
P60335	TS_NT-TS_EE	-0.0496251	0.0544215	-0.911865	47	0.366493	0.656181
P60469	TS_NT-TS_EE	-0.0563564	0.0776591	-0.72569	33	0.473145	0.735406
P60487	TS_NT-TS_EE	0.0517769	0.109822	0.471463	38	0.640006	0.844506
P60521	TS_NT-TS_EE	0.0115562	0.0692112	0.166971	5	0.873936	0.946519
P60710	TS_NT-TS_EE	-0.133077	0.2005	-0.663724	8	0.525528	0.775467
P60761	TS_NT-TS_EE	-1.47532	1.2354	-1.1942	5	0.285957	0.581783
P60766	TS_NT-TS_EE	-0.05297	0.0793794	-0.667301	51	0.507588	0.764299
P60824	TS_NT-TS_EE	-0.1037	0.13128	-0.789921	13	0.443744	0.716678
P60840	TS_NT-TS_EE	0.177982	0.11338	1.56979	8	0.155104	0.427761
P60843	TS_NT-TS_EE	-0.000662627	0.068033	-0.0097398	38	0.99228	0.994388
P60867	TS_NT-TS_EE	0.228036	0.0524414	4.3484	16	0.000497874	0.0106726
P60879	TS_NT-TS_EE	0.0686678	0.0435189	1.57789	115	0.117339	0.372388
P60904	TS_NT-TS_EE	0.154673	0.0851775	1.81589	18	0.0860817	0.319337
P61021	TS_NT-TS_EE	-0.411334	0.036578	-11.2454	5	9.71238e-05	0.00352335
P61022	TS_NT-TS_EE	0.120403	0.080453	1.49657	7	0.178168	0.461695
P61027	TS_NT-TS_EE	0.159094	0.0632872	2.51384	33	0.017001	0.118895
P61028	TS_NT-TS_EE	0.109595	0.145512	0.75317	9	0.47059	0.734382
P61082	TS_NT-TS_EE	-0.00478401	0.0769646	-0.0621586	45	0.950712	0.975026
P61087	TS_NT-TS_EE	0.025767	0.151286	0.17032	11	0.86785	0.946089
P61089	TS_NT-TS_EE	0.0794733	0.0836626	0.949926	41	0.347716	0.641331
P61161	TS_NT-TS_EE	0.0258537	0.0508902	0.508029	68	0.613077	0.829395
P61164	TS_NT-TS_EE	-0.233482	0.130643	-1.78717	13	0.0972354	0.339437
P61202	TS_NT-TS_EE	-0.16572	0.116992	-1.4165	30	0.166931	0.445274
P61205	TS_NT-TS_EE	0.32743	0.612687	0.534415	4	0.621376	0.830718
P61211	TS_NT-TS_EE	-0.334119	0.313937	-1.06429	8	0.318264	0.613127
P61222	TS_NT-TS_EE	-0.0590101	0.0652295	-0.904653	36	0.371664	0.657062
P61226	TS_NT-TS_EE	-0.0235946	0.0602281	-0.391754	8	0.705469	0.874151
P61255	TS_NT-TS_EE	0.129603	0.0174185	7.44056	7	0.000144367	0.0045389
P61264	TS_NT-TS_EE	0.012713	0.104811	0.121294	100	0.903701	0.963834
P61294	TS_NT-TS_EE	0.0385273	0.0781429	0.493036	9	0.633793	0.840542
P61358	TS_NT-TS_EE	-0.00550662	0.0135603	-0.406083	26	0.688005	0.863082
P61750	TS_NT-TS_EE	-0.0211187	0.0784553	-0.269181	13	0.792016	0.918621
P61759	TS_NT-TS_EE	0.0859307	0.0749962	1.1458	22	0.264189	0.558706
P61922	TS_NT-TS_EE	0.0115393	0.049962	0.230962	196	0.817585	0.925572
P61957	TS_NT-TS_EE	0.247088	0.0654931	3.77273	8	0.00544435	0.056306
P61961	TS_NT-TS_EE	-0.0735536	0.0417306	-1.76258	8	0.11599	0.369102
P61963	TS_NT-TS_EE	-0.159238	0.218916	-0.727391	6	0.494379	0.75258
P61967	TS_NT-TS_EE	0.280115	0.25944	1.07969	8	0.311752	0.606027
P61971	TS_NT-TS_EE	0.0471711	0.0558461	0.844664	35	0.404036	0.681113
P61979	TS_NT-TS_EE	-0.027868	0.0612295	-0.45514	120	0.649831	0.850517
P61982	TS_NT-TS_EE	-0.135239	0.0804416	-1.6812	68	0.0973111	0.339437
P62046	TS_NT-TS_EE	-0.0961792	0.257369	-0.373701	8	0.718336	0.881747
P62073	TS_NT-TS_EE	0.0608449	0.0859721	0.707729	16	0.489296	0.746287
P62075	TS_NT-TS_EE	-0.102697	0.0455098	-2.25658	15	0.0393866	0.205019
P62077	TS_NT-TS_EE	-0.079152	0.263458	-0.300434	5	0.775936	0.910731
P62082	TS_NT-TS_EE	0.157475	0.0670328	2.34923	27	0.0263809	0.157484
P62137	TS_NT-TS_EE	0.133715	0.0861428	1.55225	25	0.133172	0.394195
P62141	TS_NT-TS_EE	0.0661005	0.0698669	0.946091	33	0.350979	0.643552
P62192	TS_NT-TS_EE	0.0392213	0.0550766	0.712124	42	0.480325	0.740403
P62196	TS_NT-TS_EE	0.147601	0.129151	1.14285	38	0.260248	0.554038
P62204	TS_NT-TS_EE	-0.0345655	0.062129	-0.556351	61	0.580006	0.807551
P62242	TS_NT-TS_EE	-0.0615416	0.0345422	-1.78164	61	0.0797865	0.30588
P62245	TS_NT-TS_EE	0.120153	0.0713476	1.68405	24	0.105136	0.348404
P62259	TS_NT-TS_EE	0.0892909	0.0369963	2.41351	130	0.0171937	0.119243
P62264	TS_NT-TS_EE	0.0685984	0.0605652	1.13264	31	0.266052	0.559634
P62267	TS_NT-TS_EE	0.0896293	0.11273	0.795081	9	0.447026	0.72035
P62270	TS_NT-TS_EE	0.0953266	0.0639322	1.49106	26	0.147981	0.41789
P62274	TS_NT-TS_EE	0.621785	0.171413	3.62741	7	0.00842681	0.0749827
P62281	TS_NT-TS_EE	0.160979	0.182291	0.883091	17	0.389505	0.671383
P62301	TS_NT-TS_EE	-0.0159208	0.0987452	-0.161231	18	0.873707	0.946519
P62305	TS_NT-TS_EE	-0.0423507	0.0713677	-0.593416	8	0.569296	0.803774
P62307	TS_NT-TS_EE	-0.24949	0.266476	-0.936257	8	0.376539	0.659838
P62309	TS_NT-TS_EE	0.310304	0.141952	2.18597	7	0.0650649	0.272995
P62315	TS_NT-TS_EE	0.120241	0.250106	0.480759	8	0.64356	0.845215
P62317	TS_NT-TS_EE	-0.0951238	0.12824	-0.741762	6	0.486241	0.744517
P62320	TS_NT-TS_EE	-0.282553	0.0503319	-5.6138	15	4.93707e-05	0.00209909
P62331	TS_NT-TS_EE	-0.218224	0.104124	-2.0958	24	0.0468256	0.226488
P62334	TS_NT-TS_EE	-0.174478	0.0737538	-2.36568	32	0.0242218	0.149908
P62482	TS_NT-TS_EE	-0.245085	0.1053	-2.32749	67	0.0229687	0.145985
P62484	TS_NT-TS_EE	-0.0601619	0.115943	-0.518893	24	0.608587	0.826641
P62627	TS_NT-TS_EE	-0.0872542	0.0941088	-0.927163	13	0.370736	0.656826
P62631	TS_NT-TS_EE	-0.167457	0.067027	-2.49835	71	0.0147944	0.10767
P62702	TS_NT-TS_EE	0.0743026	0.0731702	1.01548	83	0.31283	0.607122
P62715	TS_NT-TS_EE	0.25426	0.183966	1.3821	7	0.209433	0.506909
P62717	TS_NT-TS_EE	0.442942	0.341961	1.2953	5	0.251795	0.547723
P62743	TS_NT-TS_EE	0.111309	0.0520092	2.14017	33	0.0398247	0.205936
P62746	TS_NT-TS_EE	-0.0275812	0.0636068	-0.43362	50	0.66643	0.85358
P62748	TS_NT-TS_EE	-0.0373767	0.0580202	-0.644201	14	0.529859	0.778447
P62751	TS_NT-TS_EE	0.250269	0.13155	1.90246	17	0.0741903	0.295508
P62754	TS_NT-TS_EE	-0.0886724	0.0757622	-1.1704	18	0.257101	0.550132
P62761	TS_NT-TS_EE	-0.297719	0.0410364	-7.255	87	1.5736e-10	4.63819e-08
P62774	TS_NT-TS_EE	-0.0658857	0.0769583	-0.856122	34	0.397924	0.6782
P62806	TS_NT-TS_EE	-0.718334	0.0945666	-7.59606	27	3.59584e-08	8.47899e-06
P62812	TS_NT-TS_EE	-0.104325	0.210347	-0.495969	4	0.645931	0.847111
P62814	TS_NT-TS_EE	-0.152779	0.0519207	-2.94254	176	0.00369404	0.0419514
P62821	TS_NT-TS_EE	-0.0796585	0.0185712	-4.28935	12	0.00105149	0.0174589
P62823	TS_NT-TS_EE	-0.053358	0.125587	-0.42487	22	0.675058	0.858569
P62827	TS_NT-TS_EE	-0.108194	0.0426839	-2.53478	46	0.0147179	0.107445
P62830	TS_NT-TS_EE	0.0883332	0.086548	1.02063	9	0.334081	0.625244
P62835	TS_NT-TS_EE	-0.029464	0.295796	-0.0996091	8	0.923106	0.968493
P62838	TS_NT-TS_EE	0.18105	0.102117	1.77296	7	0.119518	0.375107
P62843	TS_NT-TS_EE	-0.134409	0.0519287	-2.58833	5	0.0489358	0.231847
P62849	TS_NT-TS_EE	-0.122835	0.0903062	-1.36021	7	0.215942	0.511592
P62852	TS_NT-TS_EE	-0.0428598	0.0542865	-0.789512	8	0.452575	0.723612
P62855	TS_NT-TS_EE	-0.361347	0.149398	-2.4187	8	0.0419352	0.209943
P62858	TS_NT-TS_EE	-0.0529878	0.0413794	-1.28054	5	0.25654	0.550132
P62869	TS_NT-TS_EE	0.00968905	0.0436852	0.221792	43	0.825525	0.927389
P62874	TS_NT-TS_EE	-0.0220569	0.0708265	-0.311421	54	0.756679	0.901592
P62878	TS_NT-TS_EE	0.145017	0.26156	0.554432	5	0.603168	0.822597
P62880	TS_NT-TS_EE	-0.203647	0.0966214	-2.10768	35	0.0422919	0.21128
P62881	TS_NT-TS_EE	-0.00183582	0.107901	-0.0170139	48	0.986496	0.993127
P62889	TS_NT-TS_EE	-0.00994465	0.0325756	-0.30528	15	0.764348	0.903277
P62897	TS_NT-TS_EE	-0.965936	0.212746	-4.54034	42	4.664e-05	0.00203661
P62900	TS_NT-TS_EE	-0.0797197	0.0335335	-2.37732	7	0.0490755	0.231847
P62908	TS_NT-TS_EE	0.0227036	0.06187	0.366956	59	0.714964	0.879561
P62911	TS_NT-TS_EE	-0.21035	0.125819	-1.67185	7	0.138475	0.402991
P62918	TS_NT-TS_EE	0.0648271	0.0763611	0.848954	26	0.403656	0.681113
P62962	TS_NT-TS_EE	-0.00173163	0.077739	-0.0222749	44	0.982329	0.990733
P62983	TS_NT-TS_EE	0.118237	0.0616096	1.91914	45	0.0613222	0.262854
P62996	TS_NT-TS_EE	-0.207336	0.162204	-1.27825	7	0.241912	0.537872
P63001	TS_NT-TS_EE	0.0851227	0.0894593	0.951524	35	0.347863	0.641331
P63005	TS_NT-TS_EE	0.103672	0.0821605	1.26182	60	0.211897	0.507665
P63011	TS_NT-TS_EE	-0.0203039	0.0742425	-0.273481	36	0.786046	0.915463
P63017	TS_NT-TS_EE	0.0931852	0.0382556	2.43586	153	0.0160052	0.115413
P63024	TS_NT-TS_EE	0.179663	0.312283	0.575323	5	0.589993	0.813786
P63028	TS_NT-TS_EE	-0.190213	0.116332	-1.63508	33	0.111537	0.361271
P63037	TS_NT-TS_EE	0.13395	0.128287	1.04414	27	0.305679	0.60046
P63038	TS_NT-TS_EE	-0.0424637	0.0585876	-0.72479	169	0.469583	0.734305
P63040	TS_NT-TS_EE	-0.162981	0.127692	-1.27636	24	0.214041	0.508778
P63044	TS_NT-TS_EE	-0.0154516	0.0378042	-0.408727	22	0.686692	0.863082
P63046	TS_NT-TS_EE	-0.445442	0.106016	-4.20166	20	0.000439014	0.00989974
P63054	TS_NT-TS_EE	0.0508439	0.0804315	0.632139	18	0.535244	0.78192
P63073	TS_NT-TS_EE	-0.175231	0.092207	-1.90041	5	0.115802	0.369102
P63082	TS_NT-TS_EE	0.233693	0.236244	0.989201	9	0.348412	0.64184
P63085	TS_NT-TS_EE	0.226076	0.0813233	2.77996	100	0.00649628	0.0632136
P63087	TS_NT-TS_EE	0.570527	0.499702	1.14173	8	0.286585	0.582056
P63089	TS_NT-TS_EE	-0.602762	0.269434	-2.23714	6	0.0666084	0.276033
P63094	TS_NT-TS_EE	0.126719	0.10023	1.26428	39	0.213634	0.508324
P63101	TS_NT-TS_EE	-0.0712228	0.0563736	-1.26341	98	0.20944	0.506909
P63141	TS_NT-TS_EE	-0.18403	0.189688	-0.970175	6	0.369427	0.65669
P63143	TS_NT-TS_EE	0.259351	0.214258	1.21047	6	0.271616	0.564789
P63158	TS_NT-TS_EE	0.105429	0.1322	0.797499	36	0.430391	0.705347
P63168	TS_NT-TS_EE	-0.171877	0.130095	-1.32117	8	0.22298	0.518527
P63213	TS_NT-TS_EE	0.658201	0.200349	3.28527	9	0.00944936	0.0804431
P63216	TS_NT-TS_EE	-0.125009	0.121487	-1.02899	9	0.330343	0.625244
P63242	TS_NT-TS_EE	0.334254	0.165927	2.01446	27	0.0540215	0.247345
P63254	TS_NT-TS_EE	0.0400261	0.187373	0.213617	7	0.836934	0.934536
P63260	TS_NT-TS_EE	-0.175082	0.189471	-0.924057	8	0.382483	0.666083
P63276	TS_NT-TS_EE	0.0391011	0.156788	0.249388	25	0.805098	0.922997
P63280	TS_NT-TS_EE	0.00133406	0.046962	0.0284071	5	0.978436	0.989228
P63318	TS_NT-TS_EE	0.0398641	0.0472186	0.844246	180	0.399653	0.67846
P63321	TS_NT-TS_EE	-0.190038	0.0701355	-2.70958	8	0.0266755	0.158042
P63323	TS_NT-TS_EE	-0.153291	0.122816	-1.24814	24	0.224021	0.519412
P63325	TS_NT-TS_EE	0.274691	0.137742	1.99424	9	0.0772668	0.300652
P63328	TS_NT-TS_EE	-0.0699906	0.0680075	-1.02916	102	0.305839	0.60046
P63330	TS_NT-TS_EE	-0.0833965	0.175613	-0.474888	8	0.64756	0.848304
P67778	TS_NT-TS_EE	-0.0792566	0.0629613	-1.25881	83	0.211626	0.507665
P67871	TS_NT-TS_EE	-0.119645	0.0692889	-1.72676	26	0.0960752	0.338127
P67984	TS_NT-TS_EE	-0.183842	0.148187	-1.24061	18	0.230677	0.52605
P68037	TS_NT-TS_EE	-0.0272612	0.0872707	-0.312376	35	0.756609	0.901592
P68040	TS_NT-TS_EE	0.0723652	0.060697	1.19224	79	0.236737	0.532803
P68181	TS_NT-TS_EE	-0.226205	0.0855807	-2.64318	17	0.0170808	0.118895
P68254	TS_NT-TS_EE	-0.0266557	0.0495326	-0.538145	63	0.592373	0.81447
P68368	TS_NT-TS_EE	0.0314993	0.0645901	0.487681	51	0.627866	0.835501
P68369	TS_NT-TS_EE	-0.205616	0.326335	-0.630076	8	0.546216	0.790655
P68372	TS_NT-TS_EE	-0.194639	0.46976	-0.414337	8	0.689514	0.863082
P68404	TS_NT-TS_EE	-0.0444332	0.0764856	-0.580936	67	0.563233	0.800544
P68433	TS_NT-TS_EE	-1.3437	0.663816	-2.02421	6	0.089378	0.324736
P68510	TS_NT-TS_EE	-0.0144748	0.0659172	-0.21959	80	0.82675	0.92767
P70168	TS_NT-TS_EE	0.00205671	0.0700973	0.0293408	152	0.976631	0.989217
P70175	TS_NT-TS_EE	-0.0871346	0.0397461	-2.19228	63	0.0320615	0.178033
P70195	TS_NT-TS_EE	0.00151578	0.0728334	0.0208116	21	0.983592	0.991159
P70202	TS_NT-TS_EE	-0.108608	0.0621321	-1.74801	16	0.0996207	0.34334
P70206	TS_NT-TS_EE	0.018812	0.132119	0.142387	14	0.888804	0.954806
P70232	TS_NT-TS_EE	-0.00233876	0.0502127	-0.046577	4	0.965083	0.982964
P70236	TS_NT-TS_EE	0.165839	0.168827	0.982301	4	0.381567	0.665484
P70290	TS_NT-TS_EE	-0.0994853	0.151027	-0.658725	9	0.526564	0.776397
P70296	TS_NT-TS_EE	0.0273857	0.0492753	0.555768	97	0.579649	0.807551
P70297	TS_NT-TS_EE	-0.144264	0.0857026	-1.68331	36	0.100969	0.344054
P70333	TS_NT-TS_EE	-0.0867157	0.0199963	-4.33659	7	0.00341024	0.0398086
P70336	TS_NT-TS_EE	0.186887	0.0712896	2.62152	42	0.0121393	0.0947285
P70349	TS_NT-TS_EE	0.0529462	0.0923121	0.573556	32	0.570278	0.803774
P70362	TS_NT-TS_EE	-0.096355	0.179084	-0.538045	5	0.613623	0.829658
P70372	TS_NT-TS_EE	0.0567349	0.140653	0.403368	33	0.689279	0.863082
P70392	TS_NT-TS_EE	0.324706	0.240014	1.35286	6	0.224852	0.520341
P70398	TS_NT-TS_EE	-0.117482	0.0947638	-1.23974	50	0.220859	0.516141
P70399	TS_NT-TS_EE	-0.207956	0.105345	-1.97405	7	0.0889583	0.324736
P70404	TS_NT-TS_EE	-0.119844	0.0528579	-2.26729	76	0.026215	0.156891
P70414	TS_NT-TS_EE	-0.241537	0.0975096	-2.47706	49	0.0167453	0.118895
P70429	TS_NT-TS_EE	0.252935	0.15362	1.6465	7	0.143656	0.411242
P70441	TS_NT-TS_EE	0.127081	0.0224641	5.65705	21	1.29349e-05	0.000902833
P70663	TS_NT-TS_EE	-0.181117	0.0959424	-1.88777	14	0.0799608	0.30588
P70698	TS_NT-TS_EE	0.25843	0.325065	0.795008	7	0.452717	0.723612
P70699	TS_NT-TS_EE	0.267563	0.203428	1.31527	8	0.224863	0.520341
P70704	TS_NT-TS_EE	0.0375555	0.0495937	0.757263	73	0.45133	0.723477
P80313	TS_NT-TS_EE	0.0692917	0.092922	0.745697	97	0.457654	0.72621
P80314	TS_NT-TS_EE	-0.0835958	0.0645822	-1.29441	137	0.197702	0.491761
P80315	TS_NT-TS_EE	0.174482	0.0575716	3.03069	112	0.00303084	0.0366499
P80316	TS_NT-TS_EE	0.0412249	0.0513635	0.802611	146	0.423504	0.700264
P80317	TS_NT-TS_EE	-0.0997697	0.0483263	-2.0645	110	0.0413221	0.20925
P80318	TS_NT-TS_EE	-0.0212269	0.0591816	-0.358674	129	0.720426	0.883138
P80560	TS_NT-TS_EE	-0.382597	0.166437	-2.29876	3	0.105108	0.348404
P83093	TS_NT-TS_EE	-0.327927	0.0168323	-19.482	2	0.00262434	0.0323989
P83940	TS_NT-TS_EE	0.161947	0.0783867	2.066	26	0.0489264	0.231847
P84075	TS_NT-TS_EE	-0.157123	0.0470987	-3.33604	36	0.00198136	0.0266767
P84078	TS_NT-TS_EE	0.168043	0.562826	0.29857	5	0.777278	0.910945
P84084	TS_NT-TS_EE	-0.0691736	0.117736	-0.587531	32	0.56097	0.800223
P84086	TS_NT-TS_EE	0.108948	0.0373809	2.91453	33	0.0063532	0.0632104
P84089	TS_NT-TS_EE	-0.251439	0.0791496	-3.17675	9	0.0112433	0.0898702
P84091	TS_NT-TS_EE	0.0734686	0.0606072	1.21221	125	0.227718	0.524887
P84096	TS_NT-TS_EE	0.114802	0.0708307	1.62079	27	0.116684	0.370811
P84099	TS_NT-TS_EE	0.132097	0.0693447	1.90493	14	0.0775399	0.301217
P84104	TS_NT-TS_EE	-0.154974	0.0765503	-2.02447	9	0.0735888	0.294106
P84228	TS_NT-TS_EE	-1.4732	0.548624	-2.68525	7	0.0313001	0.176569
P84244	TS_NT-TS_EE	-1.63535	0.768449	-2.12811	8	0.0659864	0.275391
P85094	TS_NT-TS_EE	0.279231	0.0846132	3.30009	8	0.0108574	0.0882817
P97300	TS_NT-TS_EE	-0.101662	0.0572002	-1.77731	59	0.0806722	0.306815
P97315	TS_NT-TS_EE	0.0527561	0.0576476	0.915149	45	0.364991	0.656181
P97351	TS_NT-TS_EE	0.0148351	0.0654252	0.226749	35	0.821938	0.925572
P97352	TS_NT-TS_EE	0.0557126	0.206408	0.269915	4	0.800579	0.920412
P97355	TS_NT-TS_EE	-0.311868	0.180186	-1.73081	12	0.109092	0.356286
P97370	TS_NT-TS_EE	0.00955969	0.10502	0.0910274	25	0.928196	0.969304
P97371	TS_NT-TS_EE	-0.0539788	0.171216	-0.315266	7	0.76175	0.903277
P97372	TS_NT-TS_EE	-0.362859	0.250823	-1.44667	7	0.191239	0.483842
P97379	TS_NT-TS_EE	0.0120636	0.081317	0.148353	37	0.88287	0.951363
P97384	TS_NT-TS_EE	-0.079995	0.0727724	-1.09925	23	0.283033	0.578329
P97390	TS_NT-TS_EE	0.0182889	0.242905	0.0752924	4	0.943597	0.973416
P97427	TS_NT-TS_EE	-0.172771	0.0455888	-3.78976	183	0.000204524	0.00595391
P97441	TS_NT-TS_EE	0.163976	0.0574852	2.8525	14	0.0127868	0.097701
P97447	TS_NT-TS_EE	-0.0907362	0.0878477	-1.03288	13	0.320493	0.615409
P97450	TS_NT-TS_EE	-0.145011	0.0718462	-2.01835	43	0.0498198	0.234481
P97461	TS_NT-TS_EE	-0.0207506	0.1107	-0.187449	6	0.857487	0.943076
P97492	TS_NT-TS_EE	-0.150701	0.126147	-1.19465	28	0.242248	0.537872
P97493	TS_NT-TS_EE	0.175239	0.117636	1.48967	8	0.174639	0.458063
P97494	TS_NT-TS_EE	0.0148228	0.0898587	0.164957	7	0.873641	0.946519
P97797	TS_NT-TS_EE	0.135599	0.0897755	1.51042	72	0.135312	0.397344
P97798	TS_NT-TS_EE	0.049024	0.17935	0.273342	7	0.79248	0.918621
P97807	TS_NT-TS_EE	-0.0597208	0.0413054	-1.44584	114	0.150966	0.422778
P97822	TS_NT-TS_EE	-0.254969	0.108464	-2.35073	7	0.0510326	0.236455
P97823	TS_NT-TS_EE	-0.122515	0.160482	-0.763421	7	0.470155	0.734305
P97825	TS_NT-TS_EE	-0.209697	0.0972146	-2.15705	9	0.0593521	0.259029
P97855	TS_NT-TS_EE	0.0990791	0.231427	0.428122	7	0.681426	0.862239
P98086	TS_NT-TS_EE	-0.161741	0.181427	-0.891495	6	0.406991	0.682564
P99024	TS_NT-TS_EE	0.118332	0.104006	1.13774	27	0.265224	0.55889
P99026	TS_NT-TS_EE	-0.195463	0.0694025	-2.81637	31	0.0083734	0.0747897
P99027	TS_NT-TS_EE	-0.0571687	0.0786593	-0.726789	18	0.476702	0.738543
P99028	TS_NT-TS_EE	0.113272	0.0183108	6.18604	18	7.71671e-06	0.000627448
P99029	TS_NT-TS_EE	0.00827291	0.0802867	0.103042	79	0.918191	0.968289
Q00493	TS_NT-TS_EE	0.0842331	0.105921	0.795244	60	0.429606	0.705257
Q00612	TS_NT-TS_EE	0.320931	0.082762	3.87776	20	0.000936164	0.0163517
Q00623	TS_NT-TS_EE	0.0114742	0.129354	0.0887038	29	0.929927	0.969822
Q00896	TS_NT-TS_EE	0.195518	0.80144	0.243959	6	0.815391	0.925572
Q00897	TS_NT-TS_EE	0.103074	0.335332	0.307379	6	0.768945	0.906133
Q00PI9	TS_NT-TS_EE	-0.24007	0.0603072	-3.98079	26	0.000491516	0.010633
Q01063	TS_NT-TS_EE	-0.16723	0.280105	-0.597025	5	0.576495	0.807178
Q01065	TS_NT-TS_EE	0.000851535	0.0435071	0.0195723	5	0.985142	0.992296
Q01097	TS_NT-TS_EE	-0.142826	0.411711	-0.346908	5	0.742784	0.892704
Q01405	TS_NT-TS_EE	-0.155008	0.0921268	-1.68256	28	0.103582	0.348404
Q01730	TS_NT-TS_EE	-0.0117399	0.428922	-0.0273707	5	0.979223	0.989228
Q01768	TS_NT-TS_EE	-0.11694	0.0799695	-1.46231	9	0.177679	0.461695
Q01853	TS_NT-TS_EE	-0.115776	0.0486526	-2.37965	276	0.018009	0.122378
Q02053	TS_NT-TS_EE	0.0492644	0.0485865	1.01395	244	0.311611	0.606027
Q02248	TS_NT-TS_EE	0.0882739	0.0690903	1.27766	111	0.204035	0.501683
Q02357	TS_NT-TS_EE	-0.0924781	0.302807	-0.305403	5	0.772365	0.908596
Q02819	TS_NT-TS_EE	0.0180772	0.186129	0.0971223	11	0.924376	0.968493
Q03137	TS_NT-TS_EE	-0.0288995	0.0953096	-0.303217	39	0.763336	0.903277
Q03265	TS_NT-TS_EE	-0.0929571	0.0505446	-1.83911	207	0.0673312	0.27755
Q03517	TS_NT-TS_EE	-0.228459	0.149819	-1.5249	33	0.136812	0.400749
Q03734	TS_NT-TS_EE	0.156652	0.567798	0.275894	4	0.796297	0.919974
Q03958	TS_NT-TS_EE	0.217741	0.0502795	4.33062	6	0.00492534	0.0525518
Q04447	TS_NT-TS_EE	-0.0884869	0.0500568	-1.76773	141	0.0792693	0.30542
Q04690	TS_NT-TS_EE	0.280199	0.214368	1.30709	6	0.239038	0.535789
Q05512	TS_NT-TS_EE	0.17903	0.100722	1.77746	6	0.125817	0.384134
Q05816	TS_NT-TS_EE	-0.100382	0.0651561	-1.54064	45	0.130407	0.390229
Q05920	TS_NT-TS_EE	0.0114261	0.053561	0.213328	118	0.831439	0.930585
Q05D44	TS_NT-TS_EE	-0.109782	0.128462	-0.854588	15	0.406222	0.682244
Q06138	TS_NT-TS_EE	0.420113	0.173084	2.42722	30	0.0214302	0.138445
Q06185	TS_NT-TS_EE	-0.297501	0.0710139	-4.18934	18	0.00055112	0.0112029
Q06335	TS_NT-TS_EE	0.122893	0.15667	0.784407	8	0.455398	0.72516
Q06890	TS_NT-TS_EE	-0.0962424	0.0680145	-1.41503	20	0.172443	0.454324
Q07076	TS_NT-TS_EE	-0.0531582	0.066854	-0.795139	48	0.430447	0.705347
Q07417	TS_NT-TS_EE	-0.376562	0.293647	-1.28236	8	0.235623	0.531675
Q07813	TS_NT-TS_EE	-0.213766	0.206304	-1.03617	6	0.340068	0.632897
Q08331	TS_NT-TS_EE	0.368338	0.100369	3.66983	49	0.000598614	0.0115699
Q08460	TS_NT-TS_EE	-0.0613657	0.108168	-0.567319	17	0.577913	0.807551
Q08642	TS_NT-TS_EE	0.170366	0.0611348	2.78672	11	0.0176901	0.120908
Q0GNC1	TS_NT-TS_EE	-0.1117	0.0250054	-4.46705	5	0.00659726	0.0636993
Q0KL02	TS_NT-TS_EE	-0.322687	0.241563	-1.33583	15	0.20152	0.499142
Q0VBF8	TS_NT-TS_EE	0.226734	0.166447	1.3622	4	0.244797	0.539859
Q0VE82	TS_NT-TS_EE	-0.519454	0.0435198	-11.9361	22	4.40488e-11	1.56464e-08
Q0VGY8	TS_NT-TS_EE	0.00620116	0.258367	0.0240013	7	0.981521	0.990341
Q11011	TS_NT-TS_EE	0.0882325	0.0545786	1.61661	169	0.107827	0.354232
Q11136	TS_NT-TS_EE	0.0121637	0.140108	0.0868164	24	0.931538	0.971072
Q148V7	TS_NT-TS_EE	-0.214258	0.0672961	-3.18381	7	0.0154088	0.111797
Q14BB9	TS_NT-TS_EE	-0.445488	0.266079	-1.67427	5	0.154932	0.427761
Q14BI2	TS_NT-TS_EE	0.0220555	0.355872	0.0619759	8	0.952102	0.975688
Q14CH0	TS_NT-TS_EE	0.00900342	0.334244	0.0269366	4	0.979801	0.989228
Q2NL51	TS_NT-TS_EE	0.313684	0.0768873	4.07979	24	0.000430617	0.00989974
Q2PFD7	TS_NT-TS_EE	-0.367916	0.103921	-3.54036	47	0.000913258	0.0163141
Q2TPA8	TS_NT-TS_EE	-0.258966	0.0535044	-4.84009	5	0.00471459	0.0508992
Q3B7Z2	TS_NT-TS_EE	0.116391	0.296581	0.392443	8	0.70498	0.874151
Q3KNM2	TS_NT-TS_EE	-0.312268	0.119781	-2.60698	8	0.0312768	0.176569
Q3TBL6	TS_NT-TS_EE	0.462463	0.475123	0.973355	8	0.358885	0.650461
Q3TBW2	TS_NT-TS_EE	0.179755	0.0131886	13.6295	2	0.00534008	0.0557164
Q3TC72	TS_NT-TS_EE	0.0626374	0.253973	0.24663	14	0.808774	0.923978
Q3TDD9	TS_NT-TS_EE	-0.0366405	0.06994	-0.523884	6	0.619139	0.830285
Q3TDK6	TS_NT-TS_EE	-0.0336528	0.135854	-0.247713	21	0.806762	0.923622
Q3TDN2	TS_NT-TS_EE	-0.0573333	0.00999372	-5.73694	5	0.00225418	0.0287316
Q3TDQ1	TS_NT-TS_EE	-0.126872	0.25723	-0.493222	6	0.639386	0.844161
Q3TEA8	TS_NT-TS_EE	0.0185669	0.0788795	0.235383	12	0.81788	0.925572
Q3TES0	TS_NT-TS_EE	-0.0499263	0.297937	-0.167573	8	0.871078	0.946519
Q3THE2	TS_NT-TS_EE	0.00793531	0.0674305	0.117681	40	0.906909	0.963834
Q3THK7	TS_NT-TS_EE	0.0696964	0.0774875	0.899453	42	0.37354	0.657477
Q3THS6	TS_NT-TS_EE	0.353714	0.113543	3.11524	16	0.00666372	0.0638742
Q3TMH2	TS_NT-TS_EE	-0.197143	0.155665	-1.26645	8	0.24098	0.537081
Q3TRR0	TS_NT-TS_EE	0.171203	0.375063	0.456465	4	0.671743	0.85759
Q3TXS7	TS_NT-TS_EE	0.0487659	0.0738118	0.660679	74	0.51087	0.766509
Q3TXX4	TS_NT-TS_EE	0.36348	0.0725445	5.01045	26	3.26913e-05	0.00164013
Q3U0V1	TS_NT-TS_EE	0.145385	0.0803026	1.81047	43	0.0772138	0.300652
Q3U1J4	TS_NT-TS_EE	0.0422444	0.0795311	0.531169	35	0.598657	0.819389
Q3U5C8	TS_NT-TS_EE	-0.384806	0.307717	-1.25052	8	0.246446	0.541412
Q3U898	TS_NT-TS_EE	0.105151	0.0174623	6.02161	5	0.00181667	0.0253474
Q3UDP0	TS_NT-TS_EE	-0.15078	0.14617	-1.03154	8	0.332462	0.625244
Q3UGC7	TS_NT-TS_EE	-0.28207	0.0757833	-3.72207	5	0.0136828	0.102124
Q3UGR5	TS_NT-TS_EE	-0.112486	0.0973908	-1.155	24	0.259462	0.553676
Q3UGS4	TS_NT-TS_EE	0.147808	0.155139	0.952745	8	0.368614	0.65669
Q3UH60	TS_NT-TS_EE	-0.158337	0.0904032	-1.75145	13	0.10341	0.348404
Q3UH66	TS_NT-TS_EE	-0.00431838	0.342522	-0.0126076	8	0.99025	0.994388
Q3UHB1	TS_NT-TS_EE	0.0216127	0.0698506	0.309413	72	0.757901	0.902136
Q3UHB8	TS_NT-TS_EE	0.114486	0.340316	0.33641	5	0.750221	0.897525
Q3UHD9	TS_NT-TS_EE	0.0219208	0.0707606	0.309788	64	0.757728	0.902136
Q3UHJ0	TS_NT-TS_EE	0.112174	0.0464321	2.41587	219	0.0165176	0.118746
Q3UHK6	TS_NT-TS_EE	-0.267583	0.162624	-1.64541	7	0.143882	0.411242
Q3UHL1	TS_NT-TS_EE	0.0319906	0.0664974	0.48108	138	0.631222	0.838547
Q3UHX2	TS_NT-TS_EE	-0.205265	0.246643	-0.832234	8	0.429418	0.705257
Q3UIU2	TS_NT-TS_EE	0.0572837	0.109653	0.522409	22	0.606607	0.825854
Q3UJD6	TS_NT-TS_EE	0.0915513	0.496029	0.184569	6	0.859648	0.943331
Q3UJP5	TS_NT-TS_EE	-0.127586	0.43272	-0.294846	5	0.779961	0.911372
Q3UJU9	TS_NT-TS_EE	0.0165357	0.22776	0.0726015	6	0.944483	0.973416
Q3UKC1	TS_NT-TS_EE	-0.0443616	0.328169	-0.135179	4	0.899	0.963561
Q3ULD5	TS_NT-TS_EE	0.319032	0.265213	1.20293	6	0.274314	0.568394
Q3ULJ0	TS_NT-TS_EE	0.0465821	0.0780678	0.596687	32	0.554915	0.798346
Q3UM45	TS_NT-TS_EE	0.121658	0.0752646	1.61641	74	0.110262	0.359114
Q3UMC0	TS_NT-TS_EE	0.0658815	0.0986699	0.667696	8	0.523119	0.774334
Q3UMR5	TS_NT-TS_EE	-0.0655548	0.0710588	-0.922544	31	0.36337	0.655567
Q3UMU9	TS_NT-TS_EE	0.136627	0.148464	0.920271	7	0.388045	0.670185
Q3UNH4	TS_NT-TS_EE	-0.148009	0.0933195	-1.58604	9	0.147191	0.416659
Q3UNZ8	TS_NT-TS_EE	0.0801326	0.299032	0.267974	8	0.795499	0.9197
Q3UPL0	TS_NT-TS_EE	0.0709343	0.0793439	0.894011	34	0.377601	0.661013
Q3UQ44	TS_NT-TS_EE	-0.0496311	0.188543	-0.263235	17	0.795533	0.9197
Q3URE1	TS_NT-TS_EE	0.786251	0.288296	2.72723	6	0.0343119	0.187511
Q3USB7	TS_NT-TS_EE	0.544037	0.1852	2.93757	5	0.0323476	0.178631
Q3UTH8	TS_NT-TS_EE	-0.273894	0.227568	-1.20357	7	0.267874	0.562179
Q3UTQ8	TS_NT-TS_EE	-0.0923376	0.178133	-0.518363	8	0.618233	0.830285
Q3UTZ3	TS_NT-TS_EE	-0.111025	0.419031	-0.264957	6	0.79991	0.920412
Q3UUG6	TS_NT-TS_EE	-0.308458	0.133804	-2.3053	30	0.0282448	0.165675
Q3UUI3	TS_NT-TS_EE	-0.0588859	0.0689017	-0.854636	24	0.401203	0.679625
Q3UVX5	TS_NT-TS_EE	-0.0295556	0.0919634	-0.321384	16	0.752079	0.89864
Q3UX10	TS_NT-TS_EE	-0.531425	0.777148	-0.683815	6	0.519613	0.771567
Q3UYC0	TS_NT-TS_EE	0.164803	0.143724	1.14666	14	0.270743	0.564468
Q3UYG8	TS_NT-TS_EE	0.034809	0.167119	0.208288	11	0.83881	0.936069
Q3V3R1	TS_NT-TS_EE	0.395556	0.0701267	5.64059	6	0.00133037	0.0202387
Q3V3V9	TS_NT-TS_EE	-0.323602	0.0658612	-4.9134	5	0.00442272	0.0485059
Q4ACU6	TS_NT-TS_EE	-0.0422866	0.114392	-0.369666	9	0.72018	0.883138
Q4KML4	TS_NT-TS_EE	-0.289333	0.248794	-1.16295	8	0.278365	0.574601
Q4KMM3	TS_NT-TS_EE	0.0389672	0.0473732	0.822558	167	0.411932	0.689117
Q4KUS2	TS_NT-TS_EE	-0.114496	0.227423	-0.50345	7	0.630101	0.83753
Q4V9Z5	TS_NT-TS_EE	-0.355552	0.105325	-3.37575	11	0.0061889	0.0618365
Q4VAA2	TS_NT-TS_EE	-0.143982	0.0949674	-1.51612	26	0.141554	0.409001
Q4VAE3	TS_NT-TS_EE	0.384559	0.234034	1.64318	8	0.13897	0.403065
Q501J6	TS_NT-TS_EE	-0.0421883	0.0956397	-0.441117	4	0.681923	0.862239
Q505D7	TS_NT-TS_EE	0.0725688	0.249067	0.291362	7	0.779219	0.911372
Q505F5	TS_NT-TS_EE	0.0272875	0.0813406	0.335472	24	0.740184	0.892704
Q52KR3	TS_NT-TS_EE	-0.236708	0.300238	-0.788402	6	0.460467	0.727478
Q56A07	TS_NT-TS_EE	-0.112712	0.0718249	-1.56926	18	0.133998	0.39595
Q59J78	TS_NT-TS_EE	-0.135851	0.144963	-0.937147	8	0.376108	0.659838
Q5DQR4	TS_NT-TS_EE	-0.0451291	0.111621	-0.404306	32	0.688677	0.863082
Q5DTL9	TS_NT-TS_EE	-0.24572	0.0850476	-2.88921	26	0.00768846	0.070269
Q5DTT1	TS_NT-TS_EE	-0.430013	0.282078	-1.52445	8	0.165904	0.445134
Q5DU25	TS_NT-TS_EE	0.232345	0.0991888	2.34245	8	0.0472348	0.22777
Q5EBJ4	TS_NT-TS_EE	0.0259557	0.145304	0.17863	19	0.860119	0.943331
Q5FWK3	TS_NT-TS_EE	0.152107	0.0710236	2.14165	68	0.0358074	0.193213
Q5HZI9	TS_NT-TS_EE	0.566289	0.450127	1.25806	7	0.248707	0.544303
Q5M8N0	TS_NT-TS_EE	-0.0668169	0.113	-0.591298	8	0.570646	0.803814
Q5M8N4	TS_NT-TS_EE	0.112077	0.0963377	1.16337	7	0.282797	0.578329
Q5PR73	TS_NT-TS_EE	-0.0228191	0.0673307	-0.338911	45	0.736253	0.890318
Q5RJI5	TS_NT-TS_EE	0.353229	0.11285	3.13007	18	0.00578569	0.0593159
Q5SP85	TS_NT-TS_EE	0.0377099	0.172218	0.218966	8	0.832159	0.93085
Q5SQX6	TS_NT-TS_EE	-0.0727685	0.0602261	-1.20826	95	0.229948	0.525833
Q5SRX1	TS_NT-TS_EE	0.00702012	0.0715953	0.0980528	88	0.922113	0.968493
Q5SSL4	TS_NT-TS_EE	0.14848	0.056515	2.62727	84	0.0102297	0.0843414
Q5SSM3	TS_NT-TS_EE	0.299437	0.201636	1.48504	21	0.152392	0.42499
Q5SUF2	TS_NT-TS_EE	-0.780487	0.301985	-2.58453	5	0.0491617	0.231847
Q5SVL6	TS_NT-TS_EE	-0.0469528	0.254735	-0.18432	5	0.861005	0.943424
Q5SXY1	TS_NT-TS_EE	0.0435678	0.424047	0.102743	4	0.923112	0.968493
Q5U3K5	TS_NT-TS_EE	-0.330963	0.196741	-1.68223	8	0.131027	0.390761
Q5U458	TS_NT-TS_EE	-0.0887478	0.193569	-0.45848	7	0.660502	0.850706
Q5XJY5	TS_NT-TS_EE	-0.343855	0.0736434	-4.66919	9	0.00116994	0.0188937
Q60597	TS_NT-TS_EE	-0.00402899	0.0489759	-0.0822648	243	0.934504	0.972445
Q60598	TS_NT-TS_EE	0.112739	0.0609724	1.84901	65	0.0690049	0.281999
Q60605	TS_NT-TS_EE	0.0766027	0.0679391	1.12752	48	0.265128	0.55889
Q60625	TS_NT-TS_EE	-0.0574354	0.0987417	-0.581673	75	0.562531	0.800544
Q60631	TS_NT-TS_EE	0.0743194	0.0700172	1.06145	65	0.292416	0.587865
Q60634	TS_NT-TS_EE	-0.114471	0.328496	-0.348469	9	0.735501	0.890318
Q60649	TS_NT-TS_EE	-0.536845	0.354211	-1.51561	6	0.1804	0.465919
Q60668	TS_NT-TS_EE	-0.133325	0.09847	-1.35397	51	0.181716	0.467269
Q60676	TS_NT-TS_EE	-0.188948	0.0855311	-2.20911	21	0.0384124	0.201729
Q60692	TS_NT-TS_EE	-0.112923	0.115889	-0.974408	32	0.337163	0.629976
Q60737	TS_NT-TS_EE	0.0402925	0.107338	0.375379	51	0.708936	0.876597
Q60749	TS_NT-TS_EE	0.34045	0.221076	1.53997	8	0.162132	0.439434
Q60759	TS_NT-TS_EE	0.233648	0.538939	0.433532	4	0.686984	0.863082
Q60771	TS_NT-TS_EE	-1.04294	0.204241	-5.10639	15	0.000128957	0.00422333
Q60780	TS_NT-TS_EE	0.205094	0.166865	1.2291	7	0.258744	0.552643
Q60817	TS_NT-TS_EE	0.0721344	0.0831023	0.868019	30	0.392275	0.674678
Q60854	TS_NT-TS_EE	-0.274334	0.0894072	-3.06836	15	0.00780546	0.0710628
Q60864	TS_NT-TS_EE	0.0626248	0.0457465	1.36895	152	0.173034	0.455372
Q60865	TS_NT-TS_EE	0.0446737	0.0785443	0.56877	6	0.59015	0.813786
Q60870	TS_NT-TS_EE	-0.0491955	0.187459	-0.262434	8	0.799618	0.920412
Q60875	TS_NT-TS_EE	-0.0192443	0.0812728	-0.236787	48	0.81383	0.925392
Q60899	TS_NT-TS_EE	-0.0633535	0.181357	-0.349329	5	0.741073	0.892704
Q60900	TS_NT-TS_EE	0.0270466	0.218355	0.123865	8	0.904478	0.963834
Q60902	TS_NT-TS_EE	-0.090534	0.0756007	-1.19753	31	0.240177	0.535798
Q60930	TS_NT-TS_EE	-0.0570034	0.0591774	-0.963262	70	0.338732	0.631906
Q60931	TS_NT-TS_EE	-0.0416902	0.0207229	-2.0118	45	0.0502516	0.235573
Q60932	TS_NT-TS_EE	-0.145319	0.0471322	-3.08323	107	0.00260507	0.0323303
Q60960	TS_NT-TS_EE	-0.622931	0.175876	-3.54187	8	0.00759912	0.0697924
Q60972	TS_NT-TS_EE	-0.35431	0.0558639	-6.34238	4	0.00316509	0.037504
Q60996	TS_NT-TS_EE	0.0321777	0.115401	0.278833	28	0.782422	0.91289
Q61016	TS_NT-TS_EE	0.100615	0.208167	0.483336	8	0.641808	0.845215
Q61024	TS_NT-TS_EE	-0.0134604	0.145577	-0.092462	6	0.929341	0.96964
Q61029	TS_NT-TS_EE	-0.0056185	0.218576	-0.025705	10	0.979998	0.989228
Q61035	TS_NT-TS_EE	0.223061	0.0998964	2.23293	17	0.0392887	0.204962
Q61036	TS_NT-TS_EE	0.0583044	0.0653933	0.891596	6	0.406941	0.682564
Q61074	TS_NT-TS_EE	0.206155	0.348818	0.591009	7	0.573095	0.805876
Q61081	TS_NT-TS_EE	-0.0537403	0.120187	-0.447137	39	0.657249	0.850706
Q61097	TS_NT-TS_EE	-0.164993	0.136336	-1.21019	7	0.26548	0.558931
Q61102	TS_NT-TS_EE	-0.220221	0.0827833	-2.66021	14	0.0186532	0.124602
Q61137	TS_NT-TS_EE	-0.197715	0.0717224	-2.75667	33	0.0094384	0.0804431
Q61151	TS_NT-TS_EE	0.0587918	0.0781321	0.752467	63	0.454573	0.724735
Q61166	TS_NT-TS_EE	0.0284971	0.071128	0.400645	24	0.692226	0.865007
Q61171	TS_NT-TS_EE	0.00848754	0.073199	0.115952	81	0.907978	0.963834
Q61187	TS_NT-TS_EE	0.0563957	0.168584	0.334525	5	0.75156	0.89864
Q61205	TS_NT-TS_EE	0.116037	0.247347	0.469126	7	0.65324	0.850706
Q61206	TS_NT-TS_EE	-0.237807	0.103351	-2.30097	53	0.0253559	0.154322
Q61207	TS_NT-TS_EE	0.161543	0.0670742	2.40842	83	0.0182365	0.122512
Q61234	TS_NT-TS_EE	0.106153	0.299512	0.354419	4	0.74092	0.892704
Q61239	TS_NT-TS_EE	0.411862	0.406391	1.01346	8	0.340507	0.633213
Q61290	TS_NT-TS_EE	-0.215661	0.270101	-0.798445	7	0.450847	0.723327
Q61301	TS_NT-TS_EE	-0.106369	0.102406	-1.0387	110	0.301223	0.596864
Q61316	TS_NT-TS_EE	-0.0380156	0.0423864	-0.896883	222	0.370753	0.656826
Q61330	TS_NT-TS_EE	-0.0331586	0.20108	-0.164902	7	0.873682	0.946519
Q61337	TS_NT-TS_EE	-0.0323867	0.268099	-0.120801	5	0.908553	0.963834
Q61361	TS_NT-TS_EE	-0.163057	0.0459636	-3.54753	103	0.000587066	0.0115699
Q61387	TS_NT-TS_EE	0.308651	0.102365	3.01519	6	0.0235427	0.148204
Q61411	TS_NT-TS_EE	-0.342407	0.370362	-0.924518	9	0.379338	0.663068
Q61425	TS_NT-TS_EE	-0.183649	0.157798	-1.16383	40	0.25139	0.547347
Q61481	TS_NT-TS_EE	-0.0788815	0.0586184	-1.34568	17	0.196081	0.490306
Q61490	TS_NT-TS_EE	-0.2214	0.0940132	-2.35499	32	0.0248207	0.152414
Q61543	TS_NT-TS_EE	-0.208894	0.0769773	-2.71371	27	0.0114456	0.0911781
Q61548	TS_NT-TS_EE	-0.0298489	0.0690157	-0.432494	149	0.666008	0.85358
Q61553	TS_NT-TS_EE	0.0700494	0.0652063	1.07427	104	0.285186	0.581218
Q61584	TS_NT-TS_EE	-0.310633	0.131743	-2.35787	5	0.0649225	0.272883
Q61595	TS_NT-TS_EE	0.400643	0.0745206	5.37627	6	0.00170165	0.0240269
Q61598	TS_NT-TS_EE	-0.0667771	0.0541928	-1.23221	130	0.220093	0.515032
Q61599	TS_NT-TS_EE	0.364917	0.175485	2.07948	8	0.0711725	0.287174
Q61644	TS_NT-TS_EE	0.081845	0.040792	2.0064	131	0.0468728	0.226488
Q61656	TS_NT-TS_EE	-0.0358341	0.106707	-0.335819	35	0.739012	0.892704
Q61696	TS_NT-TS_EE	0.167203	0.052682	3.17381	18	0.00525641	0.0550872
Q61699	TS_NT-TS_EE	-0.0420453	0.0563211	-0.746529	163	0.456423	0.725233
Q61735	TS_NT-TS_EE	-0.0766788	0.0599836	-1.27833	13	0.223486	0.519192
Q61753	TS_NT-TS_EE	0.170441	0.0495046	3.44292	84	0.000899656	0.0163141
Q61768	TS_NT-TS_EE	0.284616	0.197055	1.44435	9	0.182538	0.468361
Q61792	TS_NT-TS_EE	-0.0364802	0.113397	-0.321703	35	0.749591	0.897226
Q61831	TS_NT-TS_EE	0.018799	0.237785	0.079059	7	0.939198	0.973416
Q61838	TS_NT-TS_EE	-0.0541773	0.080547	-0.672617	41	0.504964	0.762295
Q61879	TS_NT-TS_EE	-0.139116	0.0632398	-2.19982	219	0.0288658	0.168063
Q61881	TS_NT-TS_EE	-0.441423	0.524455	-0.84168	7	0.427782	0.704319
Q61885	TS_NT-TS_EE	-0.272597	0.0699119	-3.89915	60	0.000246217	0.00645089
Q61937	TS_NT-TS_EE	-0.195272	0.110424	-1.76838	42	0.0842599	0.315001
Q61941	TS_NT-TS_EE	-0.0641505	0.0997479	-0.643126	32	0.524724	0.775226
Q61990	TS_NT-TS_EE	-0.219217	0.0617583	-3.54959	32	0.00121752	0.0192679
Q62048	TS_NT-TS_EE	-0.0695918	0.0919573	-0.756784	36	0.454104	0.724477
Q62059	TS_NT-TS_EE	-0.205573	0.115017	-1.78733	32	0.0833593	0.312995
Q62083	TS_NT-TS_EE	-0.0635333	0.195133	-0.325589	8	0.753088	0.898674
Q62093	TS_NT-TS_EE	0.0139207	0.11874	0.117237	9	0.909247	0.963834
Q62108	TS_NT-TS_EE	-0.133116	0.0937453	-1.41998	106	0.158549	0.433593
Q62165	TS_NT-TS_EE	-0.312206	0.247892	-1.25944	7	0.248239	0.544003
Q62167	TS_NT-TS_EE	-0.0388307	0.0454756	-0.853879	50	0.397244	0.6782
Q62188	TS_NT-TS_EE	-0.141565	0.0711229	-1.99043	123	0.0487608	0.231847
Q62205	TS_NT-TS_EE	-0.245769	0.111498	-2.20426	17	0.0415751	0.209474
Q62241	TS_NT-TS_EE	0.0103908	0.214837	0.0483658	8	0.96261	0.981338
Q62261	TS_NT-TS_EE	-0.0391626	0.0267498	-1.46404	813	0.14357	0.411242
Q62277	TS_NT-TS_EE	-0.0115284	0.123627	-0.0932511	26	0.926419	0.968734
Q62283	TS_NT-TS_EE	0.698994	0.309758	2.25658	7	0.0586264	0.257318
Q62318	TS_NT-TS_EE	0.174113	0.0915894	1.90102	14	0.0780851	0.302339
Q62348	TS_NT-TS_EE	-0.0452889	0.102757	-0.440735	16	0.665301	0.853526
Q62393	TS_NT-TS_EE	-0.131164	0.0653044	-2.0085	16	0.0617774	0.26342
Q62417	TS_NT-TS_EE	-0.23019	0.100969	-2.2798	15	0.0376647	0.198688
Q62418	TS_NT-TS_EE	-0.142861	0.0683814	-2.08918	50	0.041801	0.209943
Q62419	TS_NT-TS_EE	-0.121584	0.116502	-1.04362	18	0.310476	0.605044
Q62420	TS_NT-TS_EE	0.0280948	0.0432171	0.650085	61	0.518078	0.770744
Q62421	TS_NT-TS_EE	-0.0444576	0.0729713	-0.609247	8	0.559261	0.79941
Q62422	TS_NT-TS_EE	-0.121532	0.271517	-0.447605	8	0.66631	0.85358
Q62425	TS_NT-TS_EE	-0.0927722	0.035948	-2.58073	36	0.0140821	0.103768
Q62426	TS_NT-TS_EE	0.191122	0.122023	1.56627	7	0.161267	0.438602
Q62433	TS_NT-TS_EE	0.320987	0.0789094	4.06779	62	0.00013639	0.0044056
Q62442	TS_NT-TS_EE	-0.276921	0.122347	-2.2634	7	0.0580399	0.25581
Q62443	TS_NT-TS_EE	0.116544	0.0779846	1.49444	47	0.141744	0.409001
Q62446	TS_NT-TS_EE	0.0594362	0.0441254	1.34698	17	0.195668	0.489794
Q62448	TS_NT-TS_EE	-0.687386	0.679711	-1.01129	4	0.36908	0.65669
Q62465	TS_NT-TS_EE	0.0510802	0.0780619	0.654355	46	0.516142	0.770183
Q62523	TS_NT-TS_EE	0.190291	0.110065	1.7289	15	0.104348	0.348404
Q63810	TS_NT-TS_EE	-0.310445	0.0819851	-3.7866	60	0.000355596	0.00857118
Q63836	TS_NT-TS_EE	0.0618472	0.173641	0.356179	5	0.736243	0.890318
Q63844	TS_NT-TS_EE	0.287997	0.0889402	3.2381	37	0.00254181	0.0317121
Q63912	TS_NT-TS_EE	-0.123893	0.0721897	-1.71621	24	0.099006	0.342814
Q63932	TS_NT-TS_EE	0.0106285	0.205551	0.0517071	6	0.960441	0.980398
Q64010	TS_NT-TS_EE	0.0951417	0.0801724	1.18671	34	0.243567	0.53903
Q640R3	TS_NT-TS_EE	0.191924	0.146368	1.31124	36	0.198079	0.492172
Q64105	TS_NT-TS_EE	0.0267496	0.0289515	0.923946	47	0.360234	0.65219
Q64133	TS_NT-TS_EE	-0.0714495	0.175781	-0.406469	21	0.688511	0.863082
Q641P0	TS_NT-TS_EE	0.0158456	0.0751172	0.210946	50	0.833787	0.932229
Q64213	TS_NT-TS_EE	-0.142376	0.214134	-0.664893	5	0.535553	0.78192
Q64310	TS_NT-TS_EE	0.367504	0.304954	1.20511	8	0.262594	0.556078
Q64332	TS_NT-TS_EE	0.0817847	0.0537081	1.52276	145	0.129996	0.39017
Q64433	TS_NT-TS_EE	-0.00373705	0.0387005	-0.0965633	40	0.923555	0.968493
Q64442	TS_NT-TS_EE	0.0773856	0.245091	0.315742	6	0.762893	0.903277
Q64487	TS_NT-TS_EE	0.371636	0.0733136	5.06913	35	1.30179e-05	0.000902833
Q64514	TS_NT-TS_EE	0.0979074	0.05861	1.67049	60	0.100032	0.34334
Q64516	TS_NT-TS_EE	-0.0394358	0.144228	-0.273426	34	0.78618	0.915463
Q64520	TS_NT-TS_EE	0.204956	0.0837172	2.44819	25	0.0217184	0.139249
Q64521	TS_NT-TS_EE	-0.158394	0.0657483	-2.40909	177	0.0170177	0.118895
Q64674	TS_NT-TS_EE	0.0876196	0.0214499	4.08484	6	0.00646672	0.0632136
Q64727	TS_NT-TS_EE	-0.0411608	0.0913845	-0.450413	56	0.654152	0.850706
Q64737	TS_NT-TS_EE	0.816128	0.20229	4.03445	7	0.00496767	0.0527647
Q66GT5	TS_NT-TS_EE	0.217209	0.227323	0.955505	7	0.371148	0.657032
Q68ED7	TS_NT-TS_EE	-0.137501	0.312144	-0.440505	7	0.672854	0.857615
Q68FD5	TS_NT-TS_EE	-0.0407893	0.0263188	-1.54982	705	0.121634	0.379597
Q68FE6	TS_NT-TS_EE	1.37747	0.937212	1.46975	6	0.192025	0.484069
Q68FF6	TS_NT-TS_EE	-0.082514	0.0898565	-0.918286	74	0.361453	0.653108
Q68FL4	TS_NT-TS_EE	0.219442	0.192106	1.1423	13	0.273933	0.568104
Q68FL6	TS_NT-TS_EE	-0.0314873	0.0334047	-0.942599	4	0.399257	0.67846
Q69Z98	TS_NT-TS_EE	-0.270078	0.182977	-1.47602	8	0.17818	0.461695
Q69ZK9	TS_NT-TS_EE	-0.125885	0.270258	-0.465796	5	0.660947	0.850706
Q69ZW3	TS_NT-TS_EE	0.204853	0.234852	0.872266	9	0.405732	0.681908
Q6A065	TS_NT-TS_EE	-0.0293566	0.0654886	-0.448271	13	0.661338	0.850706
Q6A0A9	TS_NT-TS_EE	0.271887	0.103735	2.62098	26	0.0144533	0.105841
Q6A4J8	TS_NT-TS_EE	0.0751151	0.0789361	0.951593	10	0.363737	0.655727
Q6DFW4	TS_NT-TS_EE	-0.63714	0.284371	-2.24052	4	0.0885705	0.324736
Q6IR34	TS_NT-TS_EE	0.0305285	0.363491	0.0839871	6	0.935799	0.972505
Q6IRU2	TS_NT-TS_EE	0.236529	0.137526	1.71988	8	0.123769	0.381535
Q6IRU5	TS_NT-TS_EE	-0.120021	0.0847364	-1.4164	35	0.165496	0.444972
Q6KAR6	TS_NT-TS_EE	-0.609238	0.353464	-1.72362	7	0.128437	0.388276
Q6NS52	TS_NT-TS_EE	0.310455	0.13325	2.32986	47	0.0241595	0.149908
Q6NS60	TS_NT-TS_EE	0.0276221	0.232678	0.118714	8	0.908429	0.963834
Q6NVE8	TS_NT-TS_EE	0.244259	0.275356	0.887063	8	0.400925	0.679625
Q6NVF9	TS_NT-TS_EE	-0.0304448	0.156245	-0.194853	17	0.847818	0.939452
Q6NXK7	TS_NT-TS_EE	0.397077	0.139372	2.84905	8	0.0215104	0.138583
Q6NZB0	TS_NT-TS_EE	-0.23767	0.207363	-1.14615	5	0.303607	0.599207
Q6NZJ6	TS_NT-TS_EE	0.00831443	0.105734	0.0786351	5	0.940373	0.973416
Q6NZL0	TS_NT-TS_EE	-0.0290232	0.126334	-0.229733	29	0.819912	0.925572
Q6P069	TS_NT-TS_EE	-0.549045	0.0561842	-9.77224	5	0.000190898	0.00568412
Q6P1B1	TS_NT-TS_EE	-0.118134	0.0799261	-1.47804	43	0.146686	0.416228
Q6P1F6	TS_NT-TS_EE	0.0193264	0.126714	0.152521	23	0.880106	0.950225
Q6P2B1	TS_NT-TS_EE	-0.302498	0.313876	-0.963753	6	0.372388	0.657477
Q6P3A8	TS_NT-TS_EE	0.374642	0.116794	3.20772	5	0.0237893	0.149189
Q6P4S6	TS_NT-TS_EE	-0.306102	0.290059	-1.05531	5	0.339584	0.632897
Q6P4T2	TS_NT-TS_EE	-0.520082	0.0858933	-6.05498	4	0.00375478	0.0423626
Q6P4U0	TS_NT-TS_EE	1.20372	0.444022	2.71095	8	0.0266189	0.158042
Q6P542	TS_NT-TS_EE	-0.0187574	0.25663	-0.0730914	4	0.945242	0.973416
Q6P5E4	TS_NT-TS_EE	0.182794	0.139467	1.31067	3	0.281278	0.576351
Q6P5F6	TS_NT-TS_EE	-0.0141461	0.448137	-0.0315664	4	0.97633	0.989217
Q6P5F7	TS_NT-TS_EE	-0.142072	0.159336	-0.891649	8	0.398605	0.6782
Q6P5F9	TS_NT-TS_EE	-0.0821786	0.0784216	-1.04791	47	0.30004	0.595899
Q6P8J7	TS_NT-TS_EE	0.329205	0.281258	1.17047	8	0.275495	0.570339
Q6P8X1	TS_NT-TS_EE	0.124598	0.0871744	1.4293	9	0.186697	0.475412
Q6P9K8	TS_NT-TS_EE	0.0870394	0.10797	0.806142	32	0.426111	0.703129
Q6P9K9	TS_NT-TS_EE	-0.14278	0.100232	-1.4245	26	0.166193	0.445134
Q6PA06	TS_NT-TS_EE	0.00658078	0.207335	0.0317399	8	0.975457	0.988877
Q6PAR5	TS_NT-TS_EE	0.14473	0.123845	1.16864	4	0.307446	0.601404
Q6PB44	TS_NT-TS_EE	-0.493416	0.15811	-3.12072	6	0.0205661	0.134335
Q6PB66	TS_NT-TS_EE	-0.120202	0.0715403	-1.6802	87	0.0965053	0.338395
Q6PCP5	TS_NT-TS_EE	0.0532831	0.123543	0.431293	25	0.669952	0.856524
Q6PD26	TS_NT-TS_EE	0.114439	0.244539	0.46798	5	0.659488	0.850706
Q6PDI5	TS_NT-TS_EE	0.532173	0.274036	1.94199	4	0.124094	0.381897
Q6PDI6	TS_NT-TS_EE	-0.102522	0.178352	-0.57483	8	0.581207	0.80807
Q6PDL0	TS_NT-TS_EE	0.162112	0.089186	1.81768	55	0.0745609	0.295984
Q6PDM2	TS_NT-TS_EE	-0.0855112	0.12226	-0.699422	9	0.501963	0.759223
Q6PE15	TS_NT-TS_EE	0.00315431	0.148231	0.0212798	16	0.983286	0.991159
Q6PEB6	TS_NT-TS_EE	-0.865105	0.105722	-8.18282	8	3.70999e-05	0.00174963
Q6PER3	TS_NT-TS_EE	-0.329463	0.0719437	-4.57946	59	2.45872e-05	0.0013343
Q6PGF7	TS_NT-TS_EE	0.226496	0.265049	0.854544	7	0.421084	0.697803
Q6PGN3	TS_NT-TS_EE	0.106298	0.11773	0.9029	16	0.379971	0.663683
Q6PH08	TS_NT-TS_EE	-0.123747	0.0890311	-1.38993	29	0.175127	0.458783
Q6PHN9	TS_NT-TS_EE	0.166204	0.162257	1.02433	24	0.315895	0.610058
Q6PHU5	TS_NT-TS_EE	-0.287047	0.0849576	-3.37871	5	0.0197019	0.130865
Q6PHZ2	TS_NT-TS_EE	0.0846377	0.112849	0.750011	23	0.460852	0.727478
Q6PHZ8	TS_NT-TS_EE	-0.000896408	0.212949	-0.0042095	7	0.996759	0.997182
Q6PIC6	TS_NT-TS_EE	-0.187303	0.0372022	-5.03473	212	1.02101e-06	0.000120378
Q6PIE5	TS_NT-TS_EE	-0.0732116	0.0483294	-1.51485	172	0.131647	0.391948
Q6Q783	TS_NT-TS_EE	-0.385636	0.210824	-1.82918	8	0.104769	0.348404
Q6QI06	TS_NT-TS_EE	0.526862	0.783097	0.672794	7	0.522661	0.774334
Q6R891	TS_NT-TS_EE	-0.0937544	0.0708893	-1.32255	94	0.189195	0.480217
Q6URW6	TS_NT-TS_EE	-0.0831566	0.180517	-0.460657	6	0.661268	0.850706
Q6W8Q3	TS_NT-TS_EE	-0.521709	0.402479	-1.29624	8	0.231034	0.526259
Q6WVG3	TS_NT-TS_EE	-0.225791	0.08428	-2.67906	25	0.0128662	0.0978055
Q6X893	TS_NT-TS_EE	0.155963	0.098645	1.58105	13	0.137882	0.402383
Q6ZPE2	TS_NT-TS_EE	0.0122553	0.0971152	0.126193	40	0.900211	0.963561
Q6ZPJ3	TS_NT-TS_EE	-0.149924	0.067052	-2.23594	33	0.0322355	0.178431
Q6ZQ38	TS_NT-TS_EE	0.0233214	0.0466	0.500459	250	0.617192	0.830285
Q6ZQI3	TS_NT-TS_EE	0.0996697	0.133064	0.749034	7	0.478246	0.740403
Q6ZQK5	TS_NT-TS_EE	-0.188738	0.273451	-0.690208	8	0.509588	0.765843
Q6ZWN5	TS_NT-TS_EE	-0.0439007	0.0480589	-0.913477	29	0.368524	0.65669
Q6ZWR6	TS_NT-TS_EE	1.09447	0.172174	6.35677	4	0.00313868	0.0373788
Q6ZWU9	TS_NT-TS_EE	0.156535	0.0778053	2.01188	24	0.0555887	0.249673
Q6ZWV3	TS_NT-TS_EE	0.0336593	0.0742778	0.453155	30	0.653698	0.850706
Q6ZWV7	TS_NT-TS_EE	0.24414	0.173579	1.4065	8	0.197211	0.491761
Q6ZWX6	TS_NT-TS_EE	0.340588	0.0857346	3.97259	16	0.00109326	0.0179022
Q6ZWY8	TS_NT-TS_EE	0.0663553	0.380136	0.174557	6	0.867169	0.946089
Q71LX4	TS_NT-TS_EE	0.0145703	0.0752212	0.1937	51	0.847181	0.939187
Q71M36	TS_NT-TS_EE	0.0185264	0.0758854	0.244137	17	0.810047	0.924261
Q76MZ3	TS_NT-TS_EE	0.042392	0.0468387	0.905063	206	0.366489	0.656181
Q78IK2	TS_NT-TS_EE	0.00506893	0.0617279	0.0821174	18	0.93546	0.972505
Q78PY7	TS_NT-TS_EE	0.020519	0.0900096	0.227964	39	0.820865	0.925572
Q78YZ6	TS_NT-TS_EE	-0.169334	0.497636	-0.340277	8	0.742411	0.892704
Q78ZA7	TS_NT-TS_EE	0.140517	0.0835729	1.68137	37	0.101116	0.344056
Q791T5	TS_NT-TS_EE	-0.271844	0.107296	-2.53359	14	0.0238643	0.149249
Q791V5	TS_NT-TS_EE	-0.102555	0.026242	-3.90804	49	0.000285597	0.00711662
Q7M6Y3	TS_NT-TS_EE	0.0505929	0.0776706	0.651378	31	0.519603	0.771567
Q7M6Z4	TS_NT-TS_EE	0.26109	0.553909	0.471359	8	0.649971	0.850517
Q7TMB8	TS_NT-TS_EE	-0.0951589	0.0674717	-1.41035	47	0.16502	0.444196
Q7TME0	TS_NT-TS_EE	-0.161259	0.100803	-1.59974	33	0.119188	0.375107
Q7TMF3	TS_NT-TS_EE	0.0626754	0.0942256	0.665164	25	0.512036	0.766591
Q7TMK9	TS_NT-TS_EE	-0.199926	0.0595204	-3.35895	68	0.00128551	0.0199204
Q7TMM9	TS_NT-TS_EE	-0.297324	0.0963444	-3.08606	9	0.0130121	0.0983414
Q7TMY8	TS_NT-TS_EE	0.00676333	0.0788628	0.0857607	7	0.934058	0.97241
Q7TN98	TS_NT-TS_EE	-0.102383	0.230086	-0.444976	5	0.674939	0.858569
Q7TNC4	TS_NT-TS_EE	0.92341	0.566934	1.62878	4	0.178691	0.462011
Q7TNG5	TS_NT-TS_EE	0.0600695	0.429341	0.139911	7	0.892671	0.957216
Q7TNS2	TS_NT-TS_EE	-0.40116	0.360678	-1.11224	7	0.302769	0.598432
Q7TPM6	TS_NT-TS_EE	-0.142803	0.112172	-1.27307	8	0.23874	0.535633
Q7TPR4	TS_NT-TS_EE	-0.332089	0.0639252	-5.19497	160	6.15772e-07	8.54112e-05
Q7TPS5	TS_NT-TS_EE	0.0194066	0.209994	0.0924148	8	0.928641	0.969338
Q7TPV2	TS_NT-TS_EE	-0.120028	0.157222	-0.763429	8	0.467122	0.73285
Q7TQD2	TS_NT-TS_EE	-0.0057453	0.0609864	-0.0942063	72	0.925207	0.968493
Q7TQF7	TS_NT-TS_EE	0.095308	0.0597319	1.5956	129	0.113026	0.364717
Q7TQI3	TS_NT-TS_EE	0.112153	0.0641494	1.74832	79	0.0842942	0.315001
Q7TSH2	TS_NT-TS_EE	-0.184182	0.145858	-1.26275	6	0.253536	0.549483
Q7TSJ2	TS_NT-TS_EE	0.110681	0.0437247	2.5313	210	0.0120962	0.0947285
Q7TT50	TS_NT-TS_EE	0.175155	0.113818	1.5389	8	0.16239	0.439627
Q80SW1	TS_NT-TS_EE	-0.0763485	0.117196	-0.651461	58	0.517322	0.770183
Q80T41	TS_NT-TS_EE	-0.502852	0.0860493	-5.84376	3	0.00998631	0.0835064
Q80TB8	TS_NT-TS_EE	-0.0410725	0.100006	-0.410699	33	0.683948	0.862377
Q80TE7	TS_NT-TS_EE	-0.0168013	0.0681862	-0.246403	33	0.806896	0.923622
Q80TI0	TS_NT-TS_EE	-0.433191	0.290309	-1.49217	4	0.209933	0.506909
Q80TJ1	TS_NT-TS_EE	-0.0504416	0.0545659	-0.924416	208	0.356341	0.649332
Q80TK0	TS_NT-TS_EE	-0.346087	0.106002	-3.26492	21	0.00370055	0.0419514
Q80TL0	TS_NT-TS_EE	0.0603468	0.0991724	0.608504	50	0.545608	0.79026
Q80TL4	TS_NT-TS_EE	0.110345	0.0790428	1.39601	40	0.170412	0.450873
Q80TM9	TS_NT-TS_EE	-0.0899869	0.0884278	-1.01763	42	0.31468	0.608708
Q80TQ2	TS_NT-TS_EE	0.266493	0.334559	0.796549	6	0.456066	0.72516
Q80TR1	TS_NT-TS_EE	-0.128307	0.297898	-0.430707	8	0.67805	0.861124
Q80TS3	TS_NT-TS_EE	0.384956	0.276888	1.3903	4	0.236801	0.532803
Q80TV8	TS_NT-TS_EE	0.0314779	0.256845	0.122556	6	0.906461	0.963834
Q80TY0	TS_NT-TS_EE	0.11274	0.287433	0.392232	7	0.706555	0.874571
Q80TZ3	TS_NT-TS_EE	0.0263887	0.0590814	0.44665	148	0.655781	0.850706
Q80U23	TS_NT-TS_EE	-0.0541389	0.0487884	-1.10967	28	0.276581	0.571585
Q80U28	TS_NT-TS_EE	0.0267102	0.0527525	0.50633	59	0.614512	0.830285
Q80U40	TS_NT-TS_EE	-0.267605	0.195328	-1.37002	7	0.213002	0.508003
Q80U63	TS_NT-TS_EE	0.188546	0.10549	1.78733	30	0.0839921	0.31487
Q80UG2	TS_NT-TS_EE	0.332393	0.251449	1.32191	18	0.202753	0.500097
Q80UG5	TS_NT-TS_EE	0.0364461	0.0950271	0.383534	48	0.703018	0.874151
Q80UJ7	TS_NT-TS_EE	-0.167549	0.0535367	-3.1296	14	0.00738508	0.06842
Q80UP3	TS_NT-TS_EE	-0.0914329	0.157648	-0.579982	8	0.577892	0.807551
Q80UU9	TS_NT-TS_EE	0.330571	0.262788	1.25794	8	0.243888	0.53903
Q80UW2	TS_NT-TS_EE	-0.393048	0.0889871	-4.41691	22	0.000217896	0.00604468
Q80UY2	TS_NT-TS_EE	-0.0801201	0.084411	-0.949167	6	0.379183	0.663068
Q80VD1	TS_NT-TS_EE	0.229873	0.133362	1.72368	8	0.123057	0.380809
Q80VP0	TS_NT-TS_EE	0.00927081	0.0910327	0.10184	18	0.920009	0.968493
Q80VP1	TS_NT-TS_EE	0.0226867	0.0450322	0.503788	31	0.617972	0.830285
Q80VP9	TS_NT-TS_EE	-0.280475	0.104779	-2.67683	9	0.0253374	0.154322
Q80W21	TS_NT-TS_EE	-0.173197	0.0514727	-3.36484	5	0.020002	0.132114
Q80W47	TS_NT-TS_EE	-0.294052	0.227395	-1.29313	5	0.252486	0.54872
Q80WC7	TS_NT-TS_EE	0.00520714	0.142851	0.0364514	8	0.971816	0.986458
Q80WM4	TS_NT-TS_EE	-0.0954995	0.17698	-0.539607	9	0.602561	0.822597
Q80WQ2	TS_NT-TS_EE	-0.00813957	0.20046	-0.0406044	8	0.968606	0.984896
Q80X50	TS_NT-TS_EE	0.212329	0.220759	0.961813	4	0.39061	0.672797
Q80X80	TS_NT-TS_EE	0.0918747	0.10911	0.842037	5	0.438175	0.711093
Q80XI4	TS_NT-TS_EE	-0.171197	0.097815	-1.75021	33	0.0893766	0.324736
Q80XN0	TS_NT-TS_EE	-0.171933	0.044195	-3.89031	69	0.000227845	0.00624719
Q80XU3	TS_NT-TS_EE	-0.308295	0.170483	-1.80836	8	0.108162	0.354232
Q80Y14	TS_NT-TS_EE	-0.0780984	0.131341	-0.594622	6	0.573819	0.805876
Q80YA9	TS_NT-TS_EE	-0.10731	0.11605	-0.924688	18	0.36736	0.65669
Q80YN3	TS_NT-TS_EE	-0.0304615	0.0522496	-0.582998	46	0.562742	0.800544
Q80YX1	TS_NT-TS_EE	-0.543942	0.154709	-3.5159	6	0.0125809	0.096866
Q80Z24	TS_NT-TS_EE	-0.00657428	0.0953172	-0.0689726	12	0.946147	0.973416
Q80Z38	TS_NT-TS_EE	-0.28882	0.0686321	-4.20823	11	0.00146512	0.0214581
Q80ZJ1	TS_NT-TS_EE	-0.179217	0.235521	-0.760936	9	0.466164	0.732321
Q80ZJ7	TS_NT-TS_EE	0.0692156	0.418783	0.165278	6	0.874153	0.946519
Q810U3	TS_NT-TS_EE	0.0376505	0.0451707	0.833517	204	0.405528	0.681908
Q810U4	TS_NT-TS_EE	-0.159629	0.0539008	-2.96154	139	0.00360113	0.0412207
Q811D0	TS_NT-TS_EE	-0.116083	0.148548	-0.78145	24	0.442179	0.715241
Q811T9	TS_NT-TS_EE	-0.41252	0.0406821	-10.1401	6	5.35001e-05	0.00221322
Q812A2	TS_NT-TS_EE	0.031998	0.105174	0.30424	40	0.762522	0.903277
Q8BFQ8	TS_NT-TS_EE	-0.0511152	0.112834	-0.453014	21	0.655184	0.850706
Q8BFR5	TS_NT-TS_EE	-0.0553654	0.0515152	-1.07474	133	0.284437	0.580641
Q8BFT9	TS_NT-TS_EE	0.124987	0.241592	0.517349	8	0.618909	0.830285
Q8BFU3	TS_NT-TS_EE	-0.261269	0.0653318	-3.9991	7	0.00519585	0.0549408
Q8BFU8	TS_NT-TS_EE	-0.362475	0.183918	-1.97085	5	0.105809	0.349926
Q8BFY6	TS_NT-TS_EE	-0.0923462	0.0150917	-6.11902	5	0.00169049	0.0240131
Q8BFZ3	TS_NT-TS_EE	0.878666	0.0609983	14.4048	6	7.01066e-06	0.000590398
Q8BFZ9	TS_NT-TS_EE	0.287449	0.0409411	7.02104	7	0.000207641	0.00597095
Q8BG02	TS_NT-TS_EE	-0.143166	0.300687	-0.476129	5	0.65406	0.850706
Q8BG05	TS_NT-TS_EE	-0.202948	0.0462718	-4.38599	70	3.98727e-05	0.00184352
Q8BG32	TS_NT-TS_EE	0.0644238	0.0688128	0.936218	60	0.352914	0.646095
Q8BG39	TS_NT-TS_EE	0.109814	0.0533366	2.05889	53	0.0444344	0.219198
Q8BG40	TS_NT-TS_EE	0.27012	0.0986108	2.73925	8	0.0254788	0.154322
Q8BG51	TS_NT-TS_EE	0.0939307	0.0617351	1.52151	30	0.138603	0.402991
Q8BG73	TS_NT-TS_EE	-0.114373	0.0812159	-1.40826	9	0.192646	0.484069
Q8BG92	TS_NT-TS_EE	0.455477	0.134314	3.39114	8	0.00948396	0.0804431
Q8BGB5	TS_NT-TS_EE	0.244227	0.103566	2.35817	8	0.0460898	0.223621
Q8BGB7	TS_NT-TS_EE	-0.38107	0.743312	-0.512664	8	0.622038	0.830768
Q8BGC4	TS_NT-TS_EE	0.237004	0.0674717	3.51264	5	0.0170525	0.118895
Q8BGD5	TS_NT-TS_EE	0.274205	0.408996	0.670434	6	0.527529	0.776663
Q8BGD9	TS_NT-TS_EE	-0.00337994	0.0907554	-0.0372423	25	0.970588	0.986458
Q8BGE6	TS_NT-TS_EE	0.0388187	0.182685	0.212489	8	0.83704	0.934536
Q8BGH2	TS_NT-TS_EE	-0.144189	0.10293	-1.40084	59	0.166501	0.445134
Q8BGH7	TS_NT-TS_EE	-0.0715408	0.308856	-0.231632	5	0.826005	0.927486
Q8BGJ9	TS_NT-TS_EE	-0.276045	0.185827	-1.48549	7	0.180997	0.466438
Q8BGN3	TS_NT-TS_EE	0.249757	0.14094	1.77207	13	0.0998036	0.34334
Q8BGN8	TS_NT-TS_EE	-0.068837	0.0133229	-5.16681	5	0.00356438	0.0409991
Q8BGQ7	TS_NT-TS_EE	0.0111691	0.0757026	0.147539	63	0.883178	0.951363
Q8BGR6	TS_NT-TS_EE	0.239498	0.270388	0.885759	8	0.401587	0.679705
Q8BGS2	TS_NT-TS_EE	-0.143902	0.0506219	-2.84268	5	0.0361327	0.19408
Q8BGT8	TS_NT-TS_EE	0.116244	0.141344	0.822418	32	0.416926	0.695134
Q8BGU5	TS_NT-TS_EE	-0.12822	0.0836434	-1.53294	7	0.169156	0.448168
Q8BGX2	TS_NT-TS_EE	0.333905	0.0578602	5.77089	6	0.00118196	0.0188937
Q8BGZ1	TS_NT-TS_EE	-0.0574976	0.0559852	-1.02701	78	0.307588	0.601404
Q8BH04	TS_NT-TS_EE	-0.0167037	0.0760399	-0.219671	54	0.826956	0.92767
Q8BH44	TS_NT-TS_EE	0.080521	0.112944	0.712931	26	0.482239	0.741761
Q8BH55	TS_NT-TS_EE	0.234716	0.255406	0.918991	8	0.384971	0.667963
Q8BH57	TS_NT-TS_EE	-0.0595968	0.188495	-0.316171	6	0.762583	0.903277
Q8BH58	TS_NT-TS_EE	0.423264	0.109778	3.85564	4	0.0182149	0.122512
Q8BH59	TS_NT-TS_EE	-0.27098	0.0617383	-4.38917	211	1.79796e-05	0.00108707
Q8BH66	TS_NT-TS_EE	0.0589851	0.0634633	0.929437	112	0.354662	0.647786
Q8BH82	TS_NT-TS_EE	-0.319569	0.259433	-1.2318	5	0.272793	0.566736
Q8BH95	TS_NT-TS_EE	0.103663	0.0638846	1.62267	67	0.109357	0.356659
Q8BHB9	TS_NT-TS_EE	-0.160654	0.348047	-0.461586	6	0.660639	0.850706
Q8BHC1	TS_NT-TS_EE	0.0802476	0.13426	0.597703	8	0.566568	0.802866
Q8BHE3	TS_NT-TS_EE	-0.0542475	0.0977345	-0.55505	43	0.581737	0.808329
Q8BHG1	TS_NT-TS_EE	-0.0602285	0.222594	-0.270575	8	0.793567	0.918621
Q8BHH2	TS_NT-TS_EE	-0.122817	0.263313	-0.46643	6	0.657361	0.850706
Q8BHL5	TS_NT-TS_EE	-0.124187	0.159388	-0.779146	5	0.471143	0.734759
Q8BHN3	TS_NT-TS_EE	0.0879441	0.0724125	1.21449	64	0.229023	0.525833
Q8BHZ0	TS_NT-TS_EE	-0.12259	0.128287	-0.955592	23	0.349215	0.642216
Q8BI08	TS_NT-TS_EE	-0.11004	0.207017	-0.531552	8	0.609474	0.827369
Q8BIF0	TS_NT-TS_EE	0.0958269	0.195669	0.489739	8	0.637465	0.842947
Q8BIG7	TS_NT-TS_EE	-0.0788437	0.125233	-0.629574	28	0.534077	0.781722
Q8BIJ6	TS_NT-TS_EE	0.0234072	0.0708085	0.33057	59	0.74214	0.892704
Q8BIK4	TS_NT-TS_EE	-0.19927	0.0469699	-4.24251	5	0.00814999	0.073249
Q8BIQ5	TS_NT-TS_EE	0.325853	0.21713	1.50072	8	0.17182	0.453696
Q8BIW1	TS_NT-TS_EE	0.0950002	0.0642061	1.47961	16	0.158396	0.433593
Q8BIZ1	TS_NT-TS_EE	-0.241098	0.0554744	-4.34612	35	0.000113447	0.00393393
Q8BJ03	TS_NT-TS_EE	-0.268704	0.272462	-0.986208	7	0.356885	0.649332
Q8BJI1	TS_NT-TS_EE	0.0959566	0.0489225	1.9614	24	0.0615334	0.262854
Q8BJU0	TS_NT-TS_EE	0.00416499	0.0587334	0.0709133	31	0.943922	0.973416
Q8BJY1	TS_NT-TS_EE	-0.257385	0.0904763	-2.84478	48	0.00651438	0.0632136
Q8BK08	TS_NT-TS_EE	0.214388	0.112247	1.90997	6	0.104713	0.348404
Q8BK30	TS_NT-TS_EE	0.0178629	0.183259	0.0974736	8	0.924748	0.968493
Q8BK64	TS_NT-TS_EE	0.0751146	0.0517867	1.45046	39	0.154926	0.427761
Q8BKC5	TS_NT-TS_EE	-0.0260113	0.0754039	-0.34496	72	0.73113	0.887769
Q8BKX1	TS_NT-TS_EE	-0.230307	0.0934112	-2.46552	57	0.0167157	0.118895
Q8BKZ9	TS_NT-TS_EE	0.0844617	0.0472896	1.78605	83	0.0777427	0.301509
Q8BL06	TS_NT-TS_EE	-0.273946	0.0597557	-4.58444	5	0.00592351	0.060466
Q8BL65	TS_NT-TS_EE	-0.130856	0.0703994	-1.85877	22	0.0764898	0.299598
Q8BL66	TS_NT-TS_EE	-0.0215972	0.108978	-0.19818	22	0.844724	0.937664
Q8BL86	TS_NT-TS_EE	0.0814	0.256181	0.317745	5	0.76352	0.903277
Q8BL97	TS_NT-TS_EE	-0.29202	0.0549195	-5.31723	7	0.00110257	0.0179301
Q8BLE7	TS_NT-TS_EE	0.662422	0.503509	1.31561	7	0.229754	0.525833
Q8BLF1	TS_NT-TS_EE	0.0260341	0.0670192	0.388457	18	0.702234	0.873809
Q8BLK3	TS_NT-TS_EE	-0.218595	0.1173	-1.86356	23	0.0752009	0.297025
Q8BLQ9	TS_NT-TS_EE	0.0168398	0.0845923	0.19907	75	0.842747	0.937664
Q8BLR2	TS_NT-TS_EE	-0.016173	0.0945874	-0.170985	37	0.865167	0.944912
Q8BMF3	TS_NT-TS_EE	-0.780064	0.0675559	-11.5469	89	0	0
Q8BMF4	TS_NT-TS_EE	0.0158841	0.0564394	0.281436	132	0.778817	0.911372
Q8BMG7	TS_NT-TS_EE	-0.325307	0.365172	-0.890833	4	0.42336	0.700264
Q8BMI3	TS_NT-TS_EE	0.0310613	0.239346	0.129776	8	0.899947	0.963561
Q8BMJ2	TS_NT-TS_EE	0.116704	0.130504	0.89425	8	0.397293	0.6782
Q8BMJ3	TS_NT-TS_EE	0.364304	0.18834	1.93429	7	0.0943248	0.33346
Q8BMS1	TS_NT-TS_EE	-0.166922	0.0442503	-3.77222	145	0.000235075	0.00629959
Q8BNU0	TS_NT-TS_EE	0.0661455	0.0939322	0.704183	14	0.492866	0.750762
Q8BNW9	TS_NT-TS_EE	-0.0105854	0.110334	-0.0959389	26	0.924305	0.968493
Q8BNY6	TS_NT-TS_EE	-0.290785	0.0669481	-4.34344	31	0.000139473	0.0044443
Q8BP47	TS_NT-TS_EE	0.156955	0.0853917	1.83806	55	0.0714562	0.287174
Q8BP67	TS_NT-TS_EE	0.139969	0.0406117	3.44651	7	0.010742	0.0879505
Q8BP92	TS_NT-TS_EE	-0.0105499	0.162238	-0.0650275	32	0.948557	0.974215
Q8BPN8	TS_NT-TS_EE	0.0457145	0.0402362	1.13616	320	0.256742	0.550132
Q8BPQ7	TS_NT-TS_EE	-0.162508	0.23181	-0.70104	8	0.503156	0.760269
Q8BQP9	TS_NT-TS_EE	0.0780251	0.380897	0.204845	7	0.843522	0.937664
Q8BR63	TS_NT-TS_EE	-0.199187	0.14255	-1.39731	6	0.211807	0.507665
Q8BR90	TS_NT-TS_EE	0.0180014	0.073542	0.244777	7	0.81365	0.925392
Q8BR92	TS_NT-TS_EE	0.0706496	0.0511966	1.37997	12	0.192765	0.484069
Q8BRT1	TS_NT-TS_EE	0.0899495	0.0674202	1.33416	73	0.186298	0.474909
Q8BSS9	TS_NT-TS_EE	0.244392	0.15082	1.62043	8	0.143799	0.411242
Q8BSY0	TS_NT-TS_EE	0.147753	0.277687	0.532085	7	0.61113	0.828187
Q8BTG3	TS_NT-TS_EE	-0.198842	0.35815	-0.555192	6	0.598836	0.819389
Q8BTG7	TS_NT-TS_EE	-0.265015	0.120112	-2.2064	26	0.0363922	0.195029
Q8BTM8	TS_NT-TS_EE	-0.495882	0.553587	-0.895761	4	0.421015	0.697803
Q8BTX9	TS_NT-TS_EE	0.161099	0.0500923	3.21604	5	0.0235694	0.148204
Q8BUV3	TS_NT-TS_EE	0.00446979	0.0601959	0.0742541	114	0.940938	0.973416
Q8BV13	TS_NT-TS_EE	0.178817	0.185443	0.964272	8	0.363149	0.655567
Q8BVE3	TS_NT-TS_EE	-0.119753	0.0578343	-2.07062	118	0.0405755	0.207994
Q8BVI4	TS_NT-TS_EE	0.0567391	0.0853431	0.664836	49	0.509272	0.765843
Q8BVQ5	TS_NT-TS_EE	-0.015221	0.0595867	-0.255442	45	0.799545	0.920412
Q8BW75	TS_NT-TS_EE	-0.0103786	0.0659244	-0.157432	74	0.875333	0.946805
Q8BW96	TS_NT-TS_EE	0.121179	0.0764579	1.58491	22	0.127257	0.387022
Q8BWF0	TS_NT-TS_EE	-0.0383044	0.0689908	-0.55521	126	0.579735	0.807551
Q8BWG8	TS_NT-TS_EE	-0.165152	0.20625	-0.800739	7	0.449602	0.722887
Q8BWM0	TS_NT-TS_EE	-0.0880623	0.116445	-0.756255	15	0.461209	0.727478
Q8BWT1	TS_NT-TS_EE	0.0963746	0.0668521	1.44161	60	0.154612	0.427761
Q8BWY3	TS_NT-TS_EE	0.0160504	0.0887196	0.180911	5	0.863542	0.944011
Q8BX10	TS_NT-TS_EE	0.454665	0.395273	1.15026	4	0.314128	0.608139
Q8BX70	TS_NT-TS_EE	0.0922443	0.225791	0.408539	8	0.693595	0.865801
Q8BXR1	TS_NT-TS_EE	0.0717972	0.105257	0.682113	7	0.517095	0.770183
Q8BXV2	TS_NT-TS_EE	0.573495	0.249513	2.29846	8	0.0505922	0.236231
Q8BXZ1	TS_NT-TS_EE	0.524916	0.185518	2.82946	7	0.0254259	0.154322
Q8BYI9	TS_NT-TS_EE	-0.0679408	0.0448414	-1.51513	235	0.131082	0.390761
Q8BYK6	TS_NT-TS_EE	-0.111649	0.336784	-0.331515	8	0.748773	0.897226
Q8BYM5	TS_NT-TS_EE	-0.172116	0.0746338	-2.30614	21	0.0313956	0.176672
Q8BYR5	TS_NT-TS_EE	-0.0452338	0.187518	-0.241224	6	0.817414	0.925572
Q8BZ98	TS_NT-TS_EE	0.0508591	0.0730138	0.696569	62	0.488676	0.746287
Q8BZA9	TS_NT-TS_EE	-0.136309	0.116138	-1.17368	7	0.278905	0.574875
Q8C052	TS_NT-TS_EE	-0.729017	0.631906	-1.15368	6	0.292508	0.587865
Q8C0C7	TS_NT-TS_EE	0.207347	0.127669	1.6241	36	0.11308	0.364717
Q8C0E2	TS_NT-TS_EE	0.000994458	0.08842	0.011247	45	0.991076	0.994388
Q8C0L0	TS_NT-TS_EE	0.33535	0.119446	2.80755	9	0.0204588	0.134335
Q8C0M9	TS_NT-TS_EE	0.0344453	0.0653054	0.52745	62	0.599764	0.819851
Q8C0Q4	TS_NT-TS_EE	0.177152	0.271555	0.65236	4	0.549759	0.793835
Q8C145	TS_NT-TS_EE	0.0181483	0.170712	0.10631	4	0.920455	0.968493
Q8C163	TS_NT-TS_EE	-0.403735	0.0895902	-4.50646	13	0.000590273	0.0115699
Q8C166	TS_NT-TS_EE	0.208171	0.122326	1.70177	7	0.132588	0.394195
Q8C167	TS_NT-TS_EE	-0.157971	0.14093	-1.12092	7	0.299297	0.595884
Q8C1A5	TS_NT-TS_EE	0.105309	0.0856167	1.23001	39	0.226063	0.522094
Q8C1B7	TS_NT-TS_EE	0.139703	0.100025	1.39669	59	0.167739	0.44576
Q8C2Q3	TS_NT-TS_EE	-0.0440794	0.122507	-0.359813	16	0.723692	0.88418
Q8C3W1	TS_NT-TS_EE	0.252535	0.268504	0.940528	8	0.374474	0.657981
Q8C419	TS_NT-TS_EE	-0.109816	0.0848333	-1.29449	35	0.203973	0.501683
Q8C437	TS_NT-TS_EE	-0.0538731	0.0916998	-0.587494	21	0.563136	0.800544
Q8C460	TS_NT-TS_EE	-0.406	0.0904585	-4.48825	5	0.00646926	0.0632136
Q8C522	TS_NT-TS_EE	-0.0300665	0.0295564	-1.01726	10	0.333011	0.625244
Q8C570	TS_NT-TS_EE	0.2352	0.288916	0.814079	5	0.452611	0.723612
Q8C5H8	TS_NT-TS_EE	0.243397	0.0361392	6.73499	7	0.000268676	0.00688627
Q8C6E0	TS_NT-TS_EE	0.0559978	0.0687819	0.814136	9	0.436577	0.709654
Q8C6I2	TS_NT-TS_EE	0.331609	0.212294	1.56203	8	0.156907	0.431722
Q8C729	TS_NT-TS_EE	-0.041889	0.0328587	-1.27482	6	0.249512	0.545274
Q8C754	TS_NT-TS_EE	0.427704	0.13291	3.21799	3	0.0486587	0.231847
Q8C7M3	TS_NT-TS_EE	0.0158083	0.21894	0.0722039	7	0.944459	0.973416
Q8C7R4	TS_NT-TS_EE	0.647313	0.349762	1.85072	7	0.106654	0.352226
Q8C854	TS_NT-TS_EE	-0.254433	0.0703079	-3.61885	31	0.00104038	0.0174226
Q8C878	TS_NT-TS_EE	-0.0536072	0.0932144	-0.575096	11	0.5768	0.807178
Q8C8N2	TS_NT-TS_EE	0.0475147	0.087887	0.540634	27	0.593192	0.815121
Q8C8R3	TS_NT-TS_EE	0.115481	0.0434636	2.65696	449	0.00816588	0.073249
Q8C8T8	TS_NT-TS_EE	-0.127212	0.25915	-0.490883	7	0.638523	0.843494
Q8CAA7	TS_NT-TS_EE	0.118865	0.0560849	2.11938	94	0.0366936	0.195888
Q8CAQ8	TS_NT-TS_EE	-0.0657025	0.0561204	-1.17074	126	0.243912	0.53903
Q8CAY6	TS_NT-TS_EE	0.259972	0.100909	2.5763	41	0.0136859	0.102124
Q8CBE3	TS_NT-TS_EE	0.240701	0.127561	1.88694	32	0.0682685	0.279621
Q8CBW3	TS_NT-TS_EE	-0.159492	0.153987	-1.03575	8	0.330611	0.625244
Q8CBY8	TS_NT-TS_EE	-0.308737	0.22451	-1.37516	9	0.202342	0.499606
Q8CC35	TS_NT-TS_EE	-0.147068	0.0866984	-1.69631	21	0.104602	0.348404
Q8CCB4	TS_NT-TS_EE	-0.504444	0.36762	-1.37219	6	0.219093	0.515032
Q8CCN5	TS_NT-TS_EE	0.124623	0.067995	1.83283	8	0.104184	0.348404
Q8CCT4	TS_NT-TS_EE	0.123758	0.172878	0.715867	5	0.506104	0.763496
Q8CDG3	TS_NT-TS_EE	-0.0864014	0.057768	-1.49566	3	0.231628	0.526259
Q8CDN6	TS_NT-TS_EE	-0.0185865	0.106575	-0.174398	25	0.862957	0.943898
Q8CEI1	TS_NT-TS_EE	0.160398	0.231431	0.693071	7	0.510598	0.766509
Q8CFE4	TS_NT-TS_EE	-0.989328	0.374406	-2.6424	5	0.0458438	0.222886
Q8CFI0	TS_NT-TS_EE	-0.292517	0.361606	-0.80894	8	0.441941	0.715241
Q8CFV4	TS_NT-TS_EE	-0.0143752	0.285383	-0.0503715	8	0.961061	0.980607
Q8CFV9	TS_NT-TS_EE	0.225977	0.302703	0.746531	6	0.483561	0.742105
Q8CG76	TS_NT-TS_EE	0.138388	0.112299	1.23232	17	0.234602	0.531675
Q8CGC7	TS_NT-TS_EE	-0.0818313	0.0655511	-1.24836	43	0.218655	0.515032
Q8CGE9	TS_NT-TS_EE	0.0917467	0.339621	0.270145	5	0.797845	0.920412
Q8CGF6	TS_NT-TS_EE	0.0668445	0.115845	0.577017	31	0.568095	0.803774
Q8CGK3	TS_NT-TS_EE	-0.125736	0.0857408	-1.46647	69	0.147064	0.416659
Q8CGP2	TS_NT-TS_EE	-0.894731	0.167176	-5.35203	9	0.000461117	0.0102577
Q8CGP6	TS_NT-TS_EE	-0.461128	0.273328	-1.68709	8	0.130068	0.39017
Q8CGY8	TS_NT-TS_EE	0.0770256	0.0761758	1.01115	77	0.315109	0.609039
Q8CH72	TS_NT-TS_EE	-0.220388	0.500641	-0.440212	5	0.678163	0.861124
Q8CHC4	TS_NT-TS_EE	0.0947355	0.0378587	2.50234	284	0.0128997	0.0978055
Q8CHG7	TS_NT-TS_EE	-0.0258288	0.0757372	-0.341032	49	0.734538	0.890318
Q8CHH9	TS_NT-TS_EE	0.0912933	0.067796	1.34659	93	0.181386	0.46693
Q8CHP8	TS_NT-TS_EE	0.0174611	0.0623904	0.279869	59	0.780557	0.911616
Q8CHT0	TS_NT-TS_EE	0.0659547	0.275579	0.239332	8	0.816866	0.925572
Q8CHT1	TS_NT-TS_EE	0.0703519	0.0580731	1.21144	6	0.27127	0.564789
Q8CHU3	TS_NT-TS_EE	0.0792981	0.142451	0.55667	9	0.591324	0.814452
Q8CI32	TS_NT-TS_EE	-0.266329	0.132813	-2.00529	6	0.091751	0.3298
Q8CI71	TS_NT-TS_EE	0.312969	0.120158	2.60466	6	0.0404089	0.207994
Q8CI94	TS_NT-TS_EE	-0.0499372	0.0555188	-0.899464	185	0.369575	0.65669
Q8CIB5	TS_NT-TS_EE	0.199766	0.0874394	2.28463	24	0.0314715	0.176672
Q8CIE6	TS_NT-TS_EE	0.0801185	0.0787432	1.01747	20	0.321083	0.616041
Q8CIG8	TS_NT-TS_EE	-0.268011	0.0863825	-3.10261	12	0.00914558	0.0795767
Q8CIN4	TS_NT-TS_EE	0.387618	0.0865634	4.47785	6	0.00420202	0.0465182
Q8CJ19	TS_NT-TS_EE	-0.291171	0.163955	-1.77592	8	0.113656	0.365123
Q8CJH3	TS_NT-TS_EE	0.154985	0.111332	1.3921	7	0.206519	0.503716
Q8JZN5	TS_NT-TS_EE	0.0288378	0.260594	0.110661	8	0.914611	0.965819
Q8JZP2	TS_NT-TS_EE	0.627077	0.273499	2.2928	8	0.0510415	0.236455
Q8JZQ2	TS_NT-TS_EE	-0.230559	0.149149	-1.54583	24	0.13523	0.397344
Q8JZS0	TS_NT-TS_EE	1.10919	0.503435	2.20325	7	0.0634261	0.268508
Q8JZU2	TS_NT-TS_EE	-0.583059	0.0954294	-6.10984	8	0.00028635	0.00711662
Q8K021	TS_NT-TS_EE	-0.0562228	0.0798583	-0.704032	58	0.48423	0.742402
Q8K045	TS_NT-TS_EE	0.326746	0.125771	2.59795	8	0.0317187	0.177234
Q8K0E8	TS_NT-TS_EE	-0.0355429	0.647364	-0.0549039	4	0.958848	0.980302
Q8K0S0	TS_NT-TS_EE	0.0969387	0.0883879	1.09674	32	0.280939	0.576351
Q8K0T0	TS_NT-TS_EE	0.141655	0.0431985	3.27916	151	0.00129254	0.0199204
Q8K0U4	TS_NT-TS_EE	0.119785	0.0442848	2.70488	208	0.00739911	0.06842
Q8K183	TS_NT-TS_EE	0.0370151	0.0793433	0.466519	67	0.642358	0.845215
Q8K1J6	TS_NT-TS_EE	-0.203543	0.346676	-0.587128	7	0.575557	0.8068
Q8K1L5	TS_NT-TS_EE	-0.352157	0.272829	-1.29076	8	0.232836	0.528418
Q8K1M6	TS_NT-TS_EE	0.0619965	0.047231	1.31262	269	0.190429	0.48231
Q8K1Z0	TS_NT-TS_EE	0.0882996	0.0754596	1.17016	30	0.25115	0.547331
Q8K212	TS_NT-TS_EE	0.0836789	0.0963819	0.868201	62	0.388632	0.67037
Q8K221	TS_NT-TS_EE	0.267401	0.104269	2.56452	12	0.0247943	0.152414
Q8K274	TS_NT-TS_EE	-0.065123	0.122145	-0.533162	18	0.600443	0.820305
Q8K2B3	TS_NT-TS_EE	0.00605218	0.0536326	0.112845	169	0.910287	0.963834
Q8K2C9	TS_NT-TS_EE	0.18875	0.202673	0.931301	16	0.365538	0.656181
Q8K2K6	TS_NT-TS_EE	-0.141175	0.13239	-1.06635	6	0.327281	0.62136
Q8K2P7	TS_NT-TS_EE	-0.281652	0.226666	-1.24259	5	0.269116	0.563566
Q8K2Q7	TS_NT-TS_EE	0.243961	0.0752115	3.24367	3	0.047718	0.229163
Q8K2T1	TS_NT-TS_EE	-0.0757806	0.213898	-0.354284	7	0.733559	0.889986
Q8K310	TS_NT-TS_EE	-0.168712	0.0613379	-2.75053	103	0.00702975	0.0663046
Q8K341	TS_NT-TS_EE	0.240095	0.134823	1.78082	8	0.112809	0.364717
Q8K354	TS_NT-TS_EE	0.143614	0.121266	1.18429	15	0.254724	0.550035
Q8K386	TS_NT-TS_EE	0.0250082	0.132095	0.189319	7	0.855215	0.941895
Q8K3H0	TS_NT-TS_EE	0.351254	0.108614	3.23395	28	0.00312431	0.0373788
Q8K3J1	TS_NT-TS_EE	-0.0318272	0.0450524	-0.706449	18	0.488954	0.746287
Q8K3W0	TS_NT-TS_EE	-0.171947	0.21397	-0.803601	8	0.444847	0.717966
Q8K400	TS_NT-TS_EE	0.429202	0.114206	3.75813	32	0.000687396	0.0128641
Q8K406	TS_NT-TS_EE	0.401155	0.428147	0.936956	4	0.401827	0.679705
Q8K4F5	TS_NT-TS_EE	0.370524	0.0629421	5.88674	4	0.00416297	0.0463032
Q8K4G5	TS_NT-TS_EE	-0.541595	0.099468	-5.44492	5	0.00283757	0.0348489
Q8K4X7	TS_NT-TS_EE	0.42591	0.252517	1.68666	5	0.152477	0.42499
Q8K4Z3	TS_NT-TS_EE	0.283021	0.0697251	4.05909	22	0.000522207	0.0108019
Q8K4Z5	TS_NT-TS_EE	0.140362	0.237109	0.591972	8	0.570216	0.803774
Q8K5B2	TS_NT-TS_EE	0.108787	0.0740954	1.4682	6	0.19243	0.484069
Q8QZS1	TS_NT-TS_EE	0.117014	0.117493	0.995922	56	0.323572	0.61827
Q8QZT1	TS_NT-TS_EE	0.0402392	0.044987	0.894463	84	0.37363	0.657477
Q8QZT2	TS_NT-TS_EE	-0.354439	0.210583	-1.68314	6	0.143337	0.411242
Q8QZY1	TS_NT-TS_EE	-0.620813	0.30373	-2.04396	5	0.0963813	0.338395
Q8R001	TS_NT-TS_EE	0.206694	0.148614	1.39082	9	0.197705	0.491761
Q8R010	TS_NT-TS_EE	0.0550664	0.0368034	1.49623	4	0.208928	0.506844
Q8R016	TS_NT-TS_EE	0.0654416	0.0946579	0.691348	56	0.492203	0.750235
Q8R050	TS_NT-TS_EE	-0.0797593	0.0746899	-1.06787	8	0.316739	0.611188
Q8R071	TS_NT-TS_EE	-0.0510308	0.068969	-0.73991	82	0.461468	0.727478
Q8R081	TS_NT-TS_EE	-0.303582	0.0660195	-4.59837	75	1.69324e-05	0.0010816
Q8R0A5	TS_NT-TS_EE	-0.0989866	0.056212	-1.76095	20	0.0935299	0.332884
Q8R0A7	TS_NT-TS_EE	-0.0731697	0.089916	-0.813756	53	0.419426	0.696974
Q8R0F8	TS_NT-TS_EE	-0.0587807	0.0780242	-0.753364	17	0.461538	0.727478
Q8R0H9	TS_NT-TS_EE	0.522743	0.409815	1.27556	5	0.258159	0.551894
Q8R0P4	TS_NT-TS_EE	0.103278	0.280712	0.367914	8	0.722482	0.883347
Q8R0S2	TS_NT-TS_EE	-0.0169957	0.102491	-0.165826	55	0.868902	0.94636
Q8R0S4	TS_NT-TS_EE	0.144983	0.210784	0.687831	8	0.511006	0.766509
Q8R0Y6	TS_NT-TS_EE	-0.189505	0.0718841	-2.63626	139	0.00933566	0.0803876
Q8R105	TS_NT-TS_EE	0.372252	0.225387	1.65161	4	0.173958	0.457293
Q8R123	TS_NT-TS_EE	0.0202528	0.126968	0.159511	7	0.877771	0.948138
Q8R127	TS_NT-TS_EE	-0.0429733	0.0405183	-1.06059	6	0.329692	0.625244
Q8R164	TS_NT-TS_EE	0.11653	0.100772	1.15638	36	0.255144	0.550132
Q8R191	TS_NT-TS_EE	0.0509935	0.0526783	0.968017	14	0.349463	0.642216
Q8R1B4	TS_NT-TS_EE	-0.0137708	0.116943	-0.117756	17	0.907641	0.963834
Q8R1G2	TS_NT-TS_EE	0.370128	0.0168366	21.9835	5	3.61605e-06	0.000341066
Q8R1I1	TS_NT-TS_EE	0.216175	0.0353017	6.12365	7	0.000479782	0.0104752
Q8R1N4	TS_NT-TS_EE	0.0357664	0.0775387	0.461271	14	0.651689	0.850706
Q8R1Q8	TS_NT-TS_EE	0.048799	0.0622576	0.783823	95	0.435094	0.709465
Q8R1T1	TS_NT-TS_EE	-0.0128792	0.242331	-0.0531471	7	0.9591	0.980302
Q8R2R9	TS_NT-TS_EE	0.109541	0.089952	1.21777	50	0.229025	0.525833
Q8R2Y0	TS_NT-TS_EE	0.473146	0.0303506	15.5894	12	2.49929e-09	6.54813e-07
Q8R2Y8	TS_NT-TS_EE	0.181853	0.302681	0.600805	8	0.564599	0.800994
Q8R313	TS_NT-TS_EE	0.418804	0.318005	1.31697	5	0.244974	0.539859
Q8R317	TS_NT-TS_EE	0.0535831	0.111204	0.481847	22	0.634673	0.840606
Q8R326	TS_NT-TS_EE	-0.109776	0.0903275	-1.21531	18	0.239948	0.535793
Q8R366	TS_NT-TS_EE	0.0504474	0.0835329	0.603923	71	0.54782	0.792004
Q8R395	TS_NT-TS_EE	-0.0340738	0.169344	-0.201211	4	0.850352	0.939886
Q8R3F5	TS_NT-TS_EE	0.378933	0.344663	1.09943	4	0.333305	0.625244
Q8R3P0	TS_NT-TS_EE	0.0216044	0.118943	0.181636	12	0.8589	0.943331
Q8R3S6	TS_NT-TS_EE	0.228008	0.27437	0.831023	7	0.433388	0.708198
Q8R3V5	TS_NT-TS_EE	0.00933458	0.138915	0.0671962	48	0.946705	0.973416
Q8R3Z5	TS_NT-TS_EE	0.148234	0.33955	0.436561	5	0.680638	0.862239
Q8R404	TS_NT-TS_EE	-0.405692	0.0510676	-7.94422	6	0.000211516	0.00600908
Q8R464	TS_NT-TS_EE	0.00955475	0.105411	0.0906429	43	0.928197	0.969304
Q8R4E6	TS_NT-TS_EE	-0.617215	0.288756	-2.1375	4	0.0993666	0.34334
Q8R4K2	TS_NT-TS_EE	-0.030327	0.157722	-0.192282	5	0.855087	0.941895
Q8R4N0	TS_NT-TS_EE	0.356618	0.0759304	4.69664	21	0.000123047	0.00414491
Q8R4U7	TS_NT-TS_EE	0.294916	0.260712	1.1312	5	0.309292	0.603734
Q8R570	TS_NT-TS_EE	0.0481842	0.0738103	0.652812	70	0.516016	0.770183
Q8R574	TS_NT-TS_EE	-0.0696981	0.0930166	-0.749308	23	0.461267	0.727478
Q8R5C5	TS_NT-TS_EE	-0.178525	0.0800634	-2.2298	36	0.0320882	0.178033
Q8R5H1	TS_NT-TS_EE	0.213986	0.115767	1.84842	12	0.0893218	0.324736
Q8R5H6	TS_NT-TS_EE	-0.116204	0.107661	-1.07934	51	0.285513	0.581382
Q8R5J9	TS_NT-TS_EE	-0.07254	0.139355	-0.520539	8	0.616783	0.830285
Q8R5M8	TS_NT-TS_EE	-0.212741	0.051418	-4.13749	42	0.000164906	0.00504999
Q8VBV7	TS_NT-TS_EE	0.116933	0.191462	0.61074	12	0.552764	0.796223
Q8VBY2	TS_NT-TS_EE	0.0998157	0.123576	0.807726	18	0.429794	0.705257
Q8VBZ3	TS_NT-TS_EE	0.0292123	0.155982	0.187281	8	0.856103	0.941993
Q8VCD6	TS_NT-TS_EE	0.190978	0.146874	1.30028	14	0.214504	0.508853
Q8VCE6	TS_NT-TS_EE	0.0349308	0.124753	0.28	4	0.793361	0.918621
Q8VCM7	TS_NT-TS_EE	0.390826	0.453335	0.862113	5	0.428027	0.704319
Q8VCM8	TS_NT-TS_EE	-0.200863	0.409161	-0.490913	8	0.63667	0.842462
Q8VCR7	TS_NT-TS_EE	-0.149043	0.373427	-0.399124	4	0.710193	0.876781
Q8VCT3	TS_NT-TS_EE	-0.117779	0.0853224	-1.38039	23	0.180735	0.466272
Q8VCW8	TS_NT-TS_EE	0.188717	0.0934048	2.02042	63	0.0475958	0.229043
Q8VCX5	TS_NT-TS_EE	-0.123316	0.130774	-0.942971	6	0.382098	0.665919
Q8VCY8	TS_NT-TS_EE	-0.244488	0.117253	-2.08513	8	0.0705498	0.285836
Q8VD04	TS_NT-TS_EE	0.205635	0.0915377	2.24646	7	0.0595085	0.259029
Q8VD33	TS_NT-TS_EE	-0.0710717	0.0646579	-1.0992	9	0.300215	0.595899
Q8VD37	TS_NT-TS_EE	0.0195826	0.0828579	0.23634	76	0.813805	0.925392
Q8VDD5	TS_NT-TS_EE	-0.0332337	0.0554418	-0.599434	157	0.549747	0.793835
Q8VDJ3	TS_NT-TS_EE	0.0220361	0.0496731	0.443623	14	0.664095	0.852906
Q8VDK1	TS_NT-TS_EE	0.462999	0.290046	1.5963	8	0.149089	0.418514
Q8VDM4	TS_NT-TS_EE	0.0291947	0.0711761	0.410176	86	0.682697	0.862239
Q8VDM6	TS_NT-TS_EE	0.078435	0.203381	0.385656	7	0.711204	0.876781
Q8VDN2	TS_NT-TS_EE	-0.0893013	0.0523296	-1.70652	149	0.0899953	0.325518
Q8VDN4	TS_NT-TS_EE	-0.135166	0.221529	-0.610151	6	0.564141	0.800994
Q8VDP4	TS_NT-TS_EE	-0.330359	0.197672	-1.67125	8	0.133216	0.394195
Q8VDP6	TS_NT-TS_EE	0.196958	0.0249025	7.90917	5	0.000519997	0.0108019
Q8VDQ1	TS_NT-TS_EE	-0.0681445	0.0936994	-0.727267	13	0.479956	0.740403
Q8VDQ8	TS_NT-TS_EE	-0.077681	0.0520836	-1.49147	104	0.138866	0.403065
Q8VDU5	TS_NT-TS_EE	-2.55875	1.8002	-1.42137	5	0.214465	0.508853
Q8VE33	TS_NT-TS_EE	-0.169441	0.0858852	-1.97288	34	0.0566847	0.25267
Q8VE47	TS_NT-TS_EE	-0.0315568	0.175628	-0.17968	14	0.859978	0.943331
Q8VE62	TS_NT-TS_EE	0.0231247	0.0633901	0.364801	4	0.733729	0.889986
Q8VE70	TS_NT-TS_EE	0.0959689	0.0526149	1.82399	4	0.142217	0.40946
Q8VE88	TS_NT-TS_EE	-0.105633	0.221587	-0.47671	8	0.646318	0.847147
Q8VEA4	TS_NT-TS_EE	-0.0534565	0.0607223	-0.880344	8	0.404343	0.681113
Q8VED9	TS_NT-TS_EE	0.216345	0.0660355	3.27619	34	0.00242649	0.0304344
Q8VEH3	TS_NT-TS_EE	0.0685038	0.293855	0.233121	7	0.822338	0.925572
Q8VEH5	TS_NT-TS_EE	0.00856586	0.0897853	0.0954038	47	0.9244	0.968493
Q8VEJ9	TS_NT-TS_EE	-0.016191	0.0797346	-0.203062	7	0.844863	0.937664
Q8VEK0	TS_NT-TS_EE	0.162453	0.168616	0.96345	7	0.367416	0.65669
Q8VEK3	TS_NT-TS_EE	-0.222168	0.0587482	-3.78171	132	0.000235099	0.00629959
Q8VEM8	TS_NT-TS_EE	0.048185	0.0633913	0.76012	79	0.449446	0.722887
Q8VHH5	TS_NT-TS_EE	-0.0929953	0.0775737	-1.1988	25	0.241846	0.537872
Q8VHI6	TS_NT-TS_EE	-0.0632088	0.178468	-0.354174	20	0.726915	0.886969
Q8VHK5	TS_NT-TS_EE	0.573067	0.224111	2.55706	5	0.0508277	0.236394
Q8VHL1	TS_NT-TS_EE	-0.338055	0.106957	-3.16066	32	0.0034318	0.0398629
Q8VHQ9	TS_NT-TS_EE	0.172989	0.0952933	1.81533	8	0.107015	0.352924
Q8VHW2	TS_NT-TS_EE	0.0996388	0.0158061	6.30383	32	4.51705e-07	7.1008e-05
Q8VIJ6	TS_NT-TS_EE	-0.0635145	0.0603164	-1.05302	86	0.295281	0.592068
Q8WTY4	TS_NT-TS_EE	-0.213006	0.150759	-1.41289	17	0.175736	0.4589
Q91V09	TS_NT-TS_EE	0.140547	0.0974392	1.44241	20	0.164665	0.44375
Q91V12	TS_NT-TS_EE	0.0200389	0.0514521	0.389467	88	0.697872	0.869299
Q91V14	TS_NT-TS_EE	-0.0793949	0.0546941	-1.45162	170	0.148451	0.418255
Q91V41	TS_NT-TS_EE	0.0502068	0.0503574	0.997009	63	0.322574	0.61775
Q91V61	TS_NT-TS_EE	-0.0423096	0.0380615	-1.11161	62	0.270597	0.564468
Q91V64	TS_NT-TS_EE	-0.224838	0.251774	-0.893013	5	0.412763	0.689792
Q91V76	TS_NT-TS_EE	0.0917578	0.166794	0.550127	9	0.59562	0.817858
Q91V92	TS_NT-TS_EE	-0.00618472	0.0555055	-0.111425	153	0.911425	0.964605
Q91VC3	TS_NT-TS_EE	0.157741	0.204607	0.770947	5	0.475572	0.737277
Q91VC7	TS_NT-TS_EE	-0.140843	0.597893	-0.235566	7	0.820513	0.925572
Q91VD9	TS_NT-TS_EE	0.00305442	0.0420751	0.0725945	193	0.942204	0.973416
Q91VI7	TS_NT-TS_EE	0.0478694	0.0626188	0.764456	68	0.44724	0.72035
Q91VM5	TS_NT-TS_EE	-0.242392	0.0842386	-2.87744	14	0.0121725	0.0947285
Q91VM9	TS_NT-TS_EE	-0.529063	0.0961895	-5.50022	48	1.44015e-06	0.000160996
Q91VN4	TS_NT-TS_EE	0.102616	0.0603771	1.69959	41	0.0967841	0.338601
Q91VR2	TS_NT-TS_EE	0.0137579	0.0473322	0.290668	57	0.77236	0.908596
Q91VR5	TS_NT-TS_EE	0.136382	0.0758291	1.79854	80	0.0758631	0.298142
Q91VR7	TS_NT-TS_EE	0.312402	0.282363	1.10638	8	0.300717	0.596375
Q91VR8	TS_NT-TS_EE	-0.329153	0.10813	-3.04404	9	0.0139265	0.103267
Q91VT4	TS_NT-TS_EE	-0.396215	0.306116	-1.29433	8	0.231661	0.526259
Q91VW3	TS_NT-TS_EE	-0.137259	0.0750605	-1.82865	33	0.0765033	0.299598
Q91VW5	TS_NT-TS_EE	-0.0323831	0.400483	-0.08086	5	0.93869	0.973416
Q91VZ6	TS_NT-TS_EE	0.106908	0.033311	3.20939	18	0.00486112	0.0521023
Q91W50	TS_NT-TS_EE	-0.103657	0.138498	-0.748437	21	0.462497	0.728016
Q91W61	TS_NT-TS_EE	-1.07434	0.792073	-1.35636	4	0.246492	0.541412
Q91W69	TS_NT-TS_EE	-0.617508	0.265492	-2.3259	8	0.0484706	0.231847
Q91W90	TS_NT-TS_EE	0.203971	0.196344	1.03885	12	0.319356	0.61437
Q91WC3	TS_NT-TS_EE	0.046283	0.0654614	0.707027	119	0.480932	0.740403
Q91WD5	TS_NT-TS_EE	-0.0602029	0.0619476	-0.971836	95	0.3336	0.625244
Q91WG7	TS_NT-TS_EE	0.277573	0.120359	2.30621	38	0.0266473	0.158042
Q91WJ8	TS_NT-TS_EE	0.297205	0.212704	1.39727	7	0.205025	0.503278
Q91WK2	TS_NT-TS_EE	-0.21313	0.0743864	-2.86517	14	0.012471	0.0964149
Q91WK5	TS_NT-TS_EE	0.102105	0.24274	0.420635	13	0.680892	0.862239
Q91WQ3	TS_NT-TS_EE	-0.0597932	0.0881847	-0.678045	41	0.501552	0.759223
Q91WS0	TS_NT-TS_EE	0.0604835	0.0531075	1.13889	34	0.26271	0.556078
Q91X97	TS_NT-TS_EE	-0.361102	0.129943	-2.77893	29	0.00946995	0.0804431
Q91XF0	TS_NT-TS_EE	-0.596388	0.165221	-3.60965	7	0.00862822	0.0763055
Q91XL9	TS_NT-TS_EE	-0.253069	0.0738058	-3.42885	24	0.00219605	0.0284444
Q91XM9	TS_NT-TS_EE	-0.102997	0.0702789	-1.46555	93	0.146143	0.415448
Q91XQ0	TS_NT-TS_EE	0.569761	0.328821	1.73274	8	0.121376	0.379581
Q91XU3	TS_NT-TS_EE	0.111371	0.11392	0.977617	17	0.341972	0.634418
Q91XV3	TS_NT-TS_EE	-0.237975	0.0626339	-3.79946	54	0.00037003	0.00881344
Q91YD9	TS_NT-TS_EE	-0.0692557	0.107412	-0.644767	17	0.527684	0.776663
Q91YE6	TS_NT-TS_EE	-0.0110979	0.0906705	-0.122398	15	0.904209	0.963834
Q91YJ2	TS_NT-TS_EE	-0.71166	0.440265	-1.61644	6	0.157127	0.431826
Q91YM2	TS_NT-TS_EE	-0.0606226	0.132496	-0.457542	7	0.661144	0.850706
Q91YP2	TS_NT-TS_EE	5.14216e-05	0.0685217	0.000750443	7	0.999422	0.999422
Q91YQ5	TS_NT-TS_EE	0.0297938	0.0855416	0.348296	50	0.72908	0.887769
Q91YR1	TS_NT-TS_EE	0.289745	0.125992	2.2997	8	0.0504947	0.236231
Q91YT0	TS_NT-TS_EE	-0.0154344	0.0559141	-0.276038	133	0.782947	0.913051
Q91Z31	TS_NT-TS_EE	0.0040089	0.0674539	0.0594317	24	0.9531	0.975974
Q91Z38	TS_NT-TS_EE	0.44815	0.185358	2.41776	6	0.0520217	0.240053
Q91Z53	TS_NT-TS_EE	0.218795	0.118068	1.85313	34	0.0725584	0.29048
Q91Z61	TS_NT-TS_EE	-0.153866	0.189983	-0.809892	8	0.441425	0.715241
Q91Z67	TS_NT-TS_EE	-0.483069	0.525275	-0.919649	6	0.393227	0.675332
Q91ZA3	TS_NT-TS_EE	0.0988847	0.0693445	1.42599	38	0.162035	0.439434
Q91ZJ5	TS_NT-TS_EE	0.0909654	0.0794806	1.1445	61	0.256888	0.550132
Q91ZP9	TS_NT-TS_EE	0.0802606	0.128759	0.623339	33	0.537347	0.783513
Q91ZR1	TS_NT-TS_EE	-0.0436444	0.154556	-0.282386	8	0.784816	0.914778
Q91ZX7	TS_NT-TS_EE	0.0770652	0.0740173	1.04118	55	0.302348	0.598102
Q91ZZ3	TS_NT-TS_EE	0.0383873	0.115294	0.332952	9	0.746795	0.896611
Q920E5	TS_NT-TS_EE	0.0567725	0.10895	0.52109	8	0.616417	0.830285
Q920I9	TS_NT-TS_EE	0.195114	0.0552432	3.5319	120	0.000586384	0.0115699
Q920N7	TS_NT-TS_EE	0.135666	0.0823884	1.64666	5	0.160545	0.437141
Q920P5	TS_NT-TS_EE	0.142427	0.155806	0.914126	14	0.376126	0.659838
Q920Q4	TS_NT-TS_EE	-0.254808	0.0118257	-21.5469	6	6.52165e-07	8.54336e-05
Q921C5	TS_NT-TS_EE	0.152623	0.2839	0.537594	8	0.605484	0.824802
Q921E2	TS_NT-TS_EE	0.0501783	0.236856	0.211852	5	0.840588	0.936723
Q921F2	TS_NT-TS_EE	-0.0594479	0.0680636	-0.873417	49	0.386696	0.669385
Q921F4	TS_NT-TS_EE	0.0687025	0.068478	1.00328	6	0.354457	0.647786
Q921G7	TS_NT-TS_EE	0.0975318	0.117361	0.831038	22	0.414881	0.692839
Q921H8	TS_NT-TS_EE	0.220489	0.0666338	3.30896	33	0.0022708	0.0287878
Q921I1	TS_NT-TS_EE	-0.215901	0.0460344	-4.68998	170	5.58686e-06	0.000504851
Q921M7	TS_NT-TS_EE	0.0740318	0.0693168	1.06802	73	0.28903	0.585509
Q921W4	TS_NT-TS_EE	0.360258	0.0809853	4.44843	5	0.00671209	0.0640774
Q922B1	TS_NT-TS_EE	0.123934	0.115768	1.07053	5	0.333311	0.625244
Q922B2	TS_NT-TS_EE	-0.0399333	0.0808192	-0.494106	41	0.623868	0.831912
Q922D8	TS_NT-TS_EE	0.0309271	0.0482315	0.641222	21	0.528316	0.776663
Q922E4	TS_NT-TS_EE	0.201735	0.150776	1.33798	14	0.202231	0.499606
Q922F4	TS_NT-TS_EE	0.42799	0.0464094	9.22205	6	9.17388e-05	0.00343365
Q922H2	TS_NT-TS_EE	0.13002	0.14617	0.889515	16	0.386905	0.669385
Q922J3	TS_NT-TS_EE	-0.0265559	0.0602987	-0.440406	4	0.682397	0.862239
Q922J6	TS_NT-TS_EE	-0.0795023	0.0744507	-1.06785	9	0.313392	0.607214
Q922Q1	TS_NT-TS_EE	-0.0312094	0.205098	-0.152168	8	0.882822	0.951363
Q922Q4	TS_NT-TS_EE	0.0659037	0.0628621	1.04839	21	0.306378	0.600531
Q922Q8	TS_NT-TS_EE	0.420828	0.0975419	4.31433	18	0.000417618	0.00974992
Q922Q9	TS_NT-TS_EE	-0.0780037	0.307864	-0.253371	6	0.80844	0.923978
Q922R1	TS_NT-TS_EE	-0.136984	0.323106	-0.423961	5	0.689216	0.863082
Q922R5	TS_NT-TS_EE	-0.139872	0.208928	-0.669473	8	0.522043	0.774199
Q922R8	TS_NT-TS_EE	-0.148039	0.0681244	-2.17307	52	0.0343531	0.187511
Q922S4	TS_NT-TS_EE	0.000375833	0.0684894	0.00548746	72	0.995637	0.996482
Q923D2	TS_NT-TS_EE	0.415891	0.104263	3.98887	15	0.00118586	0.0188937
Q923G2	TS_NT-TS_EE	-0.0250146	0.255099	-0.0980582	5	0.925696	0.968493
Q923T9	TS_NT-TS_EE	-0.0995076	0.0628632	-1.58292	33	0.122977	0.380809
Q924L1	TS_NT-TS_EE	0.0463397	0.317839	0.145796	8	0.887689	0.954043
Q924M7	TS_NT-TS_EE	-0.117803	0.0719204	-1.63796	22	0.115655	0.369102
Q925I1	TS_NT-TS_EE	-0.0688278	0.0860011	-0.800313	15	0.436022	0.709654
Q925N0	TS_NT-TS_EE	-0.115347	0.0858386	-1.34377	42	0.186238	0.474909
Q93092	TS_NT-TS_EE	0.021145	0.0624686	0.33849	66	0.736069	0.890318
Q99020	TS_NT-TS_EE	-0.140016	0.0720879	-1.9423	38	0.0595394	0.259029
Q99104	TS_NT-TS_EE	-0.234402	0.0701613	-3.3409	147	0.00105879	0.0174589
Q99J08	TS_NT-TS_EE	0.125209	0.116928	1.07082	19	0.297664	0.595327
Q99J09	TS_NT-TS_EE	-0.253185	0.113039	-2.23981	4	0.0886408	0.324736
Q99J85	TS_NT-TS_EE	0.0159067	0.0901105	0.176524	38	0.86082	0.943424
Q99J99	TS_NT-TS_EE	0.453381	0.0899752	5.03896	31	1.92086e-05	0.00113235
Q99JA0	TS_NT-TS_EE	-0.262688	0.212346	-1.23707	6	0.262278	0.556078
Q99JB2	TS_NT-TS_EE	-0.195245	0.0808479	-2.41497	29	0.0222692	0.142306
Q99JF8	TS_NT-TS_EE	-0.63853	0.145281	-4.39515	6	0.00459234	0.0499021
Q99JG2	TS_NT-TS_EE	0.0144431	0.149566	0.0965667	7	0.925777	0.968493
Q99JI4	TS_NT-TS_EE	0.219558	0.144663	1.51771	30	0.139555	0.403768
Q99JI6	TS_NT-TS_EE	-0.161031	0.201719	-0.798294	7	0.450929	0.723327
Q99JP0	TS_NT-TS_EE	-0.745179	0.467954	-1.59242	5	0.172168	0.454109
Q99JP7	TS_NT-TS_EE	-0.029884	0.0975005	-0.306501	51	0.760471	0.903277
Q99JR1	TS_NT-TS_EE	-0.201162	0.124756	-1.61244	27	0.118495	0.374449
Q99JX3	TS_NT-TS_EE	-0.567156	0.0817047	-6.94154	8	0.000119429	0.00408135
Q99JX4	TS_NT-TS_EE	-0.187875	0.263191	-0.713833	7	0.498434	0.756311
Q99JY0	TS_NT-TS_EE	-0.238206	0.108056	-2.20447	57	0.0315432	0.176672
Q99JY8	TS_NT-TS_EE	0.21801	0.0377306	5.77807	8	0.000415434	0.00974992
Q99JY9	TS_NT-TS_EE	-0.0442157	0.0493095	-0.896697	117	0.371722	0.657062
Q99K46	TS_NT-TS_EE	0.728113	0.0664787	10.9526	7	1.17081e-05	0.000862743
Q99K48	TS_NT-TS_EE	0.0694696	0.0947157	0.733454	51	0.46664	0.732581
Q99K51	TS_NT-TS_EE	-0.138849	0.0813647	-1.7065	56	0.0934563	0.332884
Q99K85	TS_NT-TS_EE	0.0814819	0.0796338	1.02321	51	0.311039	0.60564
Q99KB8	TS_NT-TS_EE	-0.0519924	0.0805362	-0.645578	49	0.521564	0.773977
Q99KC8	TS_NT-TS_EE	0.150568	0.0938301	1.60469	4	0.183831	0.470656
Q99KE1	TS_NT-TS_EE	0.0237067	0.0458997	0.51649	7	0.621423	0.830718
Q99KI0	TS_NT-TS_EE	-0.0175164	0.0436384	-0.401399	290	0.688422	0.863082
Q99KJ8	TS_NT-TS_EE	0.0324341	0.0636443	0.509614	74	0.611838	0.828194
Q99KK2	TS_NT-TS_EE	-0.166467	0.0749181	-2.22199	16	0.0410551	0.209156
Q99KK7	TS_NT-TS_EE	0.156526	0.126251	1.2398	9	0.246402	0.541412
Q99KN9	TS_NT-TS_EE	0.0422302	0.171755	0.245875	7	0.812833	0.925392
Q99KP6	TS_NT-TS_EE	0.103617	0.0647952	1.59914	7	0.153821	0.427221
Q99KQ4	TS_NT-TS_EE	-0.112465	0.192245	-0.585008	8	0.574667	0.806244
Q99KU0	TS_NT-TS_EE	-0.0525394	0.101451	-0.517878	7	0.620504	0.830718
Q99KV1	TS_NT-TS_EE	-0.175265	0.154038	-1.1378	7	0.292644	0.587865
Q99KX1	TS_NT-TS_EE	0.201581	0.150104	1.34294	7	0.221201	0.516427
Q99L04	TS_NT-TS_EE	0.322568	0.323283	0.997788	8	0.347602	0.641331
Q99L13	TS_NT-TS_EE	-0.0634107	0.0637176	-0.995184	46	0.324853	0.618922
Q99L43	TS_NT-TS_EE	-0.153822	0.0856151	-1.79667	18	0.0891893	0.324736
Q99L45	TS_NT-TS_EE	0.112105	0.103246	1.08581	15	0.294706	0.591419
Q99L47	TS_NT-TS_EE	-0.013352	0.0491323	-0.271756	32	0.787556	0.916612
Q99LB6	TS_NT-TS_EE	-0.0300121	0.158045	-0.189895	9	0.853605	0.941595
Q99LC3	TS_NT-TS_EE	0.139777	0.0724131	1.93028	79	0.0571611	0.253834
Q99LC5	TS_NT-TS_EE	0.0502735	0.0666273	0.754547	73	0.452948	0.723612
Q99LD4	TS_NT-TS_EE	0.19418	0.0528546	3.67386	27	0.00104181	0.0174226
Q99LD8	TS_NT-TS_EE	0.1118	0.193939	0.576473	8	0.580149	0.807551
Q99LD9	TS_NT-TS_EE	-0.334373	0.359039	-0.931298	6	0.387638	0.670125
Q99LF4	TS_NT-TS_EE	0.00586163	0.0789486	0.0742462	60	0.941061	0.973416
Q99LG2	TS_NT-TS_EE	-0.0223342	0.0984695	-0.226813	27	0.822277	0.925572
Q99LI8	TS_NT-TS_EE	-0.0659122	0.0803702	-0.820108	39	0.417139	0.695134
Q99LP6	TS_NT-TS_EE	-0.304138	0.19119	-1.59076	8	0.150327	0.421487
Q99LR1	TS_NT-TS_EE	-0.0146094	0.120051	-0.121693	29	0.903982	0.963834
Q99LS3	TS_NT-TS_EE	0.266137	0.615984	0.432051	4	0.687975	0.863082
Q99LT0	TS_NT-TS_EE	0.136015	0.220623	0.616508	7	0.557069	0.798728
Q99LX0	TS_NT-TS_EE	-0.0510589	0.0591305	-0.863495	40	0.393014	0.675332
Q99LY9	TS_NT-TS_EE	0.0478	0.0845908	0.565073	33	0.575846	0.8068
Q99M71	TS_NT-TS_EE	0.141772	0.143529	0.987762	14	0.340034	0.632897
Q99M87	TS_NT-TS_EE	0.0734969	0.105631	0.695788	18	0.495448	0.75372
Q99MI1	TS_NT-TS_EE	-0.350242	0.334086	-1.04836	8	0.32511	0.618922
Q99MK8	TS_NT-TS_EE	0.0338429	0.145824	0.232081	6	0.824189	0.92677
Q99MN1	TS_NT-TS_EE	-0.070328	0.184177	-0.381849	17	0.707304	0.875038
Q99MN9	TS_NT-TS_EE	0.0405445	0.0760958	0.532808	69	0.595878	0.817858
Q99MR0	TS_NT-TS_EE	-0.390711	0.033164	-11.7812	6	2.25891e-05	0.00126821
Q99MR6	TS_NT-TS_EE	0.0985451	0.0427108	2.30726	7	0.0544058	0.248328
Q99MR8	TS_NT-TS_EE	0.292927	0.0121091	24.1907	4	1.73231e-05	0.0010816
Q99N28	TS_NT-TS_EE	0.0695355	0.0574102	1.21121	66	0.230136	0.525833
Q99N96	TS_NT-TS_EE	-0.760878	0.359492	-2.11653	4	0.101739	0.345677
Q99NB1	TS_NT-TS_EE	-0.198301	0.160559	-1.23507	7	0.256648	0.550132
Q99NE5	TS_NT-TS_EE	-0.187491	0.146589	-1.27902	10	0.229771	0.525833
Q99NF2	TS_NT-TS_EE	-0.0624058	0.230584	-0.270642	8	0.793518	0.918621
Q99P58	TS_NT-TS_EE	0.489267	0.201641	2.42643	7	0.0456592	0.222886
Q99P72	TS_NT-TS_EE	-0.0359392	0.060412	-0.594903	210	0.552549	0.796223
Q99PJ0	TS_NT-TS_EE	-0.0379384	0.0896499	-0.423184	24	0.675929	0.859214
Q99PL6	TS_NT-TS_EE	0.0841732	0.0814086	1.03396	11	0.323352	0.61827
Q99PT1	TS_NT-TS_EE	0.102033	0.0559926	1.82226	52	0.0741682	0.295508
Q99PU5	TS_NT-TS_EE	-0.0206024	0.0622266	-0.331087	61	0.741714	0.892704
Q99PV0	TS_NT-TS_EE	0.0843623	0.0615901	1.36974	4	0.242626	0.538205
Q9CPP6	TS_NT-TS_EE	0.009646	0.0693607	0.13907	26	0.890466	0.955721
Q9CPQ1	TS_NT-TS_EE	0.192434	0.0452519	4.2525	26	0.000241377	0.00639513
Q9CPQ3	TS_NT-TS_EE	-0.333263	0.190725	-1.74735	8	0.11871	0.374449
Q9CPQ8	TS_NT-TS_EE	0.0946392	0.0552589	1.71265	18	0.103949	0.348404
Q9CPR4	TS_NT-TS_EE	-0.0605441	0.100286	-0.603713	25	0.551474	0.795823
Q9CPS6	TS_NT-TS_EE	-0.20688	0.0566696	-3.65064	15	0.00236672	0.0298434
Q9CPU0	TS_NT-TS_EE	0.74344	0.0723319	10.2782	63	4.21885e-15	3.31601e-12
Q9CPU4	TS_NT-TS_EE	-0.41482	0.145954	-2.84213	7	0.0249682	0.152922
Q9CPV4	TS_NT-TS_EE	0.257882	0.0323553	7.97032	100	2.63256e-12	1.55189e-09
Q9CPW0	TS_NT-TS_EE	-0.296375	0.0541971	-5.46847	6	0.00156014	0.0225694
Q9CPW4	TS_NT-TS_EE	0.0406918	0.100701	0.404084	25	0.689587	0.863082
Q9CPY7	TS_NT-TS_EE	0.11241	0.0581771	1.9322	112	0.0558612	0.249944
Q9CQ02	TS_NT-TS_EE	0.143798	0.36975	0.388906	6	0.710773	0.876781
Q9CQ54	TS_NT-TS_EE	-0.17159	0.0931438	-1.84221	17	0.0829576	0.311984
Q9CQ60	TS_NT-TS_EE	-0.240146	0.151494	-1.58519	23	0.126578	0.385622
Q9CQ62	TS_NT-TS_EE	-0.194764	0.143635	-1.35596	6	0.223921	0.519412
Q9CQ65	TS_NT-TS_EE	0.0108389	0.1711	0.0633483	8	0.951043	0.975026
Q9CQ69	TS_NT-TS_EE	0.168168	0.156104	1.07728	8	0.312765	0.607122
Q9CQ75	TS_NT-TS_EE	0.220019	0.122841	1.79109	8	0.111054	0.360515
Q9CQ80	TS_NT-TS_EE	0.0937891	0.202633	0.462852	7	0.657515	0.850706
Q9CQ85	TS_NT-TS_EE	-0.0863096	0.297006	-0.290599	7	0.779779	0.911372
Q9CQ86	TS_NT-TS_EE	-0.42061	0.111048	-3.78764	9	0.00429822	0.0473608
Q9CQ91	TS_NT-TS_EE	-0.324079	0.30843	-1.05074	8	0.324081	0.61827
Q9CQ92	TS_NT-TS_EE	-0.0461916	0.0727263	-0.635142	26	0.530886	0.778985
Q9CQA3	TS_NT-TS_EE	0.0134969	0.0626317	0.215497	69	0.830016	0.930217
Q9CQC7	TS_NT-TS_EE	0.136209	0.136045	1.00121	15	0.332605	0.625244
Q9CQC9	TS_NT-TS_EE	0.0745335	0.655468	0.11371	4	0.914946	0.965819
Q9CQD1	TS_NT-TS_EE	-0.367672	0.0978204	-3.75864	7	0.00708749	0.0665514
Q9CQE1	TS_NT-TS_EE	-0.352552	0.186814	-1.88718	6	0.108074	0.354232
Q9CQE8	TS_NT-TS_EE	-0.0179882	0.168107	-0.107005	18	0.915969	0.966378
Q9CQF3	TS_NT-TS_EE	-0.0734913	0.247639	-0.296768	8	0.774203	0.90984
Q9CQF9	TS_NT-TS_EE	0.195912	0.113296	1.7292	19	0.0999885	0.34334
Q9CQH3	TS_NT-TS_EE	-0.0153885	0.0796533	-0.193194	17	0.849097	0.939886
Q9CQH7	TS_NT-TS_EE	-0.0148919	0.0524394	-0.283982	27	0.77859	0.911372
Q9CQI3	TS_NT-TS_EE	-0.350412	0.245557	-1.42701	10	0.184047	0.470697
Q9CQI6	TS_NT-TS_EE	-0.0964899	0.10397	-0.928053	43	0.35856	0.650373
Q9CQJ6	TS_NT-TS_EE	-0.227863	0.103292	-2.206	8	0.0584447	0.257113
Q9CQJ8	TS_NT-TS_EE	-0.00847098	0.0700995	-0.120842	27	0.904711	0.963834
Q9CQM5	TS_NT-TS_EE	0.118954	0.0793216	1.49964	15	0.154458	0.427761
Q9CQM9	TS_NT-TS_EE	-0.215098	0.0823051	-2.61342	19	0.0170884	0.118895
Q9CQN1	TS_NT-TS_EE	-0.0148211	0.10152	-0.145991	20	0.88539	0.95331
Q9CQP2	TS_NT-TS_EE	-0.154721	0.123587	-1.25192	7	0.250809	0.547092
Q9CQQ7	TS_NT-TS_EE	-0.101942	0.116298	-0.876557	72	0.383643	0.666639
Q9CQR2	TS_NT-TS_EE	0.346471	0.0431923	8.02159	18	2.35839e-07	3.9722e-05
Q9CQR4	TS_NT-TS_EE	-0.0685479	0.0225741	-3.03657	25	0.00552928	0.0569347
Q9CQS4	TS_NT-TS_EE	-0.271539	0.467224	-0.581175	6	0.58228	0.808608
Q9CQS8	TS_NT-TS_EE	0.143945	0.145569	0.98884	6	0.360926	0.652656
Q9CQV6	TS_NT-TS_EE	-0.0264267	0.111365	-0.237297	8	0.818391	0.925572
Q9CQV8	TS_NT-TS_EE	-0.0481576	0.0741347	-0.649596	53	0.518759	0.771269
Q9CQW1	TS_NT-TS_EE	0.0439276	0.0762432	0.576152	14	0.573659	0.805876
Q9CQW2	TS_NT-TS_EE	0.0290368	0.133965	0.21675	18	0.830841	0.930585
Q9CQX2	TS_NT-TS_EE	0.157362	0.150204	1.04766	11	0.317272	0.611715
Q9CQX8	TS_NT-TS_EE	0.584908	0.135825	4.30634	11	0.00124272	0.0194061
Q9CQZ1	TS_NT-TS_EE	-0.0452813	0.0615701	-0.735443	18	0.471544	0.734899
Q9CQZ5	TS_NT-TS_EE	0.143718	0.13111	1.09617	9	0.301469	0.596864
Q9CQZ6	TS_NT-TS_EE	-0.239052	0.123449	-1.93644	6	0.100939	0.344054
Q9CR00	TS_NT-TS_EE	-0.12382	0.102448	-1.20861	8	0.261321	0.555578
Q9CR16	TS_NT-TS_EE	0.0161591	0.0652422	0.247679	64	0.805176	0.922997
Q9CR20	TS_NT-TS_EE	-0.0395795	0.411697	-0.0961374	5	0.927146	0.969065
Q9CR21	TS_NT-TS_EE	-0.223577	0.103351	-2.16328	9	0.0587529	0.257318
Q9CR26	TS_NT-TS_EE	0.0591399	0.10713	0.552041	15	0.589052	0.813699
Q9CR29	TS_NT-TS_EE	-0.167169	0.226219	-0.738969	8	0.481042	0.740403
Q9CR51	TS_NT-TS_EE	-0.173814	0.249033	-0.697955	15	0.495883	0.753896
Q9CR57	TS_NT-TS_EE	0.0340859	0.0683188	0.498923	25	0.622195	0.830768
Q9CR61	TS_NT-TS_EE	0.150711	0.0776998	1.93966	17	0.0691986	0.282302
Q9CR62	TS_NT-TS_EE	-0.264274	0.0767616	-3.44279	69	0.000982531	0.016911
Q9CR68	TS_NT-TS_EE	-0.0450492	0.0576681	-0.781179	64	0.437577	0.710611
Q9CR86	TS_NT-TS_EE	-0.51651	0.447105	-1.15523	8	0.281332	0.576351
Q9CR95	TS_NT-TS_EE	-0.0212351	0.0877866	-0.241894	37	0.810198	0.924261
Q9CRB6	TS_NT-TS_EE	0.370302	0.0149495	24.7702	7	4.456e-08	8.75604e-06
Q9CRB9	TS_NT-TS_EE	0.0859861	0.0617103	1.39338	26	0.175303	0.458783
Q9CRD0	TS_NT-TS_EE	-0.0963046	0.135318	-0.711691	13	0.489231	0.746287
Q9CRY7	TS_NT-TS_EE	-0.144304	0.144041	-1.00182	8	0.345764	0.639961
Q9CS42	TS_NT-TS_EE	-0.0781425	0.139928	-0.558448	8	0.591821	0.81447
Q9CS84	TS_NT-TS_EE	0.103113	0.139067	0.741465	15	0.469862	0.734305
Q9CT10	TS_NT-TS_EE	0.455702	0.210482	2.16504	8	0.0622982	0.265161
Q9CTY5	TS_NT-TS_EE	-0.236238	0.149945	-1.5755	7	0.159145	0.434332
Q9CVB6	TS_NT-TS_EE	0.0810138	0.0706605	1.14652	105	0.254185	0.549732
Q9CWF2	TS_NT-TS_EE	-0.0771957	0.186988	-0.412838	8	0.690568	0.863393
Q9CWJ9	TS_NT-TS_EE	-0.128414	0.0739325	-1.7369	69	0.086867	0.321558
Q9CWK8	TS_NT-TS_EE	-0.190127	0.0454757	-4.18085	5	0.00864788	0.0763055
Q9CWS0	TS_NT-TS_EE	0.0228539	0.0506692	0.45104	84	0.653123	0.850706
Q9CWZ7	TS_NT-TS_EE	0.0243721	0.055506	0.43909	89	0.661661	0.850706
Q9CX34	TS_NT-TS_EE	0.0228734	0.0945437	0.241935	50	0.80982	0.924261
Q9CX86	TS_NT-TS_EE	-0.112972	0.0965742	-1.16979	15	0.260337	0.554038
Q9CXI5	TS_NT-TS_EE	0.143848	0.327397	0.43937	5	0.678733	0.861384
Q9CXJ4	TS_NT-TS_EE	0.128588	0.229026	0.561455	4	0.604453	0.823873
Q9CXU9	TS_NT-TS_EE	-0.344969	0.558344	-0.617843	6	0.559384	0.79941
Q9CXW3	TS_NT-TS_EE	0.00688133	0.0631006	0.109053	48	0.913615	0.965623
Q9CXW4	TS_NT-TS_EE	0.119471	0.105927	1.12786	9	0.288549	0.585037
Q9CXY6	TS_NT-TS_EE	0.102803	0.0265591	3.87072	17	0.00122723	0.0192921
Q9CXZ1	TS_NT-TS_EE	-0.054443	0.0673495	-0.808365	6	0.449735	0.722887
Q9CY27	TS_NT-TS_EE	-0.0763944	0.0585595	-1.30456	6	0.239844	0.535793
Q9CY50	TS_NT-TS_EE	0.121123	0.359425	0.33699	6	0.7476	0.89712
Q9CY57	TS_NT-TS_EE	0.0835394	0.225034	0.37123	4	0.729293	0.887769
Q9CY58	TS_NT-TS_EE	0.097309	0.106418	0.914406	22	0.370417	0.656826
Q9CY64	TS_NT-TS_EE	-0.187212	0.194997	-0.960073	8	0.365133	0.656181
Q9CYG7	TS_NT-TS_EE	0.159842	0.0812341	1.96767	49	0.0547794	0.248328
Q9CYH2	TS_NT-TS_EE	0.143838	0.0484903	2.96633	22	0.00712898	0.0665514
Q9CYR0	TS_NT-TS_EE	0.104204	0.0497477	2.09466	8	0.0695126	0.283093
Q9CYR6	TS_NT-TS_EE	0.00856333	0.192716	0.044435	8	0.965647	0.982964
Q9CYT6	TS_NT-TS_EE	-0.0191102	0.0522551	-0.365709	110	0.715285	0.879561
Q9CYW4	TS_NT-TS_EE	-0.215055	0.233454	-0.921189	17	0.369841	0.65669
Q9CYZ2	TS_NT-TS_EE	0.0932265	0.0472069	1.97485	24	0.0598972	0.259505
Q9CZ04	TS_NT-TS_EE	-0.0207853	0.12668	-0.164077	8	0.87374	0.946519
Q9CZ13	TS_NT-TS_EE	-0.063471	0.0424221	-1.49618	97	0.137854	0.402383
Q9CZ30	TS_NT-TS_EE	-0.00441156	0.0656855	-0.0671619	88	0.946605	0.973416
Q9CZ42	TS_NT-TS_EE	0.100111	0.078046	1.28272	48	0.205751	0.503278
Q9CZ44	TS_NT-TS_EE	0.195507	0.0420328	4.6513	87	1.16947e-05	0.000862743
Q9CZA6	TS_NT-TS_EE	-0.199814	0.263632	-0.757928	8	0.470229	0.734305
Q9CZB0	TS_NT-TS_EE	0.00979531	0.130314	0.075167	5	0.942997	0.973416
Q9CZC8	TS_NT-TS_EE	0.0232082	0.0550412	0.421652	84	0.674356	0.858569
Q9CZD3	TS_NT-TS_EE	0.29419	0.0249456	11.7933	5	7.71344e-05	0.00293359
Q9CZG3	TS_NT-TS_EE	0.0716771	0.276104	0.259602	4	0.807985	0.923971
Q9CZJ2	TS_NT-TS_EE	-0.212062	0.128024	-1.65642	8	0.136228	0.399535
Q9CZM2	TS_NT-TS_EE	-0.110617	0.09324	-1.18636	16	0.252797	0.548891
Q9CZR8	TS_NT-TS_EE	0.0132476	0.0833734	0.158895	32	0.87475	0.946609
Q9CZS1	TS_NT-TS_EE	-0.00603756	0.0884936	-0.0682259	38	0.945964	0.973416
Q9CZT8	TS_NT-TS_EE	0.00863924	0.0914099	0.0945109	31	0.925312	0.968493
Q9CZU6	TS_NT-TS_EE	-0.0437066	0.0695074	-0.628804	105	0.530843	0.778985
Q9CZW4	TS_NT-TS_EE	0.0780626	0.0894639	0.872561	7	0.411831	0.689117
Q9CZW5	TS_NT-TS_EE	-0.113005	0.0643727	-1.75548	88	0.0826566	0.311474
Q9CZX0	TS_NT-TS_EE	0.662867	0.23297	2.84529	6	0.0293626	0.169698
Q9CZX8	TS_NT-TS_EE	-0.0701843	0.125547	-0.55903	9	0.589779	0.813786
Q9D023	TS_NT-TS_EE	-0.420098	0.0952805	-4.40906	16	0.000438905	0.00989974
Q9D051	TS_NT-TS_EE	-0.00548432	0.0547617	-0.100149	132	0.920378	0.968493
Q9D061	TS_NT-TS_EE	0.0897843	0.215103	0.417401	7	0.688889	0.863082
Q9D0E1	TS_NT-TS_EE	-0.031744	0.0957771	-0.331436	72	0.741278	0.892704
Q9D0F9	TS_NT-TS_EE	0.0440432	0.0564533	0.780171	132	0.436687	0.709654
Q9D0I9	TS_NT-TS_EE	-0.0564358	0.0815143	-0.692342	12	0.5019	0.759223
Q9D0J8	TS_NT-TS_EE	-0.547556	0.426704	-1.28322	8	0.235337	0.531675
Q9D0K2	TS_NT-TS_EE	-0.107697	0.0832802	-1.29319	99	0.198954	0.493306
Q9D0L7	TS_NT-TS_EE	-0.283389	0.172484	-1.64299	7	0.144387	0.411685
Q9D0L8	TS_NT-TS_EE	0.0927333	0.0984875	0.941574	6	0.382758	0.666083
Q9D0M1	TS_NT-TS_EE	0.388307	0.100594	3.86014	5	0.0118783	0.0933635
Q9D0M3	TS_NT-TS_EE	-0.175375	0.110014	-1.59412	40	0.118782	0.374449
Q9D0M5	TS_NT-TS_EE	-0.213089	0.0722504	-2.94932	8	0.0184449	0.12356
Q9D0R2	TS_NT-TS_EE	-0.303972	0.0951337	-3.1952	20	0.00454569	0.0496238
Q9D0S9	TS_NT-TS_EE	0.364969	0.221623	1.6468	8	0.138215	0.402856
Q9D154	TS_NT-TS_EE	0.198179	0.0727838	2.72285	53	0.00874241	0.0766343
Q9D164	TS_NT-TS_EE	0.135908	0.222282	0.611423	8	0.55789	0.798728
Q9D172	TS_NT-TS_EE	0.117873	0.0703434	1.67568	53	0.0996918	0.34334
Q9D1A2	TS_NT-TS_EE	-0.0130938	0.0708404	-0.184835	97	0.853744	0.941595
Q9D1D4	TS_NT-TS_EE	0.134057	0.315599	0.42477	8	0.682198	0.862239
Q9D1E6	TS_NT-TS_EE	0.267522	0.0685194	3.90432	15	0.00140877	0.0210245
Q9D1G1	TS_NT-TS_EE	-0.0712162	0.033629	-2.1177	8	0.0670647	0.27695
Q9D1G5	TS_NT-TS_EE	0.134529	0.341091	0.394407	7	0.705021	0.874151
Q9D1H7	TS_NT-TS_EE	-0.117678	0.225882	-0.520971	8	0.616496	0.830285
Q9D1I5	TS_NT-TS_EE	-0.327596	0.287352	-1.14005	7	0.291766	0.587865
Q9D1K2	TS_NT-TS_EE	0.0246516	0.105335	0.234029	53	0.815864	0.925572
Q9D1L9	TS_NT-TS_EE	-0.0414275	0.194705	-0.212771	8	0.836828	0.934536
Q9D1M0	TS_NT-TS_EE	-0.0737114	0.13835	-0.53279	24	0.599078	0.819389
Q9D1P4	TS_NT-TS_EE	-0.0330248	0.104205	-0.316921	48	0.752678	0.89864
Q9D1Q6	TS_NT-TS_EE	-0.00681656	0.0580286	-0.117469	7	0.909788	0.963834
Q9D1T0	TS_NT-TS_EE	0.0846022	0.117998	0.716982	16	0.483721	0.742105
Q9D1X0	TS_NT-TS_EE	0.0217549	0.0797428	0.272813	13	0.789283	0.917713
Q9D289	TS_NT-TS_EE	0.478137	0.484241	0.987394	8	0.352368	0.645597
Q9D2G2	TS_NT-TS_EE	-0.0927424	0.0530111	-1.74949	68	0.0847182	0.316085
Q9D2M8	TS_NT-TS_EE	0.0965994	0.0669698	1.44243	18	0.166356	0.445134
Q9D2N4	TS_NT-TS_EE	0.0655237	0.0984024	0.665875	7	0.526817	0.776397
Q9D2P8	TS_NT-TS_EE	-1.55974	0.865812	-1.80148	6	0.121703	0.379597
Q9D2V7	TS_NT-TS_EE	0.0124402	0.129343	0.0961799	10	0.925278	0.968493
Q9D358	TS_NT-TS_EE	-0.13821	0.0678533	-2.0369	19	0.0558371	0.249944
Q9D394	TS_NT-TS_EE	-0.00985161	0.06945	-0.141852	86	0.887529	0.954043
Q9D3A9	TS_NT-TS_EE	0.0482105	0.111802	0.431214	36	0.668884	0.856259
Q9D3D9	TS_NT-TS_EE	-0.0244839	0.0261137	-0.937589	9	0.372932	0.657477
Q9D415	TS_NT-TS_EE	-0.536066	0.234549	-2.28552	8	0.0516247	0.238688
[truncated: 359 more rows]

## Sheet: present in TS.EE_absent in TS
	Sequence	Leading.razor.protein	Unique..Groups.	WT_NT.1.1	WT_NT.2.1	WT_NT.3.1	WT_NT.4.1	WT_NT.5.1	COUNT.WT_NT	WT_EGCG.1.1	WT_EGCG.2.1	WT_EGCG.3.1	WT_EGCG.4.1	WT_EGCG.5.1	COUNT_WT_EGCG	WT_EGCG_EE.1.1	WT_EGCG_EE.2.1	WT_EGCG_EE.3.1	WT_EGCG_EE.4.1	WT_EGCG_EE.5.1	COUNT_WT_EGCG_EE	WT_EE.1.1	WT_EE.2.1	WT_EE.3.1	WT_EE.4.1	WT_EE.5.1	COUNT_WT_EE	TS_NT.1.1	TS_NT.2.1	TS_NT.3.1	TS_NT.4.1	TS_NT.5.1	COUNT_TS_NT	TS_EGCG.1.1	TS_EGCG.2.1	TS_EGCG.3.1	TS_EGCG.4.1	TS_EGCG.5.1	COUNT_TS_EGCG	TS_EGCG_EE.1.1	TS_EGCG_EE.2.1	TS_EGCG_EE.3.1	TS_EGCG_EE.4.1	TS_EGCG_EE.5.1	COUNT_TS_EGCG_EE	TS_EE.1.1	TS_EE.2.1	TS_EE.3.1	TS_EE.4.1
Q6Y685	AFSPWQILSPVQWAK	Q6Y685	yes	216160	323030	203930	380220	149740	5	NA	NA	500230	331940	182560	3	368200	178100	NA	259020	156020	4	NA	NA	290210	345140	NA	2	NA	NA	238410	NA	NA	1	217460	267620	382830	221110	251760	5	161020	165010	NA	169770	185830	4	NA	166740	190340	128490
Q5SS00	AESSELEAGTAGNPRETDTLPEQAR	Q5SS00	yes	NA	1779900	2751700	2590100	1170600	4	857920	NA	2197000	1565300	1366200	4	NA	1329400	NA	1430400	1908200	3	NA	NA	3855500	NA	2833400	2	NA	NA	2152300	NA	NA	1	NA	1411300	NA	1570200	1454700	3	2037900	NA	1683400	NA	2324000	3	NA	1387500	1023200	NA
Q8BHL8	DPLSPFAVGGDDLDPFGCQR	Q8BHL8	yes	1267500	NA	1381200	1482600	961820	4	798060	NA	2221100	NA	NA	2	2001700	NA	NA	NA	997900	2	NA	NA	1885200	NA	NA	1	NA	NA	NA	NA	708430	1	NA	NA	NA	NA	NA	0	NA	989350	NA	NA	NA	1	798460	NA	1048000	1205700
Q9D0F3	LVSGIQHPGSAGVYETTQHFMDIK	Q9D0F3	yes	964260	1265200	1583200	2985400	NA	4	1439100	2908300	3238300	NA	2238000	4	2553600	1336400	6527900	2298400	3999200	5	1867300	2183700	5219800	NA	2190400	4	NA	NA	2901400	NA	NA	1	NA	2665200	4325800	1519900	1744200	4	2096600	1346500	3950800	713680	2217600	5	NA	1018600	NA	1017600
Q7TSI3	LYGFLQSGDSLNPLLASFFSK	Q7TSI3	yes	NA	239190	339910	273710	183410	4	NA	NA	373280	NA	NA	1	NA	432480	NA	NA	291600	2	494540	400810	NA	NA	NA	2	NA	NA	579790	NA	NA	1	NA	607770	NA	359130	NA	2	537370	NA	213730	312280	219990	4	134220	197090	302640	NA
Q923D4	MLQPSGPPADKPEEN	Q923D4	yes	1094300	1894800	1400600	1628500	NA	4	393110	NA	1639800	980420	NA	3	1897700	2289100	1976300	NA	NA	3	1835600	NA	1669500	NA	NA	2	2076500	NA	NA	NA	NA	1	NA	2259400	1958000	NA	NA	2	803720	378510	NA	NA	NA	2	NA	NA	661950	625030
Q9D114	DPEGTPYINHPIGVAR	Q9D114	yes	909400	NA	2417800	2393300	NA	3	1202000	NA	NA	1504600	3154300	3	NA	NA	NA	2679000	1299600	2	1828800	NA	2703800	NA	1835000	3	3412000	NA	NA	NA	NA	1	NA	2142300	2133900	NA	NA	2	3752200	NA	NA	798950	2404800	3	972650	1175300	2703800	NA
Q60973	DYALHWLVLGTHTSDEQNHLVVAR	Q60973	yes	NA	2170000	1504800	1516900	NA	3	1182000	NA	2994200	NA	2305400	3	1642300	NA	NA	NA	NA	1	NA	NA	1047700	502270	1663900	3	NA	499460	NA	NA	NA	1	NA	4285300	NA	3427500	1205600	3	NA	2994900	1777000	1919500	2861300	4	1328300	1273600	1727300	946950
Q80Y55	GLSDFLGVISDTFAPSPDK	Q80Y55	yes	318990	NA	576040	NA	392840	3	NA	NA	778120	NA	NA	1	1544600	414210	606110	411020	NA	4	NA	NA	988250	NA	NA	1	NA	NA	1201300	NA	NA	1	NA	669360	NA	480180	NA	2	NA	NA	NA	NA	NA	0	244220	397660	385270	496590
Q9Z2D8	LSGLSAFDIAEELVR	Q9Z2D8	yes	401820	NA	903940	359570	NA	3	NA	NA	606930	542740	NA	2	NA	NA	NA	528300	NA	1	542800	NA	NA	NA	NA	1	NA	NA	NA	NA	369760	1	NA	NA	NA	NA	NA	0	NA	NA	NA	NA	341440	1	412850	NA	458210	NA
Q6ZPQ6	SQLITDIIDIVK	Q6ZPQ6	yes	608890	NA	1453700	NA	588120	3	2312700	1652600	NA	NA	NA	2	NA	1117400	NA	1004600	617290	3	2587200	3266900	1384100	NA	2849400	4	NA	NA	939490	NA	NA	1	985350	NA	NA	606720	543430	3	NA	722980	735930	NA	762650	3	NA	569430	553960	382680
Q8BJ42	EAEENDLLEDILGK	Q8BJ42	yes	NA	NA	NA	1243400	410760	2	703600	NA	1199300	NA	864860	3	NA	NA	NA	1177600	NA	1	882920	NA	NA	NA	965380	2	NA	NA	NA	NA	NA	0	NA	1314600	NA	784570	1262700	3	NA	NA	NA	NA	1312800	1	549630	NA	816950	609250
P31750	FYGAEIVSALDYLHSEK	P31750	yes	NA	NA	1093300	912140	NA	2	NA	NA	1301800	NA	NA	1	NA	636950	696490	NA	476490	3	904130	NA	NA	NA	NA	1	NA	1279700	NA	NA	NA	1	NA	971250	NA	NA	NA	1	805830	753120	1595600	NA	NA	3	577720	828580	2025600	NA
A2ASZ8	IDAQEIMQSLR	A2ASZ8	yes	NA	NA	NA	715540	758120	2	NA	NA	NA	NA	NA	0	NA	NA	NA	NA	1060000	1	NA	NA	2107500	1234000	NA	2	NA	NA	NA	1391200	NA	1	NA	NA	1316900	NA	NA	1	NA	NA	NA	NA	1419100	1	980490	NA	1430100	NA
Q9WTP6	LAENFCVCHLATGDMLR	Q9WTP6	yes	NA	1634400	NA	1375300	NA	2	NA	186540	NA	NA	189030	2	2013400	1620100	1741900	1443500	1612200	5	NA	NA	NA	2687100	1925200	2	NA	1336700	NA	NA	NA	1	1548300	1997600	NA	1388800	1325000	4	1919200	NA	NA	NA	1811200	2	758300	1601700	1507800	NA
Q8BHW2	LNLFTTDEEEEHAALSRPEELSYEVISIQATQDQQR	Q8BHW2	yes	NA	2489800	2382600	NA	NA	2	2195000	NA	15578000	3189000	3927600	4	6720600	3306000	4291700	4961600	3523200	5	4171900	3358800	NA	NA	2253500	3	NA	1483200	NA	NA	NA	1	2520400	5785000	NA	2920400	NA	3	3393000	1792800	3660900	1894200	NA	4	NA	1511100	2670800	1789000
P97742	LSHEALK	P97742	yes	NA	NA	NA	2060300	1256600	2	NA	5472300	NA	NA	1776000	2	6269000	7640600	8064000	2310300	1622900	5	NA	6189900	2876900	2127600	1910800	4	6760900	NA	NA	NA	NA	1	4563600	NA	1810700	1803700	NA	3	NA	1552400	NA	NA	NA	1	1770900	1921800	1313600	NA
Q8BFP9	LYAQYFQGDLK	Q8BFP9	yes	1146300	NA	NA	713090	NA	2	801500	NA	1632600	NA	NA	2	1427800	618800	NA	NA	NA	2	NA	NA	NA	NA	1089000	1	NA	NA	1197100	NA	NA	1	NA	NA	NA	946100	NA	1	NA	NA	1391800	NA	1183000	2	NA	1213700	NA	781990
Q8BSL7	MLAEDELRDAVLLVFVNK	Q8BSL7	yes	NA	NA	672640	417130	NA	2	312570	NA	443900	443350	585600	4	734370	349570	NA	NA	NA	2	NA	NA	NA	NA	303340	1	582880	NA	NA	NA	NA	1	397400	657160	635270	468990	410640	5	NA	NA	370910	NA	611830	2	209740	NA	392010	NA
P97434	PIYGGWLLLAPDGTDFDNPVHR	P97434	yes	713640	NA	NA	NA	399930	2	NA	NA	955240	NA	NA	1	NA	NA	NA	NA	529220	1	NA	1278600	1696500	NA	1173200	3	NA	NA	2515600	NA	NA	1	1390200	NA	NA	NA	NA	1	NA	NA	NA	NA	1332700	1	519320	NA	852500	625530
Q9D379	PLLMVHGWPGSFYEFYK	Q9D379	yes	NA	778300	NA	NA	545450	2	NA	730260	NA	NA	NA	1	NA	1011700	NA	1154600	NA	2	NA	NA	NA	NA	NA	0	NA	473620	NA	NA	NA	1	NA	1368900	NA	NA	1098400	2	1058800	920570	NA	645830	689060	4	461130	NA	830540	NA
Q9CQE5	RPPSDIHDGDGSSSSGHQSLK	Q9CQE5	yes	NA	200400	NA	130780	NA	2	NA	190590	139240	139310	NA	3	NA	241340	109750	NA	NA	2	NA	NA	144070	131460	NA	2	NA	NA	NA	NA	NA	0	182450	NA	141060	NA	NA	2	215000	264230	NA	NA	NA	2	143980	232380	NA	NA
Q9WV86	SVSAADIER	Q9WV86	yes	4120200	NA	NA	NA	5513200	2	NA	9573400	7778200	NA	NA	2	NA	11336000	NA	NA	9880000	2	NA	9172200	NA	NA	7507800	2	NA	NA	NA	NA	5884600	1	NA	NA	NA	8432700	6412500	2	10160000	7647800	NA	6703900	NA	3	NA	5548100	4554500	5892200
Q9CQ22	TASNIIDVSAADSQGMEQHEYMDR	Q9CQ22	yes	NA	NA	NA	1441500	742640	2	NA	NA	1187300	899640	800820	3	1276600	889130	2156100	NA	NA	3	1254400	1197200	NA	NA	NA	2	NA	NA	NA	1243400	NA	1	880390	NA	NA	753540	756060	3	NA	1217900	NA	1073900	747590	3	NA	1235800	1575600	NA
Q91WG4	VSSVLEVSHVFCCPNR	Q91WG4	yes	875570	NA	1195200	NA	NA	2	711800	1446600	NA	1009100	1052400	4	NA	1244300	2209700	NA	NA	2	1074700	NA	1094400	NA	1067400	3	NA	NA	1102500	NA	NA	1	692560	NA	NA	867200	852480	3	NA	NA	548350	NA	NA	1	507940	687410	745370	NA
Q8C7X2	ETGMSSLFVFNPIFGK	Q8C7X2	yes	486350	NA	NA	NA	NA	1	587180	NA	NA	1212600	NA	2	1392800	NA	2178500	NA	NA	2	NA	1020900	1419400	1243700	NA	3	NA	NA	NA	NA	658990	1	NA	1252300	NA	965890	978610	3	NA	1124500	NA	NA	1119300	2	495910	607630	741160	NA
Q6PFD5	GPAGPGPGPGSGAAPEAR	Q6PFD5	yes	1456100	NA	NA	NA	NA	1	663830	NA	NA	NA	647430	2	4060900	2032100	NA	NA	NA	2	NA	2312400	NA	NA	3198000	2	NA	NA	NA	2332300	NA	1	NA	NA	NA	2146900	NA	1	2316200	2995200	1938300	3281400	2504100	5	2153500	1626300	2339200	2030700
P56213	HRDDTTPAAAPAPQGLEHGK	P56213	yes	NA	NA	NA	NA	349670	1	870550	NA	1592700	NA	848590	3	NA	1128600	NA	1724900	644940	3	NA	NA	NA	1279500	NA	1	NA	NA	NA	NA	578950	1	NA	1989400	2583000	NA	NA	2	NA	NA	NA	NA	NA	0	1074300	1056500	NA	NA
Q02257	KTTTYTQGVPQNQGDLEYQMSTTAR	Q02257	yes	NA	10523000	NA	NA	NA	1	7130300	NA	NA	22011000	NA	2	NA	NA	NA	102840	NA	1	NA	NA	15776000	NA	27523000	2	NA	NA	NA	NA	11965000	1	NA	19941000	NA	NA	NA	1	NA	16619000	16106000	NA	17459000	3	10238000	12147000	16139000	NA
Q8BVU5	LHALFSQEHLVIYK	Q8BVU5	yes	NA	NA	NA	NA	323860	1	NA	NA	NA	NA	1696000	1	NA	NA	NA	NA	1096000	1	NA	NA	NA	NA	1525000	1	NA	NA	NA	1078100	NA	1	NA	2461900	2068300	1374400	939820	4	NA	1126500	1091900	NA	1481700	3	NA	1405700	1040200	471550
Q8QZY9	VSEPLLWELFLQAGPVVNTHMPK	Q8QZY9	yes	NA	NA	NA	NA	380880	1	NA	621470	NA	461720	865820	3	527570	526350	NA	NA	NA	2	697980	NA	662900	NA	NA	2	NA	NA	NA	NA	636670	1	NA	754700	NA	NA	423680	2	NA	633940	NA	NA	NA	1	NA	331180	NA	360690
Q9CRA7	YLFLSDLPGVK	Q9CRA7	yes	NA	NA	NA	1018400	NA	1	NA	NA	NA	1028700	797960	2	NA	NA	NA	NA	1046300	1	NA	NA	NA	NA	NA	0	NA	NA	NA	NA	NA	0	692420	1179900	NA	694760	592350	4	NA	NA	NA	NA	NA	0	690770	572300	980540	NA
O70274	APVLVALALIECGMK	O70274	yes	NA	NA	NA	NA	NA	0	236610	NA	NA	NA	NA	1	511540	NA	NA	389690	NA	2	NA	NA	404570	NA	241890	2	NA	NA	NA	584360	NA	1	287160	459270	NA	435300	177630	4	NA	NA	NA	NA	NA	0	116350	138660	296690	256810
A2ASS6	PPLDDGGSEITNYIIEK	A2ASS6	yes	NA	NA	NA	NA	NA	0	1374900	NA	3043400	2201600	NA	3	NA	557160	NA	NA	NA	1	965960	NA	NA	NA	NA	1	NA	NA	NA	NA	NA	0	1075600	NA	2594500	NA	NA	2	NA	NA	1165900	NA	1748500	2	350100	593390	958630	NA
Q61220	VVEMPSTDLPLGTTFWLGQR	Q61220	yes	NA	NA	NA	NA	NA	0	NA	996530	NA	NA	NA	1	NA	1087100	NA	NA	NA	1	NA	NA	1904100	1052300	584680	3	NA	NA	3067000	NA	NA	1	NA	NA	NA	NA	645320	1	NA	NA	1204500	622350	NA	2	NA	271780	964200	900030
[truncated: 2 more columns]

## Sheet: absent in TS.EE_present in TS
	Sequence	Leading.razor.protein	Unique..Groups.	WT_NT.1.1	WT_NT.2.1	WT_NT.3.1	WT_NT.4.1	WT_NT.5.1	COUNT.WT_NT	WT_EGCG.1.1	WT_EGCG.2.1	WT_EGCG.3.1	WT_EGCG.4.1	WT_EGCG.5.1	COUNT_WT_EGCG	WT_EGCG_EE.1.1	WT_EGCG_EE.2.1	WT_EGCG_EE.3.1	WT_EGCG_EE.4.1	WT_EGCG_EE.5.1	COUNT_WT_EGCG_EE	WT_EE.1.1	WT_EE.2.1	WT_EE.3.1	WT_EE.4.1	WT_EE.5.1	COUNT_WT_EE	TS_NT.1.1	TS_NT.2.1	TS_NT.3.1	TS_NT.4.1	TS_NT.5.1	COUNT_TS_NT	TS_EGCG.1.1	TS_EGCG.2.1	TS_EGCG.3.1	TS_EGCG.4.1	TS_EGCG.5.1	COUNT_TS_EGCG	TS_EGCG_EE.1.1	TS_EGCG_EE.2.1	TS_EGCG_EE.3.1	TS_EGCG_EE.4.1	TS_EGCG_EE.5.1	COUNT_TS_EGCG_EE	TS_EE.1.1	TS_EE.2.1	TS_EE.3.1	TS_EE.4.1
Q31125	DGPVKPQSPEEEK	Q31125	yes	178980	187930	346520	290220	342230	5	300010	301460	326080	259650	386420	5	322140	264730	299440	290290	289010	5	313390	462920	270590	413400	215580	5	323800	269560	436100	444560	178120	5	261880	457920	391050	NA	306150	4	368770	NA	NA	NA	NA	1	220950	NA	NA	NA
P43247	GVSTFMAEMLETASILR	P43247	yes	3980300	3342600	3731600	4232300	1392600	5	1762800	3472800	3751200	2010200	3304500	5	5267900	3825600	5951500	3139300	1956800	5	3762400	3456300	6759700	5603100	2462900	5	4220200	4234400	4513300	NA	NA	3	2996800	NA	4744700	NA	NA	2	6107000	NA	NA	1627800	2553600	3	NA	NA	3310700	NA
Q8R1B5	MIEEDTEEEEDK	Q8R1B5	yes	753390	1191700	896380	1096900	804800	5	NA	1072700	1851900	950810	1314900	4	1217500	1463100	1375700	938010	957220	5	1224600	1213600	1510200	1339800	NA	4	1199000	1408000	782920	NA	NA	3	1128100	NA	1460000	NA	NA	2	1344200	NA	506910	NA	NA	2	746330	NA	NA	NA
P70188	NPDNLEELLLNETALGALAR	P70188	yes	572230	601020	1494300	956800	790180	5	431540	1267700	NA	1161400	1016800	4	NA	NA	1469300	858340	1101600	3	1853900	1008700	1162900	1170500	NA	4	1062000	701470	981650	NA	552410	4	701420	1220100	NA	1102500	757710	4	1117900	804000	NA	461520	NA	3	NA	799950	NA	NA
Q8VE97	AEGESEAPNPEPR	Q8VE97	yes	965210	NA	1603300	1674100	738700	4	NA	3587600	5640300	2309300	4264400	4	4360500	4049200	4675100	NA	6426800	4	2968900	4141600	3919300	NA	6179400	4	3937900	4100600	NA	NA	4932000	3	NA	NA	1545000	1508700	1121800	3	NA	NA	782520	NA	1242900	2	NA	801840	NA	NA
Q8BFY9	ESQSPDTTIQR	Q8BFY9	yes	NA	708410	820680	636830	241900	4	NA	835430	1013600	523770	710570	4	NA	926020	893450	577280	489280	4	990010	NA	646920	1033700	NA	3	1970400	1140100	589310	NA	NA	3	591370	832710	NA	NA	NA	2	NA	NA	NA	NA	533010	1	NA	NA	412430	NA
Q8VBW6	LLQSVGQAPESISEK	Q8VBW6	yes	2062800	4043600	4543800	4495200	NA	4	2856800	3296200	6636900	2868600	NA	4	5345400	4592800	5854600	NA	NA	3	3774000	5076100	5260000	NA	NA	3	3770100	4216200	5902300	NA	NA	3	3112400	3352100	4498500	NA	NA	3	4001200	NA	NA	NA	NA	1	2496300	NA	NA	NA
Q9D328	MGINSILLR	Q9D328	yes	863600	799060	1767100	1203800	NA	4	NA	1036400	1333300	NA	NA	2	NA	1212000	1498000	1034400	1375400	4	1220800	1480000	1452800	NA	NA	3	1528000	1061000	1637700	NA	NA	3	1195400	1835800	1187400	969130	NA	4	1280700	NA	997790	612310	706910	4	NA	NA	950530	NA
Q9JKN6	TLVEYQELTGAR	Q9JKN6	yes	NA	1635200	2038100	2270300	1806400	4	1403600	1898500	NA	1222800	2163200	4	2696100	1998500	NA	NA	NA	2	1864300	NA	NA	2603700	2013000	3	1259500	2099600	2789200	NA	NA	3	NA	NA	NA	NA	NA	0	2038500	NA	1666600	NA	2152600	3	NA	NA	NA	NA
Q9D071	ADAEDLLGSFLSNILQDCR	Q9D071	yes	NA	176790	223400	NA	97815	3	NA	NA	NA	171150	160250	2	NA	168030	221470	215330	NA	3	195950	313940	NA	NA	297700	3	223530	NA	286030	153850	NA	3	NA	NA	192750	261040	332840	3	188680	NA	138530	NA	NA	2	NA	NA	NA	NA
Q9CPZ8	ALDPAEQHLR	Q9CPZ8	yes	1079000	1620000	NA	1377800	NA	3	NA	NA	2384900	NA	1240200	2	NA	982190	NA	NA	894340	2	NA	NA	1229000	NA	NA	1	NA	2339500	NA	1414500	1248200	3	1908800	1235800	1238000	1598800	1346300	5	745710	NA	822640	904980	NA	3	NA	NA	NA	NA
Q9Z127	DMGQGDASNLQQK	Q9Z127	yes	NA	1142400	NA	895820	491660	3	670530	NA	818270	539990	646830	4	1249500	NA	1870400	1146500	650540	4	NA	NA	NA	1526000	843910	2	812470	1313600	NA	1642500	NA	3	847250	1463300	NA	824390	591170	4	NA	NA	NA	914930	841900	2	NA	NA	NA	478410
Q8BWR2	FVESDADEELLFNIPFTGNVK	Q8BWR2	yes	NA	NA	1428800	929510	624660	3	713980	1011800	1526300	NA	NA	3	1213300	NA	NA	NA	NA	1	864290	NA	NA	NA	1056400	2	NA	1089400	1273400	1156400	398590	4	NA	NA	987880	1398300	713610	3	NA	NA	NA	NA	1547900	1	639330	NA	NA	NA
Q69ZH9	LEECQPATENQR	Q69ZH9	yes	446520	NA	798540	NA	255130	3	NA	707980	1009100	791500	548650	4	1128800	628900	1070400	NA	612610	4	NA	787140	NA	NA	NA	1	638030	NA	NA	468070	426550	3	NA	NA	743200	435130	479600	3	NA	NA	NA	503890	632900	2	744160	NA	NA	NA
Q8VI36	MDDLDALLADLESTTSHISK	Q8VI36	yes	NA	198620	NA	297120	254030	3	NA	159880	NA	286350	NA	2	NA	397930	NA	322700	NA	2	NA	344090	NA	NA	443600	2	301190	NA	267350	NA	99941	3	NA	365850	NA	226680	NA	2	362400	NA	279150	NA	408320	3	138050	NA	NA	NA
P97467	NNLVIFHR	P97467	yes	815390	752000	NA	969490	NA	3	NA	1107500	2754800	929120	NA	3	2009900	1198400	2377200	NA	NA	3	1238900	4665600	786820	1276600	NA	4	1433700	2836800	2722500	NA	NA	3	1206000	1583500	NA	NA	NA	2	1270500	NA	NA	NA	NA	1	NA	NA	NA	NA
Q8R1U2	RASLEPEQEAGHQTEGK	Q8R1U2	yes	NA	263290	346830	299610	NA	3	NA	430510	337600	367100	NA	3	328020	357380	NA	NA	NA	2	NA	296940	221250	289850	NA	3	266390	426200	341170	NA	NA	3	152120	NA	180210	NA	NA	2	259180	NA	NA	NA	NA	1	NA	NA	NA	NA
P41242	SVGVSAPAGGQEAEGSAPTR	P41242	yes	NA	1247000	2389700	1412500	NA	3	1437100	1954300	2463400	1450100	NA	4	2458200	1812500	1615800	1752700	NA	4	1985500	1824600	1529100	2024300	NA	4	1907700	2627300	2749700	NA	NA	3	1179300	1970100	2272600	NA	NA	3	1658600	NA	NA	NA	NA	1	NA	NA	NA	NA
Q8C079	TDSINILADVLPEEMPTTVLQSMK	Q8C079	yes	449990	NA	1069000	NA	662060	3	NA	NA	868800	836910	759100	3	NA	NA	NA	1138700	957820	2	NA	NA	1429200	872090	NA	2	NA	459730	NA	1052900	531600	3	NA	1121500	NA	NA	674200	2	NA	922310	NA	764460	491970	3	NA	NA	NA	NA
Q3TW96	AALLAELASLEADALR	Q3TW96	yes	NA	384690	NA	NA	165460	2	NA	NA	675010	627490	NA	2	NA	NA	536040	NA	348600	2	NA	NA	686400	NA	373480	2	444780	NA	582680	NA	315810	3	NA	432900	NA	272270	339100	3	476710	NA	NA	505750	NA	2	1008300	NA	NA	NA
Q9R0N0	AEHSFAGVPCGIMDQLIALLGQK	Q9R0N0	yes	230690	NA	NA	466660	NA	2	NA	424800	NA	202760	608800	3	181020	NA	797430	664310	502660	4	NA	675480	NA	NA	868610	2	355420	NA	366830	658570	NA	3	NA	328580	625330	NA	425200	3	627330	NA	357270	NA	NA	2	NA	NA	NA	NA
O88958	AIEEGVNHMWTVSAFQQHPR	O88958	yes	630760	2561700	NA	NA	NA	2	NA	1561700	1876800	1210900	1135700	4	3121200	NA	1637700	NA	NA	2	3143100	4544900	NA	4748000	NA	3	3628100	NA	3683000	4606500	2089700	4	NA	NA	4676100	NA	2870700	2	1674800	NA	NA	NA	NA	1	NA	2037200	NA	NA
Q8BHE8	FDLLEELVAK	Q8BHE8	yes	NA	NA	1444100	NA	495600	2	NA	NA	NA	NA	NA	0	NA	770500	1196100	550290	NA	3	NA	NA	1057200	NA	883690	2	1054600	NA	1199600	558150	NA	3	669600	NA	913330	640420	NA	3	652710	NA	682650	516660	NA	3	NA	NA	NA	NA
Q8C5W0	FPELEPEDFVNPDK	Q8C5W0	yes	1010500	NA	NA	1191300	NA	2	NA	799760	NA	NA	682360	2	NA	1435000	1553200	1180100	1700700	4	NA	NA	1503400	NA	955820	2	2117400	NA	1627900	911770	955850	4	NA	1245500	1447200	NA	1159800	3	NA	NA	NA	1730600	994970	2	NA	1112700	NA	NA
Q9CQR6	VFDMLTVAALIDEQILCVHGGLSPDIK	Q9CQR6	yes	NA	NA	304420	270100	NA	2	1140300	NA	NA	869260	NA	2	2246400	1040900	NA	NA	NA	2	2540800	NA	1867200	1063600	871030	4	1394100	NA	2271600	1625400	NA	3	NA	NA	499880	382950	357580	3	502010	NA	NA	NA	313180	2	NA	NA	NA	NA
Q3TC33	WNYALLVPMLGLAAFR	Q3TC33	yes	NA	NA	NA	203700	110200	2	NA	NA	1180300	409850	431240	3	152510	NA	373640	199080	169780	4	404510	540750	473450	NA	NA	3	246900	NA	192490	172730	NA	3	201170	NA	213050	285230	NA	3	209740	NA	200180	NA	104640	3	NA	NA	268510	NA
P47758	SAAPSTLDSSSTAPAQLGK	P47758	yes	NA	NA	NA	NA	NA	0	NA	1002000	1606500	1129400	NA	3	NA	912270	NA	NA	NA	1	1213700	NA	1387000	1961300	NA	3	NA	1293700	1669600	1223800	NA	3	NA	1470400	1601100	NA	NA	2	NA	NA	NA	NA	NA	0	NA	NA	722120	NA
[truncated: 2 more columns]
