# Supplementary material for: Re-establishment of the epigenetic state and rescue of kinome deregulation in Ts65Dn mice upon treatment with green tea extract and environmental enrichment
Source: Sci Rep. 2020 Sep 29;10:16023. doi: 10.1038/s41598-020-72625-z (PMC7524756; doi:10.1038/s41598-020-72625-z)
Supplement: Supplementary file 9 — Supplementary Table 7. [file 41598_2020_72625_MOESM9_ESM.xlsx]

## Sheet: TableS7_myresults_TS_TS_greente
Protein	Label	log2FC	SE	Tvalue	DF	pvalue	adj.pvalue
A2A432	TS_NT-TS_EGCGEE	0.30789	0.320372	0.961041	6	0.373644	0.678877
A2A699	TS_NT-TS_EGCGEE	-0.022523	0.033896	-0.664475	6	0.531079	0.789105
A2AG50	TS_NT-TS_EGCGEE	-0.00186123	0.157834	-0.0117924	8	0.99088	0.996927
A2AGT5	TS_NT-TS_EGCGEE	-0.137907	0.0280438	-4.91758	6	0.00266329	0.0383253
A2AJI0	TS_NT-TS_EGCGEE	0.210584	0.0731791	2.87765	5	0.0346831	0.198941
A2ALS5	TS_NT-TS_EGCGEE	-0.00189429	0.0926914	-0.0204365	29	0.983835	0.996288
A2AM05	TS_NT-TS_EGCGEE	-0.213169	0.10975	-1.94231	9	0.083998	0.327121
A2AN08	TS_NT-TS_EGCGEE	-0.426629	0.530169	-0.804703	7	0.447456	0.73384
A2AP18	TS_NT-TS_EGCGEE	0.407602	0.286597	1.42221	6	0.204805	0.522643
A2AQ25	TS_NT-TS_EGCGEE	0.167904	0.127112	1.32091	8	0.223063	0.542451
A2AWA9	TS_NT-TS_EGCGEE	0.00854535	0.2267	0.0376945	8	0.970855	0.994948
A2RT62	TS_NT-TS_EGCGEE	0.223519	0.04932	4.53202	11	0.000854996	0.0175481
A6H5Z3	TS_NT-TS_EGCGEE	-0.209698	0.176465	-1.18832	7	0.273454	0.597707
B0F2B4	TS_NT-TS_EGCGEE	0.158734	0.364674	0.435275	7	0.676468	0.879595
B0V2N1	TS_NT-TS_EGCGEE	0.0660886	0.0516132	1.28046	42	0.20741	0.524797
B1AXV0	TS_NT-TS_EGCGEE	0.0664056	0.209711	0.316653	8	0.759612	0.921138
B1AZP2	TS_NT-TS_EGCGEE	0.0611217	0.0527094	1.1596	4	0.310716	0.628178
B2RSH2	TS_NT-TS_EGCGEE	-0.0813967	0.0696047	-1.16941	40	0.249158	0.571998
B2RXS4	TS_NT-TS_EGCGEE	0.131518	0.14228	0.924358	7	0.386056	0.69004
B9EJA2	TS_NT-TS_EGCGEE	0.0739594	0.0802745	0.921332	33	0.363564	0.670055
B9EKR1	TS_NT-TS_EGCGEE	0.209788	0.0562264	3.73112	71	0.00038076	0.01167
D3YVF0	TS_NT-TS_EGCGEE	-0.185486	0.0527546	-3.51601	61	0.000832969	0.0173965
D3YXK2	TS_NT-TS_EGCGEE	0.277742	0.248008	1.11989	8	0.295252	0.616176
D3YZU1	TS_NT-TS_EGCGEE	-0.341614	0.150523	-2.26952	4	0.0857733	0.329427
D3Z7P3	TS_NT-TS_EGCGEE	-0.0890877	0.0588747	-1.51317	163	0.132172	0.414952
E9PUL5	TS_NT-TS_EGCGEE	-0.136711	0.100065	-1.36622	26	0.183572	0.490635
E9Q401	TS_NT-TS_EGCGEE	0.0322927	0.0853095	0.378536	75	0.706102	0.894472
E9Q8I9	TS_NT-TS_EGCGEE	0.978741	0.538579	1.81727	5	0.128862	0.410616
F6SEU4	TS_NT-TS_EGCGEE	-0.0828876	0.0664508	-1.24735	149	0.214225	0.532741
F8VPU2	TS_NT-TS_EGCGEE	-0.211045	0.151249	-1.39535	4	0.235392	0.556082
G5E829	TS_NT-TS_EGCGEE	0.0843179	0.0438565	1.92259	178	0.0561286	0.262824
G5E8K5	TS_NT-TS_EGCGEE	-0.0358376	0.0619834	-0.578181	65	0.56514	0.814741
O08529	TS_NT-TS_EGCGEE	-0.206773	0.0709151	-2.91578	71	0.00474472	0.0568403
O08532	TS_NT-TS_EGCGEE	-0.0177182	0.0538908	-0.32878	75	0.743238	0.910403
O08539	TS_NT-TS_EGCGEE	-0.0583766	0.0631853	-0.923895	145	0.357076	0.667718
O08547	TS_NT-TS_EGCGEE	-0.124464	0.0936776	-1.32865	27	0.195086	0.509295
O08553	TS_NT-TS_EGCGEE	0.0406243	0.0441299	0.920562	230	0.358244	0.668303
O08582	TS_NT-TS_EGCGEE	0.199597	0.168123	1.18721	8	0.269199	0.595974
O08585	TS_NT-TS_EGCGEE	0.0797562	0.0369822	2.15661	37	0.0376044	0.208815
O08586	TS_NT-TS_EGCGEE	-0.0725631	0.199946	-0.362913	7	0.727381	0.902059
O08599	TS_NT-TS_EGCGEE	-0.00447911	0.0497427	-0.0900456	244	0.928325	0.982892
O08688	TS_NT-TS_EGCGEE	0.287966	0.0769466	3.74242	5	0.0133981	0.106463
O08709	TS_NT-TS_EGCGEE	-0.0624333	0.0667924	-0.934737	131	0.351644	0.66566
O08749	TS_NT-TS_EGCGEE	0.166684	0.0705863	2.36142	80	0.0206373	0.14367
O08756	TS_NT-TS_EGCGEE	0.191448	0.0694942	2.75488	55	0.00794522	0.0771634
O08759	TS_NT-TS_EGCGEE	-0.0996032	0.0902909	-1.10314	5	0.32021	0.639679
O08788	TS_NT-TS_EGCGEE	-0.0273716	0.0538246	-0.508534	190	0.611669	0.839267
O08795	TS_NT-TS_EGCGEE	0.20906	0.057268	3.65056	22	0.00140873	0.0244456
O08807	TS_NT-TS_EGCGEE	0.0629427	0.18737	0.335926	6	0.748362	0.913676
O08848	TS_NT-TS_EGCGEE	0.15656	0.0690607	2.267	8	0.053139	0.253863
O08914	TS_NT-TS_EGCGEE	0.230337	0.0753702	3.05607	33	0.00441912	0.0543184
O08915	TS_NT-TS_EGCGEE	-0.0521112	0.0736958	-0.707112	6	0.506018	0.775457
O08917	TS_NT-TS_EGCGEE	-0.131572	0.0889975	-1.47837	31	0.149397	0.441273
O08919	TS_NT-TS_EGCGEE	0.230315	0.0352333	6.53686	7	0.000322774	0.0112243
O08989	TS_NT-TS_EGCGEE	-0.264591	0.0734984	-3.59995	7	0.00874034	0.0813768
O08992	TS_NT-TS_EGCGEE	-0.0888469	0.161539	-0.550003	8	0.597333	0.830723
O08997	TS_NT-TS_EGCGEE	0.21594	0.114577	1.88467	15	0.0790004	0.315864
O09061	TS_NT-TS_EGCGEE	-0.0648528	0.0948018	-0.684088	62	0.496469	0.76794
O09111	TS_NT-TS_EGCGEE	0.0233048	0.255898	0.0910707	8	0.929675	0.98299
O09114	TS_NT-TS_EGCGEE	-0.473177	0.0814357	-5.81044	7	0.000656508	0.0158098
O09131	TS_NT-TS_EGCGEE	0.142407	0.0906959	1.57015	13	0.140391	0.428619
O09167	TS_NT-TS_EGCGEE	0.222227	0.225395	0.985946	8	0.353036	0.666532
O09172	TS_NT-TS_EGCGEE	-0.0538685	0.183342	-0.293814	3	0.788055	0.931815
O35083	TS_NT-TS_EGCGEE	-0.682642	0.422082	-1.61732	8	0.14447	0.436031
O35098	TS_NT-TS_EGCGEE	0.0374757	0.104325	0.359222	131	0.720007	0.899533
O35114	TS_NT-TS_EGCGEE	0.492153	0.182618	2.69499	6	0.035814	0.203176
O35127	TS_NT-TS_EGCGEE	-0.0381891	0.148787	-0.25667	24	0.799621	0.936627
O35129	TS_NT-TS_EGCGEE	-0.0519004	0.0695267	-0.746482	71	0.457841	0.740579
O35136	TS_NT-TS_EGCGEE	-0.0984506	0.0696491	-1.41352	27	0.168928	0.467691
O35215	TS_NT-TS_EGCGEE	0.290796	0.11814	2.46145	25	0.021086	0.146238
O35226	TS_NT-TS_EGCGEE	0.237995	0.104921	2.26834	20	0.0345356	0.19879
O35239	TS_NT-TS_EGCGEE	-0.102779	0.26509	-0.387713	8	0.70834	0.895682
O35250	TS_NT-TS_EGCGEE	0.707312	0.154985	4.56375	9	0.00135898	0.0239342
O35286	TS_NT-TS_EGCGEE	-0.454364	0.195256	-2.32702	8	0.0483864	0.241932
O35295	TS_NT-TS_EGCGEE	0.057649	0.0599757	0.961206	61	0.340244	0.65549
O35316	TS_NT-TS_EGCGEE	-0.269984	0.341648	-0.790239	7	0.455321	0.739373
O35343	TS_NT-TS_EGCGEE	0.020742	0.135122	0.153506	22	0.879399	0.965562
O35344	TS_NT-TS_EGCGEE	-0.202784	0.0889185	-2.28056	16	0.036617	0.206274
O35345	TS_NT-TS_EGCGEE	-0.246292	0.299702	-0.821792	7	0.438286	0.726883
O35381	TS_NT-TS_EGCGEE	0.100642	0.0968181	1.0395	34	0.305908	0.626983
O35382	TS_NT-TS_EGCGEE	0.0648537	0.101798	0.63708	14	0.534353	0.790145
O35405	TS_NT-TS_EGCGEE	0.183573	0.215734	0.850921	6	0.427461	0.719733
O35449	TS_NT-TS_EGCGEE	0.34628	0.288246	1.20134	6	0.274886	0.599013
O35459	TS_NT-TS_EGCGEE	0.0655456	0.136879	0.478858	5	0.652248	0.863807
O35465	TS_NT-TS_EGCGEE	0.230854	0.122242	1.88851	8	0.0956455	0.350888
O35495	TS_NT-TS_EGCGEE	0.00703793	0.258515	0.0272245	8	0.978948	0.994968
O35526	TS_NT-TS_EGCGEE	-0.132861	0.0664016	-2.00087	79	0.0488417	0.243692
O35593	TS_NT-TS_EGCGEE	0.367306	0.110849	3.31357	18	0.00386376	0.0498277
O35609	TS_NT-TS_EGCGEE	-0.108041	0.0699963	-1.54353	14	0.145	0.436031
O35633	TS_NT-TS_EGCGEE	0.0351626	0.0817161	0.430302	42	0.669176	0.87321
O35639	TS_NT-TS_EGCGEE	-0.0427429	0.218352	-0.195753	7	0.850365	0.95229
O35643	TS_NT-TS_EGCGEE	-0.0696095	0.0719497	-0.967475	123	0.335205	0.65235
O35658	TS_NT-TS_EGCGEE	-0.228199	0.156404	-1.45904	23	0.158077	0.453847
O35678	TS_NT-TS_EGCGEE	-0.0028927	0.112295	-0.02576	42	0.979571	0.995039
O35685	TS_NT-TS_EGCGEE	-0.0459779	0.106898	-0.430108	47	0.669083	0.87321
O35737	TS_NT-TS_EGCGEE	-0.473406	0.185648	-2.55002	8	0.0341735	0.19765
O35841	TS_NT-TS_EGCGEE	0.163127	0.139349	1.17064	6	0.286129	0.606025
O35857	TS_NT-TS_EGCGEE	-0.00657328	0.102518	-0.0641185	27	0.949348	0.989285
O35864	TS_NT-TS_EGCGEE	0.171266	0.191877	0.892579	17	0.384543	0.689607
O35874	TS_NT-TS_EGCGEE	-0.0257284	0.0424577	-0.605976	16	0.553031	0.80565
O35887	TS_NT-TS_EGCGEE	0.232674	0.196705	1.18286	9	0.26717	0.59295
O35927	TS_NT-TS_EGCGEE	-0.069436	0.0794648	-0.873796	52	0.386247	0.69004
O35943	TS_NT-TS_EGCGEE	0.296697	0.366968	0.80851	5	0.455529	0.739373
O35969	TS_NT-TS_EGCGEE	-0.0785146	0.240367	-0.326645	6	0.75503	0.918491
O54692	TS_NT-TS_EGCGEE	-0.548233	0.271708	-2.01773	6	0.0901837	0.340458
O54734	TS_NT-TS_EGCGEE	-0.442185	0.1031	-4.2889	14	0.000749467	0.0168361
O54774	TS_NT-TS_EGCGEE	0.0718891	0.0610789	1.17699	132	0.241319	0.563316
O54781	TS_NT-TS_EGCGEE	-0.473311	0.207311	-2.2831	4	0.0844976	0.327984
O54829	TS_NT-TS_EGCGEE	-0.0548384	0.0581491	-0.943064	31	0.35294	0.666532
O54833	TS_NT-TS_EGCGEE	-0.0214262	0.110078	-0.194646	21	0.847541	0.95229
O54865	TS_NT-TS_EGCGEE	-0.127448	0.0911412	-1.39836	17	0.179983	0.484885
O54901	TS_NT-TS_EGCGEE	-0.117645	0.133969	-0.878151	13	0.395802	0.69533
O54946	TS_NT-TS_EGCGEE	-0.259452	0.169173	-1.53365	11	0.15336	0.449046
O54962	TS_NT-TS_EGCGEE	0.136233	0.222553	0.612137	7	0.559797	0.811291
O54983	TS_NT-TS_EGCGEE	0.049148	0.0633965	0.775248	121	0.439706	0.728214
O54984	TS_NT-TS_EGCGEE	-0.168737	0.0411022	-4.1053	16	0.000827318	0.0173965
O54988	TS_NT-TS_EGCGEE	0.0136507	0.121228	0.112603	12	0.912207	0.976773
O54991	TS_NT-TS_EGCGEE	-0.14063	0.06551	-2.1467	75	0.0350503	0.199803
O55013	TS_NT-TS_EGCGEE	0.0221615	0.21755	0.101868	7	0.921718	0.981846
O55017	TS_NT-TS_EGCGEE	0.0412686	0.0787216	0.524234	8	0.614326	0.840511
O55022	TS_NT-TS_EGCGEE	0.02485	0.0576028	0.431403	33	0.668981	0.87321
O55023	TS_NT-TS_EGCGEE	-0.18966	0.0821247	-2.30942	33	0.0273201	0.17012
O55026	TS_NT-TS_EGCGEE	0.587236	0.197532	2.97286	11	0.0126803	0.102837
O55029	TS_NT-TS_EGCGEE	-0.0906963	0.166046	-0.546213	8	0.599817	0.832197
O55042	TS_NT-TS_EGCGEE	-0.0117221	0.0945493	-0.123979	18	0.902706	0.971793
O55057	TS_NT-TS_EGCGEE	0.358846	0.326025	1.10067	5	0.321185	0.639679
O55074	TS_NT-TS_EGCGEE	0.160115	0.211255	0.757922	8	0.470233	0.750337
O55091	TS_NT-TS_EGCGEE	-0.163278	0.529859	-0.308153	5	0.77039	0.925943
O55100	TS_NT-TS_EGCGEE	0.104668	0.0943845	1.10895	5	0.317921	0.637462
O55106	TS_NT-TS_EGCGEE	-0.189268	0.0903614	-2.09456	13	0.0563659	0.263263
O55125	TS_NT-TS_EGCGEE	0.09306	0.0954657	0.9748	65	0.333273	0.650907
O55126	TS_NT-TS_EGCGEE	0.00234253	0.0851098	0.0275236	33	0.978208	0.994968
O55128	TS_NT-TS_EGCGEE	0.128938	0.260643	0.49469	8	0.634117	0.851261
O55131	TS_NT-TS_EGCGEE	0.0343228	0.0545398	0.629317	93	0.530685	0.789105
O55135	TS_NT-TS_EGCGEE	0.236971	0.402322	0.589008	6	0.577343	0.822287
O55143	TS_NT-TS_EGCGEE	0.0692542	0.0571807	1.21115	185	0.227384	0.549109
O55234	TS_NT-TS_EGCGEE	0.395548	0.0736297	5.37212	37	4.44664e-06	0.00065588
O70133	TS_NT-TS_EGCGEE	-0.081242	0.116995	-0.694408	38	0.491651	0.766644
O70161	TS_NT-TS_EGCGEE	0.13469	0.0646429	2.08361	117	0.0393735	0.214599
O70172	TS_NT-TS_EGCGEE	0.0591255	0.0896698	0.659369	24	0.515936	0.78102
O70194	TS_NT-TS_EGCGEE	0.512344	0.286887	1.78587	7	0.117283	0.388203
O70251	TS_NT-TS_EGCGEE	-0.00132036	0.0643774	-0.0205097	27	0.983788	0.996288
O70252	TS_NT-TS_EGCGEE	-0.192424	0.072188	-2.66559	35	0.0115502	0.0984062
O70293	TS_NT-TS_EGCGEE	0.282495	0.127969	2.20752	8	0.0583059	0.26667
O70310	TS_NT-TS_EGCGEE	-0.16633	0.167949	-0.990361	20	0.333829	0.650907
O70318	TS_NT-TS_EGCGEE	-0.000978514	0.0745286	-0.0131294	107	0.989549	0.996927
O70325	TS_NT-TS_EGCGEE	0.121666	0.114669	1.06102	8	0.319661	0.639679
O70435	TS_NT-TS_EGCGEE	0.185125	0.0845299	2.19005	27	0.0373365	0.207816
O70439	TS_NT-TS_EGCGEE	-0.448763	0.182175	-2.46336	3	0.0905965	0.340458
O70443	TS_NT-TS_EGCGEE	-0.120898	0.052335	-2.31008	43	0.0257483	0.165827
O70480	TS_NT-TS_EGCGEE	0.151084	0.391215	0.386191	5	0.715242	0.89738
O70492	TS_NT-TS_EGCGEE	-0.00953065	0.154227	-0.0617963	7	0.952452	0.989845
O70493	TS_NT-TS_EGCGEE	0.14913	0.123902	1.20361	14	0.248697	0.571998
O70503	TS_NT-TS_EGCGEE	-0.25085	0.282557	-0.887783	9	0.397762	0.695587
O70589	TS_NT-TS_EGCGEE	0.0990778	0.066154	1.49768	28	0.145405	0.436031
O70591	TS_NT-TS_EGCGEE	0.497057	0.134854	3.6859	8	0.00616652	0.06526
O88271	TS_NT-TS_EGCGEE	0.121411	0.28928	0.4197	7	0.687286	0.883439
O88307	TS_NT-TS_EGCGEE	0.337552	0.34273	0.984891	8	0.353523	0.666919
O88342	TS_NT-TS_EGCGEE	0.00909404	0.0496897	0.183017	154	0.855026	0.95317
O88343	TS_NT-TS_EGCGEE	-0.118478	0.0820546	-1.44389	86	0.152403	0.447711
O88384	TS_NT-TS_EGCGEE	0.161574	0.0726582	2.22375	5	0.0767656	0.312125
O88441	TS_NT-TS_EGCGEE	-0.125609	0.0842415	-1.49106	40	0.143789	0.435614
O88444	TS_NT-TS_EGCGEE	-0.103286	0.156904	-0.658275	5	0.539459	0.794709
O88447	TS_NT-TS_EGCGEE	0.0110387	0.101545	0.108708	26	0.914269	0.977886
O88448	TS_NT-TS_EGCGEE	0.122857	0.0852981	1.44033	5	0.209325	0.527786
O88456	TS_NT-TS_EGCGEE	-0.0341786	0.103643	-0.329772	38	0.743383	0.910403
O88485	TS_NT-TS_EGCGEE	-0.397957	0.107518	-3.70131	31	0.000831558	0.0173965
O88487	TS_NT-TS_EGCGEE	0.0977381	0.206686	0.472882	8	0.64893	0.86038
O88507	TS_NT-TS_EGCGEE	0.139792	0.0743428	1.88036	8	0.0968512	0.351759
O88531	TS_NT-TS_EGCGEE	0.0565606	0.0848761	0.66639	23	0.511792	0.776738
O88543	TS_NT-TS_EGCGEE	-0.0123917	0.0738342	-0.167832	59	0.867289	0.960039
O88544	TS_NT-TS_EGCGEE	0.0460814	0.0747543	0.616438	43	0.540855	0.796268
O88545	TS_NT-TS_EGCGEE	0.210637	0.106294	1.98166	6	0.0948061	0.350145
O88569	TS_NT-TS_EGCGEE	0.154906	0.056375	2.74778	88	0.00727791	0.0734012
O88587	TS_NT-TS_EGCGEE	-0.0386275	0.111059	-0.34781	18	0.732017	0.903552
O88643	TS_NT-TS_EGCGEE	0.228619	0.0858457	2.66314	34	0.011744	0.0989016
O88685	TS_NT-TS_EGCGEE	-0.199223	0.0764331	-2.6065	52	0.0119061	0.0992876
O88696	TS_NT-TS_EGCGEE	0.199372	0.218462	0.91262	5	0.403301	0.697793
O88704	TS_NT-TS_EGCGEE	-0.113197	0.173575	-0.652152	5	0.54309	0.797072
O88712	TS_NT-TS_EGCGEE	-0.440889	0.101566	-4.34089	40	9.39588e-05	0.00503961
O88737	TS_NT-TS_EGCGEE	0.0758941	0.0430936	1.76115	373	0.0790331	0.315864
O88741	TS_NT-TS_EGCGEE	-0.0607211	0.0667112	-0.910207	32	0.369519	0.676019
O88746	TS_NT-TS_EGCGEE	-0.188932	0.0864924	-2.18438	21	0.0404169	0.217275
O88844	TS_NT-TS_EGCGEE	-0.150309	0.0747854	-2.00987	74	0.0480906	0.241476
O88845	TS_NT-TS_EGCGEE	0.207361	0.186676	1.1108	6	0.309173	0.628178
O88851	TS_NT-TS_EGCGEE	-0.560845	0.188474	-2.97572	9	0.0155573	0.119205
O88910	TS_NT-TS_EGCGEE	0.142811	0.0167973	8.50204	5	0.000370151	0.0116474
O88935	TS_NT-TS_EGCGEE	0.0266235	0.0403357	0.660048	267	0.509792	0.776639
O88952	TS_NT-TS_EGCGEE	0.0867986	0.207401	0.418506	5	0.692946	0.88637
O88998	TS_NT-TS_EGCGEE	-0.857637	0.160853	-5.3318	4	0.00595804	0.0639135
O89023	TS_NT-TS_EGCGEE	-0.527893	0.122875	-4.29617	6	0.00511417	0.0577525
O89026	TS_NT-TS_EGCGEE	0.174387	0.258707	0.674073	6	0.525369	0.78705
O89051	TS_NT-TS_EGCGEE	-0.258293	0.142497	-1.81263	5	0.129633	0.411756
O89053	TS_NT-TS_EGCGEE	0.0100674	0.0742884	0.135518	106	0.892459	0.967699
O89079	TS_NT-TS_EGCGEE	-0.222758	0.0583616	-3.81686	6	0.00879283	0.0813768
O89086	TS_NT-TS_EGCGEE	-0.125483	0.201828	-0.621731	8	0.551421	0.804298
O89106	TS_NT-TS_EGCGEE	0.714785	0.322462	2.21664	6	0.0685136	0.296139
O89112	TS_NT-TS_EGCGEE	0.217107	0.0542412	4.00263	30	0.000379097	0.01167
O89116	TS_NT-TS_EGCGEE	-0.0601172	0.972592	-0.0618113	5	0.953108	0.989845
P00405	TS_NT-TS_EGCGEE	-0.232937	0.0741556	-3.14119	34	0.00347509	0.0463345
P00416	TS_NT-TS_EGCGEE	0.127807	0.896731	0.142526	7	0.89068	0.967699
P00493	TS_NT-TS_EGCGEE	0.144515	0.0796114	1.81525	82	0.0731407	0.304968
P00848	TS_NT-TS_EGCGEE	0.718627	0.353631	2.03214	8	0.0766027	0.312125
P00920	TS_NT-TS_EGCGEE	-0.085615	0.0771622	-1.10955	67	0.271161	0.597707
P01831	TS_NT-TS_EGCGEE	0.0577418	0.0481352	1.19957	27	0.240726	0.562488
P01942	TS_NT-TS_EGCGEE	-0.0805077	0.0937988	-0.858302	36	0.396404	0.69533
P02088	TS_NT-TS_EGCGEE	-0.057675	0.11214	-0.514314	49	0.609344	0.838026
P02089	TS_NT-TS_EGCGEE	0.0798923	0.0856362	0.932926	21	0.361461	0.669938
P03888	TS_NT-TS_EGCGEE	-0.269221	0.203001	-1.32621	8	0.221383	0.541584
P03899	TS_NT-TS_EGCGEE	0.0195659	0.15272	0.128116	8	0.901219	0.971793
P03911	TS_NT-TS_EGCGEE	0.0753791	0.570658	0.132092	7	0.898629	0.97149
P03921	TS_NT-TS_EGCGEE	0.0689174	0.0198469	3.47244	15	0.00341107	0.0457394
P03930	TS_NT-TS_EGCGEE	0.0782909	0.367758	0.212887	8	0.83674	0.949834
P03995	TS_NT-TS_EGCGEE	-0.178524	0.0505773	-3.52973	138	0.000565742	0.0148254
P04370	TS_NT-TS_EGCGEE	0.0323782	0.0735512	0.440213	42	0.66204	0.869654
P04627	TS_NT-TS_EGCGEE	0.254002	0.240307	1.05699	8	0.321386	0.639679
P04925	TS_NT-TS_EGCGEE	0.191545	0.0928101	2.06384	15	0.05678	0.263263
P05063	TS_NT-TS_EGCGEE	0.0377218	0.054654	0.690194	133	0.491275	0.766644
P05064	TS_NT-TS_EGCGEE	0.0759582	0.0632896	1.20017	178	0.231668	0.552793
P05132	TS_NT-TS_EGCGEE	-0.22224	0.0788077	-2.82003	29	0.00857069	0.0805136
P05201	TS_NT-TS_EGCGEE	0.105667	0.0442201	2.38958	173	0.017943	0.130551
P05202	TS_NT-TS_EGCGEE	0.0525628	0.0481661	1.09128	183	0.276583	0.599942
P05532	TS_NT-TS_EGCGEE	-0.172047	0.284431	-0.60488	7	0.564344	0.814284
P06151	TS_NT-TS_EGCGEE	-0.0913583	0.0785408	-1.1632	129	0.246897	0.570789
P06745	TS_NT-TS_EGCGEE	-0.193014	0.0651943	-2.9606	88	0.00394567	0.0503828
P06801	TS_NT-TS_EGCGEE	-0.0169391	0.0755603	-0.224179	74	0.823235	0.946592
P06837	TS_NT-TS_EGCGEE	-0.0581518	0.12311	-0.472356	63	0.638305	0.853968
P07310	TS_NT-TS_EGCGEE	0.305709	0.378757	0.807137	7	0.446142	0.732193
P07356	TS_NT-TS_EGCGEE	-0.281262	0.0390129	-7.20947	34	2.42885e-08	7.16511e-06
P07724	TS_NT-TS_EGCGEE	-0.149569	0.0423924	-3.5282	201	0.000518448	0.0141023
P07759	TS_NT-TS_EGCGEE	0.193844	0.247313	0.783798	7	0.458854	0.741096
P07901	TS_NT-TS_EGCGEE	0.0971331	0.0499067	1.94629	189	0.053102	0.253863
P08003	TS_NT-TS_EGCGEE	-0.199349	0.0661064	-3.01558	17	0.00779143	0.0759825
P08030	TS_NT-TS_EGCGEE	-0.0242408	0.106538	-0.227532	16	0.822892	0.946592
P08113	TS_NT-TS_EGCGEE	-0.201507	0.0536757	-3.75415	199	0.000228246	0.00961579
P08226	TS_NT-TS_EGCGEE	0.133087	0.0874791	1.52136	63	0.133173	0.415328
P08228	TS_NT-TS_EGCGEE	0.282917	0.0584733	4.83839	32	3.17685e-05	0.00214211
P08249	TS_NT-TS_EGCGEE	-0.0257542	0.0382737	-0.672895	122	0.502287	0.772749
P08414	TS_NT-TS_EGCGEE	0.326518	0.0843652	3.87029	25	0.000690793	0.0164674
P08551	TS_NT-TS_EGCGEE	-0.18006	0.0605712	-2.9727	173	0.00337297	0.0457001
P08553	TS_NT-TS_EGCGEE	-0.153209	0.0661157	-2.31728	191	0.0215483	0.148262
P08752	TS_NT-TS_EGCGEE	0.0733965	0.058971	1.24462	56	0.218455	0.538175
P09103	TS_NT-TS_EGCGEE	-0.115133	0.0564904	-2.0381	78	0.0449296	0.232022
P09405	TS_NT-TS_EGCGEE	0.119595	0.066779	1.79091	66	0.0778931	0.313699
P09411	TS_NT-TS_EGCGEE	-0.0537934	0.0485704	-1.10754	161	0.269714	0.596297
P09528	TS_NT-TS_EGCGEE	0.00316769	0.0896859	0.0353199	32	0.972044	0.994948
P09671	TS_NT-TS_EGCGEE	-0.171211	0.10316	-1.65966	49	0.103371	0.363571
P09813	TS_NT-TS_EGCGEE	-1.10326	0.700225	-1.57558	7	0.159125	0.455747
P0C028	TS_NT-TS_EGCGEE	0.0730398	0.0779287	0.937265	5	0.391651	0.693992
P0C0A3	TS_NT-TS_EGCGEE	0.267188	0.0502981	5.3121	7	0.00110872	0.0206031
P0C7L0	TS_NT-TS_EGCGEE	-0.113977	0.0799917	-1.42486	16	0.173411	0.473668
P10126	TS_NT-TS_EGCGEE	-0.144644	0.064203	-2.25291	78	0.0270746	0.169051
P10518	TS_NT-TS_EGCGEE	-0.414145	0.104263	-3.97214	42	0.000273884	0.010537
P10605	TS_NT-TS_EGCGEE	-0.0558316	0.0771637	-0.723547	42	0.473355	0.752774
P10630	TS_NT-TS_EGCGEE	0.0226211	0.106456	0.212492	45	0.832683	0.949451
P10637	TS_NT-TS_EGCGEE	0.166361	0.0645184	2.57851	111	0.0112315	0.0963863
P10639	TS_NT-TS_EGCGEE	-0.0114482	0.140179	-0.0816689	8	0.936916	0.98491
P10649	TS_NT-TS_EGCGEE	0.0151905	0.0932691	0.162868	79	0.871038	0.960918
P10711	TS_NT-TS_EGCGEE	-0.159422	0.281491	-0.566349	5	0.595631	0.830286
P10852	TS_NT-TS_EGCGEE	0.00383719	0.0654314	0.0586444	98	0.953355	0.989845
P10922	TS_NT-TS_EGCGEE	0.0256618	0.41376	0.0620209	5	0.952949	0.989845
P11031	TS_NT-TS_EGCGEE	-0.305466	0.0980257	-3.11618	7	0.016934	0.125674
P11352	TS_NT-TS_EGCGEE	0.0951225	0.128544	0.739997	8	0.480452	0.757932
P11404	TS_NT-TS_EGCGEE	0.371064	0.0386281	9.60606	26	4.86285e-10	2.29527e-07
P11499	TS_NT-TS_EGCGEE	-0.104824	0.0480763	-2.18037	176	0.0305572	0.18165
P11627	TS_NT-TS_EGCGEE	0.125457	0.0894441	1.40263	80	0.164595	0.462435
P11679	TS_NT-TS_EGCGEE	0.529989	0.623476	0.850055	5	0.434101	0.724146
P11798	TS_NT-TS_EGCGEE	-0.174858	0.1182	-1.47933	122	0.141628	0.431165
P11881	TS_NT-TS_EGCGEE	0.0162191	0.0592761	0.27362	13	0.788676	0.931815
P11983	TS_NT-TS_EGCGEE	-0.109789	0.0487011	-2.25434	161	0.0255236	0.165827
P12023	TS_NT-TS_EGCGEE	0.105589	0.1189	0.888054	48	0.37894	0.684477
P12367	TS_NT-TS_EGCGEE	0.0204406	0.0632555	0.323144	59	0.747729	0.913374
P12382	TS_NT-TS_EGCGEE	-0.108902	0.0642885	-1.69396	143	0.0924491	0.345221
P12658	TS_NT-TS_EGCGEE	0.0389167	0.0789951	0.492647	52	0.624336	0.845506
P12787	TS_NT-TS_EGCGEE	0.00712035	0.0766871	0.0928494	51	0.926387	0.981846
P12815	TS_NT-TS_EGCGEE	-0.140537	0.0858311	-1.63737	15	0.122355	0.398288
P12849	TS_NT-TS_EGCGEE	-0.211158	0.0641154	-3.2934	15	0.00492509	0.0569765
P12960	TS_NT-TS_EGCGEE	0.040903	0.0448085	0.91284	235	0.362262	0.670014
P12961	TS_NT-TS_EGCGEE	1.01393	0.185906	5.45401	8	0.00060582	0.0150499
P12970	TS_NT-TS_EGCGEE	0.0845286	0.0894804	0.94466	18	0.357341	0.667718
P13020	TS_NT-TS_EGCGEE	-0.0654645	0.0979612	-0.668269	30	0.509071	0.776103
P13595	TS_NT-TS_EGCGEE	0.0107098	0.0462572	0.231528	173	0.817178	0.946291
P13707	TS_NT-TS_EGCGEE	0.12351	0.0639908	1.93012	57	0.0585726	0.267372
P14094	TS_NT-TS_EGCGEE	0.0520206	0.0419881	1.23894	87	0.218701	0.538175
P14106	TS_NT-TS_EGCGEE	0.211763	0.258109	0.820442	5	0.449295	0.73469
P14115	TS_NT-TS_EGCGEE	0.234832	0.0363971	6.45193	7	0.00034963	0.0114644
P14131	TS_NT-TS_EGCGEE	0.124581	0.0984184	1.26583	18	0.221712	0.541657
P14148	TS_NT-TS_EGCGEE	0.0683881	0.0956401	0.715056	29	0.480292	0.757932
P14152	TS_NT-TS_EGCGEE	0.147984	0.0595025	2.48703	78	0.0150166	0.115814
P14206	TS_NT-TS_EGCGEE	-0.105823	0.0943209	-1.12194	67	0.265892	0.591428
P14211	TS_NT-TS_EGCGEE	-0.119766	0.0724883	-1.65222	100	0.101627	0.362541
P14231	TS_NT-TS_EGCGEE	0.0427426	0.0782347	0.546338	47	0.587418	0.82669
P14576	TS_NT-TS_EGCGEE	-0.115569	0.204449	-0.565272	8	0.587387	0.82669
P14685	TS_NT-TS_EGCGEE	0.0556073	0.059456	0.935267	40	0.355263	0.667718
P14733	TS_NT-TS_EGCGEE	-6.15489e-05	0.0650677	-0.000945921	9	0.999266	0.999689
P14824	TS_NT-TS_EGCGEE	0.0258987	0.0758622	0.341391	161	0.733254	0.903932
P14869	TS_NT-TS_EGCGEE	0.230933	0.0555321	4.15855	36	0.000189315	0.0084299
P14873	TS_NT-TS_EGCGEE	0.0760358	0.030949	2.45681	443	0.0144001	0.112159
P15105	TS_NT-TS_EGCGEE	0.0316325	0.0561298	0.56356	110	0.574201	0.821582
P15116	TS_NT-TS_EGCGEE	-0.0319942	0.0773527	-0.413615	32	0.681915	0.882865
P15209	TS_NT-TS_EGCGEE	-0.191285	0.0637764	-2.99931	3	0.0577006	0.265963
P15508	TS_NT-TS_EGCGEE	-0.193811	0.10064	-1.92579	36	0.062057	0.278431
P15532	TS_NT-TS_EGCGEE	0.00632473	0.0544351	0.116188	27	0.908363	0.974426
P16014	TS_NT-TS_EGCGEE	-0.149901	0.134161	-1.11732	9	0.292795	0.612585
P16045	TS_NT-TS_EGCGEE	-0.140096	0.0387396	-3.61634	14	0.00280603	0.039893
P16054	TS_NT-TS_EGCGEE	-0.0224338	0.0659359	-0.340237	116	0.734294	0.904149
P16125	TS_NT-TS_EGCGEE	-0.0728508	0.0458933	-1.5874	132	0.114815	0.383259
P16254	TS_NT-TS_EGCGEE	-0.474648	0.376936	-1.25923	8	0.243446	0.566042
P16330	TS_NT-TS_EGCGEE	-0.156968	0.0833378	-1.88352	200	0.0610816	0.274824
P16332	TS_NT-TS_EGCGEE	0.173454	0.161897	1.07138	10	0.309175	0.628178
P16460	TS_NT-TS_EGCGEE	-0.256621	0.079312	-3.23559	24	0.00352316	0.0467115
P16546	TS_NT-TS_EGCGEE	-0.0337044	0.0250849	-1.34362	1037	0.179367	0.484885
P16858	TS_NT-TS_EGCGEE	0.0508018	0.052177	0.973643	150	0.331802	0.650834
P17156	TS_NT-TS_EGCGEE	0.0886781	0.093489	0.948541	66	0.346315	0.661783
P17182	TS_NT-TS_EGCGEE	0.0498653	0.0532873	0.935782	116	0.35133	0.66566
P17183	TS_NT-TS_EGCGEE	-0.0637978	0.0356818	-1.78796	97	0.0769042	0.312125
P17225	TS_NT-TS_EGCGEE	-0.213323	0.114622	-1.86109	8	0.0997637	0.358199
P17426	TS_NT-TS_EGCGEE	0.115869	0.0449018	2.58049	180	0.010663	0.0938983
P17427	TS_NT-TS_EGCGEE	-0.00288004	0.0466146	-0.061784	231	0.950788	0.989845
P17710	TS_NT-TS_EGCGEE	-0.114752	0.0526376	-2.18003	215	0.0303407	0.180818
P17742	TS_NT-TS_EGCGEE	0.0994324	0.070141	1.41761	70	0.160742	0.457048
P17751	TS_NT-TS_EGCGEE	0.0458352	0.0518897	0.883319	100	0.379183	0.684477
P17809	TS_NT-TS_EGCGEE	-0.160716	0.0834825	-1.92514	16	0.0721774	0.302555
P18052	TS_NT-TS_EGCGEE	0.0385727	0.221272	0.174322	8	0.865943	0.959981
P18242	TS_NT-TS_EGCGEE	-0.0990499	0.0978051	-1.01273	72	0.314581	0.631947
P18572	TS_NT-TS_EGCGEE	0.112169	0.0724814	1.54756	42	0.129231	0.41103
P18760	TS_NT-TS_EGCGEE	-0.0297314	0.0633892	-0.469029	79	0.64034	0.855721
P18872	TS_NT-TS_EGCGEE	-0.0848812	0.0504585	-1.6822	117	0.0951977	0.350494
P19096	TS_NT-TS_EGCGEE	-0.00723217	0.0718587	-0.100644	194	0.919937	0.981846
P19157	TS_NT-TS_EGCGEE	-0.0573892	0.0668393	-0.858615	88	0.392886	0.693992
P19246	TS_NT-TS_EGCGEE	-0.139136	0.0616589	-2.25655	124	0.0257875	0.165827
P19253	TS_NT-TS_EGCGEE	0.0491085	0.090941	0.540004	14	0.59768	0.830723
P19536	TS_NT-TS_EGCGEE	-0.220304	0.0366551	-6.0102	17	1.40545e-05	0.00129542
P19783	TS_NT-TS_EGCGEE	0.144793	0.0483369	2.99549	49	0.00428906	0.0535565
P20029	TS_NT-TS_EGCGEE	-0.0359322	0.0370739	-0.969204	150	0.334004	0.650907
P20060	TS_NT-TS_EGCGEE	-0.007628	0.103137	-0.0739602	6	0.943446	0.986938
P20108	TS_NT-TS_EGCGEE	0.136687	0.0921505	1.4833	40	0.145832	0.436756
P20152	TS_NT-TS_EGCGEE	-0.293052	0.0576887	-5.07988	107	1.60991e-06	0.000271385
P20357	TS_NT-TS_EGCGEE	0.0476657	0.0326811	1.45851	595	0.145228	0.436031
P20444	TS_NT-TS_EGCGEE	-0.214412	0.0769691	-2.78569	27	0.00964888	0.0872465
P20917	TS_NT-TS_EGCGEE	-0.199441	0.0852396	-2.33977	71	0.0221123	0.151261
P21107	TS_NT-TS_EGCGEE	-0.000887053	0.0619154	-0.0143269	31	0.988661	0.996927
P21278	TS_NT-TS_EGCGEE	0.352708	0.0289881	12.1673	7	5.79367e-06	0.00066775
P21279	TS_NT-TS_EGCGEE	-0.105598	0.0642182	-1.64436	68	0.104719	0.365046
P21447	TS_NT-TS_EGCGEE	0.185046	0.166764	1.10962	6	0.309643	0.628178
P21460	TS_NT-TS_EGCGEE	0.393687	0.0965075	4.07934	25	0.00040401	0.0120692
P21614	TS_NT-TS_EGCGEE	0.0607768	0.303647	0.200156	6	0.84797	0.95229
P21619	TS_NT-TS_EGCGEE	-0.183143	0.117757	-1.55526	14	0.142194	0.431405
P22005	TS_NT-TS_EGCGEE	-0.112139	0.245396	-0.456973	6	0.663768	0.871242
P22315	TS_NT-TS_EGCGEE	0.106568	0.0718628	1.48294	14	0.16025	0.457014
P22599	TS_NT-TS_EGCGEE	0.113381	0.215645	0.525775	7	0.615284	0.840804
P22723	TS_NT-TS_EGCGEE	0.412056	0.0917683	4.49018	15	0.000431666	0.0126768
P22892	TS_NT-TS_EGCGEE	-0.0588126	0.0776162	-0.757736	30	0.45452	0.739372
P22907	TS_NT-TS_EGCGEE	-0.702564	0.199496	-3.5217	4	0.0244127	0.161384
P23116	TS_NT-TS_EGCGEE	-0.234003	0.116846	-2.00267	13	0.0665217	0.291671
P23198	TS_NT-TS_EGCGEE	0.464377	0.0780471	5.94995	7	0.000570093	0.0148254
P23242	TS_NT-TS_EGCGEE	0.508616	0.169887	2.99386	24	0.00629694	0.0663428
P23492	TS_NT-TS_EGCGEE	-0.161416	0.00799162	-20.1982	4	3.54681e-05	0.00226229
P23506	TS_NT-TS_EGCGEE	-0.093612	0.0654163	-1.43102	71	0.156811	0.451861
P23818	TS_NT-TS_EGCGEE	-0.11234	0.0628512	-1.78739	58	0.0790999	0.315864
P23819	TS_NT-TS_EGCGEE	-0.0371289	0.0745851	-0.497806	118	0.619547	0.841447
P23927	TS_NT-TS_EGCGEE	-0.00136255	0.133436	-0.0102113	27	0.991928	0.996927
P23953	TS_NT-TS_EGCGEE	-0.185269	0.368838	-0.502305	8	0.628985	0.848231
P24270	TS_NT-TS_EGCGEE	-0.227383	0.0637388	-3.56742	8	0.00732118	0.0735233
P24288	TS_NT-TS_EGCGEE	-0.0113735	0.0636381	-0.178721	32	0.859283	0.956524
P24369	TS_NT-TS_EGCGEE	-0.128975	0.0264418	-4.87769	34	2.47324e-05	0.00172842
P24472	TS_NT-TS_EGCGEE	-0.0470334	0.0798632	-0.588924	19	0.562849	0.813924
P24527	TS_NT-TS_EGCGEE	0.238901	0.0744344	3.20955	60	0.00213602	0.0329417
P24547	TS_NT-TS_EGCGEE	0.245555	0.31704	0.774525	6	0.468034	0.747334
P24549	TS_NT-TS_EGCGEE	-0.206906	0.101625	-2.03597	26	0.0520606	0.251298
P24668	TS_NT-TS_EGCGEE	0.147903	0.0931719	1.58742	6	0.163515	0.461047
P25444	TS_NT-TS_EGCGEE	-0.168501	0.0602114	-2.79849	17	0.0123447	0.10099
P26039	TS_NT-TS_EGCGEE	-0.146962	0.21622	-0.67969	15	0.507055	0.775493
P26040	TS_NT-TS_EGCGEE	-0.0464171	0.123769	-0.375028	22	0.711231	0.895968
P26041	TS_NT-TS_EGCGEE	-0.00566121	0.317248	-0.0178447	5	0.986453	0.996314
P26043	TS_NT-TS_EGCGEE	0.289548	0.140977	2.05387	8	0.0740622	0.306091
P26048	TS_NT-TS_EGCGEE	0.353109	0.25382	1.39118	7	0.206785	0.524642
P26231	TS_NT-TS_EGCGEE	-0.159668	0.520512	-0.306752	6	0.769399	0.925475
P26339	TS_NT-TS_EGCGEE	-0.151024	0.353282	-0.427488	5	0.686809	0.883439
P26350	TS_NT-TS_EGCGEE	-0.548335	0.473265	-1.15862	7	0.284606	0.606025
P26369	TS_NT-TS_EGCGEE	0.397951	0.111467	3.57012	11	0.00439417	0.0542945
P26443	TS_NT-TS_EGCGEE	0.155248	0.0576743	2.6918	181	0.00777332	0.0759825
P26516	TS_NT-TS_EGCGEE	-0.642187	0.137087	-4.68452	16	0.000248617	0.00994467
P26638	TS_NT-TS_EGCGEE	-0.064869	0.0667064	-0.972457	87	0.333519	0.650907
P26645	TS_NT-TS_EGCGEE	0.0866086	0.0577416	1.49993	79	0.137617	0.424545
P26883	TS_NT-TS_EGCGEE	0.265478	0.0650303	4.08238	25	0.000400863	0.0120692
P27048	TS_NT-TS_EGCGEE	0.167321	0.126182	1.32603	14	0.206057	0.524128
P27546	TS_NT-TS_EGCGEE	0.130213	0.089013	1.46285	80	0.147426	0.4393
P27601	TS_NT-TS_EGCGEE	-0.0931907	0.223705	-0.416579	7	0.689463	0.884742
P27612	TS_NT-TS_EGCGEE	0.0577728	0.143906	0.401462	20	0.692337	0.88637
P27659	TS_NT-TS_EGCGEE	0.0445706	0.0939017	0.474652	74	0.636433	0.852755
P27773	TS_NT-TS_EGCGEE	-0.00857311	0.0517301	-0.165728	156	0.868586	0.960918
P28271	TS_NT-TS_EGCGEE	-0.0406441	0.070798	-0.574086	15	0.574418	0.821582
P28352	TS_NT-TS_EGCGEE	0.0243835	0.0462375	0.527353	5	0.620501	0.8416
P28474	TS_NT-TS_EGCGEE	-0.0197533	0.0615127	-0.321126	66	0.74913	0.914139
P28650	TS_NT-TS_EGCGEE	-0.182294	0.135837	-1.342	18	0.196279	0.510785
P28652	TS_NT-TS_EGCGEE	-0.0645275	0.0782082	-0.825074	81	0.411753	0.706204
P28656	TS_NT-TS_EGCGEE	-0.0569332	0.0660893	-0.861458	43	0.393764	0.693992
P28658	TS_NT-TS_EGCGEE	0.103071	0.0808988	1.27408	33	0.211536	0.52961
P28660	TS_NT-TS_EGCGEE	-0.111223	0.04626	-2.40431	206	0.0170881	0.126025
P28661	TS_NT-TS_EGCGEE	-0.0229055	0.0923366	-0.248066	54	0.805025	0.938202
P28663	TS_NT-TS_EGCGEE	0.0817604	0.0702696	1.16352	112	0.24709	0.570789
P28738	TS_NT-TS_EGCGEE	0.144501	0.104182	1.387	44	0.172427	0.473172
P28740	TS_NT-TS_EGCGEE	0.00296314	0.108225	0.0273795	47	0.978273	0.994968
P28741	TS_NT-TS_EGCGEE	-0.233209	0.459852	-0.507139	6	0.630152	0.848351
P28798	TS_NT-TS_EGCGEE	0.177979	0.0840447	2.11768	24	0.0447544	0.231793
P29341	TS_NT-TS_EGCGEE	-0.0529823	0.0673073	-0.78717	75	0.433663	0.724146
P29387	TS_NT-TS_EGCGEE	-0.373354	0.180763	-2.06543	10	0.0657857	0.290529
P29595	TS_NT-TS_EGCGEE	0.0184738	0.373256	0.0494936	9	0.961607	0.99404
P29699	TS_NT-TS_EGCGEE	-0.102926	0.158158	-0.650783	14	0.525724	0.78705
P29758	TS_NT-TS_EGCGEE	-0.0487893	0.0868617	-0.561689	62	0.576353	0.821868
P30275	TS_NT-TS_EGCGEE	0.00483003	0.05039	0.0958529	105	0.92382	0.981846
P30416	TS_NT-TS_EGCGEE	-0.00780013	0.108764	-0.0717159	36	0.943225	0.986938
P30999	TS_NT-TS_EGCGEE	0.0454104	0.294512	0.154188	4	0.884928	0.966827
P31230	TS_NT-TS_EGCGEE	-0.0544796	0.231103	-0.235737	5	0.822988	0.946592
P31324	TS_NT-TS_EGCGEE	-0.13853	0.068393	-2.0255	57	0.0475076	0.239622
P31648	TS_NT-TS_EGCGEE	0.152746	0.0477693	3.19758	26	0.00362446	0.0477861
P31650	TS_NT-TS_EGCGEE	-0.290481	0.169	-1.71882	24	0.0985213	0.35552
P31786	TS_NT-TS_EGCGEE	-0.155769	0.0782217	-1.99138	9	0.0776236	0.313148
P31938	TS_NT-TS_EGCGEE	0.124488	0.101121	1.23108	65	0.22273	0.542451
P32020	TS_NT-TS_EGCGEE	0.184077	0.0802307	2.29434	15	0.0366224	0.206274
P32037	TS_NT-TS_EGCGEE	0.0249382	0.0670818	0.371759	23	0.713475	0.897045
P32067	TS_NT-TS_EGCGEE	0.114375	0.0975143	1.17291	23	0.252837	0.576051
P32233	TS_NT-TS_EGCGEE	-0.144474	0.268023	-0.539037	5	0.612987	0.840098
P32848	TS_NT-TS_EGCGEE	0.0172552	0.0732436	0.235586	39	0.814987	0.94468
P32921	TS_NT-TS_EGCGEE	-0.211574	0.272386	-0.776743	9	0.457238	0.740579
P33173	TS_NT-TS_EGCGEE	0.0467507	0.072565	0.644259	29	0.524471	0.78705
P34022	TS_NT-TS_EGCGEE	0.0496695	0.0176348	2.81656	34	0.0080246	0.077615
P34884	TS_NT-TS_EGCGEE	0.0635822	0.0259919	2.44623	27	0.021233	0.14652
P34914	TS_NT-TS_EGCGEE	0.517891	0.268191	1.93105	6	0.101696	0.362541
P35123	TS_NT-TS_EGCGEE	-0.00945463	0.253992	-0.0372242	8	0.971218	0.994948
P35235	TS_NT-TS_EGCGEE	0.104216	0.0712321	1.46305	7	0.186855	0.496539
P35276	TS_NT-TS_EGCGEE	0.421565	0.211686	1.99147	8	0.0815874	0.321446
P35278	TS_NT-TS_EGCGEE	-0.138976	0.128701	-1.07983	8	0.311694	0.628178
P35279	TS_NT-TS_EGCGEE	-0.116932	0.234497	-0.498653	7	0.633309	0.85066
P35282	TS_NT-TS_EGCGEE	-0.144351	0.218568	-0.660441	8	0.527526	0.78705
P35283	TS_NT-TS_EGCGEE	0.0359043	0.372914	0.0962804	8	0.925666	0.981846
P35288	TS_NT-TS_EGCGEE	-0.0664603	0.0852787	-0.779331	5	0.471043	0.750616
P35290	TS_NT-TS_EGCGEE	0.116528	0.283527	0.410993	4	0.702142	0.892957
P35293	TS_NT-TS_EGCGEE	-0.0566461	0.0678762	-0.83455	51	0.407863	0.702597
P35436	TS_NT-TS_EGCGEE	-0.656634	0.138303	-4.7478	5	0.00511452	0.0577525
P35438	TS_NT-TS_EGCGEE	0.0183869	0.0519922	0.353648	13	0.729272	0.902981
P35486	TS_NT-TS_EGCGEE	0.0628977	0.0508976	1.23577	122	0.218918	0.538175
P35505	TS_NT-TS_EGCGEE	-0.35343	0.104342	-3.38724	13	0.00486007	0.0569765
P35564	TS_NT-TS_EGCGEE	0.0150959	0.0835433	0.180696	137	0.856873	0.954328
P35585	TS_NT-TS_EGCGEE	-0.191073	0.181225	-1.05435	7	0.326751	0.644531
P35700	TS_NT-TS_EGCGEE	0.234116	0.0191908	12.1994	78	0	0
P35762	TS_NT-TS_EGCGEE	-0.337282	0.119176	-2.83012	18	0.011096	0.0955716
P35802	TS_NT-TS_EGCGEE	0.046677	0.0723196	0.645427	45	0.521928	0.786319
P35803	TS_NT-TS_EGCGEE	-0.196593	0.0802446	-2.44992	23	0.0223194	0.151798
P35922	TS_NT-TS_EGCGEE	0.107326	0.239711	0.447733	7	0.667874	0.87321
P35979	TS_NT-TS_EGCGEE	0.00420607	0.0819485	0.0513258	35	0.959358	0.993466
P35980	TS_NT-TS_EGCGEE	-0.10987	0.083536	-1.31524	16	0.206967	0.524642
P36536	TS_NT-TS_EGCGEE	0.067371	0.0919946	0.732337	16	0.474555	0.753161
P36916	TS_NT-TS_EGCGEE	-0.172155	0.0753761	-2.28395	4	0.0844178	0.327984
P37040	TS_NT-TS_EGCGEE	-0.225457	0.0988703	-2.28033	25	0.0313804	0.185622
P37804	TS_NT-TS_EGCGEE	-0.499196	0.0878997	-5.67916	5	0.00235749	0.0354375
P38647	TS_NT-TS_EGCGEE	-0.00241437	0.0548273	-0.044036	135	0.964941	0.994703
P39053	TS_NT-TS_EGCGEE	-0.00622846	0.0464228	-0.134168	264	0.893372	0.967699
P39054	TS_NT-TS_EGCGEE	0.191959	0.0678969	2.82722	6	0.0300674	0.180099
P39447	TS_NT-TS_EGCGEE	-0.0445326	0.227865	-0.195434	7	0.850605	0.95229
P40124	TS_NT-TS_EGCGEE	0.0771056	0.0552653	1.39519	116	0.165623	0.463667
P40142	TS_NT-TS_EGCGEE	-0.139894	0.0492745	-2.83908	193	0.00500886	0.0571059
P40237	TS_NT-TS_EGCGEE	0.309367	0.164449	1.88123	8	0.0967218	0.351759
P40240	TS_NT-TS_EGCGEE	-0.141068	0.152827	-0.923057	8	0.382973	0.687836
P40336	TS_NT-TS_EGCGEE	0.110107	0.21331	0.516184	8	0.619686	0.841447
P41105	TS_NT-TS_EGCGEE	0.18496	0.235357	0.78587	8	0.454588	0.739372
P41216	TS_NT-TS_EGCGEE	0.35784	0.248748	1.43856	7	0.193443	0.508333
P42125	TS_NT-TS_EGCGEE	0.180241	0.147272	1.22386	28	0.231203	0.552793
P42208	TS_NT-TS_EGCGEE	-0.334554	0.0672222	-4.97684	56	6.50773e-06	0.00066775
P42669	TS_NT-TS_EGCGEE	-0.122106	0.0631938	-1.93224	58	0.0582187	0.26667
P42859	TS_NT-TS_EGCGEE	-0.276924	0.203116	-1.36338	14	0.194286	0.508333
P42932	TS_NT-TS_EGCGEE	0.048372	0.0474638	1.01914	114	0.310297	0.628178
P43006	TS_NT-TS_EGCGEE	-0.117547	0.0842545	-1.39515	97	0.166158	0.464278
P43024	TS_NT-TS_EGCGEE	-0.4057	0.118611	-3.42042	27	0.00200316	0.0314194
P43247	TS_NT-TS_EGCGEE	0.119469	0.320712	0.372513	4	0.728408	0.902423
P43274	TS_NT-TS_EGCGEE	0.279876	0.0892839	3.13467	6	0.0202042	0.142272
P45376	TS_NT-TS_EGCGEE	0.0159042	0.0776188	0.204901	68	0.838261	0.950306
P45377	TS_NT-TS_EGCGEE	0.0576911	0.211799	0.272387	3	0.802997	0.938097
P45591	TS_NT-TS_EGCGEE	-0.114146	0.0736863	-1.54908	8	0.159956	0.457014
P45878	TS_NT-TS_EGCGEE	-0.00659748	0.0708131	-0.0931675	25	0.926513	0.981846
P45952	TS_NT-TS_EGCGEE	0.211478	0.155723	1.35804	6	0.223296	0.542451
P46061	TS_NT-TS_EGCGEE	0.177274	0.143862	1.23225	5	0.272639	0.597707
P46096	TS_NT-TS_EGCGEE	0.0171061	0.0660473	0.258998	137	0.796026	0.935741
P46097	TS_NT-TS_EGCGEE	-0.469169	0.076154	-6.1608	14	2.47306e-05	0.00172842
P46460	TS_NT-TS_EGCGEE	0.133402	0.0401147	3.32552	355	0.000974691	0.0191689
P46471	TS_NT-TS_EGCGEE	0.203128	0.0589759	3.44426	14	0.0039495	0.0503828
P46638	TS_NT-TS_EGCGEE	0.155507	0.0669274	2.32352	66	0.0232411	0.156265
P46660	TS_NT-TS_EGCGEE	0.0105652	0.0495878	0.213061	165	0.831542	0.949451
P46664	TS_NT-TS_EGCGEE	-0.0161606	0.0822958	-0.196371	60	0.844983	0.95229
P46737	TS_NT-TS_EGCGEE	-0.0193242	0.254851	-0.0758254	5	0.942498	0.986938
P46935	TS_NT-TS_EGCGEE	0.00625979	0.0828084	0.0755936	16	0.94068	0.98623
P47199	TS_NT-TS_EGCGEE	0.110185	0.0931868	1.18241	18	0.252426	0.576051
P47708	TS_NT-TS_EGCGEE	0.0775697	0.0596053	1.30139	94	0.196306	0.510785
P47738	TS_NT-TS_EGCGEE	-0.074532	0.042634	-1.74818	129	0.0828117	0.324105
P47740	TS_NT-TS_EGCGEE	0.0543652	0.103749	0.524008	7	0.61645	0.841447
P47746	TS_NT-TS_EGCGEE	-0.0913929	0.106004	-0.862165	6	0.421713	0.714996
P47753	TS_NT-TS_EGCGEE	-0.180352	0.0894459	-2.01632	6	0.09036	0.340458
P47754	TS_NT-TS_EGCGEE	-0.0538887	0.0636776	-0.846274	59	0.40082	0.695587
P47757	TS_NT-TS_EGCGEE	0.136808	0.0454789	3.00816	70	0.00365015	0.0478576
P47791	TS_NT-TS_EGCGEE	0.0752464	0.102474	0.734298	41	0.466946	0.746102
P47809	TS_NT-TS_EGCGEE	-0.00391521	0.0862225	-0.0454082	41	0.964002	0.994703
P47857	TS_NT-TS_EGCGEE	-0.0775873	0.0464256	-1.67122	185	0.0963692	0.351759
P47867	TS_NT-TS_EGCGEE	0.136019	0.0486006	2.79872	7	0.0265731	0.167737
P47911	TS_NT-TS_EGCGEE	0.0752943	0.0863307	0.872162	22	0.39254	0.693992
P47941	TS_NT-TS_EGCGEE	0.181525	0.417363	0.434934	5	0.681743	0.882865
P47955	TS_NT-TS_EGCGEE	-0.0934626	0.0634422	-1.47319	27	0.152262	0.447711
P47962	TS_NT-TS_EGCGEE	0.0815307	0.12376	0.658783	35	0.514346	0.779112
P47963	TS_NT-TS_EGCGEE	0.127722	0.0814208	1.56867	43	0.124056	0.401058
P48024	TS_NT-TS_EGCGEE	0.0346074	0.118912	0.291034	6	0.780824	0.929634
P48036	TS_NT-TS_EGCGEE	-0.0898211	0.0551338	-1.62915	63	0.108273	0.370861
P48318	TS_NT-TS_EGCGEE	0.141996	0.110379	1.28644	21	0.212293	0.52961
P48320	TS_NT-TS_EGCGEE	0.00937936	0.0784685	0.11953	69	0.905203	0.971974
P48428	TS_NT-TS_EGCGEE	-0.32059	0.0671922	-4.77124	9	0.00101361	0.0196076
P48453	TS_NT-TS_EGCGEE	0.0893452	0.073467	1.21613	64	0.228403	0.550594
P48542	TS_NT-TS_EGCGEE	-0.591559	0.264963	-2.23261	8	0.0560678	0.262824
P48543	TS_NT-TS_EGCGEE	-0.115314	0.29686	-0.388445	8	0.70782	0.895682
P48678	TS_NT-TS_EGCGEE	0.188604	0.0940441	2.00548	50	0.050339	0.248045
P48722	TS_NT-TS_EGCGEE	-0.0124546	0.0586206	-0.212461	158	0.832021	0.949451
P48755	TS_NT-TS_EGCGEE	0.165694	0.157053	1.05502	6	0.332036	0.650834
P48758	TS_NT-TS_EGCGEE	0.113621	0.0554729	2.04822	114	0.0428358	0.225653
P48771	TS_NT-TS_EGCGEE	0.257567	0.0993449	2.59265	9	0.0290867	0.176012
P48774	TS_NT-TS_EGCGEE	-0.0778274	0.0708177	-1.09898	73	0.275387	0.59955
P48962	TS_NT-TS_EGCGEE	-0.0403996	0.0895518	-0.451131	65	0.653396	0.864843
P49312	TS_NT-TS_EGCGEE	-0.0754951	0.0707388	-1.06724	66	0.289753	0.608919
P49442	TS_NT-TS_EGCGEE	0.0906647	0.086898	1.04335	35	0.303941	0.624827
P49443	TS_NT-TS_EGCGEE	0.0496675	0.0815952	0.608706	12	0.554068	0.806099
P49615	TS_NT-TS_EGCGEE	-0.0448224	0.0486184	-0.921921	35	0.362881	0.670055
P49722	TS_NT-TS_EGCGEE	-0.194967	0.10818	-1.80224	43	0.0785203	0.31515
P50114	TS_NT-TS_EGCGEE	-0.427114	0.174315	-2.45024	9	0.0367422	0.206456
P50136	TS_NT-TS_EGCGEE	-0.383888	0.400141	-0.95938	5	0.381428	0.687153
P50153	TS_NT-TS_EGCGEE	0.304747	0.298211	1.02192	8	0.336726	0.653832
P50247	TS_NT-TS_EGCGEE	-0.126056	0.0967582	-1.3028	58	0.197793	0.512959
P50396	TS_NT-TS_EGCGEE	0.0110286	0.0524062	0.210444	162	0.833585	0.949451
P50428	TS_NT-TS_EGCGEE	-0.162466	0.422978	-0.3841	5	0.716696	0.898249
P50429	TS_NT-TS_EGCGEE	-0.0900477	0.125979	-0.714786	14	0.48649	0.763376
P50516	TS_NT-TS_EGCGEE	-0.0547817	0.0552185	-0.99209	241	0.322149	0.639679
P50518	TS_NT-TS_EGCGEE	0.026788	0.0660561	0.405534	50	0.686815	0.883439
P50544	TS_NT-TS_EGCGEE	0.208966	0.113058	1.84831	31	0.0741171	0.306091
P50571	TS_NT-TS_EGCGEE	-0.0202437	0.12125	-0.166958	15	0.869633	0.960918
P50580	TS_NT-TS_EGCGEE	0.220754	0.518138	0.426053	8	0.681301	0.882865
P51150	TS_NT-TS_EGCGEE	0.0244626	0.0653233	0.374486	79	0.709046	0.895682
P51174	TS_NT-TS_EGCGEE	-0.358819	0.106393	-3.37257	29	0.00212707	0.0329417
P51410	TS_NT-TS_EGCGEE	-0.0688273	0.0596877	-1.15312	15	0.266905	0.59295
P51660	TS_NT-TS_EGCGEE	-0.0546442	0.0992028	-0.550833	20	0.587849	0.82669
P51830	TS_NT-TS_EGCGEE	0.227245	0.148114	1.53426	10	0.155973	0.451098
P51855	TS_NT-TS_EGCGEE	0.0354727	0.140881	0.251792	7	0.808434	0.93944
P51859	TS_NT-TS_EGCGEE	0.0920753	0.156512	0.588293	32	0.560465	0.811471
P51863	TS_NT-TS_EGCGEE	-0.0692316	0.072107	-0.960123	76	0.340038	0.65549
P51880	TS_NT-TS_EGCGEE	0.232259	0.253209	0.917264	8	0.385822	0.69004
P51881	TS_NT-TS_EGCGEE	-0.102462	0.102658	-0.998095	52	0.322855	0.640285
P51906	TS_NT-TS_EGCGEE	-0.595765	0.16877	-3.53005	6	0.012367	0.10099
P52196	TS_NT-TS_EGCGEE	-0.00632312	0.0181381	-0.34861	17	0.731662	0.903552
P52480	TS_NT-TS_EGCGEE	-0.0478109	0.0399411	-1.19703	264	0.232367	0.552793
P52503	TS_NT-TS_EGCGEE	0.317727	0.160641	1.97787	15	0.0666147	0.291671
P52760	TS_NT-TS_EGCGEE	-0.0475841	0.037061	-1.28394	23	0.211947	0.52961
P53026	TS_NT-TS_EGCGEE	0.289574	0.196236	1.47564	25	0.152525	0.447711
P53395	TS_NT-TS_EGCGEE	-0.0933767	0.0838048	-1.11422	30	0.274034	0.597707
P53810	TS_NT-TS_EGCGEE	0.109464	0.0695513	1.57387	77	0.119619	0.393175
P53986	TS_NT-TS_EGCGEE	0.218277	0.047088	4.63551	15	0.000323413	0.0112243
P53994	TS_NT-TS_EGCGEE	0.215795	0.0542066	3.98098	23	0.000589747	0.0149656
P53996	TS_NT-TS_EGCGEE	-0.106685	0.0942156	-1.13235	8	0.290283	0.60949
P54071	TS_NT-TS_EGCGEE	-0.0098907	0.0535654	-0.184647	92	0.853912	0.95317
P54227	TS_NT-TS_EGCGEE	0.279781	0.204695	1.36682	9	0.20485	0.522643
P54728	TS_NT-TS_EGCGEE	0.186307	0.148082	1.25813	12	0.232273	0.552793
P54775	TS_NT-TS_EGCGEE	-0.122777	0.0800516	-1.53372	47	0.131803	0.414739
P54823	TS_NT-TS_EGCGEE	0.223905	0.106055	2.11121	15	0.0519472	0.251298
P54923	TS_NT-TS_EGCGEE	-0.013971	0.0962642	-0.145131	19	0.886136	0.966827
P55012	TS_NT-TS_EGCGEE	-0.467503	0.0824084	-5.673	7	0.000756196	0.0168361
P55066	TS_NT-TS_EGCGEE	0.096428	0.0674598	1.42942	106	0.155825	0.451098
P55088	TS_NT-TS_EGCGEE	-0.165564	0.134396	-1.23191	22	0.230987	0.552793
P55096	TS_NT-TS_EGCGEE	-0.592636	0.275032	-2.15479	6	0.074611	0.307298
P55258	TS_NT-TS_EGCGEE	0.0257058	0.171461	0.149922	5	0.886686	0.966827
P55264	TS_NT-TS_EGCGEE	-0.0539845	0.0847702	-0.636833	63	0.526541	0.78705
P55302	TS_NT-TS_EGCGEE	-0.0740929	0.133835	-0.553615	11	0.590918	0.827636
P55821	TS_NT-TS_EGCGEE	0.0802071	0.186762	0.429462	8	0.678919	0.881811
P56135	TS_NT-TS_EGCGEE	-0.0953455	0.0484286	-1.96879	9	0.0804993	0.318755
P56371	TS_NT-TS_EGCGEE	-0.041932	0.145509	-0.288174	7	0.781559	0.929634
P56375	TS_NT-TS_EGCGEE	-0.176657	0.0450277	-3.92329	16	0.00121279	0.0218701
P56376	TS_NT-TS_EGCGEE	0.127271	0.0738479	1.72343	14	0.106815	0.36883
P56379	TS_NT-TS_EGCGEE	0.106356	0.0274159	3.87935	9	0.00373513	0.0487012
P56380	TS_NT-TS_EGCGEE	-0.173441	0.0653422	-2.65435	16	0.0173148	0.127299
P56387	TS_NT-TS_EGCGEE	0.0396404	0.0157932	2.50996	5	0.0538307	0.255101
P56391	TS_NT-TS_EGCGEE	-0.0959313	0.0840521	-1.14133	36	0.261267	0.583893
P56394	TS_NT-TS_EGCGEE	-0.0387057	0.266361	-0.145313	7	0.88856	0.967699
P56395	TS_NT-TS_EGCGEE	-0.141316	0.0771384	-1.83199	16	0.0856339	0.329427
P56399	TS_NT-TS_EGCGEE	0.0401806	0.0512488	0.78403	156	0.434211	0.724146
P56480	TS_NT-TS_EGCGEE	-0.00905483	0.0376742	-0.240346	210	0.810297	0.94107
P56564	TS_NT-TS_EGCGEE	0.067073	0.0720342	0.931128	68	0.355082	0.667718
P56565	TS_NT-TS_EGCGEE	-0.11193	0.290285	-0.385587	8	0.709853	0.895682
P56695	TS_NT-TS_EGCGEE	0.072766	0.204878	0.355167	8	0.731646	0.903552
P56812	TS_NT-TS_EGCGEE	0.117695	0.114793	1.02528	16	0.320485	0.639679
P56873	TS_NT-TS_EGCGEE	0.106561	0.138224	0.770929	8	0.462908	0.743334
P56959	TS_NT-TS_EGCGEE	0.268012	0.109714	2.44283	20	0.0239791	0.15941
P57746	TS_NT-TS_EGCGEE	0.0159023	0.0694984	0.228815	86	0.819556	0.946592
P57759	TS_NT-TS_EGCGEE	-0.167853	0.0085429	-19.6483	16	1.25766e-12	7.4202e-10
P57776	TS_NT-TS_EGCGEE	0.0900611	0.0864656	1.04158	45	0.303169	0.624327
P57780	TS_NT-TS_EGCGEE	-0.215621	0.0617141	-3.49387	89	0.000743982	0.0168361
P58044	TS_NT-TS_EGCGEE	-0.0192216	0.139221	-0.138065	12	0.892478	0.967699
P58252	TS_NT-TS_EGCGEE	-0.0651592	0.0485013	-1.34345	223	0.180491	0.485652
P58281	TS_NT-TS_EGCGEE	-0.0688121	0.0563201	-1.2218	176	0.223416	0.542451
P58389	TS_NT-TS_EGCGEE	0.0246581	0.102343	0.240935	46	0.810676	0.94107
P58404	TS_NT-TS_EGCGEE	0.141611	0.0882928	1.60388	13	0.132749	0.414952
P58771	TS_NT-TS_EGCGEE	-0.202019	0.171012	-1.18132	8	0.271402	0.597707
P58871	TS_NT-TS_EGCGEE	0.194885	0.0554754	3.51299	4	0.0246052	0.162202
P59017	TS_NT-TS_EGCGEE	-0.219225	0.0990542	-2.21319	29	0.0349099	0.199485
P59108	TS_NT-TS_EGCGEE	-0.0615297	0.095089	-0.647075	9	0.533737	0.789748
P59279	TS_NT-TS_EGCGEE	0.164117	0.2744	0.598094	7	0.568615	0.816757
P59325	TS_NT-TS_EGCGEE	-0.074336	0.0760556	-0.97739	25	0.33774	0.654406
P59764	TS_NT-TS_EGCGEE	0.0223264	0.151851	0.147028	22	0.884449	0.966827
P59999	TS_NT-TS_EGCGEE	0.07781	0.0576624	1.34941	57	0.182543	0.488541
P60041	TS_NT-TS_EGCGEE	-0.0705574	0.263787	-0.267479	7	0.79681	0.935741
P60122	TS_NT-TS_EGCGEE	-0.544098	0.222064	-2.45019	6	0.0497782	0.246799
P60202	TS_NT-TS_EGCGEE	-0.189427	0.055056	-3.44062	63	0.00103525	0.0197032
P60229	TS_NT-TS_EGCGEE	-0.481731	0.16635	-2.89588	9	0.0177137	0.129425
P60335	TS_NT-TS_EGCGEE	0.102595	0.0604288	1.69779	47	0.0961602	0.351759
P60469	TS_NT-TS_EGCGEE	0.124655	0.0804779	1.54893	31	0.131547	0.414488
P60487	TS_NT-TS_EGCGEE	-0.0224382	0.120955	-0.185508	47	0.853629	0.95317
P60521	TS_NT-TS_EGCGEE	0.0808463	0.176796	0.457286	12	0.655634	0.866347
P60710	TS_NT-TS_EGCGEE	-0.169782	0.147687	-1.14961	8	0.28351	0.606025
P60761	TS_NT-TS_EGCGEE	-0.27609	1.45204	-0.190139	5	0.856679	0.954328
P60766	TS_NT-TS_EGCGEE	-0.0798316	0.0864712	-0.923216	51	0.360242	0.668944
P60824	TS_NT-TS_EGCGEE	0.0138269	0.0939425	0.147184	13	0.885245	0.966827
P60840	TS_NT-TS_EGCGEE	0.254591	0.221993	1.14684	8	0.284587	0.606025
P60843	TS_NT-TS_EGCGEE	0.10096	0.0872266	1.15745	38	0.254314	0.576072
P60867	TS_NT-TS_EGCGEE	0.516971	0.0931737	5.54847	16	4.40787e-05	0.00253722
P60879	TS_NT-TS_EGCGEE	0.181507	0.0452964	4.00709	116	0.000108978	0.00559104
P60904	TS_NT-TS_EGCGEE	0.306361	0.0602394	5.08572	18	7.71488e-05	0.00423422
P61021	TS_NT-TS_EGCGEE	-0.225127	0.0713237	-3.15641	6	0.0196543	0.140698
P61022	TS_NT-TS_EGCGEE	-0.0723366	0.0945925	-0.764719	5	0.478957	0.756585
P61027	TS_NT-TS_EGCGEE	0.0858896	0.0706937	1.21495	32	0.233272	0.552793
P61028	TS_NT-TS_EGCGEE	0.259729	0.186243	1.39457	9	0.196607	0.511005
P61082	TS_NT-TS_EGCGEE	-0.089958	0.0863342	-1.04197	46	0.30287	0.624327
P61087	TS_NT-TS_EGCGEE	0.317659	0.153768	2.06584	12	0.0611367	0.274824
P61089	TS_NT-TS_EGCGEE	0.0526311	0.0669413	0.786228	43	0.436045	0.725402
P61161	TS_NT-TS_EGCGEE	0.00782932	0.0398068	0.196683	68	0.844662	0.95229
P61164	TS_NT-TS_EGCGEE	-0.456344	0.192811	-2.36679	8	0.0454734	0.233298
P61202	TS_NT-TS_EGCGEE	0.0503865	0.0945222	0.533066	29	0.59805	0.830723
P61205	TS_NT-TS_EGCGEE	0.0338081	0.271325	0.124604	6	0.904907	0.971974
P61211	TS_NT-TS_EGCGEE	-0.948359	0.388229	-2.44278	9	0.0371945	0.207697
P61222	TS_NT-TS_EGCGEE	-0.229422	0.0991006	-2.31504	29	0.0278881	0.172293
P61226	TS_NT-TS_EGCGEE	0.0219921	0.0651524	0.337549	16	0.740091	0.907804
P61255	TS_NT-TS_EGCGEE	-0.0827213	0.0463666	-1.78407	5	0.134488	0.417622
P61264	TS_NT-TS_EGCGEE	0.0110875	0.0546356	0.202935	91	0.839639	0.950839
P61294	TS_NT-TS_EGCGEE	0.0672596	0.0872222	0.77113	9	0.460395	0.74166
P61358	TS_NT-TS_EGCGEE	0.0544277	0.0499303	1.09007	26	0.285681	0.606025
P61750	TS_NT-TS_EGCGEE	-0.108444	0.0875446	-1.23872	13	0.237349	0.558468
P61759	TS_NT-TS_EGCGEE	-0.0500106	0.126999	-0.393787	21	0.697708	0.889569
P61922	TS_NT-TS_EGCGEE	-0.0782709	0.0553498	-1.41411	197	0.158907	0.455675
P61957	TS_NT-TS_EGCGEE	0.16388	0.122437	1.33849	8	0.217527	0.538175
P61961	TS_NT-TS_EGCGEE	0.0640908	0.0501276	1.27855	8	0.236897	0.557961
P61963	TS_NT-TS_EGCGEE	0.088799	0.230809	0.38473	5	0.716258	0.898177
P61967	TS_NT-TS_EGCGEE	0.214994	0.338059	0.635967	8	0.54256	0.797072
P61971	TS_NT-TS_EGCGEE	-0.0161672	0.109331	-0.147874	40	0.883185	0.966827
P61979	TS_NT-TS_EGCGEE	0.0350429	0.0531587	0.659213	120	0.511022	0.776639
P61982	TS_NT-TS_EGCGEE	-0.0989638	0.0858632	-1.15258	68	0.253121	0.576051
P62046	TS_NT-TS_EGCGEE	-0.0791293	0.267647	-0.295648	8	0.775028	0.927069
P62073	TS_NT-TS_EGCGEE	-0.0626497	0.0479096	-1.30767	15	0.210675	0.528669
P62075	TS_NT-TS_EGCGEE	-0.0390473	0.0474894	-0.822231	5	0.448366	0.734312
P62077	TS_NT-TS_EGCGEE	0.0887492	0.155203	0.571826	5	0.592187	0.827776
P62082	TS_NT-TS_EGCGEE	0.125395	0.0594741	2.1084	26	0.0447871	0.231793
P62137	TS_NT-TS_EGCGEE	0.0472125	0.068181	0.692459	24	0.495295	0.767496
P62141	TS_NT-TS_EGCGEE	0.239888	0.0957656	2.50495	32	0.0175325	0.128499
P62192	TS_NT-TS_EGCGEE	0.067631	0.060816	1.11206	43	0.272292	0.597707
P62196	TS_NT-TS_EGCGEE	-0.000993102	0.114355	-0.00868436	31	0.993127	0.997136
P62204	TS_NT-TS_EGCGEE	-0.0272983	0.0466425	-0.585266	45	0.561292	0.81217
P62242	TS_NT-TS_EGCGEE	-0.00436411	0.0319203	-0.136719	65	0.891676	0.967699
P62245	TS_NT-TS_EGCGEE	0.0786247	0.0865777	0.90814	24	0.372834	0.678877
P62259	TS_NT-TS_EGCGEE	0.062992	0.0363041	1.73512	128	0.0851266	0.328323
P62264	TS_NT-TS_EGCGEE	0.23925	0.0651283	3.67352	31	0.000896924	0.0180757
P62267	TS_NT-TS_EGCGEE	0.140553	0.116375	1.20776	9	0.257918	0.579702
P62270	TS_NT-TS_EGCGEE	0.0722065	0.0760341	0.949658	31	0.349631	0.66459
P62274	TS_NT-TS_EGCGEE	0.0073522	0.303599	0.0242168	7	0.981356	0.995842
P62281	TS_NT-TS_EGCGEE	0.143659	0.130238	1.10305	16	0.286321	0.606025
P62301	TS_NT-TS_EGCGEE	0.0923961	0.054095	1.70803	17	0.105824	0.366791
P62305	TS_NT-TS_EGCGEE	-0.149175	0.0654647	-2.27871	8	0.0521764	0.251298
P62307	TS_NT-TS_EGCGEE	0.181547	0.273376	0.664094	7	0.527891	0.78705
P62309	TS_NT-TS_EGCGEE	2.37123e-05	0.150911	0.000157127	7	0.999879	0.999879
P62315	TS_NT-TS_EGCGEE	0.163947	0.202869	0.808139	7	0.445601	0.732193
P62317	TS_NT-TS_EGCGEE	0.203159	0.14365	1.41427	4	0.230184	0.552793
P62320	TS_NT-TS_EGCGEE	0.0105599	0.0726042	0.145445	14	0.886433	0.966827
P62331	TS_NT-TS_EGCGEE	-0.000856609	0.0706292	-0.0121283	25	0.99042	0.996927
P62334	TS_NT-TS_EGCGEE	-0.11135	0.0765161	-1.45525	33	0.155047	0.451098
P62482	TS_NT-TS_EGCGEE	-0.247446	0.106885	-2.31507	62	0.0239337	0.15941
P62484	TS_NT-TS_EGCGEE	-0.0860875	0.106556	-0.807912	23	0.427419	0.719733
P62500	TS_NT-TS_EGCGEE	-0.645281	0.826307	-0.780922	4	0.478482	0.756585
P62627	TS_NT-TS_EGCGEE	-0.0463028	0.0618587	-0.748524	15	0.46572	0.744705
P62631	TS_NT-TS_EGCGEE	-0.076777	0.0695028	-1.10466	70	0.273089	0.597707
P62702	TS_NT-TS_EGCGEE	0.10275	0.0792355	1.29677	76	0.198634	0.513446
P62715	TS_NT-TS_EGCGEE	-0.0607589	0.371484	-0.163557	6	0.87545	0.963648
P62717	TS_NT-TS_EGCGEE	0.323846	0.313524	1.03292	5	0.34899	0.664207
P62743	TS_NT-TS_EGCGEE	-0.364928	0.126412	-2.88681	26	0.00773274	0.0759825
P62746	TS_NT-TS_EGCGEE	0.0901097	0.0462957	1.9464	57	0.0565421	0.263263
P62748	TS_NT-TS_EGCGEE	0.146048	0.133928	1.0905	13	0.295294	0.616176
P62751	TS_NT-TS_EGCGEE	0.163293	0.0975263	1.67435	18	0.111348	0.37594
P62754	TS_NT-TS_EGCGEE	0.00796688	0.114826	0.0693823	18	0.94545	0.988439
P62761	TS_NT-TS_EGCGEE	0.103778	0.0615555	1.68593	86	0.095434	0.350817
P62774	TS_NT-TS_EGCGEE	0.110302	0.0562681	1.96029	34	0.0581983	0.26667
P62806	TS_NT-TS_EGCGEE	-0.0357681	0.112006	-0.319341	27	0.751926	0.916564
P62814	TS_NT-TS_EGCGEE	-0.0996775	0.0503206	-1.98085	181	0.0491228	0.244578
P62821	TS_NT-TS_EGCGEE	-0.127704	0.0235388	-5.42524	13	0.000116022	0.00570441
P62823	TS_NT-TS_EGCGEE	-0.124207	0.0954382	-1.30143	24	0.205465	0.523647
P62827	TS_NT-TS_EGCGEE	-0.0665841	0.0322503	-2.0646	42	0.0451713	0.232253
P62830	TS_NT-TS_EGCGEE	0.0574683	0.138098	0.416143	9	0.687054	0.883439
P62835	TS_NT-TS_EGCGEE	-0.121772	0.348543	-0.349373	8	0.735827	0.904926
P62838	TS_NT-TS_EGCGEE	0.210445	0.21609	0.973879	7	0.362561	0.670042
P62843	TS_NT-TS_EGCGEE	-0.300314	0.145169	-2.06872	7	0.0773623	0.312628
P62849	TS_NT-TS_EGCGEE	-0.195395	0.0291446	-6.70434	8	0.000152024	0.00689955
P62852	TS_NT-TS_EGCGEE	0.161758	0.0892666	1.81207	8	0.107549	0.369695
P62855	TS_NT-TS_EGCGEE	-0.0855089	0.208322	-0.410466	9	0.691064	0.885883
P62858	TS_NT-TS_EGCGEE	-0.295438	0.0850922	-3.47197	7	0.0103782	0.0917326
P62869	TS_NT-TS_EGCGEE	0.0144757	0.0758985	0.190725	38	0.849757	0.95229
P62874	TS_NT-TS_EGCGEE	-0.0260083	0.0732519	-0.355053	54	0.723933	0.900623
P62878	TS_NT-TS_EGCGEE	0.197717	0.0434344	4.55207	5	0.00610095	0.0648569
P62880	TS_NT-TS_EGCGEE	-0.277123	0.0802058	-3.45515	35	0.00145897	0.0247711
P62881	TS_NT-TS_EGCGEE	0.0775475	0.0949881	0.816392	47	0.418395	0.713964
P62889	TS_NT-TS_EGCGEE	-0.189386	0.066563	-2.84522	16	0.0116961	0.0989016
P62897	TS_NT-TS_EGCGEE	-0.109762	0.201378	-0.545055	36	0.589077	0.826974
P62900	TS_NT-TS_EGCGEE	0.121154	0.0639062	1.89581	7	0.0998189	0.358199
P62908	TS_NT-TS_EGCGEE	-0.0200116	0.071968	-0.278063	60	0.78192	0.929634
P62911	TS_NT-TS_EGCGEE	-0.0195625	0.0512904	-0.381406	7	0.714215	0.897045
P62918	TS_NT-TS_EGCGEE	-0.198958	0.110888	-1.79422	29	0.0832105	0.32459
P62960	TS_NT-TS_EGCGEE	0.0212703	0.900248	0.0236272	4	0.982282	0.996212
P62962	TS_NT-TS_EGCGEE	0.0793869	0.0758204	1.04704	48	0.300325	0.622096
P62983	TS_NT-TS_EGCGEE	0.106162	0.0555374	1.91154	45	0.0623157	0.278532
P62996	TS_NT-TS_EGCGEE	-0.160967	0.177503	-0.906842	7	0.394635	0.693992
P63001	TS_NT-TS_EGCGEE	-0.094624	0.126552	-0.747708	32	0.460096	0.74166
P63005	TS_NT-TS_EGCGEE	0.147461	0.0801859	1.83898	60	0.0708676	0.300654
P63011	TS_NT-TS_EGCGEE	0.13504	0.0738873	1.82764	36	0.0759012	0.312068
P63017	TS_NT-TS_EGCGEE	0.0715062	0.0515288	1.38769	153	0.167248	0.466003
P63024	TS_NT-TS_EGCGEE	0.0466367	0.252693	0.184559	6	0.859655	0.956524
P63028	TS_NT-TS_EGCGEE	-0.174396	0.136525	-1.27739	32	0.210655	0.528669
P63037	TS_NT-TS_EGCGEE	-0.172726	0.115985	-1.48921	25	0.148941	0.441031
P63038	TS_NT-TS_EGCGEE	-0.00158048	0.059618	-0.0265101	169	0.978882	0.994968
P63040	TS_NT-TS_EGCGEE	0.0107827	0.162902	0.0661913	24	0.947774	0.989273
P63044	TS_NT-TS_EGCGEE	-0.0475458	0.0901924	-0.52716	23	0.603131	0.834832
P63046	TS_NT-TS_EGCGEE	0.000274892	0.14352	0.00191536	20	0.998491	0.999338
P63054	TS_NT-TS_EGCGEE	0.0777503	0.0946882	0.821119	18	0.422321	0.714996
P63073	TS_NT-TS_EGCGEE	-0.107557	0.159645	-0.673726	7	0.522102	0.786319
P63082	TS_NT-TS_EGCGEE	0.0191548	0.150363	0.12739	9	0.901433	0.971793
P63085	TS_NT-TS_EGCGEE	0.0876217	0.0853766	1.0263	105	0.30711	0.627515
P63087	TS_NT-TS_EGCGEE	0.13927	0.0161855	8.60459	5	0.000349762	0.0114644
P63089	TS_NT-TS_EGCGEE	-0.300236	0.346147	-0.867365	5	0.425402	0.719162
P63094	TS_NT-TS_EGCGEE	0.182397	0.0660393	2.76195	45	0.0082895	0.0785671
P63101	TS_NT-TS_EGCGEE	-0.0553032	0.0597209	-0.926028	104	0.356575	0.667718
P63141	TS_NT-TS_EGCGEE	-0.133911	0.0798983	-1.67602	4	0.169042	0.467691
P63143	TS_NT-TS_EGCGEE	0.226985	0.193818	1.17113	6	0.285947	0.606025
P63158	TS_NT-TS_EGCGEE	0.025405	0.0998969	0.254312	36	0.800701	0.936627
P63168	TS_NT-TS_EGCGEE	-0.00373566	0.181068	-0.0206312	8	0.984045	0.996288
P63213	TS_NT-TS_EGCGEE	0.175314	0.293088	0.598163	9	0.564478	0.814284
P63216	TS_NT-TS_EGCGEE	-0.124643	0.157664	-0.790559	9	0.44953	0.73469
P63242	TS_NT-TS_EGCGEE	-0.0252667	0.0879175	-0.287391	27	0.776007	0.927069
P63254	TS_NT-TS_EGCGEE	0.0460583	0.23096	0.199421	7	0.847603	0.95229
P63260	TS_NT-TS_EGCGEE	-0.133262	0.177325	-0.751515	8	0.473869	0.753085
P63276	TS_NT-TS_EGCGEE	0.318983	0.119438	2.67069	22	0.0139662	0.109867
P63280	TS_NT-TS_EGCGEE	0.265387	0.158586	1.67346	7	0.138153	0.424614
P63318	TS_NT-TS_EGCGEE	-0.0159559	0.0608692	-0.262135	181	0.793516	0.935413
P63321	TS_NT-TS_EGCGEE	-0.106135	0.204084	-0.520056	8	0.617105	0.841447
P63323	TS_NT-TS_EGCGEE	0.0825219	0.0788254	1.04689	32	0.302992	0.624327
P63325	TS_NT-TS_EGCGEE	-0.177434	0.155871	-1.13834	9	0.284374	0.606025
P63328	TS_NT-TS_EGCGEE	0.00426977	0.0693013	0.0616117	111	0.950983	0.989845
P63330	TS_NT-TS_EGCGEE	-0.20459	0.142077	-1.43999	8	0.18783	0.498067
P67778	TS_NT-TS_EGCGEE	-0.0349991	0.0668986	-0.523166	76	0.60238	0.834773
P67871	TS_NT-TS_EGCGEE	-0.0401245	0.194582	-0.206209	33	0.837895	0.950306
P67984	TS_NT-TS_EGCGEE	-0.139041	0.146819	-0.947021	18	0.356169	0.667718
P68037	TS_NT-TS_EGCGEE	-0.169719	0.0217217	-7.81332	35	3.51857e-09	1.38397e-06
P68040	TS_NT-TS_EGCGEE	0.166772	0.0502664	3.31776	76	0.00139439	0.0243759
P68181	TS_NT-TS_EGCGEE	0.00691632	0.0536277	0.128969	25	0.898414	0.97149
P68254	TS_NT-TS_EGCGEE	-0.111742	0.0465669	-2.39959	62	0.0194316	0.139813
P68368	TS_NT-TS_EGCGEE	-0.147775	0.0462157	-3.1975	51	0.00238228	0.0355191
P68369	TS_NT-TS_EGCGEE	-0.281733	0.335936	-0.83865	8	0.426013	0.71923
P68372	TS_NT-TS_EGCGEE	-0.061298	0.136705	-0.448395	8	0.665764	0.872891
P68404	TS_NT-TS_EGCGEE	0.0499874	0.0792219	0.63098	62	0.530373	0.789105
P68433	TS_NT-TS_EGCGEE	-0.909543	0.532218	-1.70897	7	0.131207	0.413968
P68510	TS_NT-TS_EGCGEE	0.0417747	0.0566852	0.73696	81	0.463276	0.743334
P70168	TS_NT-TS_EGCGEE	-0.0625635	0.0724059	-0.864066	146	0.388969	0.692805
P70175	TS_NT-TS_EGCGEE	0.147162	0.0640253	2.2985	61	0.0249742	0.163266
P70188	TS_NT-TS_EGCGEE	-0.084329	0.155683	-0.541672	5	0.6113	0.839267
P70195	TS_NT-TS_EGCGEE	-0.127473	0.094442	-1.34975	22	0.190822	0.504866
P70202	TS_NT-TS_EGCGEE	0.126328	0.0442246	2.8565	17	0.0109231	0.0954764
P70206	TS_NT-TS_EGCGEE	-0.0494361	0.086078	-0.574317	9	0.579822	0.823334
P70232	TS_NT-TS_EGCGEE	0.430916	0.136791	3.15018	6	0.0198101	0.141244
P70236	TS_NT-TS_EGCGEE	0.315674	0.0912946	3.45775	4	0.0258707	0.16591
P70290	TS_NT-TS_EGCGEE	0.10586	0.0600635	1.76246	5	0.138284	0.424614
P70296	TS_NT-TS_EGCGEE	-0.0229955	0.0449777	-0.511265	98	0.610316	0.838873
P70297	TS_NT-TS_EGCGEE	-0.242642	0.119436	-2.03157	29	0.0514504	0.251298
P70333	TS_NT-TS_EGCGEE	0.0140623	0.0601559	0.233764	7	0.821857	0.946592
P70336	TS_NT-TS_EGCGEE	0.210477	0.0604516	3.48175	44	0.00113773	0.0209769
P70349	TS_NT-TS_EGCGEE	0.032611	0.108517	0.300517	32	0.765727	0.92173
P70362	TS_NT-TS_EGCGEE	-0.297506	0.161934	-1.83721	5	0.125598	0.404382
P70372	TS_NT-TS_EGCGEE	0.152792	0.0942213	1.62163	32	0.114695	0.383259
P70392	TS_NT-TS_EGCGEE	0.245435	0.212894	1.15285	8	0.282254	0.606025
P70398	TS_NT-TS_EGCGEE	-0.194247	0.0847843	-2.29107	57	0.0256764	0.165827
P70399	TS_NT-TS_EGCGEE	-0.104406	0.0499025	-2.0922	6	0.0813506	0.321049
P70404	TS_NT-TS_EGCGEE	-0.140063	0.0589446	-2.37617	68	0.020316	0.142272
P70414	TS_NT-TS_EGCGEE	0.0263569	0.103091	0.255667	47	0.799324	0.936627
P70429	TS_NT-TS_EGCGEE	0.285459	0.190151	1.50123	8	0.171692	0.471703
P70441	TS_NT-TS_EGCGEE	-0.0473639	0.0681159	-0.695343	31	0.49202	0.766644
P70663	TS_NT-TS_EGCGEE	0.223389	0.101036	2.21098	12	0.0471971	0.239622
P70698	TS_NT-TS_EGCGEE	0.00110152	0.243105	0.00453105	7	0.996511	0.998627
P70699	TS_NT-TS_EGCGEE	-0.0310059	0.350181	-0.0885425	7	0.931925	0.983423
P70704	TS_NT-TS_EGCGEE	0.124925	0.0535703	2.33199	73	0.022463	0.152211
P80313	TS_NT-TS_EGCGEE	-0.0848335	0.0861622	-0.984579	103	0.327138	0.644531
P80314	TS_NT-TS_EGCGEE	-0.133204	0.0593449	-2.24457	150	0.0262592	0.167259
P80315	TS_NT-TS_EGCGEE	0.148065	0.0522309	2.83481	118	0.00539617	0.0595979
P80316	TS_NT-TS_EGCGEE	0.0223969	0.0588039	0.380875	142	0.703866	0.893207
P80317	TS_NT-TS_EGCGEE	0.00802757	0.0587434	0.136655	100	0.891578	0.967699
P80318	TS_NT-TS_EGCGEE	-0.0209947	0.0611446	-0.343362	130	0.731881	0.903552
P83093	TS_NT-TS_EGCGEE	-0.0976089	0.301659	-0.323574	5	0.759357	0.921138
P83940	TS_NT-TS_EGCGEE	0.204383	0.0861804	2.37157	25	0.0257271	0.165827
P84075	TS_NT-TS_EGCGEE	-0.189086	0.0763953	-2.4751	36	0.0181629	0.131486
P84078	TS_NT-TS_EGCGEE	-0.471303	0.336572	-1.40031	7	0.204153	0.521995
P84084	TS_NT-TS_EGCGEE	-0.120811	0.147865	-0.817036	33	0.419768	0.714756
P84086	TS_NT-TS_EGCGEE	0.118666	0.0881801	1.34573	35	0.187044	0.496539
P84089	TS_NT-TS_EGCGEE	-0.150729	0.0407064	-3.70284	9	0.00489898	0.0569765
P84091	TS_NT-TS_EGCGEE	0.118237	0.0706305	1.67402	131	0.0965135	0.351759
P84096	TS_NT-TS_EGCGEE	-0.0176661	0.0653322	-0.270404	26	0.788984	0.931815
P84099	TS_NT-TS_EGCGEE	0.0552356	0.0586079	0.942461	14	0.361937	0.669938
P84104	TS_NT-TS_EGCGEE	0.320934	0.0773168	4.15089	9	0.00248109	0.0365961
P84228	TS_NT-TS_EGCGEE	-0.721592	0.553752	-1.3031	7	0.233766	0.552793
P84244	TS_NT-TS_EGCGEE	-1.44968	0.831718	-1.74299	8	0.119499	0.393175
P85094	TS_NT-TS_EGCGEE	0.138578	0.111649	1.2412	8	0.249691	0.572436
P97300	TS_NT-TS_EGCGEE	0.0617612	0.0639505	0.965766	57	0.338241	0.65484
P97315	TS_NT-TS_EGCGEE	-0.0809114	0.0895084	-0.903953	45	0.370834	0.676901
P97351	TS_NT-TS_EGCGEE	0.123329	0.0834942	1.4771	33	0.149129	0.441034
P97352	TS_NT-TS_EGCGEE	0.211988	0.18351	1.15518	5	0.300218	0.622096
P97355	TS_NT-TS_EGCGEE	-0.0630474	0.20521	-0.307234	16	0.762628	0.921138
P97370	TS_NT-TS_EGCGEE	-0.167155	0.0540848	-3.09062	31	0.00419762	0.0526936
P97371	TS_NT-TS_EGCGEE	-0.11845	0.0973789	-1.21638	5	0.278125	0.602489
P97372	TS_NT-TS_EGCGEE	-0.51952	0.300418	-1.72932	8	0.122008	0.398288
P97379	TS_NT-TS_EGCGEE	0.081757	0.120589	0.677981	38	0.501891	0.772644
P97384	TS_NT-TS_EGCGEE	-0.0808477	0.0884114	-0.914449	21	0.370862	0.676901
P97390	TS_NT-TS_EGCGEE	-0.103977	0.36983	-0.281149	4	0.79254	0.93473
P97427	TS_NT-TS_EGCGEE	-0.0522449	0.0406464	-1.28535	190	0.200234	0.514948
P97441	TS_NT-TS_EGCGEE	-0.0513852	0.0916438	-0.560706	14	0.583861	0.824603
P97447	TS_NT-TS_EGCGEE	0.0629572	0.0893657	0.70449	17	0.490667	0.766644
P97450	TS_NT-TS_EGCGEE	0.0147515	0.0604926	0.243857	44	0.808475	0.93944
P97461	TS_NT-TS_EGCGEE	0.0328038	0.106492	0.308041	14	0.762587	0.921138
P97492	TS_NT-TS_EGCGEE	0.146145	0.137236	1.06491	12	0.307874	0.628178
P97493	TS_NT-TS_EGCGEE	-0.0696655	0.0667927	-1.04301	8	0.327434	0.644531
P97494	TS_NT-TS_EGCGEE	0.13075	0.0698078	1.873	7	0.103222	0.363571
P97797	TS_NT-TS_EGCGEE	-0.025924	0.0897035	-0.288997	69	0.77345	0.926485
P97798	TS_NT-TS_EGCGEE	-0.0140244	0.211944	-0.0661704	7	0.949092	0.989285
P97807	TS_NT-TS_EGCGEE	-0.0842987	0.0431292	-1.95456	112	0.0531271	0.253863
P97822	TS_NT-TS_EGCGEE	-0.449225	0.0624895	-7.1888	6	0.000366411	0.0116474
P97823	TS_NT-TS_EGCGEE	-0.0918716	0.123937	-0.741275	7	0.482648	0.759873
P97825	TS_NT-TS_EGCGEE	0.0533939	0.110557	0.482956	8	0.642066	0.856231
P97855	TS_NT-TS_EGCGEE	-0.301106	0.201206	-1.4965	7	0.178184	0.483538
P98086	TS_NT-TS_EGCGEE	-0.0340305	0.223046	-0.152572	7	0.88304	0.966827
P99024	TS_NT-TS_EGCGEE	0.206143	0.0831255	2.4799	27	0.0196739	0.140698
P99026	TS_NT-TS_EGCGEE	-0.105947	0.0528793	-2.00356	32	0.0536459	0.255101
P99027	TS_NT-TS_EGCGEE	0.0285621	0.0918242	0.311052	24	0.758447	0.921138
P99028	TS_NT-TS_EGCGEE	-0.324727	0.0800395	-4.05708	17	0.000819388	0.0173965
P99029	TS_NT-TS_EGCGEE	0.0729868	0.0698433	1.04501	80	0.299167	0.620962
Q00493	TS_NT-TS_EGCGEE	-0.0185399	0.110434	-0.167882	69	0.867167	0.960039
Q00612	TS_NT-TS_EGCGEE	-0.00243638	0.135175	-0.0180239	21	0.98579	0.996314
Q00623	TS_NT-TS_EGCGEE	0.194968	0.129357	1.5072	30	0.142217	0.431405
Q00896	TS_NT-TS_EGCGEE	-0.0553603	0.728611	-0.0759806	5	0.942381	0.986938
Q00897	TS_NT-TS_EGCGEE	-0.147135	0.236096	-0.623198	8	0.550504	0.803954
Q00PI9	TS_NT-TS_EGCGEE	-0.219164	0.0671864	-3.26203	26	0.00308794	0.04311
Q01063	TS_NT-TS_EGCGEE	-0.0246414	0.281234	-0.0876188	5	0.933581	0.984145
Q01065	TS_NT-TS_EGCGEE	0.126101	0.186774	0.675151	6	0.52473	0.78705
Q01097	TS_NT-TS_EGCGEE	-0.390677	0.481001	-0.812217	4	0.462238	0.743334
Q01405	TS_NT-TS_EGCGEE	-0.294776	0.0755147	-3.90356	33	0.00044203	0.0127218
Q01768	TS_NT-TS_EGCGEE	0.275146	0.0573071	4.80126	7	0.00196343	0.0310987
Q01853	TS_NT-TS_EGCGEE	-0.107355	0.0482327	-2.22577	273	0.0268465	0.168954
Q02053	TS_NT-TS_EGCGEE	-0.0393822	0.048398	-0.813715	238	0.416621	0.712999
Q02248	TS_NT-TS_EGCGEE	0.0741956	0.0681757	1.0883	113	0.278779	0.602489
Q02357	TS_NT-TS_EGCGEE	0.183161	0.287322	0.637477	6	0.547354	0.801774
Q02819	TS_NT-TS_EGCGEE	-0.215752	0.121435	-1.77668	10	0.105996	0.366791
Q03137	TS_NT-TS_EGCGEE	0.05174	0.0852063	0.607232	32	0.547982	0.801774
Q03265	TS_NT-TS_EGCGEE	-0.0087568	0.0522643	-0.167548	207	0.867102	0.960039
Q03517	TS_NT-TS_EGCGEE	-0.0506014	0.115935	-0.436462	37	0.665038	0.872423
Q03734	TS_NT-TS_EGCGEE	-0.217276	0.415824	-0.522519	6	0.620033	0.841447
Q03958	TS_NT-TS_EGCGEE	0.0873285	0.0349195	2.50085	7	0.0409414	0.219097
Q04447	TS_NT-TS_EGCGEE	-0.118302	0.0511328	-2.31362	146	0.0220843	0.151261
Q04690	TS_NT-TS_EGCGEE	0.32136	0.23598	1.36181	6	0.22217	0.542214
Q05512	TS_NT-TS_EGCGEE	-0.103545	0.203622	-0.508516	8	0.624815	0.845506
Q05816	TS_NT-TS_EGCGEE	-0.00866537	0.071796	-0.120694	45	0.904471	0.971974
Q05920	TS_NT-TS_EGCGEE	-0.0884441	0.0502145	-1.76133	133	0.0804813	0.318755
Q05D44	TS_NT-TS_EGCGEE	0.0928115	0.0806098	1.15137	7	0.287385	0.606613
Q06138	TS_NT-TS_EGCGEE	0.044341	0.119729	0.370345	38	0.713182	0.897045
Q06185	TS_NT-TS_EGCGEE	0.159162	0.065081	2.4456	18	0.0249691	0.163266
Q06335	TS_NT-TS_EGCGEE	0.118723	0.159522	0.744245	9	0.47571	0.75398
Q06890	TS_NT-TS_EGCGEE	0.0181017	0.0689878	0.26239	20	0.795704	0.935741
Q07076	TS_NT-TS_EGCGEE	-0.102426	0.0887887	-1.1536	54	0.253747	0.576072
Q07417	TS_NT-TS_EGCGEE	-0.189195	0.242419	-0.780448	8	0.457596	0.740579
Q07813	TS_NT-TS_EGCGEE	-0.300013	0.205329	-1.46114	5	0.203819	0.521706
Q08331	TS_NT-TS_EGCGEE	-0.0983169	0.0673588	-1.4596	54	0.150193	0.442603
Q08460	TS_NT-TS_EGCGEE	0.0813997	0.0937884	0.867908	14	0.400078	0.695587
Q08642	TS_NT-TS_EGCGEE	-0.249363	0.117484	-2.12252	20	0.0464721	0.237168
Q0GNC1	TS_NT-TS_EGCGEE	-0.537228	0.052227	-10.2864	7	1.7755e-05	0.00144489
Q0KL02	TS_NT-TS_EGCGEE	-0.144407	0.193894	-0.74477	23	0.463954	0.743334
Q0VBF8	TS_NT-TS_EGCGEE	0.368138	0.0951019	3.87098	4	0.0179784	0.130551
Q0VE82	TS_NT-TS_EGCGEE	-0.477844	0.0260982	-18.3095	23	3.33067e-15	2.62013e-12
Q11011	TS_NT-TS_EGCGEE	0.0575719	0.0580061	0.992514	180	0.322279	0.639679
Q11136	TS_NT-TS_EGCGEE	0.0532952	0.129363	0.411983	24	0.684009	0.883439
Q148V7	TS_NT-TS_EGCGEE	0.119036	0.260158	0.457554	8	0.659443	0.869434
Q14BB9	TS_NT-TS_EGCGEE	-0.192022	0.366538	-0.523881	6	0.619141	0.841447
Q14BI2	TS_NT-TS_EGCGEE	0.346541	0.261147	1.327	8	0.221133	0.541584
Q14CH0	TS_NT-TS_EGCGEE	0.0034687	0.390248	0.00888845	4	0.993334	0.997136
Q2NL51	TS_NT-TS_EGCGEE	0.165496	0.0755499	2.19055	22	0.0393705	0.214599
Q2PFD7	TS_NT-TS_EGCGEE	-0.0566533	0.090553	-0.625637	45	0.534714	0.790184
Q2TPA8	TS_NT-TS_EGCGEE	0.0385989	0.055943	0.689969	7	0.512432	0.77721
Q3B7Z2	TS_NT-TS_EGCGEE	-0.12093	0.19239	-0.628566	6	0.552794	0.80565
Q3KNM2	TS_NT-TS_EGCGEE	-0.293558	0.112699	-2.6048	8	0.0313828	0.185622
Q3TBL6	TS_NT-TS_EGCGEE	0.546515	0.49833	1.09669	7	0.309064	0.628178
Q3TC33	TS_NT-TS_EGCGEE	0.0287141	0.345597	0.0830855	4	0.937775	0.985214
Q3TC72	TS_NT-TS_EGCGEE	-0.726364	0.429651	-1.69059	9	0.125174	0.403568
Q3TDD9	TS_NT-TS_EGCGEE	-0.0382118	0.0182248	-2.09669	5	0.090131	0.340458
Q3TDK6	TS_NT-TS_EGCGEE	-0.236171	0.0891461	-2.64926	34	0.0121494	0.100398
Q3TDN2	TS_NT-TS_EGCGEE	-0.197034	0.0886903	-2.2216	5	0.0769733	0.312125
Q3TDQ1	TS_NT-TS_EGCGEE	-0.00660879	0.221853	-0.029789	5	0.977388	0.994968
Q3TEA8	TS_NT-TS_EGCGEE	0.198475	0.121425	1.63454	12	0.128087	0.409047
Q3TES0	TS_NT-TS_EGCGEE	0.217073	0.268967	0.807063	8	0.442961	0.73053
Q3THE2	TS_NT-TS_EGCGEE	0.143403	0.0788739	1.81813	42	0.0761806	0.312125
Q3THK7	TS_NT-TS_EGCGEE	0.0905043	0.0483315	1.87257	51	0.0668655	0.292227
Q3THS6	TS_NT-TS_EGCGEE	-0.0355213	0.136418	-0.260385	16	0.797888	0.936358
Q3TMH2	TS_NT-TS_EGCGEE	-0.0799372	0.0708475	-1.1283	7	0.296375	0.617885
Q3TRR0	TS_NT-TS_EGCGEE	0.194048	0.312756	0.620443	4	0.568568	0.816757
Q3TXS7	TS_NT-TS_EGCGEE	0.0608367	0.0753008	0.807916	68	0.421956	0.714996
Q3TXX4	TS_NT-TS_EGCGEE	0.365148	0.0561767	6.49999	25	8.2906e-07	0.000177871
Q3U0V1	TS_NT-TS_EGCGEE	0.0596767	0.0747079	0.798801	38	0.429371	0.721195
Q3U1J4	TS_NT-TS_EGCGEE	0.175571	0.106116	1.65452	27	0.109602	0.372711
Q3U5C8	TS_NT-TS_EGCGEE	-0.44716	0.241817	-1.84916	7	0.106898	0.36883
Q3U898	TS_NT-TS_EGCGEE	-0.0010166	0.174359	-0.00583048	8	0.995491	0.998433
Q3UDP0	TS_NT-TS_EGCGEE	0.0328117	0.150528	0.217978	8	0.832904	0.949451
Q3UGC7	TS_NT-TS_EGCGEE	0.000174639	0.0627971	0.002781	4	0.997914	0.999184
Q3UGR5	TS_NT-TS_EGCGEE	-0.115961	0.0914631	-1.26785	25	0.216534	0.537234
Q3UGS4	TS_NT-TS_EGCGEE	0.128484	0.177206	0.725053	6	0.495712	0.767637
Q3UH60	TS_NT-TS_EGCGEE	0.289098	0.213085	1.35673	8	0.211909	0.52961
Q3UH66	TS_NT-TS_EGCGEE	-0.19304	0.31348	-0.615796	8	0.55514	0.806234
Q3UHB1	TS_NT-TS_EGCGEE	-0.00219255	0.0668817	-0.0327825	64	0.97395	0.994948
Q3UHB8	TS_NT-TS_EGCGEE	0.501866	0.113368	4.42688	4	0.0114497	0.0979032
Q3UHD9	TS_NT-TS_EGCGEE	0.0882091	0.0745963	1.18249	51	0.242497	0.564477
Q3UHJ0	TS_NT-TS_EGCGEE	0.0628023	0.0522531	1.20189	209	0.230768	0.552793
Q3UHK6	TS_NT-TS_EGCGEE	-0.125201	0.221828	-0.564404	7	0.590098	0.826978
Q3UHL1	TS_NT-TS_EGCGEE	0.0551162	0.0608714	0.905453	137	0.366815	0.671593
Q3UHX2	TS_NT-TS_EGCGEE	0.249569	0.251705	0.991512	8	0.350474	0.664886
Q3UIU2	TS_NT-TS_EGCGEE	-0.0368473	0.0790965	-0.465852	23	0.645703	0.859481
Q3UJD6	TS_NT-TS_EGCGEE	0.0872452	0.29126	0.299544	5	0.776577	0.927069
Q3UJP5	TS_NT-TS_EGCGEE	0.257098	0.31186	0.824402	6	0.441244	0.729228
Q3UJU9	TS_NT-TS_EGCGEE	0.0015207	0.452432	0.00336118	6	0.997427	0.999121
Q3ULD5	TS_NT-TS_EGCGEE	-0.0607528	0.087752	-0.692324	4	0.526826	0.78705
Q3ULJ0	TS_NT-TS_EGCGEE	-0.043837	0.0669228	-0.655039	32	0.517124	0.781815
Q3UM45	TS_NT-TS_EGCGEE	0.13186	0.0930942	1.41642	80	0.160536	0.457014
Q3UMC0	TS_NT-TS_EGCGEE	-0.248672	0.120428	-2.0649	8	0.0728034	0.304519
Q3UMR5	TS_NT-TS_EGCGEE	-0.090623	0.105369	-0.860051	30	0.396582	0.69533
Q3UMU9	TS_NT-TS_EGCGEE	0.342146	0.194943	1.75511	7	0.122675	0.398779
Q3UNH4	TS_NT-TS_EGCGEE	-0.0423	0.142521	-0.296798	14	0.770979	0.925959
Q3UNZ8	TS_NT-TS_EGCGEE	0.109923	0.336033	0.327119	7	0.753142	0.916666
Q3UPL0	TS_NT-TS_EGCGEE	-0.134309	0.0902337	-1.48846	41	0.144283	0.436031
Q3UQ44	TS_NT-TS_EGCGEE	0.420447	0.125698	3.34488	20	0.00322594	0.0441848
Q3USB7	TS_NT-TS_EGCGEE	0.016349	0.360889	0.045302	5	0.96562	0.994703
Q3UTH8	TS_NT-TS_EGCGEE	0.172139	0.171408	1.00427	7	0.348695	0.664181
Q3UTQ8	TS_NT-TS_EGCGEE	0.0243878	0.196578	0.124062	8	0.904327	0.971974
Q3UTZ3	TS_NT-TS_EGCGEE	-0.465064	0.511152	-0.909835	5	0.404634	0.699587
Q3UUG6	TS_NT-TS_EGCGEE	-0.22253	0.122766	-1.81263	29	0.0802544	0.318755
Q3UUI3	TS_NT-TS_EGCGEE	-0.038955	0.0686816	-0.567182	26	0.575455	0.821582
Q3UVX5	TS_NT-TS_EGCGEE	-0.137895	0.0963145	-1.43171	29	0.162917	0.461011
Q3UYC0	TS_NT-TS_EGCGEE	0.170331	0.171942	0.990631	16	0.336612	0.653832
Q3UYG8	TS_NT-TS_EGCGEE	0.0498738	0.101401	0.491848	20	0.628182	0.848231
Q3V3R1	TS_NT-TS_EGCGEE	0.397578	0.116442	3.41438	11	0.00578035	0.0622906
Q3V3V9	TS_NT-TS_EGCGEE	0.381627	0.18576	2.0544	5	0.0951083	0.350494
Q4ACU6	TS_NT-TS_EGCGEE	0.0596411	0.170169	0.350482	4	0.743656	0.910403
Q4KML4	TS_NT-TS_EGCGEE	-0.487548	0.181649	-2.68402	8	0.0277526	0.171906
Q4KMM3	TS_NT-TS_EGCGEE	0.0215255	0.0532306	0.404381	162	0.686466	0.883439
Q4KUS2	TS_NT-TS_EGCGEE	-0.247582	0.0265512	-9.32472	5	0.000238806	0.00971695
Q4V9Z5	TS_NT-TS_EGCGEE	-0.184437	0.164335	-1.12232	13	0.282026	0.606025
Q4VAA2	TS_NT-TS_EGCGEE	-0.0118185	0.0713155	-0.165721	26	0.869658	0.960918
Q4VAE3	TS_NT-TS_EGCGEE	0.474627	0.191334	2.48062	8	0.0380749	0.210212
Q501J6	TS_NT-TS_EGCGEE	-0.109344	0.150731	-0.725425	5	0.500709	0.771831
Q505D7	TS_NT-TS_EGCGEE	0.0769148	0.193141	0.398231	7	0.702326	0.892957
Q505F5	TS_NT-TS_EGCGEE	-0.00601953	0.066725	-0.0902141	32	0.928679	0.982892
Q52KR3	TS_NT-TS_EGCGEE	-0.202568	0.253835	-0.79803	7	0.451072	0.73619
Q56A07	TS_NT-TS_EGCGEE	0.135752	0.0804927	1.68651	17	0.109961	0.372969
Q59J78	TS_NT-TS_EGCGEE	-0.127653	0.206881	-0.617033	8	0.554364	0.806099
Q5DQR4	TS_NT-TS_EGCGEE	0.316497	0.133173	2.37659	27	0.0248238	0.163187
Q5DTL9	TS_NT-TS_EGCGEE	-0.158314	0.0851695	-1.85881	37	0.0710223	0.300654
Q5DTT1	TS_NT-TS_EGCGEE	-0.395513	0.318283	-1.24264	6	0.260359	0.583511
Q5DU25	TS_NT-TS_EGCGEE	0.104183	0.118501	0.879176	8	0.404939	0.699601
Q5EBJ4	TS_NT-TS_EGCGEE	-0.210538	0.107106	-1.9657	12	0.0729039	0.304519
Q5FWK3	TS_NT-TS_EGCGEE	-0.0583337	0.0627293	-0.929928	74	0.355432	0.667718
Q5HZI9	TS_NT-TS_EGCGEE	0.0696909	0.179091	0.389137	7	0.708741	0.895682
Q5M8N0	TS_NT-TS_EGCGEE	0.180016	0.156944	1.14701	8	0.284522	0.606025
Q5M8N4	TS_NT-TS_EGCGEE	-0.125425	0.138877	-0.90314	6	0.401254	0.695783
Q5PR73	TS_NT-TS_EGCGEE	-0.0532042	0.0478329	-1.11229	34	0.273816	0.597707
Q5RJI5	TS_NT-TS_EGCGEE	0.338607	0.106704	3.17334	11	0.00886564	0.0817301
Q5SP85	TS_NT-TS_EGCGEE	-0.0592778	0.10944	-0.541645	8	0.602817	0.834832
Q5SQX6	TS_NT-TS_EGCGEE	-0.185423	0.0596481	-3.10861	110	0.00239303	0.0355191
Q5SRX1	TS_NT-TS_EGCGEE	0.0312832	0.0772659	0.404878	90	0.686528	0.883439
Q5SSL4	TS_NT-TS_EGCGEE	-0.0599797	0.0774317	-0.774614	71	0.44114	0.729228
Q5SSM3	TS_NT-TS_EGCGEE	0.0161589	0.169545	0.0953078	25	0.92483	0.981846
Q5SUF2	TS_NT-TS_EGCGEE	-0.170974	0.302497	-0.56521	6	0.592421	0.827776
Q5SVL6	TS_NT-TS_EGCGEE	-0.247714	0.259314	-0.955266	5	0.383313	0.687923
Q5SXY1	TS_NT-TS_EGCGEE	0.382849	0.36625	1.04532	5	0.343754	0.658491
Q5U3K5	TS_NT-TS_EGCGEE	-0.387869	0.116279	-3.33568	8	0.0102971	0.0917326
Q5U458	TS_NT-TS_EGCGEE	-0.0603944	0.238324	-0.253413	7	0.80723	0.93938
Q5XJY5	TS_NT-TS_EGCGEE	-0.00984827	0.111839	-0.0880579	9	0.931759	0.983423
Q60597	TS_NT-TS_EGCGEE	-0.0101331	0.0475316	-0.213186	243	0.831361	0.949451
Q60598	TS_NT-TS_EGCGEE	0.0882033	0.0614075	1.43636	63	0.155847	0.451098
Q60605	TS_NT-TS_EGCGEE	0.0175982	0.0606666	0.29008	40	0.773254	0.926485
Q60625	TS_NT-TS_EGCGEE	-0.101477	0.0780686	-1.29984	74	0.19769	0.512959
Q60631	TS_NT-TS_EGCGEE	0.16363	0.081237	2.01424	74	0.0476198	0.239622
Q60634	TS_NT-TS_EGCGEE	-0.551402	0.301363	-1.8297	7	0.109994	0.372969
Q60649	TS_NT-TS_EGCGEE	-0.556748	0.247957	-2.24534	6	0.0658616	0.290529
Q60668	TS_NT-TS_EGCGEE	-0.0591941	0.0731452	-0.809268	51	0.422121	0.714996
Q60676	TS_NT-TS_EGCGEE	-0.151534	0.0424069	-3.57332	27	0.00135215	0.0239342
Q60692	TS_NT-TS_EGCGEE	-0.0289698	0.117269	-0.247038	24	0.80698	0.93938
Q60737	TS_NT-TS_EGCGEE	-0.00280806	0.0936598	-0.0299815	58	0.976185	0.994968
Q60749	TS_NT-TS_EGCGEE	0.642134	0.0894295	7.18034	6	0.000368772	0.0116474
Q60771	TS_NT-TS_EGCGEE	-0.68141	0.110677	-6.15675	14	2.49009e-05	0.00172842
Q60780	TS_NT-TS_EGCGEE	0.0605623	0.29549	0.204956	4	0.847614	0.95229
Q60817	TS_NT-TS_EGCGEE	0.0017777	0.0941098	0.0188897	22	0.985099	0.996314
Q60829	TS_NT-TS_EGCGEE	0.0493417	0.244275	0.201992	6	0.846597	0.95229
Q60854	TS_NT-TS_EGCGEE	0.0270687	0.073003	0.370788	25	0.713919	0.897045
Q60864	TS_NT-TS_EGCGEE	0.0140581	0.0462649	0.303861	151	0.761652	0.921138
Q60865	TS_NT-TS_EGCGEE	0.328151	0.0889059	3.691	5	0.014131	0.110795
Q60870	TS_NT-TS_EGCGEE	-0.0222659	0.15075	-0.147701	8	0.886233	0.966827
Q60875	TS_NT-TS_EGCGEE	-0.0461328	0.0721712	-0.639214	53	0.525437	0.78705
Q60899	TS_NT-TS_EGCGEE	0.217027	0.200206	1.08402	4	0.339328	0.65549
Q60900	TS_NT-TS_EGCGEE	-0.106477	0.339603	-0.313535	6	0.764488	0.921517
Q60902	TS_NT-TS_EGCGEE	-0.0471125	0.082954	-0.567935	21	0.576102	0.821868
Q60930	TS_NT-TS_EGCGEE	0.0307776	0.0666287	0.461928	75	0.64547	0.859481
Q60931	TS_NT-TS_EGCGEE	-0.150111	0.0674568	-2.22529	53	0.0303398	0.180818
Q60932	TS_NT-TS_EGCGEE	-0.048997	0.0573034	-0.855046	107	0.394436	0.693992
Q60960	TS_NT-TS_EGCGEE	-0.16604	0.155871	-1.06524	14	0.304795	0.626037
Q60972	TS_NT-TS_EGCGEE	-0.13515	0.237743	-0.56847	5	0.594296	0.829414
Q60996	TS_NT-TS_EGCGEE	-0.104247	0.089678	-1.16246	27	0.255222	0.576938
Q61016	TS_NT-TS_EGCGEE	0.191087	0.0757137	2.52381	7	0.0395893	0.214784
Q61024	TS_NT-TS_EGCGEE	-0.150117	0.117845	-1.27385	6	0.249834	0.572436
Q61029	TS_NT-TS_EGCGEE	0.00432188	0.226476	0.0190831	11	0.985117	0.996314
Q61035	TS_NT-TS_EGCGEE	0.0138791	0.0511209	0.271496	17	0.789279	0.931815
Q61036	TS_NT-TS_EGCGEE	0.119156	0.01231	9.67963	5	0.000199796	0.00873182
Q61074	TS_NT-TS_EGCGEE	-0.370486	0.364161	-1.01737	8	0.338756	0.655299
Q61081	TS_NT-TS_EGCGEE	0.015039	0.111336	0.135078	47	0.893127	0.967699
Q61097	TS_NT-TS_EGCGEE	0.318608	0.101635	3.13481	7	0.0164984	0.123832
Q61102	TS_NT-TS_EGCGEE	-0.403064	0.0485465	-8.30264	13	1.48574e-06	0.00026972
Q61137	TS_NT-TS_EGCGEE	-0.0558398	0.0881806	-0.633244	20	0.533749	0.789748
Q61151	TS_NT-TS_EGCGEE	0.105173	0.0747219	1.40753	65	0.164036	0.461412
Q61166	TS_NT-TS_EGCGEE	0.270033	0.0786809	3.432	30	0.00176803	0.0289761
Q61171	TS_NT-TS_EGCGEE	0.0676116	0.0726024	0.931259	86	0.354327	0.667718
Q61187	TS_NT-TS_EGCGEE	0.184234	0.318238	0.578918	9	0.576844	0.822072
Q61205	TS_NT-TS_EGCGEE	0.00807483	0.185635	0.0434984	7	0.966519	0.994817
Q61206	TS_NT-TS_EGCGEE	-0.375324	0.102391	-3.6656	53	0.000571864	0.0148254
Q61207	TS_NT-TS_EGCGEE	0.0837406	0.053637	1.56125	82	0.122317	0.398288
Q61234	TS_NT-TS_EGCGEE	0.0509882	0.320012	0.159332	5	0.879643	0.965562
Q61239	TS_NT-TS_EGCGEE	0.256115	0.419785	0.61011	8	0.558717	0.81093
Q61282	TS_NT-TS_EGCGEE	0.829773	0.193587	4.2863	4	0.0127836	0.10332
Q61290	TS_NT-TS_EGCGEE	-0.235751	0.321502	-0.733278	6	0.491035	0.766644
Q61301	TS_NT-TS_EGCGEE	-0.173582	0.101675	-1.70723	115	0.0904773	0.340458
Q61316	TS_NT-TS_EGCGEE	0.0356379	0.044699	0.797286	218	0.426152	0.71923
Q61330	TS_NT-TS_EGCGEE	0.216805	0.255711	0.847849	6	0.429041	0.721195
Q61337	TS_NT-TS_EGCGEE	-0.274255	0.18147	-1.51129	6	0.181465	0.48721
Q61361	TS_NT-TS_EGCGEE	-0.164178	0.0471739	-3.48027	99	0.000746506	0.0168361
Q61387	TS_NT-TS_EGCGEE	0.334003	0.111483	2.996	13	0.0103179	0.0917326
Q61411	TS_NT-TS_EGCGEE	-0.17527	0.238508	-0.73486	8	0.483407	0.76056
Q61425	TS_NT-TS_EGCGEE	-0.135157	0.153032	-0.8832	42	0.382156	0.687291
Q61481	TS_NT-TS_EGCGEE	-0.0118266	0.0254131	-0.465376	17	0.647569	0.860354
Q61490	TS_NT-TS_EGCGEE	-0.179355	0.08134	-2.205	35	0.0341173	0.19765
Q61543	TS_NT-TS_EGCGEE	-0.114263	0.0945577	-1.2084	23	0.239172	0.560522
Q61548	TS_NT-TS_EGCGEE	-0.0391486	0.0636057	-0.615488	151	0.539159	0.794709
Q61553	TS_NT-TS_EGCGEE	0.0197879	0.0656405	0.301459	105	0.76366	0.92139
Q61584	TS_NT-TS_EGCGEE	0.0375813	0.131023	0.286831	7	0.782546	0.929634
Q61595	TS_NT-TS_EGCGEE	-0.144469	0.0927135	-1.55823	6	0.170191	0.470148
Q61598	TS_NT-TS_EGCGEE	-0.0540201	0.0604989	-0.89291	130	0.373555	0.678877
Q61599	TS_NT-TS_EGCGEE	0.00938192	0.239114	0.0392362	8	0.969664	0.994948
Q61644	TS_NT-TS_EGCGEE	0.0419133	0.0392647	1.06746	131	0.287729	0.606613
Q61656	TS_NT-TS_EGCGEE	0.0248552	0.0898514	0.276625	40	0.783492	0.929634
Q61696	TS_NT-TS_EGCGEE	0.346664	0.0604104	5.73848	18	1.93386e-05	0.0015213
Q61699	TS_NT-TS_EGCGEE	-0.0937686	0.0515528	-1.81889	172	0.070668	0.300498
Q61735	TS_NT-TS_EGCGEE	-0.19366	0.0828218	-2.33828	14	0.0347303	0.198941
Q61753	TS_NT-TS_EGCGEE	0.137114	0.0526111	2.60617	81	0.0108944	0.0954764
Q61768	TS_NT-TS_EGCGEE	-0.236706	0.194854	-1.21479	21	0.237931	0.559279
Q61792	TS_NT-TS_EGCGEE	-0.0880521	0.160688	-0.547968	29	0.587908	0.82669
Q61831	TS_NT-TS_EGCGEE	0.061151	0.163092	0.374947	8	0.717445	0.898409
Q61838	TS_NT-TS_EGCGEE	-0.272132	0.119457	-2.27808	43	0.0277506	0.171906
Q61879	TS_NT-TS_EGCGEE	-0.127636	0.0616641	-2.06986	238	0.0395444	0.214784
Q61881	TS_NT-TS_EGCGEE	-0.179109	0.311636	-0.574737	7	0.58346	0.824603
Q61885	TS_NT-TS_EGCGEE	-0.324348	0.0695393	-4.66424	61	1.73715e-05	0.00144489
Q61937	TS_NT-TS_EGCGEE	-0.0347521	0.139819	-0.24855	43	0.804892	0.938202
Q61941	TS_NT-TS_EGCGEE	-0.125494	0.0995192	-1.26101	31	0.216715	0.537234
Q61990	TS_NT-TS_EGCGEE	-0.132632	0.0945477	-1.4028	25	0.172974	0.473571
Q62048	TS_NT-TS_EGCGEE	-0.258242	0.0771977	-3.34521	36	0.00193222	0.030811
Q62059	TS_NT-TS_EGCGEE	-0.157656	0.0908559	-1.73524	34	0.0917565	0.343723
Q62083	TS_NT-TS_EGCGEE	-0.145712	0.184357	-0.790381	8	0.452096	0.736842
Q62093	TS_NT-TS_EGCGEE	0.173243	0.0936569	1.84976	9	0.0973878	0.352508
Q62108	TS_NT-TS_EGCGEE	0.0247956	0.0980985	0.252763	117	0.800895	0.936627
Q62165	TS_NT-TS_EGCGEE	-0.0513034	0.0868241	-0.59089	5	0.580292	0.823505
Q62167	TS_NT-TS_EGCGEE	0.0320355	0.0470117	0.681438	47	0.498939	0.770108
Q62188	TS_NT-TS_EGCGEE	0.145084	0.0742072	1.95511	124	0.0528193	0.253863
Q62205	TS_NT-TS_EGCGEE	-0.0612032	0.0545082	-1.12283	18	0.276266	0.599942
Q62241	TS_NT-TS_EGCGEE	-0.0954238	0.165043	-0.578177	8	0.579052	0.823334
Q62261	TS_NT-TS_EGCGEE	-0.0449048	0.0286345	-1.56821	823	0.117217	0.388203
Q62277	TS_NT-TS_EGCGEE	-0.00391241	0.12677	-0.0308622	27	0.975606	0.994968
Q62283	TS_NT-TS_EGCGEE	0.505664	0.327945	1.54192	8	0.161665	0.458569
Q62318	TS_NT-TS_EGCGEE	-0.0815371	0.0490539	-1.66219	19	0.112884	0.379076
Q62348	TS_NT-TS_EGCGEE	-0.181636	0.0882579	-2.05801	15	0.057402	0.265105
Q62393	TS_NT-TS_EGCGEE	0.0338705	0.0629997	0.537629	17	0.597801	0.830723
Q62417	TS_NT-TS_EGCGEE	-0.260751	0.0815441	-3.19767	13	0.00699888	0.0718146
Q62418	TS_NT-TS_EGCGEE	-0.134188	0.0858514	-1.56303	57	0.123582	0.400389
Q62419	TS_NT-TS_EGCGEE	-0.0447748	0.0889783	-0.503211	23	0.619601	0.841447
Q62420	TS_NT-TS_EGCGEE	-0.0592183	0.0536074	-1.10467	61	0.273642	0.597707
Q62421	TS_NT-TS_EGCGEE	-0.0169114	0.0568387	-0.297533	8	0.77364	0.926485
Q62422	TS_NT-TS_EGCGEE	-0.535327	0.250792	-2.13454	8	0.0653291	0.289262
Q62425	TS_NT-TS_EGCGEE	0.0137301	0.0844705	0.162543	36	0.871788	0.960918
Q62426	TS_NT-TS_EGCGEE	0.102008	0.114675	0.889536	9	0.396868	0.69533
Q62433	TS_NT-TS_EGCGEE	0.149482	0.0754275	1.98179	60	0.0520893	0.251298
Q62442	TS_NT-TS_EGCGEE	0.331278	0.0745029	4.44651	5	0.00672408	0.0702161
Q62443	TS_NT-TS_EGCGEE	0.00355274	0.0958514	0.0370651	43	0.970605	0.994948
Q62446	TS_NT-TS_EGCGEE	0.445267	0.137749	3.23244	17	0.00489358	0.0569765
Q62465	TS_NT-TS_EGCGEE	0.00667569	0.0810249	0.0823907	47	0.934686	0.984758
Q62523	TS_NT-TS_EGCGEE	-0.0737973	0.220564	-0.334585	8	0.746542	0.912397
Q63810	TS_NT-TS_EGCGEE	-0.188945	0.0885766	-2.13313	59	0.0370842	0.207697
Q63836	TS_NT-TS_EGCGEE	-0.181009	0.19583	-0.924315	7	0.386077	0.69004
Q63844	TS_NT-TS_EGCGEE	0.276039	0.0773633	3.56809	45	0.000868014	0.0176596
Q63912	TS_NT-TS_EGCGEE	0.340545	0.075665	4.50069	25	0.000135948	0.00641674
Q64010	TS_NT-TS_EGCGEE	-0.0070437	0.093309	-0.0754879	30	0.940328	0.98623
Q640R3	TS_NT-TS_EGCGEE	0.0228233	0.116952	0.195151	36	0.846372	0.95229
Q64105	TS_NT-TS_EGCGEE	0.110868	0.0634926	1.74616	48	0.0871807	0.333966
Q64133	TS_NT-TS_EGCGEE	-0.0336494	0.120299	-0.279714	23	0.782197	0.929634
Q641P0	TS_NT-TS_EGCGEE	-0.079231	0.0621016	-1.27583	47	0.208286	0.526289
Q64213	TS_NT-TS_EGCGEE	-0.0352219	0.122202	-0.288227	5	0.784739	0.92971
Q64310	TS_NT-TS_EGCGEE	0.0524549	0.276173	0.189935	8	0.854091	0.95317
Q64332	TS_NT-TS_EGCGEE	0.0679212	0.0711424	0.954722	155	0.341205	0.656182
Q64337	TS_NT-TS_EGCGEE	-0.0241372	0.408959	-0.0590211	5	0.955222	0.990952
Q64433	TS_NT-TS_EGCGEE	0.118065	0.06103	1.93454	39	0.0603247	0.272763
Q64442	TS_NT-TS_EGCGEE	0.0617343	0.140561	0.4392	6	0.675892	0.879595
Q64487	TS_NT-TS_EGCGEE	0.145118	0.0940778	1.54253	42	0.130447	0.413228
Q64514	TS_NT-TS_EGCGEE	0.148517	0.08025	1.85067	50	0.0701286	0.298743
Q64516	TS_NT-TS_EGCGEE	0.151979	0.121129	1.25468	30	0.219281	0.538505
Q64520	TS_NT-TS_EGCGEE	-0.0766512	0.127461	-0.601369	22	0.553741	0.806099
Q64521	TS_NT-TS_EGCGEE	-0.0624158	0.07376	-0.846202	177	0.398583	0.695587
Q64674	TS_NT-TS_EGCGEE	0.339068	0.081235	4.17392	8	0.00310538	0.04311
Q64727	TS_NT-TS_EGCGEE	0.0539283	0.0850062	0.634404	54	0.528496	0.787116
Q64737	TS_NT-TS_EGCGEE	0.477516	0.16323	2.92542	13	0.0118168	0.0989016
Q66GT5	TS_NT-TS_EGCGEE	0.281053	0.195436	1.43808	7	0.193575	0.508333
Q68ED7	TS_NT-TS_EGCGEE	-0.0388713	0.191246	-0.203253	7	0.844719	0.95229
Q68FD5	TS_NT-TS_EGCGEE	-0.0853109	0.028617	-2.98113	709	0.00297022	0.0417245
Q68FE6	TS_NT-TS_EGCGEE	1.41766	0.732119	1.93638	7	0.0940353	0.347842
Q68FF6	TS_NT-TS_EGCGEE	-0.0802948	0.0823795	-0.974694	75	0.332846	0.650907
Q68FL4	TS_NT-TS_EGCGEE	0.112872	0.162144	0.696124	14	0.497746	0.768817
Q68FL6	TS_NT-TS_EGCGEE	-0.296375	0.194563	-1.52328	7	0.171508	0.471703
Q69Z98	TS_NT-TS_EGCGEE	0.154757	0.155154	0.997444	8	0.347758	0.664005
Q69ZK9	TS_NT-TS_EGCGEE	-0.0434418	0.217989	-0.199284	6	0.848622	0.95229
Q69ZW3	TS_NT-TS_EGCGEE	-0.188762	0.158346	-1.19208	9	0.263713	0.587689
Q6A065	TS_NT-TS_EGCGEE	0.0272228	0.135712	0.200592	12	0.844377	0.95229
Q6A0A9	TS_NT-TS_EGCGEE	0.269956	0.118844	2.27151	26	0.0316279	0.186605
Q6A4J8	TS_NT-TS_EGCGEE	-0.0248585	0.071546	-0.347447	11	0.734812	0.904149
Q6DFW4	TS_NT-TS_EGCGEE	-0.353892	0.230527	-1.53515	6	0.17565	0.478125
Q6IR34	TS_NT-TS_EGCGEE	0.149171	0.333589	0.447171	7	0.66826	0.87321
Q6IRU2	TS_NT-TS_EGCGEE	0.0422893	0.00215954	19.5826	5	6.41059e-06	0.00066775
Q6IRU5	TS_NT-TS_EGCGEE	0.079521	0.0543321	1.46361	32	0.153055	0.448709
Q6KAR6	TS_NT-TS_EGCGEE	-0.179027	0.662026	-0.270423	7	0.794635	0.935741
Q6NS52	TS_NT-TS_EGCGEE	0.0326745	0.107288	0.304548	49	0.762	0.921138
Q6NS60	TS_NT-TS_EGCGEE	-0.0872911	0.0581263	-1.50175	5	0.193469	0.508333
Q6NVE8	TS_NT-TS_EGCGEE	0.265856	0.296834	0.895639	8	0.396594	0.69533
Q6NVF9	TS_NT-TS_EGCGEE	-0.0875496	0.0511206	-1.71261	9	0.120938	0.396407
Q6NXK7	TS_NT-TS_EGCGEE	-0.0248511	0.150046	-0.165623	8	0.872563	0.960918
Q6NZB0	TS_NT-TS_EGCGEE	-0.203827	0.204053	-0.998894	5	0.363704	0.670055
Q6NZJ6	TS_NT-TS_EGCGEE	-0.0830098	0.262127	-0.316677	6	0.762217	0.921138
Q6NZL0	TS_NT-TS_EGCGEE	-0.0143877	0.11396	-0.126253	31	0.900347	0.971793
Q6P069	TS_NT-TS_EGCGEE	0.279085	0.0765403	3.64625	11	0.00384583	0.0498277
Q6P1B1	TS_NT-TS_EGCGEE	-0.152858	0.0809081	-1.88928	46	0.0651667	0.289085
Q6P1F6	TS_NT-TS_EGCGEE	-0.0238155	0.153874	-0.154773	25	0.878243	0.964923
Q6P2B1	TS_NT-TS_EGCGEE	-0.0981783	0.153528	-0.639483	7	0.542862	0.797072
Q6P3A8	TS_NT-TS_EGCGEE	0.402515	0.0947595	4.24775	9	0.00214958	0.0329417
Q6P4S6	TS_NT-TS_EGCGEE	-0.314004	0.433292	-0.724694	7	0.492146	0.766644
Q6P4T2	TS_NT-TS_EGCGEE	-0.287981	0.145669	-1.97695	11	0.0736521	0.306091
Q6P4U0	TS_NT-TS_EGCGEE	0.797538	0.387863	2.05623	8	0.0737903	0.306091
Q6P542	TS_NT-TS_EGCGEE	0.021772	0.413583	0.0526424	5	0.960055	0.993466
Q6P5E4	TS_NT-TS_EGCGEE	-0.485594	0.0996522	-4.87289	13	0.000304453	0.0111796
Q6P5F6	TS_NT-TS_EGCGEE	0.531852	0.407652	1.30467	4	0.262003	0.584431
Q6P5F7	TS_NT-TS_EGCGEE	-0.285599	0.128682	-2.21942	9	0.0536147	0.255101
Q6P5F9	TS_NT-TS_EGCGEE	-0.0320598	0.117977	-0.271746	41	0.787181	0.931669
Q6P8J7	TS_NT-TS_EGCGEE	0.142865	0.31329	0.456015	7	0.66219	0.869654
Q6P8X1	TS_NT-TS_EGCGEE	0.0703092	0.0938477	0.749184	9	0.472872	0.752514
Q6P9K8	TS_NT-TS_EGCGEE	0.224271	0.101427	2.21115	20	0.0388353	0.212648
Q6P9K9	TS_NT-TS_EGCGEE	0.121657	0.124914	0.973923	25	0.339425	0.65549
Q6P9S0	TS_NT-TS_EGCGEE	-0.405859	0.358196	-1.13307	4	0.320497	0.639679
Q6PA06	TS_NT-TS_EGCGEE	-0.14276	0.130618	-1.09295	5	0.324254	0.641269
Q6PAR5	TS_NT-TS_EGCGEE	0.301232	0.0965238	3.12081	5	0.0262282	0.167259
Q6PB44	TS_NT-TS_EGCGEE	0.217557	0.192534	1.12997	4	0.321657	0.639679
Q6PB66	TS_NT-TS_EGCGEE	-0.0608567	0.070713	-0.860615	86	0.391843	0.693992
Q6PCP5	TS_NT-TS_EGCGEE	0.0246103	0.107609	0.228701	29	0.820707	0.946592
Q6PDI5	TS_NT-TS_EGCGEE	0.345631	0.383844	0.900445	5	0.409156	0.704195
Q6PDI6	TS_NT-TS_EGCGEE	0.0228154	0.215574	0.105836	7	0.918682	0.981036
Q6PDL0	TS_NT-TS_EGCGEE	0.00314407	0.0848188	0.0370681	47	0.970588	0.994948
Q6PDM2	TS_NT-TS_EGCGEE	-0.437124	0.112681	-3.87931	8	0.00467932	0.0566318
Q6PE15	TS_NT-TS_EGCGEE	-0.00721122	0.106493	-0.0677153	17	0.946802	0.988696
Q6PEB6	TS_NT-TS_EGCGEE	-0.458658	0.0873078	-5.25335	6	0.00191362	0.030722
Q6PER3	TS_NT-TS_EGCGEE	-0.347642	0.0782025	-4.44542	65	3.49911e-05	0.00226229
Q6PGF7	TS_NT-TS_EGCGEE	0.328692	0.184474	1.78178	8	0.112644	0.379076
Q6PGL7	TS_NT-TS_EGCGEE	0.17526	0.245958	0.712559	5	0.507981	0.775493
Q6PGN3	TS_NT-TS_EGCGEE	-0.0886993	0.0945227	-0.938391	17	0.361186	0.669938
Q6PH08	TS_NT-TS_EGCGEE	-0.104677	0.089239	-1.173	34	0.248949	0.571998
Q6PHN9	TS_NT-TS_EGCGEE	-0.0652409	0.182457	-0.357569	23	0.723927	0.900623
Q6PHU5	TS_NT-TS_EGCGEE	-0.13982	0.182482	-0.766211	6	0.472608	0.752514
Q6PHZ2	TS_NT-TS_EGCGEE	-0.0236016	0.0543895	-0.433936	31	0.66734	0.87321
Q6PHZ8	TS_NT-TS_EGCGEE	0.128154	0.141768	0.903973	6	0.400847	0.695587
Q6PIC6	TS_NT-TS_EGCGEE	-0.00844578	0.0443801	-0.190306	207	0.849256	0.95229
Q6PIE5	TS_NT-TS_EGCGEE	-0.000655121	0.0523239	-0.0125205	171	0.990025	0.996927
Q6Q783	TS_NT-TS_EGCGEE	-0.304738	0.205398	-1.48364	8	0.176196	0.479057
Q6QI06	TS_NT-TS_EGCGEE	0.295623	0.154283	1.91611	7	0.0968827	0.351759
Q6R891	TS_NT-TS_EGCGEE	-0.107992	0.0752804	-1.43453	112	0.154209	0.450285
Q6URW6	TS_NT-TS_EGCGEE	-0.183427	0.1161	-1.5799	6	0.16521	0.463244
Q6W8Q3	TS_NT-TS_EGCGEE	-0.108048	0.350721	-0.308074	8	0.765895	0.92173
Q6WVG3	TS_NT-TS_EGCGEE	-0.00735554	0.0841512	-0.0874086	26	0.931016	0.983423
Q6X893	TS_NT-TS_EGCGEE	0.116019	0.134271	0.864064	20	0.397798	0.695587
Q6ZPE2	TS_NT-TS_EGCGEE	0.0117473	0.0872577	0.134627	47	0.893481	0.967699
Q6ZPJ3	TS_NT-TS_EGCGEE	0.206924	0.132632	1.56014	28	0.12996	0.412239
Q6ZQ38	TS_NT-TS_EGCGEE	0.00297526	0.0460926	0.0645496	264	0.948581	0.989285
Q6ZQI3	TS_NT-TS_EGCGEE	0.212478	0.0620225	3.42582	13	0.00451287	0.0551194
Q6ZQK5	TS_NT-TS_EGCGEE	-0.229044	0.268303	-0.853677	7	0.421533	0.714996
Q6ZWN5	TS_NT-TS_EGCGEE	0.130294	0.0644334	2.02214	24	0.0544437	0.256974
Q6ZWR6	TS_NT-TS_EGCGEE	0.986387	0.319342	3.08881	4	0.0366165	0.206274
Q6ZWU9	TS_NT-TS_EGCGEE	0.269302	0.168168	1.60139	17	0.127708	0.408942
Q6ZWV3	TS_NT-TS_EGCGEE	-0.0798837	0.077613	-1.02926	33	0.310845	0.628178
Q6ZWV7	TS_NT-TS_EGCGEE	0.300782	0.120551	2.49507	8	0.0372271	0.207697
Q6ZWX6	TS_NT-TS_EGCGEE	0.455599	0.107264	4.24744	16	0.000614464	0.0151056
Q6ZWY8	TS_NT-TS_EGCGEE	0.128837	0.144462	0.891838	8	0.398509	0.695587
Q71LX4	TS_NT-TS_EGCGEE	0.00818865	0.0735762	0.111295	66	0.91172	0.976695
Q71M36	TS_NT-TS_EGCGEE	0.0164156	0.0875681	0.187461	15	0.853812	0.95317
Q76MZ3	TS_NT-TS_EGCGEE	-0.0357078	0.0456977	-0.781392	207	0.435465	0.725262
Q78IK2	TS_NT-TS_EGCGEE	0.0137989	0.061181	0.225542	18	0.824099	0.946592
Q78PY7	TS_NT-TS_EGCGEE	-0.0341273	0.116937	-0.291844	37	0.772036	0.926485
Q78YZ6	TS_NT-TS_EGCGEE	-0.165533	0.452246	-0.366023	8	0.723838	0.900623
Q78ZA7	TS_NT-TS_EGCGEE	0.240758	0.0923826	2.6061	21	0.0164942	0.123832
Q791T5	TS_NT-TS_EGCGEE	0.219391	0.10429	2.10367	14	0.0539655	0.255227
Q791V5	TS_NT-TS_EGCGEE	0.106881	0.0891017	1.19954	48	0.236205	0.557186
Q7M6Y3	TS_NT-TS_EGCGEE	-0.0574685	0.0878782	-0.653957	34	0.517539	0.781941
Q7M6Z4	TS_NT-TS_EGCGEE	-0.17807	0.618214	-0.288039	8	0.780638	0.929634
Q7TMB8	TS_NT-TS_EGCGEE	-0.150152	0.0782986	-1.91768	61	0.0598368	0.271567
Q7TME0	TS_NT-TS_EGCGEE	0.205887	0.089232	2.30732	35	0.0270709	0.169051
Q7TMF3	TS_NT-TS_EGCGEE	-0.0482415	0.0856317	-0.56336	23	0.578641	0.823334
Q7TMK9	TS_NT-TS_EGCGEE	-0.0763051	0.05386	-1.41673	68	0.161127	0.457592
Q7TMM9	TS_NT-TS_EGCGEE	-0.27711	0.234356	-1.18243	9	0.26733	0.59295
Q7TMY8	TS_NT-TS_EGCGEE	-0.142947	0.163117	-0.876344	8	0.406387	0.701311
Q7TN98	TS_NT-TS_EGCGEE	-0.238369	0.112528	-2.11832	4	0.101534	0.362541
Q7TNC4	TS_NT-TS_EGCGEE	0.6971	0.241188	2.89027	4	0.0445507	0.231793
Q7TNG5	TS_NT-TS_EGCGEE	-0.0341523	0.370645	-0.0921428	7	0.929166	0.982892
Q7TNS2	TS_NT-TS_EGCGEE	-0.651623	0.369065	-1.76561	7	0.120809	0.396407
Q7TPB0	TS_NT-TS_EGCGEE	-0.12001	0.282618	-0.424637	4	0.692946	0.88637
Q7TPM6	TS_NT-TS_EGCGEE	-0.143572	0.0883589	-1.62487	9	0.138635	0.424908
Q7TPR4	TS_NT-TS_EGCGEE	-0.190337	0.0578931	-3.28774	159	0.0012432	0.0222269
Q7TPS5	TS_NT-TS_EGCGEE	-0.0819706	0.204982	-0.399892	8	0.699701	0.891627
Q7TPV2	TS_NT-TS_EGCGEE	-0.087289	0.218694	-0.399138	7	0.701688	0.892957
Q7TQD2	TS_NT-TS_EGCGEE	-0.0538257	0.0508346	-1.05884	71	0.293262	0.613018
Q7TQF7	TS_NT-TS_EGCGEE	0.121351	0.0451857	2.6856	129	0.00819203	0.0785671
Q7TQI3	TS_NT-TS_EGCGEE	0.070066	0.0687735	1.01879	76	0.311533	0.628178
Q7TSJ2	TS_NT-TS_EGCGEE	0.205235	0.0443271	4.63002	223	6.20849e-06	0.00066775
Q7TT50	TS_NT-TS_EGCGEE	-0.198905	0.115956	-1.71534	8	0.124623	0.402341
Q80SW1	TS_NT-TS_EGCGEE	-0.192128	0.104559	-1.83751	60	0.0710869	0.300654
Q80T41	TS_NT-TS_EGCGEE	0.00631223	0.134879	0.0467991	5	0.964485	0.994703
Q80TB8	TS_NT-TS_EGCGEE	-0.080262	0.0748677	-1.07205	44	0.289542	0.608919
Q80TE7	TS_NT-TS_EGCGEE	-0.0109508	0.0922605	-0.118695	30	0.906308	0.972664
Q80TI0	TS_NT-TS_EGCGEE	-0.275316	0.147895	-1.86156	4	0.136155	0.421366
Q80TJ1	TS_NT-TS_EGCGEE	-0.0810311	0.0534126	-1.51708	217	0.130702	0.413404
Q80TK0	TS_NT-TS_EGCGEE	-0.290697	0.123965	-2.34499	19	0.0300409	0.180099
Q80TL0	TS_NT-TS_EGCGEE	0.0062339	0.0918607	0.0678625	56	0.946137	0.988439
Q80TL4	TS_NT-TS_EGCGEE	0.131652	0.077036	1.70897	54	0.0931993	0.346925
Q80TM9	TS_NT-TS_EGCGEE	-0.202115	0.0693381	-2.91492	50	0.00531097	0.0592802
Q80TQ2	TS_NT-TS_EGCGEE	0.202974	0.233573	0.868995	6	0.41825	0.713964
Q80TR1	TS_NT-TS_EGCGEE	-0.00513621	0.11059	-0.0464439	5	0.964754	0.994703
Q80TS3	TS_NT-TS_EGCGEE	0.34882	0.191833	1.81835	6	0.118891	0.392425
Q80TV8	TS_NT-TS_EGCGEE	-0.195533	0.2	-0.977666	6	0.365997	0.671593
Q80TY0	TS_NT-TS_EGCGEE	0.0800871	0.247655	0.323381	7	0.755853	0.919018
Q80TZ3	TS_NT-TS_EGCGEE	0.0984631	0.0608049	1.61933	159	0.107358	0.369695
Q80U23	TS_NT-TS_EGCGEE	0.0936097	0.0666214	1.4051	35	0.168806	0.467691
Q80U28	TS_NT-TS_EGCGEE	-0.130418	0.0904702	-1.44155	58	0.154806	0.45104
Q80U40	TS_NT-TS_EGCGEE	-0.390428	0.195389	-1.9982	7	0.0858464	0.329427
Q80U63	TS_NT-TS_EGCGEE	0.147657	0.112477	1.31277	31	0.198897	0.513563
Q80UG2	TS_NT-TS_EGCGEE	0.297221	0.170181	1.7465	11	0.10855	0.370878
Q80UG5	TS_NT-TS_EGCGEE	0.104356	0.0892697	1.16899	43	0.248847	0.571998
Q80UJ7	TS_NT-TS_EGCGEE	-0.156742	0.0354328	-4.42363	14	0.000577939	0.0148254
Q80UP3	TS_NT-TS_EGCGEE	0.298635	0.217025	1.37604	8	0.206098	0.524128
Q80UU9	TS_NT-TS_EGCGEE	0.249304	0.295394	0.843969	8	0.423204	0.715958
Q80UW2	TS_NT-TS_EGCGEE	0.0712944	0.0566868	1.25769	18	0.224576	0.544708
Q80UY2	TS_NT-TS_EGCGEE	-0.326729	0.0984589	-3.31843	6	0.0160356	0.122077
Q80VD1	TS_NT-TS_EGCGEE	0.340814	0.0822758	4.14234	7	0.00433646	0.0538634
Q80VP0	TS_NT-TS_EGCGEE	0.210398	0.0843048	2.49568	18	0.0225091	0.152211
Q80VP1	TS_NT-TS_EGCGEE	-0.0107599	0.0214282	-0.502138	25	0.619964	0.841447
Q80VP9	TS_NT-TS_EGCGEE	-0.259149	0.0469156	-5.52374	8	0.000557922	0.0148254
Q80W21	TS_NT-TS_EGCGEE	-0.326794	0.0923018	-3.5405	6	0.0122115	0.100415
Q80W47	TS_NT-TS_EGCGEE	-0.0611746	0.254845	-0.240047	5	0.819825	0.946592
Q80WC7	TS_NT-TS_EGCGEE	-0.144218	0.206639	-0.697924	8	0.505001	0.774904
Q80WM4	TS_NT-TS_EGCGEE	0.172862	0.116717	1.48104	9	0.172734	0.473463
Q80WQ2	TS_NT-TS_EGCGEE	0.0591451	0.166939	0.354292	8	0.732277	0.903552
Q80X80	TS_NT-TS_EGCGEE	-0.141358	0.0696106	-2.0307	6	0.0885781	0.337713
Q80XI4	TS_NT-TS_EGCGEE	-0.208845	0.0852835	-2.44883	32	0.019993	0.141606
Q80XN0	TS_NT-TS_EGCGEE	0.0434365	0.0534614	0.812483	70	0.419269	0.714756
Q80XU3	TS_NT-TS_EGCGEE	-0.145441	0.149376	-0.973654	8	0.358745	0.668303
Q80Y14	TS_NT-TS_EGCGEE	-0.0690643	0.131306	-0.52598	7	0.615149	0.840804
Q80YA9	TS_NT-TS_EGCGEE	0.17896	0.0786935	2.27414	23	0.0326057	0.191078
Q80YN3	TS_NT-TS_EGCGEE	0.0476559	0.0743988	0.640547	45	0.525066	0.78705
Q80YX1	TS_NT-TS_EGCGEE	0.0382382	0.187168	0.204299	5	0.846175	0.95229
Q80Z24	TS_NT-TS_EGCGEE	0.0742848	0.118227	0.628326	15	0.539241	0.794709
Q80Z38	TS_NT-TS_EGCGEE	-0.0112428	0.1291	-0.0870855	11	0.932169	0.983423
Q80ZJ1	TS_NT-TS_EGCGEE	0.193151	0.169699	1.1382	9	0.284429	0.606025
Q80ZJ7	TS_NT-TS_EGCGEE	-0.0681444	0.382406	-0.178199	6	0.864431	0.959981
Q810J8	TS_NT-TS_EGCGEE	0.0494483	0.289031	0.171083	5	0.870866	0.960918
Q810U3	TS_NT-TS_EGCGEE	0.0286288	0.0490007	0.584252	198	0.559716	0.811291
Q810U4	TS_NT-TS_EGCGEE	-0.12312	0.0594292	-2.0717	142	0.0401025	0.216728
Q811D0	TS_NT-TS_EGCGEE	-0.00915927	0.142392	-0.0643243	17	0.949462	0.989285
Q811T9	TS_NT-TS_EGCGEE	-0.252418	0.311131	-0.811289	8	0.440667	0.729228
Q812A2	TS_NT-TS_EGCGEE	-0.11472	0.0967366	-1.1859	41	0.242488	0.564477
Q8BFQ8	TS_NT-TS_EGCGEE	-0.277666	0.0905961	-3.06487	22	0.00567162	0.0616821
Q8BFR5	TS_NT-TS_EGCGEE	-0.0222156	0.0430792	-0.515692	136	0.606907	0.836136
Q8BFT9	TS_NT-TS_EGCGEE	0.00939678	0.239848	0.039178	8	0.969709	0.994948
Q8BFU3	TS_NT-TS_EGCGEE	0.247043	0.18505	1.33501	8	0.218614	0.538175
Q8BFU8	TS_NT-TS_EGCGEE	-0.205021	0.205677	-0.996813	6	0.357342	0.667718
Q8BFY6	TS_NT-TS_EGCGEE	-0.0698325	0.0343997	-2.03003	3	0.13534	0.419713
Q8BFZ3	TS_NT-TS_EGCGEE	0.294522	0.738337	0.398899	8	0.700403	0.892041
Q8BFZ9	TS_NT-TS_EGCGEE	-0.0207069	0.090187	-0.229599	9	0.823536	0.946592
Q8BG02	TS_NT-TS_EGCGEE	-0.118353	0.327283	-0.361623	5	0.732413	0.903552
Q8BG05	TS_NT-TS_EGCGEE	-0.0408125	0.0589503	-0.692321	72	0.490963	0.766644
Q8BG32	TS_NT-TS_EGCGEE	-0.0178313	0.0889647	-0.200431	57	0.841857	0.95198
Q8BG39	TS_NT-TS_EGCGEE	0.142529	0.0523336	2.72347	66	0.00825769	0.0785671
Q8BG40	TS_NT-TS_EGCGEE	0.382892	0.173362	2.20863	8	0.0582052	0.26667
Q8BG51	TS_NT-TS_EGCGEE	0.0348638	0.0636366	0.547857	27	0.588291	0.82669
Q8BG73	TS_NT-TS_EGCGEE	-0.105791	0.0826992	-1.27923	9	0.232811	0.552793
Q8BG92	TS_NT-TS_EGCGEE	0.188532	0.165178	1.14139	7	0.291247	0.610972
Q8BGB5	TS_NT-TS_EGCGEE	0.24808	0.158722	1.56298	8	0.156684	0.451861
Q8BGB7	TS_NT-TS_EGCGEE	-0.854771	0.695542	-1.22893	8	0.254019	0.576072
Q8BGC4	TS_NT-TS_EGCGEE	0.0567868	0.0983645	0.57731	7	0.581814	0.824603
Q8BGD5	TS_NT-TS_EGCGEE	-0.270663	0.230099	-1.17629	8	0.273294	0.597707
Q8BGD9	TS_NT-TS_EGCGEE	0.117165	0.108035	1.08451	34	0.285771	0.606025
Q8BGE6	TS_NT-TS_EGCGEE	-0.349296	0.286714	-1.21827	8	0.257826	0.579702
Q8BGH2	TS_NT-TS_EGCGEE	-0.111944	0.0984332	-1.13726	50	0.260849	0.583511
Q8BGH7	TS_NT-TS_EGCGEE	-0.116391	0.1772	-0.656834	7	0.53228	0.789554
Q8BGJ9	TS_NT-TS_EGCGEE	-0.139421	0.13767	-1.01272	7	0.344911	0.66017
Q8BGN3	TS_NT-TS_EGCGEE	0.0655044	0.113924	0.574984	13	0.575119	0.821582
Q8BGN8	TS_NT-TS_EGCGEE	-0.0662317	0.0049931	-13.2646	5	4.35248e-05	0.00253722
Q8BGQ7	TS_NT-TS_EGCGEE	0.0317667	0.0776359	0.409176	68	0.683696	0.883439
Q8BGR6	TS_NT-TS_EGCGEE	0.0610829	0.228143	0.26774	8	0.795673	0.935741
Q8BGS2	TS_NT-TS_EGCGEE	-0.126641	0.101527	-1.24737	7	0.252375	0.576051
Q8BGT8	TS_NT-TS_EGCGEE	0.144485	0.130979	1.10312	28	0.279366	0.603206
Q8BGU5	TS_NT-TS_EGCGEE	-0.00201629	0.115745	-0.01742	5	0.986775	0.996314
Q8BGX2	TS_NT-TS_EGCGEE	-0.212839	0.150153	-1.41748	8	0.194092	0.508333
Q8BGZ1	TS_NT-TS_EGCGEE	-0.0497908	0.054637	-0.911302	75	0.365056	0.670847
Q8BH04	TS_NT-TS_EGCGEE	-0.0483882	0.0725915	-0.666581	51	0.508044	0.775493
Q8BH44	TS_NT-TS_EGCGEE	-0.0697256	0.144064	-0.48399	23	0.63297	0.85066
Q8BH55	TS_NT-TS_EGCGEE	0.0556933	0.26865	0.207308	8	0.840949	0.951409
Q8BH57	TS_NT-TS_EGCGEE	-0.120116	0.224289	-0.535541	7	0.608862	0.83785
Q8BH58	TS_NT-TS_EGCGEE	0.643437	0.0654089	9.83716	4	0.000598866	0.0150354
Q8BH59	TS_NT-TS_EGCGEE	-0.173517	0.0610943	-2.84016	208	0.00495697	0.0570656
Q8BH66	TS_NT-TS_EGCGEE	-0.0295322	0.0830141	-0.355749	103	0.722756	0.900623
Q8BH82	TS_NT-TS_EGCGEE	-0.164659	0.177077	-0.92987	6	0.38832	0.692306
Q8BH95	TS_NT-TS_EGCGEE	0.0888109	0.070637	1.25729	66	0.213081	0.531015
Q8BHB9	TS_NT-TS_EGCGEE	-0.977389	0.345896	-2.82567	8	0.0222982	0.151798
Q8BHC1	TS_NT-TS_EGCGEE	0.134422	0.138522	0.970403	8	0.360266	0.668944
Q8BHE3	TS_NT-TS_EGCGEE	-0.141375	0.130198	-1.08585	32	0.285659	0.606025
Q8BHE8	TS_NT-TS_EGCGEE	0.0809833	0.317723	0.254886	4	0.811379	0.941423
Q8BHG1	TS_NT-TS_EGCGEE	0.0459602	0.342534	0.134177	7	0.897039	0.970661
Q8BHH2	TS_NT-TS_EGCGEE	-0.3329	0.231082	-1.44061	5	0.209249	0.527786
Q8BHL5	TS_NT-TS_EGCGEE	-0.057171	0.120127	-0.47592	7	0.648626	0.86038
Q8BHN3	TS_NT-TS_EGCGEE	0.0379585	0.0731684	0.518783	70	0.605549	0.836136
Q8BHZ0	TS_NT-TS_EGCGEE	-0.024061	0.139872	-0.172021	25	0.864806	0.959981
Q8BI08	TS_NT-TS_EGCGEE	0.0826004	0.209704	0.393891	8	0.703952	0.893207
Q8BIF0	TS_NT-TS_EGCGEE	0.109534	0.157883	0.693764	8	0.507471	0.775493
Q8BIG7	TS_NT-TS_EGCGEE	-0.0461173	0.0906284	-0.508862	33	0.614235	0.840511
Q8BIJ6	TS_NT-TS_EGCGEE	-0.0247021	0.0885947	-0.278821	55	0.781428	0.929634
Q8BIK4	TS_NT-TS_EGCGEE	-0.300843	0.321524	-0.935676	5	0.392394	0.693992
Q8BIQ5	TS_NT-TS_EGCGEE	0.183714	0.214282	0.857344	7	0.419636	0.714756
Q8BIW1	TS_NT-TS_EGCGEE	-0.275729	0.0786769	-3.50457	25	0.00174536	0.0288045
Q8BIZ1	TS_NT-TS_EGCGEE	-0.241804	0.0622437	-3.8848	35	0.000435095	0.0126768
Q8BJ03	TS_NT-TS_EGCGEE	-0.0776126	0.243775	-0.318378	7	0.759487	0.921138
Q8BJI1	TS_NT-TS_EGCGEE	0.292907	0.0975562	3.00244	23	0.00635375	0.0666438
Q8BJU0	TS_NT-TS_EGCGEE	0.00925763	0.102577	0.0902504	21	0.928944	0.982892
Q8BJW6	TS_NT-TS_EGCGEE	-0.317836	0.175112	-1.81505	6	0.119436	0.393175
Q8BJY1	TS_NT-TS_EGCGEE	-0.223326	0.090029	-2.48061	45	0.0169219	0.125674
Q8BK08	TS_NT-TS_EGCGEE	0.368887	0.281614	1.3099	5	0.247181	0.570789
Q8BK30	TS_NT-TS_EGCGEE	0.0631134	0.215044	0.293491	8	0.776616	0.927069
Q8BK64	TS_NT-TS_EGCGEE	0.0789619	0.0882288	0.894967	37	0.37659	0.682082
Q8BKC5	TS_NT-TS_EGCGEE	0.0010616	0.0737959	0.0143856	64	0.988567	0.996927
Q8BKX1	TS_NT-TS_EGCGEE	-0.0673976	0.0795326	-0.847421	57	0.400305	0.695587
Q8BKZ9	TS_NT-TS_EGCGEE	0.17291	0.0524139	3.29893	74	0.00149417	0.0250088
Q8BL06	TS_NT-TS_EGCGEE	0.128072	0.100199	1.27817	6	0.248405	0.571998
Q8BL65	TS_NT-TS_EGCGEE	0.163516	0.0834542	1.95935	23	0.062301	0.278532
Q8BL66	TS_NT-TS_EGCGEE	0.0382788	0.0783617	0.48849	22	0.630037	0.848351
Q8BL97	TS_NT-TS_EGCGEE	0.0219224	0.0994547	0.220426	9	0.830458	0.949451
Q8BLE7	TS_NT-TS_EGCGEE	0.0442774	0.397757	0.111318	7	0.914489	0.977886
Q8BLF1	TS_NT-TS_EGCGEE	-0.0489493	0.0518186	-0.944629	17	0.358082	0.668303
Q8BLK3	TS_NT-TS_EGCGEE	0.0247706	0.187141	0.132363	23	0.895848	0.969817
Q8BLQ9	TS_NT-TS_EGCGEE	0.112175	0.0866028	1.29528	68	0.199605	0.514669
Q8BLR2	TS_NT-TS_EGCGEE	-0.0911894	0.0746383	-1.22175	39	0.229136	0.551552
Q8BMF3	TS_NT-TS_EGCGEE	-0.688262	0.0713894	-9.64096	90	1.55431e-15	1.83409e-12
Q8BMF4	TS_NT-TS_EGCGEE	0.146251	0.060058	2.43517	131	0.0162304	0.123163
Q8BMG7	TS_NT-TS_EGCGEE	-0.512821	0.222824	-2.30146	6	0.0609782	0.274824
Q8BMI3	TS_NT-TS_EGCGEE	-0.174601	0.292161	-0.597619	8	0.566622	0.816378
Q8BMJ2	TS_NT-TS_EGCGEE	0.0405668	0.115046	0.352614	8	0.733488	0.903932
Q8BMJ3	TS_NT-TS_EGCGEE	0.295303	0.224512	1.31531	8	0.224852	0.544816
Q8BMS1	TS_NT-TS_EGCGEE	-0.160755	0.05597	-2.87217	138	0.00472097	0.0568403
Q8BNU0	TS_NT-TS_EGCGEE	-0.226509	0.0692374	-3.27149	14	0.00556947	0.0610666
Q8BNW9	TS_NT-TS_EGCGEE	-0.00484178	0.0931669	-0.0519689	41	0.958806	0.993466
Q8BNY6	TS_NT-TS_EGCGEE	-0.0342082	0.0770104	-0.444202	20	0.661666	0.869654
Q8BP47	TS_NT-TS_EGCGEE	0.0130842	0.0609351	0.214723	57	0.830749	0.949451
Q8BP67	TS_NT-TS_EGCGEE	0.0941397	0.0877729	1.07254	6	0.324711	0.641269
Q8BP92	TS_NT-TS_EGCGEE	-0.244455	0.135991	-1.79758	24	0.0848386	0.328228
Q8BPN8	TS_NT-TS_EGCGEE	0.135931	0.036497	3.72446	323	0.00023093	0.00961579
Q8BPQ7	TS_NT-TS_EGCGEE	0.0486415	0.170256	0.285696	8	0.782369	0.929634
Q8BQP9	TS_NT-TS_EGCGEE	-0.278186	0.353391	-0.787188	6	0.461126	0.74233
Q8BR63	TS_NT-TS_EGCGEE	0.198389	0.0998525	1.98682	5	0.10367	0.36408
Q8BR90	TS_NT-TS_EGCGEE	-0.0954781	0.105235	-0.907282	7	0.394417	0.693992
Q8BR92	TS_NT-TS_EGCGEE	-0.000752345	0.142936	-0.00526352	11	0.995895	0.998433
Q8BRT1	TS_NT-TS_EGCGEE	0.0884807	0.0675003	1.31082	74	0.193972	0.508333
Q8BSS9	TS_NT-TS_EGCGEE	-0.0379584	0.239977	-0.158175	8	0.878239	0.964923
Q8BSY0	TS_NT-TS_EGCGEE	0.452109	0.269668	1.67654	7	0.137537	0.424545
Q8BTG7	TS_NT-TS_EGCGEE	-0.418292	0.126939	-3.29522	29	0.00259878	0.0378588
Q8BTM8	TS_NT-TS_EGCGEE	-0.832483	0.695435	-1.19707	4	0.297372	0.618325
Q8BTV2	TS_NT-TS_EGCGEE	-0.323318	0.342845	-0.943044	4	0.399055	0.695587
Q8BTX9	TS_NT-TS_EGCGEE	-0.0399482	0.102519	-0.389666	6	0.710239	0.895682
Q8BUV3	TS_NT-TS_EGCGEE	-0.0255963	0.0619623	-0.413094	111	0.680334	0.882677
Q8BV13	TS_NT-TS_EGCGEE	-0.0876916	0.249985	-0.350787	8	0.734806	0.904149
Q8BVE3	TS_NT-TS_EGCGEE	-0.0218645	0.0615284	-0.355357	127	0.722912	0.900623
Q8BVI4	TS_NT-TS_EGCGEE	0.0266641	0.0478133	0.557671	56	0.579292	0.823334
Q8BVQ5	TS_NT-TS_EGCGEE	-0.101211	0.0607626	-1.66567	44	0.102884	0.363482
Q8BW75	TS_NT-TS_EGCGEE	0.0973152	0.0663241	1.46727	78	0.146324	0.437119
Q8BW96	TS_NT-TS_EGCGEE	0.0907867	0.067537	1.34425	22	0.192566	0.508333
Q8BWF0	TS_NT-TS_EGCGEE	0.03742	0.0656666	0.569848	126	0.569796	0.817955
Q8BWG8	TS_NT-TS_EGCGEE	-0.392024	0.13778	-2.84529	13	0.0137809	0.108773
Q8BWM0	TS_NT-TS_EGCGEE	-0.279682	0.117064	-2.38913	7	0.0482301	0.241663
Q8BWT1	TS_NT-TS_EGCGEE	-0.00841314	0.0797182	-0.105536	67	0.916266	0.979342
Q8BWY3	TS_NT-TS_EGCGEE	-0.232741	0.0636096	-3.6589	5	0.0146117	0.113433
Q8BX10	TS_NT-TS_EGCGEE	-0.688474	0.71918	-0.957304	5	0.382378	0.687291
Q8BX70	TS_NT-TS_EGCGEE	0.127876	0.0145134	8.81089	5	0.000312651	0.0111796
Q8BXR1	TS_NT-TS_EGCGEE	0.221255	0.0715213	3.09355	9	0.0128556	0.103547
Q8BXV2	TS_NT-TS_EGCGEE	0.293798	0.249465	1.17771	8	0.272757	0.597707
Q8BXZ1	TS_NT-TS_EGCGEE	-0.0922637	0.238143	-0.38743	7	0.709949	0.895682
Q8BYI9	TS_NT-TS_EGCGEE	-0.110482	0.0441596	-2.50188	235	0.0130349	0.104634
Q8BYK6	TS_NT-TS_EGCGEE	-0.056784	0.287074	-0.197802	8	0.848133	0.95229
Q8BYM5	TS_NT-TS_EGCGEE	-0.090838	0.0872644	-1.04095	23	0.308717	0.628178
Q8BYR5	TS_NT-TS_EGCGEE	-0.0243483	0.252007	-0.0966177	7	0.925738	0.981846
Q8BZ98	TS_NT-TS_EGCGEE	-0.117962	0.0667485	-1.76726	56	0.082633	0.323952
Q8BZA9	TS_NT-TS_EGCGEE	-0.164326	0.149824	-1.0968	7	0.309022	0.628178
Q8C052	TS_NT-TS_EGCGEE	0.124039	0.0590942	2.09901	7	0.0739792	0.306091
Q8C079	TS_NT-TS_EGCGEE	-0.274188	0.508834	-0.538856	4	0.618577	0.841447
Q8C0C7	TS_NT-TS_EGCGEE	0.0710197	0.130651	0.543585	26	0.591358	0.827761
Q8C0E2	TS_NT-TS_EGCGEE	-0.046066	0.100736	-0.457294	50	0.64944	0.860572
Q8C0L0	TS_NT-TS_EGCGEE	-0.197279	0.157865	-1.24967	8	0.246741	0.570789
Q8C0M9	TS_NT-TS_EGCGEE	0.0206724	0.0705771	0.292905	62	0.770573	0.925943
Q8C0Q4	TS_NT-TS_EGCGEE	0.0428265	0.221465	0.193378	5	0.854273	0.95317
Q8C145	TS_NT-TS_EGCGEE	0.236735	0.341686	0.692843	4	0.526533	0.78705
Q8C163	TS_NT-TS_EGCGEE	-0.360389	0.117478	-3.06771	8	0.0154013	0.118395
Q8C166	TS_NT-TS_EGCGEE	0.140101	0.10695	1.30997	8	0.22657	0.547853
Q8C167	TS_NT-TS_EGCGEE	-0.0532356	0.197919	-0.268977	19	0.790847	0.933199
Q8C1A5	TS_NT-TS_EGCGEE	-0.0814073	0.0933233	-0.872315	32	0.389535	0.693291
Q8C1B7	TS_NT-TS_EGCGEE	0.0676791	0.0963068	0.702745	61	0.484888	0.761368
Q8C2Q3	TS_NT-TS_EGCGEE	-0.00702042	0.149794	-0.0468672	12	0.96339	0.994703
Q8C3W1	TS_NT-TS_EGCGEE	-0.108797	0.162295	-0.670368	8	0.521501	0.786319
Q8C419	TS_NT-TS_EGCGEE	0.0390825	0.0715528	0.546205	34	0.588491	0.82669
Q8C437	TS_NT-TS_EGCGEE	-0.283902	0.078003	-3.63963	22	0.00144642	0.0247358
Q8C460	TS_NT-TS_EGCGEE	-0.514577	0.184724	-2.78566	7	0.0270769	0.169051
Q8C522	TS_NT-TS_EGCGEE	-0.138083	0.0620359	-2.22585	5	0.0765632	0.312125
Q8C570	TS_NT-TS_EGCGEE	0.12593	0.26649	0.47255	5	0.656441	0.866928
Q8C5H8	TS_NT-TS_EGCGEE	0.140874	0.0789749	1.78378	13	0.0978061	0.35348
Q8C6E0	TS_NT-TS_EGCGEE	-0.130597	0.0793474	-1.64589	9	0.134194	0.417256
Q8C6I2	TS_NT-TS_EGCGEE	0.118645	0.210127	0.564634	8	0.587801	0.82669
Q8C729	TS_NT-TS_EGCGEE	-0.0434014	0.0572896	-0.757579	12	0.46332	0.743334
Q8C754	TS_NT-TS_EGCGEE	-0.183922	0.0976161	-1.88413	4	0.132646	0.414952
Q8C7M3	TS_NT-TS_EGCGEE	0.137704	0.187135	0.735854	5	0.494869	0.767339
Q8C7R4	TS_NT-TS_EGCGEE	0.277283	0.325398	0.852136	7	0.422332	0.714996
Q8C854	TS_NT-TS_EGCGEE	-0.0275078	0.0645474	-0.426164	34	0.672674	0.876594
Q8C878	TS_NT-TS_EGCGEE	-0.0840458	0.0476093	-1.76532	6	0.12795	0.409047
Q8C8N2	TS_NT-TS_EGCGEE	0.0870787	0.110884	0.785314	18	0.442484	0.73053
Q8C8R3	TS_NT-TS_EGCGEE	0.0922055	0.0463729	1.98835	449	0.04738	0.239622
Q8C8T8	TS_NT-TS_EGCGEE	-0.0114875	0.313986	-0.0365862	7	0.971836	0.994948
Q8CAA7	TS_NT-TS_EGCGEE	0.190477	0.0690675	2.75784	109	0.00682453	0.070951
Q8CAQ8	TS_NT-TS_EGCGEE	0.0380526	0.0483447	0.78711	129	0.432661	0.723657
Q8CAY6	TS_NT-TS_EGCGEE	-0.0816408	0.0778806	-1.04828	42	0.300504	0.622096
Q8CBE3	TS_NT-TS_EGCGEE	0.189827	0.101516	1.86993	36	0.0696428	0.298268
Q8CBW3	TS_NT-TS_EGCGEE	0.172049	0.113934	1.51008	18	0.148379	0.440908
Q8CBY8	TS_NT-TS_EGCGEE	-0.231289	0.208992	-1.10669	9	0.297129	0.618325
Q8CC35	TS_NT-TS_EGCGEE	-0.130927	0.0920484	-1.42237	20	0.170329	0.470148
Q8CCB4	TS_NT-TS_EGCGEE	0.174165	0.205926	0.845767	6	0.430115	0.721443
Q8CCN5	TS_NT-TS_EGCGEE	-0.421264	0.115745	-3.6396	9	0.00540422	0.0595979
Q8CCT4	TS_NT-TS_EGCGEE	0.116322	0.267957	0.434108	6	0.679386	0.881931
Q8CDG3	TS_NT-TS_EGCGEE	0.229953	0.3207	0.717034	4	0.512994	0.777563
Q8CDN6	TS_NT-TS_EGCGEE	0.11653	0.0884907	1.31686	36	0.196208	0.510785
Q8CEI1	TS_NT-TS_EGCGEE	0.106454	0.247357	0.430367	8	0.678288	0.881475
Q8CFE4	TS_NT-TS_EGCGEE	-0.70063	0.406421	-1.7239	5	0.14533	0.436031
Q8CFV4	TS_NT-TS_EGCGEE	0.126477	0.256653	0.492795	8	0.635397	0.852495
Q8CFV9	TS_NT-TS_EGCGEE	-0.0625706	0.220175	-0.284185	7	0.784491	0.92971
Q8CG76	TS_NT-TS_EGCGEE	0.0823119	0.0891148	0.923662	15	0.370283	0.676892
Q8CGC7	TS_NT-TS_EGCGEE	0.102285	0.0904463	1.1309	45	0.264089	0.587973
Q8CGE9	TS_NT-TS_EGCGEE	-0.16842	0.215109	-0.78295	7	0.45932	0.741096
Q8CGF6	TS_NT-TS_EGCGEE	-0.0979296	0.10046	-0.974807	32	0.336968	0.653832
Q8CGK3	TS_NT-TS_EGCGEE	-0.0610722	0.0878883	-0.694884	71	0.489396	0.766644
Q8CGP2	TS_NT-TS_EGCGEE	-0.519682	0.121133	-4.29016	8	0.0026508	0.0383253
Q8CGP6	TS_NT-TS_EGCGEE	-0.0123352	0.285312	-0.043234	8	0.966575	0.994817
Q8CGY8	TS_NT-TS_EGCGEE	0.0761944	0.0952055	0.800314	67	0.426357	0.71923
Q8CH72	TS_NT-TS_EGCGEE	-0.480367	0.302592	-1.58751	5	0.173261	0.473668
Q8CHC4	TS_NT-TS_EGCGEE	0.128803	0.0382194	3.3701	285	0.000855097	0.0175481
Q8CHG7	TS_NT-TS_EGCGEE	0.0419833	0.0569423	0.737295	58	0.463915	0.743334
Q8CHH9	TS_NT-TS_EGCGEE	0.0570207	0.0794158	0.718002	96	0.4745	0.753161
Q8CHP8	TS_NT-TS_EGCGEE	0.0186282	0.0714872	0.26058	56	0.795372	0.935741
Q8CHT0	TS_NT-TS_EGCGEE	-0.151334	0.284778	-0.531411	7	0.611573	0.839267
Q8CHT1	TS_NT-TS_EGCGEE	-0.0514793	0.0308383	-1.66933	6	0.146092	0.436981
Q8CHU3	TS_NT-TS_EGCGEE	-0.0711107	0.109314	-0.650516	9	0.531613	0.789105
Q8CI32	TS_NT-TS_EGCGEE	-0.193786	0.204879	-0.945859	11	0.364535	0.67054
Q8CI71	TS_NT-TS_EGCGEE	0.289761	0.222325	1.30332	7	0.233693	0.552793
Q8CI94	TS_NT-TS_EGCGEE	-0.0559392	0.0505511	-1.10659	193	0.26985	0.596297
Q8CIB5	TS_NT-TS_EGCGEE	0.0878753	0.0644741	1.36295	25	0.185048	0.492905
Q8CIE6	TS_NT-TS_EGCGEE	-0.133397	0.0925612	-1.44117	18	0.166706	0.465043
Q8CIG8	TS_NT-TS_EGCGEE	0.243489	0.110281	2.20789	6	0.0693445	0.297551
Q8CIN4	TS_NT-TS_EGCGEE	0.00146455	0.0429775	0.0340772	7	0.973767	0.994948
Q8CJ19	TS_NT-TS_EGCGEE	-0.18279	0.20915	-0.873966	8	0.407606	0.702597
Q8CJH3	TS_NT-TS_EGCGEE	0.059841	0.0858993	0.696641	5	0.517078	0.781815
Q8JZN5	TS_NT-TS_EGCGEE	0.217204	0.113839	1.908	5	0.11468	0.383259
Q8JZP2	TS_NT-TS_EGCGEE	0.366895	0.320841	1.14354	8	0.285878	0.606025
Q8JZQ2	TS_NT-TS_EGCGEE	-0.206281	0.188594	-1.09378	25	0.284477	0.606025
Q8JZQ9	TS_NT-TS_EGCGEE	-0.285442	0.304335	-0.937921	3	0.417476	0.713903
Q8JZS0	TS_NT-TS_EGCGEE	0.154319	0.2679	0.576032	7	0.582631	0.824603
Q8JZU2	TS_NT-TS_EGCGEE	-0.393198	0.100765	-3.90213	8	0.004531	0.0551194
Q8K021	TS_NT-TS_EGCGEE	0.264012	0.0939742	2.80941	52	0.00697751	0.0718146
Q8K045	TS_NT-TS_EGCGEE	0.587883	0.251415	2.3383	8	0.0475418	0.239622
Q8K0E8	TS_NT-TS_EGCGEE	-0.146532	0.459448	-0.318932	5	0.762671	0.921138
Q8K0S0	TS_NT-TS_EGCGEE	0.272253	0.0970654	2.80484	27	0.00921755	0.0839901
Q8K0T0	TS_NT-TS_EGCGEE	0.0926953	0.0470868	1.96861	147	0.0508792	0.249769
Q8K0U4	TS_NT-TS_EGCGEE	0.0883791	0.0392652	2.25082	210	0.0254327	0.165804
Q8K0Z7	TS_NT-TS_EGCGEE	0.105278	0.421163	0.249968	4	0.814925	0.94468
Q8K183	TS_NT-TS_EGCGEE	0.0679448	0.0867756	0.782994	73	0.436163	0.725402
Q8K1J6	TS_NT-TS_EGCGEE	-0.27271	0.357583	-0.762649	7	0.470587	0.750395
Q8K1L5	TS_NT-TS_EGCGEE	-0.255369	0.0656876	-3.88763	6	0.00809893	0.0780142
Q8K1M6	TS_NT-TS_EGCGEE	0.0457921	0.0416913	1.09836	267	0.273036	0.597707
Q8K1Z0	TS_NT-TS_EGCGEE	-0.00367405	0.0376537	-0.0975746	16	0.923482	0.981846
Q8K212	TS_NT-TS_EGCGEE	-0.0188313	0.100106	-0.188114	60	0.851422	0.952301
Q8K221	TS_NT-TS_EGCGEE	-0.0542318	0.112026	-0.484102	12	0.637028	0.852755
Q8K274	TS_NT-TS_EGCGEE	0.00777877	0.113218	0.0687059	18	0.945981	0.988439
Q8K2B3	TS_NT-TS_EGCGEE	0.0553767	0.0509286	1.08734	170	0.278426	0.602489
Q8K2C9	TS_NT-TS_EGCGEE	0.133604	0.0774638	1.72474	16	0.103836	0.36412
Q8K2K6	TS_NT-TS_EGCGEE	0.0884423	0.128106	0.690383	4	0.527924	0.78705
Q8K2P7	TS_NT-TS_EGCGEE	-0.355972	0.225958	-1.57539	6	0.166235	0.464278
Q8K2Q7	TS_NT-TS_EGCGEE	-0.0959636	0.501906	-0.191198	6	0.854676	0.95317
Q8K2T1	TS_NT-TS_EGCGEE	0.0716284	0.311409	0.230014	7	0.824658	0.946592
Q8K310	TS_NT-TS_EGCGEE	-0.0124429	0.0600809	-0.207102	111	0.836309	0.949834
Q8K341	TS_NT-TS_EGCGEE	0.0544424	0.0746845	0.728966	13	0.478951	0.756585
Q8K354	TS_NT-TS_EGCGEE	-0.0330998	0.0629708	-0.525638	15	0.606824	0.836136
Q8K386	TS_NT-TS_EGCGEE	-0.122168	0.269517	-0.453284	5	0.669338	0.87321
Q8K3H0	TS_NT-TS_EGCGEE	0.104011	0.103245	1.00743	29	0.322061	0.639679
Q8K3I9	TS_NT-TS_EGCGEE	0.137456	0.316288	0.434591	5	0.681976	0.882865
Q8K3J1	TS_NT-TS_EGCGEE	-0.174152	0.0776698	-2.24221	18	0.0377812	0.209304
Q8K3W0	TS_NT-TS_EGCGEE	-0.223585	0.106469	-2.1	8	0.0689379	0.297429
Q8K400	TS_NT-TS_EGCGEE	0.237183	0.0785479	3.01959	29	0.0052365	0.0588483
Q8K406	TS_NT-TS_EGCGEE	-0.661506	0.379123	-1.74483	5	0.141461	0.431165
Q8K4F5	TS_NT-TS_EGCGEE	0.350076	0.0887555	3.94427	3	0.0290542	0.176012
Q8K4G5	TS_NT-TS_EGCGEE	-0.1781	0.020477	-8.69757	5	0.000332423	0.0112845
Q8K4X7	TS_NT-TS_EGCGEE	-0.0136278	0.365992	-0.0372352	6	0.971505	0.994948
Q8K4Z3	TS_NT-TS_EGCGEE	0.0118605	0.0816855	0.145197	34	0.885412	0.966827
Q8K4Z5	TS_NT-TS_EGCGEE	0.27551	0.295478	0.932421	8	0.378401	0.684477
Q8K5B2	TS_NT-TS_EGCGEE	-0.0485952	0.0370786	-1.3106	5	0.246962	0.570789
Q8QZS1	TS_NT-TS_EGCGEE	-0.0819234	0.104643	-0.782884	46	0.437707	0.726883
Q8QZT1	TS_NT-TS_EGCGEE	0.155657	0.0483249	3.22105	85	0.00181057	0.0294686
Q8QZT2	TS_NT-TS_EGCGEE	-0.149467	0.167852	-0.89047	5	0.414003	0.709548
Q8QZY1	TS_NT-TS_EGCGEE	-0.449671	0.395188	-1.13787	5	0.306745	0.627312
Q8R001	TS_NT-TS_EGCGEE	0.040325	0.160815	0.250754	9	0.807635	0.939389
Q8R010	TS_NT-TS_EGCGEE	0.0695973	0.149666	0.465019	5	0.661467	0.869654
Q8R016	TS_NT-TS_EGCGEE	-0.0102019	0.0902536	-0.113036	57	0.910399	0.975723
Q8R050	TS_NT-TS_EGCGEE	-0.17276	0.101727	-1.69828	9	0.12368	0.400389
Q8R071	TS_NT-TS_EGCGEE	-0.0644167	0.0759884	-0.847717	80	0.399125	0.695587
Q8R081	TS_NT-TS_EGCGEE	-0.180805	0.0660612	-2.73693	74	0.00776111	0.0759825
Q8R0A5	TS_NT-TS_EGCGEE	-0.136766	0.0658495	-2.07695	20	0.0509064	0.249769
Q8R0A7	TS_NT-TS_EGCGEE	-0.0640779	0.103081	-0.621625	44	0.537396	0.793651
Q8R0F8	TS_NT-TS_EGCGEE	-0.349305	0.0620163	-5.63247	16	3.74365e-05	0.00232501
Q8R0H9	TS_NT-TS_EGCGEE	0.728658	0.416589	1.7491	6	0.130853	0.413404
Q8R0P4	TS_NT-TS_EGCGEE	0.0374077	0.354343	0.105569	8	0.918523	0.981036
Q8R0S2	TS_NT-TS_EGCGEE	-0.050012	0.0886455	-0.56418	54	0.574967	0.821582
Q8R0S4	TS_NT-TS_EGCGEE	0.332352	0.126701	2.62311	7	0.0342538	0.19765
Q8R0Y6	TS_NT-TS_EGCGEE	-0.0809818	0.0653884	-1.23847	129	0.217789	0.538175
Q8R105	TS_NT-TS_EGCGEE	-0.212623	0.257249	-0.826526	5	0.446141	0.732193
Q8R123	TS_NT-TS_EGCGEE	0.105954	0.305051	0.347333	8	0.737302	0.906111
Q8R127	TS_NT-TS_EGCGEE	-0.312471	0.0345502	-9.04398	6	0.000102417	0.0053712
Q8R164	TS_NT-TS_EGCGEE	0.0528918	0.0901151	0.586936	48	0.559997	0.811291
Q8R191	TS_NT-TS_EGCGEE	0.0617429	0.0269715	2.28919	14	0.0381231	0.210212
Q8R1B4	TS_NT-TS_EGCGEE	0.186618	0.0986024	1.89263	30	0.068091	0.295096
Q8R1G2	TS_NT-TS_EGCGEE	0.15036	0.0478393	3.14303	7	0.0163101	0.123371
Q8R1I1	TS_NT-TS_EGCGEE	-0.0198167	0.0775846	-0.255421	9	0.80414	0.938097
Q8R1N4	TS_NT-TS_EGCGEE	-0.272473	0.124596	-2.18686	12	0.0492848	0.244868
Q8R1Q8	TS_NT-TS_EGCGEE	-0.02592	0.0744266	-0.348262	92	0.728439	0.902423
Q8R1T1	TS_NT-TS_EGCGEE	0.107151	0.236112	0.453817	8	0.662018	0.869654
Q8R2R9	TS_NT-TS_EGCGEE	-0.00242461	0.0797014	-0.0304212	43	0.975872	0.994968
Q8R2Y0	TS_NT-TS_EGCGEE	0.191281	0.117119	1.63321	5	0.163353	0.461047
Q8R2Y8	TS_NT-TS_EGCGEE	0.167441	0.312505	0.535801	8	0.606667	0.836136
Q8R307	TS_NT-TS_EGCGEE	-0.688687	0.53955	-1.27641	5	0.257881	0.579702
Q8R317	TS_NT-TS_EGCGEE	-0.402698	0.0977525	-4.11957	16	0.000802927	0.0173845
Q8R326	TS_NT-TS_EGCGEE	-0.0823919	0.105189	-0.783272	17	0.444243	0.731928
Q8R366	TS_NT-TS_EGCGEE	-0.0727604	0.0795658	-0.914469	70	0.36361	0.670055
Q8R395	TS_NT-TS_EGCGEE	-0.0547555	0.159935	-0.342362	6	0.743753	0.910403
Q8R3F5	TS_NT-TS_EGCGEE	-0.326121	0.314958	-1.03544	4	0.358952	0.668303
Q8R3P0	TS_NT-TS_EGCGEE	-0.227968	0.155722	-1.46394	18	0.160455	0.457014
Q8R3S6	TS_NT-TS_EGCGEE	-0.375131	0.141492	-2.65125	12	0.0211301	0.146238
Q8R3V5	TS_NT-TS_EGCGEE	0.270009	0.143716	1.87877	42	0.0672284	0.292729
Q8R3Z5	TS_NT-TS_EGCGEE	0.187732	0.335161	0.560126	5	0.599559	0.832197
Q8R404	TS_NT-TS_EGCGEE	-0.317723	0.0887524	-3.57988	7	0.00897757	0.0823201
Q8R464	TS_NT-TS_EGCGEE	-0.00146427	0.0895977	-0.0163428	50	0.987026	0.996314
Q8R4E6	TS_NT-TS_EGCGEE	-0.25714	0.294325	-0.873662	4	0.431617	0.723449
Q8R4N0	TS_NT-TS_EGCGEE	0.0784364	0.103693	0.756427	22	0.457418	0.740579
Q8R4U7	TS_NT-TS_EGCGEE	0.3463	0.164962	2.09927	5	0.089837	0.340313
Q8R550	TS_NT-TS_EGCGEE	0.263478	0.298713	0.882044	4	0.42757	0.719733
Q8R555	TS_NT-TS_EGCGEE	-0.151416	0.397177	-0.38123	5	0.718695	0.898775
Q8R570	TS_NT-TS_EGCGEE	0.146967	0.0860093	1.70873	79	0.091427	0.343033
Q8R574	TS_NT-TS_EGCGEE	-0.164951	0.103864	-1.58815	29	0.123097	0.3996
Q8R5C5	TS_NT-TS_EGCGEE	-0.247653	0.123156	-2.01089	36	0.0518723	0.251298
Q8R5H1	TS_NT-TS_EGCGEE	0.0461255	0.0551737	0.836006	11	0.420941	0.714996
Q8R5H6	TS_NT-TS_EGCGEE	-0.0321599	0.0899114	-0.357685	50	0.722085	0.900623
Q8R5J9	TS_NT-TS_EGCGEE	-0.209585	0.261334	-0.80198	7	0.448929	0.73469
Q8R5M8	TS_NT-TS_EGCGEE	0.096159	0.0892749	1.07711	40	0.287884	0.606613
Q8VBV7	TS_NT-TS_EGCGEE	0.11015	0.0461418	2.3872	8	0.044048	0.231007
Q8VBY2	TS_NT-TS_EGCGEE	-0.263952	0.17324	-1.52362	11	0.155822	0.451098
Q8VBZ3	TS_NT-TS_EGCGEE	0.437386	0.057739	7.57523	5	0.000636023	0.0154744
Q8VCD6	TS_NT-TS_EGCGEE	0.0149532	0.120417	0.124179	14	0.902939	0.971793
Q8VCE6	TS_NT-TS_EGCGEE	0.00528353	0.100757	0.0524386	5	0.96021	0.993466
Q8VCM7	TS_NT-TS_EGCGEE	0.288669	0.290922	0.992254	5	0.366634	0.671593
Q8VCM8	TS_NT-TS_EGCGEE	-0.10436	0.33674	-0.309913	8	0.764547	0.921517
Q8VCT3	TS_NT-TS_EGCGEE	-0.0680712	0.0884001	-0.770036	17	0.451847	0.736842
Q8VCW8	TS_NT-TS_EGCGEE	-0.107987	0.0670499	-1.61054	73	0.111595	0.376236
Q8VCX5	TS_NT-TS_EGCGEE	-0.225353	0.147993	-1.52273	7	0.171643	0.471703
Q8VCY8	TS_NT-TS_EGCGEE	0.0700624	0.121332	0.577445	7	0.581728	0.824603
Q8VD04	TS_NT-TS_EGCGEE	0.0649803	0.141483	0.459281	7	0.659954	0.869622
Q8VD33	TS_NT-TS_EGCGEE	-0.0494324	0.0519898	-0.95081	9	0.366535	0.671593
Q8VD37	TS_NT-TS_EGCGEE	0.0941322	0.0866496	1.08636	85	0.280393	0.604424
Q8VDD5	TS_NT-TS_EGCGEE	-0.0914921	0.0494932	-1.84858	165	0.0663083	0.291671
Q8VDJ3	TS_NT-TS_EGCGEE	-0.0180629	0.0851565	-0.212114	15	0.834874	0.949834
Q8VDK1	TS_NT-TS_EGCGEE	0.0629355	0.352472	0.178555	8	0.862726	0.959488
Q8VDM4	TS_NT-TS_EGCGEE	0.0290509	0.0708525	0.41002	87	0.682799	0.883439
Q8VDM6	TS_NT-TS_EGCGEE	-0.0707991	0.137235	-0.515898	7	0.621816	0.842899
Q8VDN2	TS_NT-TS_EGCGEE	-0.00918762	0.0571411	-0.160788	149	0.872478	0.960918
Q8VDN4	TS_NT-TS_EGCGEE	-0.260407	0.25221	-1.0325	4	0.360174	0.668944
Q8VDP4	TS_NT-TS_EGCGEE	-0.0430305	0.204306	-0.210618	8	0.838451	0.950306
Q8VDP6	TS_NT-TS_EGCGEE	-0.000468452	0.0466817	-0.010035	7	0.992273	0.996927
Q8VDQ1	TS_NT-TS_EGCGEE	-0.462927	0.0748064	-6.18834	14	2.36027e-05	0.00172842
Q8VDQ8	TS_NT-TS_EGCGEE	-0.130296	0.0522275	-2.49478	100	0.0142417	0.111293
Q8VE33	TS_NT-TS_EGCGEE	0.00428627	0.127711	0.0335621	41	0.973389	0.994948
Q8VE47	TS_NT-TS_EGCGEE	-0.139598	0.152878	-0.913134	15	0.375616	0.680839
Q8VE62	TS_NT-TS_EGCGEE	-0.0429981	0.257345	-0.167084	7	0.872029	0.960918
Q8VE70	TS_NT-TS_EGCGEE	-0.327156	0.024914	-13.1314	6	1.20344e-05	0.00118338
Q8VE88	TS_NT-TS_EGCGEE	-0.0428703	0.0825363	-0.519412	7	0.619488	0.841447
Q8VEA4	TS_NT-TS_EGCGEE	0.239342	0.0316321	7.56642	6	0.000276819	0.010537
Q8VED9	TS_NT-TS_EGCGEE	0.14491	0.0762639	1.90011	27	0.0681473	0.295096
Q8VEH3	TS_NT-TS_EGCGEE	-0.167849	0.0917503	-1.82942	6	0.117083	0.388203
Q8VEH5	TS_NT-TS_EGCGEE	-0.129328	0.0905713	-1.42792	33	0.162712	0.460985
Q8VEJ9	TS_NT-TS_EGCGEE	-0.0440758	0.252982	-0.174225	8	0.866017	0.959981
Q8VEK0	TS_NT-TS_EGCGEE	0.130251	0.112748	1.15524	4	0.312302	0.628867
Q8VEK3	TS_NT-TS_EGCGEE	-0.0663107	0.0536143	-1.23681	127	0.21844	0.538175
Q8VEM8	TS_NT-TS_EGCGEE	-0.024613	0.0914555	-0.269125	81	0.788517	0.931815
Q8VHH5	TS_NT-TS_EGCGEE	-0.22476	0.114019	-1.97125	24	0.0603315	0.272763
Q8VHI6	TS_NT-TS_EGCGEE	-0.0222742	0.129249	-0.172336	13	0.865827	0.959981
Q8VHK5	TS_NT-TS_EGCGEE	0.202982	0.210925	0.962345	6	0.37304	0.678877
Q8VHL1	TS_NT-TS_EGCGEE	-0.223132	0.112714	-1.97964	31	0.0566826	0.263263
Q8VHQ9	TS_NT-TS_EGCGEE	0.274267	0.148496	1.84697	8	0.10195	0.3629
Q8VHW2	TS_NT-TS_EGCGEE	0.111623	0.069022	1.6172	32	0.115651	0.384961
Q8VI36	TS_NT-TS_EGCGEE	-0.841597	0.283518	-2.96841	4	0.0412093	0.219535
Q8VIJ6	TS_NT-TS_EGCGEE	0.00966533	0.0592172	0.163218	85	0.870734	0.960918
Q8WTY4	TS_NT-TS_EGCGEE	0.0228548	0.106849	0.213899	18	0.83303	0.949451
Q91V09	TS_NT-TS_EGCGEE	-0.121629	0.0786988	-1.5455	16	0.141773	0.431165
Q91V12	TS_NT-TS_EGCGEE	0.00744757	0.0514953	0.144626	95	0.885312	0.966827
Q91V14	TS_NT-TS_EGCGEE	-0.0189432	0.0663414	-0.285541	171	0.775575	0.927069
Q91V41	TS_NT-TS_EGCGEE	0.0158896	0.0550036	0.288883	59	0.773684	0.926485
Q91V57	TS_NT-TS_EGCGEE	-0.259189	0.17003	-1.52438	6	0.178253	0.483538
Q91V61	TS_NT-TS_EGCGEE	0.0314708	0.0417443	0.753895	62	0.453766	0.739053
Q91V64	TS_NT-TS_EGCGEE	-0.211861	0.237395	-0.892441	6	0.406523	0.701311
Q91V76	TS_NT-TS_EGCGEE	-0.116867	0.147242	-0.793703	9	0.447788	0.733875
Q91V92	TS_NT-TS_EGCGEE	-0.0242728	0.0601003	-0.403872	139	0.686928	0.883439
Q91VC3	TS_NT-TS_EGCGEE	0.126316	0.120609	1.04732	6	0.335297	0.65235
Q91VC7	TS_NT-TS_EGCGEE	-0.432495	0.493279	-0.876777	7	0.409686	0.704195
Q91VD9	TS_NT-TS_EGCGEE	-0.0773355	0.0427706	-1.80814	219	0.0719558	0.302555
Q91VF2	TS_NT-TS_EGCGEE	0.298421	0.608692	0.490265	6	0.641357	0.85611
Q91VI7	TS_NT-TS_EGCGEE	-0.0907823	0.0620734	-1.4625	63	0.148575	0.440908
Q91VM5	TS_NT-TS_EGCGEE	-0.0706586	0.0809481	-0.872888	19	0.393622	0.693992
Q91VM9	TS_NT-TS_EGCGEE	-0.251506	0.101474	-2.47853	49	0.0166841	0.124603
Q91VN4	TS_NT-TS_EGCGEE	0.0863058	0.0865036	0.997713	39	0.324569	0.641269
Q91VR2	TS_NT-TS_EGCGEE	0.152563	0.0638232	2.3904	59	0.0200409	0.141606
Q91VR5	TS_NT-TS_EGCGEE	0.0333272	0.0847421	0.393278	73	0.695261	0.886927
Q91VR7	TS_NT-TS_EGCGEE	0.0861076	0.169328	0.508527	8	0.624808	0.845506
Q91VR8	TS_NT-TS_EGCGEE	-0.0816801	0.0527257	-1.54915	7	0.165276	0.463244
Q91VT4	TS_NT-TS_EGCGEE	-0.636564	0.329597	-1.93134	8	0.089535	0.340262
Q91VW3	TS_NT-TS_EGCGEE	-0.165941	0.0463257	-3.58205	33	0.00108269	0.0202789
Q91VW5	TS_NT-TS_EGCGEE	0.237805	0.44039	0.539987	5	0.612378	0.839752
Q91VZ6	TS_NT-TS_EGCGEE	0.115584	0.0437308	2.64309	18	0.0165285	0.123832
Q91W50	TS_NT-TS_EGCGEE	0.0474313	0.08716	0.544186	21	0.592045	0.827776
Q91W61	TS_NT-TS_EGCGEE	-0.695524	0.889685	-0.781763	4	0.478039	0.756585
Q91W69	TS_NT-TS_EGCGEE	-0.437637	0.218563	-2.00234	8	0.0802247	0.318755
Q91W90	TS_NT-TS_EGCGEE	0.0560835	0.235571	0.238075	8	0.817807	0.946555
Q91WC3	TS_NT-TS_EGCGEE	-0.0972207	0.0591326	-1.64411	126	0.102646	0.363184
Q91WD5	TS_NT-TS_EGCGEE	-0.0828399	0.0664516	-1.24662	93	0.215668	0.535764
Q91WG7	TS_NT-TS_EGCGEE	0.0230169	0.102304	0.224985	37	0.823229	0.946592
Q91WJ8	TS_NT-TS_EGCGEE	0.249546	0.245447	1.0167	5	0.355941	0.667718
Q91WK2	TS_NT-TS_EGCGEE	-0.15375	0.156258	-0.983951	15	0.340745	0.655921
Q91WK5	TS_NT-TS_EGCGEE	0.0382718	0.130592	0.293064	14	0.773772	0.926485
Q91WQ3	TS_NT-TS_EGCGEE	-0.08618	0.130197	-0.661921	45	0.511397	0.776639
Q91WS0	TS_NT-TS_EGCGEE	0.072589	0.109063	0.66557	34	0.510177	0.776639
Q91X97	TS_NT-TS_EGCGEE	-0.164676	0.115078	-1.43099	29	0.163121	0.461037
Q91XF0	TS_NT-TS_EGCGEE	-0.753328	0.183274	-4.1104	8	0.00338878	0.0457001
Q91XL9	TS_NT-TS_EGCGEE	-0.00596175	0.104798	-0.0568883	18	0.955261	0.990952
Q91XM9	TS_NT-TS_EGCGEE	-0.0467354	0.056541	-0.826575	99	0.410466	0.704508
Q91XQ0	TS_NT-TS_EGCGEE	0.554822	0.373183	1.48673	7	0.180679	0.485652
Q91XU3	TS_NT-TS_EGCGEE	0.0109006	0.142947	0.0762566	17	0.940105	0.98623
Q91XV3	TS_NT-TS_EGCGEE	-0.0496121	0.0641728	-0.773102	54	0.442833	0.73053
Q91YD9	TS_NT-TS_EGCGEE	0.040892	0.184319	0.221854	8	0.829986	0.949451
Q91YE6	TS_NT-TS_EGCGEE	-0.0657146	0.0557506	-1.17872	15	0.256868	0.57955
Q91YJ2	TS_NT-TS_EGCGEE	-0.321143	0.44383	-0.723571	6	0.496558	0.76794
Q91YM2	TS_NT-TS_EGCGEE	-0.144388	0.0997955	-1.44684	6	0.19809	0.513164
Q91YP0	TS_NT-TS_EGCGEE	0.0592123	0.250727	0.236162	5	0.822676	0.946592
Q91YP2	TS_NT-TS_EGCGEE	0.0885177	0.00429526	20.6082	5	4.97973e-06	0.00066775
Q91YQ5	TS_NT-TS_EGCGEE	0.119885	0.0721419	1.6618	52	0.102571	0.363184
Q91YR1	TS_NT-TS_EGCGEE	0.333777	0.0706058	4.72734	8	0.00148802	0.0250088
Q91YT0	TS_NT-TS_EGCGEE	0.00452104	0.0558755	0.0809127	135	0.935631	0.984862
Q91Z31	TS_NT-TS_EGCGEE	-0.0695019	0.0747718	-0.92952	24	0.361875	0.669938
Q91Z38	TS_NT-TS_EGCGEE	0.330952	0.090399	3.66101	3	0.0352202	0.200288
Q91Z53	TS_NT-TS_EGCGEE	0.16379	0.149263	1.09732	33	0.280442	0.604424
Q91Z61	TS_NT-TS_EGCGEE	-0.108415	0.134031	-0.808877	7	0.445204	0.732193
Q91ZA3	TS_NT-TS_EGCGEE	0.134033	0.0830706	1.61348	45	0.113632	0.380927
Q91ZJ5	TS_NT-TS_EGCGEE	-0.0291058	0.0647611	-0.449432	68	0.654549	0.865398
Q91ZP9	TS_NT-TS_EGCGEE	0.0872796	0.101045	0.863771	37	0.393279	0.693992
Q91ZR1	TS_NT-TS_EGCGEE	0.00471818	0.16729	0.0282036	8	0.978191	0.994968
Q91ZX7	TS_NT-TS_EGCGEE	0.101521	0.0719411	1.41117	54	0.163929	0.461412
Q91ZZ3	TS_NT-TS_EGCGEE	0.0909126	0.123968	0.733355	9	0.482006	0.759501
Q920E5	TS_NT-TS_EGCGEE	-0.232262	0.139169	-1.66892	8	0.133686	0.416226
Q920I9	TS_NT-TS_EGCGEE	0.21364	0.0655558	3.2589	123	0.00144638	0.0247358
Q920N7	TS_NT-TS_EGCGEE	-0.0997746	0.216843	-0.460125	7	0.659378	0.869434
Q920P5	TS_NT-TS_EGCGEE	0.0538889	0.0628922	0.856846	22	0.400768	0.695587
Q920Q4	TS_NT-TS_EGCGEE	-0.449819	0.259093	-1.73613	6	0.133222	0.415328
Q921C5	TS_NT-TS_EGCGEE	-0.0287869	0.327651	-0.0878586	8	0.932148	0.983423
Q921F2	TS_NT-TS_EGCGEE	0.102472	0.0730174	1.40339	43	0.167681	0.46611
Q921F4	TS_NT-TS_EGCGEE	-0.24895	0.0791997	-3.14332	6	0.0199835	0.141606
Q921G7	TS_NT-TS_EGCGEE	0.249225	0.107866	2.3105	29	0.0281715	0.173137
Q921H8	TS_NT-TS_EGCGEE	0.202405	0.0669186	3.02465	33	0.00479309	0.0569765
Q921I1	TS_NT-TS_EGCGEE	-0.048685	0.0469691	-1.03653	167	0.301453	0.623514
Q921J2	TS_NT-TS_EGCGEE	0.32573	0.156657	2.07926	5	0.0921486	0.344645
Q921M3	TS_NT-TS_EGCGEE	-0.428774	0.181345	-2.36441	4	0.07729	0.312628
Q921M7	TS_NT-TS_EGCGEE	-0.0103732	0.0867823	-0.119531	60	0.905254	0.971974
Q921Q7	TS_NT-TS_EGCGEE	0.431425	0.225812	1.91055	6	0.104629	0.365046
Q921W4	TS_NT-TS_EGCGEE	0.186807	0.204499	0.913486	5	0.402886	0.697587
Q922B1	TS_NT-TS_EGCGEE	0.111849	0.272312	0.410739	8	0.692045	0.88637
Q922B2	TS_NT-TS_EGCGEE	0.150185	0.0768037	1.95544	46	0.0566222	0.263263
Q922D8	TS_NT-TS_EGCGEE	0.100101	0.0633204	1.58087	14	0.13623	0.421366
Q922E4	TS_NT-TS_EGCGEE	0.107333	0.120526	0.89054	14	0.388224	0.692306
Q922F4	TS_NT-TS_EGCGEE	-0.0842457	0.0820708	-1.0265	5	0.351728	0.66566
Q922H2	TS_NT-TS_EGCGEE	-0.101853	0.102102	-0.997561	16	0.333341	0.650907
Q922J3	TS_NT-TS_EGCGEE	-0.0768983	0.0303211	-2.53613	5	0.0521388	0.251298
Q922J6	TS_NT-TS_EGCGEE	-0.264388	0.0566618	-4.66607	9	0.0011751	0.0214979
Q922Q1	TS_NT-TS_EGCGEE	-0.0586487	0.228139	-0.257074	8	0.80361	0.938097
Q922Q4	TS_NT-TS_EGCGEE	0.247697	0.11163	2.21892	12	0.0465291	0.237168
Q922Q8	TS_NT-TS_EGCGEE	-0.14835	0.142248	-1.0429	18	0.310799	0.628178
Q922Q9	TS_NT-TS_EGCGEE	0.52639	0.173369	3.03625	5	0.0288743	0.175627
Q922R1	TS_NT-TS_EGCGEE	0.067414	0.179588	0.375381	7	0.718493	0.898775
Q922R5	TS_NT-TS_EGCGEE	-0.203235	0.136694	-1.48679	8	0.175382	0.478014
Q922R8	TS_NT-TS_EGCGEE	-0.131065	0.0638083	-2.05403	51	0.0451152	0.232253
Q922S4	TS_NT-TS_EGCGEE	-0.049394	0.0673774	-0.733095	76	0.465756	0.744705
Q923D2	TS_NT-TS_EGCGEE	0.245116	0.113445	2.16066	15	0.0473089	0.239622
Q923G2	TS_NT-TS_EGCGEE	-0.0241513	0.238716	-0.101172	6	0.92271	0.981846
Q923T9	TS_NT-TS_EGCGEE	-0.136289	0.0658465	-2.0698	33	0.0463732	0.237168
Q924L1	TS_NT-TS_EGCGEE	-0.334317	0.131694	-2.53858	7	0.0387442	0.212643
Q924M7	TS_NT-TS_EGCGEE	0.109007	0.114783	0.949682	28	0.350399	0.664886
Q925I1	TS_NT-TS_EGCGEE	0.122664	0.131089	0.935736	14	0.36527	0.670847
Q925N0	TS_NT-TS_EGCGEE	-0.0541131	0.114473	-0.472716	33	0.639528	0.855119
Q93092	TS_NT-TS_EGCGEE	0.0669584	0.0790386	0.84716	65	0.400015	0.695587
Q99020	TS_NT-TS_EGCGEE	-0.103909	0.0816008	-1.27339	42	0.209884	0.528065
Q99104	TS_NT-TS_EGCGEE	-0.204924	0.0598156	-3.42593	172	0.000766304	0.0169017
Q99J08	TS_NT-TS_EGCGEE	0.0130331	0.13438	0.0969869	17	0.923871	0.981846
Q99J09	TS_NT-TS_EGCGEE	0.282013	0.267509	1.05422	5	0.340038	0.65549
Q99J85	TS_NT-TS_EGCGEE	0.0719369	0.0761315	0.944903	45	0.349754	0.66459
Q99J99	TS_NT-TS_EGCGEE	0.17952	0.120995	1.48369	33	0.147379	0.4393
Q99JA0	TS_NT-TS_EGCGEE	-0.658366	0.310295	-2.12175	5	0.0873122	0.333966
Q99JB2	TS_NT-TS_EGCGEE	0.00343681	0.105536	0.0325653	24	0.974291	0.994948
Q99JF8	TS_NT-TS_EGCGEE	-0.510934	0.170732	-2.99261	6	0.0242383	0.160681
Q99JG2	TS_NT-TS_EGCGEE	0.459117	0.147637	3.10976	7	0.0170869	0.126025
Q99JI4	TS_NT-TS_EGCGEE	0.653	0.195884	3.3336	14	0.00492196	0.0569765
Q99JI6	TS_NT-TS_EGCGEE	-0.0165467	0.297797	-0.0555635	7	0.957242	0.992571
Q99JP0	TS_NT-TS_EGCGEE	-0.228621	0.425815	-0.536902	5	0.614356	0.840511
Q99JP7	TS_NT-TS_EGCGEE	-0.0499402	0.078452	-0.63657	43	0.527779	0.78705
Q99JR1	TS_NT-TS_EGCGEE	-0.0612701	0.0971687	-0.630554	27	0.533633	0.789748
Q99JX3	TS_NT-TS_EGCGEE	-0.0485837	0.15538	-0.312677	9	0.76165	0.921138
Q99JX4	TS_NT-TS_EGCGEE	-0.207	0.24642	-0.840028	5	0.439201	0.727889
Q99JY0	TS_NT-TS_EGCGEE	-0.184379	0.0934462	-1.9731	52	0.0538105	0.255101
Q99JY8	TS_NT-TS_EGCGEE	-0.0301617	0.130733	-0.230712	9	0.822698	0.946592
Q99JY9	TS_NT-TS_EGCGEE	-0.0216569	0.0549289	-0.394272	121	0.694074	0.886796
Q99K46	TS_NT-TS_EGCGEE	0.373107	0.105991	3.52016	7	0.00972559	0.0876046
Q99K48	TS_NT-TS_EGCGEE	0.0317346	0.0687003	0.461929	41	0.646574	0.860155
Q99K51	TS_NT-TS_EGCGEE	-0.195539	0.0980461	-1.99436	49	0.0516918	0.251298
Q99K85	TS_NT-TS_EGCGEE	0.107258	0.0827977	1.29542	58	0.200306	0.514948
Q99KB8	TS_NT-TS_EGCGEE	0.00973139	0.0699247	0.13917	49	0.889887	0.967699
Q99KC8	TS_NT-TS_EGCGEE	-0.0248101	0.154728	-0.160346	6	0.877871	0.964923
Q99KE1	TS_NT-TS_EGCGEE	-0.0889937	0.0459456	-1.93693	7	0.0939582	0.347842
Q99KI0	TS_NT-TS_EGCGEE	0.00384626	0.0461847	0.0832799	288	0.933687	0.984145
Q99KJ8	TS_NT-TS_EGCGEE	0.0770252	0.0671543	1.14699	74	0.255082	0.576938
Q99KK2	TS_NT-TS_EGCGEE	0.0569309	0.0733952	0.775676	9	0.457837	0.740579
Q99KK7	TS_NT-TS_EGCGEE	-0.00141691	0.142434	-0.00994781	9	0.99228	0.996927
Q99KN9	TS_NT-TS_EGCGEE	0.137712	0.00955788	14.4082	3	0.000724698	0.0168361
Q99KP6	TS_NT-TS_EGCGEE	0.10083	0.0592552	1.70162	7	0.132617	0.414952
Q99KQ4	TS_NT-TS_EGCGEE	-0.073181	0.0592468	-1.23519	13	0.238619	0.559781
Q99KU0	TS_NT-TS_EGCGEE	-0.0156825	0.189697	-0.0826711	6	0.936802	0.98491
Q99KV1	TS_NT-TS_EGCGEE	0.133008	0.143732	0.925388	7	0.385556	0.69004
Q99KX1	TS_NT-TS_EGCGEE	0.158816	0.281114	0.564952	7	0.589744	0.826974
Q99L04	TS_NT-TS_EGCGEE	-0.408711	0.169828	-2.40662	8	0.0427332	0.225616
Q99L13	TS_NT-TS_EGCGEE	-0.12767	0.0486507	-2.62421	47	0.0116776	0.0989016
Q99L43	TS_NT-TS_EGCGEE	-0.212854	0.0408058	-5.21627	18	5.82764e-05	0.00327458
Q99L45	TS_NT-TS_EGCGEE	-0.0257809	0.103201	-0.249813	16	0.805911	0.938771
Q99L47	TS_NT-TS_EGCGEE	0.124149	0.0472709	2.62633	32	0.0131333	0.105066
Q99LB6	TS_NT-TS_EGCGEE	0.137282	0.108196	1.26884	9	0.236332	0.557186
Q99LC3	TS_NT-TS_EGCGEE	-0.00417118	0.0691606	-0.0603114	80	0.952058	0.989845
Q99LC5	TS_NT-TS_EGCGEE	-0.129498	0.0674905	-1.91876	76	0.0587697	0.267754
Q99LD4	TS_NT-TS_EGCGEE	-0.184536	0.140351	-1.31482	24	0.200997	0.5156
Q99LD8	TS_NT-TS_EGCGEE	0.0269335	0.17302	0.155667	8	0.880152	0.965671
Q99LD9	TS_NT-TS_EGCGEE	-0.559611	0.301555	-1.85575	7	0.10587	0.366791
Q99LF4	TS_NT-TS_EGCGEE	-0.00764639	0.0812178	-0.0941467	59	0.925312	0.981846
Q99LG2	TS_NT-TS_EGCGEE	-0.0650788	0.093708	-0.694484	26	0.493538	0.767132
Q99LI8	TS_NT-TS_EGCGEE	-0.0260622	0.116689	-0.223349	40	0.824401	0.946592
Q99LP6	TS_NT-TS_EGCGEE	-0.325733	0.0950775	-3.42598	7	0.0110454	0.0954839
Q99LR1	TS_NT-TS_EGCGEE	-0.127093	0.129462	-0.981698	33	0.333391	0.650907
Q99LS3	TS_NT-TS_EGCGEE	0.394655	0.681052	0.579478	5	0.587394	0.82669
Q99LT0	TS_NT-TS_EGCGEE	0.0856152	0.221074	0.387268	7	0.710063	0.895682
Q99LX0	TS_NT-TS_EGCGEE	-0.334125	0.0583938	-5.72192	39	1.26034e-06	0.000247866
Q99LY9	TS_NT-TS_EGCGEE	-0.00236959	0.0815138	-0.0290698	34	0.976979	0.994968
Q99M71	TS_NT-TS_EGCGEE	-0.167931	0.136314	-1.23194	22	0.230976	0.552793
Q99M87	TS_NT-TS_EGCGEE	-0.137882	0.0748545	-1.84199	20	0.0803546	0.318755
Q99MI1	TS_NT-TS_EGCGEE	-0.0545138	0.43125	-0.126409	7	0.902963	0.971793
Q99MK8	TS_NT-TS_EGCGEE	0.0901809	0.0900835	1.00108	9	0.342942	0.658002
Q99MN1	TS_NT-TS_EGCGEE	-0.147067	0.140738	-1.04497	16	0.311566	0.628178
Q99MN9	TS_NT-TS_EGCGEE	-0.0443466	0.0645889	-0.686598	69	0.494637	0.767339
Q99MR0	TS_NT-TS_EGCGEE	-0.00985481	0.220686	-0.0446554	8	0.965477	0.994703
Q99MR6	TS_NT-TS_EGCGEE	0.0308485	0.0482015	0.639991	7	0.54255	0.797072
Q99MR8	TS_NT-TS_EGCGEE	0.34988	0.358305	0.976486	5	0.37367	0.678877
Q99N28	TS_NT-TS_EGCGEE	0.0257233	0.0609134	0.422293	68	0.674144	0.878024
Q99NB1	TS_NT-TS_EGCGEE	-0.373789	0.103525	-3.61061	8	0.00687561	0.0711686
Q99NE5	TS_NT-TS_EGCGEE	0.083912	0.0757647	1.10753	14	0.286729	0.606345
Q99NF2	TS_NT-TS_EGCGEE	-0.100247	0.210783	-0.47559	8	0.647082	0.860345
Q99P58	TS_NT-TS_EGCGEE	0.165607	0.148053	1.11857	6	0.306098	0.626983
Q99P72	TS_NT-TS_EGCGEE	-0.0270683	0.0618337	-0.437759	201	0.662031	0.869654
Q99PJ0	TS_NT-TS_EGCGEE	0.0233493	0.0813803	0.286916	25	0.776541	0.927069
Q99PL6	TS_NT-TS_EGCGEE	-0.238362	0.0474142	-5.02722	5	0.00401033	0.0508838
Q99PT1	TS_NT-TS_EGCGEE	0.0726586	0.0537628	1.35147	54	0.182181	0.488541
Q99PU5	TS_NT-TS_EGCGEE	-0.132424	0.0910177	-1.45493	69	0.150223	0.442603
Q99PV0	TS_NT-TS_EGCGEE	-0.086539	0.0430533	-2.01005	5	0.100641	0.360412
Q9CPP6	TS_NT-TS_EGCGEE	0.0262868	0.102858	0.255564	26	0.800298	0.936627
Q9CPQ1	TS_NT-TS_EGCGEE	0.119244	0.0451904	2.63871	29	0.0132476	0.105623
Q9CPQ3	TS_NT-TS_EGCGEE	-0.266695	0.0364888	-7.30893	6	0.000334709	0.0112845
Q9CPQ8	TS_NT-TS_EGCGEE	0.139603	0.0210549	6.63042	18	3.18108e-06	0.00050049
Q9CPR4	TS_NT-TS_EGCGEE	-0.122394	0.142618	-0.858197	25	0.398937	0.695587
Q9CPS6	TS_NT-TS_EGCGEE	-0.0460975	0.105815	-0.435642	16	0.668917	0.87321
Q9CPU0	TS_NT-TS_EGCGEE	0.0409612	0.0646747	0.633342	68	0.528635	0.787116
Q9CPU4	TS_NT-TS_EGCGEE	-0.518476	0.243258	-2.13138	15	0.0500061	0.24741
Q9CPV4	TS_NT-TS_EGCGEE	0.0865621	0.0605029	1.43071	94	0.15583	0.451098
Q9CPW0	TS_NT-TS_EGCGEE	-0.200295	0.0594384	-3.36979	4	0.0280491	0.172835
Q9CPW4	TS_NT-TS_EGCGEE	-0.0539065	0.0678192	-0.794857	24	0.434487	0.724146
Q9CPY7	TS_NT-TS_EGCGEE	0.0524449	0.0664982	0.788666	111	0.431988	0.723558
Q9CPZ8	TS_NT-TS_EGCGEE	0.868745	0.400241	2.17055	4	0.0957507	0.350888
Q9CQ02	TS_NT-TS_EGCGEE	-0.152516	0.200743	-0.759755	4	0.489715	0.766644
Q9CQ54	TS_NT-TS_EGCGEE	-0.1035	0.0789806	-1.31045	17	0.207473	0.524797
Q9CQ60	TS_NT-TS_EGCGEE	-0.0712261	0.123899	-0.574872	24	0.570728	0.818298
Q9CQ62	TS_NT-TS_EGCGEE	-0.0986051	0.105709	-0.9328	5	0.393741	0.693992
Q9CQ65	TS_NT-TS_EGCGEE	0.118574	0.220262	0.53833	8	0.604999	0.836136
Q9CQ69	TS_NT-TS_EGCGEE	0.0887159	0.157901	0.561846	8	0.589611	0.826974
Q9CQ75	TS_NT-TS_EGCGEE	0.109088	0.171292	0.636856	8	0.542009	0.797072
Q9CQ80	TS_NT-TS_EGCGEE	0.0205497	0.141905	0.144813	7	0.88894	0.967699
Q9CQ85	TS_NT-TS_EGCGEE	0.0694038	0.334346	0.207581	6	0.842423	0.952163
Q9CQ86	TS_NT-TS_EGCGEE	-0.290628	0.0815291	-3.56471	9	0.00607429	0.0648569
Q9CQ91	TS_NT-TS_EGCGEE	-0.21896	0.297038	-0.737147	8	0.48209	0.759501
Q9CQ92	TS_NT-TS_EGCGEE	-0.194124	0.0522127	-3.71795	26	0.000971239	0.0191689
Q9CQA1	TS_NT-TS_EGCGEE	-0.365856	0.481585	-0.759691	6	0.476218	0.754278
Q9CQA3	TS_NT-TS_EGCGEE	0.180285	0.0682336	2.64217	63	0.0103782	0.0917326
Q9CQC7	TS_NT-TS_EGCGEE	-0.198443	0.133367	-1.48794	15	0.157486	0.453252
Q9CQD1	TS_NT-TS_EGCGEE	-0.475573	0.178962	-2.6574	7	0.0325897	0.191078
Q9CQE1	TS_NT-TS_EGCGEE	-0.290391	0.178181	-1.62975	6	0.154277	0.450285
Q9CQE8	TS_NT-TS_EGCGEE	0.198477	0.154236	1.28684	12	0.222418	0.54226
Q9CQF3	TS_NT-TS_EGCGEE	0.123805	0.154397	0.801857	8	0.445798	0.732193
Q9CQF9	TS_NT-TS_EGCGEE	0.376381	0.109112	3.4495	19	0.00268594	0.0384171
Q9CQH3	TS_NT-TS_EGCGEE	-0.234249	0.0712555	-3.28745	15	0.00498553	0.0571059
Q9CQH7	TS_NT-TS_EGCGEE	0.0694105	0.0838102	0.828187	27	0.414826	0.710442
Q9CQI3	TS_NT-TS_EGCGEE	-0.141311	0.267048	-0.52916	24	0.601555	0.834118
Q9CQI6	TS_NT-TS_EGCGEE	-0.0762198	0.0860374	-0.885892	41	0.380842	0.686622
Q9CQJ6	TS_NT-TS_EGCGEE	-0.165067	0.208855	-0.790342	6	0.459416	0.741096
Q9CQJ8	TS_NT-TS_EGCGEE	-0.0138311	0.0715913	-0.193195	27	0.848253	0.95229
Q9CQM5	TS_NT-TS_EGCGEE	-0.095542	0.0955599	-0.999813	17	0.331421	0.650834
Q9CQM9	TS_NT-TS_EGCGEE	-0.050438	0.0750068	-0.672446	25	0.507468	0.775493
Q9CQN1	TS_NT-TS_EGCGEE	0.026449	0.0756584	0.349585	14	0.731853	0.903552
Q9CQP2	TS_NT-TS_EGCGEE	-0.527267	0.0882317	-5.97594	6	0.00098508	0.0192131
Q9CQQ7	TS_NT-TS_EGCGEE	-0.127002	0.0745176	-1.70432	71	0.0926935	0.345587
Q9CQR2	TS_NT-TS_EGCGEE	0.308258	0.0780179	3.95112	17	0.00103083	0.0197032
Q9CQR4	TS_NT-TS_EGCGEE	-0.140068	0.0509702	-2.74803	25	0.0109644	0.0954829
Q9CQS4	TS_NT-TS_EGCGEE	-0.698989	0.440062	-1.58839	7	0.156222	0.451266
Q9CQS8	TS_NT-TS_EGCGEE	0.0186788	0.189291	0.098678	7	0.92416	0.981846
Q9CQV6	TS_NT-TS_EGCGEE	-0.186358	0.11847	-1.57303	8	0.154356	0.450285
Q9CQV8	TS_NT-TS_EGCGEE	-0.167195	0.045188	-3.69999	54	0.00050661	0.0140659
Q9CQW1	TS_NT-TS_EGCGEE	-0.00272551	0.105016	-0.0259533	9	0.979861	0.995039
Q9CQW2	TS_NT-TS_EGCGEE	-0.30219	0.127511	-2.36991	18	0.0291708	0.176069
Q9CQX2	TS_NT-TS_EGCGEE	0.695188	0.26564	2.61703	14	0.0202929	0.142272
Q9CQX8	TS_NT-TS_EGCGEE	0.0736073	0.199823	0.368362	12	0.71902	0.898775
Q9CQZ1	TS_NT-TS_EGCGEE	-0.193861	0.113408	-1.70941	18	0.104558	0.365046
Q9CQZ5	TS_NT-TS_EGCGEE	0.0427462	0.199184	0.214607	8	0.835443	0.949834
Q9CQZ6	TS_NT-TS_EGCGEE	-0.0742824	0.0832881	-0.891873	11	0.391553	0.693992
Q9CR00	TS_NT-TS_EGCGEE	-0.0702154	0.052292	-1.34276	9	0.212233	0.52961
Q9CR16	TS_NT-TS_EGCGEE	-0.041057	0.0673975	-0.609177	65	0.54453	0.798194
Q9CR20	TS_NT-TS_EGCGEE	-0.149504	0.29559	-0.505782	7	0.628544	0.848231
Q9CR21	TS_NT-TS_EGCGEE	-0.312565	0.0910633	-3.4324	9	0.00747985	0.0744829
Q9CR26	TS_NT-TS_EGCGEE	-0.177134	0.0363401	-4.87434	17	0.000142648	0.00660098
Q9CR29	TS_NT-TS_EGCGEE	-0.0618335	0.189946	-0.325532	8	0.75313	0.916666
Q9CR51	TS_NT-TS_EGCGEE	-0.190094	0.159765	-1.18983	15	0.252604	0.576051
Q9CR57	TS_NT-TS_EGCGEE	0.174581	0.1264	1.38118	24	0.179949	0.484885
Q9CR61	TS_NT-TS_EGCGEE	0.169635	0.0772687	2.19539	18	0.0414881	0.220522
Q9CR62	TS_NT-TS_EGCGEE	-0.166564	0.0805664	-2.06741	70	0.0423943	0.224329
Q9CR68	TS_NT-TS_EGCGEE	-0.0656415	0.0641021	-1.02402	61	0.309872	0.628178
Q9CR86	TS_NT-TS_EGCGEE	-0.558965	0.547507	-1.02093	8	0.337167	0.653832
Q9CR95	TS_NT-TS_EGCGEE	-0.0780195	0.0459148	-1.69922	39	0.0972419	0.352508
Q9CRB6	TS_NT-TS_EGCGEE	-0.118606	0.0609753	-1.94515	14	0.0721221	0.302555
Q9CRB9	TS_NT-TS_EGCGEE	0.210596	0.0621476	3.38863	25	0.00233187	0.0352771
Q9CRC9	TS_NT-TS_EGCGEE	-0.110303	0.507622	-0.217293	5	0.836569	0.949834
Q9CRD0	TS_NT-TS_EGCGEE	-0.0668615	0.137621	-0.485838	11	0.636615	0.852755
Q9CRY7	TS_NT-TS_EGCGEE	-0.198047	0.0676568	-2.92723	6	0.0263819	0.167369
Q9CS42	TS_NT-TS_EGCGEE	-0.0901522	0.168017	-0.536567	8	0.606162	0.836136
Q9CS84	TS_NT-TS_EGCGEE	-0.104686	0.124909	-0.838096	7	0.429661	0.721195
Q9CT10	TS_NT-TS_EGCGEE	0.093992	0.249542	0.376658	7	0.717586	0.898409
Q9CTY5	TS_NT-TS_EGCGEE	-0.201276	0.080135	-2.51172	7	0.0402956	0.217118
Q9CVB6	TS_NT-TS_EGCGEE	0.0515204	0.0796868	0.646536	111	0.519267	0.78405
Q9CWF2	TS_NT-TS_EGCGEE	0.184852	0.168883	1.09455	8	0.30557	0.626983
Q9CWJ9	TS_NT-TS_EGCGEE	0.00912185	0.0727426	0.125399	88	0.900494	0.971793
Q9CWK8	TS_NT-TS_EGCGEE	-0.243927	0.134917	-1.80798	4	0.144887	0.436031
Q9CWM4	TS_NT-TS_EGCGEE	0.00953942	0.267247	0.0356952	7	0.972522	0.994948
Q9CWS0	TS_NT-TS_EGCGEE	0.105939	0.0513216	2.06421	85	0.0420467	0.222989
Q9CWZ7	TS_NT-TS_EGCGEE	0.0895784	0.051446	1.74121	88	0.0851414	0.328323
Q9CX34	TS_NT-TS_EGCGEE	0.0637389	0.115695	0.550923	57	0.58384	0.824603
Q9CX86	TS_NT-TS_EGCGEE	-0.0477672	0.0852539	-0.560294	15	0.583551	0.824603
Q9CXI5	TS_NT-TS_EGCGEE	0.370655	0.641195	0.578068	4	0.594201	0.829414
Q9CXJ4	TS_NT-TS_EGCGEE	0.0787095	0.20818	0.378084	4	0.724577	0.900888
Q9CXV1	TS_NT-TS_EGCGEE	-0.465467	0.399707	-1.16452	5	0.296749	0.618118
Q9CXW3	TS_NT-TS_EGCGEE	0.128666	0.0695215	1.85073	38	0.0719932	0.302555
Q9CXW4	TS_NT-TS_EGCGEE	0.163807	0.0855763	1.91416	9	0.0878744	0.335572
Q9CXY6	TS_NT-TS_EGCGEE	-0.00660423	0.0456604	-0.144638	18	0.886604	0.966827
Q9CXZ1	TS_NT-TS_EGCGEE	-0.0353672	0.221849	-0.15942	8	0.877289	0.964923
Q9CY27	TS_NT-TS_EGCGEE	0.0459549	0.0158545	2.89855	5	0.033848	0.196752
Q9CY50	TS_NT-TS_EGCGEE	0.242398	0.244117	0.992958	6	0.359071	0.668303
Q9CY58	TS_NT-TS_EGCGEE	0.188886	0.12283	1.53779	22	0.138359	0.424614
Q9CY64	TS_NT-TS_EGCGEE	-0.0805657	0.167855	-0.479972	8	0.644096	0.858309
Q9CYG7	TS_NT-TS_EGCGEE	0.0521743	0.0768546	0.67887	50	0.500351	0.771783
Q9CYH2	TS_NT-TS_EGCGEE	-0.286347	0.0504881	-5.67157	20	1.49895e-05	0.0013102
Q9CYR0	TS_NT-TS_EGCGEE	0.283774	0.107254	2.64581	7	0.0331428	0.193129
Q9CYR6	TS_NT-TS_EGCGEE	0.116314	0.0795607	1.46196	6	0.194068	0.508333
Q9CYS6	TS_NT-TS_EGCGEE	0.0751258	0.281979	0.266424	5	0.800551	0.936627
Q9CYT6	TS_NT-TS_EGCGEE	0.0631755	0.0553884	1.14059	115	0.25641	0.57907
Q9CYW4	TS_NT-TS_EGCGEE	-0.0934893	0.22752	-0.410905	19	0.685739	0.883439
Q9CYZ2	TS_NT-TS_EGCGEE	-0.0342307	0.0549027	-0.623479	25	0.538617	0.794709
Q9CZ04	TS_NT-TS_EGCGEE	-0.0625668	0.158852	-0.393869	8	0.703968	0.893207
Q9CZ13	TS_NT-TS_EGCGEE	-0.0203462	0.0517032	-0.39352	99	0.694782	0.886796
Q9CZ30	TS_NT-TS_EGCGEE	-0.0124789	0.0722926	-0.172616	88	0.863349	0.95963
Q9CZ42	TS_NT-TS_EGCGEE	0.0892603	0.103044	0.866232	42	0.391284	0.693992
Q9CZ44	TS_NT-TS_EGCGEE	0.187268	0.038559	4.85666	88	5.14851e-06	0.00066775
Q9CZA6	TS_NT-TS_EGCGEE	-0.369247	0.286372	-1.2894	8	0.233288	0.552793
Q9CZB0	TS_NT-TS_EGCGEE	0.052757	0.0423053	1.24705	5	0.267607	0.593008
Q9CZC8	TS_NT-TS_EGCGEE	0.0294521	0.0424685	0.693504	69	0.490321	0.766644
Q9CZD3	TS_NT-TS_EGCGEE	0.244551	0.0873868	2.79849	7	0.026582	0.167737
Q9CZJ2	TS_NT-TS_EGCGEE	-0.111631	0.110373	-1.01139	8	0.341437	0.656182
Q9CZM2	TS_NT-TS_EGCGEE	-0.258151	0.136538	-1.89069	16	0.0769169	0.312125
Q9CZR8	TS_NT-TS_EGCGEE	-0.017533	0.0672963	-0.260535	29	0.796292	0.935741
Q9CZS1	TS_NT-TS_EGCGEE	-0.113072	0.1019	-1.10964	29	0.27627	0.599942
Q9CZT8	TS_NT-TS_EGCGEE	-0.0572915	0.0998335	-0.57387	31	0.570196	0.818032
Q9CZU6	TS_NT-TS_EGCGEE	-0.066677	0.0660819	-1.009	122	0.314969	0.632081
Q9CZW4	TS_NT-TS_EGCGEE	-0.0296214	0.0446421	-0.663531	6	0.531643	0.789105
Q9CZW5	TS_NT-TS_EGCGEE	-0.0426599	0.070721	-0.603214	84	0.547992	0.801774
Q9CZX0	TS_NT-TS_EGCGEE	0.463941	0.281507	1.64806	5	0.160256	0.457014
Q9CZX8	TS_NT-TS_EGCGEE	0.0429705	0.121032	0.355033	16	0.727201	0.902059
Q9D023	TS_NT-TS_EGCGEE	-0.40077	0.0603906	-6.63629	24	7.28461e-07	0.000177871
Q9D051	TS_NT-TS_EGCGEE	-0.0663439	0.0502155	-1.32118	132	0.188726	0.499879
Q9D061	TS_NT-TS_EGCGEE	0.155566	0.279905	0.555782	7	0.595669	0.830286
Q9D0E1	TS_NT-TS_EGCGEE	-0.0612211	0.0912406	-0.670985	78	0.504212	0.774279
Q9D0F9	TS_NT-TS_EGCGEE	-0.0352402	0.0625305	-0.563568	128	0.574034	0.821582
Q9D0I9	TS_NT-TS_EGCGEE	0.231889	0.103789	2.23423	15	0.0411138	0.219521
Q9D0J8	TS_NT-TS_EGCGEE	0.100282	0.598215	0.167636	8	0.87103	0.960918
Q9D0K2	TS_NT-TS_EGCGEE	-0.196138	0.0492925	-3.97907	107	0.000126206	0.00607851
Q9D0L7	TS_NT-TS_EGCGEE	-0.0952077	0.218541	-0.435652	7	0.676207	0.879595
Q9D0L8	TS_NT-TS_EGCGEE	0.121725	0.132374	0.919552	7	0.388396	0.692306
Q9D0M1	TS_NT-TS_EGCGEE	0.243963	0.178026	1.37037	6	0.219628	0.538797
Q9D0M3	TS_NT-TS_EGCGEE	-0.156557	0.09444	-1.65774	61	0.102504	0.363184
Q9D0M5	TS_NT-TS_EGCGEE	-0.105353	0.0458533	-2.29762	7	0.0551844	0.259432
Q9D0R2	TS_NT-TS_EGCGEE	-0.320019	0.0744011	-4.30127	14	0.000731749	0.0168361
Q9D0S9	TS_NT-TS_EGCGEE	0.505501	0.250624	2.01697	8	0.0784264	0.31515
Q9D125	TS_NT-TS_EGCGEE	-0.0966353	0.489824	-0.197286	5	0.851373	0.952301
Q9D154	TS_NT-TS_EGCGEE	-0.118099	0.090619	-1.30325	41	0.199761	0.514669
Q9D164	TS_NT-TS_EGCGEE	0.0407216	0.179079	0.227395	8	0.825821	0.947457
Q9D172	TS_NT-TS_EGCGEE	0.282156	0.0754586	3.73921	52	0.000461079	0.0130422
Q9D1A2	TS_NT-TS_EGCGEE	-0.00343182	0.0707826	-0.0484839	97	0.96143	0.99404
Q9D1D4	TS_NT-TS_EGCGEE	-0.308471	0.0524019	-5.88664	5	0.00201031	0.0314194
Q9D1E6	TS_NT-TS_EGCGEE	0.159532	0.0992816	1.60686	15	0.128926	0.410616
Q9D1G1	TS_NT-TS_EGCGEE	0.184309	0.0522649	3.52644	12	0.00417365	0.0526728
Q9D1G5	TS_NT-TS_EGCGEE	0.0212365	0.263584	0.0805681	7	0.938041	0.985214
Q9D1H7	TS_NT-TS_EGCGEE	-0.12808	0.183115	-0.699448	8	0.504098	0.774279
Q9D1I5	TS_NT-TS_EGCGEE	-0.888281	0.118704	-7.48316	6	0.000294174	0.0110198
Q9D1K2	TS_NT-TS_EGCGEE	-0.0245449	0.095925	-0.255876	52	0.799056	0.936627
Q9D1L9	TS_NT-TS_EGCGEE	-0.204593	0.162132	-1.26189	8	0.242534	0.564477
Q9D1M0	TS_NT-TS_EGCGEE	-0.129783	0.116394	-1.11503	23	0.276351	0.599942
Q9D1P4	TS_NT-TS_EGCGEE	-0.208141	0.0922523	-2.25622	48	0.0286492	0.175161
Q9D1Q6	TS_NT-TS_EGCGEE	-0.0560484	0.1176	-0.476602	7	0.648164	0.860354
Q9D1T0	TS_NT-TS_EGCGEE	0.205726	0.121306	1.69593	15	0.110548	0.374308
Q9D1X0	TS_NT-TS_EGCGEE	0.0557779	0.102362	0.544909	11	0.596691	0.830723
Q9D289	TS_NT-TS_EGCGEE	-0.214728	0.29932	-0.717386	8	0.493547	0.767132
Q9D2G2	TS_NT-TS_EGCGEE	-0.035239	0.0512676	-0.687354	72	0.494068	0.767132
Q9D2M8	TS_NT-TS_EGCGEE	0.0569923	0.0632378	0.901239	18	0.379363	0.684477
Q9D2N4	TS_NT-TS_EGCGEE	-0.19013	0.127888	-1.48669	8	0.175407	0.478014
Q9D2P8	TS_NT-TS_EGCGEE	-1.49558	1.16132	-1.28784	5	0.254184	0.576072
Q9D2V7	TS_NT-TS_EGCGEE	-0.128038	0.10364	-1.23542	4	0.284275	0.606025
[truncated: 361 more rows]

## Sheet: inTS.EGCGEE_notinTS
	Sequence	Leading.razor.protein	Unique..Groups.	WT_NT.1.1	WT_NT.2.1	WT_NT.3.1	WT_NT.4.1	WT_NT.5.1	COUNT.WT_NT	WT_EGCG.1.1	WT_EGCG.2.1	WT_EGCG.3.1	WT_EGCG.4.1	WT_EGCG.5.1	COUNT_WT_EGCG	WT_EGCG_EE.1.1	WT_EGCG_EE.2.1	WT_EGCG_EE.3.1	WT_EGCG_EE.4.1	WT_EGCG_EE.5.1	COUNT_WT_EGCG_EE	WT_EE.1.1	WT_EE.2.1	WT_EE.3.1	WT_EE.4.1	WT_EE.5.1	COUNT_WT_EE	TS_NT.1.1	TS_NT.2.1	TS_NT.3.1	TS_NT.4.1	TS_NT.5.1	COUNT_TS_NT	TS_EGCG.1.1	TS_EGCG.2.1	TS_EGCG.3.1	TS_EGCG.4.1	TS_EGCG.5.1	COUNT_TS_EGCG	TS_EGCG_EE.1.1	TS_EGCG_EE.2.1	TS_EGCG_EE.3.1	TS_EGCG_EE.4.1	TS_EGCG_EE.5.1	COUNT_TS_EGCG_EE	TS_EE.1.1	TS_EE.2.1	TS_EE.3.1	TS_EE.4.1
Q6Y685	AFSPWQILSPVQWAK	Q6Y685	yes	216160	323030	203930	380220	149740	5	NA	NA	500230	331940	182560	3	368200	178100	NA	259020	156020	4	NA	NA	290210	345140	NA	2	NA	NA	238410	NA	NA	1	217460	267620	382830	221110	251760	5	161020	165010	NA	169770	185830	4	NA	166740	190340	128490
P13634	ADGLAILGVLMK	P13634	yes	NA	401640	620310	384350	526220	4	NA	NA	651710	669020	713460	3	NA	NA	NA	NA	793510	1	NA	NA	NA	NA	NA	0	NA	NA	NA	NA	458640	1	NA	792910	861800	934700	687780	4	NA	650470	628500	405100	NA	3	NA	NA	NA	455340
Q5SS00	AESSELEAGTAGNPRETDTLPEQAR	Q5SS00	yes	NA	1779900	2751700	2590100	1170600	4	857920	NA	2197000	1565300	1366200	4	NA	1329400	NA	1430400	1908200	3	NA	NA	3855500	NA	2833400	2	NA	NA	2152300	NA	NA	1	NA	1411300	NA	1570200	1454700	3	2037900	NA	1683400	NA	2324000	3	NA	1387500	1023200	NA
Q08274	AGETGAGPLPR	Q08274	yes	4218100	3887100	NA	3626400	2753500	4	2858000	NA	742270	NA	3448200	3	NA	NA	NA	3546400	NA	1	NA	NA	NA	NA	3260500	1	NA	NA	6402800	NA	NA	1	4189700	7810900	4153600	3643500	NA	4	NA	4228500	NA	3074600	3335000	3	NA	NA	NA	2444100
P46467	AGNYEEALQLYQHAVQYFLHVVK	P46467	yes	447740	262440	331380	361480	NA	4	246820	432880	395190	272010	325760	5	NA	NA	NA	632840	NA	1	NA	NA	NA	NA	474620	1	NA	NA	NA	566330	NA	1	NA	170270	490110	461640	251940	4	NA	243490	298600	NA	539570	3	NA	NA	496260	NA
Q8BLY2	GAFIYNALMDFIR	Q8BLY2	yes	NA	415560	524140	335490	270550	4	NA	293320	381110	236000	260770	4	374760	338050	679700	NA	374880	4	324080	412570	NA	NA	653200	3	NA	NA	NA	NA	NA	0	NA	NA	428130	NA	203440	2	NA	NA	319070	210670	463690	3	NA	219770	NA	NA
Q8K2C6	GVPVAEFNMETTPATDR	Q8K2C6	yes	1436900	1445000	NA	1513700	582510	4	1401400	2308100	2152600	1342400	NA	4	NA	1881800	2807600	2036800	1414800	4	2890800	1577700	2140200	NA	NA	3	NA	1277500	NA	NA	NA	1	NA	2240400	NA	NA	NA	1	2291900	1248200	NA	970500	NA	3	NA	NA	1454900	NA
Q9D0F3	LVSGIQHPGSAGVYETTQHFMDIK	Q9D0F3	yes	964260	1265200	1583200	2985400	NA	4	1439100	2908300	3238300	NA	2238000	4	2553600	1336400	6527900	2298400	3999200	5	1867300	2183700	5219800	NA	2190400	4	NA	NA	2901400	NA	NA	1	NA	2665200	4325800	1519900	1744200	4	2096600	1346500	3950800	713680	2217600	5	NA	1018600	NA	1017600
Q7TSI3	LYGFLQSGDSLNPLLASFFSK	Q7TSI3	yes	NA	239190	339910	273710	183410	4	NA	NA	373280	NA	NA	1	NA	432480	NA	NA	291600	2	494540	400810	NA	NA	NA	2	NA	NA	579790	NA	NA	1	NA	607770	NA	359130	NA	2	537370	NA	213730	312280	219990	4	134220	197090	302640	NA
P42567	YDAIFDSLSPVDGFLSGDK	P42567	yes	NA	1280100	1989300	2018600	1264100	4	853060	1817300	2573400	1165300	NA	4	NA	3052500	6126100	3016500	1393200	4	NA	2728400	2246200	NA	1190200	3	3174000	NA	NA	NA	NA	1	NA	2087400	3236600	NA	NA	2	3963100	1847700	1964500	NA	2090800	4	906970	NA	1097600	NA
Q9D114	DPEGTPYINHPIGVAR	Q9D114	yes	909400	NA	2417800	2393300	NA	3	1202000	NA	NA	1504600	3154300	3	NA	NA	NA	2679000	1299600	2	1828800	NA	2703800	NA	1835000	3	3412000	NA	NA	NA	NA	1	NA	2142300	2133900	NA	NA	2	3752200	NA	NA	798950	2404800	3	972650	1175300	2703800	NA
Q60973	DYALHWLVLGTHTSDEQNHLVVAR	Q60973	yes	NA	2170000	1504800	1516900	NA	3	1182000	NA	2994200	NA	2305400	3	1642300	NA	NA	NA	NA	1	NA	NA	1047700	502270	1663900	3	NA	499460	NA	NA	NA	1	NA	4285300	NA	3427500	1205600	3	NA	2994900	1777000	1919500	2861300	4	1328300	1273600	1727300	946950
Q9D6G9	ERPPEEGAAAGLQGFGVDK	Q9D6G9	yes	1796600	NA	NA	1867500	991980	3	NA	1982100	NA	1742500	NA	2	5079800	NA	4803600	3072400	NA	3	NA	NA	NA	NA	NA	0	NA	NA	NA	NA	NA	0	NA	NA	NA	NA	NA	0	2973900	NA	1576100	466290	NA	3	NA	NA	NA	NA
Q8VCI5	NATELQNSGMSEEELMK	Q8VCI5	yes	965730	NA	866270	1586000	NA	3	1025700	1193800	1400200	708140	1205600	5	NA	NA	2108800	1900300	1441500	3	1250500	1400300	1850600	1214300	1175200	5	NA	NA	1117800	NA	NA	1	NA	NA	1008800	1007500	848420	3	1177400	NA	1428200	563830	1327800	4	NA	NA	864600	817060
Q9ES34	PVVAAQFSDNLMR	Q9ES34	yes	NA	1188000	1737800	1251500	NA	3	1350100	2990800	3048900	1924600	1771700	5	3191900	NA	2601300	1597200	1844100	4	NA	2588500	1665100	NA	2096100	3	1717800	NA	NA	NA	NA	1	1948700	2242500	2382100	NA	NA	3	1783600	3021800	1184000	NA	NA	3	1815800	NA	NA	NA
Q6ZPQ6	SQLITDIIDIVK	Q6ZPQ6	yes	608890	NA	1453700	NA	588120	3	2312700	1652600	NA	NA	NA	2	NA	1117400	NA	1004600	617290	3	2587200	3266900	1384100	NA	2849400	4	NA	NA	939490	NA	NA	1	985350	NA	NA	606720	543430	3	NA	722980	735930	NA	762650	3	NA	569430	553960	382680
O88951	TDEGLGFNIMGGK	O88951	yes	NA	1122900	1442800	NA	831160	3	1207900	1073200	1504800	NA	881110	4	NA	1740400	1477000	888040	NA	3	NA	2243100	1424000	1132100	NA	3	1253000	NA	NA	NA	NA	1	NA	1543500	NA	963160	NA	2	NA	891130	1397900	NA	1161800	3	NA	NA	925820	NA
Q61578	AVPTGDVEDLPCGLLLSSVGYK	Q61578	yes	970440	NA	1558400	NA	NA	2	1070700	NA	1734800	NA	NA	2	NA	1137000	NA	NA	805780	2	NA	NA	NA	NA	NA	0	NA	NA	1715200	NA	NA	1	1054900	NA	NA	NA	NA	1	NA	1698400	NA	1317700	1102400	3	NA	NA	NA	656980
Q80WW9	FIYITPEELAAVANFIR	Q80WW9	yes	NA	NA	NA	291340	244300	2	NA	NA	NA	NA	257980	1	NA	NA	506660	385500	352700	3	NA	408250	NA	NA	435510	2	NA	NA	NA	NA	NA	0	NA	NA	372410	212150	NA	2	357890	NA	392720	259240	245360	4	NA	NA	NA	156740
P31750	FYGAEIVSALDYLHSEK	P31750	yes	NA	NA	1093300	912140	NA	2	NA	NA	1301800	NA	NA	1	NA	636950	696490	NA	476490	3	904130	NA	NA	NA	NA	1	NA	1279700	NA	NA	NA	1	NA	971250	NA	NA	NA	1	805830	753120	1595600	NA	NA	3	577720	828580	2025600	NA
Q8BMK4	HTESLESLLSK	Q8BMK4	yes	NA	NA	1433200	1258700	NA	2	NA	1242700	NA	NA	1105500	2	NA	1272100	1737900	NA	NA	2	NA	NA	1067700	1119600	NA	2	NA	NA	NA	1128600	NA	1	NA	1653900	1612800	NA	NA	2	1150800	1191200	NA	790070	NA	3	NA	466300	955130	NA
Q9QZE7	ITSAPDMEEILTESESK	Q9QZE7	yes	NA	NA	NA	1351600	905560	2	1956500	2363000	NA	NA	2129000	3	6527800	6173900	NA	NA	NA	2	648860	1105700	NA	NA	849570	3	NA	NA	NA	509330	NA	1	NA	NA	570400	507760	745570	3	763310	NA	550500	NA	853690	3	NA	1514100	NA	1169600
Q8BHW2	LNLFTTDEEEEHAALSRPEELSYEVISIQATQDQQR	Q8BHW2	yes	NA	2489800	2382600	NA	NA	2	2195000	NA	15578000	3189000	3927600	4	6720600	3306000	4291700	4961600	3523200	5	4171900	3358800	NA	NA	2253500	3	NA	1483200	NA	NA	NA	1	2520400	5785000	NA	2920400	NA	3	3393000	1792800	3660900	1894200	NA	4	NA	1511100	2670800	1789000
Q9D379	PLLMVHGWPGSFYEFYK	Q9D379	yes	NA	778300	NA	NA	545450	2	NA	730260	NA	NA	NA	1	NA	1011700	NA	1154600	NA	2	NA	NA	NA	NA	NA	0	NA	473620	NA	NA	NA	1	NA	1368900	NA	NA	1098400	2	1058800	920570	NA	645830	689060	4	461130	NA	830540	NA
Q3TPX4	RLLEEFVNHIQELQIMDER	Q3TPX4	yes	NA	NA	1361600	1159900	NA	2	NA	NA	NA	NA	310220	1	NA	NA	1665500	901130	NA	2	NA	389010	NA	NA	744930	2	NA	NA	NA	516050	NA	1	NA	NA	308260	340640	329430	3	389380	NA	263670	NA	499770	3	NA	NA	NA	NA
Q9WV86	SVSAADIER	Q9WV86	yes	4120200	NA	NA	NA	5513200	2	NA	9573400	7778200	NA	NA	2	NA	11336000	NA	NA	9880000	2	NA	9172200	NA	NA	7507800	2	NA	NA	NA	NA	5884600	1	NA	NA	NA	8432700	6412500	2	10160000	7647800	NA	6703900	NA	3	NA	5548100	4554500	5892200
Q9CQ22	TASNIIDVSAADSQGMEQHEYMDR	Q9CQ22	yes	NA	NA	NA	1441500	742640	2	NA	NA	1187300	899640	800820	3	1276600	889130	2156100	NA	NA	3	1254400	1197200	NA	NA	NA	2	NA	NA	NA	1243400	NA	1	880390	NA	NA	753540	756060	3	NA	1217900	NA	1073900	747590	3	NA	1235800	1575600	NA
Q6NZC7	VIVQFQPSSVPDEWGTTQDGQTRPR	Q6NZC7	yes	NA	1398000	NA	2147800	NA	2	NA	1948500	1962700	NA	1769800	3	NA	1450000	2906900	1157100	NA	3	2766000	3350900	NA	NA	NA	2	2643300	NA	NA	NA	NA	1	1231500	2352600	2197400	NA	1192800	4	1595900	NA	NA	557850	1563200	3	NA	NA	2486800	NA
Q6PFD5	GPAGPGPGPGSGAAPEAR	Q6PFD5	yes	1456100	NA	NA	NA	NA	1	663830	NA	NA	NA	647430	2	4060900	2032100	NA	NA	NA	2	NA	2312400	NA	NA	3198000	2	NA	NA	NA	2332300	NA	1	NA	NA	NA	2146900	NA	1	2316200	2995200	1938300	3281400	2504100	5	2153500	1626300	2339200	2030700
Q922P9	IGFLGLGLMGSGIVSNLLK	Q922P9	yes	NA	NA	NA	323490	NA	1	NA	NA	NA	NA	260050	1	NA	NA	450230	244050	NA	2	253180	266350	NA	NA	437890	3	NA	NA	NA	NA	NA	0	NA	NA	380420	277170	247890	3	299350	NA	222650	NA	418570	3	NA	NA	NA	NA
Q80U87	INDQFAGSSQQDSQELLLFLMDGLHEDLNK	Q80U87	yes	NA	NA	NA	842250	NA	1	NA	651030	NA	NA	366550	2	754220	639110	906130	NA	693440	4	609540	1574000	982810	NA	835490	4	NA	NA	NA	685510	NA	1	531990	NA	1044200	954510	655100	4	876310	510420	NA	484520	752600	4	404380	NA	NA	NA
P63268	IWHHSFYNELR	P63268	yes	562110	NA	NA	NA	NA	1	NA	NA	NA	NA	2516800	1	NA	NA	NA	NA	2335600	1	NA	NA	NA	NA	4916300	1	NA	NA	NA	NA	NA	0	NA	3410300	NA	NA	NA	1	NA	640030	1233200	809030	2292300	4	NA	NA	2591600	NA
P27671	KPPITHDDVSSIFLNSETIMFLHQIFYQGLK	P27671	yes	NA	NA	NA	454370	NA	1	906160	NA	NA	1461000	641420	3	NA	NA	NA	1160800	541920	2	955960	NA	NA	NA	1005200	2	NA	NA	NA	494800	NA	1	NA	NA	NA	734600	NA	1	NA	665190	NA	920570	919830	3	NA	841720	NA	730110
Q02257	KTTTYTQGVPQNQGDLEYQMSTTAR	Q02257	yes	NA	10523000	NA	NA	NA	1	7130300	NA	NA	22011000	NA	2	NA	NA	NA	102840	NA	1	NA	NA	15776000	NA	27523000	2	NA	NA	NA	NA	11965000	1	NA	19941000	NA	NA	NA	1	NA	16619000	16106000	NA	17459000	3	10238000	12147000	16139000	NA
Q68FH4	LGISLEEMLLVTEDALHPEPYSR	Q68FH4	yes	NA	NA	NA	368160	NA	1	NA	NA	NA	NA	221260	1	NA	NA	NA	NA	NA	0	NA	NA	NA	NA	567550	1	NA	NA	NA	407690	NA	1	NA	NA	523900	619700	NA	2	400920	NA	NA	192900	365970	3	NA	NA	NA	NA
Q8BVU5	LHALFSQEHLVIYK	Q8BVU5	yes	NA	NA	NA	NA	323860	1	NA	NA	NA	NA	1696000	1	NA	NA	NA	NA	1096000	1	NA	NA	NA	NA	1525000	1	NA	NA	NA	1078100	NA	1	NA	2461900	2068300	1374400	939820	4	NA	1126500	1091900	NA	1481700	3	NA	1405700	1040200	471550
Q8K010	LLSEDPANYADAPTEGIR	Q8K010	yes	NA	NA	NA	NA	730350	1	NA	NA	NA	NA	1179800	1	NA	NA	NA	NA	NA	0	NA	NA	NA	1647100	1316300	2	NA	2237500	NA	NA	NA	1	1317200	1958300	2553200	NA	1525700	4	NA	2036300	1436400	NA	1031300	3	NA	NA	1428300	NA
Q9JLJ5	MEAVVNLYHELMK	Q9JLJ5	yes	NA	NA	NA	148540	NA	1	NA	NA	NA	190830	NA	1	NA	243930	251220	NA	179930	3	NA	194680	207270	NA	184030	3	NA	NA	NA	NA	130050	1	92546	NA	NA	151940	NA	2	NA	112220	213050	145230	200300	4	129190	NA	NA	NA
Q8BTZ7	DFLTGMCLFLQSLR	Q8BTZ7	yes	NA	NA	NA	NA	NA	0	NA	308690	NA	NA	183180	2	NA	NA	NA	249360	NA	1	219050	286840	NA	NA	421630	3	NA	NA	NA	NA	NA	0	NA	NA	180120	187740	NA	2	240620	NA	137690	NA	188990	3	NA	NA	NA	171870
B2RY56	IPTAKPELFAYPLDWSIVDSILMER	B2RY56	yes	NA	NA	NA	NA	NA	0	NA	NA	NA	NA	NA	0	NA	NA	469650	616590	NA	2	282180	304610	NA	NA	531270	3	NA	NA	NA	503950	NA	1	NA	378070	497260	441670	355030	4	390850	NA	329990	NA	246960	3	NA	NA	NA	262300
[truncated: 2 more columns]

## Sheet: inTS_notinTS.EGCGEE
	Sequence	Leading.razor.protein	Unique..Groups.	WT_NT.1.1	WT_NT.2.1	WT_NT.3.1	WT_NT.4.1	WT_NT.5.1	COUNT.WT_NT	WT_EGCG.1.1	WT_EGCG.2.1	WT_EGCG.3.1	WT_EGCG.4.1	WT_EGCG.5.1	COUNT_WT_EGCG	WT_EGCG_EE.1.1	WT_EGCG_EE.2.1	WT_EGCG_EE.3.1	WT_EGCG_EE.4.1	WT_EGCG_EE.5.1	COUNT_WT_EGCG_EE	WT_EE.1.1	WT_EE.2.1	WT_EE.3.1	WT_EE.4.1	WT_EE.5.1	COUNT_WT_EE	TS_NT.1.1	TS_NT.2.1	TS_NT.3.1	TS_NT.4.1	TS_NT.5.1	COUNT_TS_NT	TS_EGCG.1.1	TS_EGCG.2.1	TS_EGCG.3.1	TS_EGCG.4.1	TS_EGCG.5.1	COUNT_TS_EGCG	TS_EGCG_EE.1.1	TS_EGCG_EE.2.1	TS_EGCG_EE.3.1	TS_EGCG_EE.4.1	TS_EGCG_EE.5.1	COUNT_TS_EGCG_EE	TS_EE.1.1	TS_EE.2.1	TS_EE.3.1	TS_EE.4.1
Q31125	DGPVKPQSPEEEK	Q31125	yes	178980	187930	346520	290220	342230	5	300010	301460	326080	259650	386420	5	322140	264730	299440	290290	289010	5	313390	462920	270590	413400	215580	5	323800	269560	436100	444560	178120	5	261880	457920	391050	NA	306150	4	368770	NA	NA	NA	NA	1	220950	NA	NA	NA
Q8BFY9	ESQSPDTTIQR	Q8BFY9	yes	NA	708410	820680	636830	241900	4	NA	835430	1013600	523770	710570	4	NA	926020	893450	577280	489280	4	990010	NA	646920	1033700	NA	3	1970400	1140100	589310	NA	NA	3	591370	832710	NA	NA	NA	2	NA	NA	NA	NA	533010	1	NA	NA	412430	NA
Q99N96	IATLDMPSDQIAANLQAVINEVCK	Q99N96	yes	257760	314820	870590	NA	373390	4	NA	NA	899390	411210	460940	3	NA	623280	783370	457490	591560	4	NA	599670	556940	NA	NA	2	500430	338420	884850	NA	NA	3	428140	NA	NA	548150	NA	2	NA	NA	461470	NA	NA	1	NA	NA	529530	557930
Q8VBW6	LLQSVGQAPESISEK	Q8VBW6	yes	2062800	4043600	4543800	4495200	NA	4	2856800	3296200	6636900	2868600	NA	4	5345400	4592800	5854600	NA	NA	3	3774000	5076100	5260000	NA	NA	3	3770100	4216200	5902300	NA	NA	3	3112400	3352100	4498500	NA	NA	3	4001200	NA	NA	NA	NA	1	2496300	NA	NA	NA
O35621	RGTFIEFR	O35621	yes	1030100	1968900	3873600	2548900	NA	4	1463800	2820600	3208600	2186500	NA	4	NA	2910500	4340800	2218300	NA	3	2435300	3342900	2554300	NA	NA	3	2215300	3298300	4293600	NA	NA	3	2424400	4577000	3113700	NA	NA	3	NA	NA	NA	NA	3240800	1	2576400	NA	NA	2355200
Q8BL86	VQAVQPTLILQDGDVINLGDR	Q8BL86	yes	1566300	1521600	1541300	NA	1363100	4	1388400	1105700	1790600	NA	NA	3	2294100	1582200	NA	NA	1208500	3	NA	NA	2073700	1983500	NA	2	NA	2081900	2369400	1305900	NA	3	NA	2142200	NA	NA	1070000	2	NA	NA	NA	1136200	NA	1	824700	1255500	1275800	1164900
Q9JJR8	DCDCLHVVEPMPVR	Q9JJR8	yes	NA	983380	1362300	NA	1251000	3	784010	NA	2528100	1020600	1322500	4	NA	NA	1862700	NA	868930	2	NA	NA	NA	1258500	788610	2	2184100	NA	1314100	1280900	674850	4	NA	1831200	NA	1357900	987970	3	NA	NA	1156300	NA	NA	1	NA	1280300	1002600	673480
P38060	EVSVFGAVSELFTR	P38060	yes	NA	632320	1425300	1112200	NA	3	852870	846010	1778700	501980	898300	5	NA	1120000	498790	NA	800100	3	1145400	1151300	1062800	715040	1141400	5	800100	NA	1051300	1885600	NA	3	557460	1235900	NA	NA	NA	2	NA	NA	970610	NA	NA	1	NA	707300	836950	1028700
Q7TSH2	FNPILDMLAAFK	Q7TSH2	yes	NA	131970	327730	169570	NA	3	NA	220120	252280	186560	NA	3	286310	221420	NA	NA	215130	3	NA	NA	239860	223660	NA	2	212620	157100	253410	163910	96952	5	102120	242380	161460	208880	171760	5	NA	NA	NA	NA	175030	1	NA	114390	166480	NA
Q8BWR2	FVESDADEELLFNIPFTGNVK	Q8BWR2	yes	NA	NA	1428800	929510	624660	3	713980	1011800	1526300	NA	NA	3	1213300	NA	NA	NA	NA	1	864290	NA	NA	NA	1056400	2	NA	1089400	1273400	1156400	398590	4	NA	NA	987880	1398300	713610	3	NA	NA	NA	NA	1547900	1	639330	NA	NA	NA
O35681	HDLIGQVVLDNLLELAEQPPDRPLWR	O35681	yes	398590	264260	NA	384190	NA	3	754240	NA	1065200	761460	NA	3	861770	824310	960810	NA	NA	3	306650	NA	NA	NA	1591700	2	2703000	1787300	NA	1910000	1663000	4	258290	NA	435810	1315200	479350	4	NA	NA	NA	178190	NA	1	1381300	1106200	1469900	811010
P97467	NNLVIFHR	P97467	yes	815390	752000	NA	969490	NA	3	NA	1107500	2754800	929120	NA	3	2009900	1198400	2377200	NA	NA	3	1238900	4665600	786820	1276600	NA	4	1433700	2836800	2722500	NA	NA	3	1206000	1583500	NA	NA	NA	2	1270500	NA	NA	NA	NA	1	NA	NA	NA	NA
Q8R1U2	RASLEPEQEAGHQTEGK	Q8R1U2	yes	NA	263290	346830	299610	NA	3	NA	430510	337600	367100	NA	3	328020	357380	NA	NA	NA	2	NA	296940	221250	289850	NA	3	266390	426200	341170	NA	NA	3	152120	NA	180210	NA	NA	2	259180	NA	NA	NA	NA	1	NA	NA	NA	NA
Q9QZE5	SSPEPVALTESETEYVIR	Q9QZE5	yes	NA	NA	1683000	1743700	568170	3	828950	1123600	2874600	1707500	1049900	5	2254400	1371900	1858900	NA	1686600	4	1782400	1840200	NA	1468000	NA	3	1390400	NA	1421500	1383900	954760	4	NA	2023300	1684000	949410	943370	4	NA	NA	NA	NA	941790	1	1049800	900080	1006800	509570
P41242	SVGVSAPAGGQEAEGSAPTR	P41242	yes	NA	1247000	2389700	1412500	NA	3	1437100	1954300	2463400	1450100	NA	4	2458200	1812500	1615800	1752700	NA	4	1985500	1824600	1529100	2024300	NA	4	1907700	2627300	2749700	NA	NA	3	1179300	1970100	2272600	NA	NA	3	1658600	NA	NA	NA	NA	1	NA	NA	NA	NA
O88958	AIEEGVNHMWTVSAFQQHPR	O88958	yes	630760	2561700	NA	NA	NA	2	NA	1561700	1876800	1210900	1135700	4	3121200	NA	1637700	NA	NA	2	3143100	4544900	NA	4748000	NA	3	3628100	NA	3683000	4606500	2089700	4	NA	NA	4676100	NA	2870700	2	1674800	NA	NA	NA	NA	1	NA	2037200	NA	NA
Q62178	DHFLMDEHVVGTPLLVK	Q62178	yes	618860	903360	NA	NA	NA	2	NA	1696300	1784500	1520100	946120	4	NA	1471700	NA	789050	NA	2	NA	NA	1361100	NA	1248400	2	NA	NA	1643600	1236700	874330	3	999120	1273200	1481800	NA	NA	3	1086100	NA	NA	NA	NA	1	NA	614780	1364800	NA
O35089	NPIDQGNPAR	O35089	yes	1083400	NA	NA	NA	1448100	2	NA	NA	NA	NA	1660700	1	NA	1317000	NA	NA	NA	1	1813700	1892000	NA	NA	1553000	3	1805100	1824100	NA	1988700	NA	3	NA	NA	NA	1678200	NA	1	NA	NA	NA	NA	1143700	1	993910	NA	NA	NA
P97393	AFFADLPDPLIPYSLHPELLEAAK	P97393	yes	NA	NA	2180600	NA	NA	1	NA	NA	NA	1154600	NA	1	2077400	NA	NA	NA	NA	1	1343100	1187900	1749100	1580800	987430	5	1761300	672400	NA	1171600	NA	3	916720	1793100	NA	NA	NA	2	NA	NA	NA	NA	1178200	1	NA	NA	1323300	NA
Q3UI43	ALGAQASVGSR	Q3UI43	yes	NA	194460	NA	NA	NA	1	NA	2584000	2803200	1556100	NA	3	2881600	1966300	2928200	NA	NA	3	389560	NA	200360	NA	353780	3	1876200	1813800	2471700	NA	NA	3	NA	522520	370490	NA	NA	2	NA	NA	278400	NA	NA	1	404230	169160	NA	NA
Q9CY57	ASMQQQQQLASAR	Q9CY57	yes	NA	NA	NA	NA	NA	0	NA	NA	NA	NA	NA	0	NA	NA	NA	NA	1315700	1	1424100	NA	NA	NA	1170300	2	1369100	1655000	NA	1599800	NA	3	1349800	NA	1251500	1723700	NA	3	NA	NA	742440	NA	NA	1	NA	950250	937370	NA
Q9R0H0	EIENLILNDPDFQHEDYNFLTR	Q9R0H0	yes	NA	NA	NA	NA	NA	0	NA	NA	1452100	NA	NA	1	NA	NA	NA	NA	NA	0	NA	NA	2195700	NA	NA	1	1363300	NA	2209500	NA	1407200	3	NA	NA	1960100	4006500	NA	2	NA	NA	NA	NA	NA	0	1020600	1256400	1853400	1036400
P47758	SAAPSTLDSSSTAPAQLGK	P47758	yes	NA	NA	NA	NA	NA	0	NA	1002000	1606500	1129400	NA	3	NA	912270	NA	NA	NA	1	1213700	NA	1387000	1961300	NA	3	NA	1293700	1669600	1223800	NA	3	NA	1470400	1601100	NA	NA	2	NA	NA	NA	NA	NA	0	NA	NA	722120	NA
[truncated: 2 more columns]
