# Supplementary material for: Re-establishment of the epigenetic state and rescue of kinome deregulation in Ts65Dn mice upon treatment with green tea extract and environmental enrichment
Source: Sci Rep. 2020 Sep 29;10:16023. doi: 10.1038/s41598-020-72625-z (PMC7524756; doi:10.1038/s41598-020-72625-z)
Supplement: Supplementary file 10 — Supplementary Table 8. [file 41598_2020_72625_MOESM10_ESM.xlsx]

## Sheet: TableS8_myresults_WT_NT-WT_gree
Protein	Label	log2FC	SE	Tvalue	DF	pvalue	adj.pvalue
A2A432	WT_NT-WT_EGCG_-_TS_NT-TS_EGCG	-0.214352	0.311046	-0.689134	14	0.502002	0.851139
A2A5R2	WT_NT-WT_EGCG_-_TS_NT-TS_EGCG	-0.375742	0.434916	-0.863942	10	0.407865	0.812132
A2A699	WT_NT-WT_EGCG_-_TS_NT-TS_EGCG	-0.295058	0.0954475	-3.09131	14	0.00796874	0.14468
A2AG50	WT_NT-WT_EGCG_-_TS_NT-TS_EGCG	0.233146	0.213236	1.09338	19	0.287898	0.74195
A2AGT5	WT_NT-WT_EGCG_-_TS_NT-TS_EGCG	0.0968791	0.263371	0.367843	15	0.718129	0.931492
A2AJI0	WT_NT-WT_EGCG_-_TS_NT-TS_EGCG	0.207171	0.206319	1.00413	15	0.331239	0.771624
A2ALS5	WT_NT-WT_EGCG_-_TS_NT-TS_EGCG	0.383171	0.151098	2.53591	67	0.0135538	0.194961
A2AM05	WT_NT-WT_EGCG_-_TS_NT-TS_EGCG	-0.181729	0.159286	-1.1409	19	0.26809	0.723703
A2AN08	WT_NT-WT_EGCG_-_TS_NT-TS_EGCG	0.90903	0.66661	1.36366	15	0.192791	0.642823
A2AQ25	WT_NT-WT_EGCG_-_TS_NT-TS_EGCG	-0.112017	0.229278	-0.488563	14	0.632715	0.90433
A2AWA9	WT_NT-WT_EGCG_-_TS_NT-TS_EGCG	-0.041997	0.325756	-0.128922	16	0.899026	0.982919
A2RT62	WT_NT-WT_EGCG_-_TS_NT-TS_EGCG	0.146631	0.167167	0.877155	15	0.394234	0.80345
A6H5Z3	WT_NT-WT_EGCG_-_TS_NT-TS_EGCG	-0.153873	0.268693	-0.572672	13	0.576638	0.887848
B0F2B4	WT_NT-WT_EGCG_-_TS_NT-TS_EGCG	0.191818	0.463234	0.414084	14	0.685087	0.920134
B0V2N1	WT_NT-WT_EGCG_-_TS_NT-TS_EGCG	-0.196847	0.0798404	-2.46551	100	0.015385	0.206447
B1AXV0	WT_NT-WT_EGCG_-_TS_NT-TS_EGCG	0.307135	0.298066	1.03043	15	0.319139	0.769217
B1AZP2	WT_NT-WT_EGCG_-_TS_NT-TS_EGCG	-0.233139	0.0847865	-2.74972	13	0.0165466	0.215373
B2RSH2	WT_NT-WT_EGCG_-_TS_NT-TS_EGCG	-0.122685	0.0871233	-1.40817	76	0.163158	0.608592
B2RXS4	WT_NT-WT_EGCG_-_TS_NT-TS_EGCG	-0.280052	0.341587	-0.819855	14	0.426037	0.816483
B9EJA2	WT_NT-WT_EGCG_-_TS_NT-TS_EGCG	0.0722497	0.117082	0.617084	57	0.539636	0.871659
B9EKR1	WT_NT-WT_EGCG_-_TS_NT-TS_EGCG	-0.0487317	0.065565	-0.743257	142	0.458554	0.832181
D3YVF0	WT_NT-WT_EGCG_-_TS_NT-TS_EGCG	0.0212308	0.0805016	0.263731	122	0.792432	0.949759
D3YXK2	WT_NT-WT_EGCG_-_TS_NT-TS_EGCG	-0.172726	0.316448	-0.545828	15	0.59321	0.890395
D3Z7P3	WT_NT-WT_EGCG_-_TS_NT-TS_EGCG	-0.157169	0.0837502	-1.87664	313	0.0614972	0.404169
E9PUL5	WT_NT-WT_EGCG_-_TS_NT-TS_EGCG	0.00939038	0.107918	0.087014	53	0.930988	0.990112
E9Q401	WT_NT-WT_EGCG_-_TS_NT-TS_EGCG	0.10481	0.107658	0.973549	171	0.331656	0.771624
F6SEU4	WT_NT-WT_EGCG_-_TS_NT-TS_EGCG	-0.100447	0.0838689	-1.19766	355	0.231848	0.697872
F8VPU2	WT_NT-WT_EGCG_-_TS_NT-TS_EGCG	-0.377902	0.290383	-1.30139	13	0.215716	0.674187
G5E829	WT_NT-WT_EGCG_-_TS_NT-TS_EGCG	-0.0215142	0.0555658	-0.387185	369	0.698842	0.926673
G5E8K5	WT_NT-WT_EGCG_-_TS_NT-TS_EGCG	-0.0987334	0.09922	-0.995095	123	0.321644	0.769217
O08529	WT_NT-WT_EGCG_-_TS_NT-TS_EGCG	0.0479084	0.077556	0.617726	154	0.537669	0.871659
O08532	WT_NT-WT_EGCG_-_TS_NT-TS_EGCG	-0.119755	0.0908966	-1.31749	134	0.189923	0.64071
O08539	WT_NT-WT_EGCG_-_TS_NT-TS_EGCG	0.0438564	0.0938983	0.467063	312	0.640781	0.907889
O08547	WT_NT-WT_EGCG_-_TS_NT-TS_EGCG	-0.132797	0.136999	-0.969326	68	0.335818	0.773773
O08553	WT_NT-WT_EGCG_-_TS_NT-TS_EGCG	-0.00114824	0.0470729	-0.0243929	454	0.98055	0.994861
O08582	WT_NT-WT_EGCG_-_TS_NT-TS_EGCG	-0.00638962	0.254828	-0.0250743	15	0.980326	0.994861
O08585	WT_NT-WT_EGCG_-_TS_NT-TS_EGCG	-0.0890021	0.0573311	-1.55242	71	0.125008	0.56229
O08586	WT_NT-WT_EGCG_-_TS_NT-TS_EGCG	0.194738	0.301799	0.645259	14	0.529193	0.870657
O08599	WT_NT-WT_EGCG_-_TS_NT-TS_EGCG	0.0666401	0.0648473	1.02765	534	0.304582	0.759355
O08638	WT_NT-WT_EGCG_-_TS_NT-TS_EGCG	-0.653966	0.327451	-1.99714	11	0.0711517	0.434983
O08688	WT_NT-WT_EGCG_-_TS_NT-TS_EGCG	0.288248	0.381578	0.755409	14	0.462524	0.832181
O08709	WT_NT-WT_EGCG_-_TS_NT-TS_EGCG	-0.0715386	0.0886081	-0.807359	264	0.420186	0.816483
O08749	WT_NT-WT_EGCG_-_TS_NT-TS_EGCG	-0.263573	0.0877378	-3.00409	168	0.00307146	0.0891889
O08756	WT_NT-WT_EGCG_-_TS_NT-TS_EGCG	-0.0688942	0.09647	-0.714151	101	0.476781	0.836829
O08759	WT_NT-WT_EGCG_-_TS_NT-TS_EGCG	0.241946	0.345829	0.699611	13	0.496499	0.848291
O08788	WT_NT-WT_EGCG_-_TS_NT-TS_EGCG	0.0980623	0.0803766	1.22004	404	0.223163	0.678061
O08795	WT_NT-WT_EGCG_-_TS_NT-TS_EGCG	-0.0680663	0.06947	-0.979793	60	0.331123	0.771624
O08807	WT_NT-WT_EGCG_-_TS_NT-TS_EGCG	-0.436469	0.204338	-2.13602	14	0.0508225	0.376183
O08848	WT_NT-WT_EGCG_-_TS_NT-TS_EGCG	0.165681	0.175188	0.945731	15	0.359272	0.789141
O08914	WT_NT-WT_EGCG_-_TS_NT-TS_EGCG	0.06996	0.101906	0.686515	57	0.495172	0.848291
O08915	WT_NT-WT_EGCG_-_TS_NT-TS_EGCG	-0.126625	0.222883	-0.568125	16	0.577837	0.888443
O08917	WT_NT-WT_EGCG_-_TS_NT-TS_EGCG	-0.0498461	0.102349	-0.487019	53	0.628253	0.903154
O08919	WT_NT-WT_EGCG_-_TS_NT-TS_EGCG	-0.0485715	0.0866159	-0.560768	14	0.583819	0.890395
O08989	WT_NT-WT_EGCG_-_TS_NT-TS_EGCG	0.278346	0.125704	2.21429	12	0.0469174	0.367652
O08992	WT_NT-WT_EGCG_-_TS_NT-TS_EGCG	-0.0101561	0.264145	-0.038449	15	0.969837	0.994403
O08997	WT_NT-WT_EGCG_-_TS_NT-TS_EGCG	-0.161846	0.164091	-0.986318	31	0.331613	0.771624
O09061	WT_NT-WT_EGCG_-_TS_NT-TS_EGCG	-0.0128005	0.120626	-0.106117	117	0.915671	0.988398
O09111	WT_NT-WT_EGCG_-_TS_NT-TS_EGCG	0.143518	0.321417	0.446517	15	0.661602	0.911997
O09114	WT_NT-WT_EGCG_-_TS_NT-TS_EGCG	0.122827	0.331659	0.370341	16	0.715985	0.931375
O09131	WT_NT-WT_EGCG_-_TS_NT-TS_EGCG	0.0484994	0.499421	0.0971113	13	0.924119	0.990025
O09167	WT_NT-WT_EGCG_-_TS_NT-TS_EGCG	-0.221701	0.209433	-1.05858	18	0.303792	0.759355
O09172	WT_NT-WT_EGCG_-_TS_NT-TS_EGCG	-0.301036	0.398237	-0.755922	14	0.462226	0.832181
O35083	WT_NT-WT_EGCG_-_TS_NT-TS_EGCG	0.604117	0.650018	0.929385	14	0.368438	0.792124
O35098	WT_NT-WT_EGCG_-_TS_NT-TS_EGCG	0.170505	0.103459	1.64803	244	0.100633	0.513002
O35114	WT_NT-WT_EGCG_-_TS_NT-TS_EGCG	-0.445887	0.300092	-1.48583	12	0.163116	0.608592
O35127	WT_NT-WT_EGCG_-_TS_NT-TS_EGCG	-0.0242668	0.197201	-0.123056	36	0.902747	0.982919
O35129	WT_NT-WT_EGCG_-_TS_NT-TS_EGCG	0.0263662	0.0913638	0.288584	167	0.773258	0.948169
O35136	WT_NT-WT_EGCG_-_TS_NT-TS_EGCG	-0.00931037	0.115302	-0.0807475	76	0.935855	0.990112
O35215	WT_NT-WT_EGCG_-_TS_NT-TS_EGCG	-0.158115	0.161898	-0.976638	51	0.333358	0.771669
O35226	WT_NT-WT_EGCG_-_TS_NT-TS_EGCG	0.127335	0.156538	0.813443	33	0.421795	0.816483
O35239	WT_NT-WT_EGCG_-_TS_NT-TS_EGCG	0.251228	0.288208	0.871689	15	0.397116	0.804152
O35250	WT_NT-WT_EGCG_-_TS_NT-TS_EGCG	0.161198	0.216641	0.744079	18	0.466432	0.834831
O35286	WT_NT-WT_EGCG_-_TS_NT-TS_EGCG	0.496761	0.23548	2.10957	16	0.0509995	0.376183
O35295	WT_NT-WT_EGCG_-_TS_NT-TS_EGCG	-0.0365901	0.0557917	-0.655834	114	0.513252	0.865736
O35316	WT_NT-WT_EGCG_-_TS_NT-TS_EGCG	0.0876524	0.580193	0.151074	15	0.88193	0.977366
O35343	WT_NT-WT_EGCG_-_TS_NT-TS_EGCG	0.0582121	0.232234	0.250662	51	0.803083	0.953819
O35344	WT_NT-WT_EGCG_-_TS_NT-TS_EGCG	0.599254	0.147612	4.05964	32	0.000296107	0.0188686
O35345	WT_NT-WT_EGCG_-_TS_NT-TS_EGCG	-0.275523	0.309884	-0.889118	15	0.387976	0.801306
O35381	WT_NT-WT_EGCG_-_TS_NT-TS_EGCG	-0.206914	0.107083	-1.93228	83	0.0567357	0.387356
O35382	WT_NT-WT_EGCG_-_TS_NT-TS_EGCG	-0.220162	0.145828	-1.50974	29	0.14193	0.58576
O35405	WT_NT-WT_EGCG_-_TS_NT-TS_EGCG	-0.232421	0.272312	-0.853509	14	0.407744	0.812132
O35449	WT_NT-WT_EGCG_-_TS_NT-TS_EGCG	-0.0580759	0.283363	-0.204952	11	0.841353	0.96366
O35459	WT_NT-WT_EGCG_-_TS_NT-TS_EGCG	0.556758	0.334293	1.66548	13	0.119718	0.555937
O35465	WT_NT-WT_EGCG_-_TS_NT-TS_EGCG	0.0354455	0.128683	0.275447	19	0.785946	0.949759
O35495	WT_NT-WT_EGCG_-_TS_NT-TS_EGCG	0.00369421	0.288742	0.0127941	14	0.989973	0.996961
O35526	WT_NT-WT_EGCG_-_TS_NT-TS_EGCG	0.150842	0.0888511	1.6977	182	0.0912744	0.4946
O35593	WT_NT-WT_EGCG_-_TS_NT-TS_EGCG	0.196585	0.167315	1.17494	36	0.247731	0.709124
O35609	WT_NT-WT_EGCG_-_TS_NT-TS_EGCG	-0.172247	0.0988166	-1.7431	29	0.0919121	0.494944
O35621	WT_NT-WT_EGCG_-_TS_NT-TS_EGCG	0.114986	0.421611	0.272731	10	0.790609	0.949759
O35633	WT_NT-WT_EGCG_-_TS_NT-TS_EGCG	-0.0651198	0.103244	-0.630736	72	0.53021	0.870657
O35639	WT_NT-WT_EGCG_-_TS_NT-TS_EGCG	0.211972	0.268092	0.790666	15	0.441461	0.828312
O35643	WT_NT-WT_EGCG_-_TS_NT-TS_EGCG	0.16031	0.0882316	1.81693	258	0.0703887	0.4329
O35658	WT_NT-WT_EGCG_-_TS_NT-TS_EGCG	0.136097	0.11866	1.14694	51	0.256757	0.716684
O35678	WT_NT-WT_EGCG_-_TS_NT-TS_EGCG	0.0337527	0.147215	0.229275	116	0.819059	0.955707
O35685	WT_NT-WT_EGCG_-_TS_NT-TS_EGCG	0.160194	0.0956239	1.67525	99	0.0970407	0.504788
O35737	WT_NT-WT_EGCG_-_TS_NT-TS_EGCG	0.460922	0.164685	2.7988	18	0.0118671	0.188726
O35841	WT_NT-WT_EGCG_-_TS_NT-TS_EGCG	-0.000199343	0.252438	-0.000789672	14	0.999381	0.999717
O35857	WT_NT-WT_EGCG_-_TS_NT-TS_EGCG	0.0359315	0.110056	0.326485	18	0.747823	0.944292
O35864	WT_NT-WT_EGCG_-_TS_NT-TS_EGCG	-0.3747	0.181828	-2.06074	24	0.0503243	0.376183
O35874	WT_NT-WT_EGCG_-_TS_NT-TS_EGCG	-0.144321	0.147049	-0.981448	34	0.333305	0.771669
O35887	WT_NT-WT_EGCG_-_TS_NT-TS_EGCG	0.172366	0.234048	0.736457	19	0.470449	0.834831
O35927	WT_NT-WT_EGCG_-_TS_NT-TS_EGCG	0.147279	0.135011	1.09087	131	0.277333	0.729543
O35943	WT_NT-WT_EGCG_-_TS_NT-TS_EGCG	0.0702848	0.349417	0.201149	13	0.843695	0.96366
O35969	WT_NT-WT_EGCG_-_TS_NT-TS_EGCG	0.102874	0.277137	0.371202	14	0.716044	0.931375
O54692	WT_NT-WT_EGCG_-_TS_NT-TS_EGCG	0.0047791	0.320364	0.0149178	13	0.988324	0.99673
O54734	WT_NT-WT_EGCG_-_TS_NT-TS_EGCG	0.122381	0.161095	0.759679	27	0.454029	0.832181
O54774	WT_NT-WT_EGCG_-_TS_NT-TS_EGCG	0.0607995	0.0844967	0.719549	213	0.472591	0.834831
O54781	WT_NT-WT_EGCG_-_TS_NT-TS_EGCG	0.21261	0.124809	1.70349	9	0.122677	0.561619
O54829	WT_NT-WT_EGCG_-_TS_NT-TS_EGCG	0.00855861	0.158792	0.0538983	53	0.957219	0.992129
O54833	WT_NT-WT_EGCG_-_TS_NT-TS_EGCG	0.0267056	0.162904	0.163934	37	0.870675	0.974074
O54865	WT_NT-WT_EGCG_-_TS_NT-TS_EGCG	-0.0517827	0.189619	-0.273089	15	0.788509	0.949759
O54901	WT_NT-WT_EGCG_-_TS_NT-TS_EGCG	0.218937	0.155186	1.41081	18	0.175351	0.625593
O54946	WT_NT-WT_EGCG_-_TS_NT-TS_EGCG	-0.163384	0.298291	-0.547733	14	0.592501	0.890395
O54962	WT_NT-WT_EGCG_-_TS_NT-TS_EGCG	-0.650114	0.295173	-2.20249	15	0.0436876	0.352885
O54983	WT_NT-WT_EGCG_-_TS_NT-TS_EGCG	-0.0351844	0.0681553	-0.516239	256	0.606133	0.898236
O54984	WT_NT-WT_EGCG_-_TS_NT-TS_EGCG	-0.156998	0.135649	-1.15739	32	0.255681	0.716266
O54988	WT_NT-WT_EGCG_-_TS_NT-TS_EGCG	-0.405671	0.162841	-2.49121	30	0.0184895	0.227547
O54991	WT_NT-WT_EGCG_-_TS_NT-TS_EGCG	-0.0523147	0.0987958	-0.529523	137	0.5973	0.890395
O55013	WT_NT-WT_EGCG_-_TS_NT-TS_EGCG	0.145953	0.19915	0.732877	16	0.474234	0.834831
O55017	WT_NT-WT_EGCG_-_TS_NT-TS_EGCG	-0.246896	0.0987646	-2.49984	18	0.0223155	0.24725
O55022	WT_NT-WT_EGCG_-_TS_NT-TS_EGCG	-0.0784231	0.143816	-0.545303	56	0.587711	0.890395
O55023	WT_NT-WT_EGCG_-_TS_NT-TS_EGCG	0.0282261	0.101329	0.278559	83	0.781276	0.948169
O55026	WT_NT-WT_EGCG_-_TS_NT-TS_EGCG	0.171937	0.44331	0.387849	13	0.704404	0.927474
O55029	WT_NT-WT_EGCG_-_TS_NT-TS_EGCG	-0.172989	0.19865	-0.87082	15	0.397576	0.804152
O55042	WT_NT-WT_EGCG_-_TS_NT-TS_EGCG	-0.263498	0.109469	-2.40707	38	0.0210465	0.245265
O55074	WT_NT-WT_EGCG_-_TS_NT-TS_EGCG	0.243099	0.314522	0.772916	16	0.45084	0.832181
O55091	WT_NT-WT_EGCG_-_TS_NT-TS_EGCG	-0.867513	0.791167	-1.0965	14	0.291364	0.746531
O55100	WT_NT-WT_EGCG_-_TS_NT-TS_EGCG	0.192646	0.130157	1.4801	14	0.160995	0.608592
O55106	WT_NT-WT_EGCG_-_TS_NT-TS_EGCG	-0.215636	0.208711	-1.03318	14	0.319038	0.769217
O55125	WT_NT-WT_EGCG_-_TS_NT-TS_EGCG	-0.391784	0.14015	-2.79547	129	0.00597481	0.125474
O55126	WT_NT-WT_EGCG_-_TS_NT-TS_EGCG	-0.119368	0.0438264	-2.72365	73	0.00807282	0.14468
O55128	WT_NT-WT_EGCG_-_TS_NT-TS_EGCG	0.207571	0.276055	0.75192	13	0.465496	0.834255
O55131	WT_NT-WT_EGCG_-_TS_NT-TS_EGCG	-0.0282512	0.0727839	-0.388152	197	0.698323	0.926589
O55135	WT_NT-WT_EGCG_-_TS_NT-TS_EGCG	-0.091862	0.370981	-0.247619	10	0.809439	0.953819
O55143	WT_NT-WT_EGCG_-_TS_NT-TS_EGCG	-0.10075	0.0718643	-1.40195	380	0.161747	0.608592
O55234	WT_NT-WT_EGCG_-_TS_NT-TS_EGCG	0.0750002	0.170732	0.439286	87	0.661544	0.911997
O70133	WT_NT-WT_EGCG_-_TS_NT-TS_EGCG	0.070708	0.122886	0.575396	85	0.566543	0.884449
O70161	WT_NT-WT_EGCG_-_TS_NT-TS_EGCG	0.0530939	0.078554	0.675891	247	0.499742	0.848998
O70172	WT_NT-WT_EGCG_-_TS_NT-TS_EGCG	-0.0412934	0.209318	-0.197276	36	0.844721	0.96366
O70194	WT_NT-WT_EGCG_-_TS_NT-TS_EGCG	0.0626245	0.458412	0.136612	15	0.893154	0.980894
O70251	WT_NT-WT_EGCG_-_TS_NT-TS_EGCG	0.201892	0.101205	1.99487	56	0.0509321	0.376183
O70252	WT_NT-WT_EGCG_-_TS_NT-TS_EGCG	0.0921941	0.0818196	1.1268	73	0.263519	0.720772
O70293	WT_NT-WT_EGCG_-_TS_NT-TS_EGCG	-0.063025	0.317108	-0.198749	15	0.845128	0.96366
O70310	WT_NT-WT_EGCG_-_TS_NT-TS_EGCG	0.421283	0.229843	1.83292	35	0.0753327	0.44746
O70318	WT_NT-WT_EGCG_-_TS_NT-TS_EGCG	0.0753071	0.112091	0.671839	223	0.502381	0.851154
O70325	WT_NT-WT_EGCG_-_TS_NT-TS_EGCG	-0.229809	0.142566	-1.61195	18	0.124369	0.561619
O70435	WT_NT-WT_EGCG_-_TS_NT-TS_EGCG	0.00813235	0.107998	0.0753011	56	0.940243	0.990112
O70439	WT_NT-WT_EGCG_-_TS_NT-TS_EGCG	-0.0113624	0.211572	-0.0537048	9	0.958344	0.992129
O70443	WT_NT-WT_EGCG_-_TS_NT-TS_EGCG	0.0562646	0.128937	0.436371	85	0.663674	0.912204
O70480	WT_NT-WT_EGCG_-_TS_NT-TS_EGCG	-0.215622	0.242515	-0.889106	13	0.390102	0.801306
O70492	WT_NT-WT_EGCG_-_TS_NT-TS_EGCG	-0.187569	0.217768	-0.861325	17	0.401045	0.805696
O70493	WT_NT-WT_EGCG_-_TS_NT-TS_EGCG	0.102987	0.146653	0.702249	44	0.486222	0.844772
O70503	WT_NT-WT_EGCG_-_TS_NT-TS_EGCG	0.621668	0.374874	1.65834	18	0.114573	0.545294
O70589	WT_NT-WT_EGCG_-_TS_NT-TS_EGCG	0.134923	0.154428	0.873695	63	0.385603	0.801306
O70591	WT_NT-WT_EGCG_-_TS_NT-TS_EGCG	-0.395769	0.10933	-3.61995	16	0.00230022	0.0753814
O88271	WT_NT-WT_EGCG_-_TS_NT-TS_EGCG	0.191481	0.349678	0.547592	14	0.592596	0.890395
O88307	WT_NT-WT_EGCG_-_TS_NT-TS_EGCG	-0.563908	0.277643	-2.03106	16	0.0592064	0.394824
O88342	WT_NT-WT_EGCG_-_TS_NT-TS_EGCG	-0.0900162	0.0676162	-1.33128	330	0.184016	0.634784
O88343	WT_NT-WT_EGCG_-_TS_NT-TS_EGCG	-0.190097	0.112509	-1.68962	165	0.0929898	0.495458
O88384	WT_NT-WT_EGCG_-_TS_NT-TS_EGCG	-0.141343	0.291655	-0.484626	15	0.634942	0.90491
O88441	WT_NT-WT_EGCG_-_TS_NT-TS_EGCG	0.0979674	0.139271	0.703432	54	0.484809	0.843817
O88447	WT_NT-WT_EGCG_-_TS_NT-TS_EGCG	0.324253	0.111872	2.89844	76	0.00489871	0.115151
O88448	WT_NT-WT_EGCG_-_TS_NT-TS_EGCG	0.0562595	0.25645	0.219378	14	0.829522	0.961522
O88456	WT_NT-WT_EGCG_-_TS_NT-TS_EGCG	0.037581	0.169069	0.222282	81	0.824654	0.959308
O88485	WT_NT-WT_EGCG_-_TS_NT-TS_EGCG	0.404485	0.161262	2.50824	52	0.0152916	0.206447
O88487	WT_NT-WT_EGCG_-_TS_NT-TS_EGCG	0.380614	0.217541	1.74962	16	0.0993355	0.51128
O88507	WT_NT-WT_EGCG_-_TS_NT-TS_EGCG	-0.0037668	0.253691	-0.014848	17	0.988326	0.99673
O88531	WT_NT-WT_EGCG_-_TS_NT-TS_EGCG	-0.0582475	0.108769	-0.535517	34	0.595778	0.890395
O88543	WT_NT-WT_EGCG_-_TS_NT-TS_EGCG	0.0342278	0.0889225	0.384917	141	0.700879	0.927474
O88544	WT_NT-WT_EGCG_-_TS_NT-TS_EGCG	-0.172673	0.101073	-1.7084	95	0.0908277	0.4946
O88545	WT_NT-WT_EGCG_-_TS_NT-TS_EGCG	-0.34504	0.285526	-1.20844	15	0.245585	0.708522
O88569	WT_NT-WT_EGCG_-_TS_NT-TS_EGCG	-0.000117029	0.07486	-0.00156331	182	0.998754	0.999717
O88587	WT_NT-WT_EGCG_-_TS_NT-TS_EGCG	0.114651	0.287371	0.398967	15	0.69554	0.924309
O88643	WT_NT-WT_EGCG_-_TS_NT-TS_EGCG	-0.0335771	0.179223	-0.187348	71	0.851922	0.966523
O88685	WT_NT-WT_EGCG_-_TS_NT-TS_EGCG	0.0827877	0.103443	0.800321	137	0.42491	0.816483
O88712	WT_NT-WT_EGCG_-_TS_NT-TS_EGCG	0.107406	0.13782	0.77932	70	0.438418	0.828312
O88737	WT_NT-WT_EGCG_-_TS_NT-TS_EGCG	-0.0203222	0.054689	-0.371595	766	0.710297	0.9306
O88741	WT_NT-WT_EGCG_-_TS_NT-TS_EGCG	0.13852	0.105256	1.31602	70	0.19246	0.642653
O88746	WT_NT-WT_EGCG_-_TS_NT-TS_EGCG	0.0102767	0.116036	0.0885648	35	0.929933	0.990112
O88844	WT_NT-WT_EGCG_-_TS_NT-TS_EGCG	-0.00183055	0.103477	-0.0176904	158	0.985908	0.99673
O88845	WT_NT-WT_EGCG_-_TS_NT-TS_EGCG	-0.399651	0.188498	-2.12019	13	0.0538019	0.385692
O88851	WT_NT-WT_EGCG_-_TS_NT-TS_EGCG	-0.111545	0.207688	-0.537081	18	0.597789	0.890395
O88910	WT_NT-WT_EGCG_-_TS_NT-TS_EGCG	-0.00415464	0.0567742	-0.0731784	13	0.942778	0.990262
O88935	WT_NT-WT_EGCG_-_TS_NT-TS_EGCG	-0.065469	0.0500695	-1.30756	536	0.191582	0.642653
O88952	WT_NT-WT_EGCG_-_TS_NT-TS_EGCG	-0.106228	0.277953	-0.382182	10	0.710323	0.9306
O89023	WT_NT-WT_EGCG_-_TS_NT-TS_EGCG	0.39088	0.218422	1.78956	13	0.0968336	0.504788
O89026	WT_NT-WT_EGCG_-_TS_NT-TS_EGCG	-0.0474821	0.285472	-0.166328	13	0.870458	0.974074
O89051	WT_NT-WT_EGCG_-_TS_NT-TS_EGCG	-0.0998855	0.255778	-0.390516	13	0.702479	0.927474
O89053	WT_NT-WT_EGCG_-_TS_NT-TS_EGCG	0.163853	0.0939971	1.74317	205	0.0828029	0.469012
O89086	WT_NT-WT_EGCG_-_TS_NT-TS_EGCG	-0.335255	0.391154	-0.857091	17	0.403316	0.807335
O89112	WT_NT-WT_EGCG_-_TS_NT-TS_EGCG	0.0100627	0.104158	0.0966098	85	0.923264	0.990025
P00405	WT_NT-WT_EGCG_-_TS_NT-TS_EGCG	0.227461	0.118102	1.92597	75	0.0578987	0.392322
P00416	WT_NT-WT_EGCG_-_TS_NT-TS_EGCG	0.788839	0.971402	0.812062	16	0.428673	0.817056
P00493	WT_NT-WT_EGCG_-_TS_NT-TS_EGCG	-0.174536	0.0831699	-2.09854	166	0.0373708	0.330698
P00848	WT_NT-WT_EGCG_-_TS_NT-TS_EGCG	0.612692	0.543106	1.12813	15	0.276988	0.729518
P00920	WT_NT-WT_EGCG_-_TS_NT-TS_EGCG	-0.148597	0.110224	-1.34813	132	0.179925	0.632007
P01831	WT_NT-WT_EGCG_-_TS_NT-TS_EGCG	-0.0415825	0.0903107	-0.460438	57	0.646954	0.90829
P01942	WT_NT-WT_EGCG_-_TS_NT-TS_EGCG	0.113769	0.122932	0.925458	76	0.357657	0.789141
P02088	WT_NT-WT_EGCG_-_TS_NT-TS_EGCG	-0.137849	0.169014	-0.81561	106	0.416552	0.816483
P02089	WT_NT-WT_EGCG_-_TS_NT-TS_EGCG	0.517313	0.110313	4.68952	47	2.3832e-05	0.00341691
P03888	WT_NT-WT_EGCG_-_TS_NT-TS_EGCG	0.232532	0.294212	0.790355	16	0.440878	0.828312
P03899	WT_NT-WT_EGCG_-_TS_NT-TS_EGCG	-0.146236	0.276154	-0.529546	16	0.603698	0.896839
P03911	WT_NT-WT_EGCG_-_TS_NT-TS_EGCG	0.389258	1.07922	0.360684	11	0.725166	0.933519
P03921	WT_NT-WT_EGCG_-_TS_NT-TS_EGCG	0.541379	0.0447144	12.1075	33	1.0969e-13	2.51629e-10
P03930	WT_NT-WT_EGCG_-_TS_NT-TS_EGCG	0.0716976	0.196763	0.364385	16	0.720341	0.931492
P03995	WT_NT-WT_EGCG_-_TS_NT-TS_EGCG	0.171524	0.0686713	2.49776	309	0.013018	0.194961
P04370	WT_NT-WT_EGCG_-_TS_NT-TS_EGCG	0.0227864	0.0986245	0.231042	127	0.817654	0.955307
P04627	WT_NT-WT_EGCG_-_TS_NT-TS_EGCG	0.00610075	0.243619	0.0250422	16	0.980331	0.994861
P04925	WT_NT-WT_EGCG_-_TS_NT-TS_EGCG	-0.424671	0.152543	-2.78394	30	0.00920724	0.161232
P05063	WT_NT-WT_EGCG_-_TS_NT-TS_EGCG	0.0143812	0.0676388	0.212618	240	0.831806	0.961522
P05064	WT_NT-WT_EGCG_-_TS_NT-TS_EGCG	-0.0486946	0.0854362	-0.569952	375	0.569051	0.885211
P05132	WT_NT-WT_EGCG_-_TS_NT-TS_EGCG	0.067226	0.196972	0.341298	53	0.734229	0.937818
P05201	WT_NT-WT_EGCG_-_TS_NT-TS_EGCG	0.0212558	0.058424	0.363819	383	0.716194	0.931375
P05202	WT_NT-WT_EGCG_-_TS_NT-TS_EGCG	-0.239967	0.0619645	-3.87265	405	0.000125496	0.00992714
P05532	WT_NT-WT_EGCG_-_TS_NT-TS_EGCG	-0.227518	0.138696	-1.64041	14	0.123187	0.561619
P06151	WT_NT-WT_EGCG_-_TS_NT-TS_EGCG	0.212483	0.104583	2.03171	239	0.0432898	0.350907
P06745	WT_NT-WT_EGCG_-_TS_NT-TS_EGCG	0.022506	0.106303	0.211716	185	0.832562	0.961522
P06801	WT_NT-WT_EGCG_-_TS_NT-TS_EGCG	0.058106	0.0986207	0.589186	117	0.556872	0.879747
P06837	WT_NT-WT_EGCG_-_TS_NT-TS_EGCG	0.230755	0.221991	1.03948	140	0.300375	0.755557
P07310	WT_NT-WT_EGCG_-_TS_NT-TS_EGCG	-0.12942	0.347227	-0.372725	13	0.715359	0.931375
P07356	WT_NT-WT_EGCG_-_TS_NT-TS_EGCG	-0.396309	0.227382	-1.74292	13	0.104936	0.523619
P07724	WT_NT-WT_EGCG_-_TS_NT-TS_EGCG	-0.0156163	0.0520817	-0.299843	446	0.764437	0.948169
P07759	WT_NT-WT_EGCG_-_TS_NT-TS_EGCG	0.029007	0.296237	0.0979182	15	0.923294	0.990025
P07901	WT_NT-WT_EGCG_-_TS_NT-TS_EGCG	0.0365389	0.061734	0.591876	394	0.554273	0.877503
P08003	WT_NT-WT_EGCG_-_TS_NT-TS_EGCG	0.155489	0.13333	1.1662	36	0.251201	0.712305
P08030	WT_NT-WT_EGCG_-_TS_NT-TS_EGCG	-0.0276791	0.218496	-0.12668	35	0.899919	0.982919
P08113	WT_NT-WT_EGCG_-_TS_NT-TS_EGCG	0.111251	0.0770388	1.44409	430	0.149443	0.600095
P08226	WT_NT-WT_EGCG_-_TS_NT-TS_EGCG	0.0547393	0.120837	0.453	155	0.651182	0.90829
P08228	WT_NT-WT_EGCG_-_TS_NT-TS_EGCG	0.00967581	0.0645864	0.149812	72	0.881332	0.977366
P08249	WT_NT-WT_EGCG_-_TS_NT-TS_EGCG	-0.0182596	0.0415934	-0.439003	276	0.661003	0.911997
P08414	WT_NT-WT_EGCG_-_TS_NT-TS_EGCG	-0.269255	0.175466	-1.53451	51	0.131085	0.570605
P08551	WT_NT-WT_EGCG_-_TS_NT-TS_EGCG	0.166131	0.0748781	2.21869	330	0.027188	0.275871
P08553	WT_NT-WT_EGCG_-_TS_NT-TS_EGCG	0.224986	0.0804824	2.79547	383	0.00544331	0.120067
P08752	WT_NT-WT_EGCG_-_TS_NT-TS_EGCG	-0.0466789	0.0918604	-0.508151	124	0.61225	0.900799
P09103	WT_NT-WT_EGCG_-_TS_NT-TS_EGCG	0.00927365	0.0753977	0.122996	147	0.902278	0.982919
P09405	WT_NT-WT_EGCG_-_TS_NT-TS_EGCG	-0.000192838	0.0807217	-0.00238892	156	0.998097	0.999717
P09411	WT_NT-WT_EGCG_-_TS_NT-TS_EGCG	0.0405348	0.0609376	0.665186	339	0.506384	0.85667
P09528	WT_NT-WT_EGCG_-_TS_NT-TS_EGCG	-0.153699	0.130519	-1.1776	70	0.242944	0.70725
P09671	WT_NT-WT_EGCG_-_TS_NT-TS_EGCG	0.0859025	0.119668	0.717843	123	0.474216	0.834831
P09813	WT_NT-WT_EGCG_-_TS_NT-TS_EGCG	-0.998301	1.2549	-0.795522	15	0.438718	0.828312
P0C028	WT_NT-WT_EGCG_-_TS_NT-TS_EGCG	0.317635	0.21904	1.45012	15	0.167612	0.611375
P0C0A3	WT_NT-WT_EGCG_-_TS_NT-TS_EGCG	-0.220999	0.134736	-1.64024	13	0.124916	0.56229
P0C7L0	WT_NT-WT_EGCG_-_TS_NT-TS_EGCG	-0.386439	0.143278	-2.69712	19	0.0142778	0.198504
P10126	WT_NT-WT_EGCG_-_TS_NT-TS_EGCG	0.223284	0.1031	2.16571	186	0.0316065	0.302105
P10518	WT_NT-WT_EGCG_-_TS_NT-TS_EGCG	-0.470376	0.127827	-3.67978	97	0.000383511	0.0219944
P10605	WT_NT-WT_EGCG_-_TS_NT-TS_EGCG	0.00755118	0.0890242	0.0848216	102	0.932569	0.990112
P10630	WT_NT-WT_EGCG_-_TS_NT-TS_EGCG	0.222499	0.131376	1.6936	71	0.0947244	0.499535
P10637	WT_NT-WT_EGCG_-_TS_NT-TS_EGCG	0.0137113	0.0771594	0.177702	248	0.859102	0.969395
P10639	WT_NT-WT_EGCG_-_TS_NT-TS_EGCG	-0.0383986	0.125363	-0.306299	18	0.762892	0.948169
P10649	WT_NT-WT_EGCG_-_TS_NT-TS_EGCG	-0.183124	0.119918	-1.52708	151	0.128833	0.566785
P10852	WT_NT-WT_EGCG_-_TS_NT-TS_EGCG	0.0751241	0.0864169	0.869322	225	0.385598	0.801306
P10922	WT_NT-WT_EGCG_-_TS_NT-TS_EGCG	0.121711	0.2255	0.53974	14	0.597857	0.890395
P11031	WT_NT-WT_EGCG_-_TS_NT-TS_EGCG	0.344292	0.373954	0.920678	15	0.371789	0.79338
P11352	WT_NT-WT_EGCG_-_TS_NT-TS_EGCG	0.235653	0.121087	1.94614	18	0.0674211	0.421797
P11404	WT_NT-WT_EGCG_-_TS_NT-TS_EGCG	-0.0346358	0.106294	-0.325849	68	0.745539	0.943856
P11499	WT_NT-WT_EGCG_-_TS_NT-TS_EGCG	0.114337	0.0603114	1.89577	375	0.0587589	0.3946
P11627	WT_NT-WT_EGCG_-_TS_NT-TS_EGCG	0.05026	0.0925635	0.542979	166	0.587873	0.890395
P11798	WT_NT-WT_EGCG_-_TS_NT-TS_EGCG	0.0328131	0.146923	0.223335	229	0.823474	0.959036
P11881	WT_NT-WT_EGCG_-_TS_NT-TS_EGCG	0.351685	0.21212	1.65795	30	0.107749	0.532034
P11983	WT_NT-WT_EGCG_-_TS_NT-TS_EGCG	0.05229	0.0657726	0.795013	344	0.427154	0.816566
P12023	WT_NT-WT_EGCG_-_TS_NT-TS_EGCG	-0.0347145	0.136179	-0.254918	105	0.799285	0.953248
P12367	WT_NT-WT_EGCG_-_TS_NT-TS_EGCG	-0.00141411	0.103617	-0.0136474	128	0.989133	0.996955
P12382	WT_NT-WT_EGCG_-_TS_NT-TS_EGCG	0.115695	0.0884169	1.30852	291	0.19173	0.642653
P12658	WT_NT-WT_EGCG_-_TS_NT-TS_EGCG	-0.162266	0.110625	-1.46681	110	0.145281	0.594071
P12787	WT_NT-WT_EGCG_-_TS_NT-TS_EGCG	-0.0680872	0.168343	-0.404454	103	0.686717	0.921394
P12815	WT_NT-WT_EGCG_-_TS_NT-TS_EGCG	-0.0796702	0.102083	-0.780443	32	0.440865	0.828312
P12849	WT_NT-WT_EGCG_-_TS_NT-TS_EGCG	0.010145	0.160093	0.0633693	19	0.950134	0.992084
P12960	WT_NT-WT_EGCG_-_TS_NT-TS_EGCG	-0.156567	0.0544434	-2.87578	490	0.00420581	0.106769
P12961	WT_NT-WT_EGCG_-_TS_NT-TS_EGCG	0.631383	0.283429	2.22766	18	0.0388996	0.337314
P12970	WT_NT-WT_EGCG_-_TS_NT-TS_EGCG	-0.0852088	0.178221	-0.478108	19	0.638028	0.906276
P13020	WT_NT-WT_EGCG_-_TS_NT-TS_EGCG	0.160856	0.156335	1.02892	51	0.308374	0.761474
P13595	WT_NT-WT_EGCG_-_TS_NT-TS_EGCG	0.133938	0.0447198	2.99505	373	0.00292714	0.0875116
P13707	WT_NT-WT_EGCG_-_TS_NT-TS_EGCG	-0.0102554	0.07576	-0.135367	143	0.892512	0.980894
P14094	WT_NT-WT_EGCG_-_TS_NT-TS_EGCG	-0.0979826	0.073197	-1.33862	188	0.182313	0.634636
P14106	WT_NT-WT_EGCG_-_TS_NT-TS_EGCG	-0.275611	0.299886	-0.919053	15	0.372611	0.793658
P14115	WT_NT-WT_EGCG_-_TS_NT-TS_EGCG	-0.178354	0.11396	-1.56506	15	0.138418	0.58477
P14131	WT_NT-WT_EGCG_-_TS_NT-TS_EGCG	0.0551993	0.102132	0.540471	38	0.592026	0.890395
P14148	WT_NT-WT_EGCG_-_TS_NT-TS_EGCG	-0.523122	0.156815	-3.33591	55	0.00152828	0.0555192
P14152	WT_NT-WT_EGCG_-_TS_NT-TS_EGCG	-0.0768829	0.0648725	-1.18514	182	0.237508	0.698878
P14206	WT_NT-WT_EGCG_-_TS_NT-TS_EGCG	-0.0305125	0.128534	-0.237389	143	0.812695	0.954
P14211	WT_NT-WT_EGCG_-_TS_NT-TS_EGCG	0.17932	0.0902579	1.98675	181	0.048459	0.371807
P14231	WT_NT-WT_EGCG_-_TS_NT-TS_EGCG	-0.144364	0.104718	-1.3786	90	0.171434	0.61861
P14576	WT_NT-WT_EGCG_-_TS_NT-TS_EGCG	0.271354	0.319028	0.850565	16	0.40756	0.812132
P14685	WT_NT-WT_EGCG_-_TS_NT-TS_EGCG	0.189986	0.0973932	1.95071	80	0.0545932	0.385812
P14733	WT_NT-WT_EGCG_-_TS_NT-TS_EGCG	0.0999149	0.160893	0.621004	30	0.539287	0.871659
P14824	WT_NT-WT_EGCG_-_TS_NT-TS_EGCG	-0.00638832	0.0774043	-0.0825319	329	0.934274	0.990112
P14869	WT_NT-WT_EGCG_-_TS_NT-TS_EGCG	-0.169594	0.109024	-1.55556	75	0.124024	0.561619
P14873	WT_NT-WT_EGCG_-_TS_NT-TS_EGCG	0.115548	0.0416195	2.7763	954	0.00560579	0.121938
P15105	WT_NT-WT_EGCG_-_TS_NT-TS_EGCG	-0.0642745	0.0694389	-0.925627	221	0.35565	0.78827
P15116	WT_NT-WT_EGCG_-_TS_NT-TS_EGCG	-0.239779	0.136665	-1.7545	55	0.0849142	0.475356
P15209	WT_NT-WT_EGCG_-_TS_NT-TS_EGCG	-0.528719	0.405759	-1.30304	10	0.221767	0.677253
P15508	WT_NT-WT_EGCG_-_TS_NT-TS_EGCG	0.420377	0.16573	2.53651	55	0.0140647	0.198504
P15532	WT_NT-WT_EGCG_-_TS_NT-TS_EGCG	-0.0714441	0.0754223	-0.947253	57	0.347508	0.778059
P16014	WT_NT-WT_EGCG_-_TS_NT-TS_EGCG	-0.00488145	0.135309	-0.0360762	30	0.971461	0.994403
P16045	WT_NT-WT_EGCG_-_TS_NT-TS_EGCG	-0.322381	0.431032	-0.747928	16	0.465356	0.834255
P16054	WT_NT-WT_EGCG_-_TS_NT-TS_EGCG	0.0731033	0.0857821	0.852198	211	0.39507	0.80345
P16125	WT_NT-WT_EGCG_-_TS_NT-TS_EGCG	0.142509	0.0715646	1.99134	276	0.0474293	0.36878
P16254	WT_NT-WT_EGCG_-_TS_NT-TS_EGCG	0.434755	0.420432	1.03407	16	0.316482	0.767722
P16330	WT_NT-WT_EGCG_-_TS_NT-TS_EGCG	0.132595	0.118494	1.119	420	0.263781	0.720772
P16332	WT_NT-WT_EGCG_-_TS_NT-TS_EGCG	0.24001	0.128819	1.86316	16	0.0809015	0.460516
P16460	WT_NT-WT_EGCG_-_TS_NT-TS_EGCG	0.187201	0.132066	1.41748	53	0.162194	0.608592
P16546	WT_NT-WT_EGCG_-_TS_NT-TS_EGCG	-0.0417262	0.0361248	-1.15506	2199	0.248192	0.709124
P16858	WT_NT-WT_EGCG_-_TS_NT-TS_EGCG	-0.160822	0.0748911	-2.14741	327	0.0324955	0.305511
P17156	WT_NT-WT_EGCG_-_TS_NT-TS_EGCG	-0.289082	0.112241	-2.57555	94	0.0115671	0.186865
P17182	WT_NT-WT_EGCG_-_TS_NT-TS_EGCG	-0.161343	0.101624	-1.58764	245	0.113658	0.544071
P17183	WT_NT-WT_EGCG_-_TS_NT-TS_EGCG	0.0859393	0.0544205	1.57917	206	0.115831	0.550138
P17225	WT_NT-WT_EGCG_-_TS_NT-TS_EGCG	0.623301	0.317837	1.96107	15	0.0687083	0.425992
P17426	WT_NT-WT_EGCG_-_TS_NT-TS_EGCG	0.0882874	0.0712973	1.2383	404	0.216324	0.674636
P17427	WT_NT-WT_EGCG_-_TS_NT-TS_EGCG	0.00122104	0.0758262	0.0161032	498	0.987159	0.99673
P17710	WT_NT-WT_EGCG_-_TS_NT-TS_EGCG	0.10763	0.067046	1.60532	463	0.109105	0.532034
P17742	WT_NT-WT_EGCG_-_TS_NT-TS_EGCG	-0.0835258	0.111439	-0.749518	146	0.454751	0.832181
P17751	WT_NT-WT_EGCG_-_TS_NT-TS_EGCG	-0.0638758	0.0730348	-0.874594	202	0.382834	0.801306
P17809	WT_NT-WT_EGCG_-_TS_NT-TS_EGCG	0.171849	0.107416	1.59986	34	0.118883	0.555434
P18052	WT_NT-WT_EGCG_-_TS_NT-TS_EGCG	-0.162724	0.27846	-0.58437	15	0.567657	0.884449
P18242	WT_NT-WT_EGCG_-_TS_NT-TS_EGCG	0.0760456	0.131469	0.578431	151	0.563835	0.88229
P18572	WT_NT-WT_EGCG_-_TS_NT-TS_EGCG	0.0666971	0.0977388	0.682402	91	0.496718	0.848291
P18760	WT_NT-WT_EGCG_-_TS_NT-TS_EGCG	0.0138222	0.0597151	0.231469	170	0.817229	0.955307
P18872	WT_NT-WT_EGCG_-_TS_NT-TS_EGCG	0.0665681	0.0543454	1.22491	256	0.221736	0.677253
P19096	WT_NT-WT_EGCG_-_TS_NT-TS_EGCG	0.0270672	0.0941912	0.287365	359	0.773999	0.948169
P19157	WT_NT-WT_EGCG_-_TS_NT-TS_EGCG	-0.0505871	0.0808407	-0.625763	192	0.532214	0.870657
P19246	WT_NT-WT_EGCG_-_TS_NT-TS_EGCG	0.0847116	0.0898295	0.943026	250	0.346578	0.778059
P19253	WT_NT-WT_EGCG_-_TS_NT-TS_EGCG	0.169966	0.103024	1.64977	30	0.109423	0.532034
P19536	WT_NT-WT_EGCG_-_TS_NT-TS_EGCG	0.167786	0.196032	0.85591	35	0.397869	0.804152
P19783	WT_NT-WT_EGCG_-_TS_NT-TS_EGCG	-0.0828061	0.0737364	-1.123	108	0.263927	0.720772
P20029	WT_NT-WT_EGCG_-_TS_NT-TS_EGCG	-0.024189	0.0579077	-0.417717	317	0.676437	0.917108
P20060	WT_NT-WT_EGCG_-_TS_NT-TS_EGCG	-0.225037	0.198671	-1.13271	12	0.27946	0.73141
P20108	WT_NT-WT_EGCG_-_TS_NT-TS_EGCG	-0.0761995	0.191082	-0.398779	68	0.691306	0.922009
P20152	WT_NT-WT_EGCG_-_TS_NT-TS_EGCG	0.160594	0.0727458	2.2076	186	0.0284952	0.28545
P20357	WT_NT-WT_EGCG_-_TS_NT-TS_EGCG	0.0237218	0.0440432	0.538603	1294	0.590254	0.890395
P20444	WT_NT-WT_EGCG_-_TS_NT-TS_EGCG	-0.0374056	0.140825	-0.265616	54	0.791546	0.949759
P20917	WT_NT-WT_EGCG_-_TS_NT-TS_EGCG	0.108635	0.135858	0.799616	148	0.425215	0.816483
P21107	WT_NT-WT_EGCG_-_TS_NT-TS_EGCG	0.0641128	0.070798	0.905573	57	0.368974	0.792275
P21278	WT_NT-WT_EGCG_-_TS_NT-TS_EGCG	-0.233865	0.154776	-1.51099	16	0.150287	0.600095
P21279	WT_NT-WT_EGCG_-_TS_NT-TS_EGCG	0.0377893	0.0848476	0.445379	131	0.656781	0.910289
P21447	WT_NT-WT_EGCG_-_TS_NT-TS_EGCG	0.215553	0.513733	0.419581	12	0.682206	0.918946
P21460	WT_NT-WT_EGCG_-_TS_NT-TS_EGCG	-0.22668	0.102083	-2.22055	54	0.0305979	0.295648
P21614	WT_NT-WT_EGCG_-_TS_NT-TS_EGCG	-0.150359	0.694105	-0.216622	11	0.832468	0.961522
P21619	WT_NT-WT_EGCG_-_TS_NT-TS_EGCG	0.141592	0.131835	1.07402	34	0.290379	0.745946
P22005	WT_NT-WT_EGCG_-_TS_NT-TS_EGCG	-0.288881	0.338258	-0.854026	14	0.407467	0.812132
P22315	WT_NT-WT_EGCG_-_TS_NT-TS_EGCG	-0.0497603	0.0871195	-0.571173	32	0.571873	0.885211
P22599	WT_NT-WT_EGCG_-_TS_NT-TS_EGCG	-0.298788	0.257238	-1.16152	11	0.270013	0.723703
P22723	WT_NT-WT_EGCG_-_TS_NT-TS_EGCG	-0.195286	0.0870204	-2.24414	32	0.0318702	0.303362
P22892	WT_NT-WT_EGCG_-_TS_NT-TS_EGCG	0.299477	0.121477	2.4653	76	0.015946	0.210417
P22907	WT_NT-WT_EGCG_-_TS_NT-TS_EGCG	0.630095	0.712988	0.883738	8	0.402614	0.806708
P23116	WT_NT-WT_EGCG_-_TS_NT-TS_EGCG	0.0958899	0.195373	0.490805	30	0.627135	0.903154
P23198	WT_NT-WT_EGCG_-_TS_NT-TS_EGCG	-0.168944	0.0878771	-1.9225	15	0.0737431	0.444199
P23242	WT_NT-WT_EGCG_-_TS_NT-TS_EGCG	0.0876361	0.192646	0.454906	54	0.651	0.90829
P23492	WT_NT-WT_EGCG_-_TS_NT-TS_EGCG	-0.271858	0.128117	-2.12195	14	0.0521681	0.381126
P23506	WT_NT-WT_EGCG_-_TS_NT-TS_EGCG	0.069594	0.0961363	0.723909	155	0.470213	0.834831
P23818	WT_NT-WT_EGCG_-_TS_NT-TS_EGCG	0.0757205	0.0785413	0.964085	120	0.336942	0.774607
P23819	WT_NT-WT_EGCG_-_TS_NT-TS_EGCG	-0.0291916	0.0814479	-0.358408	248	0.720343	0.931492
P23927	WT_NT-WT_EGCG_-_TS_NT-TS_EGCG	-0.15412	0.222446	-0.692842	70	0.490701	0.846808
P23953	WT_NT-WT_EGCG_-_TS_NT-TS_EGCG	-0.23466	0.322932	-0.726656	16	0.477934	0.838212
P24270	WT_NT-WT_EGCG_-_TS_NT-TS_EGCG	0.133377	0.112989	1.18044	15	0.256205	0.716684
P24288	WT_NT-WT_EGCG_-_TS_NT-TS_EGCG	-0.0539796	0.113201	-0.476849	64	0.635094	0.90491
P24369	WT_NT-WT_EGCG_-_TS_NT-TS_EGCG	0.0651147	0.0422934	1.53959	73	0.127983	0.566785
P24472	WT_NT-WT_EGCG_-_TS_NT-TS_EGCG	-0.424997	0.172466	-2.46424	31	0.0194774	0.234285
P24527	WT_NT-WT_EGCG_-_TS_NT-TS_EGCG	-0.0420944	0.137194	-0.306824	122	0.759501	0.948169
P24547	WT_NT-WT_EGCG_-_TS_NT-TS_EGCG	-0.378268	0.68039	-0.555958	12	0.588456	0.890395
P24549	WT_NT-WT_EGCG_-_TS_NT-TS_EGCG	0.161593	0.206527	0.78243	29	0.440304	0.828312
P24668	WT_NT-WT_EGCG_-_TS_NT-TS_EGCG	-0.0534844	0.0792819	-0.67461	17	0.508995	0.859819
P25444	WT_NT-WT_EGCG_-_TS_NT-TS_EGCG	0.238334	0.0823628	2.89371	36	0.00642709	0.129646
P26039	WT_NT-WT_EGCG_-_TS_NT-TS_EGCG	0.401457	0.189761	2.11559	31	0.0425149	0.347307
P26040	WT_NT-WT_EGCG_-_TS_NT-TS_EGCG	-0.0533104	0.207246	-0.257233	35	0.798505	0.953248
P26043	WT_NT-WT_EGCG_-_TS_NT-TS_EGCG	0.0642956	0.19566	0.328609	14	0.747315	0.944292
P26048	WT_NT-WT_EGCG_-_TS_NT-TS_EGCG	-1.00219	0.300608	-3.33388	14	0.00491929	0.115151
P26231	WT_NT-WT_EGCG_-_TS_NT-TS_EGCG	0.791913	0.682124	1.16095	9	0.275527	0.729518
P26350	WT_NT-WT_EGCG_-_TS_NT-TS_EGCG	0.707834	0.574681	1.2317	15	0.237022	0.698878
P26369	WT_NT-WT_EGCG_-_TS_NT-TS_EGCG	-0.486302	0.0507418	-9.58386	13	2.93953e-07	0.000112388
P26443	WT_NT-WT_EGCG_-_TS_NT-TS_EGCG	-0.167919	0.0554808	-3.02662	371	0.00264572	0.0842957
P26516	WT_NT-WT_EGCG_-_TS_NT-TS_EGCG	-0.1171	0.196639	-0.595508	34	0.555448	0.878757
P26638	WT_NT-WT_EGCG_-_TS_NT-TS_EGCG	0.189997	0.0977594	1.94352	173	0.0535761	0.385692
P26645	WT_NT-WT_EGCG_-_TS_NT-TS_EGCG	-0.0152106	0.0953526	-0.15952	167	0.873452	0.974924
P26883	WT_NT-WT_EGCG_-_TS_NT-TS_EGCG	-0.0229968	0.0560596	-0.41022	53	0.683298	0.919347
P27048	WT_NT-WT_EGCG_-_TS_NT-TS_EGCG	-0.0676179	0.147721	-0.45774	34	0.650051	0.90829
P27546	WT_NT-WT_EGCG_-_TS_NT-TS_EGCG	0.0843161	0.091545	0.921034	170	0.358338	0.789141
P27601	WT_NT-WT_EGCG_-_TS_NT-TS_EGCG	-0.155503	0.20177	-0.770695	16	0.452119	0.832181
P27612	WT_NT-WT_EGCG_-_TS_NT-TS_EGCG	-0.070116	0.152436	-0.459969	43	0.647856	0.90829
P27659	WT_NT-WT_EGCG_-_TS_NT-TS_EGCG	-0.0667751	0.126362	-0.528445	161	0.597918	0.890395
P27773	WT_NT-WT_EGCG_-_TS_NT-TS_EGCG	-0.0288609	0.0676928	-0.426351	338	0.670124	0.914488
P28271	WT_NT-WT_EGCG_-_TS_NT-TS_EGCG	0.0811278	0.115086	0.704933	36	0.485388	0.844185
P28352	WT_NT-WT_EGCG_-_TS_NT-TS_EGCG	-0.252669	0.114075	-2.21494	16	0.0416218	0.343529
P28474	WT_NT-WT_EGCG_-_TS_NT-TS_EGCG	-0.0287191	0.0791276	-0.362948	142	0.717184	0.931492
P28650	WT_NT-WT_EGCG_-_TS_NT-TS_EGCG	0.0417854	0.149462	0.279573	38	0.781321	0.948169
P28652	WT_NT-WT_EGCG_-_TS_NT-TS_EGCG	-0.220525	0.101258	-2.17785	171	0.0307866	0.295648
P28656	WT_NT-WT_EGCG_-_TS_NT-TS_EGCG	-0.00338276	0.136968	-0.0246975	92	0.98035	0.994861
P28658	WT_NT-WT_EGCG_-_TS_NT-TS_EGCG	0.134032	0.114769	1.16784	71	0.246778	0.708522
P28660	WT_NT-WT_EGCG_-_TS_NT-TS_EGCG	0.0827884	0.0590214	1.40268	410	0.161468	0.608592
P28661	WT_NT-WT_EGCG_-_TS_NT-TS_EGCG	0.0322844	0.136441	0.236619	100	0.813437	0.954
P28663	WT_NT-WT_EGCG_-_TS_NT-TS_EGCG	-0.110242	0.0889783	-1.23898	222	0.216663	0.674636
P28738	WT_NT-WT_EGCG_-_TS_NT-TS_EGCG	-0.0679904	0.132372	-0.513631	109	0.60855	0.898914
P28740	WT_NT-WT_EGCG_-_TS_NT-TS_EGCG	0.0221694	0.122343	0.181207	105	0.856554	0.967949
P28741	WT_NT-WT_EGCG_-_TS_NT-TS_EGCG	0.571141	0.554014	1.03091	10	0.32687	0.769856
P28798	WT_NT-WT_EGCG_-_TS_NT-TS_EGCG	-0.224105	0.0929742	-2.41039	52	0.0195068	0.234285
P29341	WT_NT-WT_EGCG_-_TS_NT-TS_EGCG	-0.0383614	0.0875566	-0.438132	147	0.661934	0.911997
P29387	WT_NT-WT_EGCG_-_TS_NT-TS_EGCG	0.485894	0.372915	1.30296	12	0.217036	0.674636
P29595	WT_NT-WT_EGCG_-_TS_NT-TS_EGCG	-0.216169	0.37542	-0.575806	18	0.571876	0.885211
P29699	WT_NT-WT_EGCG_-_TS_NT-TS_EGCG	0.00328265	0.328091	0.0100053	18	0.992127	0.997891
P29758	WT_NT-WT_EGCG_-_TS_NT-TS_EGCG	-0.0950005	0.113118	-0.839832	133	0.40251	0.806708
P30275	WT_NT-WT_EGCG_-_TS_NT-TS_EGCG	-0.0900816	0.0859143	-1.0485	258	0.295387	0.750858
P30416	WT_NT-WT_EGCG_-_TS_NT-TS_EGCG	0.186875	0.105974	1.7634	85	0.0814259	0.462354
P31230	WT_NT-WT_EGCG_-_TS_NT-TS_EGCG	-0.0345823	0.246354	-0.140376	14	0.890362	0.980894
P31324	WT_NT-WT_EGCG_-_TS_NT-TS_EGCG	0.112565	0.104035	1.08199	110	0.281622	0.734137
P31648	WT_NT-WT_EGCG_-_TS_NT-TS_EGCG	-0.0449011	0.133682	-0.335879	53	0.738288	0.940179
P31650	WT_NT-WT_EGCG_-_TS_NT-TS_EGCG	0.0958011	0.160462	0.597032	53	0.553028	0.877101
P31786	WT_NT-WT_EGCG_-_TS_NT-TS_EGCG	-0.0338492	0.112797	-0.30009	19	0.767367	0.948169
P31938	WT_NT-WT_EGCG_-_TS_NT-TS_EGCG	-0.276865	0.120881	-2.29038	141	0.0234825	0.251724
P32020	WT_NT-WT_EGCG_-_TS_NT-TS_EGCG	-0.0648901	0.11505	-0.564015	32	0.576676	0.887848
P32037	WT_NT-WT_EGCG_-_TS_NT-TS_EGCG	-0.0363925	0.0766896	-0.474543	50	0.637179	0.906276
P32067	WT_NT-WT_EGCG_-_TS_NT-TS_EGCG	0.285853	0.138604	2.06237	50	0.0443873	0.35603
P32233	WT_NT-WT_EGCG_-_TS_NT-TS_EGCG	0.0681354	0.404098	0.168611	12	0.868911	0.974074
P32848	WT_NT-WT_EGCG_-_TS_NT-TS_EGCG	-0.099112	0.108302	-0.915142	71	0.363215	0.789578
P32921	WT_NT-WT_EGCG_-_TS_NT-TS_EGCG	-0.0772927	0.231567	-0.333782	18	0.742401	0.941962
P33173	WT_NT-WT_EGCG_-_TS_NT-TS_EGCG	-0.0615745	0.110499	-0.55724	68	0.579193	0.889336
P34022	WT_NT-WT_EGCG_-_TS_NT-TS_EGCG	-0.0747993	0.0750529	-0.996621	56	0.323236	0.769217
P34152	WT_NT-WT_EGCG_-_TS_NT-TS_EGCG	0.153652	0.436061	0.352364	15	0.729467	0.935818
P34884	WT_NT-WT_EGCG_-_TS_NT-TS_EGCG	-0.0380392	0.0968138	-0.392911	57	0.695851	0.924309
P34914	WT_NT-WT_EGCG_-_TS_NT-TS_EGCG	-0.548912	0.203589	-2.69617	14	0.0173864	0.219145
P35123	WT_NT-WT_EGCG_-_TS_NT-TS_EGCG	0.13563	0.398858	0.340047	15	0.738536	0.940179
P35235	WT_NT-WT_EGCG_-_TS_NT-TS_EGCG	-0.0519992	0.12924	-0.402346	16	0.692753	0.922218
P35276	WT_NT-WT_EGCG_-_TS_NT-TS_EGCG	-0.143998	0.190578	-0.755586	16	0.460877	0.832181
P35278	WT_NT-WT_EGCG_-_TS_NT-TS_EGCG	-0.119584	0.0821621	-1.45546	15	0.166151	0.610742
P35279	WT_NT-WT_EGCG_-_TS_NT-TS_EGCG	-0.126317	0.272225	-0.464018	14	0.649768	0.90829
P35282	WT_NT-WT_EGCG_-_TS_NT-TS_EGCG	-0.0484607	0.284555	-0.170304	14	0.867208	0.973519
P35283	WT_NT-WT_EGCG_-_TS_NT-TS_EGCG	-0.526364	0.173213	-3.03883	11	0.0112701	0.184669
P35288	WT_NT-WT_EGCG_-_TS_NT-TS_EGCG	-0.00723543	0.227581	-0.0317928	15	0.975057	0.994861
P35290	WT_NT-WT_EGCG_-_TS_NT-TS_EGCG	0.326988	0.276656	1.18193	9	0.26752	0.723703
P35293	WT_NT-WT_EGCG_-_TS_NT-TS_EGCG	-0.158189	0.0770638	-2.0527	94	0.0428813	0.348829
P35436	WT_NT-WT_EGCG_-_TS_NT-TS_EGCG	0.183589	0.420234	0.436874	11	0.670655	0.914488
P35438	WT_NT-WT_EGCG_-_TS_NT-TS_EGCG	-0.000546061	0.163986	-0.00332992	29	0.997366	0.999717
P35486	WT_NT-WT_EGCG_-_TS_NT-TS_EGCG	-0.111769	0.0623171	-1.79355	262	0.0740383	0.444618
P35505	WT_NT-WT_EGCG_-_TS_NT-TS_EGCG	0.594429	0.159223	3.73332	15	0.001998	0.0674031
P35564	WT_NT-WT_EGCG_-_TS_NT-TS_EGCG	0.106976	0.0974311	1.09796	278	0.273171	0.72782
P35585	WT_NT-WT_EGCG_-_TS_NT-TS_EGCG	0.360536	0.333113	1.08232	12	0.300379	0.755557
P35700	WT_NT-WT_EGCG_-_TS_NT-TS_EGCG	-0.0905219	0.0336391	-2.69098	168	0.0078445	0.143962
P35762	WT_NT-WT_EGCG_-_TS_NT-TS_EGCG	0.338081	0.172638	1.95832	36	0.0579761	0.392322
P35802	WT_NT-WT_EGCG_-_TS_NT-TS_EGCG	0.103468	0.0785945	1.31648	95	0.191181	0.642653
P35803	WT_NT-WT_EGCG_-_TS_NT-TS_EGCG	0.191188	0.190498	1.00362	38	0.321909	0.769217
P35922	WT_NT-WT_EGCG_-_TS_NT-TS_EGCG	0.0558632	0.246517	0.22661	14	0.824002	0.959036
P35979	WT_NT-WT_EGCG_-_TS_NT-TS_EGCG	-0.0576268	0.06353	-0.90708	75	0.36727	0.791839
P35980	WT_NT-WT_EGCG_-_TS_NT-TS_EGCG	-0.0796159	0.0801256	-0.993639	49	0.32528	0.769217
P36536	WT_NT-WT_EGCG_-_TS_NT-TS_EGCG	0.228504	0.280061	0.81591	31	0.420777	0.816483
P36916	WT_NT-WT_EGCG_-_TS_NT-TS_EGCG	-0.129348	0.158574	-0.815697	27	0.421811	0.816483
P37040	WT_NT-WT_EGCG_-_TS_NT-TS_EGCG	0.127233	0.135819	0.936785	53	0.353119	0.785697
P37804	WT_NT-WT_EGCG_-_TS_NT-TS_EGCG	0.170249	0.247377	0.688218	22	0.498509	0.848998
P38647	WT_NT-WT_EGCG_-_TS_NT-TS_EGCG	-0.0255202	0.067267	-0.379387	267	0.704702	0.927474
P39053	WT_NT-WT_EGCG_-_TS_NT-TS_EGCG	0.061734	0.060108	1.02705	559	0.304841	0.759355
P39054	WT_NT-WT_EGCG_-_TS_NT-TS_EGCG	0.212696	0.115561	1.84055	17	0.0832114	0.470165
P39447	WT_NT-WT_EGCG_-_TS_NT-TS_EGCG	-0.15538	0.397145	-0.391243	16	0.700778	0.927474
P40124	WT_NT-WT_EGCG_-_TS_NT-TS_EGCG	-0.0378974	0.0786158	-0.482058	238	0.630208	0.903154
P40142	WT_NT-WT_EGCG_-_TS_NT-TS_EGCG	0.0422432	0.0878029	0.481114	381	0.630712	0.903154
P40237	WT_NT-WT_EGCG_-_TS_NT-TS_EGCG	0.240345	0.0922875	2.60431	18	0.0179362	0.222409
P40240	WT_NT-WT_EGCG_-_TS_NT-TS_EGCG	-0.0141593	0.36947	-0.0383233	17	0.969876	0.994403
P40336	WT_NT-WT_EGCG_-_TS_NT-TS_EGCG	-0.343383	0.30209	-1.13669	14	0.274751	0.729518
P41105	WT_NT-WT_EGCG_-_TS_NT-TS_EGCG	-0.0624822	0.251139	-0.248795	16	0.806684	0.953819
P41216	WT_NT-WT_EGCG_-_TS_NT-TS_EGCG	-0.759589	0.222811	-3.40911	14	0.0042354	0.106769
P41242	WT_NT-WT_EGCG_-_TS_NT-TS_EGCG	-0.511245	0.285087	-1.7933	9	0.106515	0.527742
P42125	WT_NT-WT_EGCG_-_TS_NT-TS_EGCG	-0.312074	0.293007	-1.06507	48	0.292173	0.747206
P42208	WT_NT-WT_EGCG_-_TS_NT-TS_EGCG	0.0561946	0.10328	0.5441	120	0.587382	0.890395
P42669	WT_NT-WT_EGCG_-_TS_NT-TS_EGCG	0.195241	0.074701	2.61363	129	0.0100235	0.169434
P42859	WT_NT-WT_EGCG_-_TS_NT-TS_EGCG	0.501655	0.334589	1.49932	13	0.15768	0.605892
P42932	WT_NT-WT_EGCG_-_TS_NT-TS_EGCG	0.0065078	0.0705155	0.0922889	233	0.926548	0.990112
P43006	WT_NT-WT_EGCG_-_TS_NT-TS_EGCG	-0.0694379	0.0806891	-0.86056	206	0.390481	0.801306
P43024	WT_NT-WT_EGCG_-_TS_NT-TS_EGCG	0.155367	0.215776	0.720038	55	0.474551	0.834831
P43274	WT_NT-WT_EGCG_-_TS_NT-TS_EGCG	-0.0922372	0.0526408	-1.7522	14	0.101603	0.513856
P45376	WT_NT-WT_EGCG_-_TS_NT-TS_EGCG	0.0149048	0.112806	0.132128	142	0.89507	0.981497
P45377	WT_NT-WT_EGCG_-_TS_NT-TS_EGCG	0.347081	0.340934	1.01803	14	0.325936	0.769217
P45591	WT_NT-WT_EGCG_-_TS_NT-TS_EGCG	0.0880961	0.108007	0.815648	17	0.425982	0.816483
P45878	WT_NT-WT_EGCG_-_TS_NT-TS_EGCG	-0.296437	0.0758387	-3.90878	56	0.0002527	0.0175665
P45952	WT_NT-WT_EGCG_-_TS_NT-TS_EGCG	-0.0837203	0.261492	-0.320163	11	0.754844	0.946753
P46061	WT_NT-WT_EGCG_-_TS_NT-TS_EGCG	0.230471	0.248315	0.928141	9	0.377554	0.797044
P46096	WT_NT-WT_EGCG_-_TS_NT-TS_EGCG	-0.0830173	0.0815943	-1.01744	277	0.309832	0.761795
P46097	WT_NT-WT_EGCG_-_TS_NT-TS_EGCG	0.161262	0.198391	0.812852	34	0.421959	0.816483
P46460	WT_NT-WT_EGCG_-_TS_NT-TS_EGCG	-0.146909	0.0538511	-2.72805	737	0.00652262	0.130112
P46471	WT_NT-WT_EGCG_-_TS_NT-TS_EGCG	-0.229376	0.132269	-1.73417	36	0.091445	0.4946
P46638	WT_NT-WT_EGCG_-_TS_NT-TS_EGCG	-0.0685676	0.0857011	-0.800078	140	0.425021	0.816483
P46660	WT_NT-WT_EGCG_-_TS_NT-TS_EGCG	0.0763943	0.0575626	1.32715	360	0.185299	0.636607
P46664	WT_NT-WT_EGCG_-_TS_NT-TS_EGCG	0.187287	0.0920264	2.03514	126	0.0439343	0.353633
P46737	WT_NT-WT_EGCG_-_TS_NT-TS_EGCG	0.164336	0.510518	0.3219	12	0.753067	0.946076
P46935	WT_NT-WT_EGCG_-_TS_NT-TS_EGCG	-0.0227164	0.120392	-0.188686	33	0.851494	0.966523
P47199	WT_NT-WT_EGCG_-_TS_NT-TS_EGCG	0.0506272	0.118126	0.428588	54	0.669928	0.914488
P47708	WT_NT-WT_EGCG_-_TS_NT-TS_EGCG	0.0726003	0.0669126	1.085	187	0.279318	0.73141
P47738	WT_NT-WT_EGCG_-_TS_NT-TS_EGCG	-0.101325	0.0523895	-1.93407	271	0.0541455	0.385812
P47740	WT_NT-WT_EGCG_-_TS_NT-TS_EGCG	0.0863506	0.138449	0.623698	31	0.537389	0.871659
P47746	WT_NT-WT_EGCG_-_TS_NT-TS_EGCG	0.155752	0.310974	0.500852	15	0.623745	0.903154
P47754	WT_NT-WT_EGCG_-_TS_NT-TS_EGCG	0.11466	0.101236	1.13259	131	0.259454	0.719693
P47757	WT_NT-WT_EGCG_-_TS_NT-TS_EGCG	0.0495773	0.0609779	0.813037	169	0.41734	0.816483
P47791	WT_NT-WT_EGCG_-_TS_NT-TS_EGCG	-0.481522	0.169369	-2.84304	63	0.0060166	0.125474
P47809	WT_NT-WT_EGCG_-_TS_NT-TS_EGCG	0.0504483	0.108399	0.465393	72	0.643055	0.90829
P47857	WT_NT-WT_EGCG_-_TS_NT-TS_EGCG	0.0135398	0.0538626	0.251376	360	0.801667	0.953819
P47867	WT_NT-WT_EGCG_-_TS_NT-TS_EGCG	0.0817288	0.21726	0.37618	14	0.712422	0.931044
P47911	WT_NT-WT_EGCG_-_TS_NT-TS_EGCG	0.0370416	0.0884049	0.418999	53	0.67691	0.917184
P47915	WT_NT-WT_EGCG_-_TS_NT-TS_EGCG	0.374019	0.718799	0.520339	10	0.614151	0.901153
P47941	WT_NT-WT_EGCG_-_TS_NT-TS_EGCG	0.1696	0.675347	0.25113	11	0.806343	0.953819
P47955	WT_NT-WT_EGCG_-_TS_NT-TS_EGCG	0.138538	0.089131	1.55432	57	0.125642	0.563383
P47962	WT_NT-WT_EGCG_-_TS_NT-TS_EGCG	0.106212	0.136867	0.776019	50	0.441393	0.828312
P47963	WT_NT-WT_EGCG_-_TS_NT-TS_EGCG	0.143984	0.0761165	1.89162	90	0.0617573	0.404169
P48024	WT_NT-WT_EGCG_-_TS_NT-TS_EGCG	0.223098	0.212247	1.05112	17	0.307915	0.76116
P48036	WT_NT-WT_EGCG_-_TS_NT-TS_EGCG	-0.0266715	0.0705585	-0.378006	113	0.706135	0.927511
P48318	WT_NT-WT_EGCG_-_TS_NT-TS_EGCG	0.355133	0.147099	2.41424	66	0.018549	0.227547
P48320	WT_NT-WT_EGCG_-_TS_NT-TS_EGCG	0.0281322	0.116777	0.240905	121	0.810037	0.953819
P48428	WT_NT-WT_EGCG_-_TS_NT-TS_EGCG	0.255558	0.176028	1.45181	18	0.163762	0.608888
P48453	WT_NT-WT_EGCG_-_TS_NT-TS_EGCG	-0.0243702	0.0888204	-0.274376	123	0.784256	0.949759
P48543	WT_NT-WT_EGCG_-_TS_NT-TS_EGCG	0.27747	0.363051	0.764272	16	0.455829	0.832181
P48678	WT_NT-WT_EGCG_-_TS_NT-TS_EGCG	0.457705	0.109954	4.16268	100	6.67214e-05	0.00761119
P48722	WT_NT-WT_EGCG_-_TS_NT-TS_EGCG	0.174787	0.0721647	2.42205	337	0.0159601	0.210417
P48755	WT_NT-WT_EGCG_-_TS_NT-TS_EGCG	-0.351736	0.250165	-1.40601	13	0.18317	0.634731
P48758	WT_NT-WT_EGCG_-_TS_NT-TS_EGCG	-0.144013	0.0562759	-2.55905	240	0.0111104	0.183362
P48771	WT_NT-WT_EGCG_-_TS_NT-TS_EGCG	-0.446443	0.134755	-3.31299	19	0.00365672	0.0998634
P48774	WT_NT-WT_EGCG_-_TS_NT-TS_EGCG	0.120424	0.103107	1.16795	158	0.244586	0.708522
P48962	WT_NT-WT_EGCG_-_TS_NT-TS_EGCG	0.0260237	0.0821016	0.316969	114	0.751847	0.945397
P49312	WT_NT-WT_EGCG_-_TS_NT-TS_EGCG	-0.175738	0.0825089	-2.12992	129	0.0350769	0.319311
P49442	WT_NT-WT_EGCG_-_TS_NT-TS_EGCG	0.163043	0.142694	1.1426	71	0.257041	0.716684
P49443	WT_NT-WT_EGCG_-_TS_NT-TS_EGCG	0.521548	0.147858	3.52736	14	0.00334819	0.0936675
P49615	WT_NT-WT_EGCG_-_TS_NT-TS_EGCG	-0.0281098	0.101127	-0.277965	71	0.781847	0.948169
P49722	WT_NT-WT_EGCG_-_TS_NT-TS_EGCG	0.0340656	0.135149	0.252059	74	0.801694	0.953819
P50114	WT_NT-WT_EGCG_-_TS_NT-TS_EGCG	0.146772	0.175084	0.838295	19	0.412287	0.816483
P50136	WT_NT-WT_EGCG_-_TS_NT-TS_EGCG	0.0472092	0.430784	0.109589	9	0.91514	0.988398
P50153	WT_NT-WT_EGCG_-_TS_NT-TS_EGCG	-0.499504	0.290234	-1.72104	16	0.104519	0.52351
P50247	WT_NT-WT_EGCG_-_TS_NT-TS_EGCG	0.232308	0.122471	1.89684	128	0.060102	0.397331
P50396	WT_NT-WT_EGCG_-_TS_NT-TS_EGCG	-0.0704913	0.067894	-1.03826	334	0.299902	0.755557
P50429	WT_NT-WT_EGCG_-_TS_NT-TS_EGCG	-0.333776	0.571874	-0.583653	11	0.571228	0.885211
P50516	WT_NT-WT_EGCG_-_TS_NT-TS_EGCG	-0.00695494	0.0653351	-0.10645	498	0.915268	0.988398
P50518	WT_NT-WT_EGCG_-_TS_NT-TS_EGCG	-0.0801439	0.09108	-0.879928	110	0.380817	0.799262
P50544	WT_NT-WT_EGCG_-_TS_NT-TS_EGCG	-0.379935	0.142617	-2.66403	81	0.00931401	0.161866
P50571	WT_NT-WT_EGCG_-_TS_NT-TS_EGCG	-0.138709	0.154554	-0.897477	28	0.377117	0.797044
P50580	WT_NT-WT_EGCG_-_TS_NT-TS_EGCG	-0.414801	0.590159	-0.702863	15	0.492906	0.846986
P51150	WT_NT-WT_EGCG_-_TS_NT-TS_EGCG	0.0147318	0.0668851	0.220255	163	0.825948	0.959355
P51174	WT_NT-WT_EGCG_-_TS_NT-TS_EGCG	-0.281028	0.140156	-2.00511	54	0.0499747	0.375875
P51410	WT_NT-WT_EGCG_-_TS_NT-TS_EGCG	-0.0341401	0.183013	-0.186545	32	0.853195	0.966533
P51660	WT_NT-WT_EGCG_-_TS_NT-TS_EGCG	0.193953	0.17179	1.12901	30	0.267839	0.723703
P51830	WT_NT-WT_EGCG_-_TS_NT-TS_EGCG	-0.0107021	0.181054	-0.0591102	29	0.95327	0.992129
P51855	WT_NT-WT_EGCG_-_TS_NT-TS_EGCG	-0.0210429	0.141463	-0.148751	16	0.883608	0.978281
P51859	WT_NT-WT_EGCG_-_TS_NT-TS_EGCG	0.138921	0.16885	0.822749	67	0.41357	0.816483
P51863	WT_NT-WT_EGCG_-_TS_NT-TS_EGCG	-0.112819	0.0877471	-1.28573	147	0.20056	0.658109
P51880	WT_NT-WT_EGCG_-_TS_NT-TS_EGCG	0.532693	0.119481	4.45839	28	0.000121688	0.00992714
P51881	WT_NT-WT_EGCG_-_TS_NT-TS_EGCG	0.315425	0.111974	2.81695	122	0.00565662	0.121938
P51906	WT_NT-WT_EGCG_-_TS_NT-TS_EGCG	-0.119616	0.374816	-0.319133	16	0.753754	0.94634
P52196	WT_NT-WT_EGCG_-_TS_NT-TS_EGCG	-0.0423646	0.06091	-0.695528	38	0.490957	0.846808
P52480	WT_NT-WT_EGCG_-_TS_NT-TS_EGCG	-0.0826716	0.0625072	-1.32259	562	0.186509	0.636684
P52503	WT_NT-WT_EGCG_-_TS_NT-TS_EGCG	0.21835	0.160857	1.35742	33	0.18386	0.634784
P52760	WT_NT-WT_EGCG_-_TS_NT-TS_EGCG	0.248595	0.093412	2.66127	34	0.0117978	0.188726
P53026	WT_NT-WT_EGCG_-_TS_NT-TS_EGCG	0.00996839	0.0742445	0.134264	52	0.893712	0.980894
P53395	WT_NT-WT_EGCG_-_TS_NT-TS_EGCG	-0.0602337	0.103719	-0.580739	61	0.563556	0.88229
P53810	WT_NT-WT_EGCG_-_TS_NT-TS_EGCG	-0.203666	0.129909	-1.56775	171	0.118788	0.555434
P53986	WT_NT-WT_EGCG_-_TS_NT-TS_EGCG	-0.29657	0.124127	-2.38925	32	0.0229473	0.248307
P53994	WT_NT-WT_EGCG_-_TS_NT-TS_EGCG	-0.0404838	0.0947136	-0.427434	34	0.671758	0.914488
P53996	WT_NT-WT_EGCG_-_TS_NT-TS_EGCG	-0.136606	0.180005	-0.758904	16	0.458945	0.832181
P54071	WT_NT-WT_EGCG_-_TS_NT-TS_EGCG	-0.0276801	0.0904896	-0.305893	176	0.760048	0.948169
P54227	WT_NT-WT_EGCG_-_TS_NT-TS_EGCG	-0.238271	0.185046	-1.28763	19	0.213338	0.671007
P54728	WT_NT-WT_EGCG_-_TS_NT-TS_EGCG	0.249919	0.177646	1.40684	43	0.166663	0.610742
P54775	WT_NT-WT_EGCG_-_TS_NT-TS_EGCG	0.200026	0.118747	1.68447	84	0.0958032	0.501764
P54823	WT_NT-WT_EGCG_-_TS_NT-TS_EGCG	0.107134	0.124638	0.859562	47	0.394394	0.80345
P54923	WT_NT-WT_EGCG_-_TS_NT-TS_EGCG	0.225585	0.159452	1.41475	44	0.164179	0.608888
P55012	WT_NT-WT_EGCG_-_TS_NT-TS_EGCG	-0.218966	0.131131	-1.66983	14	0.117151	0.551835
P55066	WT_NT-WT_EGCG_-_TS_NT-TS_EGCG	-0.120546	0.0913024	-1.32029	215	0.188142	0.638443
P55088	WT_NT-WT_EGCG_-_TS_NT-TS_EGCG	0.161154	0.110327	1.4607	51	0.150232	0.600095
P55258	WT_NT-WT_EGCG_-_TS_NT-TS_EGCG	0.676721	0.428989	1.57748	15	0.135538	0.577926
P55264	WT_NT-WT_EGCG_-_TS_NT-TS_EGCG	-0.0056275	0.119191	-0.047214	115	0.962425	0.992129
P55302	WT_NT-WT_EGCG_-_TS_NT-TS_EGCG	-0.233015	0.121505	-1.91774	27	0.0657793	0.417999
P55821	WT_NT-WT_EGCG_-_TS_NT-TS_EGCG	-0.178797	0.256584	-0.696836	16	0.495906	0.848291
P56135	WT_NT-WT_EGCG_-_TS_NT-TS_EGCG	-0.0904511	0.14481	-0.62462	19	0.539649	0.871659
P56371	WT_NT-WT_EGCG_-_TS_NT-TS_EGCG	0.40836	0.112087	3.64323	13	0.00297555	0.0875116
P56375	WT_NT-WT_EGCG_-_TS_NT-TS_EGCG	-0.307335	0.0699057	-4.39643	36	9.33798e-05	0.00856853
P56376	WT_NT-WT_EGCG_-_TS_NT-TS_EGCG	0.10998	0.0602714	1.82474	17	0.0856648	0.476978
P56379	WT_NT-WT_EGCG_-_TS_NT-TS_EGCG	0.121343	0.0496333	2.44478	19	0.024414	0.256658
P56380	WT_NT-WT_EGCG_-_TS_NT-TS_EGCG	-0.240348	0.174827	-1.37478	32	0.178751	0.632007
P56387	WT_NT-WT_EGCG_-_TS_NT-TS_EGCG	-0.144376	0.196199	-0.735866	16	0.472463	0.834831
P56391	WT_NT-WT_EGCG_-_TS_NT-TS_EGCG	-0.096381	0.0957467	-1.00662	75	0.317352	0.767722
P56394	WT_NT-WT_EGCG_-_TS_NT-TS_EGCG	-0.194349	0.3077	-0.631621	14	0.537812	0.871659
P56395	WT_NT-WT_EGCG_-_TS_NT-TS_EGCG	-0.246573	0.17877	-1.37928	36	0.176318	0.626121
P56399	WT_NT-WT_EGCG_-_TS_NT-TS_EGCG	0.0178263	0.0749474	0.237851	345	0.812138	0.954
P56480	WT_NT-WT_EGCG_-_TS_NT-TS_EGCG	-0.0394084	0.0557808	-0.706486	434	0.480265	0.84005
P56564	WT_NT-WT_EGCG_-_TS_NT-TS_EGCG	-0.133949	0.0842152	-1.59056	148	0.113842	0.544071
P56565	WT_NT-WT_EGCG_-_TS_NT-TS_EGCG	0.416051	0.458867	0.906692	16	0.378023	0.797044
P56695	WT_NT-WT_EGCG_-_TS_NT-TS_EGCG	0.52267	0.314662	1.66105	16	0.116169	0.550605
P56812	WT_NT-WT_EGCG_-_TS_NT-TS_EGCG	-0.402695	0.172156	-2.33913	30	0.0261801	0.269314
P56873	WT_NT-WT_EGCG_-_TS_NT-TS_EGCG	-0.105423	0.266076	-0.396213	13	0.698375	0.926589
P56959	WT_NT-WT_EGCG_-_TS_NT-TS_EGCG	-0.087232	0.120222	-0.72559	32	0.473364	0.834831
P57746	WT_NT-WT_EGCG_-_TS_NT-TS_EGCG	-0.0383495	0.0868107	-0.441761	186	0.659176	0.911997
P57759	WT_NT-WT_EGCG_-_TS_NT-TS_EGCG	-0.162284	0.118601	-1.36832	35	0.179934	0.632007
P57776	WT_NT-WT_EGCG_-_TS_NT-TS_EGCG	0.0296171	0.104918	0.282288	85	0.778409	0.948169
P57780	WT_NT-WT_EGCG_-_TS_NT-TS_EGCG	0.150047	0.10449	1.43599	177	0.15277	0.600095
P58044	WT_NT-WT_EGCG_-_TS_NT-TS_EGCG	-0.0297393	0.0806591	-0.368704	29	0.715027	0.931375
P58252	WT_NT-WT_EGCG_-_TS_NT-TS_EGCG	0.131666	0.0534985	2.46111	456	0.01422	0.198504
P58281	WT_NT-WT_EGCG_-_TS_NT-TS_EGCG	0.110409	0.0724223	1.52452	383	0.128203	0.566785
P58389	WT_NT-WT_EGCG_-_TS_NT-TS_EGCG	0.0614197	0.0984556	0.623831	100	0.534159	0.870903
P58404	WT_NT-WT_EGCG_-_TS_NT-TS_EGCG	-0.309845	0.136052	-2.2774	28	0.0305988	0.295648
P58771	WT_NT-WT_EGCG_-_TS_NT-TS_EGCG	0.239271	0.193736	1.23503	16	0.234648	0.697872
P58871	WT_NT-WT_EGCG_-_TS_NT-TS_EGCG	-0.0541629	0.123523	-0.438485	10	0.670356	0.914488
P59017	WT_NT-WT_EGCG_-_TS_NT-TS_EGCG	0.272112	0.110675	2.45867	65	0.0166177	0.215373
P59108	WT_NT-WT_EGCG_-_TS_NT-TS_EGCG	0.520821	0.290038	1.7957	16	0.0914497	0.4946
P59279	WT_NT-WT_EGCG_-_TS_NT-TS_EGCG	-0.262909	0.366364	-0.717617	16	0.48334	0.84254
P59325	WT_NT-WT_EGCG_-_TS_NT-TS_EGCG	0.0289877	0.134841	0.214976	56	0.830567	0.961522
P59764	WT_NT-WT_EGCG_-_TS_NT-TS_EGCG	-0.0952952	0.145526	-0.654833	17	0.521338	0.866839
P59999	WT_NT-WT_EGCG_-_TS_NT-TS_EGCG	-0.0650294	0.0906056	-0.71772	119	0.474336	0.834831
P60041	WT_NT-WT_EGCG_-_TS_NT-TS_EGCG	-0.127078	0.339005	-0.374855	16	0.712691	0.931044
P60122	WT_NT-WT_EGCG_-_TS_NT-TS_EGCG	0.340297	0.35707	0.953027	13	0.357962	0.789141
P60202	WT_NT-WT_EGCG_-_TS_NT-TS_EGCG	0.27323	0.0676334	4.03986	133	8.99386e-05	0.00856853
P60229	WT_NT-WT_EGCG_-_TS_NT-TS_EGCG	0.122103	0.302441	0.403725	30	0.689278	0.921811
P60335	WT_NT-WT_EGCG_-_TS_NT-TS_EGCG	-0.30478	0.0708476	-4.30191	75	5.04067e-05	0.00642405
P60469	WT_NT-WT_EGCG_-_TS_NT-TS_EGCG	-0.0987386	0.104197	-0.947619	72	0.346493	0.778059
P60487	WT_NT-WT_EGCG_-_TS_NT-TS_EGCG	-0.0715636	0.144063	-0.49675	94	0.620525	0.903154
P60521	WT_NT-WT_EGCG_-_TS_NT-TS_EGCG	0.296205	0.106292	2.78671	14	0.0145561	0.201155
P60710	WT_NT-WT_EGCG_-_TS_NT-TS_EGCG	-0.553444	0.523193	-1.05782	16	0.305847	0.759355
P60761	WT_NT-WT_EGCG_-_TS_NT-TS_EGCG	1.34261	2.01074	0.667718	10	0.519426	0.866839
P60766	WT_NT-WT_EGCG_-_TS_NT-TS_EGCG	0.300825	0.124673	2.41291	104	0.0175758	0.219756
P60824	WT_NT-WT_EGCG_-_TS_NT-TS_EGCG	-0.244701	0.261931	-0.93422	14	0.366025	0.791839
P60840	WT_NT-WT_EGCG_-_TS_NT-TS_EGCG	0.00628879	0.189686	0.0331537	16	0.973962	0.994861
P60843	WT_NT-WT_EGCG_-_TS_NT-TS_EGCG	0.0870345	0.10477	0.83072	82	0.408544	0.812132
P60867	WT_NT-WT_EGCG_-_TS_NT-TS_EGCG	0.119854	0.197943	0.605498	37	0.548545	0.875913
P60879	WT_NT-WT_EGCG_-_TS_NT-TS_EGCG	0.0100763	0.0589691	0.170874	246	0.864463	0.973519
P60904	WT_NT-WT_EGCG_-_TS_NT-TS_EGCG	0.148702	0.104108	1.42835	36	0.161811	0.608592
P61021	WT_NT-WT_EGCG_-_TS_NT-TS_EGCG	0.160882	0.126055	1.27629	15	0.221262	0.677253
P61022	WT_NT-WT_EGCG_-_TS_NT-TS_EGCG	-0.363407	0.179302	-2.02678	13	0.0637046	0.409662
P61027	WT_NT-WT_EGCG_-_TS_NT-TS_EGCG	-0.139715	0.11984	-1.16584	57	0.248533	0.709124
P61028	WT_NT-WT_EGCG_-_TS_NT-TS_EGCG	-0.415846	0.138015	-3.01305	19	0.007152	0.137871
P61082	WT_NT-WT_EGCG_-_TS_NT-TS_EGCG	0.0490829	0.102945	0.476787	100	0.634554	0.90491
P61087	WT_NT-WT_EGCG_-_TS_NT-TS_EGCG	-0.00124071	0.135671	-0.009145	16	0.992817	0.998037
P61089	WT_NT-WT_EGCG_-_TS_NT-TS_EGCG	0.14857	0.117668	1.26262	74	0.210692	0.668141
P61161	WT_NT-WT_EGCG_-_TS_NT-TS_EGCG	0.0124511	0.0683784	0.182092	143	0.855769	0.967949
P61164	WT_NT-WT_EGCG_-_TS_NT-TS_EGCG	0.468386	0.091085	5.1423	28	1.87959e-05	0.00287452
P61202	WT_NT-WT_EGCG_-_TS_NT-TS_EGCG	-0.0394865	0.189494	-0.208379	46	0.835853	0.962298
P61205	WT_NT-WT_EGCG_-_TS_NT-TS_EGCG	0.0341673	0.669906	0.0510031	11	0.960237	0.992129
P61211	WT_NT-WT_EGCG_-_TS_NT-TS_EGCG	0.605785	0.255144	2.37429	18	0.0289106	0.287498
P61222	WT_NT-WT_EGCG_-_TS_NT-TS_EGCG	0.476416	0.134876	3.53225	79	0.000691411	0.0333831
P61226	WT_NT-WT_EGCG_-_TS_NT-TS_EGCG	-0.342551	0.111051	-3.08462	50	0.00331621	0.0936675
P61255	WT_NT-WT_EGCG_-_TS_NT-TS_EGCG	0.0375024	0.0199744	1.87753	12	0.084959	0.475356
P61264	WT_NT-WT_EGCG_-_TS_NT-TS_EGCG	0.0164359	0.071282	0.230576	198	0.817882	0.955307
P61294	WT_NT-WT_EGCG_-_TS_NT-TS_EGCG	0.0262652	0.162995	0.161141	18	0.873777	0.974924
P61358	WT_NT-WT_EGCG_-_TS_NT-TS_EGCG	0.264494	0.103618	2.55259	55	0.0134987	0.194961
P61750	WT_NT-WT_EGCG_-_TS_NT-TS_EGCG	0.248558	0.0941592	2.63976	34	0.0124345	0.192735
P61759	WT_NT-WT_EGCG_-_TS_NT-TS_EGCG	0.513381	0.193767	2.64947	33	0.0122774	0.191595
P61922	WT_NT-WT_EGCG_-_TS_NT-TS_EGCG	-0.255024	0.0695291	-3.66788	422	0.000275842	0.0180795
P61957	WT_NT-WT_EGCG_-_TS_NT-TS_EGCG	-0.180033	0.149271	-1.20608	16	0.245317	0.708522
P61961	WT_NT-WT_EGCG_-_TS_NT-TS_EGCG	-0.0367208	0.0896952	-0.409395	19	0.686828	0.921394
P61963	WT_NT-WT_EGCG_-_TS_NT-TS_EGCG	-0.380603	0.368859	-1.03184	8	0.33233	0.771624
P61967	WT_NT-WT_EGCG_-_TS_NT-TS_EGCG	-0.206732	0.406647	-0.508382	15	0.61858	0.902686
P61971	WT_NT-WT_EGCG_-_TS_NT-TS_EGCG	-0.129594	0.13708	-0.945391	73	0.347578	0.778059
P61979	WT_NT-WT_EGCG_-_TS_NT-TS_EGCG	-0.0313039	0.0703884	-0.444731	257	0.656888	0.910289
P61982	WT_NT-WT_EGCG_-_TS_NT-TS_EGCG	0.00303742	0.135201	0.0224659	146	0.982107	0.996001
P62046	WT_NT-WT_EGCG_-_TS_NT-TS_EGCG	0.12413	0.251251	0.494049	16	0.627985	0.903154
P62073	WT_NT-WT_EGCG_-_TS_NT-TS_EGCG	-0.320566	0.100949	-3.17552	19	0.00497999	0.115395
P62075	WT_NT-WT_EGCG_-_TS_NT-TS_EGCG	0.0698976	0.0927065	0.753966	30	0.456747	0.832181
P62077	WT_NT-WT_EGCG_-_TS_NT-TS_EGCG	-0.337091	0.151806	-2.22054	12	0.0463936	0.367652
P62082	WT_NT-WT_EGCG_-_TS_NT-TS_EGCG	0.145467	0.0565479	2.57246	57	0.0127275	0.193357
P62137	WT_NT-WT_EGCG_-_TS_NT-TS_EGCG	0.112233	0.114225	0.982557	56	0.330051	0.771624
P62141	WT_NT-WT_EGCG_-_TS_NT-TS_EGCG	0.0115677	0.114814	0.100751	56	0.920108	0.989558
P62192	WT_NT-WT_EGCG_-_TS_NT-TS_EGCG	0.0301958	0.113106	0.266969	76	0.790216	0.949759
P62196	WT_NT-WT_EGCG_-_TS_NT-TS_EGCG	-0.251509	0.161216	-1.56007	71	0.123189	0.561619
P62204	WT_NT-WT_EGCG_-_TS_NT-TS_EGCG	-0.0934829	0.0757174	-1.23463	132	0.219162	0.67501
P62242	WT_NT-WT_EGCG_-_TS_NT-TS_EGCG	-0.0264477	0.0847167	-0.31219	123	0.755425	0.946891
P62245	WT_NT-WT_EGCG_-_TS_NT-TS_EGCG	0.185706	0.087603	2.11986	36	0.0409799	0.341847
P62259	WT_NT-WT_EGCG_-_TS_NT-TS_EGCG	-0.120545	0.0564395	-2.13583	274	0.0335798	0.311871
P62264	WT_NT-WT_EGCG_-_TS_NT-TS_EGCG	-0.0408549	0.105622	-0.386802	36	0.70118	0.927474
P62267	WT_NT-WT_EGCG_-_TS_NT-TS_EGCG	-0.102964	0.125346	-0.821441	19	0.421583	0.816483
P62270	WT_NT-WT_EGCG_-_TS_NT-TS_EGCG	-0.0115973	0.110645	-0.104815	56	0.916897	0.988398
P62274	WT_NT-WT_EGCG_-_TS_NT-TS_EGCG	-0.111841	0.291618	-0.383519	14	0.707096	0.927962
P62281	WT_NT-WT_EGCG_-_TS_NT-TS_EGCG	-0.353048	0.214218	-1.64808	36	0.108037	0.532034
P62301	WT_NT-WT_EGCG_-_TS_NT-TS_EGCG	0.0641116	0.0931268	0.688434	36	0.495592	0.848291
P62305	WT_NT-WT_EGCG_-_TS_NT-TS_EGCG	0.156087	0.140535	1.11067	16	0.283125	0.736889
P62307	WT_NT-WT_EGCG_-_TS_NT-TS_EGCG	0.337527	0.318683	1.05913	15	0.306298	0.759619
P62309	WT_NT-WT_EGCG_-_TS_NT-TS_EGCG	0.133112	0.308963	0.430836	15	0.672715	0.914488
P62315	WT_NT-WT_EGCG_-_TS_NT-TS_EGCG	0.286208	0.21838	1.3106	16	0.208496	0.668141
P62317	WT_NT-WT_EGCG_-_TS_NT-TS_EGCG	0.167249	0.184021	0.90886	13	0.379965	0.798528
P62320	WT_NT-WT_EGCG_-_TS_NT-TS_EGCG	0.231767	0.158698	1.46043	34	0.153352	0.601351
P62331	WT_NT-WT_EGCG_-_TS_NT-TS_EGCG	-0.0285765	0.10793	-0.264769	54	0.792195	0.949759
P62334	WT_NT-WT_EGCG_-_TS_NT-TS_EGCG	-0.188536	0.131575	-1.43292	68	0.156464	0.605275
P62482	WT_NT-WT_EGCG_-_TS_NT-TS_EGCG	0.00847274	0.129502	0.0654256	145	0.947925	0.991256
P62484	WT_NT-WT_EGCG_-_TS_NT-TS_EGCG	0.185112	0.180159	1.02749	46	0.309563	0.761795
P62500	WT_NT-WT_EGCG_-_TS_NT-TS_EGCG	0.80131	0.689702	1.16182	11	0.269897	0.723703
P62627	WT_NT-WT_EGCG_-_TS_NT-TS_EGCG	-0.0764524	0.0988819	-0.773169	34	0.444765	0.829708
P62631	WT_NT-WT_EGCG_-_TS_NT-TS_EGCG	0.0274352	0.0901858	0.304208	146	0.761403	0.948169
P62702	WT_NT-WT_EGCG_-_TS_NT-TS_EGCG	0.00152999	0.0962055	0.0159033	166	0.987331	0.99673
P62715	WT_NT-WT_EGCG_-_TS_NT-TS_EGCG	-0.161424	0.246054	-0.656051	15	0.521729	0.866839
P62717	WT_NT-WT_EGCG_-_TS_NT-TS_EGCG	-0.380173	0.269684	-1.4097	14	0.180455	0.632007
P62743	WT_NT-WT_EGCG_-_TS_NT-TS_EGCG	0.0722499	0.0991617	0.728606	73	0.468573	0.834831
P62746	WT_NT-WT_EGCG_-_TS_NT-TS_EGCG	-0.0522431	0.0834666	-0.625916	106	0.532715	0.870657
P62748	WT_NT-WT_EGCG_-_TS_NT-TS_EGCG	-0.0453844	0.112772	-0.402445	33	0.689952	0.921811
P62751	WT_NT-WT_EGCG_-_TS_NT-TS_EGCG	-0.0217445	0.129059	-0.168484	37	0.86712	0.973519
P62754	WT_NT-WT_EGCG_-_TS_NT-TS_EGCG	0.260396	0.139416	1.86775	37	0.0697327	0.430018
P62761	WT_NT-WT_EGCG_-_TS_NT-TS_EGCG	0.0732138	0.0945628	0.774235	183	0.439791	0.828312
P62774	WT_NT-WT_EGCG_-_TS_NT-TS_EGCG	-0.0721839	0.0900164	-0.801897	73	0.425215	0.816483
P62806	WT_NT-WT_EGCG_-_TS_NT-TS_EGCG	-0.278791	0.10462	-2.66481	56	0.0100449	0.169434
P62814	WT_NT-WT_EGCG_-_TS_NT-TS_EGCG	-0.00216884	0.0680121	-0.0318891	382	0.974577	0.994861
P62821	WT_NT-WT_EGCG_-_TS_NT-TS_EGCG	0.126108	0.260355	0.484369	33	0.631323	0.903466
P62823	WT_NT-WT_EGCG_-_TS_NT-TS_EGCG	0.0205322	0.137518	0.149305	52	0.88189	0.977366
P62827	WT_NT-WT_EGCG_-_TS_NT-TS_EGCG	0.0291729	0.0879589	0.331665	89	0.740922	0.941962
P62830	WT_NT-WT_EGCG_-_TS_NT-TS_EGCG	-0.207844	0.132724	-1.56599	19	0.133855	0.573232
P62835	WT_NT-WT_EGCG_-_TS_NT-TS_EGCG	0.142408	0.348928	0.408132	14	0.68935	0.921811
P62838	WT_NT-WT_EGCG_-_TS_NT-TS_EGCG	-0.186213	0.219623	-0.847875	17	0.408287	0.812132
P62843	WT_NT-WT_EGCG_-_TS_NT-TS_EGCG	-0.576651	0.16327	-3.53187	14	0.00331826	0.0936675
P62849	WT_NT-WT_EGCG_-_TS_NT-TS_EGCG	-0.00427654	0.0468799	-0.0912232	15	0.928522	0.990112
P62852	WT_NT-WT_EGCG_-_TS_NT-TS_EGCG	-0.156669	0.128492	-1.21929	17	0.239382	0.702133
P62855	WT_NT-WT_EGCG_-_TS_NT-TS_EGCG	0.33279	0.274795	1.21105	19	0.240726	0.704094
P62858	WT_NT-WT_EGCG_-_TS_NT-TS_EGCG	0.178834	0.143409	1.24702	16	0.230338	0.694344
P62869	WT_NT-WT_EGCG_-_TS_NT-TS_EGCG	0.147961	0.107258	1.37949	56	0.173228	0.621332
P62874	WT_NT-WT_EGCG_-_TS_NT-TS_EGCG	-0.155025	0.0664739	-2.33212	95	0.0218064	0.246585
P62878	WT_NT-WT_EGCG_-_TS_NT-TS_EGCG	0.0951926	0.271308	0.350866	14	0.730913	0.936489
P62880	WT_NT-WT_EGCG_-_TS_NT-TS_EGCG	0.0195121	0.119217	0.163669	75	0.870432	0.974074
P62881	WT_NT-WT_EGCG_-_TS_NT-TS_EGCG	0.0718751	0.131664	0.545899	86	0.586548	0.890395
P62889	WT_NT-WT_EGCG_-_TS_NT-TS_EGCG	-0.0598953	0.0443375	-1.3509	31	0.186507	0.636684
P62897	WT_NT-WT_EGCG_-_TS_NT-TS_EGCG	0.0552555	0.229062	0.241225	76	0.81003	0.953819
P62900	WT_NT-WT_EGCG_-_TS_NT-TS_EGCG	0.0830395	0.0916948	0.905608	17	0.3778	0.797044
P62908	WT_NT-WT_EGCG_-_TS_NT-TS_EGCG	0.133154	0.105678	1.25999	125	0.21002	0.668141
P62911	WT_NT-WT_EGCG_-_TS_NT-TS_EGCG	0.42481	0.0988736	4.2965	17	0.000488648	0.0260688
P62918	WT_NT-WT_EGCG_-_TS_NT-TS_EGCG	0.103348	0.134852	0.76638	69	0.446064	0.829708
P62962	WT_NT-WT_EGCG_-_TS_NT-TS_EGCG	-0.078708	0.0924403	-0.851447	89	0.396806	0.804152
P62983	WT_NT-WT_EGCG_-_TS_NT-TS_EGCG	0.0148315	0.0701565	0.211406	94	0.833028	0.961522
P62996	WT_NT-WT_EGCG_-_TS_NT-TS_EGCG	0.0257621	0.267055	0.0964673	15	0.924427	0.990025
P63001	WT_NT-WT_EGCG_-_TS_NT-TS_EGCG	0.0201854	0.0972826	0.207492	73	0.836203	0.962298
P63005	WT_NT-WT_EGCG_-_TS_NT-TS_EGCG	-0.0586424	0.0745958	-0.786135	129	0.43323	0.822903
P63011	WT_NT-WT_EGCG_-_TS_NT-TS_EGCG	0.0234015	0.0869668	0.269086	75	0.788602	0.949759
P63017	WT_NT-WT_EGCG_-_TS_NT-TS_EGCG	-0.0377789	0.0498546	-0.757781	319	0.449142	0.83129
P63024	WT_NT-WT_EGCG_-_TS_NT-TS_EGCG	0.13816	0.330278	0.418314	10	0.684559	0.920134
P63028	WT_NT-WT_EGCG_-_TS_NT-TS_EGCG	0.116736	0.122678	0.951564	71	0.344546	0.778059
P63037	WT_NT-WT_EGCG_-_TS_NT-TS_EGCG	0.101058	0.152324	0.663438	54	0.509873	0.860668
P63038	WT_NT-WT_EGCG_-_TS_NT-TS_EGCG	-0.00628149	0.0803811	-0.0781463	351	0.937756	0.990112
P63040	WT_NT-WT_EGCG_-_TS_NT-TS_EGCG	-0.0797599	0.138084	-0.577618	51	0.566063	0.884449
P63044	WT_NT-WT_EGCG_-_TS_NT-TS_EGCG	-0.147193	0.208091	-0.70735	19	0.487935	0.84541
P63046	WT_NT-WT_EGCG_-_TS_NT-TS_EGCG	0.252102	0.166883	1.51065	33	0.140395	0.58576
P63054	WT_NT-WT_EGCG_-_TS_NT-TS_EGCG	0.120542	0.162814	0.740362	38	0.46363	0.833517
P63073	WT_NT-WT_EGCG_-_TS_NT-TS_EGCG	0.12082	0.133792	0.903046	16	0.379897	0.798528
P63082	WT_NT-WT_EGCG_-_TS_NT-TS_EGCG	0.453461	0.280911	1.61425	18	0.123866	0.561619
P63085	WT_NT-WT_EGCG_-_TS_NT-TS_EGCG	-0.035156	0.101314	-0.347001	218	0.728925	0.935818
P63087	WT_NT-WT_EGCG_-_TS_NT-TS_EGCG	-0.140976	0.0537778	-2.62145	15	0.0192581	0.233747
P63089	WT_NT-WT_EGCG_-_TS_NT-TS_EGCG	0.18673	0.402005	0.464496	14	0.649434	0.90829
P63094	WT_NT-WT_EGCG_-_TS_NT-TS_EGCG	0.028751	0.144912	0.198403	74	0.843274	0.96366
P63101	WT_NT-WT_EGCG_-_TS_NT-TS_EGCG	-0.0461428	0.0838813	-0.550096	208	0.582844	0.890395
P63141	WT_NT-WT_EGCG_-_TS_NT-TS_EGCG	-0.251635	0.243535	-1.03326	13	0.320321	0.769217
P63143	WT_NT-WT_EGCG_-_TS_NT-TS_EGCG	0.0817712	0.320951	0.254778	11	0.803595	0.953819
P63158	WT_NT-WT_EGCG_-_TS_NT-TS_EGCG	-0.177773	0.127605	-1.39315	76	0.167635	0.611375
P63168	WT_NT-WT_EGCG_-_TS_NT-TS_EGCG	-0.213795	0.198398	-1.07761	16	0.297189	0.751655
P63213	WT_NT-WT_EGCG_-_TS_NT-TS_EGCG	-0.323376	0.141536	-2.28477	19	0.0339959	0.312962
P63216	WT_NT-WT_EGCG_-_TS_NT-TS_EGCG	-0.150346	0.0998949	-1.50504	36	0.141039	0.58576
P63242	WT_NT-WT_EGCG_-_TS_NT-TS_EGCG	-0.155005	0.0961156	-1.61269	57	0.112335	0.541381
P63254	WT_NT-WT_EGCG_-_TS_NT-TS_EGCG	-0.00616342	0.335321	-0.0183806	15	0.985577	0.99673
P63260	WT_NT-WT_EGCG_-_TS_NT-TS_EGCG	-0.595922	0.463412	-1.28594	16	0.216762	0.674636
P63276	WT_NT-WT_EGCG_-_TS_NT-TS_EGCG	-0.00643362	0.175481	-0.0366628	36	0.970956	0.994403
P63280	WT_NT-WT_EGCG_-_TS_NT-TS_EGCG	0.00886188	0.287571	0.0308164	15	0.975822	0.994861
P63318	WT_NT-WT_EGCG_-_TS_NT-TS_EGCG	-0.0773422	0.0650484	-1.18899	359	0.235228	0.697872
P63321	WT_NT-WT_EGCG_-_TS_NT-TS_EGCG	0.279981	0.0660989	4.23579	14	0.000830734	0.0352908
P63323	WT_NT-WT_EGCG_-_TS_NT-TS_EGCG	-0.145714	0.182549	-0.798219	73	0.427333	0.816566
P63325	WT_NT-WT_EGCG_-_TS_NT-TS_EGCG	-0.00959544	0.180015	-0.0533034	18	0.958077	0.992129
P63328	WT_NT-WT_EGCG_-_TS_NT-TS_EGCG	0.0164982	0.0795786	0.207319	222	0.835951	0.962298
P63330	WT_NT-WT_EGCG_-_TS_NT-TS_EGCG	-0.0383074	0.203489	-0.188253	16	0.853045	0.966533
P67778	WT_NT-WT_EGCG_-_TS_NT-TS_EGCG	0.00988466	0.0951336	0.103903	183	0.91736	0.988398
P67871	WT_NT-WT_EGCG_-_TS_NT-TS_EGCG	0.17872	0.161997	1.10323	69	0.273762	0.728549
P67984	WT_NT-WT_EGCG_-_TS_NT-TS_EGCG	-0.297106	0.185066	-1.60541	38	0.116683	0.551835
P68037	WT_NT-WT_EGCG_-_TS_NT-TS_EGCG	0.159569	0.114223	1.39699	74	0.166591	0.610742
P68040	WT_NT-WT_EGCG_-_TS_NT-TS_EGCG	-0.208133	0.0912092	-2.28193	129	0.0241311	0.2551
P68181	WT_NT-WT_EGCG_-_TS_NT-TS_EGCG	0.433076	0.0996432	4.34627	49	6.96752e-05	0.00761119
P68254	WT_NT-WT_EGCG_-_TS_NT-TS_EGCG	0.00277114	0.07106	0.0389972	129	0.968953	0.994403
P68368	WT_NT-WT_EGCG_-_TS_NT-TS_EGCG	0.0108957	0.0960472	0.113441	110	0.909888	0.986428
P68369	WT_NT-WT_EGCG_-_TS_NT-TS_EGCG	0.609354	0.606069	1.00542	16	0.329658	0.771624
P68372	WT_NT-WT_EGCG_-_TS_NT-TS_EGCG	-0.0212289	0.150689	-0.140879	16	0.889724	0.980894
P68404	WT_NT-WT_EGCG_-_TS_NT-TS_EGCG	0.171684	0.12726	1.34909	101	0.180326	0.632007
P68433	WT_NT-WT_EGCG_-_TS_NT-TS_EGCG	0.476219	1.20506	0.395181	12	0.699644	0.9272
P68510	WT_NT-WT_EGCG_-_TS_NT-TS_EGCG	-0.190875	0.0775061	-2.46271	171	0.0147801	0.203027
P70168	WT_NT-WT_EGCG_-_TS_NT-TS_EGCG	0.17024	0.0962498	1.76873	313	0.0779124	0.455693
P70175	WT_NT-WT_EGCG_-_TS_NT-TS_EGCG	-0.214683	0.0779883	-2.75275	122	0.00681263	0.133574
P70188	WT_NT-WT_EGCG_-_TS_NT-TS_EGCG	0.253971	0.39489	0.643145	13	0.531311	0.870657
P70195	WT_NT-WT_EGCG_-_TS_NT-TS_EGCG	0.189218	0.214924	0.880396	31	0.385419	0.801306
P70202	WT_NT-WT_EGCG_-_TS_NT-TS_EGCG	0.180178	0.095116	1.8943	37	0.066022	0.418382
P70206	WT_NT-WT_EGCG_-_TS_NT-TS_EGCG	-0.00165089	0.0560487	-0.0294546	33	0.976679	0.994861
P70232	WT_NT-WT_EGCG_-_TS_NT-TS_EGCG	-0.268489	0.36325	-0.73913	15	0.471237	0.834831
P70236	WT_NT-WT_EGCG_-_TS_NT-TS_EGCG	-0.276512	0.20443	-1.3526	14	0.197626	0.652273
P70290	WT_NT-WT_EGCG_-_TS_NT-TS_EGCG	0.542408	0.196938	2.75421	14	0.0155161	0.206941
P70296	WT_NT-WT_EGCG_-_TS_NT-TS_EGCG	0.0937812	0.0660839	1.41912	209	0.157352	0.605788
P70297	WT_NT-WT_EGCG_-_TS_NT-TS_EGCG	0.210798	0.116738	1.80573	44	0.0778052	0.455693
P70333	WT_NT-WT_EGCG_-_TS_NT-TS_EGCG	-0.734379	0.107956	-6.80258	17	3.07997e-06	0.000642314
P70336	WT_NT-WT_EGCG_-_TS_NT-TS_EGCG	0.141342	0.124206	1.13797	83	0.258409	0.718504
P70349	WT_NT-WT_EGCG_-_TS_NT-TS_EGCG	0.170918	0.0881651	1.93861	70	0.0565815	0.387356
P70362	WT_NT-WT_EGCG_-_TS_NT-TS_EGCG	0.23255	0.267161	0.870451	11	0.402651	0.806708
P70372	WT_NT-WT_EGCG_-_TS_NT-TS_EGCG	-0.127334	0.140143	-0.9086	70	0.366679	0.791839
P70392	WT_NT-WT_EGCG_-_TS_NT-TS_EGCG	-0.0998206	0.232938	-0.428528	15	0.674357	0.914829
P70398	WT_NT-WT_EGCG_-_TS_NT-TS_EGCG	0.220532	0.105752	2.08536	100	0.0395827	0.339135
P70399	WT_NT-WT_EGCG_-_TS_NT-TS_EGCG	-0.0163561	0.120481	-0.135757	13	0.894093	0.980894
P70404	WT_NT-WT_EGCG_-_TS_NT-TS_EGCG	-0.0868486	0.0688186	-1.26199	163	0.208754	0.668141
P70414	WT_NT-WT_EGCG_-_TS_NT-TS_EGCG	-0.0419545	0.170575	-0.245959	103	0.806204	0.953819
P70429	WT_NT-WT_EGCG_-_TS_NT-TS_EGCG	-0.340546	0.207802	-1.6388	16	0.120766	0.558544
P70441	WT_NT-WT_EGCG_-_TS_NT-TS_EGCG	0.0503964	0.059418	0.848167	66	0.399411	0.805139
P70663	WT_NT-WT_EGCG_-_TS_NT-TS_EGCG	0.0341172	0.32764	0.10413	31	0.917737	0.988398
P70699	WT_NT-WT_EGCG_-_TS_NT-TS_EGCG	-0.186466	0.251482	-0.741472	16	0.469152	0.834831
P70704	WT_NT-WT_EGCG_-_TS_NT-TS_EGCG	-0.260265	0.0677776	-3.83998	153	0.000179733	0.0133002
P80313	WT_NT-WT_EGCG_-_TS_NT-TS_EGCG	0.022824	0.114518	0.199305	200	0.842227	0.96366
P80314	WT_NT-WT_EGCG_-_TS_NT-TS_EGCG	0.0152753	0.0635977	0.240186	336	0.810333	0.953819
P80315	WT_NT-WT_EGCG_-_TS_NT-TS_EGCG	-0.0907985	0.0948432	-0.957354	245	0.339332	0.776762
P80316	WT_NT-WT_EGCG_-_TS_NT-TS_EGCG	-0.0566121	0.088197	-0.641882	281	0.521473	0.866839
P80317	WT_NT-WT_EGCG_-_TS_NT-TS_EGCG	0.00375377	0.0800851	0.0468723	223	0.962657	0.992129
P80318	WT_NT-WT_EGCG_-_TS_NT-TS_EGCG	0.0191595	0.0739214	0.259188	254	0.7957	0.952184
P80560	WT_NT-WT_EGCG_-_TS_NT-TS_EGCG	-0.224386	0.390704	-0.574313	13	0.575559	0.887321
P83940	WT_NT-WT_EGCG_-_TS_NT-TS_EGCG	-0.146968	0.116093	-1.26595	53	0.211069	0.668141
P84075	WT_NT-WT_EGCG_-_TS_NT-TS_EGCG	0.210273	0.105006	2.00249	76	0.0487996	0.371807
P84078	WT_NT-WT_EGCG_-_TS_NT-TS_EGCG	0.809627	0.532722	1.51979	13	0.152505	0.600095
P84084	WT_NT-WT_EGCG_-_TS_NT-TS_EGCG	-0.0368668	0.179238	-0.205687	71	0.837624	0.96268
P84086	WT_NT-WT_EGCG_-_TS_NT-TS_EGCG	-0.141794	0.0796538	-1.78013	73	0.0792167	0.457741
P84089	WT_NT-WT_EGCG_-_TS_NT-TS_EGCG	0.087153	0.120703	0.722042	19	0.479061	0.839547
P84091	WT_NT-WT_EGCG_-_TS_NT-TS_EGCG	-0.0232661	0.0821094	-0.283355	286	0.77711	0.948169
P84096	WT_NT-WT_EGCG_-_TS_NT-TS_EGCG	-0.0351362	0.0758052	-0.463506	53	0.644899	0.90829
P84099	WT_NT-WT_EGCG_-_TS_NT-TS_EGCG	-0.070213	0.0395587	-1.77491	32	0.0854272	0.476813
P84104	WT_NT-WT_EGCG_-_TS_NT-TS_EGCG	-0.264532	0.149715	-1.76691	19	0.0933033	0.495458
P84228	WT_NT-WT_EGCG_-_TS_NT-TS_EGCG	-0.365706	0.893214	-0.409427	15	0.688013	0.921811
P84244	WT_NT-WT_EGCG_-_TS_NT-TS_EGCG	0.560533	0.970714	0.577444	16	0.571677	0.885211
P85094	WT_NT-WT_EGCG_-_TS_NT-TS_EGCG	-0.306345	0.121161	-2.52841	16	0.0223573	0.24725
P97300	WT_NT-WT_EGCG_-_TS_NT-TS_EGCG	-0.0700345	0.0675929	-1.03612	111	0.302397	0.758141
P97315	WT_NT-WT_EGCG_-_TS_NT-TS_EGCG	0.106754	0.125582	0.850079	95	0.397418	0.804152
P97351	WT_NT-WT_EGCG_-_TS_NT-TS_EGCG	-0.193622	0.109492	-1.76836	89	0.0804266	0.460516
P97355	WT_NT-WT_EGCG_-_TS_NT-TS_EGCG	0.200408	0.1711	1.17129	43	0.247931	0.709124
P97370	WT_NT-WT_EGCG_-_TS_NT-TS_EGCG	0.0599933	0.0705617	0.850225	65	0.398321	0.804356
P97371	WT_NT-WT_EGCG_-_TS_NT-TS_EGCG	-0.0468742	0.144913	-0.323464	27	0.748836	0.944292
P97372	WT_NT-WT_EGCG_-_TS_NT-TS_EGCG	-0.333217	0.417516	-0.798095	18	0.435219	0.825118
P97379	WT_NT-WT_EGCG_-_TS_NT-TS_EGCG	0.199121	0.0955741	2.08342	87	0.0401474	0.339135
P97384	WT_NT-WT_EGCG_-_TS_NT-TS_EGCG	0.0235217	0.0973898	0.241521	50	0.810139	0.953819
P97427	WT_NT-WT_EGCG_-_TS_NT-TS_EGCG	-0.00367882	0.0553888	-0.0664181	374	0.94708	0.991256
P97441	WT_NT-WT_EGCG_-_TS_NT-TS_EGCG	-0.186749	0.11827	-1.57901	33	0.123874	0.561619
P97447	WT_NT-WT_EGCG_-_TS_NT-TS_EGCG	0.0374056	0.0997145	0.375127	35	0.70983	0.9306
P97450	WT_NT-WT_EGCG_-_TS_NT-TS_EGCG	-0.196645	0.0779205	-2.52366	91	0.0133486	0.194961
P97461	WT_NT-WT_EGCG_-_TS_NT-TS_EGCG	0.0402267	0.147631	0.272481	17	0.788535	0.949759
P97492	WT_NT-WT_EGCG_-_TS_NT-TS_EGCG	-0.348463	0.143698	-2.42496	32	0.0211321	0.245265
P97493	WT_NT-WT_EGCG_-_TS_NT-TS_EGCG	0.0715846	0.164813	0.434337	18	0.669205	0.914488
P97494	WT_NT-WT_EGCG_-_TS_NT-TS_EGCG	0.0662882	0.11362	0.583418	17	0.567272	0.884449
P97797	WT_NT-WT_EGCG_-_TS_NT-TS_EGCG	-0.135339	0.113578	-1.19159	136	0.235496	0.697872
P97798	WT_NT-WT_EGCG_-_TS_NT-TS_EGCG	0.443656	0.294183	1.50809	10	0.162456	0.608592
P97807	WT_NT-WT_EGCG_-_TS_NT-TS_EGCG	-0.0563468	0.0613249	-0.918825	234	0.359133	0.789141
P97822	WT_NT-WT_EGCG_-_TS_NT-TS_EGCG	0.226043	0.155802	1.45083	14	0.168862	0.612925
P97823	WT_NT-WT_EGCG_-_TS_NT-TS_EGCG	-0.079378	0.170001	-0.466926	14	0.647736	0.90829
P97825	WT_NT-WT_EGCG_-_TS_NT-TS_EGCG	-0.257967	0.175086	-1.47338	19	0.157024	0.605788
P97855	WT_NT-WT_EGCG_-_TS_NT-TS_EGCG	0.133807	0.273354	0.4895	13	0.632644	0.90433
P98086	WT_NT-WT_EGCG_-_TS_NT-TS_EGCG	-0.439471	0.368889	-1.19134	15	0.252032	0.712898
P99024	WT_NT-WT_EGCG_-_TS_NT-TS_EGCG	0.136941	0.113879	1.20252	57	0.234135	0.697872
P99026	WT_NT-WT_EGCG_-_TS_NT-TS_EGCG	-0.0792674	0.106255	-0.746007	69	0.458197	0.832181
P99027	WT_NT-WT_EGCG_-_TS_NT-TS_EGCG	-0.0797626	0.139189	-0.573052	38	0.569985	0.885211
P99028	WT_NT-WT_EGCG_-_TS_NT-TS_EGCG	0.0345451	0.0682572	0.506103	34	0.616051	0.901682
P99029	WT_NT-WT_EGCG_-_TS_NT-TS_EGCG	-0.0436217	0.12354	-0.353098	168	0.724458	0.933131
Q00493	WT_NT-WT_EGCG_-_TS_NT-TS_EGCG	-0.292387	0.179714	-1.62695	122	0.106327	0.527742
Q00612	WT_NT-WT_EGCG_-_TS_NT-TS_EGCG	0.165288	0.12824	1.28889	34	0.206136	0.668141
Q00623	WT_NT-WT_EGCG_-_TS_NT-TS_EGCG	-0.118214	0.145011	-0.815207	52	0.418672	0.816483
Q00896	WT_NT-WT_EGCG_-_TS_NT-TS_EGCG	0.456307	0.684619	0.666512	11	0.518819	0.866839
Q00897	WT_NT-WT_EGCG_-_TS_NT-TS_EGCG	0.0247369	0.376462	0.0657088	15	0.948477	0.991256
Q00PI9	WT_NT-WT_EGCG_-_TS_NT-TS_EGCG	0.143664	0.095588	1.50295	53	0.138788	0.584978
Q01065	WT_NT-WT_EGCG_-_TS_NT-TS_EGCG	0.206889	0.211385	0.97873	15	0.343236	0.778059
Q01097	WT_NT-WT_EGCG_-_TS_NT-TS_EGCG	0.299526	0.549891	0.5447	9	0.599195	0.891409
Q01405	WT_NT-WT_EGCG_-_TS_NT-TS_EGCG	0.235697	0.137627	1.71257	64	0.0916325	0.4946
Q01768	WT_NT-WT_EGCG_-_TS_NT-TS_EGCG	0.0164846	0.348045	0.0473635	18	0.962745	0.992129
Q01853	WT_NT-WT_EGCG_-_TS_NT-TS_EGCG	0.185339	0.0632819	2.92879	567	0.00353966	0.0978311
Q02053	WT_NT-WT_EGCG_-_TS_NT-TS_EGCG	0.0834654	0.0632079	1.32049	480	0.187301	0.63749
Q02248	WT_NT-WT_EGCG_-_TS_NT-TS_EGCG	-0.081931	0.111058	-0.737731	239	0.461402	0.832181
Q02357	WT_NT-WT_EGCG_-_TS_NT-TS_EGCG	0.163008	0.315064	0.517382	14	0.612967	0.900799
Q02819	WT_NT-WT_EGCG_-_TS_NT-TS_EGCG	0.269449	0.255354	1.0552	14	0.309205	0.761795
Q03137	WT_NT-WT_EGCG_-_TS_NT-TS_EGCG	-0.156629	0.138313	-1.13242	69	0.261377	0.720772
Q03265	WT_NT-WT_EGCG_-_TS_NT-TS_EGCG	-0.0711485	0.0668614	-1.06412	449	0.287846	0.74195
Q03517	WT_NT-WT_EGCG_-_TS_NT-TS_EGCG	0.317874	0.201718	1.57583	51	0.121248	0.559644
Q03734	WT_NT-WT_EGCG_-_TS_NT-TS_EGCG	0.292206	0.680679	0.429286	14	0.674248	0.914829
Q03958	WT_NT-WT_EGCG_-_TS_NT-TS_EGCG	0.0755419	0.16749	0.451023	16	0.658026	0.91099
Q04447	WT_NT-WT_EGCG_-_TS_NT-TS_EGCG	0.0434778	0.0787284	0.552251	303	0.581184	0.890045
Q05512	WT_NT-WT_EGCG_-_TS_NT-TS_EGCG	-0.0342943	0.274999	-0.124707	16	0.902309	0.982919
Q05816	WT_NT-WT_EGCG_-_TS_NT-TS_EGCG	-0.0479117	0.0876224	-0.546797	94	0.585814	0.890395
Q05920	WT_NT-WT_EGCG_-_TS_NT-TS_EGCG	-0.0152957	0.0684802	-0.223359	267	0.823427	0.959036
Q05D44	WT_NT-WT_EGCG_-_TS_NT-TS_EGCG	-0.560572	0.307162	-1.825	16	0.086727	0.480836
Q06138	WT_NT-WT_EGCG_-_TS_NT-TS_EGCG	-0.0686758	0.198468	-0.34603	38	0.731229	0.936489
Q06185	WT_NT-WT_EGCG_-_TS_NT-TS_EGCG	-0.299866	0.119089	-2.518	38	0.0161352	0.211509
Q06335	WT_NT-WT_EGCG_-_TS_NT-TS_EGCG	-0.228408	0.15474	-1.47608	17	0.158206	0.605908
Q06890	WT_NT-WT_EGCG_-_TS_NT-TS_EGCG	0.431957	0.123074	3.50972	48	0.000986195	0.0403988
Q07076	WT_NT-WT_EGCG_-_TS_NT-TS_EGCG	-0.110279	0.0945037	-1.16693	101	0.245987	0.708522
Q07417	WT_NT-WT_EGCG_-_TS_NT-TS_EGCG	-0.159799	0.311512	-0.512979	15	0.615437	0.901541
Q07813	WT_NT-WT_EGCG_-_TS_NT-TS_EGCG	-0.162819	0.680657	-0.239208	8	0.816959	0.955307
Q08331	WT_NT-WT_EGCG_-_TS_NT-TS_EGCG	-0.312952	0.0879334	-3.55897	119	0.00053589	0.0279393
Q08460	WT_NT-WT_EGCG_-_TS_NT-TS_EGCG	-0.264877	0.200455	-1.32138	31	0.196045	0.648024
Q08642	WT_NT-WT_EGCG_-_TS_NT-TS_EGCG	-0.0472552	0.306931	-0.153961	22	0.879044	0.977366
Q0GNC1	WT_NT-WT_EGCG_-_TS_NT-TS_EGCG	0.340498	0.179009	1.90213	13	0.0795426	0.458469
Q0KL02	WT_NT-WT_EGCG_-_TS_NT-TS_EGCG	0.648952	0.327367	1.98234	44	0.0537079	0.385692
Q0VBF8	WT_NT-WT_EGCG_-_TS_NT-TS_EGCG	-0.539189	0.552286	-0.976285	14	0.345492	0.778059
Q0VE82	WT_NT-WT_EGCG_-_TS_NT-TS_EGCG	0.163399	0.128123	1.27533	47	0.208461	0.668141
Q0VGY8	WT_NT-WT_EGCG_-_TS_NT-TS_EGCG	0.410958	0.194785	2.1098	13	0.0548278	0.385812
Q11011	WT_NT-WT_EGCG_-_TS_NT-TS_EGCG	0.0174082	0.072824	0.239045	370	0.811203	0.953819
Q11136	WT_NT-WT_EGCG_-_TS_NT-TS_EGCG	0.0270802	0.0928249	0.291734	32	0.772373	0.948169
Q148V7	WT_NT-WT_EGCG_-_TS_NT-TS_EGCG	0.263777	0.0785554	3.35784	17	0.00373315	0.100751
Q14BI2	WT_NT-WT_EGCG_-_TS_NT-TS_EGCG	-0.185391	0.416012	-0.445639	16	0.661829	0.911997
Q14CH0	WT_NT-WT_EGCG_-_TS_NT-TS_EGCG	0.206607	0.685778	0.301274	12	0.768362	0.948169
Q2NL51	WT_NT-WT_EGCG_-_TS_NT-TS_EGCG	0.124262	0.139417	0.891302	48	0.377213	0.797044
Q2PFD7	WT_NT-WT_EGCG_-_TS_NT-TS_EGCG	0.0715895	0.116632	0.61381	101	0.540721	0.87169
Q2TPA8	WT_NT-WT_EGCG_-_TS_NT-TS_EGCG	0.489544	0.50082	0.977486	16	0.342878	0.778059
Q31125	WT_NT-WT_EGCG_-_TS_NT-TS_EGCG	0.0950972	0.349031	0.272461	15	0.788982	0.949759
Q3B7Z2	WT_NT-WT_EGCG_-_TS_NT-TS_EGCG	0.947472	0.216969	4.36686	13	0.000762878	0.0336547
Q3KNM2	WT_NT-WT_EGCG_-_TS_NT-TS_EGCG	0.402804	0.20149	1.99913	17	0.0618411	0.404169
Q3TBL6	WT_NT-WT_EGCG_-_TS_NT-TS_EGCG	-0.791099	0.810583	-0.975963	14	0.345646	0.778059
Q3TC72	WT_NT-WT_EGCG_-_TS_NT-TS_EGCG	-0.0474897	0.239919	-0.197941	32	0.844344	0.96366
Q3TDD9	WT_NT-WT_EGCG_-_TS_NT-TS_EGCG	0.197968	0.349188	0.566938	12	0.581207	0.890045
Q3TDK6	WT_NT-WT_EGCG_-_TS_NT-TS_EGCG	0.0280193	0.156781	0.178716	47	0.858929	0.969395
Q3TDN2	WT_NT-WT_EGCG_-_TS_NT-TS_EGCG	0.24884	0.0746942	3.33145	13	0.00541029	0.120067
Q3TDQ1	WT_NT-WT_EGCG_-_TS_NT-TS_EGCG	-0.388798	0.375474	-1.03549	10	0.324834	0.769217
Q3TEA8	WT_NT-WT_EGCG_-_TS_NT-TS_EGCG	-0.36896	0.184551	-1.99923	13	0.0669321	0.421797
Q3TES0	WT_NT-WT_EGCG_-_TS_NT-TS_EGCG	0.163855	0.345008	0.474931	16	0.641254	0.907889
Q3THE2	WT_NT-WT_EGCG_-_TS_NT-TS_EGCG	-0.138759	0.136874	-1.01377	90	0.313408	0.765139
Q3THK7	WT_NT-WT_EGCG_-_TS_NT-TS_EGCG	-0.115816	0.104352	-1.10986	118	0.269317	0.723703
Q3THS6	WT_NT-WT_EGCG_-_TS_NT-TS_EGCG	-0.156364	0.163374	-0.957093	34	0.345277	0.778059
Q3TMH2	WT_NT-WT_EGCG_-_TS_NT-TS_EGCG	0.044697	0.199588	0.223947	18	0.825321	0.959355
Q3TXS7	WT_NT-WT_EGCG_-_TS_NT-TS_EGCG	0.152814	0.140597	1.0869	103	0.279619	0.73141
Q3TXX4	WT_NT-WT_EGCG_-_TS_NT-TS_EGCG	-0.140638	0.113028	-1.24428	54	0.218772	0.67501
Q3U0V1	WT_NT-WT_EGCG_-_TS_NT-TS_EGCG	0.128437	0.117847	1.08986	86	0.278819	0.73141
Q3U1J4	WT_NT-WT_EGCG_-_TS_NT-TS_EGCG	0.2329	0.101521	2.29411	109	0.0237006	0.25288
Q3U5C8	WT_NT-WT_EGCG_-_TS_NT-TS_EGCG	0.38433	0.323661	1.18745	16	0.252382	0.713009
Q3U898	WT_NT-WT_EGCG_-_TS_NT-TS_EGCG	0.0589707	0.520616	0.113271	16	0.911225	0.986945
Q3UDP0	WT_NT-WT_EGCG_-_TS_NT-TS_EGCG	0.292786	0.196248	1.49191	15	0.156452	0.605275
Q3UEB3	WT_NT-WT_EGCG_-_TS_NT-TS_EGCG	0.0278478	0.253343	0.109921	14	0.914032	0.988146
Q3UGC7	WT_NT-WT_EGCG_-_TS_NT-TS_EGCG	0.106499	0.137529	0.774379	12	0.453694	0.832181
Q3UGR5	WT_NT-WT_EGCG_-_TS_NT-TS_EGCG	-0.00136205	0.138034	-0.00986752	53	0.992164	0.997891
Q3UGS4	WT_NT-WT_EGCG_-_TS_NT-TS_EGCG	-0.312875	0.354448	-0.882709	12	0.394733	0.80345
Q3UH60	WT_NT-WT_EGCG_-_TS_NT-TS_EGCG	0.277803	0.155583	1.78556	29	0.0846333	0.475356
Q3UH66	WT_NT-WT_EGCG_-_TS_NT-TS_EGCG	0.639478	0.471209	1.3571	15	0.19482	0.645531
Q3UHB1	WT_NT-WT_EGCG_-_TS_NT-TS_EGCG	0.0198898	0.101952	0.19509	134	0.845618	0.96366
Q3UHB8	WT_NT-WT_EGCG_-_TS_NT-TS_EGCG	0.11039	0.396518	0.278399	13	0.785085	0.949759
Q3UHD9	WT_NT-WT_EGCG_-_TS_NT-TS_EGCG	-0.0799137	0.107273	-0.744958	114	0.45783	0.832181
Q3UHJ0	WT_NT-WT_EGCG_-_TS_NT-TS_EGCG	0.0971471	0.0639587	1.5189	423	0.129534	0.56708
Q3UHK6	WT_NT-WT_EGCG_-_TS_NT-TS_EGCG	0.227834	0.196983	1.15662	16	0.264407	0.720984
Q3UHL1	WT_NT-WT_EGCG_-_TS_NT-TS_EGCG	-0.0356612	0.0862238	-0.413589	289	0.679482	0.917753
Q3UHX2	WT_NT-WT_EGCG_-_TS_NT-TS_EGCG	0.0599228	0.237248	0.252574	16	0.803813	0.953819
Q3UIU2	WT_NT-WT_EGCG_-_TS_NT-TS_EGCG	0.237629	0.0959841	2.47571	48	0.0168774	0.216294
Q3UJD6	WT_NT-WT_EGCG_-_TS_NT-TS_EGCG	-0.0141461	0.170067	-0.0831799	11	0.935203	0.990112
Q3UJP5	WT_NT-WT_EGCG_-_TS_NT-TS_EGCG	0.136975	0.321451	0.426114	11	0.678244	0.917271
Q3UJU9	WT_NT-WT_EGCG_-_TS_NT-TS_EGCG	0.119798	0.187365	0.639385	14	0.532896	0.870657
Q3UKC1	WT_NT-WT_EGCG_-_TS_NT-TS_EGCG	-0.377287	0.566231	-0.666314	13	0.516861	0.866839
Q3ULJ0	WT_NT-WT_EGCG_-_TS_NT-TS_EGCG	-0.0734862	0.122534	-0.599722	70	0.550628	0.877101
Q3UM45	WT_NT-WT_EGCG_-_TS_NT-TS_EGCG	0.0112157	0.142751	0.0785684	161	0.937473	0.990112
Q3UMC0	WT_NT-WT_EGCG_-_TS_NT-TS_EGCG	-0.00908981	0.15375	-0.0591207	16	0.953588	0.992129
Q3UMR5	WT_NT-WT_EGCG_-_TS_NT-TS_EGCG	0.0327032	0.117515	0.27829	52	0.781893	0.948169
Q3UMU9	WT_NT-WT_EGCG_-_TS_NT-TS_EGCG	-0.22956	0.263376	-0.871607	16	0.396314	0.804152
Q3UNH4	WT_NT-WT_EGCG_-_TS_NT-TS_EGCG	-0.190954	0.149426	-1.27791	31	0.210767	0.668141
Q3UNZ8	WT_NT-WT_EGCG_-_TS_NT-TS_EGCG	-0.43249	0.413518	-1.04588	15	0.312178	0.765103
Q3UPL0	WT_NT-WT_EGCG_-_TS_NT-TS_EGCG	0.12233	0.121432	1.0074	63	0.317597	0.767722
Q3UQ44	WT_NT-WT_EGCG_-_TS_NT-TS_EGCG	0.0863662	0.174105	0.496057	7	0.635049	0.90491
Q3UTH8	WT_NT-WT_EGCG_-_TS_NT-TS_EGCG	0.30651	0.258644	1.18506	16	0.253296	0.713762
Q3UTQ8	WT_NT-WT_EGCG_-_TS_NT-TS_EGCG	0.585708	0.222817	2.62866	15	0.0189834	0.231638
Q3UTZ3	WT_NT-WT_EGCG_-_TS_NT-TS_EGCG	0.512941	0.56765	0.903623	10	0.387445	0.801306
Q3UUG6	WT_NT-WT_EGCG_-_TS_NT-TS_EGCG	0.382687	0.200408	1.90954	43	0.0628792	0.408225
Q3UUI3	WT_NT-WT_EGCG_-_TS_NT-TS_EGCG	0.106078	0.102624	1.03365	55	0.305821	0.759355
Q3UVX5	WT_NT-WT_EGCG_-_TS_NT-TS_EGCG	-0.0954374	0.137535	-0.693916	64	0.490246	0.846808
Q3UYC0	WT_NT-WT_EGCG_-_TS_NT-TS_EGCG	-0.172334	0.222952	-0.772967	34	0.444883	0.829708
Q3UYG8	WT_NT-WT_EGCG_-_TS_NT-TS_EGCG	-0.345769	0.173194	-1.99643	15	0.0643691	0.411891
Q3V3R1	WT_NT-WT_EGCG_-_TS_NT-TS_EGCG	0.113451	0.169113	0.670858	13	0.514054	0.865815
Q3V3V9	WT_NT-WT_EGCG_-_TS_NT-TS_EGCG	0.0193753	0.317812	0.0609648	10	0.952588	0.992129
Q4KML4	WT_NT-WT_EGCG_-_TS_NT-TS_EGCG	0.285295	0.283622	1.0059	16	0.329436	0.771624
Q4KMM3	WT_NT-WT_EGCG_-_TS_NT-TS_EGCG	-0.00822243	0.0761295	-0.108006	329	0.914057	0.988146
Q4KUS2	WT_NT-WT_EGCG_-_TS_NT-TS_EGCG	0.181402	0.134652	1.34719	15	0.197919	0.652273
Q4V9Z5	WT_NT-WT_EGCG_-_TS_NT-TS_EGCG	-0.242317	0.212713	-1.13917	12	0.276861	0.729518
Q4VAA2	WT_NT-WT_EGCG_-_TS_NT-TS_EGCG	-0.150997	0.145848	-1.03531	51	0.305409	0.759355
Q4VAE3	WT_NT-WT_EGCG_-_TS_NT-TS_EGCG	0.239842	0.270958	0.885163	16	0.389178	0.801306
Q501J6	WT_NT-WT_EGCG_-_TS_NT-TS_EGCG	0.395695	0.359559	1.1005	13	0.291075	0.746531
Q505D7	WT_NT-WT_EGCG_-_TS_NT-TS_EGCG	-0.275369	0.360881	-0.763049	15	0.457268	0.832181
Q505F5	WT_NT-WT_EGCG_-_TS_NT-TS_EGCG	-0.232466	0.072365	-3.21241	52	0.00226057	0.0751557
Q52KR3	WT_NT-WT_EGCG_-_TS_NT-TS_EGCG	-0.393237	0.46949	-0.837583	14	0.416335	0.816483
Q56A07	WT_NT-WT_EGCG_-_TS_NT-TS_EGCG	-0.196084	0.165037	-1.18813	37	0.242355	0.706431
Q59J78	WT_NT-WT_EGCG_-_TS_NT-TS_EGCG	0.0203924	0.236384	0.0862679	16	0.932324	0.990112
Q5DQR4	WT_NT-WT_EGCG_-_TS_NT-TS_EGCG	-0.0422296	0.127274	-0.331801	52	0.741373	0.941962
Q5DTL9	WT_NT-WT_EGCG_-_TS_NT-TS_EGCG	0.368987	0.156561	2.35683	62	0.0216048	0.246574
Q5DTT1	WT_NT-WT_EGCG_-_TS_NT-TS_EGCG	0.320696	0.40025	0.801238	12	0.438571	0.828312
Q5DU25	WT_NT-WT_EGCG_-_TS_NT-TS_EGCG	0.0308715	0.116929	0.264019	14	0.795612	0.952184
Q5EBJ4	WT_NT-WT_EGCG_-_TS_NT-TS_EGCG	0.674931	0.201709	3.34606	15	0.00442092	0.109049
Q5FWK3	WT_NT-WT_EGCG_-_TS_NT-TS_EGCG	-0.0365085	0.0709972	-0.514224	141	0.6079	0.898868
Q5HZI9	WT_NT-WT_EGCG_-_TS_NT-TS_EGCG	-0.499096	0.718445	-0.694689	13	0.499478	0.848998
Q5M8N0	WT_NT-WT_EGCG_-_TS_NT-TS_EGCG	-0.0824174	0.0596061	-1.3827	14	0.188416	0.638443
Q5M8N4	WT_NT-WT_EGCG_-_TS_NT-TS_EGCG	-0.261002	0.177755	-1.46833	15	0.162672	0.608592
Q5PR73	WT_NT-WT_EGCG_-_TS_NT-TS_EGCG	0.0909418	0.0758927	1.19829	88	0.23402	0.697872
Q5RJI5	WT_NT-WT_EGCG_-_TS_NT-TS_EGCG	0.0227786	0.127493	0.178666	27	0.859534	0.969406
Q5SP85	WT_NT-WT_EGCG_-_TS_NT-TS_EGCG	0.0377036	0.259017	0.145564	16	0.886084	0.980075
Q5SQX6	WT_NT-WT_EGCG_-_TS_NT-TS_EGCG	0.139562	0.0699098	1.99632	256	0.0469582	0.367652
Q5SRX1	WT_NT-WT_EGCG_-_TS_NT-TS_EGCG	0.131004	0.0982382	1.33353	196	0.183905	0.634784
Q5SSL4	WT_NT-WT_EGCG_-_TS_NT-TS_EGCG	0.105555	0.120789	0.873878	144	0.38364	0.801306
Q5SSM3	WT_NT-WT_EGCG_-_TS_NT-TS_EGCG	-0.0650645	0.269894	-0.241074	32	0.811036	0.953819
Q5SUF2	WT_NT-WT_EGCG_-_TS_NT-TS_EGCG	0.83688	0.388073	2.1565	14	0.0489208	0.371807
Q5SUR0	WT_NT-WT_EGCG_-_TS_NT-TS_EGCG	0.0212136	0.313451	0.0676777	12	0.947157	0.991256
Q5SVL6	WT_NT-WT_EGCG_-_TS_NT-TS_EGCG	0.314142	0.380597	0.825391	13	0.424038	0.816483
Q5SXY1	WT_NT-WT_EGCG_-_TS_NT-TS_EGCG	-0.791359	0.304342	-2.60023	10	0.026481	0.270762
Q5U3K5	WT_NT-WT_EGCG_-_TS_NT-TS_EGCG	0.274119	0.23551	1.16394	14	0.263901	0.720772
Q5U458	WT_NT-WT_EGCG_-_TS_NT-TS_EGCG	-0.264451	0.473979	-0.557939	11	0.588061	0.890395
Q5XJY5	WT_NT-WT_EGCG_-_TS_NT-TS_EGCG	0.258748	0.160781	1.60931	29	0.118381	0.55535
Q60597	WT_NT-WT_EGCG_-_TS_NT-TS_EGCG	0.0567522	0.0710187	0.799116	487	0.424613	0.816483
Q60598	WT_NT-WT_EGCG_-_TS_NT-TS_EGCG	-0.06532	0.0760927	-0.858426	143	0.392094	0.802424
Q60605	WT_NT-WT_EGCG_-_TS_NT-TS_EGCG	-0.0414783	0.108932	-0.380773	90	0.704269	0.927474
Q60625	WT_NT-WT_EGCG_-_TS_NT-TS_EGCG	-0.0654119	0.102096	-0.640688	159	0.522648	0.866839
Q60631	WT_NT-WT_EGCG_-_TS_NT-TS_EGCG	-0.14647	0.0794327	-1.84396	130	0.0674665	0.421797
Q60634	WT_NT-WT_EGCG_-_TS_NT-TS_EGCG	-0.51903	0.379041	-1.36932	17	0.188718	0.638525
Q60649	WT_NT-WT_EGCG_-_TS_NT-TS_EGCG	0.722812	0.558224	1.29484	13	0.2179	0.67501
Q60668	WT_NT-WT_EGCG_-_TS_NT-TS_EGCG	0.026404	0.083385	0.316652	109	0.752114	0.945397
Q60676	WT_NT-WT_EGCG_-_TS_NT-TS_EGCG	0.229996	0.0985747	2.33322	65	0.0227419	0.24725
Q60692	WT_NT-WT_EGCG_-_TS_NT-TS_EGCG	0.0915889	0.124393	0.736289	51	0.464928	0.834255
Q60737	WT_NT-WT_EGCG_-_TS_NT-TS_EGCG	0.0055366	0.113646	0.0487181	114	0.961229	0.992129
Q60749	WT_NT-WT_EGCG_-_TS_NT-TS_EGCG	-0.936046	0.243728	-3.84053	16	0.00144385	0.0542984
Q60771	WT_NT-WT_EGCG_-_TS_NT-TS_EGCG	1.41143	0.204927	6.8875	28	1.74182e-07	9.6965e-05
Q60780	WT_NT-WT_EGCG_-_TS_NT-TS_EGCG	0.132043	0.161836	0.815909	31	0.420778	0.816483
Q60817	WT_NT-WT_EGCG_-_TS_NT-TS_EGCG	-0.0744927	0.16857	-0.44191	33	0.661437	0.911997
Q60829	WT_NT-WT_EGCG_-_TS_NT-TS_EGCG	0.448927	0.455222	0.986171	12	0.343517	0.778059
Q60854	WT_NT-WT_EGCG_-_TS_NT-TS_EGCG	0.115442	0.142195	0.811861	38	0.421928	0.816483
Q60864	WT_NT-WT_EGCG_-_TS_NT-TS_EGCG	-0.0340305	0.0558592	-0.60922	310	0.542825	0.873446
Q60870	WT_NT-WT_EGCG_-_TS_NT-TS_EGCG	0.291478	0.207287	1.40615	16	0.178803	0.632007
Q60875	WT_NT-WT_EGCG_-_TS_NT-TS_EGCG	0.0925414	0.116799	0.792312	118	0.429769	0.818165
Q60899	WT_NT-WT_EGCG_-_TS_NT-TS_EGCG	-0.0733964	0.248452	-0.295414	14	0.772013	0.948169
Q60900	WT_NT-WT_EGCG_-_TS_NT-TS_EGCG	0.0905548	0.383913	0.235873	14	0.816947	0.955307
Q60902	WT_NT-WT_EGCG_-_TS_NT-TS_EGCG	0.113588	0.114326	0.993542	64	0.324188	0.769217
Q60930	WT_NT-WT_EGCG_-_TS_NT-TS_EGCG	0.0359362	0.0743352	0.483434	149	0.629497	0.903154
Q60931	WT_NT-WT_EGCG_-_TS_NT-TS_EGCG	0.0214957	0.0811437	0.264909	112	0.791566	0.949759
Q60932	WT_NT-WT_EGCG_-_TS_NT-TS_EGCG	-0.041552	0.0698819	-0.594603	222	0.552715	0.877101
Q60960	WT_NT-WT_EGCG_-_TS_NT-TS_EGCG	0.142934	0.30771	0.464507	18	0.647854	0.90829
Q60972	WT_NT-WT_EGCG_-_TS_NT-TS_EGCG	0.144383	0.18629	0.775041	8	0.460608	0.832181
Q60996	WT_NT-WT_EGCG_-_TS_NT-TS_EGCG	-0.0658026	0.184348	-0.356948	48	0.722695	0.932431
Q61016	WT_NT-WT_EGCG_-_TS_NT-TS_EGCG	-0.172029	0.168446	-1.02127	15	0.323316	0.769217
Q61024	WT_NT-WT_EGCG_-_TS_NT-TS_EGCG	0.368936	0.229464	1.60781	15	0.128717	0.566785
Q61029	WT_NT-WT_EGCG_-_TS_NT-TS_EGCG	-0.0837221	0.26117	-0.320566	26	0.751102	0.94516
Q61035	WT_NT-WT_EGCG_-_TS_NT-TS_EGCG	-0.0654883	0.110887	-0.590586	35	0.558592	0.88009
Q61036	WT_NT-WT_EGCG_-_TS_NT-TS_EGCG	0.0790294	0.0578721	1.36559	15	0.192198	0.642653
Q61074	WT_NT-WT_EGCG_-_TS_NT-TS_EGCG	0.125199	0.445435	0.281072	14	0.782767	0.948582
Q61081	WT_NT-WT_EGCG_-_TS_NT-TS_EGCG	0.163612	0.13217	1.23789	85	0.219165	0.67501
Q61097	WT_NT-WT_EGCG_-_TS_NT-TS_EGCG	0.0573142	0.300226	0.190903	25	0.850143	0.966417
Q61102	WT_NT-WT_EGCG_-_TS_NT-TS_EGCG	0.139895	0.172902	0.8091	25	0.426091	0.816483
Q61137	WT_NT-WT_EGCG_-_TS_NT-TS_EGCG	0.0499464	0.19395	0.257522	48	0.797877	0.953248
Q61151	WT_NT-WT_EGCG_-_TS_NT-TS_EGCG	-0.0396328	0.0864076	-0.458673	128	0.647247	0.90829
Q61166	WT_NT-WT_EGCG_-_TS_NT-TS_EGCG	0.0704754	0.0920604	0.765534	66	0.446683	0.829708
Q61171	WT_NT-WT_EGCG_-_TS_NT-TS_EGCG	0.0999029	0.0857624	1.16488	177	0.245635	0.708522
Q61187	WT_NT-WT_EGCG_-_TS_NT-TS_EGCG	-0.33387	0.201668	-1.65554	13	0.121741	0.560791
Q61205	WT_NT-WT_EGCG_-_TS_NT-TS_EGCG	0.644759	0.506327	1.2734	13	0.225174	0.682364
Q61206	WT_NT-WT_EGCG_-_TS_NT-TS_EGCG	0.376236	0.115996	3.24353	111	0.00155986	0.0555192
Q61207	WT_NT-WT_EGCG_-_TS_NT-TS_EGCG	0.0413138	0.0705984	0.585194	181	0.559146	0.880201
Q61234	WT_NT-WT_EGCG_-_TS_NT-TS_EGCG	0.192377	0.530973	0.36231	11	0.723985	0.933046
Q61239	WT_NT-WT_EGCG_-_TS_NT-TS_EGCG	0.435964	0.699605	0.623158	15	0.54254	0.873446
Q61290	WT_NT-WT_EGCG_-_TS_NT-TS_EGCG	0.329673	0.430813	0.765236	13	0.457799	0.832181
Q61301	WT_NT-WT_EGCG_-_TS_NT-TS_EGCG	0.0626437	0.124315	0.503909	240	0.614788	0.901165
Q61316	WT_NT-WT_EGCG_-_TS_NT-TS_EGCG	0.0231962	0.0571396	0.405957	460	0.684963	0.920134
Q61330	WT_NT-WT_EGCG_-_TS_NT-TS_EGCG	0.357664	0.286776	1.24719	13	0.234329	0.697872
Q61337	WT_NT-WT_EGCG_-_TS_NT-TS_EGCG	-0.293034	0.413897	-0.707987	12	0.492476	0.846986
Q61361	WT_NT-WT_EGCG_-_TS_NT-TS_EGCG	-0.0129904	0.0849765	-0.15287	213	0.878646	0.977366
Q61387	WT_NT-WT_EGCG_-_TS_NT-TS_EGCG	-0.0447524	0.13486	-0.331844	32	0.742171	0.941962
Q61411	WT_NT-WT_EGCG_-_TS_NT-TS_EGCG	0.0437063	0.371127	0.117766	32	0.906989	0.985615
Q61425	WT_NT-WT_EGCG_-_TS_NT-TS_EGCG	-0.175159	0.184627	-0.948719	76	0.345771	0.778059
Q61481	WT_NT-WT_EGCG_-_TS_NT-TS_EGCG	0.130286	0.09271	1.4053	35	0.168745	0.612925
Q61490	WT_NT-WT_EGCG_-_TS_NT-TS_EGCG	-0.0385752	0.14574	-0.264684	70	0.792031	0.949759
Q61543	WT_NT-WT_EGCG_-_TS_NT-TS_EGCG	0.306203	0.186837	1.63888	43	0.108536	0.532034
Q61548	WT_NT-WT_EGCG_-_TS_NT-TS_EGCG	0.133046	0.08516	1.56231	318	0.11921	0.555607
Q61553	WT_NT-WT_EGCG_-_TS_NT-TS_EGCG	0.110735	0.0771384	1.43553	217	0.152575	0.600095
Q61584	WT_NT-WT_EGCG_-_TS_NT-TS_EGCG	0.299728	0.367505	0.815575	15	0.427505	0.816566
Q61595	WT_NT-WT_EGCG_-_TS_NT-TS_EGCG	-0.151225	0.165983	-0.91109	10	0.383685	0.801306
Q61598	WT_NT-WT_EGCG_-_TS_NT-TS_EGCG	0.095123	0.07179	1.32502	273	0.186273	0.636684
Q61599	WT_NT-WT_EGCG_-_TS_NT-TS_EGCG	-0.164052	0.304509	-0.538742	15	0.59797	0.890395
Q61644	WT_NT-WT_EGCG_-_TS_NT-TS_EGCG	0.041518	0.0599413	0.692645	282	0.489103	0.846155
Q61656	WT_NT-WT_EGCG_-_TS_NT-TS_EGCG	-0.0928781	0.116208	-0.799237	85	0.426381	0.816483
Q61696	WT_NT-WT_EGCG_-_TS_NT-TS_EGCG	0.132865	0.0913553	1.45437	37	0.154274	0.603931
Q61699	WT_NT-WT_EGCG_-_TS_NT-TS_EGCG	0.0757151	0.0652466	1.16045	369	0.246618	0.708522
Q61735	WT_NT-WT_EGCG_-_TS_NT-TS_EGCG	-0.268038	0.13212	-2.02875	30	0.0514409	0.378222
Q61753	WT_NT-WT_EGCG_-_TS_NT-TS_EGCG	0.0327611	0.0712727	0.459659	179	0.646319	0.90829
Q61768	WT_NT-WT_EGCG_-_TS_NT-TS_EGCG	-0.310799	0.206789	-1.50298	33	0.142355	0.58629
Q61792	WT_NT-WT_EGCG_-_TS_NT-TS_EGCG	0.208735	0.122372	1.70574	69	0.0925545	0.495458
Q61831	WT_NT-WT_EGCG_-_TS_NT-TS_EGCG	0.650128	0.309531	2.10037	13	0.0557755	0.386553
Q61838	WT_NT-WT_EGCG_-_TS_NT-TS_EGCG	0.264284	0.140538	1.88052	108	0.062731	0.408225
Q61879	WT_NT-WT_EGCG_-_TS_NT-TS_EGCG	0.07995	0.0810018	0.987015	412	0.324214	0.769217
Q61881	WT_NT-WT_EGCG_-_TS_NT-TS_EGCG	0.314478	0.417576	0.753103	16	0.462326	0.832181
Q61885	WT_NT-WT_EGCG_-_TS_NT-TS_EGCG	0.313094	0.113791	2.75149	129	0.00678673	0.133574
Q61937	WT_NT-WT_EGCG_-_TS_NT-TS_EGCG	0.0713279	0.12261	0.581746	75	0.562482	0.88229
Q61941	WT_NT-WT_EGCG_-_TS_NT-TS_EGCG	0.218034	0.144765	1.50612	50	0.138329	0.58477
Q61990	WT_NT-WT_EGCG_-_TS_NT-TS_EGCG	0.129811	0.101685	1.27661	53	0.207307	0.668141
Q62048	WT_NT-WT_EGCG_-_TS_NT-TS_EGCG	0.188151	0.0937041	2.00793	76	0.0482054	0.371807
Q62059	WT_NT-WT_EGCG_-_TS_NT-TS_EGCG	0.160569	0.104378	1.53834	71	0.12841	0.566785
Q62083	WT_NT-WT_EGCG_-_TS_NT-TS_EGCG	-0.0366425	0.263557	-0.139031	13	0.891557	0.980894
Q62093	WT_NT-WT_EGCG_-_TS_NT-TS_EGCG	-0.185438	0.134101	-1.38282	19	0.182757	0.634731
Q62108	WT_NT-WT_EGCG_-_TS_NT-TS_EGCG	-0.060756	0.119896	-0.506738	205	0.612884	0.900799
Q62167	WT_NT-WT_EGCG_-_TS_NT-TS_EGCG	0.152649	0.0990873	1.54055	99	0.126616	0.565092
Q62188	WT_NT-WT_EGCG_-_TS_NT-TS_EGCG	0.102454	0.0953586	1.0744	256	0.283654	0.736889
Q62205	WT_NT-WT_EGCG_-_TS_NT-TS_EGCG	0.00667446	0.140804	0.0474024	38	0.962441	0.992129
Q62241	WT_NT-WT_EGCG_-_TS_NT-TS_EGCG	-0.232917	0.246878	-0.94345	16	0.35948	0.789141
Q62261	WT_NT-WT_EGCG_-_TS_NT-TS_EGCG	0.0742835	0.0321993	2.30699	1786	0.0211693	0.245265
Q62277	WT_NT-WT_EGCG_-_TS_NT-TS_EGCG	-0.266881	0.127003	-2.10138	56	0.0401204	0.339135
Q62318	WT_NT-WT_EGCG_-_TS_NT-TS_EGCG	-0.151199	0.126512	-1.19514	15	0.250587	0.712016
Q62348	WT_NT-WT_EGCG_-_TS_NT-TS_EGCG	0.0184119	0.17503	0.105193	33	0.91686	0.988398
Q62393	WT_NT-WT_EGCG_-_TS_NT-TS_EGCG	0.153838	0.104465	1.47262	37	0.149309	0.600095
Q62417	WT_NT-WT_EGCG_-_TS_NT-TS_EGCG	0.24479	0.160942	1.52099	29	0.139093	0.584978
Q62418	WT_NT-WT_EGCG_-_TS_NT-TS_EGCG	0.0374704	0.087166	0.429875	107	0.668151	0.914488
Q62419	WT_NT-WT_EGCG_-_TS_NT-TS_EGCG	0.123257	0.124503	0.989993	65	0.325848	0.769217
Q62420	WT_NT-WT_EGCG_-_TS_NT-TS_EGCG	0.0559619	0.0780864	0.716666	114	0.475046	0.835061
Q62421	WT_NT-WT_EGCG_-_TS_NT-TS_EGCG	-0.275002	0.152823	-1.79948	18	0.0887292	0.485787
Q62422	WT_NT-WT_EGCG_-_TS_NT-TS_EGCG	0.0528466	0.311391	0.169712	13	0.86785	0.973519
Q62425	WT_NT-WT_EGCG_-_TS_NT-TS_EGCG	0.00315061	0.0737716	0.0427076	76	0.966047	0.993369
Q62426	WT_NT-WT_EGCG_-_TS_NT-TS_EGCG	-0.112178	0.183276	-0.612074	18	0.548143	0.875913
Q62433	WT_NT-WT_EGCG_-_TS_NT-TS_EGCG	-0.343356	0.110938	-3.09503	93	0.00259999	0.0840054
Q62442	WT_NT-WT_EGCG_-_TS_NT-TS_EGCG	-0.310702	0.350448	-0.886585	14	0.390278	0.801306
Q62443	WT_NT-WT_EGCG_-_TS_NT-TS_EGCG	0.0153517	0.113945	0.134729	80	0.893164	0.980894
Q62446	WT_NT-WT_EGCG_-_TS_NT-TS_EGCG	0.210468	0.164934	1.27608	36	0.2101	0.668141
Q62465	WT_NT-WT_EGCG_-_TS_NT-TS_EGCG	0.0618592	0.12163	0.508585	67	0.612714	0.900799
Q62523	WT_NT-WT_EGCG_-_TS_NT-TS_EGCG	0.20955	0.233958	0.89567	13	0.386713	0.801306
Q63810	WT_NT-WT_EGCG_-_TS_NT-TS_EGCG	0.0188416	0.105715	0.178229	128	0.858825	0.969395
Q63844	WT_NT-WT_EGCG_-_TS_NT-TS_EGCG	-0.251989	0.17619	-1.43021	53	0.158525	0.605908
Q63912	WT_NT-WT_EGCG_-_TS_NT-TS_EGCG	-0.057114	0.0880405	-0.648724	55	0.519216	0.866839
Q64010	WT_NT-WT_EGCG_-_TS_NT-TS_EGCG	0.118356	0.106403	1.11234	82	0.269242	0.723703
Q640R3	WT_NT-WT_EGCG_-_TS_NT-TS_EGCG	-0.183789	0.137715	-1.33456	75	0.186058	0.636684
Q64105	WT_NT-WT_EGCG_-_TS_NT-TS_EGCG	-0.278599	0.0693423	-4.01774	88	0.000123516	0.00992714
Q64133	WT_NT-WT_EGCG_-_TS_NT-TS_EGCG	-0.249496	0.169354	-1.47323	33	0.150165	0.600095
Q641P0	WT_NT-WT_EGCG_-_TS_NT-TS_EGCG	-0.081167	0.108926	-0.745156	92	0.458077	0.832181
Q64213	WT_NT-WT_EGCG_-_TS_NT-TS_EGCG	0.203245	0.130381	1.55885	13	0.143035	0.588035
Q64310	WT_NT-WT_EGCG_-_TS_NT-TS_EGCG	-0.586322	0.32787	-1.78828	15	0.0939442	0.497709
Q64332	WT_NT-WT_EGCG_-_TS_NT-TS_EGCG	-0.157824	0.0691672	-2.28178	314	0.0231711	0.249552
Q64337	WT_NT-WT_EGCG_-_TS_NT-TS_EGCG	0.304286	0.243751	1.24835	12	0.235712	0.697872
Q64433	WT_NT-WT_EGCG_-_TS_NT-TS_EGCG	-0.0323936	0.0655324	-0.494315	87	0.622329	0.903154
Q64442	WT_NT-WT_EGCG_-_TS_NT-TS_EGCG	-0.3514	0.344001	-1.02151	13	0.325649	0.769217
Q64487	WT_NT-WT_EGCG_-_TS_NT-TS_EGCG	-0.202812	0.108371	-1.87146	92	0.064459	0.411891
Q64514	WT_NT-WT_EGCG_-_TS_NT-TS_EGCG	-0.221321	0.0978723	-2.26133	110	0.0257055	0.265623
Q64516	WT_NT-WT_EGCG_-_TS_NT-TS_EGCG	-0.00779264	0.21631	-0.0360253	48	0.971412	0.994403
Q64520	WT_NT-WT_EGCG_-_TS_NT-TS_EGCG	-0.141298	0.153059	-0.923159	51	0.360271	0.789141
Q64521	WT_NT-WT_EGCG_-_TS_NT-TS_EGCG	-0.145696	0.0804061	-1.81201	393	0.0707484	0.433949
Q64674	WT_NT-WT_EGCG_-_TS_NT-TS_EGCG	-0.136033	0.129844	-1.04766	12	0.315438	0.767722
Q64727	WT_NT-WT_EGCG_-_TS_NT-TS_EGCG	-0.0523717	0.115891	-0.451903	126	0.652116	0.90829
Q64737	WT_NT-WT_EGCG_-_TS_NT-TS_EGCG	-0.228284	0.513941	-0.444183	13	0.664214	0.9124
Q66GT5	WT_NT-WT_EGCG_-_TS_NT-TS_EGCG	0.381617	0.461643	0.826649	14	0.422302	0.816483
Q68ED7	WT_NT-WT_EGCG_-_TS_NT-TS_EGCG	0.249693	0.293481	0.850798	15	0.408258	0.812132
Q68FD5	WT_NT-WT_EGCG_-_TS_NT-TS_EGCG	0.0832737	0.0369878	2.25138	1536	0.0245022	0.256658
Q68FE6	WT_NT-WT_EGCG_-_TS_NT-TS_EGCG	-1.741	0.729999	-2.38493	15	0.0307157	0.295648
Q68FF6	WT_NT-WT_EGCG_-_TS_NT-TS_EGCG	-0.00112453	0.115361	-0.00974794	148	0.992236	0.997891
Q68FL4	WT_NT-WT_EGCG_-_TS_NT-TS_EGCG	-0.175658	0.188533	-0.931711	31	0.358686	0.789141
Q68FL6	WT_NT-WT_EGCG_-_TS_NT-TS_EGCG	-0.166364	0.0968244	-1.7182	13	0.109468	0.532034
Q69Z98	WT_NT-WT_EGCG_-_TS_NT-TS_EGCG	0.171518	0.248528	0.690135	16	0.499998	0.848998
Q69ZH9	WT_NT-WT_EGCG_-_TS_NT-TS_EGCG	-0.293891	0.312286	-0.941095	9	0.371228	0.79338
Q69ZK9	WT_NT-WT_EGCG_-_TS_NT-TS_EGCG	-0.0206213	0.209503	-0.0984298	14	0.922986	0.990025
Q69ZW3	WT_NT-WT_EGCG_-_TS_NT-TS_EGCG	-0.0401328	0.199081	-0.20159	18	0.842498	0.96366
Q6A065	WT_NT-WT_EGCG_-_TS_NT-TS_EGCG	-0.188077	0.323944	-0.580584	12	0.572263	0.885213
Q6A0A9	WT_NT-WT_EGCG_-_TS_NT-TS_EGCG	-0.146498	0.132984	-1.10163	52	0.275697	0.729518
Q6A4J8	WT_NT-WT_EGCG_-_TS_NT-TS_EGCG	0.0546532	0.179326	0.304771	15	0.764729	0.948169
Q6DFW4	WT_NT-WT_EGCG_-_TS_NT-TS_EGCG	1.03811	0.520109	1.99595	11	0.0712963	0.434983
Q6IR34	WT_NT-WT_EGCG_-_TS_NT-TS_EGCG	0.0667399	0.391566	0.170443	11	0.867756	0.973519
Q6IRU2	WT_NT-WT_EGCG_-_TS_NT-TS_EGCG	0.0254454	0.202207	0.125838	16	0.901428	0.982919
Q6IRU5	WT_NT-WT_EGCG_-_TS_NT-TS_EGCG	-0.0139376	0.111459	-0.125048	70	0.900844	0.982919
Q6KAR6	WT_NT-WT_EGCG_-_TS_NT-TS_EGCG	0.178199	0.688356	0.258876	14	0.799498	0.953248
Q6NS52	WT_NT-WT_EGCG_-_TS_NT-TS_EGCG	0.178977	0.179637	0.996328	46	0.324303	0.769217
Q6NVE8	WT_NT-WT_EGCG_-_TS_NT-TS_EGCG	0.135559	0.272222	0.497974	14	0.626233	0.903154
Q6NVF9	WT_NT-WT_EGCG_-_TS_NT-TS_EGCG	0.303945	0.232071	1.30971	15	0.21	0.668141
Q6NXK7	WT_NT-WT_EGCG_-_TS_NT-TS_EGCG	0.0326257	0.287485	0.113486	18	0.910901	0.986945
Q6NZB0	WT_NT-WT_EGCG_-_TS_NT-TS_EGCG	0.346005	0.365366	0.94701	12	0.362314	0.789431
Q6NZJ6	WT_NT-WT_EGCG_-_TS_NT-TS_EGCG	0.43801	0.356274	1.22942	16	0.236688	0.698878
Q6NZL0	WT_NT-WT_EGCG_-_TS_NT-TS_EGCG	0.230568	0.151538	1.52152	68	0.132767	0.572889
Q6P069	WT_NT-WT_EGCG_-_TS_NT-TS_EGCG	0.289265	0.0885089	3.2682	27	0.0029482	0.0875116
Q6P1B1	WT_NT-WT_EGCG_-_TS_NT-TS_EGCG	0.321378	0.109188	2.94335	69	0.00441992	0.109049
Q6P1F6	WT_NT-WT_EGCG_-_TS_NT-TS_EGCG	0.0204692	0.157406	0.13004	64	0.896942	0.981673
Q6P2B1	WT_NT-WT_EGCG_-_TS_NT-TS_EGCG	0.223985	0.3348	0.669009	13	0.515195	0.866464
Q6P3A8	WT_NT-WT_EGCG_-_TS_NT-TS_EGCG	-0.307645	0.163913	-1.87688	11	0.0872955	0.481723
Q6P4S6	WT_NT-WT_EGCG_-_TS_NT-TS_EGCG	0.631224	0.445481	1.41695	13	0.180015	0.632007
Q6P4T2	WT_NT-WT_EGCG_-_TS_NT-TS_EGCG	0.00686978	0.182795	0.0375819	14	0.970552	0.994403
Q6P4U0	WT_NT-WT_EGCG_-_TS_NT-TS_EGCG	0.157023	0.734783	0.2137	16	0.83348	0.961522
Q6P542	WT_NT-WT_EGCG_-_TS_NT-TS_EGCG	0.259812	0.274713	0.945757	20	0.35556	0.78827
Q6P5E4	WT_NT-WT_EGCG_-_TS_NT-TS_EGCG	0.833282	0.31305	2.66182	12	0.0207215	0.24377
Q6P5F6	WT_NT-WT_EGCG_-_TS_NT-TS_EGCG	-0.0295662	0.371615	-0.0795614	10	0.938156	0.990112
Q6P5F7	WT_NT-WT_EGCG_-_TS_NT-TS_EGCG	0.361473	0.190979	1.89274	18	0.0745869	0.446743
Q6P5F9	WT_NT-WT_EGCG_-_TS_NT-TS_EGCG	0.0598414	0.165745	0.361044	104	0.718799	0.931492
Q6P8J7	WT_NT-WT_EGCG_-_TS_NT-TS_EGCG	-0.502807	0.407062	-1.23521	15	0.235751	0.697872
Q6P8X1	WT_NT-WT_EGCG_-_TS_NT-TS_EGCG	-0.112176	0.148574	-0.755013	19	0.459499	0.832181
Q6P9K8	WT_NT-WT_EGCG_-_TS_NT-TS_EGCG	0.158967	0.137013	1.16023	65	0.2502	0.712016
Q6P9K9	WT_NT-WT_EGCG_-_TS_NT-TS_EGCG	0.0268578	0.177551	0.151269	54	0.880328	0.977366
Q6PA06	WT_NT-WT_EGCG_-_TS_NT-TS_EGCG	-0.143854	0.155251	-0.926587	12	0.372402	0.793658
Q6PAR5	WT_NT-WT_EGCG_-_TS_NT-TS_EGCG	-0.420856	0.293337	-1.43472	7	0.194496	0.645531
Q6PB44	WT_NT-WT_EGCG_-_TS_NT-TS_EGCG	0.253751	0.385359	0.65848	12	0.522663	0.866839
Q6PB66	WT_NT-WT_EGCG_-_TS_NT-TS_EGCG	0.0615316	0.0963989	0.638302	149	0.524257	0.866839
Q6PCP5	WT_NT-WT_EGCG_-_TS_NT-TS_EGCG	0.092861	0.109356	0.849161	66	0.398862	0.804739
Q6PD26	WT_NT-WT_EGCG_-_TS_NT-TS_EGCG	0.159692	0.455574	0.35053	13	0.731556	0.936489
Q6PDI6	WT_NT-WT_EGCG_-_TS_NT-TS_EGCG	0.137666	0.298664	0.460941	15	0.651453	0.90829
Q6PDL0	WT_NT-WT_EGCG_-_TS_NT-TS_EGCG	-0.100734	0.112003	-0.899388	99	0.370629	0.793117
Q6PDM2	WT_NT-WT_EGCG_-_TS_NT-TS_EGCG	-0.10553	0.1645	-0.641521	19	0.528848	0.870657
Q6PE15	WT_NT-WT_EGCG_-_TS_NT-TS_EGCG	0.105219	0.262909	0.40021	17	0.693986	0.922901
Q6PEB6	WT_NT-WT_EGCG_-_TS_NT-TS_EGCG	-0.0243852	0.245998	-0.0991277	14	0.922442	0.990025
Q6PER3	WT_NT-WT_EGCG_-_TS_NT-TS_EGCG	0.206834	0.112989	1.83058	126	0.069527	0.429906
Q6PGF7	WT_NT-WT_EGCG_-_TS_NT-TS_EGCG	-0.135234	0.284732	-0.47495	15	0.641664	0.907889
Q6PGL7	WT_NT-WT_EGCG_-_TS_NT-TS_EGCG	0.0536195	0.429948	0.124712	10	0.903223	0.982919
Q6PGN3	WT_NT-WT_EGCG_-_TS_NT-TS_EGCG	-0.346299	0.192362	-1.80024	35	0.0804469	0.460516
Q6PH08	WT_NT-WT_EGCG_-_TS_NT-TS_EGCG	-0.239834	0.11145	-2.15195	44	0.0369284	0.330698
Q6PHN9	WT_NT-WT_EGCG_-_TS_NT-TS_EGCG	0.269747	0.174971	1.54166	52	0.129219	0.566785
Q6PHU5	WT_NT-WT_EGCG_-_TS_NT-TS_EGCG	0.862745	0.37001	2.33168	16	0.0331132	0.308787
Q6PHZ2	WT_NT-WT_EGCG_-_TS_NT-TS_EGCG	-0.252136	0.107929	-2.33614	63	0.0226794	0.24725
Q6PHZ8	WT_NT-WT_EGCG_-_TS_NT-TS_EGCG	-0.111069	0.265171	-0.418856	13	0.682159	0.918946
Q6PIC6	WT_NT-WT_EGCG_-_TS_NT-TS_EGCG	-0.107138	0.0517823	-2.06901	452	0.0391132	0.337314
Q6PIE5	WT_NT-WT_EGCG_-_TS_NT-TS_EGCG	-0.0094429	0.0683967	-0.138061	366	0.890268	0.980894
Q6Q783	WT_NT-WT_EGCG_-_TS_NT-TS_EGCG	0.333062	0.365611	0.910971	16	0.375831	0.797044
Q6QI06	WT_NT-WT_EGCG_-_TS_NT-TS_EGCG	-0.347555	0.668349	-0.52002	15	0.610639	0.900799
Q6R891	WT_NT-WT_EGCG_-_TS_NT-TS_EGCG	0.0336133	0.0945349	0.355565	160	0.722635	0.932431
Q6URW6	WT_NT-WT_EGCG_-_TS_NT-TS_EGCG	-0.0436244	0.277039	-0.157467	11	0.87773	0.977366
Q6VNB8	WT_NT-WT_EGCG_-_TS_NT-TS_EGCG	-0.343051	0.367675	-0.933029	12	0.369199	0.792275
Q6W8Q3	WT_NT-WT_EGCG_-_TS_NT-TS_EGCG	0.259423	0.407138	0.637188	16	0.533014	0.870657
Q6WVG3	WT_NT-WT_EGCG_-_TS_NT-TS_EGCG	-0.030221	0.104545	-0.289072	72	0.773357	0.948169
Q6X893	WT_NT-WT_EGCG_-_TS_NT-TS_EGCG	-0.0449901	0.154295	-0.291585	16	0.77435	0.948169
Q6ZPE2	WT_NT-WT_EGCG_-_TS_NT-TS_EGCG	0.050817	0.11582	0.438757	110	0.661698	0.911997
Q6ZPJ3	WT_NT-WT_EGCG_-_TS_NT-TS_EGCG	-0.099526	0.153486	-0.648438	59	0.519217	0.866839
Q6ZQ38	WT_NT-WT_EGCG_-_TS_NT-TS_EGCG	-0.0169188	0.0663431	-0.25502	528	0.798807	0.953248
Q6ZQI3	WT_NT-WT_EGCG_-_TS_NT-TS_EGCG	0.275584	0.286486	0.961947	14	0.352397	0.784854
Q6ZQK5	WT_NT-WT_EGCG_-_TS_NT-TS_EGCG	0.167395	0.271599	0.61633	15	0.546917	0.875913
Q6ZWN5	WT_NT-WT_EGCG_-_TS_NT-TS_EGCG	-0.0326314	0.103743	-0.314542	66	0.754102	0.94634
Q6ZWR6	WT_NT-WT_EGCG_-_TS_NT-TS_EGCG	-1.21064	0.146645	-8.25555	13	1.58223e-06	0.000403294
Q6ZWU9	WT_NT-WT_EGCG_-_TS_NT-TS_EGCG	-0.0224609	0.171604	-0.130888	49	0.8964	0.981547
Q6ZWV3	WT_NT-WT_EGCG_-_TS_NT-TS_EGCG	0.00977377	0.100787	0.0969744	71	0.92302	0.990025
Q6ZWV7	WT_NT-WT_EGCG_-_TS_NT-TS_EGCG	-0.218186	0.166055	-1.31394	16	0.207396	0.668141
Q6ZWX6	WT_NT-WT_EGCG_-_TS_NT-TS_EGCG	-0.189512	0.136685	-1.38649	36	0.174125	0.622244
Q6ZWY8	WT_NT-WT_EGCG_-_TS_NT-TS_EGCG	0.113828	0.13185	0.863312	16	0.400722	0.805696
Q71LX4	WT_NT-WT_EGCG_-_TS_NT-TS_EGCG	-0.0262476	0.113405	-0.231451	113	0.817383	0.955307
Q71M36	WT_NT-WT_EGCG_-_TS_NT-TS_EGCG	0.014371	0.104158	0.137972	33	0.891101	0.980894
Q76MZ3	WT_NT-WT_EGCG_-_TS_NT-TS_EGCG	0.0260751	0.0732174	0.356132	412	0.721924	0.932431
Q78IK2	WT_NT-WT_EGCG_-_TS_NT-TS_EGCG	-0.053642	0.115464	-0.464576	38	0.644886	0.90829
Q78PY7	WT_NT-WT_EGCG_-_TS_NT-TS_EGCG	0.0417964	0.136972	0.305146	82	0.761028	0.948169
Q78YZ6	WT_NT-WT_EGCG_-_TS_NT-TS_EGCG	0.49819	0.560527	0.888789	16	0.387284	0.801306
Q78ZA7	WT_NT-WT_EGCG_-_TS_NT-TS_EGCG	-0.307348	0.189497	-1.62192	74	0.109075	0.532034
Q791T5	WT_NT-WT_EGCG_-_TS_NT-TS_EGCG	0.312599	0.195662	1.59765	31	0.120266	0.557355
Q791V5	WT_NT-WT_EGCG_-_TS_NT-TS_EGCG	0.137237	0.083154	1.6504	103	0.101907	0.513856
Q7M6Y3	WT_NT-WT_EGCG_-_TS_NT-TS_EGCG	0.229642	0.103334	2.22233	65	0.0297466	0.291619
Q7M6Z4	WT_NT-WT_EGCG_-_TS_NT-TS_EGCG	-0.0642994	1.15971	-0.0554442	16	0.956471	0.992129
Q7TMB8	WT_NT-WT_EGCG_-_TS_NT-TS_EGCG	-0.0589114	0.115482	-0.510133	101	0.611072	0.900799
Q7TME0	WT_NT-WT_EGCG_-_TS_NT-TS_EGCG	0.107619	0.133427	0.806572	59	0.423152	0.816483
Q7TMF3	WT_NT-WT_EGCG_-_TS_NT-TS_EGCG	0.0563202	0.188844	0.298237	52	0.766711	0.948169
Q7TMK9	WT_NT-WT_EGCG_-_TS_NT-TS_EGCG	0.172764	0.0872659	1.97974	153	0.0495267	0.373731
Q7TMM9	WT_NT-WT_EGCG_-_TS_NT-TS_EGCG	0.114439	0.100655	1.13694	19	0.269701	0.723703
Q7TMY8	WT_NT-WT_EGCG_-_TS_NT-TS_EGCG	0.0475251	0.331343	0.143432	12	0.88833	0.980894
Q7TNG5	WT_NT-WT_EGCG_-_TS_NT-TS_EGCG	-0.0162303	0.572302	-0.0283597	15	0.977749	0.994861
Q7TNS2	WT_NT-WT_EGCG_-_TS_NT-TS_EGCG	0.47947	0.465665	1.02965	14	0.320637	0.769217
Q7TPM6	WT_NT-WT_EGCG_-_TS_NT-TS_EGCG	-0.00837897	0.155747	-0.0537985	18	0.957688	0.992129
Q7TPR4	WT_NT-WT_EGCG_-_TS_NT-TS_EGCG	0.0588014	0.0820955	0.716256	302	0.474387	0.834831
Q7TPS5	WT_NT-WT_EGCG_-_TS_NT-TS_EGCG	0.120606	0.210756	0.572252	16	0.575104	0.887215
Q7TPV2	WT_NT-WT_EGCG_-_TS_NT-TS_EGCG	-0.0926968	0.334066	-0.27748	16	0.784965	0.949759
Q7TQ95	WT_NT-WT_EGCG_-_TS_NT-TS_EGCG	-0.0222416	0.26439	-0.0841241	13	0.934239	0.990112
Q7TQD2	WT_NT-WT_EGCG_-_TS_NT-TS_EGCG	0.281278	0.0801702	3.50851	151	0.000593976	0.0302796
Q7TQF7	WT_NT-WT_EGCG_-_TS_NT-TS_EGCG	-0.0483536	0.0633175	-0.763669	278	0.445712	0.829708
Q7TQI3	WT_NT-WT_EGCG_-_TS_NT-TS_EGCG	-0.0793116	0.0811791	-0.976995	167	0.329985	0.771624
Q7TSH2	WT_NT-WT_EGCG_-_TS_NT-TS_EGCG	-0.00611904	0.35184	-0.0173915	12	0.98641	0.99673
Q7TSJ2	WT_NT-WT_EGCG_-_TS_NT-TS_EGCG	0.00176886	0.0616371	0.028698	463	0.977118	0.994861
Q7TT50	WT_NT-WT_EGCG_-_TS_NT-TS_EGCG	-0.231828	0.167784	-1.3817	15	0.187297	0.63749
Q80SW1	WT_NT-WT_EGCG_-_TS_NT-TS_EGCG	0.0982925	0.119551	0.822183	150	0.412278	0.816483
Q80T41	WT_NT-WT_EGCG_-_TS_NT-TS_EGCG	0.179409	0.181025	0.991072	11	0.342951	0.778059
Q80TB8	WT_NT-WT_EGCG_-_TS_NT-TS_EGCG	0.0813234	0.110115	0.738529	82	0.462302	0.832181
Q80TE7	WT_NT-WT_EGCG_-_TS_NT-TS_EGCG	-0.213347	0.142176	-1.50058	28	0.144656	0.592574
Q80TI0	WT_NT-WT_EGCG_-_TS_NT-TS_EGCG	0.0602545	0.315222	0.191149	12	0.851604	0.966523
Q80TJ1	WT_NT-WT_EGCG_-_TS_NT-TS_EGCG	0.0657196	0.0718956	0.914097	458	0.361147	0.789141
Q80TK0	WT_NT-WT_EGCG_-_TS_NT-TS_EGCG	-0.0977731	0.120046	-0.814462	30	0.421799	0.816483
Q80TL0	WT_NT-WT_EGCG_-_TS_NT-TS_EGCG	0.00742566	0.0984822	0.075401	123	0.940018	0.990112
Q80TL1	WT_NT-WT_EGCG_-_TS_NT-TS_EGCG	0.312147	0.620479	0.503075	9	0.626992	0.903154
Q80TL4	WT_NT-WT_EGCG_-_TS_NT-TS_EGCG	-0.0666569	0.0727675	-0.916026	72	0.362711	0.789431
Q80TM9	WT_NT-WT_EGCG_-_TS_NT-TS_EGCG	0.155992	0.101583	1.53562	99	0.127822	0.566785
Q80TQ2	WT_NT-WT_EGCG_-_TS_NT-TS_EGCG	-0.396313	0.360568	-1.09914	11	0.295182	0.750858
Q80TR1	WT_NT-WT_EGCG_-_TS_NT-TS_EGCG	0.432759	0.240084	1.80253	14	0.0930248	0.495458
Q80TS3	WT_NT-WT_EGCG_-_TS_NT-TS_EGCG	-0.166668	0.532497	-0.312994	14	0.758899	0.948169
Q80TV8	WT_NT-WT_EGCG_-_TS_NT-TS_EGCG	0.606936	0.238602	2.54372	11	0.0272985	0.275871
Q80TY0	WT_NT-WT_EGCG_-_TS_NT-TS_EGCG	0.403022	0.321804	1.25239	15	0.229604	0.693243
Q80TZ3	WT_NT-WT_EGCG_-_TS_NT-TS_EGCG	-0.0784168	0.08566	-0.915443	317	0.360655	0.789141
Q80U23	WT_NT-WT_EGCG_-_TS_NT-TS_EGCG	0.0746057	0.0986923	0.755942	79	0.451932	0.832181
Q80U28	WT_NT-WT_EGCG_-_TS_NT-TS_EGCG	-0.168325	0.0656679	-2.56328	131	0.0114984	0.186865
Q80U40	WT_NT-WT_EGCG_-_TS_NT-TS_EGCG	0.00370316	0.228997	0.0161713	15	0.987311	0.99673
Q80U63	WT_NT-WT_EGCG_-_TS_NT-TS_EGCG	0.0459864	0.16419	0.280081	55	0.780466	0.948169
Q80UG2	WT_NT-WT_EGCG_-_TS_NT-TS_EGCG	-0.358895	0.390456	-0.919169	13	0.374748	0.796186
Q80UG5	WT_NT-WT_EGCG_-_TS_NT-TS_EGCG	-0.0145217	0.0920993	-0.157674	101	0.875028	0.975846
Q80UJ7	WT_NT-WT_EGCG_-_TS_NT-TS_EGCG	0.193803	0.145063	1.336	29	0.191941	0.642653
Q80UM3	WT_NT-WT_EGCG_-_TS_NT-TS_EGCG	-0.025462	0.298479	-0.0853058	14	0.933226	0.990112
Q80UP3	WT_NT-WT_EGCG_-_TS_NT-TS_EGCG	0.206089	0.352442	0.584746	16	0.566874	0.884449
Q80UU9	WT_NT-WT_EGCG_-_TS_NT-TS_EGCG	0.152481	0.361227	0.422118	16	0.678556	0.917271
Q80UW2	WT_NT-WT_EGCG_-_TS_NT-TS_EGCG	-0.0337324	0.144659	-0.233185	56	0.816468	0.955307
Q80UY2	WT_NT-WT_EGCG_-_TS_NT-TS_EGCG	0.526016	0.251499	2.09152	14	0.0551919	0.386007
Q80VD1	WT_NT-WT_EGCG_-_TS_NT-TS_EGCG	-0.273317	0.219813	-1.2434	18	0.229671	0.693243
Q80VP0	WT_NT-WT_EGCG_-_TS_NT-TS_EGCG	-0.254525	0.121277	-2.0987	38	0.0425428	0.347307
Q80VP1	WT_NT-WT_EGCG_-_TS_NT-TS_EGCG	-0.0652883	0.125272	-0.521172	54	0.604377	0.896839
Q80VP9	WT_NT-WT_EGCG_-_TS_NT-TS_EGCG	0.399984	0.143658	2.78427	18	0.0122422	0.191595
Q80W21	WT_NT-WT_EGCG_-_TS_NT-TS_EGCG	0.381574	0.219009	1.74227	15	0.10192	0.513856
Q80WC7	WT_NT-WT_EGCG_-_TS_NT-TS_EGCG	0.359301	0.332515	1.08055	16	0.295914	0.750858
Q80WM4	WT_NT-WT_EGCG_-_TS_NT-TS_EGCG	-0.0793408	0.257885	-0.30766	19	0.761688	0.948169
Q80WQ2	WT_NT-WT_EGCG_-_TS_NT-TS_EGCG	-0.0101392	0.27627	-0.0367004	16	0.971178	0.994403
Q80X50	WT_NT-WT_EGCG_-_TS_NT-TS_EGCG	-0.259955	0.339101	-0.7666	13	0.457015	0.832181
Q80X80	WT_NT-WT_EGCG_-_TS_NT-TS_EGCG	0.0298718	0.102398	0.291724	13	0.775101	0.948169
Q80XI4	WT_NT-WT_EGCG_-_TS_NT-TS_EGCG	0.115768	0.127436	0.908438	64	0.367055	0.791839
Q80XN0	WT_NT-WT_EGCG_-_TS_NT-TS_EGCG	-0.0629979	0.0775985	-0.811844	164	0.418058	0.816483
Q80XU3	WT_NT-WT_EGCG_-_TS_NT-TS_EGCG	0.529797	0.200256	2.64561	16	0.0176265	0.219756
Q80Y14	WT_NT-WT_EGCG_-_TS_NT-TS_EGCG	-0.0860242	0.198121	-0.434201	17	0.669603	0.914488
Q80YA9	WT_NT-WT_EGCG_-_TS_NT-TS_EGCG	0.0455628	0.138839	0.328171	28	0.745224	0.943856
Q80YN3	WT_NT-WT_EGCG_-_TS_NT-TS_EGCG	0.342544	0.0907752	3.77354	66	0.000346953	0.0204079
Q80YX1	WT_NT-WT_EGCG_-_TS_NT-TS_EGCG	-0.0275896	0.349144	-0.0790207	12	0.938319	0.990112
Q80Z24	WT_NT-WT_EGCG_-_TS_NT-TS_EGCG	-0.463742	0.170014	-2.72768	32	0.0102684	0.17194
Q80Z38	WT_NT-WT_EGCG_-_TS_NT-TS_EGCG	1.72672	0.870736	1.98306	10	0.075487	0.44746
Q80ZJ1	WT_NT-WT_EGCG_-_TS_NT-TS_EGCG	-0.185957	0.300291	-0.619255	18	0.543507	0.873446
Q80ZJ7	WT_NT-WT_EGCG_-_TS_NT-TS_EGCG	-0.764585	0.504486	-1.51557	12	0.155517	0.605275
Q810U3	WT_NT-WT_EGCG_-_TS_NT-TS_EGCG	-0.0146894	0.0522634	-0.281065	424	0.778798	0.948169
Q810U4	WT_NT-WT_EGCG_-_TS_NT-TS_EGCG	-0.0329114	0.066615	-0.494054	314	0.621613	0.903154
Q811D0	WT_NT-WT_EGCG_-_TS_NT-TS_EGCG	0.225944	0.15139	1.49246	52	0.141621	0.58576
Q811T9	WT_NT-WT_EGCG_-_TS_NT-TS_EGCG	0.716852	0.373764	1.91793	16	0.0731478	0.443918
Q812A2	WT_NT-WT_EGCG_-_TS_NT-TS_EGCG	-0.0410761	0.151498	-0.271133	86	0.786939	0.949759
Q8BFQ8	WT_NT-WT_EGCG_-_TS_NT-TS_EGCG	0.549078	0.131629	4.17141	16	0.000720309	0.0333831
Q8BFR5	WT_NT-WT_EGCG_-_TS_NT-TS_EGCG	0.00659073	0.0552189	0.119356	295	0.905074	0.984467
Q8BFT9	WT_NT-WT_EGCG_-_TS_NT-TS_EGCG	-0.0131175	0.311389	-0.0421258	15	0.966954	0.993369
Q8BFU3	WT_NT-WT_EGCG_-_TS_NT-TS_EGCG	0.451804	0.247606	1.82469	16	0.0867769	0.480836
Q8BFY6	WT_NT-WT_EGCG_-_TS_NT-TS_EGCG	0.28137	0.138835	2.02665	25	0.0534909	0.385692
Q8BFZ3	WT_NT-WT_EGCG_-_TS_NT-TS_EGCG	1.87904	0.895374	2.09861	16	0.0520791	0.381126
Q8BFZ9	WT_NT-WT_EGCG_-_TS_NT-TS_EGCG	-0.0731465	0.500524	-0.14614	13	0.886053	0.980075
Q8BG05	WT_NT-WT_EGCG_-_TS_NT-TS_EGCG	0.0586996	0.0811769	0.723107	152	0.470725	0.834831
Q8BG32	WT_NT-WT_EGCG_-_TS_NT-TS_EGCG	-0.0858334	0.11703	-0.733432	111	0.464841	0.834255
Q8BG39	WT_NT-WT_EGCG_-_TS_NT-TS_EGCG	-0.236841	0.0687309	-3.44591	147	0.000742169	0.0333831
Q8BG40	WT_NT-WT_EGCG_-_TS_NT-TS_EGCG	-0.142125	0.129806	-1.09491	11	0.296952	0.751655
Q8BG51	WT_NT-WT_EGCG_-_TS_NT-TS_EGCG	-0.0963631	0.148309	-0.649745	34	0.520223	0.866839
Q8BG73	WT_NT-WT_EGCG_-_TS_NT-TS_EGCG	0.279058	0.160977	1.73353	19	0.0992003	0.51128
Q8BG92	WT_NT-WT_EGCG_-_TS_NT-TS_EGCG	-0.76068	0.201011	-3.78426	16	0.00162583	0.0565099
Q8BGB5	WT_NT-WT_EGCG_-_TS_NT-TS_EGCG	-0.124133	0.178498	-0.695431	16	0.496763	0.848291
Q8BGB7	WT_NT-WT_EGCG_-_TS_NT-TS_EGCG	-0.507274	0.809936	-0.626314	16	0.539942	0.871659
Q8BGC4	WT_NT-WT_EGCG_-_TS_NT-TS_EGCG	0.0410773	0.0330487	1.24293	12	0.237631	0.698878
Q8BGD5	WT_NT-WT_EGCG_-_TS_NT-TS_EGCG	0.385083	0.337261	1.14179	12	0.275812	0.729518
Q8BGD9	WT_NT-WT_EGCG_-_TS_NT-TS_EGCG	0.595386	0.179903	3.30949	51	0.00172005	0.0588923
Q8BGE6	WT_NT-WT_EGCG_-_TS_NT-TS_EGCG	-0.166513	0.271198	-0.613992	14	0.549068	0.875913
Q8BGH2	WT_NT-WT_EGCG_-_TS_NT-TS_EGCG	0.164393	0.161035	1.02085	111	0.309543	0.761795
Q8BGH7	WT_NT-WT_EGCG_-_TS_NT-TS_EGCG	-0.552639	0.668593	-0.82657	11	0.426047	0.816483
Q8BGJ9	WT_NT-WT_EGCG_-_TS_NT-TS_EGCG	0.360957	0.356479	1.01256	14	0.328451	0.771357
Q8BGN3	WT_NT-WT_EGCG_-_TS_NT-TS_EGCG	-0.390805	0.320093	-1.22091	12	0.245567	0.708522
Q8BGN8	WT_NT-WT_EGCG_-_TS_NT-TS_EGCG	-0.11523	0.0883369	-1.30444	16	0.210536	0.668141
Q8BGQ7	WT_NT-WT_EGCG_-_TS_NT-TS_EGCG	0.0293753	0.109203	0.268996	135	0.788343	0.949759
Q8BGR6	WT_NT-WT_EGCG_-_TS_NT-TS_EGCG	-0.418468	0.298143	-1.40358	14	0.182235	0.634636
Q8BGS2	WT_NT-WT_EGCG_-_TS_NT-TS_EGCG	-0.076154	0.198827	-0.383017	18	0.706193	0.927511
Q8BGT8	WT_NT-WT_EGCG_-_TS_NT-TS_EGCG	0.156297	0.202856	0.770484	70	0.443606	0.829708
Q8BGU5	WT_NT-WT_EGCG_-_TS_NT-TS_EGCG	0.0591142	0.161226	0.366655	13	0.719775	0.931492
Q8BGX2	WT_NT-WT_EGCG_-_TS_NT-TS_EGCG	0.292265	0.188907	1.54714	18	0.139232	0.584978
Q8BGZ1	WT_NT-WT_EGCG_-_TS_NT-TS_EGCG	0.084331	0.0741841	1.13678	151	0.257431	0.716684
Q8BH04	WT_NT-WT_EGCG_-_TS_NT-TS_EGCG	-0.0717525	0.116243	-0.617264	105	0.538397	0.871659
Q8BH44	WT_NT-WT_EGCG_-_TS_NT-TS_EGCG	0.102853	0.226571	0.453955	37	0.652513	0.908291
Q8BH55	WT_NT-WT_EGCG_-_TS_NT-TS_EGCG	-0.211433	0.42086	-0.502384	14	0.623207	0.903154
Q8BH57	WT_NT-WT_EGCG_-_TS_NT-TS_EGCG	0.0436876	0.308475	0.141624	14	0.889394	0.980894
Q8BH58	WT_NT-WT_EGCG_-_TS_NT-TS_EGCG	-0.214173	0.233053	-0.918988	13	0.374839	0.796186
Q8BH59	WT_NT-WT_EGCG_-_TS_NT-TS_EGCG	-0.0686973	0.0801709	-0.856886	421	0.391995	0.802424
Q8BH66	WT_NT-WT_EGCG_-_TS_NT-TS_EGCG	0.145788	0.104947	1.38916	216	0.166215	0.610742
Q8BH82	WT_NT-WT_EGCG_-_TS_NT-TS_EGCG	-0.204821	0.228674	-0.895691	14	0.38556	0.801306
Q8BH95	WT_NT-WT_EGCG_-_TS_NT-TS_EGCG	-0.166255	0.0955258	-1.74042	142	0.0839512	0.473179
Q8BHC1	WT_NT-WT_EGCG_-_TS_NT-TS_EGCG	-0.529273	0.0442911	-11.9499	12	5.06682e-08	3.87442e-05
Q8BHE3	WT_NT-WT_EGCG_-_TS_NT-TS_EGCG	0.00774809	0.143931	0.053832	69	0.957225	0.992129
Q8BHG1	WT_NT-WT_EGCG_-_TS_NT-TS_EGCG	0.0672616	0.339273	0.198252	16	0.845345	0.96366
Q8BHH2	WT_NT-WT_EGCG_-_TS_NT-TS_EGCG	0.026931	0.284252	0.0947432	12	0.926082	0.990112
Q8BHL5	WT_NT-WT_EGCG_-_TS_NT-TS_EGCG	0.011411	0.231797	0.0492284	14	0.961433	0.992129
Q8BHN3	WT_NT-WT_EGCG_-_TS_NT-TS_EGCG	-0.00973888	0.111396	-0.0874258	133	0.930465	0.990112
Q8BHZ0	WT_NT-WT_EGCG_-_TS_NT-TS_EGCG	-0.0301444	0.193342	-0.155912	48	0.876756	0.977298
Q8BI08	WT_NT-WT_EGCG_-_TS_NT-TS_EGCG	0.0670375	0.251446	0.266608	16	0.793176	0.950155
Q8BI72	WT_NT-WT_EGCG_-_TS_NT-TS_EGCG	0.718172	0.303833	2.3637	11	0.0375674	0.330698
Q8BIF0	WT_NT-WT_EGCG_-_TS_NT-TS_EGCG	-0.199504	0.222194	-0.897882	17	0.381789	0.800571
Q8BIG7	WT_NT-WT_EGCG_-_TS_NT-TS_EGCG	-0.148133	0.178869	-0.828166	35	0.413188	0.816483
Q8BIJ6	WT_NT-WT_EGCG_-_TS_NT-TS_EGCG	0.0525765	0.106696	0.492769	117	0.623099	0.903154
Q8BIK4	WT_NT-WT_EGCG_-_TS_NT-TS_EGCG	0.0494373	0.61382	0.0805405	10	0.937397	0.990112
Q8BIQ5	WT_NT-WT_EGCG_-_TS_NT-TS_EGCG	0.223468	0.288954	0.773369	15	0.451321	0.832181
Q8BIW1	WT_NT-WT_EGCG_-_TS_NT-TS_EGCG	1.00904	0.178681	5.64715	36	2.05897e-06	0.000472328
Q8BIZ1	WT_NT-WT_EGCG_-_TS_NT-TS_EGCG	-0.126905	0.0581798	-2.18125	71	0.0324781	0.305511
Q8BJ03	WT_NT-WT_EGCG_-_TS_NT-TS_EGCG	0.556173	0.48213	1.15357	12	0.271134	0.724818
Q8BJI1	WT_NT-WT_EGCG_-_TS_NT-TS_EGCG	-0.304122	0.156043	-1.94896	49	0.0570375	0.388261
Q8BJU0	WT_NT-WT_EGCG_-_TS_NT-TS_EGCG	-0.04126	0.163405	-0.252501	49	0.80171	0.953819
Q8BJW6	WT_NT-WT_EGCG_-_TS_NT-TS_EGCG	-0.0855184	0.220492	-0.387854	14	0.703958	0.927474
Q8BJY1	WT_NT-WT_EGCG_-_TS_NT-TS_EGCG	0.299813	0.131452	2.28078	102	0.0246412	0.25694
Q8BK08	WT_NT-WT_EGCG_-_TS_NT-TS_EGCG	-0.299575	0.537408	-0.557444	10	0.589484	0.890395
Q8BK30	WT_NT-WT_EGCG_-_TS_NT-TS_EGCG	0.37754	0.269205	1.40243	15	0.181145	0.63249
Q8BK64	WT_NT-WT_EGCG_-_TS_NT-TS_EGCG	0.0233005	0.111528	0.20892	55	0.835282	0.962298
Q8BKC5	WT_NT-WT_EGCG_-_TS_NT-TS_EGCG	0.152333	0.116837	1.3038	127	0.194659	0.645531
Q8BKX1	WT_NT-WT_EGCG_-_TS_NT-TS_EGCG	0.0526763	0.117359	0.448849	107	0.654448	0.909133
Q8BKZ9	WT_NT-WT_EGCG_-_TS_NT-TS_EGCG	-0.107993	0.0772596	-1.39779	177	0.163924	0.608888
Q8BL06	WT_NT-WT_EGCG_-_TS_NT-TS_EGCG	0.419524	0.133273	3.14785	13	0.00770353	0.143674
Q8BL65	WT_NT-WT_EGCG_-_TS_NT-TS_EGCG	0.081743	0.185001	0.441853	19	0.663584	0.912204
Q8BL66	WT_NT-WT_EGCG_-_TS_NT-TS_EGCG	-0.373277	0.10217	-3.65347	34	0.000863426	0.0360127
Q8BL97	WT_NT-WT_EGCG_-_TS_NT-TS_EGCG	-0.0457598	0.100832	-0.45382	19	0.655099	0.909133
Q8BLE7	WT_NT-WT_EGCG_-_TS_NT-TS_EGCG	0.167331	0.270098	0.619521	11	0.54819	0.875913
Q8BLF1	WT_NT-WT_EGCG_-_TS_NT-TS_EGCG	0.171863	0.111536	1.54087	35	0.132341	0.572811
Q8BLK3	WT_NT-WT_EGCG_-_TS_NT-TS_EGCG	-1.01783	0.326008	-3.12211	53	0.00290683	0.0875116
Q8BLQ9	WT_NT-WT_EGCG_-_TS_NT-TS_EGCG	-0.00876983	0.0962639	-0.0911019	150	0.927533	0.990112
Q8BLR2	WT_NT-WT_EGCG_-_TS_NT-TS_EGCG	-0.209808	0.0977614	-2.14612	65	0.0356018	0.321537
Q8BMF3	WT_NT-WT_EGCG_-_TS_NT-TS_EGCG	0.129009	0.11274	1.14431	196	0.253893	0.713762
Q8BMF4	WT_NT-WT_EGCG_-_TS_NT-TS_EGCG	-0.15901	0.0686768	-2.31534	294	0.0212827	0.245339
Q8BMG7	WT_NT-WT_EGCG_-_TS_NT-TS_EGCG	1.12539	0.413858	2.71926	10	0.0215878	0.246574
Q8BMI3	WT_NT-WT_EGCG_-_TS_NT-TS_EGCG	0.0495757	0.288813	0.171653	15	0.866005	0.973519
Q8BMJ2	WT_NT-WT_EGCG_-_TS_NT-TS_EGCG	-0.246625	0.299077	-0.824622	14	0.423414	0.816483
Q8BMJ3	WT_NT-WT_EGCG_-_TS_NT-TS_EGCG	-0.0619826	0.278868	-0.222265	14	0.827318	0.960459
Q8BMS1	WT_NT-WT_EGCG_-_TS_NT-TS_EGCG	0.155587	0.074372	2.09202	293	0.0372976	0.330698
Q8BNU0	WT_NT-WT_EGCG_-_TS_NT-TS_EGCG	0.275409	0.1677	1.64227	34	0.109752	0.532286
Q8BNW9	WT_NT-WT_EGCG_-_TS_NT-TS_EGCG	0.208747	0.159284	1.31053	60	0.19501	0.645531
Q8BNY6	WT_NT-WT_EGCG_-_TS_NT-TS_EGCG	-0.121244	0.109155	-1.11075	65	0.270768	0.724786
Q8BP47	WT_NT-WT_EGCG_-_TS_NT-TS_EGCG	0.08868	0.10207	0.868818	141	0.386423	0.801306
Q8BP67	WT_NT-WT_EGCG_-_TS_NT-TS_EGCG	-0.341233	0.122865	-2.7773	17	0.012907	0.194794
Q8BP92	WT_NT-WT_EGCG_-_TS_NT-TS_EGCG	-0.528802	0.203771	-2.59508	36	0.013598	0.194961
Q8BPN8	WT_NT-WT_EGCG_-_TS_NT-TS_EGCG	-0.246328	0.0490267	-5.02436	691	6.43917e-07	0.000211021
Q8BPQ7	WT_NT-WT_EGCG_-_TS_NT-TS_EGCG	-0.00423566	0.28838	-0.0146878	15	0.988475	0.99673
Q8BQP9	WT_NT-WT_EGCG_-_TS_NT-TS_EGCG	0.481827	0.514836	0.935885	14	0.365196	0.791834
Q8BR63	WT_NT-WT_EGCG_-_TS_NT-TS_EGCG	-0.0795788	0.408198	-0.194952	11	0.848985	0.966057
Q8BR90	WT_NT-WT_EGCG_-_TS_NT-TS_EGCG	0.413887	0.248929	1.66268	18	0.113692	0.544071
Q8BR92	WT_NT-WT_EGCG_-_TS_NT-TS_EGCG	0.340218	0.169124	2.01165	29	0.0536305	0.385692
Q8BRT1	WT_NT-WT_EGCG_-_TS_NT-TS_EGCG	0.0100717	0.0769783	0.130838	163	0.896065	0.981547
Q8BSS9	WT_NT-WT_EGCG_-_TS_NT-TS_EGCG	-0.133749	0.318981	-0.4193	15	0.68094	0.918328
Q8BSY0	WT_NT-WT_EGCG_-_TS_NT-TS_EGCG	0.176096	0.386204	0.455967	15	0.654945	0.909133
Q8BTG7	WT_NT-WT_EGCG_-_TS_NT-TS_EGCG	0.0884233	0.188968	0.467927	63	0.641451	0.907889
Q8BTM8	WT_NT-WT_EGCG_-_TS_NT-TS_EGCG	-0.0205008	0.753445	-0.0272094	12	0.97874	0.994861
Q8BTX9	WT_NT-WT_EGCG_-_TS_NT-TS_EGCG	-0.158088	0.153556	-1.02952	14	0.320695	0.769217
Q8BUV3	WT_NT-WT_EGCG_-_TS_NT-TS_EGCG	-0.00408422	0.0970091	-0.0421013	207	0.966458	0.993369
Q8BV13	WT_NT-WT_EGCG_-_TS_NT-TS_EGCG	0.0667015	0.306527	0.217604	16	0.830489	0.961522
Q8BVE3	WT_NT-WT_EGCG_-_TS_NT-TS_EGCG	0.0999951	0.0801874	1.24702	239	0.213612	0.671007
Q8BVI4	WT_NT-WT_EGCG_-_TS_NT-TS_EGCG	-0.200906	0.0656984	-3.058	88	0.00295152	0.0875116
Q8BVQ5	WT_NT-WT_EGCG_-_TS_NT-TS_EGCG	0.0729935	0.122697	0.594907	66	0.55394	0.877503
Q8BW75	WT_NT-WT_EGCG_-_TS_NT-TS_EGCG	-0.204354	0.0848075	-2.40963	179	0.0169821	0.216427
Q8BW96	WT_NT-WT_EGCG_-_TS_NT-TS_EGCG	0.0556103	0.129053	0.43091	51	0.668349	0.914488
Q8BWF0	WT_NT-WT_EGCG_-_TS_NT-TS_EGCG	-0.0825276	0.0912957	-0.903958	260	0.366854	0.791839
Q8BWG8	WT_NT-WT_EGCG_-_TS_NT-TS_EGCG	0.236976	0.303832	0.779958	28	0.441959	0.828312
Q8BWM0	WT_NT-WT_EGCG_-_TS_NT-TS_EGCG	0.491715	0.179264	2.74298	31	0.0100261	0.169434
Q8BWR2	WT_NT-WT_EGCG_-_TS_NT-TS_EGCG	0.319019	0.375707	0.849116	9	0.417829	0.816483
Q8BWT1	WT_NT-WT_EGCG_-_TS_NT-TS_EGCG	-0.275798	0.0994251	-2.77393	124	0.00639497	0.129646
Q8BWY3	WT_NT-WT_EGCG_-_TS_NT-TS_EGCG	-0.271348	0.258574	-1.0494	13	0.313112	0.765139
Q8BX10	WT_NT-WT_EGCG_-_TS_NT-TS_EGCG	1.01579	0.909341	1.11706	13	0.284188	0.736889
Q8BX70	WT_NT-WT_EGCG_-_TS_NT-TS_EGCG	0.0723566	0.245353	0.294908	15	0.772107	0.948169
Q8BXR1	WT_NT-WT_EGCG_-_TS_NT-TS_EGCG	-0.154909	0.0843152	-1.83726	31	0.0757743	0.448006
Q8BXV2	WT_NT-WT_EGCG_-_TS_NT-TS_EGCG	0.171151	0.312322	0.547996	16	0.591259	0.890395
Q8BXZ1	WT_NT-WT_EGCG_-_TS_NT-TS_EGCG	0.170471	0.265302	0.642555	16	0.529614	0.870657
Q8BYI9	WT_NT-WT_EGCG_-_TS_NT-TS_EGCG	-0.0786184	0.0585967	-1.34169	486	0.180324	0.632007
Q8BYK6	WT_NT-WT_EGCG_-_TS_NT-TS_EGCG	0.26805	0.371835	0.720884	15	0.482066	0.841226
Q8BYM5	WT_NT-WT_EGCG_-_TS_NT-TS_EGCG	0.130277	0.132987	0.979621	48	0.332185	0.771624
Q8BYR5	WT_NT-WT_EGCG_-_TS_NT-TS_EGCG	0.35849	0.312001	1.149	14	0.269807	0.723703
Q8BZ98	WT_NT-WT_EGCG_-_TS_NT-TS_EGCG	0.154934	0.0920073	1.68394	124	0.09471	0.499535
Q8BZA9	WT_NT-WT_EGCG_-_TS_NT-TS_EGCG	-0.046695	0.15355	-0.304102	14	0.765523	0.948169
Q8C052	WT_NT-WT_EGCG_-_TS_NT-TS_EGCG	-0.24695	0.340662	-0.724912	14	0.480447	0.84005
Q8C0C7	WT_NT-WT_EGCG_-_TS_NT-TS_EGCG	-0.441622	0.162265	-2.72161	75	0.00807281	0.14468
Q8C0E2	WT_NT-WT_EGCG_-_TS_NT-TS_EGCG	0.0741103	0.0910883	0.81361	131	0.417345	0.816483
Q8C0L0	WT_NT-WT_EGCG_-_TS_NT-TS_EGCG	-0.415026	0.63093	-0.6578	12	0.523085	0.866839
Q8C0M9	WT_NT-WT_EGCG_-_TS_NT-TS_EGCG	0.0556908	0.101693	0.547636	142	0.584801	0.890395
Q8C0Q4	WT_NT-WT_EGCG_-_TS_NT-TS_EGCG	-0.00202706	0.520409	-0.00389513	11	0.996962	0.999717
Q8C145	WT_NT-WT_EGCG_-_TS_NT-TS_EGCG	0.385548	0.402271	0.958429	12	0.356759	0.789141
Q8C163	WT_NT-WT_EGCG_-_TS_NT-TS_EGCG	0.74189	0.122053	6.07843	18	9.60143e-06	0.00183547
Q8C166	WT_NT-WT_EGCG_-_TS_NT-TS_EGCG	0.0760753	0.263907	0.288265	16	0.776845	0.948169
Q8C167	WT_NT-WT_EGCG_-_TS_NT-TS_EGCG	0.223883	0.196272	1.14068	30	0.263028	0.720772
Q8C1A5	WT_NT-WT_EGCG_-_TS_NT-TS_EGCG	-0.254357	0.2063	-1.23294	53	0.223038	0.678061
Q8C1B7	WT_NT-WT_EGCG_-_TS_NT-TS_EGCG	0.0633101	0.0983798	0.643527	128	0.521033	0.866839
Q8C2Q3	WT_NT-WT_EGCG_-_TS_NT-TS_EGCG	0.19946	0.203497	0.980161	30	0.334845	0.77355
Q8C3W1	WT_NT-WT_EGCG_-_TS_NT-TS_EGCG	0.0904816	0.257122	0.351901	15	0.729808	0.935818
Q8C419	WT_NT-WT_EGCG_-_TS_NT-TS_EGCG	0.164583	0.151631	1.08541	81	0.280958	0.73324
Q8C437	WT_NT-WT_EGCG_-_TS_NT-TS_EGCG	0.00386024	0.138311	0.0279099	48	0.97785	0.994861
Q8C460	WT_NT-WT_EGCG_-_TS_NT-TS_EGCG	0.261369	0.506318	0.516215	16	0.612765	0.900799
Q8C522	WT_NT-WT_EGCG_-_TS_NT-TS_EGCG	0.0203386	0.133185	0.152709	13	0.880972	0.977366
Q8C5H8	WT_NT-WT_EGCG_-_TS_NT-TS_EGCG	-0.147283	0.0995557	-1.4794	16	0.158452	0.605908
Q8C6E0	WT_NT-WT_EGCG_-_TS_NT-TS_EGCG	-0.13866	0.11688	-1.18634	17	0.251804	0.712898
Q8C6I2	WT_NT-WT_EGCG_-_TS_NT-TS_EGCG	-0.360245	0.319777	-1.12655	15	0.277633	0.729543
Q8C729	WT_NT-WT_EGCG_-_TS_NT-TS_EGCG	-0.0201581	0.134097	-0.150325	15	0.882511	0.977538
Q8C754	WT_NT-WT_EGCG_-_TS_NT-TS_EGCG	0.0862894	0.246741	0.349717	11	0.733155	0.936967
Q8C7M3	WT_NT-WT_EGCG_-_TS_NT-TS_EGCG	0.269675	0.243539	1.10732	14	0.286819	0.741784
Q8C7R4	WT_NT-WT_EGCG_-_TS_NT-TS_EGCG	0.0263345	0.4667	0.0564271	15	0.955746	0.992129
Q8C854	WT_NT-WT_EGCG_-_TS_NT-TS_EGCG	0.139614	0.108502	1.28674	72	0.202308	0.660162
Q8C878	WT_NT-WT_EGCG_-_TS_NT-TS_EGCG	-0.122172	0.244369	-0.499947	16	0.623918	0.903154
Q8C8N2	WT_NT-WT_EGCG_-_TS_NT-TS_EGCG	-0.127717	0.190857	-0.669176	55	0.506183	0.85667
Q8C8R3	WT_NT-WT_EGCG_-_TS_NT-TS_EGCG	-0.00782728	0.0582428	-0.134391	983	0.893121	0.980894
Q8C8T8	WT_NT-WT_EGCG_-_TS_NT-TS_EGCG	0.195658	0.320902	0.609712	15	0.551178	0.877101
Q8CAA7	WT_NT-WT_EGCG_-_TS_NT-TS_EGCG	0.123619	0.0640094	1.93126	228	0.0546907	0.385812
Q8CAQ8	WT_NT-WT_EGCG_-_TS_NT-TS_EGCG	-0.270539	0.0753721	-3.58938	263	0.00039531	0.0221181
Q8CAY6	WT_NT-WT_EGCG_-_TS_NT-TS_EGCG	-0.202919	0.139711	-1.45242	72	0.150729	0.600095
Q8CBE3	WT_NT-WT_EGCG_-_TS_NT-TS_EGCG	-0.156999	0.116355	-1.34931	84	0.180864	0.632471
Q8CBW3	WT_NT-WT_EGCG_-_TS_NT-TS_EGCG	0.0882469	0.138513	0.637101	34	0.528326	0.870657
Q8CBY8	WT_NT-WT_EGCG_-_TS_NT-TS_EGCG	0.306124	0.308916	0.990962	18	0.334839	0.77355
Q8CC35	WT_NT-WT_EGCG_-_TS_NT-TS_EGCG	-0.071353	0.0781642	-0.91286	31	0.368361	0.792124
Q8CCB4	WT_NT-WT_EGCG_-_TS_NT-TS_EGCG	0.0386673	0.36004	0.107397	13	0.916114	0.988398
Q8CCN5	WT_NT-WT_EGCG_-_TS_NT-TS_EGCG	0.429377	0.162484	2.64258	17	0.0171022	0.216754
Q8CCT4	WT_NT-WT_EGCG_-_TS_NT-TS_EGCG	0.200267	0.196208	1.02069	12	0.327538	0.770638
Q8CDN6	WT_NT-WT_EGCG_-_TS_NT-TS_EGCG	-0.0501619	0.0910348	-0.551019	84	0.583084	0.890395
Q8CEI1	WT_NT-WT_EGCG_-_TS_NT-TS_EGCG	-0.861424	0.378913	-2.27341	15	0.0381316	0.33387
Q8CFE4	WT_NT-WT_EGCG_-_TS_NT-TS_EGCG	0.365365	0.542308	0.673722	10	0.515757	0.866775
Q8CFV4	WT_NT-WT_EGCG_-_TS_NT-TS_EGCG	-0.00306454	0.378778	-0.00809058	16	0.993645	0.998432
Q8CFV9	WT_NT-WT_EGCG_-_TS_NT-TS_EGCG	0.0972276	0.451483	0.215351	13	0.832835	0.961522
Q8CG76	WT_NT-WT_EGCG_-_TS_NT-TS_EGCG	-0.0950698	0.133883	-0.710095	36	0.48222	0.841226
Q8CGC7	WT_NT-WT_EGCG_-_TS_NT-TS_EGCG	0.0233149	0.110783	0.210454	116	0.833682	0.961522
Q8CGE9	WT_NT-WT_EGCG_-_TS_NT-TS_EGCG	0.280949	0.396076	0.709331	11	0.49288	0.846986
Q8CGF6	WT_NT-WT_EGCG_-_TS_NT-TS_EGCG	0.32998	0.150926	2.18636	55	0.0330619	0.308787
Q8CGK3	WT_NT-WT_EGCG_-_TS_NT-TS_EGCG	-0.00618135	0.126969	-0.048684	159	0.961232	0.992129
Q8CGP2	WT_NT-WT_EGCG_-_TS_NT-TS_EGCG	-0.226196	0.186337	-1.21391	19	0.239656	0.702133
Q8CGP6	WT_NT-WT_EGCG_-_TS_NT-TS_EGCG	-0.190487	0.331985	-0.57378	16	0.574095	0.886254
Q8CGY8	WT_NT-WT_EGCG_-_TS_NT-TS_EGCG	-0.172839	0.122144	-1.41504	142	0.159247	0.60683
Q8CH72	WT_NT-WT_EGCG_-_TS_NT-TS_EGCG	0.555771	0.404175	1.37508	12	0.194238	0.645531
Q8CHC4	WT_NT-WT_EGCG_-_TS_NT-TS_EGCG	0.0575143	0.0515547	1.1156	586	0.265052	0.721268
Q8CHG7	WT_NT-WT_EGCG_-_TS_NT-TS_EGCG	0.0607498	0.0948154	0.640716	92	0.5233	0.866839
Q8CHH9	WT_NT-WT_EGCG_-_TS_NT-TS_EGCG	0.104308	0.0995889	1.04739	203	0.296165	0.750858
Q8CHP8	WT_NT-WT_EGCG_-_TS_NT-TS_EGCG	-0.00761802	0.119176	-0.0639225	109	0.949149	0.991506
Q8CHT0	WT_NT-WT_EGCG_-_TS_NT-TS_EGCG	-0.051465	0.332013	-0.155009	15	0.878881	0.977366
Q8CHT1	WT_NT-WT_EGCG_-_TS_NT-TS_EGCG	0.255248	0.0420082	6.07615	17	1.23464e-05	0.00217867
Q8CHU3	WT_NT-WT_EGCG_-_TS_NT-TS_EGCG	0.0867936	0.183125	0.473957	16	0.641933	0.907889
Q8CHX7	WT_NT-WT_EGCG_-_TS_NT-TS_EGCG	-0.154151	0.34562	-0.446015	12	0.663528	0.912204
Q8CI32	WT_NT-WT_EGCG_-_TS_NT-TS_EGCG	0.616435	0.125298	4.91977	14	0.000225813	0.016188
Q8CI71	WT_NT-WT_EGCG_-_TS_NT-TS_EGCG	-0.633651	0.394841	-1.60483	14	0.130846	0.570605
Q8CI94	WT_NT-WT_EGCG_-_TS_NT-TS_EGCG	0.14163	0.0515968	2.74494	398	0.0063263	0.129646
Q8CIB5	WT_NT-WT_EGCG_-_TS_NT-TS_EGCG	0.405838	0.0852251	4.76196	52	1.57449e-05	0.00257991
Q8CIE6	WT_NT-WT_EGCG_-_TS_NT-TS_EGCG	0.00106055	0.15047	0.00704823	44	0.994408	0.998762
Q8CIG8	WT_NT-WT_EGCG_-_TS_NT-TS_EGCG	-0.407381	0.377975	-1.0778	14	0.299345	0.755557
Q8CIN4	WT_NT-WT_EGCG_-_TS_NT-TS_EGCG	0.0574477	0.0592907	0.968916	15	0.347952	0.778059
Q8CJ19	WT_NT-WT_EGCG_-_TS_NT-TS_EGCG	0.136271	0.239567	0.568823	16	0.577374	0.888328
Q8JZN5	WT_NT-WT_EGCG_-_TS_NT-TS_EGCG	-0.00857423	0.204963	-0.0418331	29	0.966918	0.993369
Q8JZP2	WT_NT-WT_EGCG_-_TS_NT-TS_EGCG	-0.301469	0.375088	-0.803728	16	0.433333	0.822903
Q8JZQ2	WT_NT-WT_EGCG_-_TS_NT-TS_EGCG	-0.0317914	0.194714	-0.163272	56	0.870892	0.974074
Q8JZS0	WT_NT-WT_EGCG_-_TS_NT-TS_EGCG	-0.905488	0.148727	-6.08825	10	0.000117503	0.00992714
Q8JZU2	WT_NT-WT_EGCG_-_TS_NT-TS_EGCG	0.282693	0.161826	1.74689	14	0.102547	0.515883
Q8K021	WT_NT-WT_EGCG_-_TS_NT-TS_EGCG	-0.0250508	0.118361	-0.211648	107	0.832785	0.961522
Q8K045	WT_NT-WT_EGCG_-_TS_NT-TS_EGCG	0.178354	0.331197	0.538512	15	0.598125	0.890395
Q8K0S0	WT_NT-WT_EGCG_-_TS_NT-TS_EGCG	-0.0712979	0.127838	-0.557722	70	0.578814	0.889336
Q8K0T0	WT_NT-WT_EGCG_-_TS_NT-TS_EGCG	0.0718212	0.0602251	1.19255	333	0.233896	0.697872
Q8K0U4	WT_NT-WT_EGCG_-_TS_NT-TS_EGCG	-0.0323339	0.0606675	-0.532969	421	0.594336	0.890395
Q8K183	WT_NT-WT_EGCG_-_TS_NT-TS_EGCG	0.144577	0.0992996	1.45597	165	0.147302	0.595961
Q8K1L5	WT_NT-WT_EGCG_-_TS_NT-TS_EGCG	0.34393	0.0654785	5.25256	16	7.89272e-05	0.00787213
Q8K1M6	WT_NT-WT_EGCG_-_TS_NT-TS_EGCG	-0.0458131	0.0521521	-0.878452	563	0.380073	0.798528
Q8K1Z0	WT_NT-WT_EGCG_-_TS_NT-TS_EGCG	-0.114514	0.0906849	-1.26277	66	0.211116	0.668141
Q8K212	WT_NT-WT_EGCG_-_TS_NT-TS_EGCG	0.0746212	0.127049	0.587344	130	0.557991	0.879747
Q8K221	WT_NT-WT_EGCG_-_TS_NT-TS_EGCG	-0.171229	0.196707	-0.870477	32	0.390523	0.801306
Q8K274	WT_NT-WT_EGCG_-_TS_NT-TS_EGCG	-0.08805	0.149586	-0.588623	38	0.559597	0.880201
Q8K2B3	WT_NT-WT_EGCG_-_TS_NT-TS_EGCG	-0.156009	0.0640542	-2.43558	335	0.015389	0.206447
Q8K2C9	WT_NT-WT_EGCG_-_TS_NT-TS_EGCG	-0.125328	0.206429	-0.607123	34	0.547803	0.875913
Q8K2K6	WT_NT-WT_EGCG_-_TS_NT-TS_EGCG	0.477659	0.11805	4.04625	13	0.00138612	0.0529958
Q8K2P7	WT_NT-WT_EGCG_-_TS_NT-TS_EGCG	0.43221	0.333873	1.29453	13	0.218003	0.67501
Q8K2Q7	WT_NT-WT_EGCG_-_TS_NT-TS_EGCG	0.261676	0.338282	0.773545	11	0.455502	0.832181
Q8K2T1	WT_NT-WT_EGCG_-_TS_NT-TS_EGCG	-0.314426	0.528753	-0.594656	15	0.560937	0.881363
Q8K310	WT_NT-WT_EGCG_-_TS_NT-TS_EGCG	-0.0536686	0.084138	-0.637864	221	0.524223	0.866839
Q8K341	WT_NT-WT_EGCG_-_TS_NT-TS_EGCG	0.20078	0.173799	1.15524	29	0.257422	0.716684
Q8K354	WT_NT-WT_EGCG_-_TS_NT-TS_EGCG	-0.291812	0.130048	-2.24388	15	0.0403591	0.339135
Q8K386	WT_NT-WT_EGCG_-_TS_NT-TS_EGCG	0.312554	0.364352	0.857835	12	0.407791	0.812132
Q8K3H0	WT_NT-WT_EGCG_-_TS_NT-TS_EGCG	-0.370083	0.239423	-1.54573	32	0.132004	0.572434
Q8K3J1	WT_NT-WT_EGCG_-_TS_NT-TS_EGCG	0.209353	0.107429	1.94876	53	0.0566268	0.387356
Q8K3W0	WT_NT-WT_EGCG_-_TS_NT-TS_EGCG	0.292559	0.223848	1.30696	16	0.2097	0.668141
Q8K400	WT_NT-WT_EGCG_-_TS_NT-TS_EGCG	0.134669	0.15308	0.879732	52	0.383052	0.801306
Q8K406	WT_NT-WT_EGCG_-_TS_NT-TS_EGCG	-0.360766	0.82848	-0.435456	10	0.67248	0.914488
Q8K4F5	WT_NT-WT_EGCG_-_TS_NT-TS_EGCG	-1.06653	0.62616	-1.70329	12	0.114249	0.544882
Q8K4G5	WT_NT-WT_EGCG_-_TS_NT-TS_EGCG	-0.21035	0.0406304	-5.17715	11	0.000305096	0.018916
Q8K4X7	WT_NT-WT_EGCG_-_TS_NT-TS_EGCG	0.469727	0.214601	2.18884	12	0.0491097	0.371807
Q8K4Z3	WT_NT-WT_EGCG_-_TS_NT-TS_EGCG	-0.114387	0.127625	-0.896277	64	0.373464	0.794737
Q8K4Z5	WT_NT-WT_EGCG_-_TS_NT-TS_EGCG	-0.00967369	0.376333	-0.0257051	15	0.979831	0.994861
Q8K5B2	WT_NT-WT_EGCG_-_TS_NT-TS_EGCG	0.302618	0.472992	0.639796	14	0.532636	0.870657
Q8QZS1	WT_NT-WT_EGCG_-_TS_NT-TS_EGCG	-0.172363	0.139874	-1.23227	100	0.220736	0.676963
Q8QZT1	WT_NT-WT_EGCG_-_TS_NT-TS_EGCG	-0.114529	0.0646358	-1.77192	194	0.0779779	0.455693
Q8QZT2	WT_NT-WT_EGCG_-_TS_NT-TS_EGCG	-0.057146	0.850307	-0.0672064	13	0.94744	0.991256
Q8R001	WT_NT-WT_EGCG_-_TS_NT-TS_EGCG	-0.248008	0.130953	-1.89387	19	0.0735703	0.444199
Q8R010	WT_NT-WT_EGCG_-_TS_NT-TS_EGCG	-0.8681	0.204529	-4.24439	11	0.00137867	0.0529958
Q8R016	WT_NT-WT_EGCG_-_TS_NT-TS_EGCG	0.0760666	0.0991294	0.767346	109	0.444535	0.829708
Q8R050	WT_NT-WT_EGCG_-_TS_NT-TS_EGCG	-0.0225028	0.161849	-0.139036	19	0.890885	0.980894
Q8R071	WT_NT-WT_EGCG_-_TS_NT-TS_EGCG	0.169626	0.0947998	1.7893	168	0.0753673	0.44746
Q8R081	WT_NT-WT_EGCG_-_TS_NT-TS_EGCG	-0.033085	0.108908	-0.303788	161	0.761682	0.948169
Q8R0A5	WT_NT-WT_EGCG_-_TS_NT-TS_EGCG	-0.0714353	0.0952664	-0.749848	28	0.459601	0.832181
Q8R0A7	WT_NT-WT_EGCG_-_TS_NT-TS_EGCG	-0.0318578	0.114266	-0.278805	98	0.780982	0.948169
Q8R0F8	WT_NT-WT_EGCG_-_TS_NT-TS_EGCG	0.0555943	0.103299	0.538188	37	0.59367	0.890395
Q8R0H9	WT_NT-WT_EGCG_-_TS_NT-TS_EGCG	0.818347	0.513322	1.59422	10	0.141971	0.58576
Q8R0P4	WT_NT-WT_EGCG_-_TS_NT-TS_EGCG	0.273296	0.555051	0.492379	14	0.630083	0.903154
Q8R0S2	WT_NT-WT_EGCG_-_TS_NT-TS_EGCG	0.0217412	0.12966	0.167678	127	0.867103	0.973519
Q8R0Y6	WT_NT-WT_EGCG_-_TS_NT-TS_EGCG	0.0407454	0.0894673	0.455423	298	0.649137	0.90829
Q8R105	WT_NT-WT_EGCG_-_TS_NT-TS_EGCG	-0.171135	0.364451	-0.469569	13	0.646442	0.90829
Q8R123	WT_NT-WT_EGCG_-_TS_NT-TS_EGCG	0.556031	0.335136	1.65912	15	0.117848	0.553983
Q8R127	WT_NT-WT_EGCG_-_TS_NT-TS_EGCG	0.0692766	0.180396	0.384026	15	0.706348	0.927511
Q8R164	WT_NT-WT_EGCG_-_TS_NT-TS_EGCG	-0.104271	0.133263	-0.782443	91	0.435985	0.825888
Q8R191	WT_NT-WT_EGCG_-_TS_NT-TS_EGCG	0.116036	0.107009	1.08436	17	0.293345	0.748535
Q8R1B4	WT_NT-WT_EGCG_-_TS_NT-TS_EGCG	-0.0116803	0.19152	-0.0609871	14	0.952232	0.992129
Q8R1G2	WT_NT-WT_EGCG_-_TS_NT-TS_EGCG	-0.230262	0.103272	-2.22967	15	0.0414746	0.343529
Q8R1I1	WT_NT-WT_EGCG_-_TS_NT-TS_EGCG	0.0112481	0.120964	0.0929866	17	0.927001	0.990112
Q8R1N4	WT_NT-WT_EGCG_-_TS_NT-TS_EGCG	0.44566	0.196639	2.26638	30	0.0308021	0.295648
Q8R1Q8	WT_NT-WT_EGCG_-_TS_NT-TS_EGCG	-0.0893544	0.103547	-0.862935	179	0.389328	0.801306
Q8R1T1	WT_NT-WT_EGCG_-_TS_NT-TS_EGCG	0.169308	0.462059	0.366421	15	0.719168	0.931492
Q8R2R9	WT_NT-WT_EGCG_-_TS_NT-TS_EGCG	0.00778293	0.138193	0.0563194	69	0.95525	0.992129
Q8R2Y0	WT_NT-WT_EGCG_-_TS_NT-TS_EGCG	0.315203	0.17899	1.76101	14	0.100053	0.512325
Q8R2Y8	WT_NT-WT_EGCG_-_TS_NT-TS_EGCG	-0.0881614	0.339446	-0.259722	16	0.798391	0.953248
Q8R307	WT_NT-WT_EGCG_-_TS_NT-TS_EGCG	0.60628	0.635359	0.954231	10	0.362464	0.789431
Q8R317	WT_NT-WT_EGCG_-_TS_NT-TS_EGCG	0.358208	0.167688	2.13615	34	0.0399503	0.339135
Q8R326	WT_NT-WT_EGCG_-_TS_NT-TS_EGCG	-0.0934472	0.129076	-0.723973	38	0.473516	0.834831
Q8R366	WT_NT-WT_EGCG_-_TS_NT-TS_EGCG	0.140929	0.0993429	1.41861	114	0.15874	0.605908
Q8R395	WT_NT-WT_EGCG_-_TS_NT-TS_EGCG	-0.00883751	0.416365	-0.0212254	12	0.983415	0.996446
Q8R3F5	WT_NT-WT_EGCG_-_TS_NT-TS_EGCG	-0.341765	0.429839	-0.795099	13	0.440832	0.828312
Q8R3P0	WT_NT-WT_EGCG_-_TS_NT-TS_EGCG	0.340887	0.274139	1.24348	13	0.235649	0.697872
Q8R3S6	WT_NT-WT_EGCG_-_TS_NT-TS_EGCG	0.132292	0.304937	0.433834	25	0.66813	0.914488
Q8R3V5	WT_NT-WT_EGCG_-_TS_NT-TS_EGCG	-0.0725511	0.134758	-0.538382	106	0.591442	0.890395
Q8R3Z5	WT_NT-WT_EGCG_-_TS_NT-TS_EGCG	-0.0293776	0.538817	-0.0545223	13	0.957348	0.992129
Q8R404	WT_NT-WT_EGCG_-_TS_NT-TS_EGCG	-0.129986	0.181112	-0.717712	15	0.483964	0.842986
Q8R464	WT_NT-WT_EGCG_-_TS_NT-TS_EGCG	0.135185	0.144437	0.935938	104	0.351473	0.783557
Q8R4N0	WT_NT-WT_EGCG_-_TS_NT-TS_EGCG	-0.295943	0.122072	-2.42433	36	0.0204857	0.242238
Q8R4U7	WT_NT-WT_EGCG_-_TS_NT-TS_EGCG	-0.0426011	0.503698	-0.0845768	10	0.934267	0.990112
Q8R570	WT_NT-WT_EGCG_-_TS_NT-TS_EGCG	-0.105649	0.10718	-0.985719	158	0.325778	0.769217
Q8R574	WT_NT-WT_EGCG_-_TS_NT-TS_EGCG	-0.139159	0.144091	-0.965772	64	0.337794	0.775674
Q8R5C5	WT_NT-WT_EGCG_-_TS_NT-TS_EGCG	0.240963	0.185678	1.29774	76	0.198301	0.652273
Q8R5H1	WT_NT-WT_EGCG_-_TS_NT-TS_EGCG	-0.330668	0.187526	-1.76332	14	0.0996495	0.5114
Q8R5H6	WT_NT-WT_EGCG_-_TS_NT-TS_EGCG	0.0105786	0.141376	0.0748257	121	0.940477	0.990112
Q8R5J9	WT_NT-WT_EGCG_-_TS_NT-TS_EGCG	0.1713	0.2378	0.720355	17	0.481095	0.840542
Q8R5M8	WT_NT-WT_EGCG_-_TS_NT-TS_EGCG	-0.00504858	0.0879378	-0.0574108	91	0.954344	0.992129
Q8VBV7	WT_NT-WT_EGCG_-_TS_NT-TS_EGCG	0.114264	0.11147	1.02507	30	0.313527	0.765139
Q8VBW6	WT_NT-WT_EGCG_-_TS_NT-TS_EGCG	-0.149767	0.307514	-0.487025	10	0.636739	0.906276
Q8VBY2	WT_NT-WT_EGCG_-_TS_NT-TS_EGCG	-0.255222	0.244322	-1.04461	15	0.312746	0.765139
Q8VBZ3	WT_NT-WT_EGCG_-_TS_NT-TS_EGCG	-0.230574	0.109968	-2.09674	13	0.0561439	0.386851
Q8VCD6	WT_NT-WT_EGCG_-_TS_NT-TS_EGCG	-0.465859	0.14993	-3.10717	31	0.00402301	0.104872
Q8VCE6	WT_NT-WT_EGCG_-_TS_NT-TS_EGCG	0.0746933	0.431352	0.173161	10	0.86598	0.973519
Q8VCM8	WT_NT-WT_EGCG_-_TS_NT-TS_EGCG	0.8108	0.407776	1.98835	14	0.0666884	0.421441
Q8VCT3	WT_NT-WT_EGCG_-_TS_NT-TS_EGCG	0.040882	0.134378	0.304232	47	0.762294	0.948169
Q8VCW8	WT_NT-WT_EGCG_-_TS_NT-TS_EGCG	-0.240976	0.119777	-2.01187	151	0.0460125	0.366502
Q8VCX5	WT_NT-WT_EGCG_-_TS_NT-TS_EGCG	0.0468605	0.136881	0.342345	15	0.736841	0.940108
Q8VCY8	WT_NT-WT_EGCG_-_TS_NT-TS_EGCG	0.0526147	0.309539	0.169977	16	0.867159	0.973519
Q8VD04	WT_NT-WT_EGCG_-_TS_NT-TS_EGCG	0.304754	0.23734	1.28404	14	0.219971	0.676425
Q8VD33	WT_NT-WT_EGCG_-_TS_NT-TS_EGCG	0.143528	0.132039	1.08701	14	0.295394	0.750858
Q8VD37	WT_NT-WT_EGCG_-_TS_NT-TS_EGCG	0.0965546	0.117701	0.820339	203	0.412985	0.816483
Q8VDD5	WT_NT-WT_EGCG_-_TS_NT-TS_EGCG	0.0376568	0.0826053	0.455865	333	0.648784	0.90829
Q8VDJ3	WT_NT-WT_EGCG_-_TS_NT-TS_EGCG	0.202182	0.0655147	3.08605	34	0.00401697	0.104872
Q8VDK1	WT_NT-WT_EGCG_-_TS_NT-TS_EGCG	0.0376534	0.431303	0.0873015	15	0.931587	0.990112
Q8VDM4	WT_NT-WT_EGCG_-_TS_NT-TS_EGCG	0.101567	0.0829478	1.22447	188	0.222307	0.677253
Q8VDM6	WT_NT-WT_EGCG_-_TS_NT-TS_EGCG	-0.0743131	0.304896	-0.243733	15	0.81074	0.953819
Q8VDN2	WT_NT-WT_EGCG_-_TS_NT-TS_EGCG	-0.0426331	0.0659198	-0.646741	312	0.518275	0.866839
Q8VDN4	WT_NT-WT_EGCG_-_TS_NT-TS_EGCG	-0.204433	0.316026	-0.646887	10	0.532272	0.870657
Q8VDP4	WT_NT-WT_EGCG_-_TS_NT-TS_EGCG	0.164787	0.272092	0.605631	16	0.553255	0.877101
Q8VDP6	WT_NT-WT_EGCG_-_TS_NT-TS_EGCG	-0.194909	0.159634	-1.22098	15	0.240939	0.704094
Q8VDQ1	WT_NT-WT_EGCG_-_TS_NT-TS_EGCG	-0.0215174	0.13221	-0.162751	18	0.872528	0.974583
Q8VDQ8	WT_NT-WT_EGCG_-_TS_NT-TS_EGCG	0.170778	0.0740335	2.30676	206	0.022062	0.246879
Q8VDU5	WT_NT-WT_EGCG_-_TS_NT-TS_EGCG	0.261194	0.364321	0.716934	12	0.487135	0.844772
Q8VE33	WT_NT-WT_EGCG_-_TS_NT-TS_EGCG	0.162349	0.145889	1.11283	86	0.268883	0.723703
Q8VE47	WT_NT-WT_EGCG_-_TS_NT-TS_EGCG	0.0968345	0.191641	0.505291	33	0.616713	0.901682
Q8VE62	WT_NT-WT_EGCG_-_TS_NT-TS_EGCG	0.623309	0.155395	4.01112	16	0.00100819	0.0405752
Q8VE70	WT_NT-WT_EGCG_-_TS_NT-TS_EGCG	0.109397	0.0919916	1.1892	10	0.26183	0.720772
Q8VE88	WT_NT-WT_EGCG_-_TS_NT-TS_EGCG	0.143091	0.300834	0.475646	16	0.640756	0.907889
Q8VE97	WT_NT-WT_EGCG_-_TS_NT-TS_EGCG	0.247773	0.567919	0.436282	9	0.67291	0.914488
Q8VEA4	WT_NT-WT_EGCG_-_TS_NT-TS_EGCG	-0.0243923	0.210458	-0.115901	15	0.909268	0.986223
Q8VED9	WT_NT-WT_EGCG_-_TS_NT-TS_EGCG	0.0351543	0.0968194	0.363092	74	0.717572	0.931492
Q8VEH3	WT_NT-WT_EGCG_-_TS_NT-TS_EGCG	-0.102749	0.0681105	-1.50856	17	0.149772	0.600095
Q8VEH5	WT_NT-WT_EGCG_-_TS_NT-TS_EGCG	-0.207788	0.156502	-1.3277	87	0.187749	0.63807
Q8VEJ9	WT_NT-WT_EGCG_-_TS_NT-TS_EGCG	-0.270464	0.3711	-0.728817	12	0.480096	0.84005
Q8VEK0	WT_NT-WT_EGCG_-_TS_NT-TS_EGCG	-0.524394	0.229962	-2.28034	15	0.0376252	0.330698
Q8VEK3	WT_NT-WT_EGCG_-_TS_NT-TS_EGCG	0.0194775	0.0792075	0.245904	238	0.805968	0.953819
Q8VEM8	WT_NT-WT_EGCG_-_TS_NT-TS_EGCG	0.0326271	0.109947	0.296752	166	0.767027	0.948169
Q8VHH5	WT_NT-WT_EGCG_-_TS_NT-TS_EGCG	0.0897653	0.123447	0.727154	54	0.470272	0.834831
Q8VHI6	WT_NT-WT_EGCG_-_TS_NT-TS_EGCG	0.189222	0.201984	0.936813	45	0.353856	0.786574
Q8VHK5	WT_NT-WT_EGCG_-_TS_NT-TS_EGCG	-0.216198	0.259311	-0.833742	13	0.419483	0.816483
Q8VHL1	WT_NT-WT_EGCG_-_TS_NT-TS_EGCG	0.0730091	0.133823	0.545564	52	0.587699	0.890395
Q8VHQ9	WT_NT-WT_EGCG_-_TS_NT-TS_EGCG	0.141762	0.128399	1.10407	14	0.288177	0.74195
Q8VHW2	WT_NT-WT_EGCG_-_TS_NT-TS_EGCG	-0.0759496	0.0887155	-0.856103	75	0.394668	0.80345
Q8VIJ6	WT_NT-WT_EGCG_-_TS_NT-TS_EGCG	0.094077	0.0745866	1.26131	181	0.20882	0.668141
Q8WTY4	WT_NT-WT_EGCG_-_TS_NT-TS_EGCG	-0.0322687	0.199795	-0.161509	35	0.872621	0.974583
Q91V09	WT_NT-WT_EGCG_-_TS_NT-TS_EGCG	-0.0409935	0.12408	-0.33038	59	0.742283	0.941962
Q91V12	WT_NT-WT_EGCG_-_TS_NT-TS_EGCG	0.078488	0.0713885	1.09945	197	0.272914	0.72782
Q91V14	WT_NT-WT_EGCG_-_TS_NT-TS_EGCG	-0.041857	0.0781534	-0.535575	354	0.592588	0.890395
Q91V41	WT_NT-WT_EGCG_-_TS_NT-TS_EGCG	-0.0346574	0.091184	-0.380082	109	0.704624	0.927474
Q91V57	WT_NT-WT_EGCG_-_TS_NT-TS_EGCG	0.43823	0.365535	1.19887	12	0.253716	0.713762
Q91V61	WT_NT-WT_EGCG_-_TS_NT-TS_EGCG	-0.263317	0.0513916	-5.12375	130	1.05674e-06	0.00030302
Q91V76	WT_NT-WT_EGCG_-_TS_NT-TS_EGCG	-0.0817254	0.184512	-0.442928	18	0.663095	0.912204
Q91V92	WT_NT-WT_EGCG_-_TS_NT-TS_EGCG	0.0978931	0.0713863	1.37131	323	0.171229	0.61861
Q91VC7	WT_NT-WT_EGCG_-_TS_NT-TS_EGCG	-0.191617	0.770487	-0.248696	11	0.808178	0.953819
Q91VD9	WT_NT-WT_EGCG_-_TS_NT-TS_EGCG	-0.0394233	0.0579922	-0.679804	431	0.496994	0.848291
Q91VF2	WT_NT-WT_EGCG_-_TS_NT-TS_EGCG	-0.736944	0.781113	-0.943453	12	0.364057	0.79011
Q91VI7	WT_NT-WT_EGCG_-_TS_NT-TS_EGCG	0.158311	0.0889572	1.77963	121	0.0776475	0.455693
Q91VM5	WT_NT-WT_EGCG_-_TS_NT-TS_EGCG	0.186186	0.114196	1.63042	29	0.113829	0.544071
Q91VM9	WT_NT-WT_EGCG_-_TS_NT-TS_EGCG	0.0968604	0.123298	0.785581	108	0.433833	0.82317
Q91VN4	WT_NT-WT_EGCG_-_TS_NT-TS_EGCG	-0.136217	0.107997	-1.26131	74	0.21116	0.668141
Q91VR2	WT_NT-WT_EGCG_-_TS_NT-TS_EGCG	-0.166927	0.0636849	-2.62114	129	0.00981645	0.169315
Q91VR5	WT_NT-WT_EGCG_-_TS_NT-TS_EGCG	5.31713e-05	0.111976	0.000474846	177	0.999622	0.999717
Q91VR7	WT_NT-WT_EGCG_-_TS_NT-TS_EGCG	0.0265609	0.286597	0.0926767	16	0.927311	0.990112
Q91VR8	WT_NT-WT_EGCG_-_TS_NT-TS_EGCG	0.0362444	0.180418	0.200892	18	0.843036	0.96366
Q91VT4	WT_NT-WT_EGCG_-_TS_NT-TS_EGCG	0.00107059	0.406564	0.00263327	16	0.997932	0.999717
Q91VW3	WT_NT-WT_EGCG_-_TS_NT-TS_EGCG	0.0176048	0.0969269	0.18163	56	0.856529	0.967949
Q91VW5	WT_NT-WT_EGCG_-_TS_NT-TS_EGCG	0.0984981	0.388803	0.253337	11	0.80468	0.953819
Q91VZ6	WT_NT-WT_EGCG_-_TS_NT-TS_EGCG	-0.0447496	0.122082	-0.366552	38	0.715986	0.931375
Q91W50	WT_NT-WT_EGCG_-_TS_NT-TS_EGCG	-0.202208	0.20113	-1.00536	29	0.323041	0.769217
Q91W69	WT_NT-WT_EGCG_-_TS_NT-TS_EGCG	0.517687	0.391946	1.32081	16	0.205145	0.667522
Q91W90	WT_NT-WT_EGCG_-_TS_NT-TS_EGCG	0.0680335	0.198031	0.343549	10	0.738299	0.940179
Q91WC3	WT_NT-WT_EGCG_-_TS_NT-TS_EGCG	0.165872	0.0791741	2.09503	267	0.0371109	0.330698
Q91WD5	WT_NT-WT_EGCG_-_TS_NT-TS_EGCG	-0.0447366	0.0835645	-0.535354	212	0.592966	0.890395
Q91WG7	WT_NT-WT_EGCG_-_TS_NT-TS_EGCG	-0.112452	0.147858	-0.760544	74	0.449346	0.83129
Q91WJ8	WT_NT-WT_EGCG_-_TS_NT-TS_EGCG	-0.540299	0.410356	-1.31666	13	0.210694	0.668141
Q91WK2	WT_NT-WT_EGCG_-_TS_NT-TS_EGCG	0.673664	0.266513	2.5277	31	0.0167937	0.216294
Q91WK5	WT_NT-WT_EGCG_-_TS_NT-TS_EGCG	-0.122511	0.424321	-0.288722	13	0.777346	0.948169
Q91WQ3	WT_NT-WT_EGCG_-_TS_NT-TS_EGCG	0.0124166	0.121591	0.102118	80	0.918919	0.989207
Q91WS0	WT_NT-WT_EGCG_-_TS_NT-TS_EGCG	-0.262939	0.0799651	-3.28817	74	0.00154482	0.0555192
Q91X97	WT_NT-WT_EGCG_-_TS_NT-TS_EGCG	0.0483933	0.194196	0.249198	52	0.804189	0.953819
Q91XF0	WT_NT-WT_EGCG_-_TS_NT-TS_EGCG	0.451687	0.225444	2.00354	15	0.0635269	0.409662
Q91XL9	WT_NT-WT_EGCG_-_TS_NT-TS_EGCG	0.192909	0.118187	1.63223	51	0.108791	0.532034
Q91XM9	WT_NT-WT_EGCG_-_TS_NT-TS_EGCG	-0.00524951	0.0767332	-0.0684124	190	0.945529	0.991256
Q91XQ0	WT_NT-WT_EGCG_-_TS_NT-TS_EGCG	-0.452638	0.495122	-0.914196	14	0.376091	0.797044
Q91XU3	WT_NT-WT_EGCG_-_TS_NT-TS_EGCG	-0.132178	0.158337	-0.83479	37	0.409194	0.812719
Q91XV3	WT_NT-WT_EGCG_-_TS_NT-TS_EGCG	0.0625213	0.0896316	0.697537	131	0.486703	0.844772
Q91YD9	WT_NT-WT_EGCG_-_TS_NT-TS_EGCG	0.430395	0.200762	2.1438	15	0.0488448	0.371807
Q91YE6	WT_NT-WT_EGCG_-_TS_NT-TS_EGCG	0.177173	0.163774	1.08182	33	0.287177	0.741873
Q91YM2	WT_NT-WT_EGCG_-_TS_NT-TS_EGCG	-0.532922	0.550802	-0.967538	15	0.348617	0.778059
Q91YP2	WT_NT-WT_EGCG_-_TS_NT-TS_EGCG	0.390815	0.198614	1.96771	15	0.0678743	0.421961
Q91YQ5	WT_NT-WT_EGCG_-_TS_NT-TS_EGCG	-0.193445	0.141033	-1.37163	97	0.173344	0.621332
Q91YR1	WT_NT-WT_EGCG_-_TS_NT-TS_EGCG	-0.137012	0.141539	-0.968017	15	0.348386	0.778059
Q91YT0	WT_NT-WT_EGCG_-_TS_NT-TS_EGCG	-0.073033	0.0765254	-0.954363	275	0.340738	0.777764
Q91Z31	WT_NT-WT_EGCG_-_TS_NT-TS_EGCG	0.246206	0.117048	2.10346	53	0.0401888	0.339135
Q91Z53	WT_NT-WT_EGCG_-_TS_NT-TS_EGCG	-0.0969648	0.143104	-0.677581	60	0.500642	0.849462
Q91Z61	WT_NT-WT_EGCG_-_TS_NT-TS_EGCG	-0.0812343	0.275781	-0.294561	14	0.772652	0.948169
Q91ZA3	WT_NT-WT_EGCG_-_TS_NT-TS_EGCG	-0.0663113	0.134081	-0.494561	102	0.621974	0.903154
Q91ZJ5	WT_NT-WT_EGCG_-_TS_NT-TS_EGCG	0.111044	0.101623	1.09271	119	0.27673	0.729518
Q91ZP9	WT_NT-WT_EGCG_-_TS_NT-TS_EGCG	-0.0367726	0.105719	-0.347832	49	0.729456	0.935818
Q91ZR1	WT_NT-WT_EGCG_-_TS_NT-TS_EGCG	0.00765964	0.377416	0.0202949	14	0.984095	0.996552
Q91ZX7	WT_NT-WT_EGCG_-_TS_NT-TS_EGCG	-0.0400097	0.0966267	-0.414065	100	0.679713	0.917753
Q91ZZ3	WT_NT-WT_EGCG_-_TS_NT-TS_EGCG	-0.0538704	0.18097	-0.297676	19	0.769181	0.948169
Q920E5	WT_NT-WT_EGCG_-_TS_NT-TS_EGCG	0.334764	0.117061	2.85974	15	0.0119291	0.188726
Q920I9	WT_NT-WT_EGCG_-_TS_NT-TS_EGCG	-0.188642	0.0757525	-2.49024	292	0.0133215	0.194961
Q920N7	WT_NT-WT_EGCG_-_TS_NT-TS_EGCG	0.368289	0.44733	0.823306	12	0.426393	0.816483
Q920P5	WT_NT-WT_EGCG_-_TS_NT-TS_EGCG	0.0622353	0.256357	0.242768	33	0.809688	0.953819
Q920Q4	WT_NT-WT_EGCG_-_TS_NT-TS_EGCG	0.780812	0.0834447	9.35723	14	2.11345e-07	9.6965e-05
Q921C5	WT_NT-WT_EGCG_-_TS_NT-TS_EGCG	0.247304	0.370268	0.667906	16	0.513713	0.865815
Q921F2	WT_NT-WT_EGCG_-_TS_NT-TS_EGCG	-0.0608199	0.099783	-0.609522	90	0.543714	0.873446
Q921F4	WT_NT-WT_EGCG_-_TS_NT-TS_EGCG	-0.249199	0.111121	-2.2426	14	0.0416308	0.343529
Q921G7	WT_NT-WT_EGCG_-_TS_NT-TS_EGCG	0.0120667	0.14603	0.0826313	53	0.934456	0.990112
Q921H8	WT_NT-WT_EGCG_-_TS_NT-TS_EGCG	-0.399467	0.119472	-3.34361	50	0.00157313	0.0555192
Q921I1	WT_NT-WT_EGCG_-_TS_NT-TS_EGCG	0.024947	0.0629687	0.39618	338	0.692222	0.922218
Q921M3	WT_NT-WT_EGCG_-_TS_NT-TS_EGCG	-0.0220076	0.263153	-0.0836306	11	0.934853	0.990112
Q921M7	WT_NT-WT_EGCG_-_TS_NT-TS_EGCG	-0.19363	0.0927704	-2.0872	114	0.0390988	0.337314
Q921Q7	WT_NT-WT_EGCG_-_TS_NT-TS_EGCG	0.492314	0.497722	0.989134	11	0.343856	0.778059
Q922B1	WT_NT-WT_EGCG_-_TS_NT-TS_EGCG	-0.319874	0.351824	-0.909189	16	0.376743	0.797044
Q922B2	WT_NT-WT_EGCG_-_TS_NT-TS_EGCG	-0.0343811	0.106296	-0.323448	92	0.74709	0.944292
Q922D8	WT_NT-WT_EGCG_-_TS_NT-TS_EGCG	-0.261911	0.120761	-2.16883	46	0.035301	0.320081
Q922E4	WT_NT-WT_EGCG_-_TS_NT-TS_EGCG	-0.259592	0.169903	-1.52788	13	0.150501	0.600095
Q922F4	WT_NT-WT_EGCG_-_TS_NT-TS_EGCG	-1.25144	0.489104	-2.55864	15	0.0218208	0.246585
Q922H2	WT_NT-WT_EGCG_-_TS_NT-TS_EGCG	-0.0975711	0.149613	-0.652155	14	0.524864	0.866839
Q922J3	WT_NT-WT_EGCG_-_TS_NT-TS_EGCG	0.431812	0.292512	1.47622	14	0.162021	0.608592
Q922J6	WT_NT-WT_EGCG_-_TS_NT-TS_EGCG	0.357316	0.118499	3.01534	18	0.00743307	0.140909
Q922Q1	WT_NT-WT_EGCG_-_TS_NT-TS_EGCG	-0.0300806	0.323809	-0.0928963	16	0.927139	0.990112
Q922Q4	WT_NT-WT_EGCG_-_TS_NT-TS_EGCG	-0.104652	0.140765	-0.743453	34	0.462314	0.832181
Q922Q8	WT_NT-WT_EGCG_-_TS_NT-TS_EGCG	-0.19101	0.161902	-1.17979	37	0.245615	0.708522
Q922Q9	WT_NT-WT_EGCG_-_TS_NT-TS_EGCG	0.0722337	0.36565	0.197549	13	0.846454	0.964133
Q922R1	WT_NT-WT_EGCG_-_TS_NT-TS_EGCG	0.416349	0.322521	1.29092	13	0.219216	0.67501
Q922R5	WT_NT-WT_EGCG_-_TS_NT-TS_EGCG	0.507227	0.313971	1.61552	16	0.125742	0.563383
Q922R8	WT_NT-WT_EGCG_-_TS_NT-TS_EGCG	0.110733	0.112335	0.985735	119	0.326263	0.769217
Q922S4	WT_NT-WT_EGCG_-_TS_NT-TS_EGCG	0.0874018	0.0743418	1.17568	141	0.241706	0.705436
Q923D2	WT_NT-WT_EGCG_-_TS_NT-TS_EGCG	-0.111743	0.111196	-1.00491	35	0.321835	0.769217
Q923G2	WT_NT-WT_EGCG_-_TS_NT-TS_EGCG	0.325699	0.414739	0.78531	11	0.448856	0.83129
Q923T9	WT_NT-WT_EGCG_-_TS_NT-TS_EGCG	-0.0141855	0.0944623	-0.150171	71	0.881055	0.977366
Q924L1	WT_NT-WT_EGCG_-_TS_NT-TS_EGCG	-0.340204	0.583378	-0.583162	16	0.567914	0.884449
Q924M7	WT_NT-WT_EGCG_-_TS_NT-TS_EGCG	-0.312644	0.123046	-2.54087	51	0.0141431	0.198504
Q925I1	WT_NT-WT_EGCG_-_TS_NT-TS_EGCG	0.292301	0.16244	1.79944	34	0.0808303	0.460516
Q925N0	WT_NT-WT_EGCG_-_TS_NT-TS_EGCG	-0.123486	0.12274	-1.00608	88	0.317135	0.767722
Q93092	WT_NT-WT_EGCG_-_TS_NT-TS_EGCG	0.162311	0.123471	1.31456	124	0.191083	0.642653
Q99020	WT_NT-WT_EGCG_-_TS_NT-TS_EGCG	0.187775	0.111584	1.68282	86	0.0960379	0.501847
Q99104	WT_NT-WT_EGCG_-_TS_NT-TS_EGCG	0.1938	0.0911049	2.12722	347	0.0341066	0.312962
Q99J08	WT_NT-WT_EGCG_-_TS_NT-TS_EGCG	-0.0899181	0.176372	-0.509821	31	0.613788	0.901153
Q99J09	WT_NT-WT_EGCG_-_TS_NT-TS_EGCG	0.195767	0.332047	0.589577	8	0.571745	0.885211
Q99J85	WT_NT-WT_EGCG_-_TS_NT-TS_EGCG	-0.162998	0.116408	-1.40022	68	0.165992	0.610742
Q99J99	WT_NT-WT_EGCG_-_TS_NT-TS_EGCG	-0.217709	0.154889	-1.40558	52	0.165796	0.610742
Q99JA0	WT_NT-WT_EGCG_-_TS_NT-TS_EGCG	0.352418	0.29416	1.19805	14	0.250789	0.712016
Q99JB2	WT_NT-WT_EGCG_-_TS_NT-TS_EGCG	0.0862352	0.129053	0.668215	50	0.50707	0.857198
Q99JF8	WT_NT-WT_EGCG_-_TS_NT-TS_EGCG	0.539517	0.307082	1.75692	15	0.0993186	0.51128
Q99JG2	WT_NT-WT_EGCG_-_TS_NT-TS_EGCG	-0.108634	0.252058	-0.430988	18	0.671594	0.914488
Q99JI4	WT_NT-WT_EGCG_-_TS_NT-TS_EGCG	0.216199	0.177223	1.21993	65	0.2269	0.686687
Q99JI6	WT_NT-WT_EGCG_-_TS_NT-TS_EGCG	-0.115651	0.252444	-0.458124	14	0.653894	0.90911
Q99JP0	WT_NT-WT_EGCG_-_TS_NT-TS_EGCG	0.37421	0.665802	0.562044	14	0.582973	0.890395
Q99JP7	WT_NT-WT_EGCG_-_TS_NT-TS_EGCG	0.153286	0.114983	1.33312	105	0.185376	0.636607
Q99JR1	WT_NT-WT_EGCG_-_TS_NT-TS_EGCG	0.0497305	0.137612	0.361382	57	0.71915	0.931492
Q99JX3	WT_NT-WT_EGCG_-_TS_NT-TS_EGCG	0.192674	0.217188	0.887129	18	0.386709	0.801306
Q99JY0	WT_NT-WT_EGCG_-_TS_NT-TS_EGCG	-0.0458025	0.123911	-0.369641	108	0.712373	0.931044
Q99JY8	WT_NT-WT_EGCG_-_TS_NT-TS_EGCG	-0.345175	0.158545	-2.17714	19	0.0422817	0.347307
Q99JY9	WT_NT-WT_EGCG_-_TS_NT-TS_EGCG	0.0340822	0.0689081	0.494605	259	0.621298	0.903154
Q99K46	WT_NT-WT_EGCG_-_TS_NT-TS_EGCG	0.0697691	0.334239	0.20874	19	0.836872	0.962298
Q99K48	WT_NT-WT_EGCG_-_TS_NT-TS_EGCG	-0.139007	0.153442	-0.905921	78	0.367768	0.792124
Q99K51	WT_NT-WT_EGCG_-_TS_NT-TS_EGCG	0.346693	0.117397	2.95317	105	0.0038816	0.10354
Q99K85	WT_NT-WT_EGCG_-_TS_NT-TS_EGCG	-0.154688	0.0957242	-1.61598	125	0.10862	0.532034
Q99KB8	WT_NT-WT_EGCG_-_TS_NT-TS_EGCG	-0.0867829	0.101402	-0.855827	107	0.394006	0.80345
Q99KC8	WT_NT-WT_EGCG_-_TS_NT-TS_EGCG	0.0201206	0.251574	0.079979	16	0.937246	0.990112
Q99KE1	WT_NT-WT_EGCG_-_TS_NT-TS_EGCG	0.176075	0.108744	1.61918	17	0.12381	0.561619
Q99KI0	WT_NT-WT_EGCG_-_TS_NT-TS_EGCG	-0.179167	0.0646346	-2.772	612	0.00574077	0.121938
Q99KJ8	WT_NT-WT_EGCG_-_TS_NT-TS_EGCG	-0.0215407	0.0881512	-0.244361	172	0.807242	0.953819
Q99KK2	WT_NT-WT_EGCG_-_TS_NT-TS_EGCG	-0.015524	0.23408	-0.0663192	33	0.947524	0.991256
Q99KK7	WT_NT-WT_EGCG_-_TS_NT-TS_EGCG	-0.67366	0.16036	-4.20091	23	0.000341258	0.0204079
Q99KN9	WT_NT-WT_EGCG_-_TS_NT-TS_EGCG	-0.247677	0.217364	-1.13946	9	0.28393	0.736889
Q99KP6	WT_NT-WT_EGCG_-_TS_NT-TS_EGCG	-0.313152	0.197367	-1.58665	15	0.133445	0.573232
Q99KQ4	WT_NT-WT_EGCG_-_TS_NT-TS_EGCG	0.0735416	0.203449	0.361475	16	0.722474	0.932431
Q99KU0	WT_NT-WT_EGCG_-_TS_NT-TS_EGCG	0.362815	0.327629	1.1074	12	0.289826	0.74536
Q99KV1	WT_NT-WT_EGCG_-_TS_NT-TS_EGCG	-0.00574444	0.21482	-0.0267407	15	0.979019	0.994861
Q99KX1	WT_NT-WT_EGCG_-_TS_NT-TS_EGCG	-0.413495	0.318597	-1.29786	15	0.213938	0.671007
Q99L04	WT_NT-WT_EGCG_-_TS_NT-TS_EGCG	-0.529152	0.574939	-0.920363	17	0.370259	0.793067
Q99L13	WT_NT-WT_EGCG_-_TS_NT-TS_EGCG	-0.188404	0.114539	-1.64489	88	0.10356	0.519838
Q99L43	WT_NT-WT_EGCG_-_TS_NT-TS_EGCG	0.207525	0.0738708	2.8093	38	0.00780069	0.143962
Q99L45	WT_NT-WT_EGCG_-_TS_NT-TS_EGCG	0.212275	0.112714	1.88331	15	0.0791966	0.457741
Q99L47	WT_NT-WT_EGCG_-_TS_NT-TS_EGCG	0.0949039	0.0964494	0.983976	70	0.328516	0.771357
Q99LB6	WT_NT-WT_EGCG_-_TS_NT-TS_EGCG	0.0105463	0.137936	0.0764574	19	0.939855	0.990112
Q99LC3	WT_NT-WT_EGCG_-_TS_NT-TS_EGCG	-0.0789871	0.0860833	-0.917566	157	0.360253	0.789141
Q99LC5	WT_NT-WT_EGCG_-_TS_NT-TS_EGCG	-0.110613	0.105473	-1.04873	132	0.296219	0.750858
Q99LD4	WT_NT-WT_EGCG_-_TS_NT-TS_EGCG	0.164951	0.128894	1.27975	51	0.206425	0.668141
Q99LD8	WT_NT-WT_EGCG_-_TS_NT-TS_EGCG	-0.563766	0.235392	-2.39501	16	0.0292076	0.287645
Q99LD9	WT_NT-WT_EGCG_-_TS_NT-TS_EGCG	0.688341	0.328889	2.09293	14	0.0550481	0.386007
Q99LF4	WT_NT-WT_EGCG_-_TS_NT-TS_EGCG	0.049424	0.107008	0.461873	121	0.645002	0.90829
Q99LG2	WT_NT-WT_EGCG_-_TS_NT-TS_EGCG	-0.143403	0.141257	-1.01519	50	0.314901	0.767675
Q99LI8	WT_NT-WT_EGCG_-_TS_NT-TS_EGCG	0.01294	0.100969	0.128159	77	0.898358	0.982753
Q99LP6	WT_NT-WT_EGCG_-_TS_NT-TS_EGCG	0.143998	0.142297	1.01195	47	0.316744	0.767722
Q99LR1	WT_NT-WT_EGCG_-_TS_NT-TS_EGCG	0.0355232	0.178382	0.199141	64	0.842784	0.96366
Q99LS3	WT_NT-WT_EGCG_-_TS_NT-TS_EGCG	0.879553	0.344296	2.55465	8	0.0339285	0.312962
Q99LT0	WT_NT-WT_EGCG_-_TS_NT-TS_EGCG	0.298964	0.406137	0.736117	14	0.473814	0.834831
Q99LX0	WT_NT-WT_EGCG_-_TS_NT-TS_EGCG	0.0120947	0.133651	0.0904948	88	0.9281	0.990112
Q99LY9	WT_NT-WT_EGCG_-_TS_NT-TS_EGCG	-0.0579903	0.111507	-0.52006	72	0.604617	0.896839
Q99M71	WT_NT-WT_EGCG_-_TS_NT-TS_EGCG	-0.332033	0.0920391	-3.60752	50	0.000713406	0.0333831
Q99M87	WT_NT-WT_EGCG_-_TS_NT-TS_EGCG	0.0613413	0.148917	0.411917	40	0.6826	0.918946
Q99MI1	WT_NT-WT_EGCG_-_TS_NT-TS_EGCG	0.461036	0.489159	0.942508	14	0.361914	0.789431
Q99MK8	WT_NT-WT_EGCG_-_TS_NT-TS_EGCG	0.212235	0.367126	0.5781	12	0.573886	0.886254
Q99MN1	WT_NT-WT_EGCG_-_TS_NT-TS_EGCG	0.14882	0.196721	0.756503	34	0.454558	0.832181
Q99MN9	WT_NT-WT_EGCG_-_TS_NT-TS_EGCG	0.153498	0.0928024	1.65403	139	0.100377	0.512839
Q99MR0	WT_NT-WT_EGCG_-_TS_NT-TS_EGCG	0.312157	0.305092	1.02316	16	0.321455	0.769217
Q99MR6	WT_NT-WT_EGCG_-_TS_NT-TS_EGCG	0.0157788	0.132278	0.119285	14	0.906744	0.985615
Q99MR8	WT_NT-WT_EGCG_-_TS_NT-TS_EGCG	-0.403213	0.411655	-0.979493	12	0.346671	0.778059
Q99N28	WT_NT-WT_EGCG_-_TS_NT-TS_EGCG	0.0132276	0.0817361	0.161833	143	0.871666	0.974464
Q99NB1	WT_NT-WT_EGCG_-_TS_NT-TS_EGCG	0.0702644	0.227657	0.308642	15	0.761839	0.948169
Q99NE5	WT_NT-WT_EGCG_-_TS_NT-TS_EGCG	-0.00994156	0.216751	-0.0458662	13	0.964114	0.992674
Q99NF2	WT_NT-WT_EGCG_-_TS_NT-TS_EGCG	0.385128	0.263271	1.46286	16	0.162872	0.608592
Q99P72	WT_NT-WT_EGCG_-_TS_NT-TS_EGCG	0.163632	0.0700836	2.33481	432	0.0200104	0.237844
Q99PJ0	WT_NT-WT_EGCG_-_TS_NT-TS_EGCG	-0.126069	0.111628	-1.12937	53	0.263827	0.720772
Q99PL6	WT_NT-WT_EGCG_-_TS_NT-TS_EGCG	0.341595	0.293459	1.16403	14	0.263866	0.720772
Q99PT1	WT_NT-WT_EGCG_-_TS_NT-TS_EGCG	-0.0331756	0.0776232	-0.427393	111	0.669921	0.914488
Q99PU5	WT_NT-WT_EGCG_-_TS_NT-TS_EGCG	0.0877816	0.101273	0.86678	118	0.387822	0.801306
Q99PV0	WT_NT-WT_EGCG_-_TS_NT-TS_EGCG	0.220645	0.217071	1.01646	9	0.335954	0.773773
Q9CPP6	WT_NT-WT_EGCG_-_TS_NT-TS_EGCG	-0.294629	0.137451	-2.14351	54	0.0365933	0.329196
Q9CPQ1	WT_NT-WT_EGCG_-_TS_NT-TS_EGCG	0.113194	0.0915502	1.23641	70	0.220437	0.676951
Q9CPQ3	WT_NT-WT_EGCG_-_TS_NT-TS_EGCG	0.416593	0.128521	3.24143	16	0.00511237	0.11665
Q9CPQ8	WT_NT-WT_EGCG_-_TS_NT-TS_EGCG	-0.431431	0.0409325	-10.5401	38	7.75602e-13	8.89615e-10
Q9CPR4	WT_NT-WT_EGCG_-_TS_NT-TS_EGCG	0.0699609	0.144611	0.483785	56	0.630425	0.903154
Q9CPS6	WT_NT-WT_EGCG_-_TS_NT-TS_EGCG	-0.136423	0.167364	-0.815123	19	0.425102	0.816483
Q9CPU0	WT_NT-WT_EGCG_-_TS_NT-TS_EGCG	0.0347193	0.111398	0.31167	133	0.755779	0.946891
Q9CPU4	WT_NT-WT_EGCG_-_TS_NT-TS_EGCG	0.905193	0.20978	4.31497	31	0.000151145	0.0115575
Q9CPV4	WT_NT-WT_EGCG_-_TS_NT-TS_EGCG	-0.141241	0.0744017	-1.89836	195	0.0591256	0.394824
Q9CPW0	WT_NT-WT_EGCG_-_TS_NT-TS_EGCG	0.0222645	0.289	0.0770398	13	0.939765	0.990112
Q9CPW4	WT_NT-WT_EGCG_-_TS_NT-TS_EGCG	-0.146249	0.100329	-1.4577	55	0.150611	0.600095
Q9CPY7	WT_NT-WT_EGCG_-_TS_NT-TS_EGCG	-0.124865	0.0855854	-1.45895	227	0.145962	0.594464
Q9CQ02	WT_NT-WT_EGCG_-_TS_NT-TS_EGCG	-0.139035	0.299486	-0.464246	9	0.653497	0.90911
Q9CQ54	WT_NT-WT_EGCG_-_TS_NT-TS_EGCG	0.137272	0.161601	0.849453	37	0.401092	0.805696
Q9CQ60	WT_NT-WT_EGCG_-_TS_NT-TS_EGCG	0.075924	0.161526	0.470042	54	0.640217	0.907889
Q9CQ62	WT_NT-WT_EGCG_-_TS_NT-TS_EGCG	0.103471	0.15795	0.655087	15	0.522332	0.866839
Q9CQ65	WT_NT-WT_EGCG_-_TS_NT-TS_EGCG	-0.02398	0.360747	-0.0664731	16	0.947825	0.991256
Q9CQ69	WT_NT-WT_EGCG_-_TS_NT-TS_EGCG	0.139953	0.162021	0.863794	16	0.400466	0.805696
Q9CQ75	WT_NT-WT_EGCG_-_TS_NT-TS_EGCG	-0.114549	0.260434	-0.439839	16	0.665937	0.914022
Q9CQ80	WT_NT-WT_EGCG_-_TS_NT-TS_EGCG	-0.182487	0.223098	-0.817971	13	0.428112	0.817046
Q9CQ85	WT_NT-WT_EGCG_-_TS_NT-TS_EGCG	0.412549	0.364416	1.13208	14	0.276617	0.729518
Q9CQ86	WT_NT-WT_EGCG_-_TS_NT-TS_EGCG	-0.0560505	0.156143	-0.35897	18	0.723794	0.933046
Q9CQ91	WT_NT-WT_EGCG_-_TS_NT-TS_EGCG	-0.173685	0.353862	-0.490828	16	0.630212	0.903154
Q9CQ92	WT_NT-WT_EGCG_-_TS_NT-TS_EGCG	-0.0730918	0.0999878	-0.731007	54	0.467935	0.834831
Q9CQA3	WT_NT-WT_EGCG_-_TS_NT-TS_EGCG	-0.269594	0.0949943	-2.838	158	0.00513586	0.11665
Q9CQC7	WT_NT-WT_EGCG_-_TS_NT-TS_EGCG	0.159206	0.164341	0.968751	19	0.344841	0.778059
Q9CQD1	WT_NT-WT_EGCG_-_TS_NT-TS_EGCG	0.476364	0.191157	2.492	15	0.0248956	0.258419
Q9CQE1	WT_NT-WT_EGCG_-_TS_NT-TS_EGCG	0.314372	0.617604	0.509019	16	0.617686	0.901956
Q9CQE8	WT_NT-WT_EGCG_-_TS_NT-TS_EGCG	0.0949663	0.225896	0.420399	29	0.677293	0.917184
Q9CQF3	WT_NT-WT_EGCG_-_TS_NT-TS_EGCG	-0.181421	0.25509	-0.711203	16	0.487198	0.844772
Q9CQF9	WT_NT-WT_EGCG_-_TS_NT-TS_EGCG	0.161799	0.231902	0.697704	39	0.489501	0.846206
Q9CQH3	WT_NT-WT_EGCG_-_TS_NT-TS_EGCG	0.053071	0.0511768	1.03701	33	0.307269	0.760384
Q9CQH7	WT_NT-WT_EGCG_-_TS_NT-TS_EGCG	-0.222823	0.177692	-1.25399	55	0.215151	0.673336
Q9CQI3	WT_NT-WT_EGCG_-_TS_NT-TS_EGCG	0.0854995	0.17261	0.495335	54	0.622374	0.903154
Q9CQI6	WT_NT-WT_EGCG_-_TS_NT-TS_EGCG	-0.0832724	0.133117	-0.625557	74	0.53353	0.870657
Q9CQJ6	WT_NT-WT_EGCG_-_TS_NT-TS_EGCG	0.280824	0.13532	2.07526	16	0.0544487	0.385812
Q9CQJ8	WT_NT-WT_EGCG_-_TS_NT-TS_EGCG	-0.202261	0.12793	-1.58103	57	0.119405	0.555607
Q9CQM5	WT_NT-WT_EGCG_-_TS_NT-TS_EGCG	-0.0313594	0.0378375	-0.828793	33	0.413176	0.816483
Q9CQM9	WT_NT-WT_EGCG_-_TS_NT-TS_EGCG	0.318896	0.123053	2.59154	41	0.0131775	0.194961
Q9CQN1	WT_NT-WT_EGCG_-_TS_NT-TS_EGCG	-0.190512	0.124064	-1.53559	47	0.131344	0.57065
Q9CQP2	WT_NT-WT_EGCG_-_TS_NT-TS_EGCG	0.679991	0.154956	4.38828	13	0.000733329	0.0333831
Q9CQQ7	WT_NT-WT_EGCG_-_TS_NT-TS_EGCG	0.0996545	0.130598	0.763063	152	0.446608	0.829708
Q9CQR2	WT_NT-WT_EGCG_-_TS_NT-TS_EGCG	0.00127738	0.0649772	0.0196589	54	0.984388	0.996552
Q9CQR4	WT_NT-WT_EGCG_-_TS_NT-TS_EGCG	0.0471251	0.09136	0.515817	53	0.608127	0.898868
Q9CQS4	WT_NT-WT_EGCG_-_TS_NT-TS_EGCG	0.564148	0.888188	0.635168	12	0.537242	0.871659
Q9CQS8	WT_NT-WT_EGCG_-_TS_NT-TS_EGCG	-0.152042	0.455175	-0.33403	15	0.742982	0.942178
Q9CQV6	WT_NT-WT_EGCG_-_TS_NT-TS_EGCG	-0.007104	0.220323	-0.0322436	16	0.974677	0.994861
Q9CQV8	WT_NT-WT_EGCG_-_TS_NT-TS_EGCG	0.145993	0.0822271	1.77549	114	0.078486	0.455844
Q9CQW1	WT_NT-WT_EGCG_-_TS_NT-TS_EGCG	-0.157914	0.191883	-0.822971	19	0.420734	0.816483
Q9CQW2	WT_NT-WT_EGCG_-_TS_NT-TS_EGCG	0.0089642	0.105828	0.084705	35	0.932979	0.990112
Q9CQX2	WT_NT-WT_EGCG_-_TS_NT-TS_EGCG	0.0891521	0.243283	0.366454	30	0.716598	0.931375
Q9CQX8	WT_NT-WT_EGCG_-_TS_NT-TS_EGCG	0.10571	0.196761	0.537252	32	0.59481	0.890395
Q9CQZ1	WT_NT-WT_EGCG_-_TS_NT-TS_EGCG	-0.178104	0.120015	-1.48401	37	0.146276	0.594464
Q9CQZ5	WT_NT-WT_EGCG_-_TS_NT-TS_EGCG	-0.200443	0.142205	-1.40953	18	0.175721	0.625727
Q9CQZ6	WT_NT-WT_EGCG_-_TS_NT-TS_EGCG	0.0774497	0.410361	0.188736	16	0.852673	0.966533
Q9CR00	WT_NT-WT_EGCG_-_TS_NT-TS_EGCG	0.139943	0.0632004	2.21428	17	0.040762	0.34127
Q9CR16	WT_NT-WT_EGCG_-_TS_NT-TS_EGCG	0.0894891	0.0932412	0.959759	109	0.339301	0.776762
Q9CR20	WT_NT-WT_EGCG_-_TS_NT-TS_EGCG	0.0233594	0.397822	0.0587183	12	0.954143	0.992129
Q9CR21	WT_NT-WT_EGCG_-_TS_NT-TS_EGCG	0.324458	0.226069	1.43522	19	0.167484	0.611375
Q9CR26	WT_NT-WT_EGCG_-_TS_NT-TS_EGCG	-0.286082	0.0880607	-3.24869	31	0.00278771	0.0875116
Q9CR29	WT_NT-WT_EGCG_-_TS_NT-TS_EGCG	0.265737	0.382974	0.693877	16	0.497711	0.848884
Q9CR51	WT_NT-WT_EGCG_-_TS_NT-TS_EGCG	-0.0658729	0.186555	-0.353102	19	0.727899	0.935463
Q9CR57	WT_NT-WT_EGCG_-_TS_NT-TS_EGCG	0.0141924	0.107624	0.131871	55	0.895567	0.981547
Q9CR61	WT_NT-WT_EGCG_-_TS_NT-TS_EGCG	-0.372494	0.207042	-1.79913	34	0.0808801	0.460516
Q9CR62	WT_NT-WT_EGCG_-_TS_NT-TS_EGCG	0.0704324	0.113796	0.618936	145	0.536929	0.871659
Q9CR67	WT_NT-WT_EGCG_-_TS_NT-TS_EGCG	-0.11978	0.422107	-0.283767	11	0.781859	0.948169
Q9CR68	WT_NT-WT_EGCG_-_TS_NT-TS_EGCG	-0.0272077	0.0851136	-0.319663	142	0.749694	0.944292
Q9CR86	WT_NT-WT_EGCG_-_TS_NT-TS_EGCG	0.933695	0.496735	1.87966	16	0.078491	0.455844
Q9CR95	WT_NT-WT_EGCG_-_TS_NT-TS_EGCG	-0.132874	0.144999	-0.916381	55	0.363468	0.789578
Q9CRB6	WT_NT-WT_EGCG_-_TS_NT-TS_EGCG	-0.304984	0.0664543	-4.58937	30	7.4084e-05	0.00772494
Q9CRB9	WT_NT-WT_EGCG_-_TS_NT-TS_EGCG	-0.190959	0.0794781	-2.40266	52	0.0198808	0.237534
Q9CRD0	WT_NT-WT_EGCG_-_TS_NT-TS_EGCG	0.387834	0.334799	1.15841	13	0.267536	0.723703
Q9CRY7	WT_NT-WT_EGCG_-_TS_NT-TS_EGCG	0.655472	0.282238	2.32241	18	0.0321347	0.304615
Q9CS42	WT_NT-WT_EGCG_-_TS_NT-TS_EGCG	0.211996	0.267897	0.791335	14	0.44195	0.828312
Q9CS84	WT_NT-WT_EGCG_-_TS_NT-TS_EGCG	0.0189453	0.18629	0.101698	19	0.920062	0.989558
Q9CT10	WT_NT-WT_EGCG_-_TS_NT-TS_EGCG	-0.443558	0.257304	-1.72387	12	0.110373	0.534169
Q9CTY5	WT_NT-WT_EGCG_-_TS_NT-TS_EGCG	0.283161	0.218233	1.29752	15	0.214055	0.671007
Q9CVB6	WT_NT-WT_EGCG_-_TS_NT-TS_EGCG	-0.0459694	0.0936723	-0.490747	224	0.624086	0.903154
Q9CWF2	WT_NT-WT_EGCG_-_TS_NT-TS_EGCG	0.269045	0.253308	1.06212	16	0.303949	0.759355
Q9CWJ9	WT_NT-WT_EGCG_-_TS_NT-TS_EGCG	-0.104755	0.10071	-1.04016	168	0.29976	0.755557
Q9CWK8	WT_NT-WT_EGCG_-_TS_NT-TS_EGCG	0.0356542	0.158048	0.22559	25	0.823354	0.959036
Q9CWM4	WT_NT-WT_EGCG_-_TS_NT-TS_EGCG	-0.0115428	0.219794	-0.0525163	16	0.958767	0.992129
Q9CWS0	WT_NT-WT_EGCG_-_TS_NT-TS_EGCG	-0.0789899	0.0663923	-1.18974	174	0.235768	0.697872
Q9CWZ7	WT_NT-WT_EGCG_-_TS_NT-TS_EGCG	-0.164202	0.0747327	-2.19719	190	0.0292159	0.287645
Q9CX34	WT_NT-WT_EGCG_-_TS_NT-TS_EGCG	0.177856	0.129336	1.37515	127	0.171507	0.61861
Q9CX86	WT_NT-WT_EGCG_-_TS_NT-TS_EGCG	0.17694	0.113443	1.55973	31	0.128977	0.566785
Q9CXI5	WT_NT-WT_EGCG_-_TS_NT-TS_EGCG	-0.17071	0.574019	-0.297394	10	0.772252	0.948169
Q9CXU9	WT_NT-WT_EGCG_-_TS_NT-TS_EGCG	0.850793	0.625664	1.35982	11	0.201105	0.658109
Q9CXW3	WT_NT-WT_EGCG_-_TS_NT-TS_EGCG	-0.0609232	0.100237	-0.607793	86	0.544926	0.874168
Q9CXW4	WT_NT-WT_EGCG_-_TS_NT-TS_EGCG	0.00907712	0.121629	0.0746297	19	0.941289	0.990238
Q9CXY6	WT_NT-WT_EGCG_-_TS_NT-TS_EGCG	0.0634781	0.100676	0.630517	37	0.532232	0.870657
Q9CXZ1	WT_NT-WT_EGCG_-_TS_NT-TS_EGCG	-0.108239	0.289354	-0.374071	16	0.713262	0.93126
Q9CY27	WT_NT-WT_EGCG_-_TS_NT-TS_EGCG	0.30776	0.299737	1.02677	15	0.320804	0.769217
Q9CY50	WT_NT-WT_EGCG_-_TS_NT-TS_EGCG	0.304633	0.288191	1.05705	12	0.311305	0.764597
Q9CY58	WT_NT-WT_EGCG_-_TS_NT-TS_EGCG	0.22631	0.134843	1.67832	51	0.0994031	0.51128
Q9CY64	WT_NT-WT_EGCG_-_TS_NT-TS_EGCG	0.568713	0.312306	1.82102	16	0.0873569	0.481723
Q9CYG7	WT_NT-WT_EGCG_-_TS_NT-TS_EGCG	0.0282276	0.0942282	0.299566	90	0.765199	0.948169
Q9CYH2	WT_NT-WT_EGCG_-_TS_NT-TS_EGCG	0.00512338	0.108045	0.0474191	33	0.962465	0.992129
Q9CYR0	WT_NT-WT_EGCG_-_TS_NT-TS_EGCG	-0.312965	0.109715	-2.85253	17	0.0110151	0.183106
Q9CYR6	WT_NT-WT_EGCG_-_TS_NT-TS_EGCG	-0.104324	0.186989	-0.557915	17	0.584175	0.890395
Q9CYS6	WT_NT-WT_EGCG_-_TS_NT-TS_EGCG	-0.102565	0.512703	-0.200048	12	0.844793	0.96366
Q9CYT6	WT_NT-WT_EGCG_-_TS_NT-TS_EGCG	-0.0781104	0.0759585	-1.02833	228	0.304884	0.759355
Q9CYW4	WT_NT-WT_EGCG_-_TS_NT-TS_EGCG	-0.622908	0.526894	-1.18223	25	0.248238	0.709124
Q9CYZ2	WT_NT-WT_EGCG_-_TS_NT-TS_EGCG	0.0337608	0.112635	0.299736	57	0.765469	0.948169
Q9CZ04	WT_NT-WT_EGCG_-_TS_NT-TS_EGCG	-0.116771	0.188678	-0.618888	16	0.544702	0.874168
Q9CZ13	WT_NT-WT_EGCG_-_TS_NT-TS_EGCG	-0.0844269	0.0621499	-1.35844	190	0.175935	0.625727
Q9CZ30	WT_NT-WT_EGCG_-_TS_NT-TS_EGCG	0.0193261	0.102481	0.188583	182	0.85063	0.966491
Q9CZ42	WT_NT-WT_EGCG_-_TS_NT-TS_EGCG	-0.288127	0.155235	-1.85607	73	0.0674802	0.421797
Q9CZ44	WT_NT-WT_EGCG_-_TS_NT-TS_EGCG	-0.0279174	0.0609317	-0.458176	178	0.647385	0.90829
Q9CZA6	WT_NT-WT_EGCG_-_TS_NT-TS_EGCG	0.516449	0.414994	1.24448	15	0.232419	0.697872
Q9CZB0	WT_NT-WT_EGCG_-_TS_NT-TS_EGCG	0.172242	0.276997	0.62182	15	0.543396	0.873446
Q9CZC8	WT_NT-WT_EGCG_-_TS_NT-TS_EGCG	0.0400067	0.0651098	0.614451	162	0.53978	0.871659
Q9CZD3	WT_NT-WT_EGCG_-_TS_NT-TS_EGCG	-0.531238	0.0871086	-6.09857	12	5.34768e-05	0.00645663
Q9CZJ2	WT_NT-WT_EGCG_-_TS_NT-TS_EGCG	0.379188	0.21395	1.77232	16	0.0953786	0.501764
Q9CZM2	WT_NT-WT_EGCG_-_TS_NT-TS_EGCG	0.00824365	0.17749	0.0464456	47	0.963152	0.992129
Q9CZP5	WT_NT-WT_EGCG_-_TS_NT-TS_EGCG	0.000133485	0.36858	0.000362161	13	0.999717	0.999717
Q9CZR8	WT_NT-WT_EGCG_-_TS_NT-TS_EGCG	0.166805	0.159295	1.04715	35	0.30221	0.758141
Q9CZS1	WT_NT-WT_EGCG_-_TS_NT-TS_EGCG	0.0598178	0.112734	0.53061	63	0.597554	0.890395
Q9CZT8	WT_NT-WT_EGCG_-_TS_NT-TS_EGCG	0.0365383	0.113337	0.322387	70	0.748121	0.944292
Q9CZU6	WT_NT-WT_EGCG_-_TS_NT-TS_EGCG	-0.0395314	0.0806052	-0.490432	284	0.624207	0.903154
Q9CZW4	WT_NT-WT_EGCG_-_TS_NT-TS_EGCG	-0.0301157	0.162069	-0.185821	16	0.854921	0.967532
Q9CZW5	WT_NT-WT_EGCG_-_TS_NT-TS_EGCG	0.0845536	0.0895131	0.944595	174	0.346175	0.778059
Q9CZX0	WT_NT-WT_EGCG_-_TS_NT-TS_EGCG	-0.167597	0.288504	-0.580917	11	0.573006	0.885766
Q9CZX8	WT_NT-WT_EGCG_-_TS_NT-TS_EGCG	0.071436	0.17623	0.405357	19	0.689743	0.921811
Q9D023	WT_NT-WT_EGCG_-_TS_NT-TS_EGCG	0.23468	0.0820225	2.86117	31	0.00749385	0.140909
Q9D051	WT_NT-WT_EGCG_-_TS_NT-TS_EGCG	-0.0999688	0.0716904	-1.39445	277	0.164299	0.608888
Q9D061	WT_NT-WT_EGCG_-_TS_NT-TS_EGCG	-0.046816	0.309876	-0.15108	15	0.881926	0.977366
Q9D0E1	WT_NT-WT_EGCG_-_TS_NT-TS_EGCG	-0.0785998	0.130833	-0.600763	165	0.548822	0.875913
Q9D0F9	WT_NT-WT_EGCG_-_TS_NT-TS_EGCG	0.00980615	0.0777727	0.126087	284	0.899752	0.982919
Q9D0I9	WT_NT-WT_EGCG_-_TS_NT-TS_EGCG	0.165167	0.089585	1.84369	31	0.0748062	0.446889
Q9D0J8	WT_NT-WT_EGCG_-_TS_NT-TS_EGCG	1.29976	0.919978	1.41281	15	0.178123	0.631554
Q9D0K2	WT_NT-WT_EGCG_-_TS_NT-TS_EGCG	-0.0465028	0.0792071	-0.587104	202	0.557789	0.879747
Q9D0L7	WT_NT-WT_EGCG_-_TS_NT-TS_EGCG	0.0300158	0.30275	0.0991438	13	0.922537	0.990025
Q9D0L8	WT_NT-WT_EGCG_-_TS_NT-TS_EGCG	0.180469	0.221488	0.814801	14	0.42883	0.817056
Q9D0M1	WT_NT-WT_EGCG_-_TS_NT-TS_EGCG	-0.110698	0.443827	-0.249417	12	0.807257	0.953819
Q9D0M3	WT_NT-WT_EGCG_-_TS_NT-TS_EGCG	-0.129874	0.0852059	-1.52424	111	0.130294	0.569321
Q9D0M5	WT_NT-WT_EGCG_-_TS_NT-TS_EGCG	0.0893398	0.0909827	0.981943	18	0.339143	0.776762
Q9D0R2	WT_NT-WT_EGCG_-_TS_NT-TS_EGCG	0.169726	0.0874368	1.94113	31	0.0613808	0.404169
Q9D0S9	WT_NT-WT_EGCG_-_TS_NT-TS_EGCG	-0.0706931	0.137336	-0.514746	19	0.612667	0.900799
Q9D154	WT_NT-WT_EGCG_-_TS_NT-TS_EGCG	-0.127868	0.113716	-1.12445	101	0.263487	0.720772
Q9D164	WT_NT-WT_EGCG_-_TS_NT-TS_EGCG	-0.266505	0.257475	-1.03507	16	0.316027	0.767722
Q9D172	WT_NT-WT_EGCG_-_TS_NT-TS_EGCG	-0.184477	0.0864408	-2.13414	114	0.0349739	0.319311
Q9D1A2	WT_NT-WT_EGCG_-_TS_NT-TS_EGCG	0.134711	0.0895123	1.50495	213	0.133819	0.573232
Q9D1D4	WT_NT-WT_EGCG_-_TS_NT-TS_EGCG	-0.0194147	0.294039	-0.0660277	16	0.948174	0.991256
Q9D1E6	WT_NT-WT_EGCG_-_TS_NT-TS_EGCG	-0.099631	0.136694	-0.728863	34	0.471076	0.834831
Q9D1G1	WT_NT-WT_EGCG_-_TS_NT-TS_EGCG	-0.217983	0.0777352	-2.80418	32	0.00850394	0.151225
Q9D1G5	WT_NT-WT_EGCG_-_TS_NT-TS_EGCG	-0.381814	0.255212	-1.49606	15	0.155379	0.605275
Q9D1H7	WT_NT-WT_EGCG_-_TS_NT-TS_EGCG	-0.0349042	0.25333	-0.137782	16	0.892132	0.980894
Q9D1I5	WT_NT-WT_EGCG_-_TS_NT-TS_EGCG	0.455868	0.463684	0.983144	16	0.340171	0.777243
Q9D1J3	WT_NT-WT_EGCG_-_TS_NT-TS_EGCG	0.137708	0.444651	0.309699	9	0.763841	0.948169
Q9D1K2	WT_NT-WT_EGCG_-_TS_NT-TS_EGCG	-0.0101935	0.125633	-0.0811375	95	0.935503	0.990112
Q9D1L9	WT_NT-WT_EGCG_-_TS_NT-TS_EGCG	-0.17232	0.291449	-0.591252	16	0.562612	0.88229
Q9D1M0	WT_NT-WT_EGCG_-_TS_NT-TS_EGCG	0.0851816	0.12506	0.681128	54	0.498701	0.848998
Q9D1P4	WT_NT-WT_EGCG_-_TS_NT-TS_EGCG	0.0631018	0.136513	0.462241	106	0.644856	0.90829
Q9D1Q6	WT_NT-WT_EGCG_-_TS_NT-TS_EGCG	0.016065	0.166163	0.096682	15	0.924259	0.990025
Q9D1T0	WT_NT-WT_EGCG_-_TS_NT-TS_EGCG	0.0776379	0.139172	0.557855	36	0.580397	0.889993
Q9D1X0	WT_NT-WT_EGCG_-_TS_NT-TS_EGCG	-0.0993358	0.335236	-0.296316	14	0.771339	0.948169
Q9D289	WT_NT-WT_EGCG_-_TS_NT-TS_EGCG	0.0273995	0.375392	0.072989	16	0.94272	0.990262
Q9D2G2	WT_NT-WT_EGCG_-_TS_NT-TS_EGCG	0.133563	0.0720211	1.8545	144	0.0657127	0.417999
Q9D2M8	WT_NT-WT_EGCG_-_TS_NT-TS_EGCG	0.0857628	0.0790665	1.08469	38	0.284892	0.737632
Q9D2N4	WT_NT-WT_EGCG_-_TS_NT-TS_EGCG	-0.0499798	0.122207	-0.408976	15	0.688337	0.921811
Q9D358	WT_NT-WT_EGCG_-_TS_NT-TS_EGCG	-0.147312	0.0895604	-1.64484	50	0.106277	0.527742
Q9D394	WT_NT-WT_EGCG_-_TS_NT-TS_EGCG	0.0989436	0.0884263	1.11894	183	0.264633	0.720984
Q9D3A9	WT_NT-WT_EGCG_-_TS_NT-TS_EGCG	-0.0565135	0.147931	-0.382027	67	0.703651	0.927474
Q9D3D9	WT_NT-WT_EGCG_-_TS_NT-TS_EGCG	-0.101105	0.0605909	-1.66866	19	0.111581	0.538878
Q9D415	WT_NT-WT_EGCG_-_TS_NT-TS_EGCG	0.289255	0.253173	1.14252	16	0.270048	0.723703
Q9D428	WT_NT-WT_EGCG_-_TS_NT-TS_EGCG	0.0462691	0.188454	0.24552	16	0.809175	0.953819
Q9D4C9	WT_NT-WT_EGCG_-_TS_NT-TS_EGCG	0.169556	0.578633	0.293028	12	0.774506	0.948169
Q9D4H1	WT_NT-WT_EGCG_-_TS_NT-TS_EGCG	0.208359	0.0968729	2.15085	34	0.0386833	0.337314
Q9D4H8	WT_NT-WT_EGCG_-_TS_NT-TS_EGCG	-0.547262	0.15551	-3.51914	67	0.000783249	0.0339014
Q9D552	WT_NT-WT_EGCG_-_TS_NT-TS_EGCG	-0.00426035	0.33416	-0.0127494	14	0.990008	0.996961
Q9D5T0	WT_NT-WT_EGCG_-_TS_NT-TS_EGCG	0.478758	0.304051	1.5746	12	0.141332	0.58576
Q9D5V5	WT_NT-WT_EGCG_-_TS_NT-TS_EGCG	0.191527	0.133383	1.43592	62	0.156052	0.605275
Q9D6F9	WT_NT-WT_EGCG_-_TS_NT-TS_EGCG	0.247385	0.161332	1.53339	95	0.128503	0.566785
Q9D6J5	WT_NT-WT_EGCG_-_TS_NT-TS_EGCG	-0.00891007	0.127336	-0.0699732	52	0.944483	0.991256
Q9D6J6	WT_NT-WT_EGCG_-_TS_NT-TS_EGCG	-0.376791	0.133899	-2.814	124	0.00569204	0.121938
Q9D6K8	WT_NT-WT_EGCG_-_TS_NT-TS_EGCG	-0.329302	0.329449	-0.999554	13	0.335769	0.773773
Q9D6M3	WT_NT-WT_EGCG_-_TS_NT-TS_EGCG	-0.185476	0.0650304	-2.85214	167	0.00489143	0.115151
Q9D6R2	WT_NT-WT_EGCG_-_TS_NT-TS_EGCG	-0.0564805	0.0624351	-0.904628	224	0.366635	0.791839
Q9D6S7	WT_NT-WT_EGCG_-_TS_NT-TS_EGCG	0.562903	0.375675	1.49838	14	0.156241	0.605275
Q9D6U8	WT_NT-WT_EGCG_-_TS_NT-TS_EGCG	0.0633426	0.141577	0.447406	38	0.657122	0.910289
Q9D6Y7	WT_NT-WT_EGCG_-_TS_NT-TS_EGCG	0.140013	0.409906	0.341574	15	0.737409	0.940179
Q9D7A8	WT_NT-WT_EGCG_-_TS_NT-TS_EGCG	0.572814	0.362907	1.5784	15	0.135325	0.577926
Q9D7B6	WT_NT-WT_EGCG_-_TS_NT-TS_EGCG	0.410268	0.350631	1.17008	14	0.261502	0.720772
Q9D7G0	WT_NT-WT_EGCG_-_TS_NT-TS_EGCG	-0.205445	0.107369	-1.91344	70	0.0597814	0.396354
Q9D7I5	WT_NT-WT_EGCG_-_TS_NT-TS_EGCG	0.137441	0.266638	0.51546	10	0.617434	0.901956
Q9D7M1	WT_NT-WT_EGCG_-_TS_NT-TS_EGCG	0.785702	0.495018	1.58722	11	0.140771	0.58576
Q9D7N9	WT_NT-WT_EGCG_-_TS_NT-TS_EGCG	0.0701373	0.17548	0.399689	26	0.69265	0.922218
Q9D7P6	WT_NT-WT_EGCG_-_TS_NT-TS_EGCG	-0.0575794	0.144484	-0.398518	30	0.693071	0.922218
Q9D7S9	WT_NT-WT_EGCG_-_TS_NT-TS_EGCG	0.129034	0.437115	0.295195	12	0.77289	0.948169
Q9D7X1	WT_NT-WT_EGCG_-_TS_NT-TS_EGCG	-0.255897	0.264151	-0.968752	16	0.347086	0.778059
Q9D7X3	WT_NT-WT_EGCG_-_TS_NT-TS_EGCG	-0.360279	0.184661	-1.95102	55	0.0561558	0.386851
Q9D7X8	WT_NT-WT_EGCG_-_TS_NT-TS_EGCG	-0.113351	0.245718	-0.461304	14	0.651666	0.90829
Q9D819	WT_NT-WT_EGCG_-_TS_NT-TS_EGCG	0.012082	0.0975232	0.123889	200	0.901528	0.982919
Q9D855	WT_NT-WT_EGCG_-_TS_NT-TS_EGCG	-0.171146	0.0849412	-2.01488	95	0.046744	0.367652
Q9D880	WT_NT-WT_EGCG_-_TS_NT-TS_EGCG	-0.0238425	0.124462	-0.191565	71	0.84863	0.966057
Q9D892	WT_NT-WT_EGCG_-_TS_NT-TS_EGCG	0.260991	0.152312	1.71353	71	0.0909788	0.4946
Q9D898	WT_NT-WT_EGCG_-_TS_NT-TS_EGCG	-0.224327	0.111946	-2.00389	70	0.048953	0.371807
Q9D8B3	WT_NT-WT_EGCG_-_TS_NT-TS_EGCG	-0.108161	0.127261	-0.849913	83	0.397819	0.804152
Q9D8B4	WT_NT-WT_EGCG_-_TS_NT-TS_EGCG	0.178392	0.102546	1.73962	52	0.0878426	0.483239
Q9D8B7	WT_NT-WT_EGCG_-_TS_NT-TS_EGCG	-0.0268278	0.133299	-0.201261	33	0.84173	0.96366
Q9D8E6	WT_NT-WT_EGCG_-_TS_NT-TS_EGCG	-0.0402369	0.130853	-0.307498	109	0.759051	0.948169
Q9D8N0	WT_NT-WT_EGCG_-_TS_NT-TS_EGCG	0.12629	0.111554	1.13209	243	0.258711	0.718504
Q9D8S9	WT_NT-WT_EGCG_-_TS_NT-TS_EGCG	0.2415	0.468502	0.515474	11	0.616423	0.901682
Q9D8W5	WT_NT-WT_EGCG_-_TS_NT-TS_EGCG	0.0464823	0.145279	0.319952	67	0.75	0.944292
Q9D8W7	WT_NT-WT_EGCG_-_TS_NT-TS_EGCG	-0.133401	0.165661	-0.805268	68	0.423472	0.816483
Q9D8Y0	WT_NT-WT_EGCG_-_TS_NT-TS_EGCG	0.113179	0.0922806	1.22646	144	0.222027	0.677253
Q9D906	WT_NT-WT_EGCG_-_TS_NT-TS_EGCG	0.0681003	0.291173	0.233883	14	0.818461	0.955496
Q9D967	WT_NT-WT_EGCG_-_TS_NT-TS_EGCG	0.559586	0.990958	0.564692	16	0.580115	0.889993
Q9DAK9	WT_NT-WT_EGCG_-_TS_NT-TS_EGCG	-0.382528	0.350736	-1.09064	16	0.291583	0.746531
Q9DAR7	WT_NT-WT_EGCG_-_TS_NT-TS_EGCG	0.35381	0.119578	2.95883	72	0.0041767	0.106769
Q9DAS9	WT_NT-WT_EGCG_-_TS_NT-TS_EGCG	-0.278987	0.21439	-1.30131	15	0.212787	0.671007
Q9DAW9	WT_NT-WT_EGCG_-_TS_NT-TS_EGCG	-0.0790256	0.196412	-0.402347	34	0.689947	0.921811
Q9DB05	WT_NT-WT_EGCG_-_TS_NT-TS_EGCG	-0.0829453	0.0852288	-0.973207	139	0.332141	0.771624
Q9DB15	WT_NT-WT_EGCG_-_TS_NT-TS_EGCG	0.0925887	0.123895	0.747315	30	0.460691	0.832181
Q9DB20	WT_NT-WT_EGCG_-_TS_NT-TS_EGCG	-0.133471	0.0739607	-1.80461	114	0.073775	0.444199
Q9DB27	WT_NT-WT_EGCG_-_TS_NT-TS_EGCG	-0.0785065	0.264047	-0.29732	12	0.771307	0.948169
[truncated: 295 more rows]

## Sheet: present in TS.NT-TS.EGCG
	Sequence	Leading.razor.protein	Unique..Groups.	WT_NT.1.1	WT_NT.2.1	WT_NT.3.1	WT_NT.4.1	WT_NT.5.1	COUNT.WT_NT	WT_EGCG.1.1	WT_EGCG.2.1	WT_EGCG.3.1	WT_EGCG.4.1	WT_EGCG.5.1	COUNT_WT_EGCG	WT_EGCG_EE.1.1	WT_EGCG_EE.2.1	WT_EGCG_EE.3.1	WT_EGCG_EE.4.1	WT_EGCG_EE.5.1	COUNT_WT_EGCG_EE	WT_EE.1.1	WT_EE.2.1	WT_EE.3.1	WT_EE.4.1	WT_EE.5.1	COUNT_WT_EE	TS_NT.1.1	TS_NT.2.1	TS_NT.3.1	TS_NT.4.1	TS_NT.5.1	COUNT_TS_NT	TS_EGCG.1.1	TS_EGCG.2.1	TS_EGCG.3.1	TS_EGCG.4.1	TS_EGCG.5.1	COUNT_TS_EGCG	TS_EGCG_EE.1.1	TS_EGCG_EE.2.1	TS_EGCG_EE.3.1	TS_EGCG_EE.4.1	TS_EGCG_EE.5.1	COUNT_TS_EGCG_EE	TS_EE.1.1	TS_EE.2.1	TS_EE.3.1	TS_EE.4.1
Q7TSI3	LYGFLQSGDSLNPLLASFFSK	Q7TSI3	yes	NA	239190	339910	273710	183410	4	NA	NA	373280	NA	NA	1	NA	432480	NA	NA	291600	2	494540	400810	NA	NA	NA	2	NA	NA	579790	NA	NA	1	NA	607770	NA	359130	NA	2	537370	NA	213730	312280	219990	4	134220	197090	302640	NA
Q80Y55	GLSDFLGVISDTFAPSPDK	Q80Y55	yes	318990	NA	576040	NA	392840	3	NA	NA	778120	NA	NA	1	1544600	414210	606110	411020	NA	4	NA	NA	988250	NA	NA	1	NA	NA	1201300	NA	NA	1	NA	669360	NA	480180	NA	2	NA	NA	NA	NA	NA	0	244220	397660	385270	496590
P97783	MPIPELDLSELEGLGLSDTPTYESK	P97783	yes	NA	NA	1068000	1761000	1009400	3	NA	NA	NA	NA	NA	0	NA	NA	NA	NA	NA	0	NA	NA	NA	NA	NA	0	NA	NA	NA	NA	895370	1	NA	NA	NA	NA	NA	0	NA	NA	NA	NA	NA	0	NA	NA	NA	NA
Q9D7S7	TGNLGNVVHIER	Q9D7S7	yes	433820	600200	NA	NA	393970	3	NA	2233800	NA	NA	NA	1	NA	988820	2020500	NA	NA	2	1057000	1290800	NA	NA	971840	3	1224500	NA	NA	NA	NA	1	NA	NA	1252900	565340	1011200	3	NA	NA	NA	NA	NA	0	NA	820220	NA	NA
Q3TPX4	RLLEEFVNHIQELQIMDER	Q3TPX4	yes	NA	NA	1361600	1159900	NA	2	NA	NA	NA	NA	310220	1	NA	NA	1665500	901130	NA	2	NA	389010	NA	NA	744930	2	NA	NA	NA	516050	NA	1	NA	NA	308260	340640	329430	3	389380	NA	263670	NA	499770	3	NA	NA	NA	NA
Q922P9	IGFLGLGLMGSGIVSNLLK	Q922P9	yes	NA	NA	NA	323490	NA	1	NA	NA	NA	NA	260050	1	NA	NA	450230	244050	NA	2	253180	266350	NA	NA	437890	3	NA	NA	NA	NA	NA	0	NA	NA	380420	277170	247890	3	299350	NA	222650	NA	418570	3	NA	NA	NA	NA
Q8BVU5	LHALFSQEHLVIYK	Q8BVU5	yes	NA	NA	NA	NA	323860	1	NA	NA	NA	NA	1696000	1	NA	NA	NA	NA	1096000	1	NA	NA	NA	NA	1525000	1	NA	NA	NA	1078100	NA	1	NA	2461900	2068300	1374400	939820	4	NA	1126500	1091900	NA	1481700	3	NA	1405700	1040200	471550
Q8K010	LLSEDPANYADAPTEGIR	Q8K010	yes	NA	NA	NA	NA	730350	1	NA	NA	NA	NA	1179800	1	NA	NA	NA	NA	NA	0	NA	NA	NA	1647100	1316300	2	NA	2237500	NA	NA	NA	1	1317200	1958300	2553200	NA	1525700	4	NA	2036300	1436400	NA	1031300	3	NA	NA	1428300	NA
Q9Z275	VFVHGDDLDGFFQEIDENILPADFGGTLPK	Q9Z275	yes	NA	NA	NA	1232800	NA	1	NA	NA	NA	NA	751880	1	NA	NA	NA	1951700	NA	1	NA	NA	NA	NA	1620800	1	NA	NA	NA	1394100	NA	1	NA	NA	2323400	1120200	1290100	3	NA	NA	1424800	NA	1659700	2	NA	NA	NA	893780
O70274	APVLVALALIECGMK	O70274	yes	NA	NA	NA	NA	NA	0	236610	NA	NA	NA	NA	1	511540	NA	NA	389690	NA	2	NA	NA	404570	NA	241890	2	NA	NA	NA	584360	NA	1	287160	459270	NA	435300	177630	4	NA	NA	NA	NA	NA	0	116350	138660	296690	256810
Q9CX80	ILSGVILEVIAEEFANDFPVETQK	Q9CX80	yes	NA	NA	NA	NA	NA	0	NA	NA	NA	NA	298830	1	NA	NA	NA	NA	NA	0	NA	207700	NA	NA	497820	2	NA	NA	NA	NA	NA	0	NA	NA	356040	336510	331110	3	269060	NA	NA	NA	282680	2	NA	NA	NA	NA
B2RY56	IPTAKPELFAYPLDWSIVDSILMER	B2RY56	yes	NA	NA	NA	NA	NA	0	NA	NA	NA	NA	NA	0	NA	NA	469650	616590	NA	2	282180	304610	NA	NA	531270	3	NA	NA	NA	503950	NA	1	NA	378070	497260	441670	355030	4	390850	NA	329990	NA	246960	3	NA	NA	NA	262300
[truncated: 2 more columns]

## Sheet: absent in TS.NT-TS.EGCG
	Sequence	Leading.razor.protein	Unique..Groups.	WT_NT.1.1	WT_NT.2.1	WT_NT.3.1	WT_NT.4.1	WT_NT.5.1	COUNT.WT_NT	WT_EGCG.1.1	WT_EGCG.2.1	WT_EGCG.3.1	WT_EGCG.4.1	WT_EGCG.5.1	COUNT_WT_EGCG	WT_EGCG_EE.1.1	WT_EGCG_EE.2.1	WT_EGCG_EE.3.1	WT_EGCG_EE.4.1	WT_EGCG_EE.5.1	COUNT_WT_EGCG_EE	WT_EE.1.1	WT_EE.2.1	WT_EE.3.1	WT_EE.4.1	WT_EE.5.1	COUNT_WT_EE	TS_NT.1.1	TS_NT.2.1	TS_NT.3.1	TS_NT.4.1	TS_NT.5.1	COUNT_TS_NT	TS_EGCG.1.1	TS_EGCG.2.1	TS_EGCG.3.1	TS_EGCG.4.1	TS_EGCG.5.1	COUNT_TS_EGCG	TS_EGCG_EE.1.1	TS_EGCG_EE.2.1	TS_EGCG_EE.3.1	TS_EGCG_EE.4.1	TS_EGCG_EE.5.1	COUNT_TS_EGCG_EE	TS_EE.1.1	TS_EE.2.1	TS_EE.3.1	TS_EE.4.1
P98192	FGLLNIVMEPFFK	P98192	yes	NA	NA	NA	175120	NA	1	NA	134830	NA	124910	123510	3	NA	NA	NA	200990	129060	2	147780	156060	NA	NA	216700	3	133980	NA	141940	NA	NA	2	NA	NA	NA	NA	135260	1	200740	137170	85289	103980	207120	5	NA	NA	116810	66406
P27671	KPPITHDDVSSIFLNSETIMFLHQIFYQGLK	P27671	yes	NA	NA	NA	454370	NA	1	906160	NA	NA	1461000	641420	3	NA	NA	NA	1160800	541920	2	955960	NA	NA	NA	1005200	2	NA	NA	NA	494800	NA	1	NA	NA	NA	734600	NA	1	NA	665190	NA	920570	919830	3	NA	841720	NA	730110
Q8R4K2	PLTPSTYIR	Q8R4K2	yes	NA	535280	NA	NA	NA	1	NA	NA	NA	915400	NA	1	1010400	NA	1332600	866270	NA	3	1609600	NA	NA	1354700	NA	2	1122200	959150	1168900	NA	685410	4	NA	1264200	NA	NA	NA	1	1040300	NA	NA	1391500	NA	2	558470	NA	858400	697560
Q8R550	RPERPVGPLTHTR	Q8R550	yes	269850	NA	NA	NA	NA	1	NA	1406700	NA	NA	1774700	2	NA	16234000	NA	NA	5129500	2	NA	NA	2441100	1557600	1236500	3	NA	NA	1749600	2675500	1302300	3	NA	NA	NA	1036200	NA	1	1968000	1727900	NA	NA	1219100	3	182700	194450	NA	NA
Q9JKX6	TLHHECVILVK	Q9JKX6	yes	NA	781890	NA	NA	NA	1	NA	1627600	2092200	873720	NA	3	NA	1783100	1857500	NA	NA	2	1674300	1952800	NA	NA	NA	2	1742700	NA	NA	NA	NA	1	NA	NA	NA	NA	NA	0	1281500	NA	NA	NA	NA	1	NA	NA	NA	NA
O54916	LNSELQQQLK	O54916	yes	NA	NA	NA	NA	NA	0	1527000	NA	2012300	NA	1133300	3	NA	1146300	NA	1520800	NA	2	1246000	NA	NA	NA	NA	1	NA	NA	2021200	NA	NA	1	NA	NA	NA	NA	1148800	1	NA	1161900	NA	505990	NA	2	913340	1154200	NA	NA
Q8BTG3	LVTVEELLETAK	Q8BTG3	yes	NA	NA	NA	NA	NA	0	NA	858640	NA	522540	NA	2	1153700	NA	NA	NA	708430	2	NA	1042500	846330	939090	NA	3	NA	1076200	744250	813140	273010	4	NA	NA	NA	1170900	NA	1	NA	479500	NA	NA	755770	2	371250	585830	NA	652760
P03987	NTPPILDSDGTYFLYSK	P03987	yes	NA	NA	NA	NA	NA	0	NA	1543300	2538800	2238200	1547500	4	NA	NA	NA	NA	976840	1	NA	NA	NA	NA	NA	0	NA	NA	NA	NA	NA	0	NA	NA	NA	NA	2209900	1	NA	NA	NA	NA	NA	0	NA	598910	NA	NA
[truncated: 2 more columns]
