# Supplementary material for: Re-establishment of the epigenetic state and rescue of kinome deregulation in Ts65Dn mice upon treatment with green tea extract and environmental enrichment
Source: Sci Rep. 2020 Sep 29;10:16023. doi: 10.1038/s41598-020-72625-z (PMC7524756; doi:10.1038/s41598-020-72625-z)
Supplement: Supplementary file 11 — Supplementary Table 9. [file 41598_2020_72625_MOESM11_ESM.xlsx]

## Sheet: TableS9_myresults_WT_NT+WT_EE_-
Protein	Label	log2FC	SE	Tvalue	DF	pvalue	adj.pvalue
A2A432	WT_NT+WT_EE_-_TS_NT+TS_EE	-0.106289	0.236512	-0.449403	15	0.659567	0.876193
A2A5R2	WT_NT+WT_EE_-_TS_NT+TS_EE	-0.665744	0.469215	-1.41885	9	0.189633	0.505018
A2A699	WT_NT+WT_EE_-_TS_NT+TS_EE	-0.497572	0.080594	-6.1738	15	1.78089e-05	0.000954991
A2AG50	WT_NT+WT_EE_-_TS_NT+TS_EE	0.0716998	0.252564	0.283888	19	0.779567	0.920899
A2AGT5	WT_NT+WT_EE_-_TS_NT+TS_EE	-0.454923	0.276026	-1.64812	13	0.123272	0.409279
A2AJA9	WT_NT+WT_EE_-_TS_NT+TS_EE	0.552626	0.389087	1.42032	12	0.180973	0.496578
A2AJI0	WT_NT+WT_EE_-_TS_NT+TS_EE	0.346305	0.285503	1.21296	16	0.242749	0.560039
A2ALS5	WT_NT+WT_EE_-_TS_NT+TS_EE	-0.186328	0.184473	-1.01006	62	0.316393	0.637011
A2AM05	WT_NT+WT_EE_-_TS_NT+TS_EE	-0.105256	0.214425	-0.490876	18	0.629445	0.853666
A2AN08	WT_NT+WT_EE_-_TS_NT+TS_EE	1.71484	0.57602	2.97705	13	0.0107009	0.103301
A2AP18	WT_NT+WT_EE_-_TS_NT+TS_EE	-0.599214	0.499655	-1.19926	8	0.264741	0.587413
A2AQ25	WT_NT+WT_EE_-_TS_NT+TS_EE	-0.0928414	0.303332	-0.306072	15	0.763757	0.913658
A2AWA9	WT_NT+WT_EE_-_TS_NT+TS_EE	-0.212885	0.312852	-0.680465	16	0.505938	0.769946
A2RT62	WT_NT+WT_EE_-_TS_NT+TS_EE	-0.109941	0.132413	-0.830293	25	0.414232	0.704452
A6H5Z3	WT_NT+WT_EE_-_TS_NT+TS_EE	-0.0450703	0.236601	-0.190491	13	0.851867	0.952087
B0F2B4	WT_NT+WT_EE_-_TS_NT+TS_EE	-0.426317	0.528602	-0.8065	14	0.433442	0.713705
B0V2N1	WT_NT+WT_EE_-_TS_NT+TS_EE	0.132898	0.0932467	1.42523	71	0.158473	0.468374
B1AXV0	WT_NT+WT_EE_-_TS_NT+TS_EE	0.349522	0.280012	1.24824	15	0.231077	0.549964
B1AZP2	WT_NT+WT_EE_-_TS_NT+TS_EE	-0.568404	0.303697	-1.87161	15	0.0808922	0.326602
B2RSH2	WT_NT+WT_EE_-_TS_NT+TS_EE	-0.0436588	0.103108	-0.423428	89	0.673005	0.882635
B2RXS4	WT_NT+WT_EE_-_TS_NT+TS_EE	0.308629	0.369661	0.834896	15	0.416876	0.704452
B9EJA2	WT_NT+WT_EE_-_TS_NT+TS_EE	-0.216704	0.119381	-1.81523	57	0.0747511	0.311326
B9EKR1	WT_NT+WT_EE_-_TS_NT+TS_EE	-0.132391	0.087663	-1.51023	157	0.132996	0.425633
D3YVF0	WT_NT+WT_EE_-_TS_NT+TS_EE	0.0679265	0.0954102	0.711942	105	0.47808	0.753792
D3YXK2	WT_NT+WT_EE_-_TS_NT+TS_EE	0.150323	0.293891	0.511493	16	0.615992	0.845634
D3Z7P3	WT_NT+WT_EE_-_TS_NT+TS_EE	-0.395417	0.0874308	-4.52263	297	8.83756e-06	0.000605507
E9PUL5	WT_NT+WT_EE_-_TS_NT+TS_EE	-0.312928	0.113464	-2.75796	52	0.00800755	0.0874641
E9Q401	WT_NT+WT_EE_-_TS_NT+TS_EE	0.239317	0.119723	1.99893	182	0.0471045	0.242922
E9Q8I9	WT_NT+WT_EE_-_TS_NT+TS_EE	-1.44991	0.622378	-2.32964	11	0.0398946	0.224942
F6SEU4	WT_NT+WT_EE_-_TS_NT+TS_EE	-0.316019	0.0866008	-3.64915	285	0.000312852	0.00852239
F8VPU2	WT_NT+WT_EE_-_TS_NT+TS_EE	-0.255388	0.212721	-1.20058	10	0.257582	0.578561
G5E829	WT_NT+WT_EE_-_TS_NT+TS_EE	0.0352634	0.059741	0.590271	353	0.555387	0.801006
G5E8K5	WT_NT+WT_EE_-_TS_NT+TS_EE	-0.242904	0.0991134	-2.45077	121	0.0156846	0.127622
O08529	WT_NT+WT_EE_-_TS_NT+TS_EE	-0.0265976	0.0788894	-0.337151	155	0.736459	0.905579
O08532	WT_NT+WT_EE_-_TS_NT+TS_EE	-0.0781724	0.0905376	-0.863425	130	0.389494	0.694731
O08539	WT_NT+WT_EE_-_TS_NT+TS_EE	-0.197065	0.087467	-2.25302	295	0.0249925	0.171237
O08547	WT_NT+WT_EE_-_TS_NT+TS_EE	0.20402	0.154487	1.32063	62	0.19148	0.506798
O08553	WT_NT+WT_EE_-_TS_NT+TS_EE	-0.0746802	0.0644067	-1.15951	473	0.246834	0.564822
O08582	WT_NT+WT_EE_-_TS_NT+TS_EE	0.324756	0.318059	1.02106	14	0.324549	0.646027
O08585	WT_NT+WT_EE_-_TS_NT+TS_EE	-0.263469	0.0582319	-4.52449	69	2.45369e-05	0.00123284
O08586	WT_NT+WT_EE_-_TS_NT+TS_EE	0.174925	0.242023	0.722765	15	0.480943	0.75638
O08599	WT_NT+WT_EE_-_TS_NT+TS_EE	-0.00975361	0.0665327	-0.146599	507	0.883507	0.962703
O08688	WT_NT+WT_EE_-_TS_NT+TS_EE	-0.167033	0.269278	-0.6203	13	0.545781	0.796376
O08709	WT_NT+WT_EE_-_TS_NT+TS_EE	0.161599	0.0872423	1.85231	264	0.0650979	0.292037
O08749	WT_NT+WT_EE_-_TS_NT+TS_EE	-0.18931	0.0971366	-1.9489	167	0.0529829	0.258177
O08756	WT_NT+WT_EE_-_TS_NT+TS_EE	0.0381119	0.116548	0.327006	74	0.744587	0.907522
O08759	WT_NT+WT_EE_-_TS_NT+TS_EE	0.0252178	0.334175	0.0754627	13	0.940995	0.981178
O08788	WT_NT+WT_EE_-_TS_NT+TS_EE	0.012251	0.100136	0.122344	297	0.90271	0.968843
O08795	WT_NT+WT_EE_-_TS_NT+TS_EE	0.0437747	0.0693097	0.631581	46	0.530787	0.785926
O08807	WT_NT+WT_EE_-_TS_NT+TS_EE	0.277416	0.192453	1.44147	13	0.173104	0.490461
O08848	WT_NT+WT_EE_-_TS_NT+TS_EE	0.126975	0.121051	1.04894	15	0.310813	0.631774
O08914	WT_NT+WT_EE_-_TS_NT+TS_EE	0.234964	0.118131	1.98902	56	0.0515929	0.254143
O08915	WT_NT+WT_EE_-_TS_NT+TS_EE	0.0168544	0.243873	0.0691113	16	0.945757	0.981348
O08917	WT_NT+WT_EE_-_TS_NT+TS_EE	-0.417147	0.114346	-3.64812	51	0.00062089	0.0149344
O08919	WT_NT+WT_EE_-_TS_NT+TS_EE	0.0543677	0.156895	0.346522	32	0.731218	0.903765
O08989	WT_NT+WT_EE_-_TS_NT+TS_EE	0.355579	0.0534093	6.65763	14	1.08258e-05	0.00069935
O08992	WT_NT+WT_EE_-_TS_NT+TS_EE	0.0875758	0.251328	0.348452	14	0.732685	0.903765
O08997	WT_NT+WT_EE_-_TS_NT+TS_EE	0.132901	0.163869	0.811017	28	0.424196	0.709399
O09061	WT_NT+WT_EE_-_TS_NT+TS_EE	0.112567	0.130619	0.861798	102	0.39082	0.694731
O09111	WT_NT+WT_EE_-_TS_NT+TS_EE	0.0965466	0.343412	0.281139	15	0.782445	0.922126
O09114	WT_NT+WT_EE_-_TS_NT+TS_EE	-0.509417	0.274771	-1.85397	16	0.0822717	0.329816
O09131	WT_NT+WT_EE_-_TS_NT+TS_EE	-0.228893	0.158294	-1.446	27	0.159687	0.468697
O09167	WT_NT+WT_EE_-_TS_NT+TS_EE	-0.512666	0.197297	-2.59845	19	0.0176436	0.135774
O09172	WT_NT+WT_EE_-_TS_NT+TS_EE	0.592828	0.41854	1.41642	13	0.180167	0.49639
O35083	WT_NT+WT_EE_-_TS_NT+TS_EE	0.843645	0.665927	1.26687	15	0.224519	0.541086
O35098	WT_NT+WT_EE_-_TS_NT+TS_EE	0.256457	0.117944	2.1744	227	0.0307088	0.196231
O35114	WT_NT+WT_EE_-_TS_NT+TS_EE	-0.0303935	0.375137	-0.0810198	13	0.93666	0.979551
O35127	WT_NT+WT_EE_-_TS_NT+TS_EE	0.22744	0.24219	0.939096	34	0.354305	0.670363
O35129	WT_NT+WT_EE_-_TS_NT+TS_EE	-0.257122	0.109711	-2.34364	149	0.0204178	0.148918
O35136	WT_NT+WT_EE_-_TS_NT+TS_EE	0.26296	0.14766	1.78084	62	0.0798368	0.32474
O35215	WT_NT+WT_EE_-_TS_NT+TS_EE	0.186537	0.155022	1.2033	52	0.234311	0.55474
O35226	WT_NT+WT_EE_-_TS_NT+TS_EE	0.0533524	0.110032	0.484883	15	0.634764	0.856142
O35239	WT_NT+WT_EE_-_TS_NT+TS_EE	0.130289	0.352599	0.369512	15	0.716911	0.89952
O35250	WT_NT+WT_EE_-_TS_NT+TS_EE	0.689042	0.412785	1.66925	18	0.112367	0.388599
O35286	WT_NT+WT_EE_-_TS_NT+TS_EE	0.808557	0.287082	2.81646	15	0.0130198	0.116817
O35295	WT_NT+WT_EE_-_TS_NT+TS_EE	-0.166743	0.0817197	-2.04042	130	0.043333	0.23661
O35316	WT_NT+WT_EE_-_TS_NT+TS_EE	-0.0760495	0.509962	-0.149128	15	0.883439	0.962703
O35343	WT_NT+WT_EE_-_TS_NT+TS_EE	0.184732	0.208553	0.885782	52	0.379813	0.690364
O35344	WT_NT+WT_EE_-_TS_NT+TS_EE	0.233685	0.196777	1.18756	34	0.243237	0.560039
O35345	WT_NT+WT_EE_-_TS_NT+TS_EE	0.204418	0.246376	0.8297	16	0.418916	0.707201
O35381	WT_NT+WT_EE_-_TS_NT+TS_EE	-0.050522	0.105939	-0.476896	83	0.63469	0.856142
O35382	WT_NT+WT_EE_-_TS_NT+TS_EE	-0.0309405	0.15305	-0.202159	27	0.841308	0.946367
O35405	WT_NT+WT_EE_-_TS_NT+TS_EE	0.272757	0.206428	1.32132	14	0.207583	0.52324
O35459	WT_NT+WT_EE_-_TS_NT+TS_EE	-0.414689	0.462019	-0.89756	12	0.387074	0.694098
O35465	WT_NT+WT_EE_-_TS_NT+TS_EE	-0.205639	0.254574	-0.807778	16	0.431064	0.713497
O35495	WT_NT+WT_EE_-_TS_NT+TS_EE	0.223705	0.358571	0.623879	12	0.544384	0.795639
O35526	WT_NT+WT_EE_-_TS_NT+TS_EE	0.0343743	0.122365	0.280916	167	0.779122	0.920855
O35593	WT_NT+WT_EE_-_TS_NT+TS_EE	0.219184	0.173176	1.26567	35	0.213992	0.534035
O35609	WT_NT+WT_EE_-_TS_NT+TS_EE	0.0182343	0.0842334	0.216474	17	0.831195	0.942673
O35633	WT_NT+WT_EE_-_TS_NT+TS_EE	-0.176362	0.100938	-1.74723	82	0.0843414	0.333103
O35639	WT_NT+WT_EE_-_TS_NT+TS_EE	0.00101902	0.343282	0.00296847	13	0.997677	0.99856
O35643	WT_NT+WT_EE_-_TS_NT+TS_EE	0.0589721	0.096153	0.613315	237	0.540256	0.793195
O35658	WT_NT+WT_EE_-_TS_NT+TS_EE	0.00255366	0.18405	0.0138748	37	0.989004	0.996497
O35678	WT_NT+WT_EE_-_TS_NT+TS_EE	0.305257	0.172267	1.772	88	0.0798564	0.32474
O35685	WT_NT+WT_EE_-_TS_NT+TS_EE	0.0975286	0.115437	0.844866	100	0.400202	0.696
O35737	WT_NT+WT_EE_-_TS_NT+TS_EE	0.471075	0.270569	1.74105	18	0.098739	0.360622
O35841	WT_NT+WT_EE_-_TS_NT+TS_EE	0.0141796	0.274994	0.0515633	26	0.959271	0.985398
O35857	WT_NT+WT_EE_-_TS_NT+TS_EE	0.370554	0.207624	1.78474	14	0.0959809	0.355759
O35864	WT_NT+WT_EE_-_TS_NT+TS_EE	0.633571	0.136404	4.64482	13	0.000458805	0.0116557
O35874	WT_NT+WT_EE_-_TS_NT+TS_EE	0.191251	0.15203	1.25798	18	0.224473	0.541086
O35887	WT_NT+WT_EE_-_TS_NT+TS_EE	-0.118384	0.188768	-0.627138	15	0.539998	0.793195
O35927	WT_NT+WT_EE_-_TS_NT+TS_EE	0.295473	0.138332	2.13597	129	0.0345711	0.21006
O35943	WT_NT+WT_EE_-_TS_NT+TS_EE	0.502732	0.372881	1.34823	10	0.207327	0.523176
O35969	WT_NT+WT_EE_-_TS_NT+TS_EE	-0.626917	0.431746	-1.45205	12	0.172128	0.488308
O54692	WT_NT+WT_EE_-_TS_NT+TS_EE	0.0980445	0.271338	0.361337	13	0.723652	0.901973
O54734	WT_NT+WT_EE_-_TS_NT+TS_EE	0.137241	0.146371	0.937624	29	0.356181	0.670887
O54774	WT_NT+WT_EE_-_TS_NT+TS_EE	0.209164	0.0874943	2.3906	242	0.0175861	0.135774
O54781	WT_NT+WT_EE_-_TS_NT+TS_EE	0.92595	0.308853	2.99803	9	0.0150043	0.124723
O54829	WT_NT+WT_EE_-_TS_NT+TS_EE	0.239306	0.152605	1.56814	68	0.121491	0.405747
O54833	WT_NT+WT_EE_-_TS_NT+TS_EE	-0.159281	0.170382	-0.934845	33	0.356659	0.670887
O54865	WT_NT+WT_EE_-_TS_NT+TS_EE	0.168834	0.135409	1.24685	27	0.223162	0.541086
O54901	WT_NT+WT_EE_-_TS_NT+TS_EE	0.103595	0.128909	0.80363	17	0.432705	0.7136
O54946	WT_NT+WT_EE_-_TS_NT+TS_EE	0.0595896	0.278405	0.214039	15	0.833399	0.944046
O54962	WT_NT+WT_EE_-_TS_NT+TS_EE	-0.418889	0.225557	-1.85713	15	0.0830379	0.331712
O54983	WT_NT+WT_EE_-_TS_NT+TS_EE	-0.0691205	0.0877633	-0.787579	225	0.431772	0.7136
O54984	WT_NT+WT_EE_-_TS_NT+TS_EE	-0.295065	0.258123	-1.14312	19	0.267189	0.589956
O54988	WT_NT+WT_EE_-_TS_NT+TS_EE	-0.198459	0.176651	-1.12345	11	0.285167	0.609417
O54991	WT_NT+WT_EE_-_TS_NT+TS_EE	-0.262008	0.111998	-2.3394	117	0.0210102	0.151287
O55013	WT_NT+WT_EE_-_TS_NT+TS_EE	0.643562	0.290051	2.21879	15	0.0423477	0.23503
O55017	WT_NT+WT_EE_-_TS_NT+TS_EE	-0.514856	0.0703636	-7.31708	14	3.80797e-06	0.000307493
O55022	WT_NT+WT_EE_-_TS_NT+TS_EE	0.106982	0.149797	0.714182	57	0.478029	0.753792
O55023	WT_NT+WT_EE_-_TS_NT+TS_EE	-0.138607	0.10543	-1.31469	71	0.192845	0.50914
O55026	WT_NT+WT_EE_-_TS_NT+TS_EE	-0.0541866	0.423814	-0.127855	13	0.900221	0.968766
O55029	WT_NT+WT_EE_-_TS_NT+TS_EE	-0.076679	0.267542	-0.286606	16	0.778092	0.920855
O55042	WT_NT+WT_EE_-_TS_NT+TS_EE	0.0631498	0.0957359	0.659625	38	0.513473	0.776044
O55074	WT_NT+WT_EE_-_TS_NT+TS_EE	0.164783	0.45924	0.358818	16	0.724422	0.901996
O55100	WT_NT+WT_EE_-_TS_NT+TS_EE	-0.0377595	0.211125	-0.178849	14	0.860619	0.955931
O55106	WT_NT+WT_EE_-_TS_NT+TS_EE	-0.17284	0.155881	-1.10879	15	0.284981	0.609417
O55125	WT_NT+WT_EE_-_TS_NT+TS_EE	-0.492544	0.117013	-4.2093	97	5.72665e-05	0.00227157
O55126	WT_NT+WT_EE_-_TS_NT+TS_EE	0.227039	0.0789743	2.87485	72	0.00531146	0.0670906
O55128	WT_NT+WT_EE_-_TS_NT+TS_EE	-0.0820707	0.372399	-0.220384	12	0.829277	0.942673
O55131	WT_NT+WT_EE_-_TS_NT+TS_EE	-0.154149	0.0744525	-2.07043	196	0.0397226	0.224532
O55135	WT_NT+WT_EE_-_TS_NT+TS_EE	-0.228755	0.355312	-0.643815	9	0.535755	0.790813
O55143	WT_NT+WT_EE_-_TS_NT+TS_EE	-0.105133	0.0756265	-1.39016	360	0.165339	0.47698
O55234	WT_NT+WT_EE_-_TS_NT+TS_EE	0.279236	0.181123	1.5417	83	0.126951	0.416598
O70133	WT_NT+WT_EE_-_TS_NT+TS_EE	0.00612433	0.140557	0.0435719	83	0.96535	0.985398
O70161	WT_NT+WT_EE_-_TS_NT+TS_EE	-0.148815	0.0981336	-1.51645	215	0.130875	0.421552
O70172	WT_NT+WT_EE_-_TS_NT+TS_EE	-0.213789	0.2265	-0.94388	35	0.351701	0.668831
O70194	WT_NT+WT_EE_-_TS_NT+TS_EE	0.274768	0.532991	0.515521	12	0.615554	0.845546
O70251	WT_NT+WT_EE_-_TS_NT+TS_EE	-0.0995167	0.0874495	-1.13799	57	0.259885	0.581207
O70252	WT_NT+WT_EE_-_TS_NT+TS_EE	-0.0369333	0.0933422	-0.395676	75	0.693467	0.885797
O70293	WT_NT+WT_EE_-_TS_NT+TS_EE	-0.0463369	0.334727	-0.138432	13	0.89202	0.965857
O70310	WT_NT+WT_EE_-_TS_NT+TS_EE	-0.161022	0.16448	-0.978978	34	0.334506	0.653879
O70318	WT_NT+WT_EE_-_TS_NT+TS_EE	-0.142346	0.106997	-1.33037	220	0.184773	0.501025
O70325	WT_NT+WT_EE_-_TS_NT+TS_EE	-0.379149	0.123329	-3.0743	17	0.00687255	0.0788615
O70435	WT_NT+WT_EE_-_TS_NT+TS_EE	0.0963856	0.143891	0.669851	57	0.505657	0.769946
O70439	WT_NT+WT_EE_-_TS_NT+TS_EE	-0.332855	0.115598	-2.87943	9	0.0181949	0.13802
O70443	WT_NT+WT_EE_-_TS_NT+TS_EE	0.147149	0.117625	1.251	83	0.21445	0.534574
O70480	WT_NT+WT_EE_-_TS_NT+TS_EE	-0.523002	0.390411	-1.33962	13	0.203319	0.517881
O70492	WT_NT+WT_EE_-_TS_NT+TS_EE	-0.607445	0.47628	-1.27539	16	0.220377	0.539616
O70493	WT_NT+WT_EE_-_TS_NT+TS_EE	0.164555	0.114102	1.44217	32	0.158971	0.468541
O70503	WT_NT+WT_EE_-_TS_NT+TS_EE	0.250046	0.317856	0.786664	19	0.441181	0.720224
O70589	WT_NT+WT_EE_-_TS_NT+TS_EE	0.251599	0.197979	1.27084	50	0.209666	0.526727
O70591	WT_NT+WT_EE_-_TS_NT+TS_EE	-0.377302	0.175427	-2.15077	16	0.0471223	0.242922
O88271	WT_NT+WT_EE_-_TS_NT+TS_EE	-0.300601	0.333526	-0.901285	14	0.38268	0.691608
O88307	WT_NT+WT_EE_-_TS_NT+TS_EE	-0.388952	0.413504	-0.940626	15	0.361799	0.672263
O88342	WT_NT+WT_EE_-_TS_NT+TS_EE	-0.356652	0.0991799	-3.59602	302	0.000377326	0.0100369
O88343	WT_NT+WT_EE_-_TS_NT+TS_EE	-0.0763431	0.117509	-0.649676	167	0.516794	0.778096
O88384	WT_NT+WT_EE_-_TS_NT+TS_EE	0.653956	0.0953185	6.86075	13	1.15145e-05	0.000712063
O88441	WT_NT+WT_EE_-_TS_NT+TS_EE	0.0730244	0.128045	0.570302	56	0.570754	0.809583
O88447	WT_NT+WT_EE_-_TS_NT+TS_EE	0.07959	0.124923	0.637111	76	0.525967	0.783902
O88448	WT_NT+WT_EE_-_TS_NT+TS_EE	-0.0299159	0.354694	-0.0843427	15	0.933899	0.979358
O88456	WT_NT+WT_EE_-_TS_NT+TS_EE	0.0742564	0.199483	0.372245	65	0.710921	0.894985
O88485	WT_NT+WT_EE_-_TS_NT+TS_EE	0.569043	0.187326	3.03772	54	0.0036675	0.0502558
O88487	WT_NT+WT_EE_-_TS_NT+TS_EE	0.186063	0.214838	0.86606	16	0.399258	0.696
O88507	WT_NT+WT_EE_-_TS_NT+TS_EE	-0.270845	0.146907	-1.84364	15	0.0850808	0.333393
O88531	WT_NT+WT_EE_-_TS_NT+TS_EE	0.191585	0.127534	1.50223	32	0.142843	0.44486
O88543	WT_NT+WT_EE_-_TS_NT+TS_EE	0.142105	0.103495	1.37306	136	0.171993	0.488308
O88544	WT_NT+WT_EE_-_TS_NT+TS_EE	-0.035674	0.0986169	-0.361744	78	0.718522	0.901041
O88545	WT_NT+WT_EE_-_TS_NT+TS_EE	-0.169283	0.304203	-0.556479	15	0.58609	0.823074
O88569	WT_NT+WT_EE_-_TS_NT+TS_EE	0.0683914	0.0840025	0.814159	182	0.416618	0.704452
O88587	WT_NT+WT_EE_-_TS_NT+TS_EE	-0.0484871	0.262542	-0.184683	12	0.856562	0.954221
O88643	WT_NT+WT_EE_-_TS_NT+TS_EE	-0.270147	0.254538	-1.06132	67	0.292354	0.615467
O88685	WT_NT+WT_EE_-_TS_NT+TS_EE	0.0919945	0.105693	0.870394	136	0.385619	0.692993
O88696	WT_NT+WT_EE_-_TS_NT+TS_EE	0.167807	0.285203	0.588376	15	0.565035	0.805262
O88712	WT_NT+WT_EE_-_TS_NT+TS_EE	0.204963	0.176254	1.16288	86	0.248094	0.564894
O88737	WT_NT+WT_EE_-_TS_NT+TS_EE	0.0134605	0.0551966	0.243864	790	0.807399	0.934666
O88741	WT_NT+WT_EE_-_TS_NT+TS_EE	0.259558	0.123502	2.10166	68	0.0392909	0.22347
O88746	WT_NT+WT_EE_-_TS_NT+TS_EE	0.0274874	0.118178	0.232592	46	0.81711	0.937334
O88844	WT_NT+WT_EE_-_TS_NT+TS_EE	-0.218877	0.123853	-1.76723	154	0.0791697	0.323694
O88845	WT_NT+WT_EE_-_TS_NT+TS_EE	-0.365127	0.257837	-1.41612	15	0.177171	0.493058
O88848	WT_NT+WT_EE_-_TS_NT+TS_EE	-1.47634	1.29844	-1.13701	10	0.282046	0.607231
O88851	WT_NT+WT_EE_-_TS_NT+TS_EE	0.484134	0.303551	1.5949	18	0.128142	0.417573
O88910	WT_NT+WT_EE_-_TS_NT+TS_EE	-0.357856	0.279039	-1.28246	16	0.217951	0.537978
O88935	WT_NT+WT_EE_-_TS_NT+TS_EE	-0.125881	0.0513666	-2.45064	506	0.0145975	0.123268
O88952	WT_NT+WT_EE_-_TS_NT+TS_EE	-0.275604	0.461931	-0.596634	10	0.564014	0.805262
O88998	WT_NT+WT_EE_-_TS_NT+TS_EE	-0.676739	0.354602	-1.90845	10	0.0854235	0.33358
O89023	WT_NT+WT_EE_-_TS_NT+TS_EE	0.246177	0.806008	0.305427	12	0.765274	0.913658
O89026	WT_NT+WT_EE_-_TS_NT+TS_EE	-0.239238	0.29701	-0.805485	14	0.434008	0.713705
O89051	WT_NT+WT_EE_-_TS_NT+TS_EE	-0.226999	0.467008	-0.486072	13	0.635007	0.856142
O89053	WT_NT+WT_EE_-_TS_NT+TS_EE	0.325222	0.0963266	3.37624	206	0.000878287	0.0177083
O89079	WT_NT+WT_EE_-_TS_NT+TS_EE	-0.375726	0.0795007	-4.72607	6	0.00323763	0.045874
O89086	WT_NT+WT_EE_-_TS_NT+TS_EE	0.109593	0.36327	0.301684	17	0.766552	0.913658
O89106	WT_NT+WT_EE_-_TS_NT+TS_EE	-1.57935	0.366567	-4.30848	9	0.00196607	0.0324474
O89112	WT_NT+WT_EE_-_TS_NT+TS_EE	-0.088395	0.0767312	-1.15201	83	0.252625	0.570614
P00405	WT_NT+WT_EE_-_TS_NT+TS_EE	-0.183078	0.149577	-1.22397	72	0.224954	0.541086
P00416	WT_NT+WT_EE_-_TS_NT+TS_EE	-0.318889	0.95036	-0.335546	16	0.741573	0.907522
P00493	WT_NT+WT_EE_-_TS_NT+TS_EE	-0.160427	0.096145	-1.66859	161	0.0971423	0.357718
P00848	WT_NT+WT_EE_-_TS_NT+TS_EE	0.683299	0.41864	1.63219	14	0.124921	0.411779
P00920	WT_NT+WT_EE_-_TS_NT+TS_EE	-0.471244	0.138379	-3.40546	130	0.000879086	0.0177083
P01831	WT_NT+WT_EE_-_TS_NT+TS_EE	-0.385008	0.098327	-3.91559	57	0.000243449	0.00714728
P01942	WT_NT+WT_EE_-_TS_NT+TS_EE	0.419773	0.104818	4.00478	76	0.000143329	0.00469661
P02088	WT_NT+WT_EE_-_TS_NT+TS_EE	0.104936	0.191572	0.547763	104	0.585028	0.822436
P02089	WT_NT+WT_EE_-_TS_NT+TS_EE	-2.38557	0.162025	-14.7234	44	0	0
P03888	WT_NT+WT_EE_-_TS_NT+TS_EE	0.232319	0.304583	0.762744	15	0.457444	0.736442
P03899	WT_NT+WT_EE_-_TS_NT+TS_EE	-0.278265	0.252902	-1.10029	16	0.287486	0.612997
P03921	WT_NT+WT_EE_-_TS_NT+TS_EE	0.271318	0.112752	2.40634	18	0.0270723	0.178978
P03930	WT_NT+WT_EE_-_TS_NT+TS_EE	-0.230223	0.245627	-0.937289	16	0.362544	0.672446
P03995	WT_NT+WT_EE_-_TS_NT+TS_EE	0.446225	0.0748419	5.96224	255	8.25292e-09	2.07332e-06
P04370	WT_NT+WT_EE_-_TS_NT+TS_EE	-0.291584	0.10508	-2.77487	93	0.0066753	0.0777982
P04627	WT_NT+WT_EE_-_TS_NT+TS_EE	0.189812	0.215006	0.882819	15	0.391263	0.69493
P04925	WT_NT+WT_EE_-_TS_NT+TS_EE	-0.421795	0.112421	-3.75191	30	0.000751434	0.0168217
P05063	WT_NT+WT_EE_-_TS_NT+TS_EE	0.0625293	0.0756401	0.826669	238	0.409253	0.702193
P05064	WT_NT+WT_EE_-_TS_NT+TS_EE	-0.251577	0.0825298	-3.04831	375	0.00246453	0.0381664
P05132	WT_NT+WT_EE_-_TS_NT+TS_EE	-0.20194	0.150358	-1.34306	35	0.187898	0.504557
P05201	WT_NT+WT_EE_-_TS_NT+TS_EE	-0.0023512	0.0644097	-0.0365038	377	0.9709	0.987819
P05202	WT_NT+WT_EE_-_TS_NT+TS_EE	-0.129757	0.0683841	-1.89748	389	0.0585052	0.275584
P05532	WT_NT+WT_EE_-_TS_NT+TS_EE	0.382895	0.393404	0.973289	15	0.345845	0.664362
P06151	WT_NT+WT_EE_-_TS_NT+TS_EE	0.280245	0.100079	2.80025	257	0.00549406	0.0690115
P06745	WT_NT+WT_EE_-_TS_NT+TS_EE	0.0729236	0.113262	0.643849	183	0.520479	0.780708
P06801	WT_NT+WT_EE_-_TS_NT+TS_EE	-0.212513	0.12039	-1.76521	120	0.0800726	0.325034
P06837	WT_NT+WT_EE_-_TS_NT+TS_EE	-0.19996	0.185173	-1.07985	142	0.282038	0.607231
P07310	WT_NT+WT_EE_-_TS_NT+TS_EE	-0.5491	0.321188	-1.70959	12	0.11305	0.389777
P07356	WT_NT+WT_EE_-_TS_NT+TS_EE	-0.552677	0.288057	-1.91864	24	0.0670006	0.297036
P07724	WT_NT+WT_EE_-_TS_NT+TS_EE	-0.160161	0.0562514	-2.84724	443	0.004615	0.0601181
P07759	WT_NT+WT_EE_-_TS_NT+TS_EE	0.0965997	0.318423	0.303369	14	0.76607	0.913658
P07901	WT_NT+WT_EE_-_TS_NT+TS_EE	0.00487744	0.0676746	0.072072	392	0.942581	0.981178
P08003	WT_NT+WT_EE_-_TS_NT+TS_EE	-0.106028	0.188851	-0.561437	36	0.577978	0.814719
P08030	WT_NT+WT_EE_-_TS_NT+TS_EE	-0.0624135	0.212561	-0.293627	33	0.770882	0.916385
P08113	WT_NT+WT_EE_-_TS_NT+TS_EE	-0.151088	0.0762955	-1.9803	423	0.0483173	0.243804
P08226	WT_NT+WT_EE_-_TS_NT+TS_EE	0.0794658	0.0719702	1.10415	124	0.271667	0.5941
P08228	WT_NT+WT_EE_-_TS_NT+TS_EE	-0.917186	0.103528	-8.85931	55	3.55049e-12	1.33794e-09
P08249	WT_NT+WT_EE_-_TS_NT+TS_EE	-0.014774	0.0480561	-0.307432	257	0.758764	0.913658
P08414	WT_NT+WT_EE_-_TS_NT+TS_EE	0.282542	0.151164	1.86911	48	0.0677155	0.297277
P08551	WT_NT+WT_EE_-_TS_NT+TS_EE	-0.226697	0.0844665	-2.68387	343	0.00763062	0.0854101
P08553	WT_NT+WT_EE_-_TS_NT+TS_EE	0.107238	0.0799542	1.34124	369	0.180669	0.49639
P08752	WT_NT+WT_EE_-_TS_NT+TS_EE	-0.106625	0.0616324	-1.73002	109	0.086458	0.335879
P09103	WT_NT+WT_EE_-_TS_NT+TS_EE	-0.184541	0.0821562	-2.24623	128	0.0264036	0.176107
P09405	WT_NT+WT_EE_-_TS_NT+TS_EE	0.0496679	0.0857786	0.579024	127	0.563598	0.805262
P09411	WT_NT+WT_EE_-_TS_NT+TS_EE	0.0134281	0.0685403	0.195915	334	0.844796	0.948356
P09528	WT_NT+WT_EE_-_TS_NT+TS_EE	-0.569758	0.142119	-4.00904	50	0.000203233	0.00629466
P09671	WT_NT+WT_EE_-_TS_NT+TS_EE	0.117873	0.138982	0.848116	121	0.398048	0.696
P0C028	WT_NT+WT_EE_-_TS_NT+TS_EE	0.0292416	0.209748	0.139413	15	0.890978	0.965857
P0C0A3	WT_NT+WT_EE_-_TS_NT+TS_EE	-0.170336	0.139534	-1.22075	15	0.241025	0.559505
P0C7L0	WT_NT+WT_EE_-_TS_NT+TS_EE	0.0171007	0.202048	0.0846371	19	0.933435	0.979358
P10126	WT_NT+WT_EE_-_TS_NT+TS_EE	0.0988571	0.0875818	1.12874	166	0.260636	0.581967
P10518	WT_NT+WT_EE_-_TS_NT+TS_EE	-0.622311	0.136415	-4.56191	85	1.69182e-05	0.000951217
P10605	WT_NT+WT_EE_-_TS_NT+TS_EE	0.350127	0.128358	2.72773	103	0.00749866	0.0843506
P10630	WT_NT+WT_EE_-_TS_NT+TS_EE	0.398905	0.179193	2.22612	57	0.0299754	0.192541
P10637	WT_NT+WT_EE_-_TS_NT+TS_EE	0.0849193	0.0844451	1.00562	237	0.315626	0.637011
P10639	WT_NT+WT_EE_-_TS_NT+TS_EE	0.102626	0.139773	0.734238	18	0.472261	0.748271
P10649	WT_NT+WT_EE_-_TS_NT+TS_EE	0.411742	0.0985032	4.17999	166	4.70581e-05	0.00206854
P10852	WT_NT+WT_EE_-_TS_NT+TS_EE	0.140584	0.0998389	1.40811	206	0.160605	0.468768
P10922	WT_NT+WT_EE_-_TS_NT+TS_EE	0.113454	0.264957	0.428199	13	0.675515	0.883003
P11031	WT_NT+WT_EE_-_TS_NT+TS_EE	-0.253923	0.286053	-0.88768	14	0.389709	0.694731
P11352	WT_NT+WT_EE_-_TS_NT+TS_EE	-0.136143	0.0911467	-1.49367	17	0.15359	0.463023
P11404	WT_NT+WT_EE_-_TS_NT+TS_EE	0.304505	0.10824	2.81323	52	0.00690605	0.0788615
P11499	WT_NT+WT_EE_-_TS_NT+TS_EE	0.137127	0.0601101	2.28127	374	0.023094	0.16216
P11627	WT_NT+WT_EE_-_TS_NT+TS_EE	-0.173384	0.120118	-1.44346	138	0.151158	0.457522
P11679	WT_NT+WT_EE_-_TS_NT+TS_EE	-0.505595	0.850627	-0.594379	10	0.565463	0.805262
P11798	WT_NT+WT_EE_-_TS_NT+TS_EE	-0.159363	0.15296	-1.04186	211	0.298667	0.619941
P11881	WT_NT+WT_EE_-_TS_NT+TS_EE	-0.27298	0.201983	-1.3515	29	0.186986	0.503304
P11983	WT_NT+WT_EE_-_TS_NT+TS_EE	0.0492847	0.0796924	0.618436	336	0.536707	0.790813
P12023	WT_NT+WT_EE_-_TS_NT+TS_EE	-0.880389	0.16337	-5.38893	90	5.6366e-07	7.08019e-05
P12367	WT_NT+WT_EE_-_TS_NT+TS_EE	-0.151898	0.095647	-1.58811	125	0.114788	0.394283
P12382	WT_NT+WT_EE_-_TS_NT+TS_EE	0.0402892	0.0971258	0.414815	284	0.678591	0.883981
P12658	WT_NT+WT_EE_-_TS_NT+TS_EE	0.235898	0.11152	2.11529	110	0.0366622	0.215868
P12787	WT_NT+WT_EE_-_TS_NT+TS_EE	-0.0087068	0.155208	-0.0560977	91	0.955387	0.983218
P12815	WT_NT+WT_EE_-_TS_NT+TS_EE	-0.0642263	0.164601	-0.390195	19	0.700732	0.887594
P12849	WT_NT+WT_EE_-_TS_NT+TS_EE	-0.0779424	0.193428	-0.402954	19	0.69148	0.885575
P12960	WT_NT+WT_EE_-_TS_NT+TS_EE	-0.252903	0.0516864	-4.89303	476	1.36123e-06	0.000133903
P12961	WT_NT+WT_EE_-_TS_NT+TS_EE	-0.120901	0.185226	-0.652724	18	0.522184	0.780708
P12970	WT_NT+WT_EE_-_TS_NT+TS_EE	-0.24183	0.152539	-1.58537	35	0.121878	0.405886
P13020	WT_NT+WT_EE_-_TS_NT+TS_EE	-0.0522372	0.125299	-0.4169	53	0.678435	0.883981
P13595	WT_NT+WT_EE_-_TS_NT+TS_EE	0.273385	0.0663965	4.11747	359	4.75738e-05	0.00206854
P13707	WT_NT+WT_EE_-_TS_NT+TS_EE	0.134957	0.0921552	1.46445	129	0.145504	0.449045
P14094	WT_NT+WT_EE_-_TS_NT+TS_EE	-0.139244	0.0655553	-2.12407	188	0.0349717	0.21006
P14106	WT_NT+WT_EE_-_TS_NT+TS_EE	0.0191535	0.294558	0.0650246	13	0.949144	0.982213
P14115	WT_NT+WT_EE_-_TS_NT+TS_EE	-0.0406534	0.159304	-0.255193	16	0.801825	0.932575
P14131	WT_NT+WT_EE_-_TS_NT+TS_EE	0.160284	0.111128	1.44234	38	0.157398	0.467355
P14148	WT_NT+WT_EE_-_TS_NT+TS_EE	-0.362594	0.215314	-1.68402	54	0.0979498	0.35952
P14152	WT_NT+WT_EE_-_TS_NT+TS_EE	0.0532118	0.0717095	0.742046	184	0.459005	0.737606
P14206	WT_NT+WT_EE_-_TS_NT+TS_EE	-0.188283	0.123878	-1.51991	140	0.130789	0.421552
P14211	WT_NT+WT_EE_-_TS_NT+TS_EE	-0.048862	0.0976385	-0.500438	179	0.617381	0.847026
P14231	WT_NT+WT_EE_-_TS_NT+TS_EE	0.0234788	0.112821	0.208106	73	0.835726	0.945867
P14576	WT_NT+WT_EE_-_TS_NT+TS_EE	0.0903441	0.35298	0.255947	16	0.801253	0.932575
P14685	WT_NT+WT_EE_-_TS_NT+TS_EE	-0.00443408	0.118098	-0.0375458	82	0.970141	0.987819
P14733	WT_NT+WT_EE_-_TS_NT+TS_EE	0.731713	0.136188	5.3728	18	4.17304e-05	0.00192556
P14824	WT_NT+WT_EE_-_TS_NT+TS_EE	-0.141382	0.0857861	-1.64808	332	0.100282	0.363313
P14869	WT_NT+WT_EE_-_TS_NT+TS_EE	-0.110208	0.106347	-1.03631	75	0.303387	0.623292
P14873	WT_NT+WT_EE_-_TS_NT+TS_EE	0.292563	0.0404093	7.24001	882	9.76552e-13	4.41597e-10
P15105	WT_NT+WT_EE_-_TS_NT+TS_EE	-0.00591778	0.0822773	-0.0719248	219	0.942727	0.981178
P15116	WT_NT+WT_EE_-_TS_NT+TS_EE	-0.231871	0.131705	-1.76054	52	0.0841973	0.333103
P15508	WT_NT+WT_EE_-_TS_NT+TS_EE	0.200529	0.144919	1.38373	26	0.178206	0.494621
P15532	WT_NT+WT_EE_-_TS_NT+TS_EE	-0.158965	0.109543	-1.45117	57	0.152214	0.459488
P16014	WT_NT+WT_EE_-_TS_NT+TS_EE	0.193506	0.146708	1.31898	27	0.198253	0.512872
P16045	WT_NT+WT_EE_-_TS_NT+TS_EE	-0.432546	0.389545	-1.11039	16	0.283241	0.607598
P16054	WT_NT+WT_EE_-_TS_NT+TS_EE	0.089404	0.0917447	0.974486	223	0.330871	0.651654
P16125	WT_NT+WT_EE_-_TS_NT+TS_EE	0.0509385	0.0691046	0.737121	275	0.461677	0.74032
P16254	WT_NT+WT_EE_-_TS_NT+TS_EE	0.0418418	0.443888	0.0942619	15	0.926149	0.976905
P16330	WT_NT+WT_EE_-_TS_NT+TS_EE	-0.245577	0.0937753	-2.61878	403	0.0091572	0.0962353
P16332	WT_NT+WT_EE_-_TS_NT+TS_EE	-0.176038	0.142098	-1.23885	12	0.239086	0.557867
P16460	WT_NT+WT_EE_-_TS_NT+TS_EE	-0.0151851	0.141143	-0.107587	50	0.914754	0.971778
P16546	WT_NT+WT_EE_-_TS_NT+TS_EE	-0.0503426	0.0383385	-1.31311	2211	0.189282	0.504678
P16858	WT_NT+WT_EE_-_TS_NT+TS_EE	-0.168457	0.0839661	-2.00625	315	0.0456846	0.239363
P17156	WT_NT+WT_EE_-_TS_NT+TS_EE	-0.101755	0.0958563	-1.06154	101	0.290976	0.614805
P17182	WT_NT+WT_EE_-_TS_NT+TS_EE	-0.0558792	0.073515	-0.760105	244	0.447925	0.727035
P17183	WT_NT+WT_EE_-_TS_NT+TS_EE	-0.0697324	0.0571478	-1.22021	208	0.223767	0.541086
P17225	WT_NT+WT_EE_-_TS_NT+TS_EE	0.522431	0.173871	3.00471	14	0.0094628	0.0962353
P17426	WT_NT+WT_EE_-_TS_NT+TS_EE	0.187372	0.0818382	2.28955	383	0.022591	0.15962
P17427	WT_NT+WT_EE_-_TS_NT+TS_EE	-0.183225	0.0766236	-2.39123	496	0.0171637	0.135296
P17710	WT_NT+WT_EE_-_TS_NT+TS_EE	-0.0659646	0.076635	-0.860763	448	0.389829	0.694731
P17742	WT_NT+WT_EE_-_TS_NT+TS_EE	-0.134142	0.14232	-0.942534	149	0.347445	0.664818
P17751	WT_NT+WT_EE_-_TS_NT+TS_EE	-0.0486464	0.0792178	-0.614085	203	0.539847	0.793195
P17809	WT_NT+WT_EE_-_TS_NT+TS_EE	0.097359	0.0815709	1.19355	34	0.240915	0.559505
P18052	WT_NT+WT_EE_-_TS_NT+TS_EE	0.0699765	0.289909	0.241374	15	0.812533	0.936074
P18242	WT_NT+WT_EE_-_TS_NT+TS_EE	-0.274492	0.147288	-1.86365	149	0.0643396	0.290213
P18572	WT_NT+WT_EE_-_TS_NT+TS_EE	0.168047	0.104833	1.603	104	0.111967	0.388277
P18760	WT_NT+WT_EE_-_TS_NT+TS_EE	-0.0986151	0.0972156	-1.0144	170	0.311836	0.631774
P18872	WT_NT+WT_EE_-_TS_NT+TS_EE	-0.0301257	0.0707302	-0.425924	250	0.670529	0.88041
P19096	WT_NT+WT_EE_-_TS_NT+TS_EE	0.0856877	0.0870374	0.984492	386	0.32549	0.646027
P19157	WT_NT+WT_EE_-_TS_NT+TS_EE	-0.148836	0.0795729	-1.87044	180	0.0630465	0.286817
P19246	WT_NT+WT_EE_-_TS_NT+TS_EE	-0.162207	0.0954495	-1.6994	250	0.0904883	0.344435
P19253	WT_NT+WT_EE_-_TS_NT+TS_EE	-0.023442	0.0773872	-0.302918	14	0.766407	0.913658
P19536	WT_NT+WT_EE_-_TS_NT+TS_EE	-0.216442	0.117122	-1.84801	33	0.0735809	0.307989
P19783	WT_NT+WT_EE_-_TS_NT+TS_EE	-0.205184	0.0807031	-2.54246	94	0.012642	0.114111
P20029	WT_NT+WT_EE_-_TS_NT+TS_EE	-0.088383	0.0522152	-1.69267	305	0.0915401	0.345231
P20060	WT_NT+WT_EE_-_TS_NT+TS_EE	0.314894	0.0967376	3.25513	12	0.00689055	0.0788615
P20108	WT_NT+WT_EE_-_TS_NT+TS_EE	0.373311	0.184202	2.02664	67	0.0466821	0.242514
P20152	WT_NT+WT_EE_-_TS_NT+TS_EE	-0.10159	0.0817945	-1.24201	203	0.215665	0.535846
P20357	WT_NT+WT_EE_-_TS_NT+TS_EE	-0.0589321	0.0480792	-1.22573	1290	0.220524	0.539616
P20444	WT_NT+WT_EE_-_TS_NT+TS_EE	0.0736628	0.106794	0.689763	54	0.493297	0.759801
P20917	WT_NT+WT_EE_-_TS_NT+TS_EE	-0.266747	0.117323	-2.27361	149	0.0244183	0.168644
P21107	WT_NT+WT_EE_-_TS_NT+TS_EE	-0.143758	0.0980865	-1.46562	38	0.150977	0.457522
P21278	WT_NT+WT_EE_-_TS_NT+TS_EE	-0.224385	0.247432	-0.906856	16	0.377938	0.689134
P21279	WT_NT+WT_EE_-_TS_NT+TS_EE	0.0400339	0.113307	0.353321	114	0.7245	0.901996
P21460	WT_NT+WT_EE_-_TS_NT+TS_EE	-0.16235	0.124282	-1.3063	54	0.196987	0.511351
P21619	WT_NT+WT_EE_-_TS_NT+TS_EE	0.183037	0.154121	1.18762	31	0.244004	0.560663
P22005	WT_NT+WT_EE_-_TS_NT+TS_EE	-0.140141	0.416771	-0.336254	13	0.742045	0.907522
P22315	WT_NT+WT_EE_-_TS_NT+TS_EE	-0.116683	0.137558	-0.848248	14	0.410569	0.702193
P22599	WT_NT+WT_EE_-_TS_NT+TS_EE	-0.465855	0.581601	-0.800987	14	0.436522	0.716759
P22723	WT_NT+WT_EE_-_TS_NT+TS_EE	-0.0648793	0.180742	-0.358961	31	0.722058	0.901973
P22892	WT_NT+WT_EE_-_TS_NT+TS_EE	0.155985	0.120019	1.29967	76	0.197643	0.51235
P22907	WT_NT+WT_EE_-_TS_NT+TS_EE	1.44129	0.516215	2.79203	9	0.020984	0.151287
P23116	WT_NT+WT_EE_-_TS_NT+TS_EE	-0.0546552	0.225901	-0.241943	32	0.810368	0.935295
P23198	WT_NT+WT_EE_-_TS_NT+TS_EE	-0.0699261	0.0931256	-0.750879	14	0.46516	0.743795
P23242	WT_NT+WT_EE_-_TS_NT+TS_EE	0.011988	0.162375	0.0738287	54	0.941419	0.981178
P23492	WT_NT+WT_EE_-_TS_NT+TS_EE	-0.154771	0.109199	-1.41734	15	0.176821	0.493058
P23506	WT_NT+WT_EE_-_TS_NT+TS_EE	0.12892	0.0965567	1.33518	128	0.184188	0.500722
P23818	WT_NT+WT_EE_-_TS_NT+TS_EE	0.191761	0.0922177	2.07944	103	0.0400608	0.225317
P23819	WT_NT+WT_EE_-_TS_NT+TS_EE	0.119784	0.080363	1.49054	250	0.137344	0.434419
P23927	WT_NT+WT_EE_-_TS_NT+TS_EE	-0.82116	0.195697	-4.19607	57	9.60669e-05	0.00344773
P23953	WT_NT+WT_EE_-_TS_NT+TS_EE	-0.614839	0.432569	-1.42137	15	0.175667	0.492098
P24270	WT_NT+WT_EE_-_TS_NT+TS_EE	0.00128559	0.139517	0.00921453	14	0.992778	0.996899
P24288	WT_NT+WT_EE_-_TS_NT+TS_EE	0.103868	0.1746	0.594894	45	0.554894	0.801006
P24369	WT_NT+WT_EE_-_TS_NT+TS_EE	0.0177511	0.0782691	0.226795	73	0.821217	0.937763
P24472	WT_NT+WT_EE_-_TS_NT+TS_EE	-0.246869	0.230409	-1.07144	36	0.291103	0.614805
P24527	WT_NT+WT_EE_-_TS_NT+TS_EE	0.181482	0.141878	1.27914	118	0.203358	0.517881
P24547	WT_NT+WT_EE_-_TS_NT+TS_EE	-0.859425	0.557102	-1.54267	12	0.14886	0.454052
P24549	WT_NT+WT_EE_-_TS_NT+TS_EE	-0.0929537	0.159005	-0.584597	43	0.561873	0.804557
P24668	WT_NT+WT_EE_-_TS_NT+TS_EE	-0.271269	0.176219	-1.53939	13	0.14769	0.452476
P25444	WT_NT+WT_EE_-_TS_NT+TS_EE	-0.00456912	0.078645	-0.0580981	36	0.953992	0.982677
P26039	WT_NT+WT_EE_-_TS_NT+TS_EE	-0.439226	0.246344	-1.78298	30	0.0847121	0.333103
P26040	WT_NT+WT_EE_-_TS_NT+TS_EE	-1.28166	0.206012	-6.22127	33	5.03788e-07	6.70038e-05
P26043	WT_NT+WT_EE_-_TS_NT+TS_EE	-0.0498561	0.0698211	-0.714055	12	0.48885	0.758607
P26048	WT_NT+WT_EE_-_TS_NT+TS_EE	-0.377588	0.329957	-1.14435	16	0.269309	0.592946
P26231	WT_NT+WT_EE_-_TS_NT+TS_EE	0.113537	0.828056	0.137112	10	0.893663	0.965857
P26350	WT_NT+WT_EE_-_TS_NT+TS_EE	-0.0246451	0.536704	-0.0459194	17	0.96391	0.985398
P26369	WT_NT+WT_EE_-_TS_NT+TS_EE	0.125851	0.345605	0.364147	15	0.72083	0.901906
P26443	WT_NT+WT_EE_-_TS_NT+TS_EE	0.00786091	0.0705787	0.111378	372	0.911377	0.970161
P26516	WT_NT+WT_EE_-_TS_NT+TS_EE	0.137311	0.267893	0.51256	33	0.611673	0.842676
P26638	WT_NT+WT_EE_-_TS_NT+TS_EE	0.239246	0.120178	1.99076	159	0.0482207	0.243804
P26645	WT_NT+WT_EE_-_TS_NT+TS_EE	0.176919	0.0714397	2.47648	170	0.0142471	0.122017
P26883	WT_NT+WT_EE_-_TS_NT+TS_EE	-0.13539	0.0810035	-1.67141	54	0.100427	0.363313
P27048	WT_NT+WT_EE_-_TS_NT+TS_EE	-0.360538	0.282149	-1.27783	16	0.219539	0.539541
P27546	WT_NT+WT_EE_-_TS_NT+TS_EE	0.100344	0.119002	0.84321	168	0.40031	0.696
P27601	WT_NT+WT_EE_-_TS_NT+TS_EE	-0.162666	0.169836	-0.957786	16	0.352421	0.669037
P27612	WT_NT+WT_EE_-_TS_NT+TS_EE	0.411375	0.157606	2.61015	45	0.0122475	0.111456
P27659	WT_NT+WT_EE_-_TS_NT+TS_EE	-0.0251857	0.109201	-0.230636	155	0.817901	0.937763
P27773	WT_NT+WT_EE_-_TS_NT+TS_EE	-0.165747	0.0819286	-2.02307	335	0.0438601	0.23661
P28271	WT_NT+WT_EE_-_TS_NT+TS_EE	0.177114	0.11184	1.58364	34	0.122535	0.407427
P28352	WT_NT+WT_EE_-_TS_NT+TS_EE	0.0359816	0.376716	0.095514	16	0.925093	0.976742
P28474	WT_NT+WT_EE_-_TS_NT+TS_EE	0.089459	0.0888996	1.00629	126	0.316203	0.637011
P28650	WT_NT+WT_EE_-_TS_NT+TS_EE	-0.252304	0.225813	-1.11731	34	0.271694	0.5941
P28652	WT_NT+WT_EE_-_TS_NT+TS_EE	-0.456157	0.120695	-3.77941	171	0.000216883	0.00662667
P28656	WT_NT+WT_EE_-_TS_NT+TS_EE	-0.12034	0.13981	-0.860743	92	0.391617	0.695013
P28658	WT_NT+WT_EE_-_TS_NT+TS_EE	0.16686	0.127645	1.30722	70	0.195417	0.510008
P28660	WT_NT+WT_EE_-_TS_NT+TS_EE	0.052224	0.0636903	0.819968	405	0.412717	0.703735
P28661	WT_NT+WT_EE_-_TS_NT+TS_EE	-0.0365569	0.157375	-0.232291	99	0.816791	0.937334
P28663	WT_NT+WT_EE_-_TS_NT+TS_EE	-0.189329	0.0938967	-2.01635	225	0.0449519	0.239068
P28738	WT_NT+WT_EE_-_TS_NT+TS_EE	-0.0505817	0.123543	-0.409425	82	0.683295	0.88433
P28740	WT_NT+WT_EE_-_TS_NT+TS_EE	0.262008	0.129317	2.0261	108	0.0452196	0.239138
P28798	WT_NT+WT_EE_-_TS_NT+TS_EE	-0.487384	0.0798634	-6.10273	54	1.16654e-07	2.02889e-05
P29341	WT_NT+WT_EE_-_TS_NT+TS_EE	-0.0107152	0.0609986	-0.175664	145	0.860803	0.955931
P29387	WT_NT+WT_EE_-_TS_NT+TS_EE	-0.43865	0.448674	-0.977659	11	0.349255	0.665822
P29595	WT_NT+WT_EE_-_TS_NT+TS_EE	-0.192319	0.247626	-0.776651	18	0.447451	0.726787
P29699	WT_NT+WT_EE_-_TS_NT+TS_EE	0.28416	0.265631	1.06975	18	0.298866	0.619941
P29758	WT_NT+WT_EE_-_TS_NT+TS_EE	-0.0111292	0.103885	-0.10713	133	0.914847	0.971778
P30275	WT_NT+WT_EE_-_TS_NT+TS_EE	-0.106969	0.0836237	-1.27918	242	0.20206	0.517881
P30416	WT_NT+WT_EE_-_TS_NT+TS_EE	0.0540606	0.141955	0.380831	80	0.704338	0.890167
P31230	WT_NT+WT_EE_-_TS_NT+TS_EE	0.255459	0.242338	1.05414	13	0.311016	0.631774
P31324	WT_NT+WT_EE_-_TS_NT+TS_EE	0.430872	0.121937	3.53357	89	0.000652569	0.0152789
P31648	WT_NT+WT_EE_-_TS_NT+TS_EE	0.0900289	0.129918	0.692967	53	0.491356	0.759368
P31650	WT_NT+WT_EE_-_TS_NT+TS_EE	0.0864958	0.200312	0.431806	53	0.667634	0.879461
P31786	WT_NT+WT_EE_-_TS_NT+TS_EE	-0.222864	0.108388	-2.05617	19	0.0537668	0.260352
P31938	WT_NT+WT_EE_-_TS_NT+TS_EE	-0.191154	0.138822	-1.37697	125	0.170982	0.486277
P32020	WT_NT+WT_EE_-_TS_NT+TS_EE	-0.40096	0.109468	-3.66282	35	0.000817808	0.0174812
P32037	WT_NT+WT_EE_-_TS_NT+TS_EE	0.348527	0.149955	2.32421	34	0.0262242	0.175943
P32067	WT_NT+WT_EE_-_TS_NT+TS_EE	0.290787	0.144014	2.01916	58	0.0481004	0.243804
P32233	WT_NT+WT_EE_-_TS_NT+TS_EE	0.139068	0.431331	0.322415	12	0.752686	0.910066
P32848	WT_NT+WT_EE_-_TS_NT+TS_EE	-0.00616372	0.099469	-0.0619663	73	0.950759	0.98248
P32921	WT_NT+WT_EE_-_TS_NT+TS_EE	0.0506185	0.209177	0.241989	19	0.811381	0.935509
P33173	WT_NT+WT_EE_-_TS_NT+TS_EE	-0.272557	0.131946	-2.06567	49	0.0441694	0.236652
P34022	WT_NT+WT_EE_-_TS_NT+TS_EE	-0.0888416	0.156438	-0.567902	56	0.572372	0.811368
P34152	WT_NT+WT_EE_-_TS_NT+TS_EE	0.127658	0.421667	0.302746	14	0.766535	0.913658
P34884	WT_NT+WT_EE_-_TS_NT+TS_EE	0.0159744	0.124147	0.128673	57	0.898069	0.968722
P34914	WT_NT+WT_EE_-_TS_NT+TS_EE	-0.101739	0.280594	-0.362583	13	0.722743	0.901973
P35123	WT_NT+WT_EE_-_TS_NT+TS_EE	0.69453	0.347426	1.99907	15	0.0640549	0.290213
P35235	WT_NT+WT_EE_-_TS_NT+TS_EE	-0.0796884	0.128601	-0.619655	19	0.542845	0.79476
P35276	WT_NT+WT_EE_-_TS_NT+TS_EE	0.0333907	0.16388	0.203752	16	0.841117	0.946367
P35278	WT_NT+WT_EE_-_TS_NT+TS_EE	-0.437392	0.303183	-1.44267	16	0.168405	0.482591
P35279	WT_NT+WT_EE_-_TS_NT+TS_EE	-0.181216	0.356109	-0.508877	14	0.618763	0.847377
P35282	WT_NT+WT_EE_-_TS_NT+TS_EE	-0.288341	0.306749	-0.939991	15	0.362114	0.672263
P35283	WT_NT+WT_EE_-_TS_NT+TS_EE	0.0747782	0.424062	0.176338	16	0.862241	0.955983
P35288	WT_NT+WT_EE_-_TS_NT+TS_EE	-0.0363974	0.211372	-0.172196	13	0.865936	0.955983
P35293	WT_NT+WT_EE_-_TS_NT+TS_EE	0.108674	0.0892437	1.21772	88	0.226585	0.542589
P35436	WT_NT+WT_EE_-_TS_NT+TS_EE	-0.818348	0.497934	-1.64348	10	0.131311	0.421726
P35438	WT_NT+WT_EE_-_TS_NT+TS_EE	0.0368658	0.184746	0.199549	26	0.843386	0.948233
P35486	WT_NT+WT_EE_-_TS_NT+TS_EE	-0.0925456	0.0656481	-1.40972	258	0.159826	0.468697
P35505	WT_NT+WT_EE_-_TS_NT+TS_EE	0.0190264	0.405287	0.0469456	14	0.96322	0.985398
P35564	WT_NT+WT_EE_-_TS_NT+TS_EE	0.191023	0.102038	1.87207	278	0.0622464	0.285228
P35585	WT_NT+WT_EE_-_TS_NT+TS_EE	0.162375	0.320342	0.50688	14	0.620128	0.847377
P35700	WT_NT+WT_EE_-_TS_NT+TS_EE	0.122472	0.0814666	1.50334	178	0.134523	0.428391
P35762	WT_NT+WT_EE_-_TS_NT+TS_EE	0.253824	0.160001	1.58639	37	0.12116	0.405747
P35802	WT_NT+WT_EE_-_TS_NT+TS_EE	0.0196786	0.101048	0.194746	94	0.846012	0.948356
P35803	WT_NT+WT_EE_-_TS_NT+TS_EE	0.215934	0.226526	0.953242	38	0.346492	0.664818
P35922	WT_NT+WT_EE_-_TS_NT+TS_EE	0.0210889	0.25985	0.081158	15	0.936389	0.979551
P35979	WT_NT+WT_EE_-_TS_NT+TS_EE	-0.0218746	0.0904796	-0.241763	75	0.809624	0.934913
P35980	WT_NT+WT_EE_-_TS_NT+TS_EE	0.0832786	0.101672	0.819092	51	0.416545	0.704452
P36536	WT_NT+WT_EE_-_TS_NT+TS_EE	0.613786	0.253663	2.41969	32	0.0213916	0.15317
P36916	WT_NT+WT_EE_-_TS_NT+TS_EE	0.152115	0.223046	0.681988	14	0.506373	0.769946
P37040	WT_NT+WT_EE_-_TS_NT+TS_EE	-0.0636768	0.130712	-0.487153	50	0.628279	0.852665
P37804	WT_NT+WT_EE_-_TS_NT+TS_EE	2.05557	0.494737	4.15487	12	0.00133495	0.0241465
P38060	WT_NT+WT_EE_-_TS_NT+TS_EE	-0.384917	0.533657	-0.721282	10	0.487257	0.758607
P38647	WT_NT+WT_EE_-_TS_NT+TS_EE	0.000337488	0.0785975	0.00429388	270	0.996577	0.99856
P39053	WT_NT+WT_EE_-_TS_NT+TS_EE	0.0276715	0.0789427	0.350527	540	0.72608	0.901996
P39054	WT_NT+WT_EE_-_TS_NT+TS_EE	0.0502683	0.189166	0.265737	16	0.793836	0.928057
P39447	WT_NT+WT_EE_-_TS_NT+TS_EE	-0.644323	0.427065	-1.50872	15	0.152142	0.459488
P40124	WT_NT+WT_EE_-_TS_NT+TS_EE	0.0911503	0.0864746	1.05407	231	0.292952	0.616153
P40142	WT_NT+WT_EE_-_TS_NT+TS_EE	0.019719	0.0803251	0.245489	374	0.806212	0.934666
P40237	WT_NT+WT_EE_-_TS_NT+TS_EE	-0.0193449	0.101756	-0.19011	17	0.851475	0.952087
P40240	WT_NT+WT_EE_-_TS_NT+TS_EE	-0.33061	0.271967	-1.21563	18	0.239831	0.559028
P40336	WT_NT+WT_EE_-_TS_NT+TS_EE	0.115493	0.294641	0.39198	15	0.700586	0.887594
P41105	WT_NT+WT_EE_-_TS_NT+TS_EE	-0.179865	0.300282	-0.598987	16	0.557568	0.801392
P41216	WT_NT+WT_EE_-_TS_NT+TS_EE	0.0769714	0.112147	0.686346	17	0.501749	0.768717
P42125	WT_NT+WT_EE_-_TS_NT+TS_EE	-0.107793	0.249978	-0.431209	60	0.667862	0.879461
P42208	WT_NT+WT_EE_-_TS_NT+TS_EE	-0.019035	0.124868	-0.152441	104	0.879134	0.960729
P42669	WT_NT+WT_EE_-_TS_NT+TS_EE	0.0259799	0.105042	0.247329	125	0.805059	0.934666
P42859	WT_NT+WT_EE_-_TS_NT+TS_EE	0.503899	0.293638	1.71605	17	0.104317	0.374384
P42932	WT_NT+WT_EE_-_TS_NT+TS_EE	-0.0537585	0.0820357	-0.655305	216	0.512968	0.7758
P43006	WT_NT+WT_EE_-_TS_NT+TS_EE	-0.0528056	0.0885376	-0.59642	204	0.551556	0.801006
P43024	WT_NT+WT_EE_-_TS_NT+TS_EE	-0.30948	0.202273	-1.53001	55	0.131746	0.422523
P43274	WT_NT+WT_EE_-_TS_NT+TS_EE	-0.162079	0.213387	-0.759555	16	0.458566	0.737424
P45376	WT_NT+WT_EE_-_TS_NT+TS_EE	0.416375	0.137534	3.02743	125	0.00299619	0.0442771
P45377	WT_NT+WT_EE_-_TS_NT+TS_EE	-0.142572	0.291196	-0.489609	13	0.632569	0.856142
P45591	WT_NT+WT_EE_-_TS_NT+TS_EE	-0.192014	0.139131	-1.38009	16	0.186538	0.502696
P45878	WT_NT+WT_EE_-_TS_NT+TS_EE	-0.243374	0.121522	-2.00271	54	0.0502393	0.249651
P46061	WT_NT+WT_EE_-_TS_NT+TS_EE	0.323214	0.175768	1.83886	12	0.090799	0.344763
P46096	WT_NT+WT_EE_-_TS_NT+TS_EE	0.0626328	0.0822458	0.761532	277	0.446987	0.726555
P46097	WT_NT+WT_EE_-_TS_NT+TS_EE	0.473479	0.170955	2.7696	32	0.00926306	0.0962353
P46460	WT_NT+WT_EE_-_TS_NT+TS_EE	-0.0732775	0.0624037	-1.17425	750	0.240668	0.559505
P46471	WT_NT+WT_EE_-_TS_NT+TS_EE	-0.00856289	0.146	-0.05865	18	0.953877	0.982677
P46638	WT_NT+WT_EE_-_TS_NT+TS_EE	-0.00496373	0.0841546	-0.0589834	141	0.953049	0.982677
P46660	WT_NT+WT_EE_-_TS_NT+TS_EE	-0.312185	0.0669875	-4.66034	340	4.53919e-06	0.000342104
P46664	WT_NT+WT_EE_-_TS_NT+TS_EE	0.119315	0.105646	1.12938	122	0.260953	0.581967
P46737	WT_NT+WT_EE_-_TS_NT+TS_EE	0.466371	0.244088	1.91067	12	0.0802282	0.325082
P46935	WT_NT+WT_EE_-_TS_NT+TS_EE	0.422276	0.156202	2.70339	16	0.0156627	0.127622
P47199	WT_NT+WT_EE_-_TS_NT+TS_EE	-0.0403208	0.131255	-0.307195	52	0.759922	0.913658
P47708	WT_NT+WT_EE_-_TS_NT+TS_EE	0.176802	0.0805393	2.19523	186	0.0293851	0.190919
P47738	WT_NT+WT_EE_-_TS_NT+TS_EE	0.0102537	0.0595993	0.172044	265	0.863535	0.955983
P47740	WT_NT+WT_EE_-_TS_NT+TS_EE	0.447511	0.117456	3.81003	31	0.000617573	0.0149344
P47746	WT_NT+WT_EE_-_TS_NT+TS_EE	-0.390358	0.197871	-1.9728	15	0.0672412	0.297277
P47753	WT_NT+WT_EE_-_TS_NT+TS_EE	-0.787781	0.426386	-1.84758	15	0.0844801	0.333103
P47754	WT_NT+WT_EE_-_TS_NT+TS_EE	-0.10113	0.103745	-0.974792	128	0.331502	0.651762
P47757	WT_NT+WT_EE_-_TS_NT+TS_EE	-0.0273173	0.0750794	-0.363846	156	0.716466	0.89952
P47791	WT_NT+WT_EE_-_TS_NT+TS_EE	0.106842	0.153017	0.69824	65	0.487518	0.758607
P47809	WT_NT+WT_EE_-_TS_NT+TS_EE	0.207972	0.0871825	2.38548	72	0.01969	0.145964
P47857	WT_NT+WT_EE_-_TS_NT+TS_EE	0.187835	0.0784459	2.39445	348	0.0171737	0.135296
P47867	WT_NT+WT_EE_-_TS_NT+TS_EE	0.333682	0.2767	1.20593	14	0.247828	0.564859
P47911	WT_NT+WT_EE_-_TS_NT+TS_EE	0.026883	0.106042	0.253513	36	0.801314	0.932575
P47915	WT_NT+WT_EE_-_TS_NT+TS_EE	-0.216367	0.668993	-0.323422	12	0.751943	0.910066
P47941	WT_NT+WT_EE_-_TS_NT+TS_EE	-0.680027	0.387161	-1.75645	14	0.100853	0.364263
P47955	WT_NT+WT_EE_-_TS_NT+TS_EE	-0.126794	0.0933298	-1.35856	57	0.179639	0.49639
P47962	WT_NT+WT_EE_-_TS_NT+TS_EE	-0.0310497	0.133035	-0.233395	51	0.816389	0.937334
P47963	WT_NT+WT_EE_-_TS_NT+TS_EE	0.14455	0.0858078	1.68458	90	0.0955345	0.354685
P48024	WT_NT+WT_EE_-_TS_NT+TS_EE	0.335491	0.0672105	4.99165	13	0.000246567	0.00714728
P48036	WT_NT+WT_EE_-_TS_NT+TS_EE	0.0213818	0.0862315	0.247958	126	0.804571	0.934666
P48318	WT_NT+WT_EE_-_TS_NT+TS_EE	0.550116	0.156504	3.51502	63	0.000820515	0.0174812
P48320	WT_NT+WT_EE_-_TS_NT+TS_EE	0.099862	0.145258	0.687482	116	0.493151	0.759801
P48428	WT_NT+WT_EE_-_TS_NT+TS_EE	0.260479	0.240478	1.08317	29	0.287656	0.612997
P48453	WT_NT+WT_EE_-_TS_NT+TS_EE	-0.10161	0.0893983	-1.1366	125	0.257878	0.578561
P48542	WT_NT+WT_EE_-_TS_NT+TS_EE	-1.09543	0.409475	-2.67519	12	0.0202157	0.147921
P48543	WT_NT+WT_EE_-_TS_NT+TS_EE	0.220065	0.286803	0.767302	16	0.454076	0.733571
P48678	WT_NT+WT_EE_-_TS_NT+TS_EE	0.320696	0.105654	3.03536	61	0.00352937	0.0486579
P48722	WT_NT+WT_EE_-_TS_NT+TS_EE	0.155156	0.0813857	1.90643	333	0.0574556	0.272114
P48755	WT_NT+WT_EE_-_TS_NT+TS_EE	-0.265905	0.300868	-0.883793	13	0.39286	0.696
P48758	WT_NT+WT_EE_-_TS_NT+TS_EE	-1.0616	0.0651007	-16.3071	243	0	0
P48771	WT_NT+WT_EE_-_TS_NT+TS_EE	0.324094	0.165744	1.9554	19	0.0654063	0.292839
P48774	WT_NT+WT_EE_-_TS_NT+TS_EE	0.644567	0.151464	4.25558	156	3.58506e-05	0.00172464
P48962	WT_NT+WT_EE_-_TS_NT+TS_EE	0.144534	0.123194	1.17322	114	0.243152	0.560039
P49312	WT_NT+WT_EE_-_TS_NT+TS_EE	-0.27618	0.0989176	-2.79202	127	0.00604802	0.0723656
P49442	WT_NT+WT_EE_-_TS_NT+TS_EE	0.0970576	0.143785	0.67502	72	0.501825	0.768717
P49443	WT_NT+WT_EE_-_TS_NT+TS_EE	0.0772961	0.165011	0.468431	15	0.646211	0.866084
P49615	WT_NT+WT_EE_-_TS_NT+TS_EE	-0.0764241	0.12253	-0.623715	71	0.534814	0.790813
P49722	WT_NT+WT_EE_-_TS_NT+TS_EE	-0.0891169	0.144766	-0.615593	72	0.540104	0.793195
P50114	WT_NT+WT_EE_-_TS_NT+TS_EE	-0.579034	0.170773	-3.39067	19	0.00306855	0.0444994
P50153	WT_NT+WT_EE_-_TS_NT+TS_EE	0.765523	0.385266	1.987	16	0.0643213	0.290213
P50247	WT_NT+WT_EE_-_TS_NT+TS_EE	0.388897	0.164777	2.36014	125	0.019816	0.146418
P50396	WT_NT+WT_EE_-_TS_NT+TS_EE	-0.123846	0.0796844	-1.55421	317	0.121133	0.405747
P50429	WT_NT+WT_EE_-_TS_NT+TS_EE	-0.271116	0.274261	-0.988533	11	0.344137	0.663016
P50516	WT_NT+WT_EE_-_TS_NT+TS_EE	-0.144133	0.0661795	-2.1779	495	0.0298846	0.192505
P50518	WT_NT+WT_EE_-_TS_NT+TS_EE	-0.111699	0.128907	-0.866512	110	0.388095	0.694731
P50544	WT_NT+WT_EE_-_TS_NT+TS_EE	-0.24086	0.142586	-1.68923	49	0.0975299	0.358561
P50571	WT_NT+WT_EE_-_TS_NT+TS_EE	-0.451809	0.171177	-2.63942	29	0.0132251	0.117263
P50580	WT_NT+WT_EE_-_TS_NT+TS_EE	-0.280773	0.592066	-0.474226	15	0.642168	0.863224
P51150	WT_NT+WT_EE_-_TS_NT+TS_EE	-0.067151	0.07661	-0.87653	161	0.382048	0.691608
P51174	WT_NT+WT_EE_-_TS_NT+TS_EE	0.241146	0.204263	1.18056	37	0.24531	0.562725
P51410	WT_NT+WT_EE_-_TS_NT+TS_EE	-0.101774	0.0798472	-1.27461	14	0.223196	0.541086
P51660	WT_NT+WT_EE_-_TS_NT+TS_EE	0.2336	0.182724	1.27843	14	0.221886	0.540952
P51830	WT_NT+WT_EE_-_TS_NT+TS_EE	-0.3101	0.223564	-1.38707	15	0.185686	0.501597
P51855	WT_NT+WT_EE_-_TS_NT+TS_EE	0.0556793	0.0579184	0.96134	30	0.344066	0.663016
P51859	WT_NT+WT_EE_-_TS_NT+TS_EE	0.356766	0.197148	1.80964	66	0.0749056	0.311326
P51863	WT_NT+WT_EE_-_TS_NT+TS_EE	-0.569829	0.0970873	-5.86924	147	2.79397e-08	6.31717e-06
P51880	WT_NT+WT_EE_-_TS_NT+TS_EE	-0.0273398	0.166835	-0.163874	11	0.872803	0.957797
P51881	WT_NT+WT_EE_-_TS_NT+TS_EE	0.154708	0.127304	1.21526	121	0.226633	0.542589
P51906	WT_NT+WT_EE_-_TS_NT+TS_EE	0.108955	0.406174	0.268247	16	0.791937	0.92675
P52196	WT_NT+WT_EE_-_TS_NT+TS_EE	-0.0298004	0.146	-0.204113	36	0.839415	0.94612
P52480	WT_NT+WT_EE_-_TS_NT+TS_EE	-0.00933303	0.061706	-0.15125	559	0.879833	0.960729
P52503	WT_NT+WT_EE_-_TS_NT+TS_EE	-0.347063	0.20447	-1.69738	33	0.0990385	0.360622
P52760	WT_NT+WT_EE_-_TS_NT+TS_EE	0.0321236	0.0802539	0.400275	36	0.691319	0.885575
P53026	WT_NT+WT_EE_-_TS_NT+TS_EE	-0.0193633	0.144091	-0.134383	53	0.893609	0.965857
P53395	WT_NT+WT_EE_-_TS_NT+TS_EE	-0.00434072	0.13141	-0.0330318	49	0.973783	0.988207
P53810	WT_NT+WT_EE_-_TS_NT+TS_EE	-0.0579571	0.129911	-0.446128	156	0.656124	0.872775
P53986	WT_NT+WT_EE_-_TS_NT+TS_EE	-0.183757	0.117575	-1.56289	31	0.12823	0.417573
P53994	WT_NT+WT_EE_-_TS_NT+TS_EE	-0.203588	0.0956318	-2.12887	47	0.0385345	0.221599
P53996	WT_NT+WT_EE_-_TS_NT+TS_EE	-0.137883	0.227883	-0.605062	15	0.554182	0.801006
P54071	WT_NT+WT_EE_-_TS_NT+TS_EE	-0.201025	0.0848356	-2.36958	156	0.0190316	0.142485
P54227	WT_NT+WT_EE_-_TS_NT+TS_EE	0.276786	0.10829	2.55596	19	0.0193132	0.143764
P54728	WT_NT+WT_EE_-_TS_NT+TS_EE	0.340575	0.089711	3.79636	15	0.00175626	0.0296336
P54775	WT_NT+WT_EE_-_TS_NT+TS_EE	0.25455	0.153311	1.66036	69	0.101381	0.365585
P54823	WT_NT+WT_EE_-_TS_NT+TS_EE	0.205971	0.101006	2.0392	31	0.0500326	0.249651
P54923	WT_NT+WT_EE_-_TS_NT+TS_EE	-0.148698	0.20898	-0.711539	26	0.483086	0.757086
P55012	WT_NT+WT_EE_-_TS_NT+TS_EE	-0.410986	0.430716	-0.954193	16	0.354181	0.670363
P55066	WT_NT+WT_EE_-_TS_NT+TS_EE	-0.0589196	0.0934964	-0.630181	214	0.529249	0.7849
P55088	WT_NT+WT_EE_-_TS_NT+TS_EE	-0.13766	0.161072	-0.854649	49	0.396905	0.696
P55258	WT_NT+WT_EE_-_TS_NT+TS_EE	0.438272	0.499799	0.876897	15	0.39437	0.696
P55264	WT_NT+WT_EE_-_TS_NT+TS_EE	0.482399	0.151751	3.17889	101	0.0019628	0.0324474
P55302	WT_NT+WT_EE_-_TS_NT+TS_EE	-0.373727	0.178833	-2.08981	27	0.0461872	0.241176
P55821	WT_NT+WT_EE_-_TS_NT+TS_EE	-0.139434	0.272114	-0.512411	16	0.615364	0.845546
P56135	WT_NT+WT_EE_-_TS_NT+TS_EE	-0.344994	0.179572	-1.92121	19	0.0698375	0.299553
P56371	WT_NT+WT_EE_-_TS_NT+TS_EE	0.182003	0.291769	0.623793	13	0.543554	0.794939
P56375	WT_NT+WT_EE_-_TS_NT+TS_EE	-0.0491528	0.0699029	-0.703157	34	0.486745	0.758607
P56376	WT_NT+WT_EE_-_TS_NT+TS_EE	0.152302	0.0802394	1.89809	17	0.0747977	0.311326
P56379	WT_NT+WT_EE_-_TS_NT+TS_EE	0.0304579	0.0514818	0.591626	19	0.561075	0.804433
P56380	WT_NT+WT_EE_-_TS_NT+TS_EE	-0.296634	0.185497	-1.59913	31	0.119935	0.404133
P56387	WT_NT+WT_EE_-_TS_NT+TS_EE	0.0242874	0.189741	0.128003	16	0.899742	0.968722
P56391	WT_NT+WT_EE_-_TS_NT+TS_EE	-0.303097	0.12256	-2.47306	74	0.0156917	0.127622
P56394	WT_NT+WT_EE_-_TS_NT+TS_EE	0.188216	0.290896	0.647023	13	0.528877	0.7849
P56395	WT_NT+WT_EE_-_TS_NT+TS_EE	-0.218499	0.2753	-0.793677	19	0.437184	0.717092
P56399	WT_NT+WT_EE_-_TS_NT+TS_EE	0.0413782	0.0840308	0.492418	316	0.622766	0.848948
P56480	WT_NT+WT_EE_-_TS_NT+TS_EE	-0.0634709	0.0691213	-0.918254	433	0.358997	0.672019
P56564	WT_NT+WT_EE_-_TS_NT+TS_EE	0.226911	0.112547	2.01615	148	0.0455935	0.239363
P56565	WT_NT+WT_EE_-_TS_NT+TS_EE	-0.128764	0.392867	-0.327755	16	0.747347	0.909446
P56695	WT_NT+WT_EE_-_TS_NT+TS_EE	1.20675	0.240792	5.01157	16	0.000127849	0.00434048
P56812	WT_NT+WT_EE_-_TS_NT+TS_EE	-0.0127332	0.223773	-0.0569022	29	0.955013	0.983218
P56873	WT_NT+WT_EE_-_TS_NT+TS_EE	-0.0910818	0.239384	-0.380483	14	0.709297	0.89398
P56959	WT_NT+WT_EE_-_TS_NT+TS_EE	-0.338169	0.06064	-5.57668	32	3.70933e-06	0.000307493
P57746	WT_NT+WT_EE_-_TS_NT+TS_EE	-0.322069	0.0834196	-3.86084	184	0.000156331	0.00504949
P57759	WT_NT+WT_EE_-_TS_NT+TS_EE	-0.207878	0.0998183	-2.08256	34	0.0448853	0.239068
P57776	WT_NT+WT_EE_-_TS_NT+TS_EE	-0.119046	0.144152	-0.825831	96	0.410947	0.702193
P57780	WT_NT+WT_EE_-_TS_NT+TS_EE	-0.14063	0.110511	-1.27255	182	0.204802	0.518542
P58044	WT_NT+WT_EE_-_TS_NT+TS_EE	-0.386889	0.170208	-2.27303	25	0.0318782	0.200733
P58252	WT_NT+WT_EE_-_TS_NT+TS_EE	0.0616269	0.0783866	0.786191	471	0.432151	0.7136
P58281	WT_NT+WT_EE_-_TS_NT+TS_EE	0.246271	0.0828691	2.97181	346	0.0031677	0.0456189
P58389	WT_NT+WT_EE_-_TS_NT+TS_EE	0.0875671	0.12724	0.688204	96	0.492984	0.759801
P58404	WT_NT+WT_EE_-_TS_NT+TS_EE	0.349009	0.175097	1.99323	29	0.0557193	0.266451
P58771	WT_NT+WT_EE_-_TS_NT+TS_EE	0.250388	0.192849	1.29837	16	0.212564	0.531646
P58871	WT_NT+WT_EE_-_TS_NT+TS_EE	0.222163	0.19395	1.14546	11	0.276327	0.599017
P59017	WT_NT+WT_EE_-_TS_NT+TS_EE	0.151578	0.126447	1.19874	65	0.23498	0.555063
P59108	WT_NT+WT_EE_-_TS_NT+TS_EE	0.0240324	0.211539	0.113607	16	0.910962	0.970161
P59279	WT_NT+WT_EE_-_TS_NT+TS_EE	-0.254784	0.354196	-0.719331	15	0.482995	0.757086
P59325	WT_NT+WT_EE_-_TS_NT+TS_EE	0.0424876	0.156757	0.271041	55	0.787374	0.923963
P59764	WT_NT+WT_EE_-_TS_NT+TS_EE	0.201346	0.162158	1.24167	45	0.220793	0.539689
P59999	WT_NT+WT_EE_-_TS_NT+TS_EE	0.237698	0.0839934	2.82996	108	0.00555223	0.0690934
P60041	WT_NT+WT_EE_-_TS_NT+TS_EE	0.506294	0.412429	1.22759	16	0.237355	0.555865
P60122	WT_NT+WT_EE_-_TS_NT+TS_EE	0.589521	0.476017	1.23845	11	0.241329	0.559635
P60202	WT_NT+WT_EE_-_TS_NT+TS_EE	-0.0137885	0.0793073	-0.173862	132	0.862241	0.955983
P60229	WT_NT+WT_EE_-_TS_NT+TS_EE	0.300635	0.293241	1.02522	16	0.320512	0.643015
P60335	WT_NT+WT_EE_-_TS_NT+TS_EE	0.171414	0.0812242	2.11038	75	0.0381598	0.2201
P60469	WT_NT+WT_EE_-_TS_NT+TS_EE	0.0997127	0.0959284	1.03945	70	0.302173	0.622879
P60487	WT_NT+WT_EE_-_TS_NT+TS_EE	0.16311	0.131346	1.24184	84	0.217753	0.537978
P60521	WT_NT+WT_EE_-_TS_NT+TS_EE	0.220915	0.345503	0.6394	10	0.536934	0.790813
P60710	WT_NT+WT_EE_-_TS_NT+TS_EE	-0.376322	0.453775	-0.829313	16	0.419129	0.707201
P60761	WT_NT+WT_EE_-_TS_NT+TS_EE	-0.146232	2.07322	-0.0705339	10	0.945159	0.981178
P60766	WT_NT+WT_EE_-_TS_NT+TS_EE	-0.13407	0.122098	-1.09805	104	0.274717	0.597245
P60824	WT_NT+WT_EE_-_TS_NT+TS_EE	-0.302443	0.335815	-0.900626	14	0.383019	0.691608
P60840	WT_NT+WT_EE_-_TS_NT+TS_EE	0.00772172	0.236879	0.0325977	16	0.974399	0.988387
P60843	WT_NT+WT_EE_-_TS_NT+TS_EE	0.155352	0.111982	1.3873	83	0.169065	0.482866
P60867	WT_NT+WT_EE_-_TS_NT+TS_EE	-0.0966324	0.10944	-0.882974	35	0.383275	0.691608
P60879	WT_NT+WT_EE_-_TS_NT+TS_EE	0.058871	0.0660839	0.890853	245	0.373882	0.686716
P60904	WT_NT+WT_EE_-_TS_NT+TS_EE	0.170507	0.121586	1.40236	37	0.169142	0.482866
P61021	WT_NT+WT_EE_-_TS_NT+TS_EE	-0.28993	0.103533	-2.80036	11	0.0172637	0.135532
P61022	WT_NT+WT_EE_-_TS_NT+TS_EE	-0.304689	0.150345	-2.02661	14	0.0621908	0.285228
P61027	WT_NT+WT_EE_-_TS_NT+TS_EE	-0.109957	0.166272	-0.661306	56	0.511128	0.77509
P61028	WT_NT+WT_EE_-_TS_NT+TS_EE	0.0154979	0.175737	0.0881879	18	0.930701	0.978751
P61082	WT_NT+WT_EE_-_TS_NT+TS_EE	0.0440993	0.108242	0.407412	100	0.684576	0.88433
P61087	WT_NT+WT_EE_-_TS_NT+TS_EE	0.061881	0.149915	0.412774	16	0.68525	0.88433
P61089	WT_NT+WT_EE_-_TS_NT+TS_EE	0.130494	0.117858	1.10722	88	0.271217	0.5941
P61161	WT_NT+WT_EE_-_TS_NT+TS_EE	0.206224	0.0790645	2.6083	131	0.0101561	0.0997473
P61164	WT_NT+WT_EE_-_TS_NT+TS_EE	-0.0592178	0.197376	-0.300025	28	0.766374	0.913658
P61202	WT_NT+WT_EE_-_TS_NT+TS_EE	0.230861	0.240851	0.958523	47	0.342704	0.661703
P61205	WT_NT+WT_EE_-_TS_NT+TS_EE	0.0389256	0.829325	0.0469364	11	0.963405	0.985398
P61211	WT_NT+WT_EE_-_TS_NT+TS_EE	0.647937	0.341407	1.89784	16	0.0759104	0.314347
P61222	WT_NT+WT_EE_-_TS_NT+TS_EE	0.247327	0.120396	2.05429	68	0.0437941	0.23661
P61226	WT_NT+WT_EE_-_TS_NT+TS_EE	-0.135443	0.110182	-1.22927	17	0.235713	0.555312
P61255	WT_NT+WT_EE_-_TS_NT+TS_EE	0.101874	0.045056	2.26106	14	0.0402059	0.225572
P61264	WT_NT+WT_EE_-_TS_NT+TS_EE	0.154498	0.11524	1.34066	196	0.181582	0.497645
P61294	WT_NT+WT_EE_-_TS_NT+TS_EE	-0.0507553	0.126221	-0.402114	19	0.692088	0.885575
P61358	WT_NT+WT_EE_-_TS_NT+TS_EE	-0.274642	0.0677477	-4.0539	55	0.000159885	0.00509156
P61750	WT_NT+WT_EE_-_TS_NT+TS_EE	0.201654	0.136427	1.47811	31	0.149469	0.454844
P61759	WT_NT+WT_EE_-_TS_NT+TS_EE	0.299859	0.134978	2.22154	45	0.0313879	0.199348
P61922	WT_NT+WT_EE_-_TS_NT+TS_EE	0.120029	0.0739185	1.62381	416	0.105175	0.374673
P61957	WT_NT+WT_EE_-_TS_NT+TS_EE	0.151825	0.136243	1.11437	16	0.281581	0.607231
P61961	WT_NT+WT_EE_-_TS_NT+TS_EE	-0.114823	0.106193	-1.08128	17	0.294675	0.61684
P61963	WT_NT+WT_EE_-_TS_NT+TS_EE	-0.802322	0.380388	-2.10922	10	0.0611223	0.283309
P61967	WT_NT+WT_EE_-_TS_NT+TS_EE	0.128734	0.365801	0.351925	16	0.729487	0.903765
P61971	WT_NT+WT_EE_-_TS_NT+TS_EE	0.00563935	0.11213	0.0502931	71	0.96003	0.985398
P61979	WT_NT+WT_EE_-_TS_NT+TS_EE	-0.0473376	0.0840048	-0.563511	256	0.573581	0.81217
P61982	WT_NT+WT_EE_-_TS_NT+TS_EE	-0.159988	0.122647	-1.30446	145	0.194142	0.510008
P62046	WT_NT+WT_EE_-_TS_NT+TS_EE	-0.0905135	0.299747	-0.301967	16	0.766567	0.913658
P62073	WT_NT+WT_EE_-_TS_NT+TS_EE	-0.0866648	0.265853	-0.325988	19	0.747997	0.909747
P62075	WT_NT+WT_EE_-_TS_NT+TS_EE	0.0595243	0.0739644	0.804769	32	0.426892	0.711676
P62077	WT_NT+WT_EE_-_TS_NT+TS_EE	-0.450719	0.260988	-1.72697	12	0.109799	0.384891
P62082	WT_NT+WT_EE_-_TS_NT+TS_EE	0.0160337	0.114118	0.140501	57	0.88876	0.964833
P62137	WT_NT+WT_EE_-_TS_NT+TS_EE	0.0968609	0.155595	0.622521	55	0.536172	0.790813
P62141	WT_NT+WT_EE_-_TS_NT+TS_EE	0.0192105	0.0991629	0.193727	56	0.847091	0.949094
P62192	WT_NT+WT_EE_-_TS_NT+TS_EE	0.220627	0.0894433	2.46666	74	0.0159525	0.129278
P62196	WT_NT+WT_EE_-_TS_NT+TS_EE	-0.313828	0.153117	-2.04959	70	0.0441525	0.236652
P62204	WT_NT+WT_EE_-_TS_NT+TS_EE	-0.0421593	0.0859119	-0.490727	130	0.624447	0.850015
P62242	WT_NT+WT_EE_-_TS_NT+TS_EE	-0.00603488	0.0862984	-0.0699304	119	0.944366	0.981178
P62245	WT_NT+WT_EE_-_TS_NT+TS_EE	0.156334	0.108472	1.44124	48	0.156009	0.464738
P62259	WT_NT+WT_EE_-_TS_NT+TS_EE	-0.0850558	0.055098	-1.54372	274	0.123811	0.410015
P62264	WT_NT+WT_EE_-_TS_NT+TS_EE	-0.188255	0.0752658	-2.5012	36	0.0170645	0.135296
P62267	WT_NT+WT_EE_-_TS_NT+TS_EE	-0.235017	0.105478	-2.2281	19	0.0381516	0.2201
P62270	WT_NT+WT_EE_-_TS_NT+TS_EE	0.008007	0.101628	0.0787875	54	0.937493	0.979968
P62274	WT_NT+WT_EE_-_TS_NT+TS_EE	0.473341	0.291723	1.62257	13	0.128671	0.417996
P62281	WT_NT+WT_EE_-_TS_NT+TS_EE	0.0570378	0.0876092	0.651048	19	0.522812	0.780708
P62301	WT_NT+WT_EE_-_TS_NT+TS_EE	0.0998889	0.119864	0.833353	38	0.409853	0.702193
P62305	WT_NT+WT_EE_-_TS_NT+TS_EE	0.304839	0.142868	2.13371	15	0.0497865	0.249043
P62307	WT_NT+WT_EE_-_TS_NT+TS_EE	-0.0792723	0.316567	-0.250413	16	0.805455	0.934666
P62309	WT_NT+WT_EE_-_TS_NT+TS_EE	0.500228	0.31564	1.5848	15	0.133863	0.427492
P62315	WT_NT+WT_EE_-_TS_NT+TS_EE	0.432145	0.330765	1.3065	15	0.21106	0.529642
P62317	WT_NT+WT_EE_-_TS_NT+TS_EE	0.103215	0.15525	0.664829	13	0.51778	0.778191
P62320	WT_NT+WT_EE_-_TS_NT+TS_EE	-0.276175	0.143652	-1.92253	17	0.0714592	0.302564
P62331	WT_NT+WT_EE_-_TS_NT+TS_EE	0.190954	0.106525	1.79258	52	0.078858	0.32359
P62334	WT_NT+WT_EE_-_TS_NT+TS_EE	-0.1822	0.15838	-1.1504	66	0.254129	0.572868
P62482	WT_NT+WT_EE_-_TS_NT+TS_EE	0.0437608	0.14622	0.299281	143	0.76516	0.913658
P62484	WT_NT+WT_EE_-_TS_NT+TS_EE	0.162507	0.139476	1.16513	48	0.249726	0.566898
P62627	WT_NT+WT_EE_-_TS_NT+TS_EE	-0.00712248	0.111372	-0.0639522	30	0.949433	0.982213
P62631	WT_NT+WT_EE_-_TS_NT+TS_EE	0.0406694	0.0995386	0.40858	146	0.683447	0.88433
P62702	WT_NT+WT_EE_-_TS_NT+TS_EE	-0.182315	0.116558	-1.56416	178	0.119556	0.403458
P62715	WT_NT+WT_EE_-_TS_NT+TS_EE	-0.100045	0.277532	-0.360482	15	0.723512	0.901973
P62717	WT_NT+WT_EE_-_TS_NT+TS_EE	-0.224033	0.339772	-0.659363	12	0.522115	0.780708
P62743	WT_NT+WT_EE_-_TS_NT+TS_EE	0.191203	0.0955194	2.00172	73	0.0490311	0.245808
P62746	WT_NT+WT_EE_-_TS_NT+TS_EE	-0.00854446	0.0717426	-0.119099	108	0.905418	0.968843
P62748	WT_NT+WT_EE_-_TS_NT+TS_EE	0.0357385	0.0672611	0.531339	30	0.599096	0.833416
P62751	WT_NT+WT_EE_-_TS_NT+TS_EE	0.224725	0.17861	1.25819	36	0.216424	0.53714
P62754	WT_NT+WT_EE_-_TS_NT+TS_EE	0.132388	0.170926	0.774533	38	0.443409	0.721776
P62761	WT_NT+WT_EE_-_TS_NT+TS_EE	0.243687	0.0760842	3.20286	171	0.00162302	0.0280126
P62774	WT_NT+WT_EE_-_TS_NT+TS_EE	-0.275139	0.154186	-1.78446	73	0.0785044	0.322724
P62806	WT_NT+WT_EE_-_TS_NT+TS_EE	-1.33977	0.240845	-5.56279	56	7.7275e-07	8.73594e-05
P62814	WT_NT+WT_EE_-_TS_NT+TS_EE	-0.188312	0.0710545	-2.65025	371	0.00838745	0.0906462
P62821	WT_NT+WT_EE_-_TS_NT+TS_EE	0.0467172	0.3274	0.142691	30	0.887488	0.964716
P62823	WT_NT+WT_EE_-_TS_NT+TS_EE	0.187993	0.167155	1.12466	52	0.265899	0.588255
P62827	WT_NT+WT_EE_-_TS_NT+TS_EE	0.0239634	0.0785585	0.305038	86	0.761074	0.913658
P62830	WT_NT+WT_EE_-_TS_NT+TS_EE	-0.158101	0.114415	-1.38182	19	0.18306	0.500482
P62835	WT_NT+WT_EE_-_TS_NT+TS_EE	0.379009	0.41794	0.90685	16	0.377942	0.689134
P62838	WT_NT+WT_EE_-_TS_NT+TS_EE	0.160598	0.184429	0.870782	17	0.396004	0.696
P62843	WT_NT+WT_EE_-_TS_NT+TS_EE	-0.0579645	0.260831	-0.22223	12	0.827872	0.942507
P62849	WT_NT+WT_EE_-_TS_NT+TS_EE	-0.168578	0.201416	-0.836964	16	0.41494	0.704452
P62852	WT_NT+WT_EE_-_TS_NT+TS_EE	-0.0439203	0.104562	-0.420041	18	0.679427	0.883981
P62855	WT_NT+WT_EE_-_TS_NT+TS_EE	-0.163856	0.151974	-1.07819	18	0.295188	0.61684
P62858	WT_NT+WT_EE_-_TS_NT+TS_EE	0.0724083	0.0415255	1.74371	13	0.104793	0.374673
P62869	WT_NT+WT_EE_-_TS_NT+TS_EE	-0.156653	0.0905376	-1.73026	67	0.0881879	0.337954
P62874	WT_NT+WT_EE_-_TS_NT+TS_EE	-0.210186	0.106937	-1.96551	114	0.0517872	0.254545
P62880	WT_NT+WT_EE_-_TS_NT+TS_EE	-0.321781	0.163838	-1.96402	74	0.0532837	0.259085
P62881	WT_NT+WT_EE_-_TS_NT+TS_EE	0.0465389	0.145581	0.319676	84	0.750008	0.909849
P62889	WT_NT+WT_EE_-_TS_NT+TS_EE	-0.231805	0.101978	-2.27309	16	0.0371567	0.217084
P62897	WT_NT+WT_EE_-_TS_NT+TS_EE	-0.345712	0.269072	-1.28483	76	0.202754	0.517881
P62900	WT_NT+WT_EE_-_TS_NT+TS_EE	-0.223067	0.106169	-2.10106	15	0.0529494	0.258177
P62908	WT_NT+WT_EE_-_TS_NT+TS_EE	0.0192345	0.0988114	0.194659	126	0.845973	0.948356
P62911	WT_NT+WT_EE_-_TS_NT+TS_EE	0.0522541	0.226083	0.231128	15	0.820339	0.937763
P62918	WT_NT+WT_EE_-_TS_NT+TS_EE	-0.0366849	0.13007	-0.28204	53	0.779012	0.920855
P62962	WT_NT+WT_EE_-_TS_NT+TS_EE	-0.0177263	0.0982156	-0.180484	93	0.857165	0.954235
P62983	WT_NT+WT_EE_-_TS_NT+TS_EE	0.0353932	0.089631	0.394876	94	0.693829	0.885797
P62996	WT_NT+WT_EE_-_TS_NT+TS_EE	0.133706	0.253553	0.527329	15	0.605678	0.838602
P63001	WT_NT+WT_EE_-_TS_NT+TS_EE	0.0787045	0.112161	0.701712	73	0.48509	0.758607
P63005	WT_NT+WT_EE_-_TS_NT+TS_EE	-0.209813	0.112252	-1.86913	129	0.0638727	0.289992
P63011	WT_NT+WT_EE_-_TS_NT+TS_EE	0.00354888	0.099702	0.0355949	75	0.9717	0.987819
P63017	WT_NT+WT_EE_-_TS_NT+TS_EE	0.119257	0.072089	1.6543	320	0.0990476	0.360622
P63024	WT_NT+WT_EE_-_TS_NT+TS_EE	0.31494	0.374416	0.841149	9	0.42205	0.70843
P63028	WT_NT+WT_EE_-_TS_NT+TS_EE	-0.306766	0.174766	-1.7553	71	0.0835215	0.332468
P63037	WT_NT+WT_EE_-_TS_NT+TS_EE	0.0326639	0.189177	0.172663	53	0.863574	0.955983
P63038	WT_NT+WT_EE_-_TS_NT+TS_EE	0.0817683	0.0807003	1.01323	331	0.311688	0.631774
P63040	WT_NT+WT_EE_-_TS_NT+TS_EE	-0.2586	0.205013	-1.26138	51	0.212911	0.531925
P63044	WT_NT+WT_EE_-_TS_NT+TS_EE	-0.351071	0.344079	-1.02032	19	0.320393	0.643015
P63046	WT_NT+WT_EE_-_TS_NT+TS_EE	-0.0463613	0.234595	-0.197623	33	0.844553	0.948356
P63054	WT_NT+WT_EE_-_TS_NT+TS_EE	-0.677192	0.136799	-4.95028	38	1.55051e-05	0.000898899
P63073	WT_NT+WT_EE_-_TS_NT+TS_EE	0.219978	0.188409	1.16755	15	0.261213	0.581967
P63082	WT_NT+WT_EE_-_TS_NT+TS_EE	-0.345277	0.351308	-0.982831	18	0.338718	0.657938
P63085	WT_NT+WT_EE_-_TS_NT+TS_EE	-0.129596	0.124014	-1.04501	218	0.297178	0.61928
P63087	WT_NT+WT_EE_-_TS_NT+TS_EE	0.166764	0.536766	0.310683	16	0.760052	0.913658
P63089	WT_NT+WT_EE_-_TS_NT+TS_EE	-0.208976	0.449429	-0.46498	14	0.649096	0.867379
P63094	WT_NT+WT_EE_-_TS_NT+TS_EE	-0.0767979	0.136752	-0.561585	84	0.575894	0.81381
P63101	WT_NT+WT_EE_-_TS_NT+TS_EE	-0.106328	0.0834592	-1.27401	208	0.204081	0.517881
P63141	WT_NT+WT_EE_-_TS_NT+TS_EE	-0.22918	0.279535	-0.819861	14	0.426034	0.71142
P63143	WT_NT+WT_EE_-_TS_NT+TS_EE	0.755654	0.313114	2.41335	12	0.0327122	0.204315
P63158	WT_NT+WT_EE_-_TS_NT+TS_EE	0.400366	0.173362	2.30942	76	0.0236382	0.165467
P63168	WT_NT+WT_EE_-_TS_NT+TS_EE	0.0550031	0.214515	0.256407	16	0.800905	0.932575
P63213	WT_NT+WT_EE_-_TS_NT+TS_EE	0.492558	0.364945	1.34968	19	0.192982	0.50914
P63216	WT_NT+WT_EE_-_TS_NT+TS_EE	-0.292406	0.175664	-1.66457	19	0.112403	0.388599
P63242	WT_NT+WT_EE_-_TS_NT+TS_EE	0.295343	0.191096	1.54552	57	0.127755	0.417573
P63254	WT_NT+WT_EE_-_TS_NT+TS_EE	0.543146	0.34309	1.5831	15	0.134251	0.428127
P63260	WT_NT+WT_EE_-_TS_NT+TS_EE	-0.364549	0.359191	-1.01492	16	0.325248	0.646027
P63276	WT_NT+WT_EE_-_TS_NT+TS_EE	0.39848	0.17756	2.2442	38	0.0307235	0.196231
P63280	WT_NT+WT_EE_-_TS_NT+TS_EE	0.247448	0.39577	0.625233	14	0.541876	0.79476
P63318	WT_NT+WT_EE_-_TS_NT+TS_EE	-0.203164	0.0730246	-2.78212	354	0.00568977	0.0695383
P63321	WT_NT+WT_EE_-_TS_NT+TS_EE	0.207188	0.0861572	2.40477	15	0.0295483	0.191156
P63323	WT_NT+WT_EE_-_TS_NT+TS_EE	0.253621	0.156555	1.62002	53	0.111165	0.387257
P63325	WT_NT+WT_EE_-_TS_NT+TS_EE	-0.335303	0.22642	-1.48088	18	0.15593	0.464738
P63328	WT_NT+WT_EE_-_TS_NT+TS_EE	-0.0214311	0.0812913	-0.263634	221	0.792308	0.92675
P63330	WT_NT+WT_EE_-_TS_NT+TS_EE	-0.0254253	0.207474	-0.122547	16	0.903992	0.968843
P67778	WT_NT+WT_EE_-_TS_NT+TS_EE	-0.371043	0.105443	-3.51891	177	0.000550831	0.0135373
P67871	WT_NT+WT_EE_-_TS_NT+TS_EE	0.266849	0.103537	2.57733	55	0.0126678	0.114111
P67984	WT_NT+WT_EE_-_TS_NT+TS_EE	-0.42803	0.192215	-2.22683	38	0.0319611	0.200733
P68037	WT_NT+WT_EE_-_TS_NT+TS_EE	0.241203	0.127479	1.8921	74	0.0623903	0.285228
P68040	WT_NT+WT_EE_-_TS_NT+TS_EE	-0.288099	0.114812	-2.50931	129	0.013335	0.117544
P68181	WT_NT+WT_EE_-_TS_NT+TS_EE	0.395228	0.151776	2.60402	37	0.0131861	0.117263
P68254	WT_NT+WT_EE_-_TS_NT+TS_EE	0.00269317	0.0705027	0.0381996	131	0.969587	0.987819
P68368	WT_NT+WT_EE_-_TS_NT+TS_EE	0.0923139	0.108078	0.854137	109	0.394902	0.696
P68369	WT_NT+WT_EE_-_TS_NT+TS_EE	0.533867	0.507081	1.05282	16	0.308063	0.62807
P68372	WT_NT+WT_EE_-_TS_NT+TS_EE	-0.198465	0.518948	-0.382437	16	0.707169	0.892249
P68404	WT_NT+WT_EE_-_TS_NT+TS_EE	0.0119112	0.122517	0.0972208	125	0.922707	0.976247
P68433	WT_NT+WT_EE_-_TS_NT+TS_EE	0.845958	1.11378	0.759537	10	0.46506	0.743795
P68510	WT_NT+WT_EE_-_TS_NT+TS_EE	-0.14746	0.097104	-1.51858	170	0.130726	0.421552
P70168	WT_NT+WT_EE_-_TS_NT+TS_EE	0.219684	0.099288	2.2126	285	0.027718	0.182181
P70175	WT_NT+WT_EE_-_TS_NT+TS_EE	-0.14286	0.0814701	-1.75353	137	0.0817482	0.3283
P70195	WT_NT+WT_EE_-_TS_NT+TS_EE	0.0373459	0.203623	0.183407	31	0.855673	0.953982
P70202	WT_NT+WT_EE_-_TS_NT+TS_EE	-0.0591554	0.112782	-0.52451	36	0.603139	0.836111
P70206	WT_NT+WT_EE_-_TS_NT+TS_EE	-0.0406099	0.159748	-0.254212	30	0.801066	0.932575
P70232	WT_NT+WT_EE_-_TS_NT+TS_EE	0.0278231	0.126545	0.219867	10	0.830398	0.942673
P70236	WT_NT+WT_EE_-_TS_NT+TS_EE	0.0196521	0.231025	0.0850647	11	0.933738	0.979358
P70290	WT_NT+WT_EE_-_TS_NT+TS_EE	0.186903	0.123677	1.51122	13	0.154653	0.463753
P70296	WT_NT+WT_EE_-_TS_NT+TS_EE	-0.0828071	0.0648242	-1.27741	206	0.202895	0.517881
P70297	WT_NT+WT_EE_-_TS_NT+TS_EE	0.000507076	0.147404	0.00344004	51	0.997269	0.99856
P70333	WT_NT+WT_EE_-_TS_NT+TS_EE	0.0428597	0.222256	0.192839	15	0.849672	0.951514
P70336	WT_NT+WT_EE_-_TS_NT+TS_EE	-0.0646513	0.100561	-0.642908	97	0.5218	0.780708
P70349	WT_NT+WT_EE_-_TS_NT+TS_EE	-0.00048773	0.11623	-0.00419626	70	0.996664	0.99856
P70362	WT_NT+WT_EE_-_TS_NT+TS_EE	-0.252053	0.427265	-0.589923	13	0.565356	0.805262
P70372	WT_NT+WT_EE_-_TS_NT+TS_EE	0.470525	0.167621	2.80708	69	0.00649355	0.0760721
P70392	WT_NT+WT_EE_-_TS_NT+TS_EE	0.0456219	0.339062	0.134553	13	0.895026	0.966406
P70398	WT_NT+WT_EE_-_TS_NT+TS_EE	0.156387	0.118529	1.31939	87	0.1905	0.505744
P70399	WT_NT+WT_EE_-_TS_NT+TS_EE	-0.0703037	0.168644	-0.416878	14	0.683089	0.88433
P70404	WT_NT+WT_EE_-_TS_NT+TS_EE	-0.254859	0.0748691	-3.40406	163	0.000835711	0.0174812
P70414	WT_NT+WT_EE_-_TS_NT+TS_EE	0.00327287	0.173838	0.0188271	100	0.985017	0.994695
P70429	WT_NT+WT_EE_-_TS_NT+TS_EE	0.12958	0.233448	0.555072	13	0.58827	0.824599
P70441	WT_NT+WT_EE_-_TS_NT+TS_EE	-0.0412459	0.0663788	-0.621372	49	0.537235	0.790813
P70663	WT_NT+WT_EE_-_TS_NT+TS_EE	-0.129825	0.183214	-0.708598	33	0.48355	0.757137
P70698	WT_NT+WT_EE_-_TS_NT+TS_EE	0.400993	0.476348	0.841807	13	0.415114	0.704452
P70699	WT_NT+WT_EE_-_TS_NT+TS_EE	0.218895	0.226885	0.964785	16	0.349009	0.665822
P70704	WT_NT+WT_EE_-_TS_NT+TS_EE	-0.0118377	0.0700843	-0.168907	139	0.866115	0.955983
P80313	WT_NT+WT_EE_-_TS_NT+TS_EE	0.32	0.135652	2.35898	192	0.0193296	0.143764
P80314	WT_NT+WT_EE_-_TS_NT+TS_EE	0.0945078	0.0980653	0.963723	282	0.33601	0.654367
P80315	WT_NT+WT_EE_-_TS_NT+TS_EE	0.111572	0.0840064	1.32813	242	0.185386	0.501597
P80316	WT_NT+WT_EE_-_TS_NT+TS_EE	0.0439971	0.0863759	0.509368	282	0.610893	0.842676
P80317	WT_NT+WT_EE_-_TS_NT+TS_EE	-0.110109	0.0753921	-1.46048	234	0.1455	0.449045
P80318	WT_NT+WT_EE_-_TS_NT+TS_EE	0.0384306	0.0804813	0.47751	273	0.633381	0.856142
P80560	WT_NT+WT_EE_-_TS_NT+TS_EE	0.442965	0.317564	1.39489	11	0.190577	0.505744
P83940	WT_NT+WT_EE_-_TS_NT+TS_EE	-0.109309	0.10263	-1.06507	55	0.291496	0.614805
P84075	WT_NT+WT_EE_-_TS_NT+TS_EE	0.0267353	0.0976056	0.273911	76	0.784896	0.923335
P84078	WT_NT+WT_EE_-_TS_NT+TS_EE	0.538517	0.842773	0.638982	10	0.537195	0.790813
P84084	WT_NT+WT_EE_-_TS_NT+TS_EE	-0.319979	0.170229	-1.87969	68	0.0644348	0.290213
P84086	WT_NT+WT_EE_-_TS_NT+TS_EE	-0.0791093	0.121057	-0.653489	72	0.515523	0.777583
P84089	WT_NT+WT_EE_-_TS_NT+TS_EE	-0.0771534	0.11836	-0.651853	19	0.522304	0.780708
P84091	WT_NT+WT_EE_-_TS_NT+TS_EE	0.086378	0.0937268	0.921593	254	0.357615	0.672019
P84096	WT_NT+WT_EE_-_TS_NT+TS_EE	-0.0507579	0.113533	-0.447077	54	0.656607	0.872775
P84099	WT_NT+WT_EE_-_TS_NT+TS_EE	-0.0637825	0.0743928	-0.857375	31	0.397818	0.696
P84104	WT_NT+WT_EE_-_TS_NT+TS_EE	-0.321108	0.122599	-2.61917	19	0.0168798	0.134384
P84228	WT_NT+WT_EE_-_TS_NT+TS_EE	-0.770635	0.870284	-0.885498	14	0.390844	0.694731
P84244	WT_NT+WT_EE_-_TS_NT+TS_EE	-0.152613	0.994823	-0.153407	16	0.879995	0.960729
P85094	WT_NT+WT_EE_-_TS_NT+TS_EE	-0.320046	0.109861	-2.91319	16	0.010159	0.0997473
P97300	WT_NT+WT_EE_-_TS_NT+TS_EE	-0.0250814	0.0839445	-0.298786	124	0.765604	0.913658
P97315	WT_NT+WT_EE_-_TS_NT+TS_EE	0.0616529	0.116774	0.52797	95	0.598751	0.833416
P97351	WT_NT+WT_EE_-_TS_NT+TS_EE	0.116624	0.131579	0.886348	56	0.379221	0.690352
P97352	WT_NT+WT_EE_-_TS_NT+TS_EE	-0.149007	0.256266	-0.581452	9	0.575207	0.813348
P97355	WT_NT+WT_EE_-_TS_NT+TS_EE	-0.249609	0.23597	-1.0578	27	0.299518	0.620157
P97370	WT_NT+WT_EE_-_TS_NT+TS_EE	0.0684655	0.129514	0.528635	51	0.599352	0.833416
P97371	WT_NT+WT_EE_-_TS_NT+TS_EE	-0.381784	0.256677	-1.48741	14	0.15908	0.468541
P97372	WT_NT+WT_EE_-_TS_NT+TS_EE	-0.155787	0.378881	-0.411176	16	0.686398	0.884804
P97379	WT_NT+WT_EE_-_TS_NT+TS_EE	-0.0407177	0.101289	-0.401996	69	0.688929	0.885575
P97384	WT_NT+WT_EE_-_TS_NT+TS_EE	-0.472761	0.0972965	-4.85897	51	1.16525e-05	0.000712063
P97427	WT_NT+WT_EE_-_TS_NT+TS_EE	-0.109745	0.0611874	-1.79358	371	0.0736939	0.307989
P97441	WT_NT+WT_EE_-_TS_NT+TS_EE	0.199589	0.200005	0.997921	30	0.326299	0.646027
P97447	WT_NT+WT_EE_-_TS_NT+TS_EE	0.122522	0.162196	0.755399	32	0.455534	0.734638
P97450	WT_NT+WT_EE_-_TS_NT+TS_EE	-0.231045	0.0928098	-2.48945	91	0.0146111	0.123268
P97461	WT_NT+WT_EE_-_TS_NT+TS_EE	0.118541	0.13734	0.863122	15	0.401661	0.697508
P97492	WT_NT+WT_EE_-_TS_NT+TS_EE	-0.23942	0.170348	-1.40547	29	0.170504	0.486142
P97493	WT_NT+WT_EE_-_TS_NT+TS_EE	0.099436	0.19699	0.504777	18	0.619839	0.847377
P97494	WT_NT+WT_EE_-_TS_NT+TS_EE	0.64373	0.125116	5.14505	17	8.09871e-05	0.00300183
P97797	WT_NT+WT_EE_-_TS_NT+TS_EE	0.117771	0.126378	0.931892	140	0.352997	0.669568
P97798	WT_NT+WT_EE_-_TS_NT+TS_EE	0.696249	0.426722	1.63162	13	0.126735	0.416493
P97807	WT_NT+WT_EE_-_TS_NT+TS_EE	-0.038916	0.0832962	-0.4672	231	0.640797	0.861893
P97822	WT_NT+WT_EE_-_TS_NT+TS_EE	0.0608468	0.165852	0.366873	14	0.7192	0.901249
P97823	WT_NT+WT_EE_-_TS_NT+TS_EE	0.0642861	0.238032	0.270073	16	0.790557	0.926567
P97825	WT_NT+WT_EE_-_TS_NT+TS_EE	-0.208178	0.172769	-1.20495	19	0.243016	0.560039
P97855	WT_NT+WT_EE_-_TS_NT+TS_EE	0.122124	0.342139	0.356942	14	0.726458	0.901996
P98086	WT_NT+WT_EE_-_TS_NT+TS_EE	0.237752	0.392348	0.605971	13	0.554967	0.801006
P99024	WT_NT+WT_EE_-_TS_NT+TS_EE	0.113191	0.161358	0.701486	57	0.485854	0.758607
P99026	WT_NT+WT_EE_-_TS_NT+TS_EE	-0.02872	0.102514	-0.280158	69	0.780195	0.921159
P99027	WT_NT+WT_EE_-_TS_NT+TS_EE	0.00196939	0.125205	0.0157293	38	0.987533	0.995902
P99028	WT_NT+WT_EE_-_TS_NT+TS_EE	-0.088034	0.0638217	-1.37938	36	0.176288	0.492692
P99029	WT_NT+WT_EE_-_TS_NT+TS_EE	0.217317	0.104501	2.07957	168	0.0390834	0.22347
Q00493	WT_NT+WT_EE_-_TS_NT+TS_EE	0.0733103	0.154702	0.473881	119	0.636453	0.85758
Q00612	WT_NT+WT_EE_-_TS_NT+TS_EE	-0.0371787	0.122219	-0.304198	33	0.762887	0.913658
Q00623	WT_NT+WT_EE_-_TS_NT+TS_EE	0.231869	0.188278	1.23153	51	0.223774	0.541086
Q00896	WT_NT+WT_EE_-_TS_NT+TS_EE	0.0685434	0.96827	0.0707896	11	0.944836	0.981178
Q00897	WT_NT+WT_EE_-_TS_NT+TS_EE	-0.0266533	0.407409	-0.0654213	13	0.948834	0.982213
Q00PI9	WT_NT+WT_EE_-_TS_NT+TS_EE	0.0585103	0.103341	0.566188	53	0.573656	0.81217
Q01065	WT_NT+WT_EE_-_TS_NT+TS_EE	0.507772	0.0981523	5.1733	10	0.000417105	0.0107167
Q01097	WT_NT+WT_EE_-_TS_NT+TS_EE	0.0566783	0.493861	0.114766	10	0.910902	0.970161
Q01405	WT_NT+WT_EE_-_TS_NT+TS_EE	-0.00156299	0.175403	-0.00891085	49	0.992926	0.996899
Q01768	WT_NT+WT_EE_-_TS_NT+TS_EE	-0.694161	0.167196	-4.15177	17	0.000667651	0.0154037
Q01853	WT_NT+WT_EE_-_TS_NT+TS_EE	0.0478384	0.0658539	0.726432	576	0.467869	0.745154
Q02053	WT_NT+WT_EE_-_TS_NT+TS_EE	0.219427	0.0652805	3.36129	502	0.000834945	0.0174812
Q02248	WT_NT+WT_EE_-_TS_NT+TS_EE	0.0131148	0.106619	0.123006	238	0.902206	0.968843
Q02357	WT_NT+WT_EE_-_TS_NT+TS_EE	-0.118437	0.344512	-0.343781	12	0.736959	0.905579
Q02819	WT_NT+WT_EE_-_TS_NT+TS_EE	-0.328822	0.263448	-1.24815	12	0.235781	0.555312
Q03137	WT_NT+WT_EE_-_TS_NT+TS_EE	0.0689093	0.135082	0.510129	82	0.611331	0.842676
Q03265	WT_NT+WT_EE_-_TS_NT+TS_EE	-0.115993	0.102547	-1.13113	444	0.258612	0.578933
Q03517	WT_NT+WT_EE_-_TS_NT+TS_EE	0.114358	0.123375	0.926916	46	0.358808	0.672019
Q03734	WT_NT+WT_EE_-_TS_NT+TS_EE	0.232703	0.873235	0.266484	12	0.794391	0.928226
Q03958	WT_NT+WT_EE_-_TS_NT+TS_EE	0.0729483	0.0507982	1.43604	13	0.174615	0.491956
Q04447	WT_NT+WT_EE_-_TS_NT+TS_EE	0.0893643	0.0749253	1.19271	300	0.233925	0.554407
Q04690	WT_NT+WT_EE_-_TS_NT+TS_EE	0.0381158	0.224562	0.169734	12	0.868047	0.956459
Q05512	WT_NT+WT_EE_-_TS_NT+TS_EE	0.0808685	0.243734	0.33179	14	0.744963	0.907522
Q05816	WT_NT+WT_EE_-_TS_NT+TS_EE	0.312053	0.0963002	3.24041	94	0.00165118	0.0282827
Q05920	WT_NT+WT_EE_-_TS_NT+TS_EE	0.113694	0.0778234	1.46093	226	0.145425	0.449045
Q05D44	WT_NT+WT_EE_-_TS_NT+TS_EE	-0.358299	0.201601	-1.77726	31	0.0853385	0.33358
Q06138	WT_NT+WT_EE_-_TS_NT+TS_EE	0.287621	0.181459	1.58505	37	0.121466	0.405747
Q06185	WT_NT+WT_EE_-_TS_NT+TS_EE	-0.371904	0.136117	-2.73224	38	0.00949159	0.0962353
Q06335	WT_NT+WT_EE_-_TS_NT+TS_EE	-0.116048	0.214425	-0.541203	17	0.59539	0.831136
Q06890	WT_NT+WT_EE_-_TS_NT+TS_EE	0.47328	0.148	3.19783	48	0.00245226	0.0381664
Q07076	WT_NT+WT_EE_-_TS_NT+TS_EE	-0.0760068	0.0908422	-0.83669	90	0.404983	0.700046
Q07417	WT_NT+WT_EE_-_TS_NT+TS_EE	-0.428508	0.439675	-0.9746	15	0.345215	0.663717
Q07813	WT_NT+WT_EE_-_TS_NT+TS_EE	-0.545385	0.268112	-2.03417	11	0.0667706	0.296598
Q08331	WT_NT+WT_EE_-_TS_NT+TS_EE	0.0628505	0.14083	0.446287	89	0.656474	0.872775
Q08460	WT_NT+WT_EE_-_TS_NT+TS_EE	-0.440473	0.307026	-1.43465	34	0.160523	0.468768
Q08642	WT_NT+WT_EE_-_TS_NT+TS_EE	0.430597	0.286918	1.50077	9	0.167656	0.481354
Q0GNC1	WT_NT+WT_EE_-_TS_NT+TS_EE	0.145091	0.0568727	2.55116	12	0.0254115	0.173581
Q0KL02	WT_NT+WT_EE_-_TS_NT+TS_EE	-0.525457	0.366701	-1.43293	29	0.162571	0.473066
Q0VBF8	WT_NT+WT_EE_-_TS_NT+TS_EE	-1.14996	0.487448	-2.35914	14	0.0333768	0.205626
Q0VE82	WT_NT+WT_EE_-_TS_NT+TS_EE	0.307082	0.114154	2.69007	51	0.00963211	0.0963637
Q11011	WT_NT+WT_EE_-_TS_NT+TS_EE	0.137551	0.0782255	1.7584	351	0.0795515	0.324668
Q11136	WT_NT+WT_EE_-_TS_NT+TS_EE	0.152863	0.13383	1.14221	30	0.262401	0.583395
Q148V7	WT_NT+WT_EE_-_TS_NT+TS_EE	0.329837	0.125652	2.62501	17	0.0177374	0.135774
Q14BB9	WT_NT+WT_EE_-_TS_NT+TS_EE	-0.328258	0.352538	-0.93113	9	0.376088	0.68853
Q14BI2	WT_NT+WT_EE_-_TS_NT+TS_EE	0.114433	0.49779	0.229883	16	0.821096	0.937763
Q14CH0	WT_NT+WT_EE_-_TS_NT+TS_EE	-0.0926435	0.592843	-0.15627	11	0.878651	0.960729
Q2NL51	WT_NT+WT_EE_-_TS_NT+TS_EE	0.134686	0.144736	0.930559	49	0.356644	0.670887
Q2PFD7	WT_NT+WT_EE_-_TS_NT+TS_EE	0.18355	0.119601	1.53469	103	0.127927	0.417573
Q2TPA8	WT_NT+WT_EE_-_TS_NT+TS_EE	-0.640561	0.526306	-1.21709	15	0.242374	0.560039
Q3B7Z2	WT_NT+WT_EE_-_TS_NT+TS_EE	1.11807	0.502958	2.22298	16	0.0409761	0.228758
Q3KNM2	WT_NT+WT_EE_-_TS_NT+TS_EE	0.164174	0.227716	0.72096	16	0.481337	0.75638
Q3TBL6	WT_NT+WT_EE_-_TS_NT+TS_EE	0.212375	0.727005	0.292123	16	0.773947	0.918097
Q3TBW2	WT_NT+WT_EE_-_TS_NT+TS_EE	0.885703	0.492453	1.79855	9	0.105633	0.375527
Q3TC72	WT_NT+WT_EE_-_TS_NT+TS_EE	-0.573259	0.449462	-1.27543	18	0.218372	0.538427
Q3TDD9	WT_NT+WT_EE_-_TS_NT+TS_EE	-0.577095	0.385146	-1.49838	13	0.157919	0.467355
Q3TDK6	WT_NT+WT_EE_-_TS_NT+TS_EE	-0.412858	0.281909	-1.46451	19	0.159406	0.468681
Q3TDN2	WT_NT+WT_EE_-_TS_NT+TS_EE	0.017853	0.44207	0.040385	16	0.968286	0.987058
Q3TEA8	WT_NT+WT_EE_-_TS_NT+TS_EE	-0.332326	0.140383	-2.36728	26	0.0256444	0.17412
Q3TES0	WT_NT+WT_EE_-_TS_NT+TS_EE	-0.115374	0.33321	-0.346249	16	0.733667	0.903989
Q3THE2	WT_NT+WT_EE_-_TS_NT+TS_EE	-0.00931182	0.114982	-0.0809851	72	0.935678	0.979551
Q3THK7	WT_NT+WT_EE_-_TS_NT+TS_EE	-0.0948665	0.123174	-0.770181	98	0.443045	0.721776
Q3THS6	WT_NT+WT_EE_-_TS_NT+TS_EE	0.516509	0.114428	4.51383	35	6.89982e-05	0.00260008
Q3TMH2	WT_NT+WT_EE_-_TS_NT+TS_EE	-0.282815	0.219956	-1.28578	16	0.216818	0.537528
Q3TRR0	WT_NT+WT_EE_-_TS_NT+TS_EE	-0.861915	0.497866	-1.73122	9	0.11746	0.40178
Q3TXS7	WT_NT+WT_EE_-_TS_NT+TS_EE	0.0633897	0.151025	0.419731	132	0.675365	0.883003
Q3TXX4	WT_NT+WT_EE_-_TS_NT+TS_EE	0.109589	0.103642	1.05738	54	0.295047	0.61684
Q3U0V1	WT_NT+WT_EE_-_TS_NT+TS_EE	0.278742	0.149593	1.86334	57	0.0675689	0.297277
Q3U1J4	WT_NT+WT_EE_-_TS_NT+TS_EE	0.150436	0.150654	0.998553	48	0.323019	0.646027
Q3U5C8	WT_NT+WT_EE_-_TS_NT+TS_EE	0.06423	0.441481	0.145488	16	0.886143	0.964182
Q3U898	WT_NT+WT_EE_-_TS_NT+TS_EE	0.0386583	0.476914	0.0810592	16	0.9364	0.979551
Q3UDP0	WT_NT+WT_EE_-_TS_NT+TS_EE	0.298021	0.214345	1.39038	14	0.186123	0.502176
Q3UGC7	WT_NT+WT_EE_-_TS_NT+TS_EE	-0.502945	0.110394	-4.55589	11	0.000822162	0.0174812
Q3UGR5	WT_NT+WT_EE_-_TS_NT+TS_EE	0.000640843	0.170854	0.00375083	50	0.997022	0.99856
Q3UGS4	WT_NT+WT_EE_-_TS_NT+TS_EE	0.100926	0.48056	0.210017	14	0.83668	0.945867
Q3UH60	WT_NT+WT_EE_-_TS_NT+TS_EE	0.0186097	0.162697	0.114383	28	0.909751	0.970161
Q3UH66	WT_NT+WT_EE_-_TS_NT+TS_EE	0.445813	0.405645	1.09902	15	0.289085	0.614805
Q3UHB1	WT_NT+WT_EE_-_TS_NT+TS_EE	-0.278572	0.109643	-2.54072	149	0.0120859	0.111456
Q3UHB8	WT_NT+WT_EE_-_TS_NT+TS_EE	0.1377	0.430225	0.320065	11	0.754917	0.911798
Q3UHD9	WT_NT+WT_EE_-_TS_NT+TS_EE	-0.167969	0.117425	-1.43044	83	0.156346	0.465128
Q3UHJ0	WT_NT+WT_EE_-_TS_NT+TS_EE	0.206179	0.0679193	3.03565	421	0.0025492	0.0390266
Q3UHK6	WT_NT+WT_EE_-_TS_NT+TS_EE	-0.141557	0.199399	-0.70992	15	0.488644	0.758607
Q3UHL1	WT_NT+WT_EE_-_TS_NT+TS_EE	-0.202381	0.0973816	-2.07823	275	0.0386157	0.221599
Q3UHX2	WT_NT+WT_EE_-_TS_NT+TS_EE	-0.262286	0.300045	-0.874154	16	0.394966	0.696
Q3UIU2	WT_NT+WT_EE_-_TS_NT+TS_EE	-0.168668	0.142514	-1.18352	49	0.242313	0.560039
Q3UJD6	WT_NT+WT_EE_-_TS_NT+TS_EE	-0.489372	0.533019	-0.918115	12	0.376643	0.688761
Q3UJP5	WT_NT+WT_EE_-_TS_NT+TS_EE	-0.42396	0.508901	-0.833089	9	0.426349	0.711421
Q3UJU9	WT_NT+WT_EE_-_TS_NT+TS_EE	0.104167	0.235679	0.441986	15	0.664805	0.877505
Q3UKC1	WT_NT+WT_EE_-_TS_NT+TS_EE	-0.725211	0.456739	-1.5878	9	0.146793	0.451252
Q3ULJ0	WT_NT+WT_EE_-_TS_NT+TS_EE	-0.0251439	0.10784	-0.233159	71	0.816309	0.937334
Q3UM45	WT_NT+WT_EE_-_TS_NT+TS_EE	-0.136833	0.149695	-0.914075	157	0.362079	0.672263
Q3UMC0	WT_NT+WT_EE_-_TS_NT+TS_EE	0.137135	0.141462	0.969413	16	0.346766	0.664818
Q3UMR5	WT_NT+WT_EE_-_TS_NT+TS_EE	-0.679573	0.114523	-5.93395	52	2.44764e-07	3.90075e-05
Q3UMU9	WT_NT+WT_EE_-_TS_NT+TS_EE	-0.242353	0.256978	-0.943086	14	0.361628	0.672263
Q3UNH4	WT_NT+WT_EE_-_TS_NT+TS_EE	-0.579195	0.318356	-1.81933	16	0.0876236	0.336362
Q3UNZ8	WT_NT+WT_EE_-_TS_NT+TS_EE	-0.598365	0.369915	-1.61758	15	0.126585	0.416493
Q3UPL0	WT_NT+WT_EE_-_TS_NT+TS_EE	0.00670369	0.137172	0.0488708	64	0.961174	0.985398
Q3UQ44	WT_NT+WT_EE_-_TS_NT+TS_EE	0.308551	0.258821	1.19214	11	0.25829	0.578785
Q3UTH8	WT_NT+WT_EE_-_TS_NT+TS_EE	-0.368079	0.316391	-1.16336	14	0.264127	0.586632
Q3UTQ8	WT_NT+WT_EE_-_TS_NT+TS_EE	0.232967	0.280747	0.829813	15	0.419655	0.707562
Q3UTZ3	WT_NT+WT_EE_-_TS_NT+TS_EE	0.458648	0.481838	0.951871	11	0.36161	0.672263
Q3UUG6	WT_NT+WT_EE_-_TS_NT+TS_EE	-0.248365	0.190248	-1.30548	49	0.197825	0.51235
Q3UUI3	WT_NT+WT_EE_-_TS_NT+TS_EE	-0.0519832	0.126717	-0.410229	51	0.683356	0.88433
Q3UVX5	WT_NT+WT_EE_-_TS_NT+TS_EE	-0.181222	0.158628	-1.14244	34	0.261255	0.581967
Q3UX10	WT_NT+WT_EE_-_TS_NT+TS_EE	-0.229319	1.11559	-0.205558	12	0.840582	0.946367
Q3UYC0	WT_NT+WT_EE_-_TS_NT+TS_EE	-0.0186357	0.196808	-0.0946896	31	0.925171	0.976742
Q3UYG8	WT_NT+WT_EE_-_TS_NT+TS_EE	-0.186999	0.192833	-0.969745	15	0.347552	0.664818
Q3V3R1	WT_NT+WT_EE_-_TS_NT+TS_EE	0.227037	0.268617	0.845206	13	0.413282	0.704168
Q4ACU6	WT_NT+WT_EE_-_TS_NT+TS_EE	0.167745	0.417707	0.401586	12	0.695049	0.886354
Q4KML4	WT_NT+WT_EE_-_TS_NT+TS_EE	-0.180869	0.301163	-0.600569	16	0.556539	0.801392
Q4KMM3	WT_NT+WT_EE_-_TS_NT+TS_EE	0.0673515	0.0869928	0.774219	355	0.439316	0.718737
Q4KUS2	WT_NT+WT_EE_-_TS_NT+TS_EE	0.147633	0.276678	0.533593	14	0.601993	0.835034
Q4V9Z5	WT_NT+WT_EE_-_TS_NT+TS_EE	-0.0413692	0.220272	-0.18781	12	0.854164	0.953551
Q4VAA2	WT_NT+WT_EE_-_TS_NT+TS_EE	-0.158217	0.148299	-1.06688	53	0.290862	0.614805
Q4VAE3	WT_NT+WT_EE_-_TS_NT+TS_EE	0.143545	0.325602	0.440862	16	0.665212	0.877505
Q501J6	WT_NT+WT_EE_-_TS_NT+TS_EE	-0.0729826	0.423037	-0.172521	12	0.865904	0.955983
Q505D7	WT_NT+WT_EE_-_TS_NT+TS_EE	0.26825	0.356601	0.752242	15	0.463547	0.742267
Q505F5	WT_NT+WT_EE_-_TS_NT+TS_EE	-0.24405	0.120616	-2.02336	51	0.0482922	0.243804
Q52KR3	WT_NT+WT_EE_-_TS_NT+TS_EE	-0.110355	0.463058	-0.238319	13	0.815349	0.937216
Q56A07	WT_NT+WT_EE_-_TS_NT+TS_EE	0.199037	0.151039	1.31778	36	0.195902	0.510008
Q59J78	WT_NT+WT_EE_-_TS_NT+TS_EE	0.175008	0.248125	0.705322	16	0.490752	0.758953
Q5DQR4	WT_NT+WT_EE_-_TS_NT+TS_EE	-0.0043399	0.190746	-0.0227523	49	0.98194	0.992746
Q5DTL9	WT_NT+WT_EE_-_TS_NT+TS_EE	-0.0500656	0.128575	-0.389388	50	0.698643	0.886935
Q5DTT1	WT_NT+WT_EE_-_TS_NT+TS_EE	-0.238304	0.417049	-0.571406	13	0.57747	0.81451
Q5DU25	WT_NT+WT_EE_-_TS_NT+TS_EE	0.287694	0.119895	2.39956	16	0.0289448	0.1886
Q5EBJ4	WT_NT+WT_EE_-_TS_NT+TS_EE	0.14546	0.158614	0.917071	31	0.366185	0.677404
Q5FWK3	WT_NT+WT_EE_-_TS_NT+TS_EE	0.0972545	0.0797687	1.21921	141	0.224802	0.541086
Q5HZI9	WT_NT+WT_EE_-_TS_NT+TS_EE	0.948481	0.829925	1.14285	12	0.275389	0.598131
Q5M8N0	WT_NT+WT_EE_-_TS_NT+TS_EE	-0.136747	0.13941	-0.980901	16	0.341242	0.660007
Q5M8N4	WT_NT+WT_EE_-_TS_NT+TS_EE	-0.580503	0.205178	-2.82926	16	0.0120884	0.111456
Q5PR73	WT_NT+WT_EE_-_TS_NT+TS_EE	-0.172946	0.0992501	-1.74253	86	0.0849904	0.333393
Q5RJI5	WT_NT+WT_EE_-_TS_NT+TS_EE	-0.11247	0.114428	-0.982887	27	0.334389	0.653879
Q5SP85	WT_NT+WT_EE_-_TS_NT+TS_EE	-0.500425	0.279667	-1.78936	16	0.0925008	0.347416
Q5SQX6	WT_NT+WT_EE_-_TS_NT+TS_EE	0.0379764	0.0919271	0.413114	210	0.679945	0.883981
Q5SRX1	WT_NT+WT_EE_-_TS_NT+TS_EE	-0.107149	0.103571	-1.03455	193	0.302176	0.622879
Q5SSL4	WT_NT+WT_EE_-_TS_NT+TS_EE	0.190529	0.110719	1.72083	148	0.087371	0.336362
Q5SSM3	WT_NT+WT_EE_-_TS_NT+TS_EE	-0.746776	0.173217	-4.31122	44	9.00842e-05	0.00328517
Q5SUF2	WT_NT+WT_EE_-_TS_NT+TS_EE	-0.348701	0.516055	-0.675706	12	0.512039	0.7758
Q5SXY1	WT_NT+WT_EE_-_TS_NT+TS_EE	-0.625516	0.491676	-1.27221	9	0.235184	0.555063
Q5U3K5	WT_NT+WT_EE_-_TS_NT+TS_EE	-0.107449	0.30641	-0.350671	14	0.731055	0.903765
Q5XJY5	WT_NT+WT_EE_-_TS_NT+TS_EE	-0.0914406	0.12107	-0.755274	17	0.460422	0.739356
Q60597	WT_NT+WT_EE_-_TS_NT+TS_EE	0.120893	0.0702467	1.72098	523	0.0858466	0.334654
Q60598	WT_NT+WT_EE_-_TS_NT+TS_EE	0.158298	0.0840811	1.88268	139	0.061834	0.284739
Q60605	WT_NT+WT_EE_-_TS_NT+TS_EE	-0.0878454	0.107432	-0.817686	86	0.415796	0.704452
Q60625	WT_NT+WT_EE_-_TS_NT+TS_EE	-0.102533	0.14143	-0.724971	143	0.469654	0.745913
Q60631	WT_NT+WT_EE_-_TS_NT+TS_EE	0.171683	0.115021	1.49263	121	0.138138	0.435396
Q60634	WT_NT+WT_EE_-_TS_NT+TS_EE	-0.72366	0.38448	-1.88218	16	0.0781294	0.321768
Q60649	WT_NT+WT_EE_-_TS_NT+TS_EE	0.84987	0.46856	1.81379	11	0.0970545	0.357718
Q60668	WT_NT+WT_EE_-_TS_NT+TS_EE	-0.00593047	0.116074	-0.051092	108	0.959347	0.985398
Q60676	WT_NT+WT_EE_-_TS_NT+TS_EE	0.129438	0.107921	1.19938	46	0.236521	0.55532
Q60692	WT_NT+WT_EE_-_TS_NT+TS_EE	-0.155521	0.176131	-0.882987	66	0.380448	0.690364
Q60737	WT_NT+WT_EE_-_TS_NT+TS_EE	0.140794	0.142576	0.987498	96	0.325881	0.646027
Q60749	WT_NT+WT_EE_-_TS_NT+TS_EE	-0.215275	0.221024	-0.973991	16	0.344557	0.663016
Q60771	WT_NT+WT_EE_-_TS_NT+TS_EE	0.364355	0.221689	1.64354	31	0.110377	0.386063
Q60780	WT_NT+WT_EE_-_TS_NT+TS_EE	0.0968079	0.240971	0.401741	15	0.69354	0.885797
Q60817	WT_NT+WT_EE_-_TS_NT+TS_EE	0.183826	0.135093	1.36074	49	0.179822	0.49639
Q60854	WT_NT+WT_EE_-_TS_NT+TS_EE	0.233855	0.168831	1.38515	34	0.175029	0.491956
Q60864	WT_NT+WT_EE_-_TS_NT+TS_EE	0.0649657	0.0592389	1.09667	323	0.273601	0.596258
Q60870	WT_NT+WT_EE_-_TS_NT+TS_EE	0.0867201	0.237228	0.365556	16	0.719484	0.901249
Q60875	WT_NT+WT_EE_-_TS_NT+TS_EE	0.19247	0.159214	1.20887	85	0.230064	0.54813
Q60899	WT_NT+WT_EE_-_TS_NT+TS_EE	-0.437975	0.208724	-2.09834	12	0.0577144	0.272427
Q60900	WT_NT+WT_EE_-_TS_NT+TS_EE	-0.333605	0.314031	-1.06233	15	0.304889	0.62385
Q60902	WT_NT+WT_EE_-_TS_NT+TS_EE	0.263506	0.0936574	2.8135	67	0.00642546	0.0756665
Q60930	WT_NT+WT_EE_-_TS_NT+TS_EE	-0.10409	0.0789063	-1.31916	149	0.189138	0.504678
Q60931	WT_NT+WT_EE_-_TS_NT+TS_EE	-0.268674	0.0551938	-4.86783	95	4.48329e-06	0.000342104
Q60932	WT_NT+WT_EE_-_TS_NT+TS_EE	-0.258724	0.0688762	-3.75636	223	0.000220088	0.00663491
Q60960	WT_NT+WT_EE_-_TS_NT+TS_EE	-0.342644	0.288696	-1.18687	17	0.251601	0.569731
Q60972	WT_NT+WT_EE_-_TS_NT+TS_EE	-0.64685	0.404747	-1.59816	10	0.141091	0.441632
Q60996	WT_NT+WT_EE_-_TS_NT+TS_EE	0.184758	0.177642	1.04006	60	0.302486	0.622879
Q61016	WT_NT+WT_EE_-_TS_NT+TS_EE	-0.29937	0.294465	-1.01666	16	0.324443	0.646027
Q61024	WT_NT+WT_EE_-_TS_NT+TS_EE	0.482427	0.245456	1.96543	15	0.06816	0.297277
Q61029	WT_NT+WT_EE_-_TS_NT+TS_EE	0.510785	0.129538	3.94312	21	0.000744257	0.0168217
Q61035	WT_NT+WT_EE_-_TS_NT+TS_EE	-0.112093	0.159851	-0.701233	34	0.48793	0.758607
Q61036	WT_NT+WT_EE_-_TS_NT+TS_EE	0.331666	0.0571529	5.80314	14	4.57805e-05	0.00206854
Q61074	WT_NT+WT_EE_-_TS_NT+TS_EE	0.36048	0.430648	0.837064	14	0.416617	0.704452
Q61081	WT_NT+WT_EE_-_TS_NT+TS_EE	0.373516	0.158315	2.35933	85	0.0206004	0.149767
Q61097	WT_NT+WT_EE_-_TS_NT+TS_EE	0.375339	0.328508	1.14255	15	0.271134	0.5941
Q61102	WT_NT+WT_EE_-_TS_NT+TS_EE	-0.0183085	0.107738	-0.169935	27	0.866328	0.955983
Q61137	WT_NT+WT_EE_-_TS_NT+TS_EE	0.227276	0.181698	1.25085	45	0.217455	0.537928
Q61151	WT_NT+WT_EE_-_TS_NT+TS_EE	0.224201	0.0881011	2.54481	118	0.0122243	0.111456
Q61166	WT_NT+WT_EE_-_TS_NT+TS_EE	-0.25929	0.0939367	-2.76026	51	0.00800445	0.0874641
Q61171	WT_NT+WT_EE_-_TS_NT+TS_EE	0.286682	0.0960072	2.98604	177	0.00322658	0.045874
Q61187	WT_NT+WT_EE_-_TS_NT+TS_EE	-0.49076	0.324517	-1.51228	13	0.154387	0.463753
Q61205	WT_NT+WT_EE_-_TS_NT+TS_EE	0.244938	0.327616	0.747639	13	0.467987	0.745154
Q61206	WT_NT+WT_EE_-_TS_NT+TS_EE	-0.128924	0.160543	-0.803048	111	0.423663	0.709399
Q61207	WT_NT+WT_EE_-_TS_NT+TS_EE	0.139345	0.104682	1.33113	182	0.18481	0.501025
Q61234	WT_NT+WT_EE_-_TS_NT+TS_EE	0.285	0.539725	0.528045	9	0.610238	0.842676
Q61239	WT_NT+WT_EE_-_TS_NT+TS_EE	0.129069	0.691533	0.186642	15	0.854442	0.953551
Q61290	WT_NT+WT_EE_-_TS_NT+TS_EE	-0.20356	0.431658	-0.471577	14	0.644494	0.865386
Q61301	WT_NT+WT_EE_-_TS_NT+TS_EE	0.0888657	0.138331	0.642414	215	0.521289	0.780708
Q61316	WT_NT+WT_EE_-_TS_NT+TS_EE	0.0506805	0.0598611	0.846635	475	0.397625	0.696
Q61337	WT_NT+WT_EE_-_TS_NT+TS_EE	0.123657	0.378413	0.326779	11	0.749969	0.909849
Q61361	WT_NT+WT_EE_-_TS_NT+TS_EE	-0.0919891	0.0831767	-1.10595	227	0.26992	0.593089
Q61387	WT_NT+WT_EE_-_TS_NT+TS_EE	-0.23413	0.150458	-1.55611	15	0.140526	0.440677
Q61411	WT_NT+WT_EE_-_TS_NT+TS_EE	0.802958	0.40824	1.96688	18	0.0648072	0.29131
Q61425	WT_NT+WT_EE_-_TS_NT+TS_EE	-0.525647	0.211704	-2.48294	87	0.0149495	0.124723
Q61481	WT_NT+WT_EE_-_TS_NT+TS_EE	0.0539221	0.134095	0.40212	35	0.690041	0.885575
Q61490	WT_NT+WT_EE_-_TS_NT+TS_EE	0.154485	0.158678	0.973579	68	0.333716	0.653879
Q61543	WT_NT+WT_EE_-_TS_NT+TS_EE	-0.128155	0.140685	-0.910937	61	0.365914	0.677404
Q61548	WT_NT+WT_EE_-_TS_NT+TS_EE	0.11322	0.0905513	1.25034	319	0.21209	0.531636
Q61553	WT_NT+WT_EE_-_TS_NT+TS_EE	-0.219752	0.0886777	-2.4781	216	0.0139747	0.12014
Q61584	WT_NT+WT_EE_-_TS_NT+TS_EE	-0.510785	0.346165	-1.47555	13	0.163869	0.476086
Q61595	WT_NT+WT_EE_-_TS_NT+TS_EE	0.129696	0.328131	0.395256	14	0.698611	0.886935
Q61598	WT_NT+WT_EE_-_TS_NT+TS_EE	-0.0991863	0.0820284	-1.20917	272	0.227647	0.544092
Q61599	WT_NT+WT_EE_-_TS_NT+TS_EE	-0.0717775	0.341886	-0.209946	15	0.836535	0.945867
Q61644	WT_NT+WT_EE_-_TS_NT+TS_EE	-0.103763	0.0639934	-1.62147	278	0.106051	0.376423
Q61656	WT_NT+WT_EE_-_TS_NT+TS_EE	0.0312365	0.145373	0.214871	71	0.830484	0.942673
Q61696	WT_NT+WT_EE_-_TS_NT+TS_EE	-0.256544	0.122998	-2.08576	37	0.0439522	0.23661
Q61699	WT_NT+WT_EE_-_TS_NT+TS_EE	-0.000995211	0.0700826	-0.0142005	338	0.988678	0.996497
Q61735	WT_NT+WT_EE_-_TS_NT+TS_EE	-0.211239	0.102693	-2.05699	31	0.0481849	0.243804
Q61753	WT_NT+WT_EE_-_TS_NT+TS_EE	0.127215	0.0784889	1.6208	181	0.106801	0.37849
Q61768	WT_NT+WT_EE_-_TS_NT+TS_EE	0.226963	0.283634	0.800197	18	0.434031	0.713705
Q61792	WT_NT+WT_EE_-_TS_NT+TS_EE	0.0684909	0.145651	0.470238	63	0.639809	0.861115
Q61831	WT_NT+WT_EE_-_TS_NT+TS_EE	0.105828	0.308218	0.343355	13	0.736821	0.905579
Q61838	WT_NT+WT_EE_-_TS_NT+TS_EE	0.723149	0.153997	4.69587	89	9.58578e-06	0.000637454
Q61879	WT_NT+WT_EE_-_TS_NT+TS_EE	0.0843553	0.0840299	1.00387	443	0.315988	0.637011
Q61881	WT_NT+WT_EE_-_TS_NT+TS_EE	-0.40894	0.564198	-0.724817	15	0.479719	0.75585
Q61885	WT_NT+WT_EE_-_TS_NT+TS_EE	-0.269753	0.105929	-2.54655	127	0.0120737	0.111456
Q61937	WT_NT+WT_EE_-_TS_NT+TS_EE	0.21963	0.1389	1.58121	74	0.118095	0.401889
Q61941	WT_NT+WT_EE_-_TS_NT+TS_EE	0.0113103	0.15234	0.0742437	47	0.941132	0.981178
Q61990	WT_NT+WT_EE_-_TS_NT+TS_EE	0.111641	0.121357	0.91994	54	0.361696	0.672263
Q62048	WT_NT+WT_EE_-_TS_NT+TS_EE	-0.158314	0.105463	-1.50113	76	0.137465	0.434419
Q62059	WT_NT+WT_EE_-_TS_NT+TS_EE	-0.194155	0.148568	-1.30684	67	0.195735	0.510008
Q62083	WT_NT+WT_EE_-_TS_NT+TS_EE	-0.0715924	0.307538	-0.232792	15	0.81907	0.937763
Q62093	WT_NT+WT_EE_-_TS_NT+TS_EE	0.04463	0.144937	0.307927	19	0.761488	0.913658
Q62108	WT_NT+WT_EE_-_TS_NT+TS_EE	-0.406597	0.119958	-3.38948	201	0.000842748	0.0174812
Q62165	WT_NT+WT_EE_-_TS_NT+TS_EE	0.0635174	0.306544	0.207205	13	0.83906	0.94612
Q62167	WT_NT+WT_EE_-_TS_NT+TS_EE	-0.219597	0.120553	-1.82157	88	0.0719175	0.303917
Q62188	WT_NT+WT_EE_-_TS_NT+TS_EE	0.0921924	0.104201	0.884755	253	0.377129	0.688763
Q62205	WT_NT+WT_EE_-_TS_NT+TS_EE	-0.241569	0.161351	-1.49716	37	0.142834	0.44486
Q62241	WT_NT+WT_EE_-_TS_NT+TS_EE	0.238167	0.277421	0.858503	16	0.403293	0.698869
Q62261	WT_NT+WT_EE_-_TS_NT+TS_EE	0.0909444	0.0353072	2.5758	1675	0.0100858	0.0997473
Q62277	WT_NT+WT_EE_-_TS_NT+TS_EE	0.144828	0.135977	1.06509	56	0.291405	0.614805
Q62318	WT_NT+WT_EE_-_TS_NT+TS_EE	0.212003	0.136439	1.55383	29	0.131071	0.421552
Q62348	WT_NT+WT_EE_-_TS_NT+TS_EE	-0.0601127	0.278407	-0.215917	19	0.831354	0.942673
Q62393	WT_NT+WT_EE_-_TS_NT+TS_EE	-0.400002	0.126003	-3.17455	36	0.00307028	0.0444994
Q62417	WT_NT+WT_EE_-_TS_NT+TS_EE	0.216351	0.202827	1.06668	33	0.293859	0.61684
Q62418	WT_NT+WT_EE_-_TS_NT+TS_EE	0.0615114	0.101922	0.603512	105	0.54747	0.798084
Q62419	WT_NT+WT_EE_-_TS_NT+TS_EE	0.0501532	0.166014	0.302102	36	0.764313	0.913658
Q62420	WT_NT+WT_EE_-_TS_NT+TS_EE	0.120773	0.0534932	2.25773	113	0.0258831	0.174667
Q62421	WT_NT+WT_EE_-_TS_NT+TS_EE	0.100336	0.164251	0.61087	18	0.548923	0.799664
Q62422	WT_NT+WT_EE_-_TS_NT+TS_EE	-0.359144	0.33687	-1.06612	14	0.30441	0.623434
Q62425	WT_NT+WT_EE_-_TS_NT+TS_EE	-0.0625492	0.0690207	-0.906239	76	0.367674	0.678267
Q62426	WT_NT+WT_EE_-_TS_NT+TS_EE	0.312307	0.113887	2.74224	16	0.0144629	0.122934
Q62433	WT_NT+WT_EE_-_TS_NT+TS_EE	-0.182513	0.108383	-1.68397	120	0.0947879	0.353656
Q62442	WT_NT+WT_EE_-_TS_NT+TS_EE	-0.319225	0.323005	-0.988297	13	0.341046	0.660007
Q62443	WT_NT+WT_EE_-_TS_NT+TS_EE	-0.10143	0.11577	-0.876131	79	0.383615	0.69167
Q62446	WT_NT+WT_EE_-_TS_NT+TS_EE	-0.13858	0.106716	-1.29859	36	0.202343	0.517881
Q62465	WT_NT+WT_EE_-_TS_NT+TS_EE	0.0943468	0.113067	0.83443	67	0.407004	0.700487
Q62523	WT_NT+WT_EE_-_TS_NT+TS_EE	-0.16925	0.201067	-0.841761	28	0.407054	0.700487
Q63810	WT_NT+WT_EE_-_TS_NT+TS_EE	-0.199078	0.11404	-1.74568	129	0.0832468	0.33196
Q63836	WT_NT+WT_EE_-_TS_NT+TS_EE	0.473532	0.2468	1.91869	11	0.0813336	0.327799
Q63844	WT_NT+WT_EE_-_TS_NT+TS_EE	-0.331142	0.12413	-2.6677	66	0.00959871	0.0963637
Q63912	WT_NT+WT_EE_-_TS_NT+TS_EE	0.101713	0.136918	0.742877	51	0.460965	0.739702
Q64010	WT_NT+WT_EE_-_TS_NT+TS_EE	0.175562	0.115037	1.52614	79	0.130969	0.421552
Q640R3	WT_NT+WT_EE_-_TS_NT+TS_EE	0.201743	0.179755	1.12232	76	0.265258	0.587413
Q64105	WT_NT+WT_EE_-_TS_NT+TS_EE	-0.353152	0.0762758	-4.62993	90	1.22543e-05	0.000729129
Q64133	WT_NT+WT_EE_-_TS_NT+TS_EE	-0.121152	0.200223	-0.605086	33	0.54926	0.799664
Q641P0	WT_NT+WT_EE_-_TS_NT+TS_EE	0.0946822	0.10163	0.931637	90	0.354017	0.670363
Q64213	WT_NT+WT_EE_-_TS_NT+TS_EE	0.284525	0.126674	2.24613	13	0.0427118	0.235185
Q64310	WT_NT+WT_EE_-_TS_NT+TS_EE	0.142284	0.380107	0.374327	16	0.713076	0.896699
Q64332	WT_NT+WT_EE_-_TS_NT+TS_EE	0.0307664	0.0749269	0.410619	297	0.681648	0.88433
Q64433	WT_NT+WT_EE_-_TS_NT+TS_EE	0.0437848	0.074011	0.591599	86	0.555671	0.801006
Q64442	WT_NT+WT_EE_-_TS_NT+TS_EE	-0.614733	0.262345	-2.34323	14	0.0344045	0.209673
Q64487	WT_NT+WT_EE_-_TS_NT+TS_EE	0.127157	0.118461	1.07341	64	0.287118	0.612997
Q64514	WT_NT+WT_EE_-_TS_NT+TS_EE	-0.149458	0.160678	-0.93017	96	0.354616	0.670391
Q64516	WT_NT+WT_EE_-_TS_NT+TS_EE	0.177077	0.217981	0.812353	47	0.420685	0.70759
Q64520	WT_NT+WT_EE_-_TS_NT+TS_EE	0.145051	0.165301	0.877493	37	0.385882	0.692993
Q64521	WT_NT+WT_EE_-_TS_NT+TS_EE	0.0321065	0.0867286	0.370195	385	0.71144	0.89514
Q64674	WT_NT+WT_EE_-_TS_NT+TS_EE	-0.155427	0.0933248	-1.66544	14	0.118034	0.401889
Q64727	WT_NT+WT_EE_-_TS_NT+TS_EE	-0.0568347	0.146247	-0.388622	122	0.698233	0.886935
Q64737	WT_NT+WT_EE_-_TS_NT+TS_EE	-0.883768	0.473488	-1.8665	13	0.084686	0.333103
Q66GT5	WT_NT+WT_EE_-_TS_NT+TS_EE	0.0415898	0.435264	0.0955508	13	0.925335	0.976742
Q68ED7	WT_NT+WT_EE_-_TS_NT+TS_EE	0.151396	0.389245	0.388948	14	0.703166	0.889183
Q68FD5	WT_NT+WT_EE_-_TS_NT+TS_EE	-0.000708006	0.0373297	-0.0189663	1459	0.984871	0.994695
Q68FE6	WT_NT+WT_EE_-_TS_NT+TS_EE	0.542517	1.16027	0.467577	12	0.648464	0.867379
Q68FF6	WT_NT+WT_EE_-_TS_NT+TS_EE	0.0307362	0.12709	0.241847	159	0.80921	0.934913
Q68FL4	WT_NT+WT_EE_-_TS_NT+TS_EE	-0.0666902	0.192539	-0.346372	32	0.73133	0.903765
Q68FL6	WT_NT+WT_EE_-_TS_NT+TS_EE	0.0561273	0.12651	0.443657	11	0.665891	0.877888
Q69Z98	WT_NT+WT_EE_-_TS_NT+TS_EE	0.123199	0.220596	0.558483	16	0.584246	0.822017
Q69ZK9	WT_NT+WT_EE_-_TS_NT+TS_EE	-0.380552	0.270978	-1.40436	12	0.185561	0.501597
Q69ZW3	WT_NT+WT_EE_-_TS_NT+TS_EE	0.264007	0.294038	0.897868	18	0.381109	0.691008
Q6A065	WT_NT+WT_EE_-_TS_NT+TS_EE	-0.0175442	0.38798	-0.0452195	14	0.964571	0.985398
Q6A0A9	WT_NT+WT_EE_-_TS_NT+TS_EE	0.030351	0.1288	0.235644	50	0.814672	0.937216
Q6A4J8	WT_NT+WT_EE_-_TS_NT+TS_EE	-0.0582972	0.22413	-0.260104	24	0.797002	0.930334
Q6DFW4	WT_NT+WT_EE_-_TS_NT+TS_EE	0.260675	0.711626	0.366309	11	0.721083	0.901906
Q6IR34	WT_NT+WT_EE_-_TS_NT+TS_EE	-0.16835	0.442643	-0.380329	14	0.709409	0.89398
Q6IRU2	WT_NT+WT_EE_-_TS_NT+TS_EE	0.160306	0.208396	0.769237	16	0.45296	0.732576
Q6IRU5	WT_NT+WT_EE_-_TS_NT+TS_EE	-0.181235	0.125891	-1.43961	81	0.15383	0.463129
Q6KAR6	WT_NT+WT_EE_-_TS_NT+TS_EE	0.364728	0.452278	0.806426	14	0.433483	0.713705
Q6NS52	WT_NT+WT_EE_-_TS_NT+TS_EE	0.308706	0.180547	1.70984	83	0.091032	0.344763
Q6NVE8	WT_NT+WT_EE_-_TS_NT+TS_EE	-0.0589899	0.329829	-0.17885	15	0.860449	0.955931
Q6NVF9	WT_NT+WT_EE_-_TS_NT+TS_EE	0.443227	0.201753	2.19687	13	0.0467651	0.242514
Q6NXK7	WT_NT+WT_EE_-_TS_NT+TS_EE	0.578717	0.275133	2.10341	17	0.0506243	0.250384
Q6NZB0	WT_NT+WT_EE_-_TS_NT+TS_EE	0.286857	0.286505	1.00123	10	0.340327	0.659366
Q6NZJ6	WT_NT+WT_EE_-_TS_NT+TS_EE	0.418171	0.228055	1.83365	12	0.0916138	0.345231
Q6NZL0	WT_NT+WT_EE_-_TS_NT+TS_EE	0.0227615	0.159551	0.14266	53	0.8871	0.964716
Q6P069	WT_NT+WT_EE_-_TS_NT+TS_EE	-0.338638	0.169772	-1.99467	12	0.0693002	0.299461
Q6P1B1	WT_NT+WT_EE_-_TS_NT+TS_EE	0.254176	0.103187	2.46325	90	0.0156704	0.127622
Q6P1F6	WT_NT+WT_EE_-_TS_NT+TS_EE	-0.0282704	0.168479	-0.167798	50	0.867419	0.956233
Q6P2B1	WT_NT+WT_EE_-_TS_NT+TS_EE	-0.276289	0.395968	-0.697756	11	0.499813	0.767194
Q6P3A8	WT_NT+WT_EE_-_TS_NT+TS_EE	-0.290566	0.177019	-1.64144	13	0.124664	0.411779
Q6P4S6	WT_NT+WT_EE_-_TS_NT+TS_EE	0.535772	0.523484	1.02347	12	0.326274	0.646027
Q6P4T2	WT_NT+WT_EE_-_TS_NT+TS_EE	0.112795	0.316626	0.356239	12	0.727846	0.902721
Q6P4U0	WT_NT+WT_EE_-_TS_NT+TS_EE	0.00123678	0.587321	0.00210579	16	0.998346	0.998788
Q6P542	WT_NT+WT_EE_-_TS_NT+TS_EE	0.398002	0.338109	1.17714	9	0.26933	0.592946
Q6P5E4	WT_NT+WT_EE_-_TS_NT+TS_EE	1.95108	0.623854	3.12747	10	0.0107367	0.103301
Q6P5F7	WT_NT+WT_EE_-_TS_NT+TS_EE	0.615264	0.196536	3.13054	18	0.00577975	0.0702582
Q6P5F9	WT_NT+WT_EE_-_TS_NT+TS_EE	0.134625	0.156968	0.85766	101	0.393111	0.696
Q6P8J7	WT_NT+WT_EE_-_TS_NT+TS_EE	-0.13051	0.446067	-0.29258	16	0.773604	0.918097
Q6P8X1	WT_NT+WT_EE_-_TS_NT+TS_EE	0.065027	0.160228	0.405841	18	0.689643	0.885575
Q6P9K8	WT_NT+WT_EE_-_TS_NT+TS_EE	-0.0384739	0.141624	-0.271662	48	0.787047	0.923963
Q6P9K9	WT_NT+WT_EE_-_TS_NT+TS_EE	-0.499975	0.21343	-2.34257	53	0.0229391	0.161574
Q6PA06	WT_NT+WT_EE_-_TS_NT+TS_EE	-0.0233861	0.273193	-0.0856029	16	0.932844	0.979358
Q6PAR5	WT_NT+WT_EE_-_TS_NT+TS_EE	-0.189765	0.205185	-0.924848	10	0.376823	0.688761
Q6PB44	WT_NT+WT_EE_-_TS_NT+TS_EE	-0.35184	0.28171	-1.24894	11	0.237611	0.555865
Q6PB66	WT_NT+WT_EE_-_TS_NT+TS_EE	-0.0298789	0.112774	-0.264944	137	0.791451	0.926707
Q6PCP5	WT_NT+WT_EE_-_TS_NT+TS_EE	-0.385699	0.170968	-2.25597	52	0.0283049	0.184964
Q6PD26	WT_NT+WT_EE_-_TS_NT+TS_EE	0.565688	0.418971	1.35018	11	0.204083	0.517881
Q6PDI6	WT_NT+WT_EE_-_TS_NT+TS_EE	-0.329516	0.26008	-1.26698	15	0.224481	0.541086
Q6PDL0	WT_NT+WT_EE_-_TS_NT+TS_EE	-0.191877	0.130593	-1.46928	100	0.144897	0.449045
Q6PDM2	WT_NT+WT_EE_-_TS_NT+TS_EE	-0.256544	0.163075	-1.57317	18	0.133093	0.425633
Q6PE15	WT_NT+WT_EE_-_TS_NT+TS_EE	0.083088	0.656375	0.126586	14	0.901068	0.968766
Q6PEB6	WT_NT+WT_EE_-_TS_NT+TS_EE	-0.487641	0.201333	-2.42206	14	0.0295907	0.191156
Q6PER3	WT_NT+WT_EE_-_TS_NT+TS_EE	-0.0969425	0.105551	-0.918443	126	0.360142	0.672263
Q6PGF7	WT_NT+WT_EE_-_TS_NT+TS_EE	0.230265	0.337053	0.68317	15	0.504915	0.769946
Q6PGN3	WT_NT+WT_EE_-_TS_NT+TS_EE	-0.0685988	0.176689	-0.388247	33	0.700327	0.887594
Q6PH08	WT_NT+WT_EE_-_TS_NT+TS_EE	-0.11598	0.109979	-1.05457	47	0.297012	0.61928
Q6PHN9	WT_NT+WT_EE_-_TS_NT+TS_EE	0.464664	0.202328	2.29659	49	0.0259567	0.174667
Q6PHU5	WT_NT+WT_EE_-_TS_NT+TS_EE	0.0561168	0.451811	0.124204	15	0.902803	0.968843
Q6PHZ2	WT_NT+WT_EE_-_TS_NT+TS_EE	0.0499709	0.156239	0.319835	52	0.750375	0.909849
Q6PHZ8	WT_NT+WT_EE_-_TS_NT+TS_EE	-0.0579663	0.352654	-0.164371	12	0.872175	0.957797
Q6PIC6	WT_NT+WT_EE_-_TS_NT+TS_EE	-0.26787	0.0572191	-4.68148	450	3.7755e-06	0.000307493
Q6PIE5	WT_NT+WT_EE_-_TS_NT+TS_EE	0.16781	0.070477	2.38107	365	0.0177749	0.135774
Q6Q783	WT_NT+WT_EE_-_TS_NT+TS_EE	-0.410001	0.401181	-1.02199	16	0.321992	0.645411
Q6QI06	WT_NT+WT_EE_-_TS_NT+TS_EE	0.606755	0.970867	0.624962	14	0.542049	0.79476
Q6R891	WT_NT+WT_EE_-_TS_NT+TS_EE	-0.453812	0.103003	-4.4058	198	1.7249e-05	0.000951217
Q6URW6	WT_NT+WT_EE_-_TS_NT+TS_EE	0.093174	0.220535	0.422491	14	0.679084	0.883981
Q6W8Q3	WT_NT+WT_EE_-_TS_NT+TS_EE	-0.439525	0.492899	-0.891715	16	0.38576	0.692993
Q6WVG3	WT_NT+WT_EE_-_TS_NT+TS_EE	-0.260147	0.149905	-1.73541	53	0.0884799	0.338216
Q6X893	WT_NT+WT_EE_-_TS_NT+TS_EE	-0.89708	0.242457	-3.69995	14	0.00237755	0.0378659
Q6ZPE2	WT_NT+WT_EE_-_TS_NT+TS_EE	-0.234372	0.115033	-2.03742	77	0.0450434	0.239068
Q6ZPJ3	WT_NT+WT_EE_-_TS_NT+TS_EE	-0.0521832	0.132473	-0.393916	63	0.694973	0.886354
Q6ZQ38	WT_NT+WT_EE_-_TS_NT+TS_EE	0.137802	0.0649241	2.12251	502	0.0342837	0.209673
Q6ZQI3	WT_NT+WT_EE_-_TS_NT+TS_EE	-0.101675	0.316858	-0.320885	16	0.752451	0.910066
Q6ZQK5	WT_NT+WT_EE_-_TS_NT+TS_EE	-0.206955	0.302892	-0.683265	16	0.504214	0.769946
Q6ZWN5	WT_NT+WT_EE_-_TS_NT+TS_EE	-0.105044	0.0951027	-1.10454	63	0.273561	0.596258
Q6ZWR6	WT_NT+WT_EE_-_TS_NT+TS_EE	-0.0487112	1.01992	-0.0477597	15	0.962538	0.985398
Q6ZWU9	WT_NT+WT_EE_-_TS_NT+TS_EE	0.0763716	0.155846	0.490046	48	0.626334	0.851558
Q6ZWV3	WT_NT+WT_EE_-_TS_NT+TS_EE	-0.168336	0.0987289	-1.70504	67	0.0928206	0.347888
Q6ZWV7	WT_NT+WT_EE_-_TS_NT+TS_EE	0.0597392	0.179823	0.332211	16	0.744043	0.907522
Q6ZWX6	WT_NT+WT_EE_-_TS_NT+TS_EE	-0.0950326	0.162071	-0.586364	34	0.561504	0.804538
Q6ZWY8	WT_NT+WT_EE_-_TS_NT+TS_EE	0.167194	0.376933	0.443564	13	0.664651	0.877505
Q71LX4	WT_NT+WT_EE_-_TS_NT+TS_EE	-0.115461	0.111726	-1.03343	100	0.303896	0.623292
Q71M36	WT_NT+WT_EE_-_TS_NT+TS_EE	0.124048	0.105489	1.17594	34	0.247789	0.564859
Q76MZ3	WT_NT+WT_EE_-_TS_NT+TS_EE	0.13366	0.0691089	1.93404	423	0.0537745	0.260352
Q78IK2	WT_NT+WT_EE_-_TS_NT+TS_EE	0.0789997	0.112791	0.700408	38	0.487939	0.758607
Q78PY7	WT_NT+WT_EE_-_TS_NT+TS_EE	0.188033	0.116111	1.61943	78	0.109392	0.384062
Q78YZ6	WT_NT+WT_EE_-_TS_NT+TS_EE	0.161944	0.552981	0.292857	16	0.773396	0.918097
Q78ZA7	WT_NT+WT_EE_-_TS_NT+TS_EE	0.0303888	0.12046	0.252272	66	0.801614	0.932575
Q791T5	WT_NT+WT_EE_-_TS_NT+TS_EE	-0.638993	0.239247	-2.67085	29	0.0122744	0.111456
Q791V5	WT_NT+WT_EE_-_TS_NT+TS_EE	0.0621367	0.0710886	0.874075	105	0.384072	0.691942
Q7M6Y3	WT_NT+WT_EE_-_TS_NT+TS_EE	0.167906	0.154948	1.08363	65	0.282533	0.607231
Q7M6Z4	WT_NT+WT_EE_-_TS_NT+TS_EE	0.297692	1.2358	0.240891	16	0.812699	0.936074
Q7TMB8	WT_NT+WT_EE_-_TS_NT+TS_EE	0.0160072	0.116276	0.137666	87	0.890823	0.965857
Q7TME0	WT_NT+WT_EE_-_TS_NT+TS_EE	0.300102	0.182193	1.64717	55	0.105226	0.374673
Q7TMF3	WT_NT+WT_EE_-_TS_NT+TS_EE	-0.0433771	0.193733	-0.223901	50	0.823746	0.939703
Q7TMK9	WT_NT+WT_EE_-_TS_NT+TS_EE	0.259603	0.0840021	3.09043	148	0.00238837	0.0378659
Q7TMM9	WT_NT+WT_EE_-_TS_NT+TS_EE	-0.364651	0.107396	-3.39538	19	0.003036	0.0444994
Q7TMY8	WT_NT+WT_EE_-_TS_NT+TS_EE	0.184198	0.216278	0.851671	12	0.411071	0.702193
Q7TNC4	WT_NT+WT_EE_-_TS_NT+TS_EE	0.574983	0.616758	0.932266	8	0.378476	0.689551
Q7TNG5	WT_NT+WT_EE_-_TS_NT+TS_EE	0.510878	0.630615	0.810126	13	0.432448	0.7136
Q7TNS2	WT_NT+WT_EE_-_TS_NT+TS_EE	0.165934	0.604111	0.274676	13	0.787882	0.923963
Q7TPM6	WT_NT+WT_EE_-_TS_NT+TS_EE	-0.00468125	0.150436	-0.0311178	17	0.975538	0.988656
Q7TPR4	WT_NT+WT_EE_-_TS_NT+TS_EE	-0.421836	0.0868115	-4.85922	275	1.98247e-06	0.000186765
Q7TPS5	WT_NT+WT_EE_-_TS_NT+TS_EE	0.343219	0.242965	1.41263	16	0.176921	0.493058
Q7TPV2	WT_NT+WT_EE_-_TS_NT+TS_EE	-0.0873726	0.259224	-0.337054	15	0.740746	0.907522
Q7TQD2	WT_NT+WT_EE_-_TS_NT+TS_EE	-0.0542069	0.0835254	-0.648987	151	0.517333	0.778191
Q7TQF7	WT_NT+WT_EE_-_TS_NT+TS_EE	-0.0772467	0.0786728	-0.981873	278	0.327016	0.646315
Q7TQI3	WT_NT+WT_EE_-_TS_NT+TS_EE	0.0553684	0.0985227	0.561986	166	0.574884	0.813348
Q7TSJ2	WT_NT+WT_EE_-_TS_NT+TS_EE	0.146343	0.0678676	2.1563	431	0.0316131	0.199657
Q7TT50	WT_NT+WT_EE_-_TS_NT+TS_EE	0.335009	0.193147	1.73448	16	0.102052	0.367421
Q80SW1	WT_NT+WT_EE_-_TS_NT+TS_EE	0.0622165	0.138094	0.450538	134	0.653051	0.871385
Q80T41	WT_NT+WT_EE_-_TS_NT+TS_EE	-0.612729	0.190421	-3.21776	10	0.00921	0.0962353
Q80TB8	WT_NT+WT_EE_-_TS_NT+TS_EE	-0.248561	0.135873	-1.82936	73	0.071429	0.302564
Q80TE7	WT_NT+WT_EE_-_TS_NT+TS_EE	0.2404	0.174603	1.37684	42	0.175858	0.492098
Q80TJ1	WT_NT+WT_EE_-_TS_NT+TS_EE	0.272871	0.0748051	3.64775	430	0.000297006	0.00818939
Q80TK0	WT_NT+WT_EE_-_TS_NT+TS_EE	-0.345889	0.151339	-2.28552	17	0.0353945	0.210597
Q80TL0	WT_NT+WT_EE_-_TS_NT+TS_EE	-0.11013	0.156492	-0.70374	103	0.483182	0.757086
Q80TL4	WT_NT+WT_EE_-_TS_NT+TS_EE	-0.0612704	0.114879	-0.533348	69	0.595507	0.831136
Q80TM9	WT_NT+WT_EE_-_TS_NT+TS_EE	0.0921462	0.112862	0.816447	94	0.416309	0.704452
Q80TQ2	WT_NT+WT_EE_-_TS_NT+TS_EE	-0.0743077	0.369939	-0.200865	13	0.843913	0.948353
Q80TR1	WT_NT+WT_EE_-_TS_NT+TS_EE	0.330921	0.443065	0.746891	15	0.466676	0.745056
Q80TS3	WT_NT+WT_EE_-_TS_NT+TS_EE	-0.114675	0.413122	-0.277582	11	0.786481	0.923963
Q80TV8	WT_NT+WT_EE_-_TS_NT+TS_EE	0.660152	0.328503	2.00958	10	0.0722258	0.303917
Q80TY0	WT_NT+WT_EE_-_TS_NT+TS_EE	0.177622	0.35108	0.505929	15	0.62026	0.847377
Q80TZ3	WT_NT+WT_EE_-_TS_NT+TS_EE	0.0544292	0.0822352	0.661872	296	0.508568	0.772245
Q80U23	WT_NT+WT_EE_-_TS_NT+TS_EE	0.014759	0.104978	0.140591	47	0.888794	0.964833
Q80U28	WT_NT+WT_EE_-_TS_NT+TS_EE	0.00413727	0.121525	0.0340445	112	0.972902	0.987819
Q80U40	WT_NT+WT_EE_-_TS_NT+TS_EE	-0.194768	0.306436	-0.635591	15	0.53462	0.790813
Q80U63	WT_NT+WT_EE_-_TS_NT+TS_EE	0.365755	0.151511	2.41406	66	0.0185575	0.139862
Q80UG2	WT_NT+WT_EE_-_TS_NT+TS_EE	0.516742	0.291216	1.77443	39	0.0837989	0.332987
Q80UG5	WT_NT+WT_EE_-_TS_NT+TS_EE	-0.16287	0.131459	-1.23894	82	0.218904	0.539152
Q80UJ7	WT_NT+WT_EE_-_TS_NT+TS_EE	0.197206	0.144968	1.36034	18	0.190517	0.505744
Q80UP3	WT_NT+WT_EE_-_TS_NT+TS_EE	0.117996	0.226771	0.52033	14	0.610964	0.842676
Q80UU9	WT_NT+WT_EE_-_TS_NT+TS_EE	0.339781	0.365531	0.929554	16	0.366415	0.677404
Q80UW2	WT_NT+WT_EE_-_TS_NT+TS_EE	-0.0639793	0.16312	-0.392222	52	0.696497	0.886935
Q80UY2	WT_NT+WT_EE_-_TS_NT+TS_EE	0.260234	0.166511	1.56287	13	0.142091	0.443741
Q80VD1	WT_NT+WT_EE_-_TS_NT+TS_EE	-0.092666	0.218272	-0.424545	15	0.677195	0.883981
Q80VP0	WT_NT+WT_EE_-_TS_NT+TS_EE	-0.00133526	0.117876	-0.0113277	38	0.991021	0.996899
Q80VP1	WT_NT+WT_EE_-_TS_NT+TS_EE	0.212551	0.115509	1.84013	54	0.0712472	0.302564
Q80VP9	WT_NT+WT_EE_-_TS_NT+TS_EE	-0.0798734	0.186526	-0.428216	18	0.673574	0.88287
Q80W21	WT_NT+WT_EE_-_TS_NT+TS_EE	0.206269	0.152875	1.34926	12	0.20216	0.517881
Q80WC7	WT_NT+WT_EE_-_TS_NT+TS_EE	0.214688	0.288867	0.74321	15	0.468836	0.745515
Q80WM4	WT_NT+WT_EE_-_TS_NT+TS_EE	0.227844	0.248525	0.916787	19	0.370745	0.682062
Q80WQ2	WT_NT+WT_EE_-_TS_NT+TS_EE	0.121045	0.319065	0.379373	15	0.709727	0.89398
Q80X50	WT_NT+WT_EE_-_TS_NT+TS_EE	-0.367671	0.353488	-1.04012	9	0.325417	0.646027
Q80X80	WT_NT+WT_EE_-_TS_NT+TS_EE	-0.113439	0.240183	-0.472301	13	0.644542	0.865386
Q80XI4	WT_NT+WT_EE_-_TS_NT+TS_EE	0.17524	0.151533	1.15645	65	0.25173	0.569731
Q80XN0	WT_NT+WT_EE_-_TS_NT+TS_EE	-0.0604034	0.0620416	-0.973596	133	0.332025	0.652222
Q80XU3	WT_NT+WT_EE_-_TS_NT+TS_EE	-0.0115418	0.209873	-0.0549941	16	0.956824	0.984249
Q80Y14	WT_NT+WT_EE_-_TS_NT+TS_EE	0.217779	0.228755	0.952018	15	0.356177	0.670887
Q80YA9	WT_NT+WT_EE_-_TS_NT+TS_EE	-0.420505	0.144523	-2.9096	16	0.010235	0.0997473
Q80YN3	WT_NT+WT_EE_-_TS_NT+TS_EE	-0.0954894	0.0899057	-1.06211	98	0.290798	0.614805
Q80YX1	WT_NT+WT_EE_-_TS_NT+TS_EE	-0.0315608	0.346137	-0.0911804	13	0.928739	0.978509
Q80Z24	WT_NT+WT_EE_-_TS_NT+TS_EE	-0.388722	0.154439	-2.517	30	0.0174125	0.135774
Q80Z38	WT_NT+WT_EE_-_TS_NT+TS_EE	0.881	0.63512	1.38714	13	0.188722	0.504678
Q80ZJ1	WT_NT+WT_EE_-_TS_NT+TS_EE	-0.295862	0.261109	-1.1331	19	0.27127	0.5941
Q80ZJ7	WT_NT+WT_EE_-_TS_NT+TS_EE	-1.17464	0.470071	-2.49885	13	0.0266464	0.176679
Q810U3	WT_NT+WT_EE_-_TS_NT+TS_EE	-0.0214999	0.0634391	-0.338906	436	0.734844	0.904454
Q810U4	WT_NT+WT_EE_-_TS_NT+TS_EE	-0.0606913	0.0804993	-0.753936	264	0.45156	0.73161
Q811D0	WT_NT+WT_EE_-_TS_NT+TS_EE	0.0700208	0.198919	0.352007	49	0.726343	0.901996
Q811T9	WT_NT+WT_EE_-_TS_NT+TS_EE	0.247176	0.14879	1.66124	14	0.118887	0.401889
Q812A2	WT_NT+WT_EE_-_TS_NT+TS_EE	-0.11502	0.160549	-0.716414	86	0.475677	0.752628
Q8BFQ8	WT_NT+WT_EE_-_TS_NT+TS_EE	0.301345	0.168041	1.79328	31	0.0826903	0.330908
Q8BFR5	WT_NT+WT_EE_-_TS_NT+TS_EE	-0.0471553	0.0709406	-0.664715	282	0.506776	0.77004
Q8BFT9	WT_NT+WT_EE_-_TS_NT+TS_EE	0.641227	0.327891	1.95561	15	0.0694019	0.299461
Q8BFU3	WT_NT+WT_EE_-_TS_NT+TS_EE	0.0336347	0.107307	0.313443	14	0.758565	0.913658
Q8BFY6	WT_NT+WT_EE_-_TS_NT+TS_EE	-0.0357342	0.26036	-0.137249	13	0.892937	0.965857
Q8BFZ3	WT_NT+WT_EE_-_TS_NT+TS_EE	0.919044	0.99265	0.92585	16	0.368279	0.678267
Q8BFZ9	WT_NT+WT_EE_-_TS_NT+TS_EE	0.0294966	0.691865	0.0426335	10	0.966833	0.986466
Q8BG02	WT_NT+WT_EE_-_TS_NT+TS_EE	-0.168139	0.424023	-0.396534	10	0.700041	0.887594
Q8BG05	WT_NT+WT_EE_-_TS_NT+TS_EE	0.0953587	0.0608031	1.56832	150	0.118914	0.401889
Q8BG32	WT_NT+WT_EE_-_TS_NT+TS_EE	0.363643	0.12587	2.88903	113	0.00463325	0.0601181
Q8BG39	WT_NT+WT_EE_-_TS_NT+TS_EE	0.104044	0.0775554	1.34154	113	0.182435	0.499377
Q8BG40	WT_NT+WT_EE_-_TS_NT+TS_EE	0.669982	0.213074	3.14436	14	0.00717163	0.0814826
Q8BG51	WT_NT+WT_EE_-_TS_NT+TS_EE	-0.0406221	0.094289	-0.430826	34	0.669314	0.880168
Q8BG73	WT_NT+WT_EE_-_TS_NT+TS_EE	-0.0479471	0.14298	-0.335343	19	0.741041	0.907522
Q8BG92	WT_NT+WT_EE_-_TS_NT+TS_EE	0.248541	0.233216	1.06571	16	0.302372	0.622879
Q8BGB5	WT_NT+WT_EE_-_TS_NT+TS_EE	-0.0320057	0.209408	-0.152839	16	0.880436	0.960746
Q8BGB7	WT_NT+WT_EE_-_TS_NT+TS_EE	-0.264974	0.814237	-0.325426	16	0.749076	0.909849
Q8BGC4	WT_NT+WT_EE_-_TS_NT+TS_EE	0.155157	0.286205	0.542117	14	0.596262	0.831677
Q8BGD5	WT_NT+WT_EE_-_TS_NT+TS_EE	0.899287	0.45489	1.97693	13	0.0696541	0.299553
Q8BGD9	WT_NT+WT_EE_-_TS_NT+TS_EE	0.0763415	0.174689	0.437014	42	0.66434	0.877505
Q8BGE6	WT_NT+WT_EE_-_TS_NT+TS_EE	-0.0248568	0.268862	-0.0924518	15	0.927563	0.977724
Q8BGH2	WT_NT+WT_EE_-_TS_NT+TS_EE	0.205244	0.137606	1.49153	111	0.138659	0.435427
Q8BGH7	WT_NT+WT_EE_-_TS_NT+TS_EE	-0.154392	0.394001	-0.391857	11	0.702649	0.889026
Q8BGJ9	WT_NT+WT_EE_-_TS_NT+TS_EE	0.131119	0.328236	0.399466	14	0.695577	0.886528
Q8BGN3	WT_NT+WT_EE_-_TS_NT+TS_EE	-0.216479	0.255638	-0.846817	27	0.404541	0.700046
Q8BGN8	WT_NT+WT_EE_-_TS_NT+TS_EE	0.544124	0.0532565	10.2171	14	7.15514e-08	1.43967e-05
Q8BGQ7	WT_NT+WT_EE_-_TS_NT+TS_EE	0.144867	0.146189	0.990961	102	0.32405	0.646027
Q8BGR6	WT_NT+WT_EE_-_TS_NT+TS_EE	0.0230376	0.362214	0.0636021	14	0.950186	0.982337
Q8BGS2	WT_NT+WT_EE_-_TS_NT+TS_EE	-0.0865015	0.212655	-0.40677	14	0.690327	0.885575
Q8BGT8	WT_NT+WT_EE_-_TS_NT+TS_EE	0.666389	0.161897	4.11612	68	0.000106437	0.00376023
Q8BGU5	WT_NT+WT_EE_-_TS_NT+TS_EE	-0.382	0.151942	-2.51411	15	0.0238321	0.16631
Q8BGX2	WT_NT+WT_EE_-_TS_NT+TS_EE	-0.165748	0.152593	-1.08621	14	0.295735	0.617412
Q8BGZ1	WT_NT+WT_EE_-_TS_NT+TS_EE	0.164674	0.0686209	2.39976	149	0.0176407	0.135774
Q8BH04	WT_NT+WT_EE_-_TS_NT+TS_EE	-0.337138	0.119323	-2.82542	102	0.00568151	0.0695383
Q8BH44	WT_NT+WT_EE_-_TS_NT+TS_EE	-0.269785	0.208857	-1.29172	50	0.202395	0.517881
Q8BH55	WT_NT+WT_EE_-_TS_NT+TS_EE	-0.070058	0.338493	-0.20697	15	0.838816	0.94612
Q8BH57	WT_NT+WT_EE_-_TS_NT+TS_EE	-0.121112	0.237868	-0.509154	14	0.618574	0.847377
Q8BH58	WT_NT+WT_EE_-_TS_NT+TS_EE	-0.330512	0.229248	-1.44172	12	0.174965	0.491956
Q8BH59	WT_NT+WT_EE_-_TS_NT+TS_EE	-0.235118	0.0912301	-2.5772	414	0.0103056	0.100004
Q8BH66	WT_NT+WT_EE_-_TS_NT+TS_EE	0.0460405	0.0938708	0.490466	223	0.624286	0.850015
Q8BH82	WT_NT+WT_EE_-_TS_NT+TS_EE	-0.574322	0.263805	-2.17707	13	0.0484947	0.243804
Q8BH95	WT_NT+WT_EE_-_TS_NT+TS_EE	0.138593	0.11119	1.24645	140	0.214681	0.534574
Q8BHC1	WT_NT+WT_EE_-_TS_NT+TS_EE	-0.374703	0.191192	-1.95982	16	0.0676725	0.297277
Q8BHE3	WT_NT+WT_EE_-_TS_NT+TS_EE	-0.0230124	0.164078	-0.140253	68	0.888875	0.964833
Q8BHG1	WT_NT+WT_EE_-_TS_NT+TS_EE	0.130966	0.340991	0.384076	16	0.705979	0.891331
Q8BHH2	WT_NT+WT_EE_-_TS_NT+TS_EE	0.0422969	0.326013	0.12974	10	0.899345	0.968722
Q8BHL5	WT_NT+WT_EE_-_TS_NT+TS_EE	0.297309	0.215121	1.38206	14	0.188609	0.504678
Q8BHN3	WT_NT+WT_EE_-_TS_NT+TS_EE	-0.0876804	0.103489	-0.847245	128	0.39844	0.696
Q8BHZ0	WT_NT+WT_EE_-_TS_NT+TS_EE	0.213944	0.193137	1.10773	46	0.273736	0.596258
Q8BI08	WT_NT+WT_EE_-_TS_NT+TS_EE	0.1141	0.288519	0.395469	16	0.69772	0.886935
Q8BIF0	WT_NT+WT_EE_-_TS_NT+TS_EE	0.461578	0.240914	1.91594	18	0.0713942	0.302564
Q8BIG7	WT_NT+WT_EE_-_TS_NT+TS_EE	0.32059	0.164661	1.94697	47	0.0575278	0.272114
Q8BIJ6	WT_NT+WT_EE_-_TS_NT+TS_EE	0.404972	0.118352	3.42177	127	0.000837545	0.0174812
Q8BIK4	WT_NT+WT_EE_-_TS_NT+TS_EE	0.00682827	0.584452	0.0116832	11	0.990888	0.996899
Q8BIQ5	WT_NT+WT_EE_-_TS_NT+TS_EE	0.317245	0.300895	1.05434	16	0.307391	0.627267
Q8BIW1	WT_NT+WT_EE_-_TS_NT+TS_EE	0.699259	0.148501	4.7088	35	3.854e-05	0.0018154
Q8BIZ1	WT_NT+WT_EE_-_TS_NT+TS_EE	-0.467633	0.09506	-4.91935	72	5.31012e-06	0.000387296
Q8BJI1	WT_NT+WT_EE_-_TS_NT+TS_EE	-0.155371	0.132689	-1.17095	51	0.247063	0.564822
Q8BJU0	WT_NT+WT_EE_-_TS_NT+TS_EE	0.0345967	0.0664412	0.520712	50	0.604866	0.837992
Q8BJY1	WT_NT+WT_EE_-_TS_NT+TS_EE	0.108996	0.136856	0.796424	99	0.427691	0.712084
Q8BK08	WT_NT+WT_EE_-_TS_NT+TS_EE	0.734686	0.533189	1.37791	12	0.193384	0.509604
Q8BK30	WT_NT+WT_EE_-_TS_NT+TS_EE	-0.101464	0.243685	-0.416373	15	0.683034	0.88433
Q8BK64	WT_NT+WT_EE_-_TS_NT+TS_EE	0.0646754	0.104042	0.621629	56	0.536708	0.790813
Q8BKC5	WT_NT+WT_EE_-_TS_NT+TS_EE	0.0656546	0.125087	0.524872	136	0.600527	0.834024
Q8BKX1	WT_NT+WT_EE_-_TS_NT+TS_EE	-0.473945	0.169081	-2.80307	89	0.00621238	0.0739273
Q8BKZ9	WT_NT+WT_EE_-_TS_NT+TS_EE	-0.0291128	0.0678712	-0.428941	172	0.668503	0.879793
Q8BL06	WT_NT+WT_EE_-_TS_NT+TS_EE	-0.828792	0.27587	-3.00428	11	0.0119877	0.111456
Q8BL65	WT_NT+WT_EE_-_TS_NT+TS_EE	-0.332451	0.121745	-2.73072	18	0.013725	0.119815
Q8BL66	WT_NT+WT_EE_-_TS_NT+TS_EE	-0.0457117	0.154668	-0.295547	46	0.768906	0.91548
Q8BL97	WT_NT+WT_EE_-_TS_NT+TS_EE	-0.172457	0.0986567	-1.74805	17	0.0984899	0.360333
Q8BLE7	WT_NT+WT_EE_-_TS_NT+TS_EE	0.409341	0.656664	0.623364	14	0.543068	0.79476
Q8BLF1	WT_NT+WT_EE_-_TS_NT+TS_EE	0.289312	0.154359	1.87428	36	0.069025	0.298976
Q8BLK3	WT_NT+WT_EE_-_TS_NT+TS_EE	-0.725787	0.207925	-3.49062	33	0.00139055	0.0249527
Q8BLQ9	WT_NT+WT_EE_-_TS_NT+TS_EE	0.423116	0.102767	4.11724	145	6.41111e-05	0.00249923
Q8BLR2	WT_NT+WT_EE_-_TS_NT+TS_EE	-0.18213	0.12501	-1.45693	64	0.150026	0.455925
Q8BMF3	WT_NT+WT_EE_-_TS_NT+TS_EE	-0.480276	0.116357	-4.12761	188	5.50472e-05	0.00227157
Q8BMF4	WT_NT+WT_EE_-_TS_NT+TS_EE	-0.191273	0.0833247	-2.29551	279	0.0224457	0.15909
Q8BMG7	WT_NT+WT_EE_-_TS_NT+TS_EE	0.296835	0.432984	0.685555	9	0.510265	0.774301
Q8BMI3	WT_NT+WT_EE_-_TS_NT+TS_EE	0.016716	0.327544	0.0510344	15	0.959971	0.985398
Q8BMJ2	WT_NT+WT_EE_-_TS_NT+TS_EE	0.0948287	0.225719	0.420118	16	0.679987	0.883981
Q8BMJ3	WT_NT+WT_EE_-_TS_NT+TS_EE	-0.271174	0.248216	-1.09249	15	0.291854	0.614989
Q8BMS1	WT_NT+WT_EE_-_TS_NT+TS_EE	-0.206679	0.0865788	-2.38717	296	0.0176061	0.135774
Q8BNU0	WT_NT+WT_EE_-_TS_NT+TS_EE	0.435954	0.209232	2.08359	32	0.0452681	0.239138
Q8BNW9	WT_NT+WT_EE_-_TS_NT+TS_EE	0.16289	0.190578	0.854718	32	0.399061	0.696
Q8BNY6	WT_NT+WT_EE_-_TS_NT+TS_EE	-0.208142	0.161359	-1.28993	50	0.203009	0.517881
Q8BP47	WT_NT+WT_EE_-_TS_NT+TS_EE	0.150964	0.101136	1.49268	113	0.138308	0.435396
Q8BP67	WT_NT+WT_EE_-_TS_NT+TS_EE	-0.147413	0.243154	-0.606255	15	0.55341	0.801006
Q8BP92	WT_NT+WT_EE_-_TS_NT+TS_EE	-0.80383	0.24314	-3.30603	35	0.00219361	0.0359403
Q8BPN8	WT_NT+WT_EE_-_TS_NT+TS_EE	-0.131418	0.0619429	-2.12159	607	0.0342764	0.209673
Q8BPQ7	WT_NT+WT_EE_-_TS_NT+TS_EE	0.10392	0.345081	0.301147	16	0.76718	0.913907
Q8BQP9	WT_NT+WT_EE_-_TS_NT+TS_EE	0.953929	0.564573	1.68965	13	0.114919	0.394283
Q8BR90	WT_NT+WT_EE_-_TS_NT+TS_EE	0.494767	0.146012	3.38853	15	0.00405202	0.0542107
Q8BR92	WT_NT+WT_EE_-_TS_NT+TS_EE	-0.25118	0.180359	-1.39267	27	0.175083	0.491956
Q8BRT1	WT_NT+WT_EE_-_TS_NT+TS_EE	0.117614	0.101634	1.15723	136	0.249206	0.566856
Q8BSS9	WT_NT+WT_EE_-_TS_NT+TS_EE	0.190182	0.277864	0.684443	14	0.504869	0.769946
Q8BSY0	WT_NT+WT_EE_-_TS_NT+TS_EE	-0.0270135	0.32229	-0.0838174	15	0.93431	0.979358
Q8BTG7	WT_NT+WT_EE_-_TS_NT+TS_EE	-0.170443	0.17781	-0.958566	52	0.342213	0.66132
Q8BTM8	WT_NT+WT_EE_-_TS_NT+TS_EE	-0.518337	0.856211	-0.605385	10	0.558411	0.801392
Q8BTX9	WT_NT+WT_EE_-_TS_NT+TS_EE	-0.165529	0.200004	-0.827632	12	0.424033	0.709399
Q8BUV3	WT_NT+WT_EE_-_TS_NT+TS_EE	0.0768469	0.0851721	0.902255	237	0.367837	0.678267
Q8BV13	WT_NT+WT_EE_-_TS_NT+TS_EE	0.639248	0.27403	2.33277	16	0.0330421	0.205144
Q8BVE3	WT_NT+WT_EE_-_TS_NT+TS_EE	-0.0152803	0.0835247	-0.182943	237	0.854999	0.953702
Q8BVI4	WT_NT+WT_EE_-_TS_NT+TS_EE	-0.187601	0.120108	-1.56194	88	0.121892	0.405886
Q8BVQ5	WT_NT+WT_EE_-_TS_NT+TS_EE	0.0257278	0.115961	0.221865	80	0.824984	0.94064
Q8BW75	WT_NT+WT_EE_-_TS_NT+TS_EE	-0.153968	0.101183	-1.52168	158	0.130088	0.421387
Q8BW96	WT_NT+WT_EE_-_TS_NT+TS_EE	-0.125418	0.127681	-0.982272	50	0.330695	0.651654
Q8BWF0	WT_NT+WT_EE_-_TS_NT+TS_EE	0.0278279	0.101143	0.275133	230	0.783461	0.922126
Q8BWG8	WT_NT+WT_EE_-_TS_NT+TS_EE	0.00260972	0.289993	0.00899927	16	0.992931	0.996899
Q8BWM0	WT_NT+WT_EE_-_TS_NT+TS_EE	0.101966	0.151703	0.67214	33	0.506174	0.769946
Q8BWT1	WT_NT+WT_EE_-_TS_NT+TS_EE	-0.290246	0.104623	-2.77421	123	0.00639691	0.0756665
Q8BWY3	WT_NT+WT_EE_-_TS_NT+TS_EE	-0.00871003	0.245662	-0.0354554	12	0.9723	0.987819
Q8BX70	WT_NT+WT_EE_-_TS_NT+TS_EE	0.095378	0.302718	0.315072	15	0.757048	0.913658
Q8BXR1	WT_NT+WT_EE_-_TS_NT+TS_EE	0.0540049	0.131703	0.410052	17	0.686889	0.884932
Q8BXV2	WT_NT+WT_EE_-_TS_NT+TS_EE	0.137926	0.332823	0.414412	16	0.684075	0.88433
Q8BXZ1	WT_NT+WT_EE_-_TS_NT+TS_EE	0.821108	0.2798	2.93462	17	0.00925706	0.0962353
Q8BYI9	WT_NT+WT_EE_-_TS_NT+TS_EE	-0.089235	0.0642108	-1.38972	497	0.165236	0.47698
Q8BYK6	WT_NT+WT_EE_-_TS_NT+TS_EE	-0.0881769	0.418778	-0.210558	16	0.835891	0.945867
Q8BYM5	WT_NT+WT_EE_-_TS_NT+TS_EE	0.368553	0.155762	2.36613	47	0.0221496	0.157485
Q8BYR5	WT_NT+WT_EE_-_TS_NT+TS_EE	0.319675	0.330181	0.968183	12	0.352062	0.668918
Q8BZ98	WT_NT+WT_EE_-_TS_NT+TS_EE	0.0707881	0.0974235	0.726602	121	0.468873	0.745515
Q8BZA9	WT_NT+WT_EE_-_TS_NT+TS_EE	0.0734844	0.296895	0.24751	14	0.808107	0.934666
Q8C0C7	WT_NT+WT_EE_-_TS_NT+TS_EE	-0.141359	0.168258	-0.840128	79	0.403372	0.698869
Q8C0E2	WT_NT+WT_EE_-_TS_NT+TS_EE	0.204233	0.117771	1.73416	97	0.0860665	0.334933
Q8C0L0	WT_NT+WT_EE_-_TS_NT+TS_EE	-0.34014	0.34213	-0.994184	21	0.331452	0.651762
Q8C0M9	WT_NT+WT_EE_-_TS_NT+TS_EE	0.143338	0.0986529	1.45295	137	0.148524	0.453802
Q8C145	WT_NT+WT_EE_-_TS_NT+TS_EE	0.490131	0.322175	1.52132	10	0.159151	0.468541
Q8C163	WT_NT+WT_EE_-_TS_NT+TS_EE	0.105962	0.175009	0.605465	17	0.552868	0.801006
Q8C166	WT_NT+WT_EE_-_TS_NT+TS_EE	0.32055	0.346299	0.925646	16	0.368382	0.678267
Q8C167	WT_NT+WT_EE_-_TS_NT+TS_EE	-0.207511	0.247905	-0.837059	15	0.415697	0.704452
Q8C1A5	WT_NT+WT_EE_-_TS_NT+TS_EE	-0.206916	0.153613	-1.347	51	0.183936	0.500722
Q8C1B7	WT_NT+WT_EE_-_TS_NT+TS_EE	0.0682669	0.129034	0.529062	123	0.597716	0.832678
Q8C2Q3	WT_NT+WT_EE_-_TS_NT+TS_EE	-0.0718995	0.182699	-0.393542	28	0.6969	0.886935
Q8C3W1	WT_NT+WT_EE_-_TS_NT+TS_EE	0.261964	0.484811	0.540342	15	0.596893	0.832044
Q8C419	WT_NT+WT_EE_-_TS_NT+TS_EE	0.0567489	0.105237	0.53925	80	0.591212	0.827319
Q8C437	WT_NT+WT_EE_-_TS_NT+TS_EE	0.213372	0.162468	1.31332	48	0.195318	0.510008
Q8C460	WT_NT+WT_EE_-_TS_NT+TS_EE	0.598962	0.439366	1.36324	13	0.195952	0.510008
Q8C522	WT_NT+WT_EE_-_TS_NT+TS_EE	0.0332835	0.195417	0.17032	13	0.86738	0.956233
Q8C570	WT_NT+WT_EE_-_TS_NT+TS_EE	0.352414	0.321122	1.09745	10	0.298168	0.619941
Q8C5H8	WT_NT+WT_EE_-_TS_NT+TS_EE	0.142942	0.0955183	1.49649	15	0.155269	0.464738
Q8C6E0	WT_NT+WT_EE_-_TS_NT+TS_EE	0.267212	0.122695	2.17786	18	0.0429595	0.235185
Q8C6I2	WT_NT+WT_EE_-_TS_NT+TS_EE	0.0515071	0.324685	0.158637	16	0.87594	0.96001
Q8C729	WT_NT+WT_EE_-_TS_NT+TS_EE	0.166685	0.19417	0.858451	14	0.405102	0.700046
Q8C754	WT_NT+WT_EE_-_TS_NT+TS_EE	0.192584	0.429824	0.448054	11	0.662811	0.877505
Q8C7M3	WT_NT+WT_EE_-_TS_NT+TS_EE	-0.15664	0.234773	-0.667197	14	0.515494	0.777583
Q8C7R4	WT_NT+WT_EE_-_TS_NT+TS_EE	0.639445	0.435389	1.46868	14	0.16403	0.476086
Q8C854	WT_NT+WT_EE_-_TS_NT+TS_EE	0.0679487	0.097979	0.693503	67	0.490391	0.758915
Q8C878	WT_NT+WT_EE_-_TS_NT+TS_EE	-0.371206	0.296285	-1.25287	15	0.229434	0.547205
Q8C8N2	WT_NT+WT_EE_-_TS_NT+TS_EE	0.129763	0.198026	0.655283	54	0.515067	0.777583
Q8C8R3	WT_NT+WT_EE_-_TS_NT+TS_EE	0.0150063	0.0692865	0.216583	862	0.828584	0.942673
Q8C8T8	WT_NT+WT_EE_-_TS_NT+TS_EE	-0.303011	0.318293	-0.951988	16	0.355264	0.670574
Q8CAA7	WT_NT+WT_EE_-_TS_NT+TS_EE	-0.147193	0.073546	-2.00137	200	0.0467039	0.242514
Q8CAQ8	WT_NT+WT_EE_-_TS_NT+TS_EE	-0.11914	0.0799761	-1.4897	267	0.137484	0.434419
Q8CAY6	WT_NT+WT_EE_-_TS_NT+TS_EE	0.0426199	0.167619	0.254266	84	0.799912	0.932575
Q8CBE3	WT_NT+WT_EE_-_TS_NT+TS_EE	-0.577863	0.140634	-4.10899	57	0.000128621	0.00434048
Q8CBW3	WT_NT+WT_EE_-_TS_NT+TS_EE	-0.147536	0.345876	-0.426556	16	0.675386	0.883003
Q8CBY8	WT_NT+WT_EE_-_TS_NT+TS_EE	-0.358487	0.24665	-1.45342	17	0.164318	0.476311
Q8CC35	WT_NT+WT_EE_-_TS_NT+TS_EE	-0.203298	0.104649	-1.94267	29	0.0618226	0.284739
Q8CCB4	WT_NT+WT_EE_-_TS_NT+TS_EE	0.121131	0.419916	0.288465	12	0.777913	0.920855
Q8CCN5	WT_NT+WT_EE_-_TS_NT+TS_EE	0.693298	0.163094	4.25091	18	0.000480688	0.012076
Q8CCT4	WT_NT+WT_EE_-_TS_NT+TS_EE	0.270371	0.218737	1.23605	11	0.242184	0.560039
Q8CDG3	WT_NT+WT_EE_-_TS_NT+TS_EE	0.00719206	0.206977	0.0347482	10	0.972964	0.987819
Q8CDN6	WT_NT+WT_EE_-_TS_NT+TS_EE	-0.110192	0.108688	-1.01384	38	0.317072	0.637812
Q8CEI1	WT_NT+WT_EE_-_TS_NT+TS_EE	-0.536715	0.401616	-1.33639	15	0.201342	0.517881
Q8CFE4	WT_NT+WT_EE_-_TS_NT+TS_EE	-0.0751012	0.412019	-0.182276	9	0.859406	0.955788
Q8CFV4	WT_NT+WT_EE_-_TS_NT+TS_EE	-0.303752	0.343629	-0.883954	16	0.389811	0.694731
Q8CFV9	WT_NT+WT_EE_-_TS_NT+TS_EE	0.519377	0.395308	1.31386	11	0.215636	0.535846
Q8CG76	WT_NT+WT_EE_-_TS_NT+TS_EE	-0.560418	0.210798	-2.65856	36	0.0116348	0.109756
Q8CGC7	WT_NT+WT_EE_-_TS_NT+TS_EE	0.280505	0.108829	2.57749	67	0.0121583	0.111456
Q8CGE9	WT_NT+WT_EE_-_TS_NT+TS_EE	0.436864	0.594849	0.734411	9	0.481394	0.75638
Q8CGF6	WT_NT+WT_EE_-_TS_NT+TS_EE	0.202422	0.157443	1.28569	55	0.20394	0.517881
Q8CGK3	WT_NT+WT_EE_-_TS_NT+TS_EE	-0.0833716	0.163905	-0.508659	114	0.611974	0.842676
Q8CGP2	WT_NT+WT_EE_-_TS_NT+TS_EE	-1.02892	0.199723	-5.15172	19	5.67152e-05	0.00227157
Q8CGP6	WT_NT+WT_EE_-_TS_NT+TS_EE	-0.396317	0.368127	-1.07658	16	0.297636	0.619663
Q8CGY8	WT_NT+WT_EE_-_TS_NT+TS_EE	-0.133182	0.120799	-1.10251	139	0.272146	0.594513
Q8CH72	WT_NT+WT_EE_-_TS_NT+TS_EE	0.109788	0.550198	0.199542	12	0.84518	0.948356
Q8CHC4	WT_NT+WT_EE_-_TS_NT+TS_EE	-1.16376	0.0574477	-20.2577	545	0	0
Q8CHG7	WT_NT+WT_EE_-_TS_NT+TS_EE	-0.27943	0.0820514	-3.40555	93	0.000976511	0.0187109
Q8CHH9	WT_NT+WT_EE_-_TS_NT+TS_EE	-0.0572733	0.0961448	-0.595698	184	0.552109	0.801006
Q8CHP8	WT_NT+WT_EE_-_TS_NT+TS_EE	0.0610479	0.106644	0.572448	123	0.568064	0.807127
Q8CHT0	WT_NT+WT_EE_-_TS_NT+TS_EE	0.684525	0.320541	2.13553	16	0.0485236	0.243804
Q8CHT1	WT_NT+WT_EE_-_TS_NT+TS_EE	0.215672	0.137265	1.5712	14	0.138456	0.435396
Q8CHU3	WT_NT+WT_EE_-_TS_NT+TS_EE	0.32682	0.169898	1.92363	18	0.0703638	0.300742
Q8CI32	WT_NT+WT_EE_-_TS_NT+TS_EE	0.572134	0.134835	4.24322	13	0.000959205	0.0185364
Q8CI71	WT_NT+WT_EE_-_TS_NT+TS_EE	-0.455511	0.252183	-1.80627	11	0.0982812	0.360152
Q8CI94	WT_NT+WT_EE_-_TS_NT+TS_EE	0.180716	0.070604	2.55957	397	0.0108498	0.103947
Q8CIB5	WT_NT+WT_EE_-_TS_NT+TS_EE	0.491545	0.13943	3.52539	52	0.000891947	0.0177083
Q8CIE6	WT_NT+WT_EE_-_TS_NT+TS_EE	0.085611	0.144109	0.594072	41	0.555728	0.801006
Q8CIG8	WT_NT+WT_EE_-_TS_NT+TS_EE	0.421887	0.184984	2.28066	10	0.0457342	0.239363
Q8CIN4	WT_NT+WT_EE_-_TS_NT+TS_EE	0.315349	0.0534003	5.90539	13	5.19e-05	0.00221407
Q8CJ19	WT_NT+WT_EE_-_TS_NT+TS_EE	-0.209149	0.262746	-0.796012	16	0.437677	0.717092
Q8CJH3	WT_NT+WT_EE_-_TS_NT+TS_EE	-0.104838	0.292109	-0.358899	11	0.726464	0.901996
Q8JZN5	WT_NT+WT_EE_-_TS_NT+TS_EE	0.201862	0.391384	0.515764	14	0.614068	0.84453
Q8JZP2	WT_NT+WT_EE_-_TS_NT+TS_EE	0.863428	0.336983	2.56223	16	0.0208802	0.151287
Q8JZQ2	WT_NT+WT_EE_-_TS_NT+TS_EE	-0.0130251	0.185478	-0.0702246	53	0.944279	0.981178
Q8JZS0	WT_NT+WT_EE_-_TS_NT+TS_EE	0.696563	0.504088	1.38183	15	0.187259	0.503439
Q8JZU2	WT_NT+WT_EE_-_TS_NT+TS_EE	-0.173813	0.181819	-0.955966	14	0.355306	0.670574
Q8K021	WT_NT+WT_EE_-_TS_NT+TS_EE	0.14136	0.119084	1.18707	111	0.237736	0.555865
Q8K045	WT_NT+WT_EE_-_TS_NT+TS_EE	0.606485	0.187924	3.22729	15	0.00563967	0.0695383
Q8K0S0	WT_NT+WT_EE_-_TS_NT+TS_EE	0.127565	0.200707	0.63558	71	0.527093	0.783902
Q8K0T0	WT_NT+WT_EE_-_TS_NT+TS_EE	0.16117	0.0607978	2.65092	326	0.00841915	0.0906462
Q8K0U4	WT_NT+WT_EE_-_TS_NT+TS_EE	-0.125394	0.0650472	-1.92774	415	0.0545691	0.263072
Q8K183	WT_NT+WT_EE_-_TS_NT+TS_EE	0.136303	0.102037	1.33582	144	0.183717	0.500722
Q8K1J6	WT_NT+WT_EE_-_TS_NT+TS_EE	-0.343464	0.488942	-0.702464	13	0.494777	0.761463
Q8K1L5	WT_NT+WT_EE_-_TS_NT+TS_EE	-0.0230572	0.376275	-0.0612777	16	0.951897	0.982677
Q8K1M6	WT_NT+WT_EE_-_TS_NT+TS_EE	0.0270559	0.0624407	0.433305	543	0.664965	0.877505
Q8K1Z0	WT_NT+WT_EE_-_TS_NT+TS_EE	0.111421	0.09591	1.16172	64	0.249662	0.566898
Q8K212	WT_NT+WT_EE_-_TS_NT+TS_EE	0.00310789	0.137367	0.0226247	110	0.981991	0.992746
Q8K221	WT_NT+WT_EE_-_TS_NT+TS_EE	-0.261825	0.200807	-1.30386	28	0.202899	0.517881
Q8K274	WT_NT+WT_EE_-_TS_NT+TS_EE	0.191495	0.174228	1.09911	38	0.278637	0.602082
Q8K2B3	WT_NT+WT_EE_-_TS_NT+TS_EE	-0.192638	0.0782438	-2.46203	306	0.0143666	0.122577
Q8K2C9	WT_NT+WT_EE_-_TS_NT+TS_EE	0.0332633	0.291126	0.114257	33	0.909726	0.970161
Q8K2K6	WT_NT+WT_EE_-_TS_NT+TS_EE	-0.0236214	0.235182	-0.100438	12	0.921655	0.975591
Q8K2P7	WT_NT+WT_EE_-_TS_NT+TS_EE	0.113723	0.243069	0.467864	12	0.648265	0.867379
Q8K2Q7	WT_NT+WT_EE_-_TS_NT+TS_EE	0.957065	0.281717	3.39726	8	0.00939849	0.0962353
Q8K2T1	WT_NT+WT_EE_-_TS_NT+TS_EE	-0.201878	0.481042	-0.419668	15	0.680677	0.883981
Q8K310	WT_NT+WT_EE_-_TS_NT+TS_EE	-0.00430613	0.0949488	-0.0453521	217	0.963868	0.985398
Q8K341	WT_NT+WT_EE_-_TS_NT+TS_EE	0.794706	0.247618	3.2094	17	0.00514251	0.0653214
Q8K354	WT_NT+WT_EE_-_TS_NT+TS_EE	-1.23676	0.154498	-8.00501	14	1.35952e-06	0.000133903
Q8K386	WT_NT+WT_EE_-_TS_NT+TS_EE	0.846662	0.356972	2.37179	11	0.0370345	0.21693
Q8K3H0	WT_NT+WT_EE_-_TS_NT+TS_EE	0.076736	0.246181	0.311705	32	0.757286	0.913658
Q8K3J1	WT_NT+WT_EE_-_TS_NT+TS_EE	-0.292267	0.130312	-2.24281	37	0.0309849	0.197343
Q8K3W0	WT_NT+WT_EE_-_TS_NT+TS_EE	0.211532	0.261297	0.809543	16	0.430078	0.712466
Q8K400	WT_NT+WT_EE_-_TS_NT+TS_EE	0.548061	0.189444	2.893	52	0.0055617	0.0690934
Q8K406	WT_NT+WT_EE_-_TS_NT+TS_EE	0.29025	0.84256	0.344486	10	0.737615	0.905893
Q8K4F5	WT_NT+WT_EE_-_TS_NT+TS_EE	-0.292919	0.528623	-0.554116	10	0.591674	0.827319
Q8K4G5	WT_NT+WT_EE_-_TS_NT+TS_EE	-1.02435	0.266816	-3.83915	16	0.00144807	0.0255788
Q8K4X7	WT_NT+WT_EE_-_TS_NT+TS_EE	0.460468	0.360339	1.27787	12	0.22546	0.541368
Q8K4Z3	WT_NT+WT_EE_-_TS_NT+TS_EE	-0.129351	0.0698283	-1.85241	36	0.0721802	0.303917
Q8K4Z5	WT_NT+WT_EE_-_TS_NT+TS_EE	0.241347	0.308165	0.783176	16	0.444963	0.723785
Q8K5B2	WT_NT+WT_EE_-_TS_NT+TS_EE	0.0571983	0.451134	0.126788	13	0.901048	0.968766
Q8QZS1	WT_NT+WT_EE_-_TS_NT+TS_EE	-0.183158	0.175808	-1.04181	94	0.300173	0.620943
Q8QZT1	WT_NT+WT_EE_-_TS_NT+TS_EE	0.174816	0.0664945	2.62903	165	0.00937198	0.0962353
Q8QZT2	WT_NT+WT_EE_-_TS_NT+TS_EE	-0.333561	0.375552	-0.888187	13	0.390578	0.694731
Q8R001	WT_NT+WT_EE_-_TS_NT+TS_EE	-0.60791	0.17562	-3.46151	19	0.00261384	0.0393994
Q8R010	WT_NT+WT_EE_-_TS_NT+TS_EE	0.0955138	0.144154	0.662582	10	0.522575	0.780708
Q8R016	WT_NT+WT_EE_-_TS_NT+TS_EE	0.203844	0.118171	1.725	120	0.0871018	0.336362
Q8R050	WT_NT+WT_EE_-_TS_NT+TS_EE	0.183704	0.156432	1.17434	18	0.255563	0.575526
Q8R071	WT_NT+WT_EE_-_TS_NT+TS_EE	-0.0410194	0.10855	-0.377884	151	0.706048	0.891331
Q8R081	WT_NT+WT_EE_-_TS_NT+TS_EE	-0.202257	0.0947815	-2.13392	159	0.0343825	0.209673
Q8R0A5	WT_NT+WT_EE_-_TS_NT+TS_EE	0.133549	0.0774316	1.72474	48	0.0910089	0.344763
Q8R0A7	WT_NT+WT_EE_-_TS_NT+TS_EE	-0.241783	0.12033	-2.00934	100	0.0471957	0.242922
Q8R0F8	WT_NT+WT_EE_-_TS_NT+TS_EE	-0.116312	0.145922	-0.797081	19	0.435252	0.715193
Q8R0H9	WT_NT+WT_EE_-_TS_NT+TS_EE	0.258517	0.709405	0.364414	11	0.722457	0.901973
Q8R0P4	WT_NT+WT_EE_-_TS_NT+TS_EE	-0.173364	0.40625	-0.426743	15	0.675628	0.883003
Q8R0S2	WT_NT+WT_EE_-_TS_NT+TS_EE	-0.121138	0.145995	-0.829741	102	0.408623	0.702193
Q8R0Y6	WT_NT+WT_EE_-_TS_NT+TS_EE	0.272897	0.0956535	2.85297	281	0.0046531	0.0601181
Q8R105	WT_NT+WT_EE_-_TS_NT+TS_EE	0.265876	0.325534	0.816739	11	0.431411	0.713548
Q8R123	WT_NT+WT_EE_-_TS_NT+TS_EE	0.684284	0.226069	3.02688	15	0.0084946	0.0910251
Q8R127	WT_NT+WT_EE_-_TS_NT+TS_EE	0.162731	0.195671	0.831654	13	0.420618	0.70759
Q8R164	WT_NT+WT_EE_-_TS_NT+TS_EE	0.008843	0.126427	0.0699455	74	0.944426	0.981178
Q8R191	WT_NT+WT_EE_-_TS_NT+TS_EE	0.300403	0.149325	2.01175	17	0.0603736	0.281619
Q8R1B4	WT_NT+WT_EE_-_TS_NT+TS_EE	0.109386	0.181453	0.602834	23	0.552517	0.801006
Q8R1G2	WT_NT+WT_EE_-_TS_NT+TS_EE	-0.487268	0.213954	-2.27744	16	0.0368414	0.216359
Q8R1I1	WT_NT+WT_EE_-_TS_NT+TS_EE	0.137406	0.0775378	1.77212	16	0.0954134	0.354685
Q8R1N4	WT_NT+WT_EE_-_TS_NT+TS_EE	0.610777	0.183119	3.33541	28	0.00241163	0.0378659
Q8R1Q8	WT_NT+WT_EE_-_TS_NT+TS_EE	0.318288	0.0942494	3.37708	176	0.000901717	0.0177285
Q8R1T1	WT_NT+WT_EE_-_TS_NT+TS_EE	-0.0332871	0.518211	-0.0642346	15	0.949632	0.982213
Q8R2R9	WT_NT+WT_EE_-_TS_NT+TS_EE	0.13791	0.138894	0.992914	68	0.324272	0.646027
Q8R2Y0	WT_NT+WT_EE_-_TS_NT+TS_EE	0.264429	0.265136	0.997333	14	0.335529	0.654367
Q8R2Y8	WT_NT+WT_EE_-_TS_NT+TS_EE	-0.171541	0.475834	-0.360505	16	0.723184	0.901973
Q8R317	WT_NT+WT_EE_-_TS_NT+TS_EE	0.838425	0.169512	4.9461	34	2.01733e-05	0.00103663
Q8R326	WT_NT+WT_EE_-_TS_NT+TS_EE	-0.0793444	0.132842	-0.597283	38	0.553861	0.801006
Q8R366	WT_NT+WT_EE_-_TS_NT+TS_EE	0.35425	0.0995847	3.55727	124	0.000531661	0.0132097
Q8R395	WT_NT+WT_EE_-_TS_NT+TS_EE	0.0284313	0.399169	0.0712262	11	0.944496	0.981178
Q8R3F5	WT_NT+WT_EE_-_TS_NT+TS_EE	-0.148387	0.422956	-0.350833	12	0.731796	0.903765
Q8R3P0	WT_NT+WT_EE_-_TS_NT+TS_EE	-0.18988	0.224344	-0.846378	15	0.410642	0.702193
Q8R3S6	WT_NT+WT_EE_-_TS_NT+TS_EE	0.977782	0.573833	1.70395	14	0.110475	0.386063
Q8R3V5	WT_NT+WT_EE_-_TS_NT+TS_EE	-0.014897	0.160772	-0.0926591	104	0.926353	0.976905
Q8R404	WT_NT+WT_EE_-_TS_NT+TS_EE	-0.123804	0.192313	-0.643764	14	0.530134	0.785473
Q8R464	WT_NT+WT_EE_-_TS_NT+TS_EE	0.0337587	0.157725	0.214035	89	0.831009	0.942673
Q8R4N0	WT_NT+WT_EE_-_TS_NT+TS_EE	0.0319759	0.138468	0.230927	34	0.818756	0.937763
Q8R4U7	WT_NT+WT_EE_-_TS_NT+TS_EE	-0.206848	0.299111	-0.691543	10	0.504962	0.769946
Q8R570	WT_NT+WT_EE_-_TS_NT+TS_EE	-0.0245152	0.10092	-0.242918	142	0.80842	0.934666
Q8R574	WT_NT+WT_EE_-_TS_NT+TS_EE	0.00879274	0.150534	0.0584104	50	0.953655	0.982677
Q8R5C5	WT_NT+WT_EE_-_TS_NT+TS_EE	-0.318378	0.148231	-2.14785	75	0.0349559	0.21006
Q8R5H1	WT_NT+WT_EE_-_TS_NT+TS_EE	0.045216	0.220766	0.204814	14	0.840665	0.946367
Q8R5H6	WT_NT+WT_EE_-_TS_NT+TS_EE	0.0523007	0.158062	0.330887	109	0.741365	0.907522
Q8R5J9	WT_NT+WT_EE_-_TS_NT+TS_EE	-0.0669137	0.234401	-0.285466	17	0.778736	0.920855
Q8R5M8	WT_NT+WT_EE_-_TS_NT+TS_EE	0.0541648	0.0654809	0.827184	86	0.410422	0.702193
Q8VBV7	WT_NT+WT_EE_-_TS_NT+TS_EE	0.28908	0.141513	2.04278	17	0.0568972	0.270831
Q8VBY2	WT_NT+WT_EE_-_TS_NT+TS_EE	0.163577	0.297887	0.549124	14	0.591572	0.827319
Q8VBZ3	WT_NT+WT_EE_-_TS_NT+TS_EE	-0.331842	0.181933	-1.82397	16	0.0868893	0.336362
Q8VCD6	WT_NT+WT_EE_-_TS_NT+TS_EE	0.333656	0.228588	1.45964	31	0.15445	0.463753
Q8VCE6	WT_NT+WT_EE_-_TS_NT+TS_EE	0.516064	0.232503	2.2196	8	0.0572181	0.271786
Q8VCM8	WT_NT+WT_EE_-_TS_NT+TS_EE	0.505211	0.558642	0.904356	15	0.380102	0.690364
Q8VCT3	WT_NT+WT_EE_-_TS_NT+TS_EE	0.410858	0.136427	3.01156	49	0.00410247	0.0545629
Q8VCW8	WT_NT+WT_EE_-_TS_NT+TS_EE	-0.473734	0.139722	-3.39055	133	0.000918615	0.0179051
Q8VCX5	WT_NT+WT_EE_-_TS_NT+TS_EE	0.160383	0.330406	0.485412	14	0.634893	0.856142
Q8VCY8	WT_NT+WT_EE_-_TS_NT+TS_EE	0.213481	0.243997	0.874935	16	0.394554	0.696
Q8VD04	WT_NT+WT_EE_-_TS_NT+TS_EE	0.0137299	0.151523	0.0906125	13	0.929182	0.978519
Q8VD33	WT_NT+WT_EE_-_TS_NT+TS_EE	0.16354	0.155002	1.05509	16	0.307058	0.627152
Q8VD37	WT_NT+WT_EE_-_TS_NT+TS_EE	0.213928	0.122136	1.75156	170	0.0816528	0.3283
Q8VDD5	WT_NT+WT_EE_-_TS_NT+TS_EE	-0.0117221	0.0925459	-0.126663	310	0.89929	0.968722
Q8VDJ3	WT_NT+WT_EE_-_TS_NT+TS_EE	0.142436	0.0746623	1.90774	31	0.0657262	0.29369
Q8VDK1	WT_NT+WT_EE_-_TS_NT+TS_EE	0.701548	0.469253	1.49503	15	0.155645	0.464738
Q8VDM4	WT_NT+WT_EE_-_TS_NT+TS_EE	0.176935	0.0963761	1.83588	171	0.0681123	0.297277
Q8VDM6	WT_NT+WT_EE_-_TS_NT+TS_EE	-0.077659	0.336476	-0.230801	14	0.820808	0.937763
Q8VDN2	WT_NT+WT_EE_-_TS_NT+TS_EE	-0.067954	0.0739229	-0.919254	307	0.358684	0.672019
Q8VDN4	WT_NT+WT_EE_-_TS_NT+TS_EE	-0.0593393	0.354526	-0.167376	13	0.86965	0.956489
Q8VDP4	WT_NT+WT_EE_-_TS_NT+TS_EE	-0.0815268	0.25039	-0.3256	16	0.748947	0.909849
Q8VDP6	WT_NT+WT_EE_-_TS_NT+TS_EE	0.541644	0.0847123	6.39392	12	3.43321e-05	0.0016875
Q8VDQ1	WT_NT+WT_EE_-_TS_NT+TS_EE	0.279591	0.136892	2.04242	18	0.0560387	0.267307
Q8VDQ8	WT_NT+WT_EE_-_TS_NT+TS_EE	0.0657168	0.0797957	0.823564	206	0.41114	0.702193
Q8VDU5	WT_NT+WT_EE_-_TS_NT+TS_EE	-3.3764	1.69868	-1.98766	11	0.0723163	0.303917
Q8VE33	WT_NT+WT_EE_-_TS_NT+TS_EE	0.0995943	0.147034	0.677353	70	0.500414	0.767596
Q8VE47	WT_NT+WT_EE_-_TS_NT+TS_EE	0.301785	0.207339	1.45551	31	0.155581	0.464738
Q8VE62	WT_NT+WT_EE_-_TS_NT+TS_EE	0.66478	0.203214	3.27133	10	0.00841133	0.0906462
Q8VE70	WT_NT+WT_EE_-_TS_NT+TS_EE	0.171343	0.142406	1.2032	12	0.252098	0.569994
Q8VE88	WT_NT+WT_EE_-_TS_NT+TS_EE	-0.647318	0.46879	-1.38083	14	0.188978	0.504678
Q8VEA4	WT_NT+WT_EE_-_TS_NT+TS_EE	0.0293258	0.241501	0.121431	16	0.904861	0.968843
Q8VED9	WT_NT+WT_EE_-_TS_NT+TS_EE	0.124235	0.106067	1.17129	71	0.245399	0.562725
Q8VEH3	WT_NT+WT_EE_-_TS_NT+TS_EE	-0.0577359	0.314342	-0.183672	15	0.856731	0.954221
Q8VEH5	WT_NT+WT_EE_-_TS_NT+TS_EE	-0.152617	0.151295	-1.00874	103	0.315465	0.637011
Q8VEJ9	WT_NT+WT_EE_-_TS_NT+TS_EE	-0.265852	0.319014	-0.833353	12	0.420924	0.70759
Q8VEK0	WT_NT+WT_EE_-_TS_NT+TS_EE	-0.739526	0.483429	-1.52975	15	0.146891	0.451252
Q8VEK3	WT_NT+WT_EE_-_TS_NT+TS_EE	-0.0525178	0.080915	-0.64905	253	0.516895	0.778096
Q8VEM8	WT_NT+WT_EE_-_TS_NT+TS_EE	0.354697	0.0980325	3.61815	149	0.000405685	0.0105431
Q8VHH5	WT_NT+WT_EE_-_TS_NT+TS_EE	-0.208319	0.13821	-1.50727	54	0.137569	0.434419
Q8VHI6	WT_NT+WT_EE_-_TS_NT+TS_EE	0.426542	0.262849	1.62276	47	0.11133	0.387257
Q8VHK5	WT_NT+WT_EE_-_TS_NT+TS_EE	0.215972	0.292056	0.739489	13	0.472753	0.748526
Q8VHL1	WT_NT+WT_EE_-_TS_NT+TS_EE	-0.0809026	0.127265	-0.635701	68	0.527105	0.783902
Q8VHQ9	WT_NT+WT_EE_-_TS_NT+TS_EE	0.516101	0.194518	2.65322	17	0.0167282	0.134122
Q8VHW2	WT_NT+WT_EE_-_TS_NT+TS_EE	0.236162	0.113997	2.07166	56	0.0429157	0.235185
Q8VIJ6	WT_NT+WT_EE_-_TS_NT+TS_EE	0.122276	0.0976683	1.25196	168	0.212326	0.531639
Q8WTY4	WT_NT+WT_EE_-_TS_NT+TS_EE	-0.245767	0.178495	-1.37688	35	0.177292	0.493058
Q91V09	WT_NT+WT_EE_-_TS_NT+TS_EE	-0.0271846	0.115157	-0.236066	47	0.814407	0.937216
Q91V12	WT_NT+WT_EE_-_TS_NT+TS_EE	-0.156294	0.0766268	-2.03967	186	0.042797	0.235185
Q91V14	WT_NT+WT_EE_-_TS_NT+TS_EE	0.179522	0.0831372	2.15934	346	0.0315104	0.199566
Q91V41	WT_NT+WT_EE_-_TS_NT+TS_EE	0.0319787	0.0801898	0.398787	112	0.690809	0.885575
Q91V61	WT_NT+WT_EE_-_TS_NT+TS_EE	-0.02529	0.0770967	-0.328029	130	0.743417	0.907522
Q91V76	WT_NT+WT_EE_-_TS_NT+TS_EE	0.172178	0.193302	0.890722	18	0.38483	0.692755
Q91V92	WT_NT+WT_EE_-_TS_NT+TS_EE	0.0862293	0.0794123	1.08584	314	0.278382	0.602082
Q91VC7	WT_NT+WT_EE_-_TS_NT+TS_EE	0.178093	0.679334	0.262158	14	0.797018	0.930334
Q91VD9	WT_NT+WT_EE_-_TS_NT+TS_EE	-0.330727	0.0653782	-5.05867	381	6.57747e-07	7.82719e-05
Q91VI7	WT_NT+WT_EE_-_TS_NT+TS_EE	0.146716	0.0908597	1.61476	138	0.108647	0.38204
Q91VM5	WT_NT+WT_EE_-_TS_NT+TS_EE	-0.0193616	0.1254	-0.154399	34	0.878208	0.960729
Q91VM9	WT_NT+WT_EE_-_TS_NT+TS_EE	0.0860082	0.136296	0.631039	104	0.529399	0.7849
Q91VN4	WT_NT+WT_EE_-_TS_NT+TS_EE	-0.172275	0.118156	-1.45803	75	0.149008	0.454052
Q91VR2	WT_NT+WT_EE_-_TS_NT+TS_EE	-0.0634783	0.0733698	-0.865184	124	0.388609	0.694731
Q91VR5	WT_NT+WT_EE_-_TS_NT+TS_EE	0.141505	0.109197	1.29587	173	0.196746	0.511315
Q91VR7	WT_NT+WT_EE_-_TS_NT+TS_EE	0.501913	0.421466	1.19087	17	0.250067	0.567102
Q91VR8	WT_NT+WT_EE_-_TS_NT+TS_EE	-0.114378	0.157819	-0.724741	19	0.477442	0.753792
Q91VW3	WT_NT+WT_EE_-_TS_NT+TS_EE	-0.269108	0.110713	-2.43067	57	0.0182404	0.13802
Q91VW5	WT_NT+WT_EE_-_TS_NT+TS_EE	-0.074296	0.532851	-0.139431	9	0.89218	0.965857
Q91VZ6	WT_NT+WT_EE_-_TS_NT+TS_EE	-0.0298384	0.086645	-0.344376	37	0.732513	0.903765
Q91W50	WT_NT+WT_EE_-_TS_NT+TS_EE	-0.260581	0.208641	-1.24894	28	0.222027	0.540952
Q91W61	WT_NT+WT_EE_-_TS_NT+TS_EE	-0.805778	0.84614	-0.952299	11	0.361402	0.672263
Q91W69	WT_NT+WT_EE_-_TS_NT+TS_EE	0.365374	0.370971	0.984912	15	0.340289	0.659366
Q91W90	WT_NT+WT_EE_-_TS_NT+TS_EE	-0.830517	0.153143	-5.42315	10	0.000291706	0.00814256
Q91WC3	WT_NT+WT_EE_-_TS_NT+TS_EE	0.313091	0.0918284	3.40952	249	0.000758984	0.0168241
Q91WD5	WT_NT+WT_EE_-_TS_NT+TS_EE	-0.374714	0.111059	-3.37401	196	0.000892854	0.0177083
Q91WG7	WT_NT+WT_EE_-_TS_NT+TS_EE	0.0684585	0.148289	0.461654	62	0.645945	0.866084
Q91WJ8	WT_NT+WT_EE_-_TS_NT+TS_EE	-0.217958	0.40634	-0.536394	14	0.600107	0.833953
Q91WK2	WT_NT+WT_EE_-_TS_NT+TS_EE	-0.159499	0.208515	-0.76493	29	0.450494	0.730679
Q91WK5	WT_NT+WT_EE_-_TS_NT+TS_EE	-0.311063	0.293391	-1.06023	25	0.299175	0.620013
Q91WQ3	WT_NT+WT_EE_-_TS_NT+TS_EE	0.235596	0.141357	1.66667	76	0.0996963	0.362401
Q91WS0	WT_NT+WT_EE_-_TS_NT+TS_EE	0.0194367	0.0948027	0.205023	72	0.838133	0.94612
Q91X97	WT_NT+WT_EE_-_TS_NT+TS_EE	-0.275022	0.250859	-1.09632	53	0.277896	0.601842
Q91XF0	WT_NT+WT_EE_-_TS_NT+TS_EE	0.605683	0.285606	2.1207	14	0.0522892	0.2559
Q91XL9	WT_NT+WT_EE_-_TS_NT+TS_EE	0.321013	0.111966	2.86707	50	0.00604913	0.0723656
Q91XM9	WT_NT+WT_EE_-_TS_NT+TS_EE	-0.22945	0.0894157	-2.56611	170	0.0111475	0.106348
Q91XQ0	WT_NT+WT_EE_-_TS_NT+TS_EE	-0.314739	0.531263	-0.592437	15	0.562383	0.804778
Q91XU3	WT_NT+WT_EE_-_TS_NT+TS_EE	-0.0968075	0.157668	-0.613994	36	0.54308	0.79476
Q91XV3	WT_NT+WT_EE_-_TS_NT+TS_EE	-0.198959	0.099633	-1.99692	114	0.0482166	0.243804
Q91YD9	WT_NT+WT_EE_-_TS_NT+TS_EE	0.410447	0.151111	2.71619	11	0.0200677	0.147795
Q91YE6	WT_NT+WT_EE_-_TS_NT+TS_EE	0.131962	0.187536	0.703663	32	0.486732	0.758607
Q91YM2	WT_NT+WT_EE_-_TS_NT+TS_EE	-0.148286	0.269102	-0.551038	13	0.590953	0.827319
Q91YP2	WT_NT+WT_EE_-_TS_NT+TS_EE	-0.0771406	0.273649	-0.281896	16	0.781636	0.922002
Q91YQ5	WT_NT+WT_EE_-_TS_NT+TS_EE	-0.101716	0.160255	-0.634715	84	0.527339	0.783902
Q91YR1	WT_NT+WT_EE_-_TS_NT+TS_EE	0.09861	0.147549	0.668321	18	0.512408	0.7758
Q91YT0	WT_NT+WT_EE_-_TS_NT+TS_EE	-0.388286	0.0814527	-4.76701	277	3.02413e-06	0.000273503
Q91Z31	WT_NT+WT_EE_-_TS_NT+TS_EE	0.238111	0.139118	1.71157	52	0.0929342	0.347888
Q91Z38	WT_NT+WT_EE_-_TS_NT+TS_EE	-0.344152	0.695736	-0.49466	12	0.629772	0.853666
Q91Z53	WT_NT+WT_EE_-_TS_NT+TS_EE	-0.34787	0.18257	-1.90541	57	0.0617752	0.284739
Q91Z61	WT_NT+WT_EE_-_TS_NT+TS_EE	-0.356822	0.25006	-1.42695	15	0.174079	0.491956
Q91Z67	WT_NT+WT_EE_-_TS_NT+TS_EE	0.380609	0.641145	0.59364	12	0.563776	0.805262
Q91ZA3	WT_NT+WT_EE_-_TS_NT+TS_EE	0.00891553	0.111832	0.0797223	83	0.93665	0.979551
Q91ZJ5	WT_NT+WT_EE_-_TS_NT+TS_EE	0.11232	0.1155	0.972464	115	0.332861	0.653297
Q91ZP9	WT_NT+WT_EE_-_TS_NT+TS_EE	-0.166746	0.153935	-1.08322	46	0.284355	0.609408
Q91ZR1	WT_NT+WT_EE_-_TS_NT+TS_EE	0.458008	0.271652	1.68601	14	0.113942	0.392121
Q91ZX7	WT_NT+WT_EE_-_TS_NT+TS_EE	0.133956	0.131054	1.02215	102	0.309129	0.629109
Q91ZZ3	WT_NT+WT_EE_-_TS_NT+TS_EE	-0.0249503	0.183019	-0.136326	19	0.892997	0.965857
Q920E5	WT_NT+WT_EE_-_TS_NT+TS_EE	-0.0387361	0.202686	-0.191113	15	0.851	0.952087
Q920I9	WT_NT+WT_EE_-_TS_NT+TS_EE	0.13328	0.0824975	1.61557	260	0.107401	0.379427
Q920N7	WT_NT+WT_EE_-_TS_NT+TS_EE	0.493796	0.382532	1.29086	12	0.221067	0.539775
Q920P5	WT_NT+WT_EE_-_TS_NT+TS_EE	0.365636	0.219068	1.66905	32	0.104864	0.374673
Q920Q4	WT_NT+WT_EE_-_TS_NT+TS_EE	0.390415	0.392329	0.99512	14	0.336567	0.654887
Q921C5	WT_NT+WT_EE_-_TS_NT+TS_EE	1.08894	0.391597	2.78076	16	0.0133609	0.117544
Q921E2	WT_NT+WT_EE_-_TS_NT+TS_EE	0.122546	0.332789	0.368241	9	0.721206	0.901906
Q921F2	WT_NT+WT_EE_-_TS_NT+TS_EE	0.0776772	0.100072	0.776211	89	0.439683	0.718816
Q921F4	WT_NT+WT_EE_-_TS_NT+TS_EE	-0.0181842	0.151374	-0.120128	14	0.906089	0.968843
Q921G7	WT_NT+WT_EE_-_TS_NT+TS_EE	0.184955	0.133086	1.38975	50	0.170763	0.486267
Q921H8	WT_NT+WT_EE_-_TS_NT+TS_EE	-0.35564	0.104118	-3.41575	49	0.00128683	0.0234638
Q921I1	WT_NT+WT_EE_-_TS_NT+TS_EE	-0.151278	0.0707993	-2.13672	338	0.0333386	0.205626
Q921M7	WT_NT+WT_EE_-_TS_NT+TS_EE	0.0796091	0.0922053	0.86339	129	0.389525	0.694731
Q921W4	WT_NT+WT_EE_-_TS_NT+TS_EE	-0.457942	0.416541	-1.09939	11	0.295076	0.61684
Q922B1	WT_NT+WT_EE_-_TS_NT+TS_EE	0.0126073	0.344218	0.0366258	16	0.971236	0.987819
Q922B2	WT_NT+WT_EE_-_TS_NT+TS_EE	-0.0415017	0.102212	-0.406036	94	0.685639	0.88433
Q922D8	WT_NT+WT_EE_-_TS_NT+TS_EE	-0.280303	0.128932	-2.17404	31	0.0374578	0.218277
Q922E4	WT_NT+WT_EE_-_TS_NT+TS_EE	0.132071	0.188834	0.699402	28	0.490071	0.758915
Q922F4	WT_NT+WT_EE_-_TS_NT+TS_EE	-3.46782	0.609921	-5.68568	14	5.62592e-05	0.00227157
Q922H2	WT_NT+WT_EE_-_TS_NT+TS_EE	0.158849	0.301762	0.526406	15	0.606303	0.838954
Q922J3	WT_NT+WT_EE_-_TS_NT+TS_EE	0.515194	0.526605	0.97833	12	0.347223	0.664818
Q922J6	WT_NT+WT_EE_-_TS_NT+TS_EE	-0.0565209	0.135065	-0.418473	18	0.680552	0.883981
Q922Q1	WT_NT+WT_EE_-_TS_NT+TS_EE	-0.139209	0.419646	-0.331729	16	0.7444	0.907522
Q922Q4	WT_NT+WT_EE_-_TS_NT+TS_EE	0.298078	0.128627	2.31738	14	0.0361387	0.213741
Q922Q8	WT_NT+WT_EE_-_TS_NT+TS_EE	0.0886928	0.174295	0.508866	38	0.613788	0.84453
Q922Q9	WT_NT+WT_EE_-_TS_NT+TS_EE	-0.401841	0.433987	-0.925928	12	0.372731	0.685158
Q922R1	WT_NT+WT_EE_-_TS_NT+TS_EE	0.207267	0.350876	0.590713	10	0.567823	0.807127
Q922R5	WT_NT+WT_EE_-_TS_NT+TS_EE	0.671981	0.306809	2.19023	16	0.0436655	0.23661
Q922R8	WT_NT+WT_EE_-_TS_NT+TS_EE	0.174913	0.105579	1.6567	110	0.100429	0.363313
Q922S4	WT_NT+WT_EE_-_TS_NT+TS_EE	0.17799	0.0891376	1.99679	156	0.0475869	0.243804
Q923D2	WT_NT+WT_EE_-_TS_NT+TS_EE	-0.12381	0.117193	-1.05646	33	0.298431	0.619941
Q923G2	WT_NT+WT_EE_-_TS_NT+TS_EE	0.130953	0.419424	0.31222	11	0.760712	0.913658
Q923T9	WT_NT+WT_EE_-_TS_NT+TS_EE	-0.428079	0.105925	-4.04134	70	0.000134542	0.00447353
Q924L1	WT_NT+WT_EE_-_TS_NT+TS_EE	-0.0980238	0.403395	-0.242997	16	0.811095	0.935509
Q924M7	WT_NT+WT_EE_-_TS_NT+TS_EE	-0.411276	0.157271	-2.61508	34	0.013204	0.117263
Q925I1	WT_NT+WT_EE_-_TS_NT+TS_EE	0.595343	0.16185	3.67835	32	0.000856424	0.0176034
Q925N0	WT_NT+WT_EE_-_TS_NT+TS_EE	0.115766	0.131278	0.881841	88	0.380265	0.690364
Q93092	WT_NT+WT_EE_-_TS_NT+TS_EE	0.199543	0.130714	1.52656	122	0.12946	0.419955
Q99020	WT_NT+WT_EE_-_TS_NT+TS_EE	0.0235023	0.127361	0.184533	81	0.854056	0.953551
Q99104	WT_NT+WT_EE_-_TS_NT+TS_EE	0.147901	0.097005	1.52468	311	0.128356	0.417573
Q99J08	WT_NT+WT_EE_-_TS_NT+TS_EE	-0.0420224	0.309375	-0.13583	16	0.89365	0.965857
Q99J09	WT_NT+WT_EE_-_TS_NT+TS_EE	-0.865274	0.259072	-3.3399	8	0.0102327	0.0997473
Q99J85	WT_NT+WT_EE_-_TS_NT+TS_EE	0.1406	0.159872	0.87945	55	0.382984	0.691608
Q99J99	WT_NT+WT_EE_-_TS_NT+TS_EE	0.29709	0.135448	2.19338	49	0.0330548	0.205144
Q99JA0	WT_NT+WT_EE_-_TS_NT+TS_EE	-0.0251832	0.295102	-0.0853372	14	0.933202	0.979358
Q99JB2	WT_NT+WT_EE_-_TS_NT+TS_EE	-0.0985618	0.113648	-0.867254	33	0.392065	0.695263
Q99JF8	WT_NT+WT_EE_-_TS_NT+TS_EE	-0.173154	0.40968	-0.422658	15	0.678541	0.883981
Q99JG2	WT_NT+WT_EE_-_TS_NT+TS_EE	-0.200395	0.323906	-0.618683	15	0.545407	0.796376
Q99JI4	WT_NT+WT_EE_-_TS_NT+TS_EE	0.435479	0.193023	2.2561	63	0.0275443	0.181567
Q99JI6	WT_NT+WT_EE_-_TS_NT+TS_EE	-0.0446522	0.287957	-0.155066	15	0.878837	0.960729
Q99JP0	WT_NT+WT_EE_-_TS_NT+TS_EE	-0.633578	0.591756	-1.07067	13	0.303792	0.623292
Q99JP7	WT_NT+WT_EE_-_TS_NT+TS_EE	0.2617	0.110945	2.35883	106	0.0201649	0.147921
Q99JR1	WT_NT+WT_EE_-_TS_NT+TS_EE	-0.207747	0.166484	-1.24785	57	0.217189	0.537858
Q99JX3	WT_NT+WT_EE_-_TS_NT+TS_EE	0.396225	0.160463	2.46926	17	0.0244355	0.168644
Q99JY0	WT_NT+WT_EE_-_TS_NT+TS_EE	-0.401146	0.118745	-3.37822	89	0.00108406	0.0202827
Q99JY8	WT_NT+WT_EE_-_TS_NT+TS_EE	0.0225984	0.131249	0.17218	18	0.865217	0.955983
Q99JY9	WT_NT+WT_EE_-_TS_NT+TS_EE	0.00744887	0.0743313	0.100212	251	0.920256	0.97528
Q99K46	WT_NT+WT_EE_-_TS_NT+TS_EE	0.149989	0.132734	1.13	17	0.274169	0.596628
Q99K48	WT_NT+WT_EE_-_TS_NT+TS_EE	0.141821	0.147452	0.961807	63	0.339824	0.659366
Q99K51	WT_NT+WT_EE_-_TS_NT+TS_EE	0.182963	0.123412	1.48254	104	0.141221	0.441632
Q99K85	WT_NT+WT_EE_-_TS_NT+TS_EE	-0.129865	0.101762	-1.27617	107	0.204659	0.518542
Q99KB8	WT_NT+WT_EE_-_TS_NT+TS_EE	-0.119917	0.12783	-0.938096	91	0.350678	0.667973
Q99KC8	WT_NT+WT_EE_-_TS_NT+TS_EE	0.0398722	0.326758	0.122024	13	0.904746	0.968843
Q99KE1	WT_NT+WT_EE_-_TS_NT+TS_EE	0.260359	0.0849751	3.06395	16	0.00741917	0.0838738
Q99KI0	WT_NT+WT_EE_-_TS_NT+TS_EE	0.0132124	0.0578357	0.228447	611	0.819375	0.937763
Q99KJ8	WT_NT+WT_EE_-_TS_NT+TS_EE	-0.0416365	0.084494	-0.492775	146	0.622912	0.848948
Q99KK2	WT_NT+WT_EE_-_TS_NT+TS_EE	0.131612	0.249222	0.528091	32	0.60108	0.834279
Q99KK7	WT_NT+WT_EE_-_TS_NT+TS_EE	-0.351685	0.146058	-2.40784	23	0.0244649	0.168644
Q99KP6	WT_NT+WT_EE_-_TS_NT+TS_EE	-0.0806998	0.203152	-0.397239	14	0.697181	0.886935
Q99KQ4	WT_NT+WT_EE_-_TS_NT+TS_EE	-0.301153	0.298178	-1.00998	15	0.328522	0.648723
Q99KU0	WT_NT+WT_EE_-_TS_NT+TS_EE	0.00888679	0.200894	0.0442363	14	0.965341	0.985398
Q99KV1	WT_NT+WT_EE_-_TS_NT+TS_EE	-0.329915	0.204824	-1.61072	15	0.128078	0.417573
Q99KX1	WT_NT+WT_EE_-_TS_NT+TS_EE	-0.24513	0.315945	-0.775862	13	0.451715	0.73161
Q99L04	WT_NT+WT_EE_-_TS_NT+TS_EE	-0.367941	0.551186	-0.667543	18	0.512893	0.7758
Q99L13	WT_NT+WT_EE_-_TS_NT+TS_EE	0.0375909	0.11047	0.340281	99	0.734366	0.904358
Q99L43	WT_NT+WT_EE_-_TS_NT+TS_EE	0.138129	0.0682871	2.02276	38	0.0501757	0.249651
Q99L45	WT_NT+WT_EE_-_TS_NT+TS_EE	-0.0895228	0.0716953	-1.24866	34	0.22032	0.539616
Q99L47	WT_NT+WT_EE_-_TS_NT+TS_EE	-0.0923653	0.0913716	-1.01088	71	0.315509	0.637011
Q99LB6	WT_NT+WT_EE_-_TS_NT+TS_EE	-0.158937	0.184148	-0.863096	19	0.398849	0.696
Q99LC3	WT_NT+WT_EE_-_TS_NT+TS_EE	-0.375512	0.101716	-3.69176	129	0.000327455	0.00881401
Q99LC5	WT_NT+WT_EE_-_TS_NT+TS_EE	0.0326496	0.114277	0.285706	159	0.775475	0.918946
Q99LD4	WT_NT+WT_EE_-_TS_NT+TS_EE	0.0730342	0.159973	0.45654	50	0.649979	0.868046
Q99LD8	WT_NT+WT_EE_-_TS_NT+TS_EE	-0.0897446	0.294799	-0.304427	15	0.764986	0.913658
Q99LD9	WT_NT+WT_EE_-_TS_NT+TS_EE	0.708962	0.347984	2.03734	14	0.0609794	0.283309
Q99LF4	WT_NT+WT_EE_-_TS_NT+TS_EE	-0.109314	0.118663	-0.921213	102	0.359113	0.672019
Q99LG2	WT_NT+WT_EE_-_TS_NT+TS_EE	0.118216	0.160196	0.737947	62	0.463331	0.742267
Q99LI8	WT_NT+WT_EE_-_TS_NT+TS_EE	-0.18284	0.131111	-1.39454	67	0.167761	0.481354
Q99LP6	WT_NT+WT_EE_-_TS_NT+TS_EE	0.0913878	0.283704	0.322124	15	0.751804	0.910066
Q99LR1	WT_NT+WT_EE_-_TS_NT+TS_EE	-0.223851	0.184132	-1.21571	63	0.228631	0.545866
Q99LT0	WT_NT+WT_EE_-_TS_NT+TS_EE	0.666429	0.394928	1.68747	13	0.115344	0.395141
Q99LX0	WT_NT+WT_EE_-_TS_NT+TS_EE	-0.00258298	0.115467	-0.0223698	88	0.982204	0.992746
Q99LY9	WT_NT+WT_EE_-_TS_NT+TS_EE	-0.242362	0.130798	-1.85295	69	0.0681662	0.297277
Q99M71	WT_NT+WT_EE_-_TS_NT+TS_EE	-0.695188	0.215765	-3.22196	33	0.00286203	0.0428547
Q99M87	WT_NT+WT_EE_-_TS_NT+TS_EE	0.0258855	0.151335	0.171048	41	0.865027	0.955983
Q99MI1	WT_NT+WT_EE_-_TS_NT+TS_EE	0.376966	0.508764	0.740945	15	0.470168	0.746
Q99MK8	WT_NT+WT_EE_-_TS_NT+TS_EE	0.641637	0.343419	1.86838	11	0.0885553	0.338216
Q99MN1	WT_NT+WT_EE_-_TS_NT+TS_EE	0.342033	0.205501	1.66439	34	0.105226	0.374673
Q99MN9	WT_NT+WT_EE_-_TS_NT+TS_EE	0.141563	0.0967989	1.46245	137	0.145909	0.449456
Q99MR0	WT_NT+WT_EE_-_TS_NT+TS_EE	0.161007	0.243565	0.661043	16	0.517991	0.778191
Q99MR6	WT_NT+WT_EE_-_TS_NT+TS_EE	-0.0452926	0.0479932	-0.943729	16	0.359342	0.672019
Q99MR8	WT_NT+WT_EE_-_TS_NT+TS_EE	-0.644408	0.413878	-1.557	12	0.145439	0.449045
Q99N28	WT_NT+WT_EE_-_TS_NT+TS_EE	0.101982	0.0865426	1.1784	129	0.240807	0.559505
Q99NB1	WT_NT+WT_EE_-_TS_NT+TS_EE	0.477112	0.266181	1.79243	14	0.0946921	0.353656
Q99NE5	WT_NT+WT_EE_-_TS_NT+TS_EE	0.264094	0.151363	1.74477	27	0.0924001	0.347416
Q99NF2	WT_NT+WT_EE_-_TS_NT+TS_EE	0.00692737	0.30583	0.022651	16	0.982209	0.992746
Q99P58	WT_NT+WT_EE_-_TS_NT+TS_EE	0.678818	0.35287	1.92371	13	0.0765662	0.316483
Q99P72	WT_NT+WT_EE_-_TS_NT+TS_EE	0.144031	0.0783331	1.8387	440	0.0666327	0.296568
Q99PJ0	WT_NT+WT_EE_-_TS_NT+TS_EE	-0.293101	0.13524	-2.16727	50	0.0350035	0.21006
Q99PL6	WT_NT+WT_EE_-_TS_NT+TS_EE	0.315331	0.338346	0.931976	14	0.367143	0.678195
Q99PT1	WT_NT+WT_EE_-_TS_NT+TS_EE	0.0658801	0.0779325	0.845348	111	0.399735	0.696
Q99PU5	WT_NT+WT_EE_-_TS_NT+TS_EE	0.0725081	0.103617	0.699768	115	0.485485	0.758607
Q99PV0	WT_NT+WT_EE_-_TS_NT+TS_EE	0.286019	0.282905	1.01101	10	0.33585	0.654367
Q9CPP6	WT_NT+WT_EE_-_TS_NT+TS_EE	-0.423985	0.107267	-3.95262	54	0.000226379	0.00673479
Q9CPQ1	WT_NT+WT_EE_-_TS_NT+TS_EE	-0.0507796	0.0777705	-0.652942	54	0.516564	0.778096
Q9CPQ3	WT_NT+WT_EE_-_TS_NT+TS_EE	0.205317	0.281932	0.72825	16	0.476985	0.753643
Q9CPQ8	WT_NT+WT_EE_-_TS_NT+TS_EE	0.0604791	0.0898112	0.673403	38	0.504766	0.769946
Q9CPR4	WT_NT+WT_EE_-_TS_NT+TS_EE	-0.219191	0.165484	-1.32454	55	0.1908	0.505744
Q9CPS6	WT_NT+WT_EE_-_TS_NT+TS_EE	-0.140217	0.134176	-1.04502	19	0.309127	0.629109
Q9CPU0	WT_NT+WT_EE_-_TS_NT+TS_EE	0.51131	0.0956182	5.34742	133	3.77662e-07	5.33683e-05
Q9CPU4	WT_NT+WT_EE_-_TS_NT+TS_EE	-0.0209338	0.183758	-0.113921	15	0.910812	0.970161
Q9CPV4	WT_NT+WT_EE_-_TS_NT+TS_EE	0.130962	0.0542939	2.4121	194	0.0167922	0.134159
Q9CPW0	WT_NT+WT_EE_-_TS_NT+TS_EE	-0.0207331	0.189569	-0.10937	14	0.914461	0.971778
Q9CPW4	WT_NT+WT_EE_-_TS_NT+TS_EE	0.0226517	0.137477	0.164767	52	0.869766	0.956489
Q9CPY7	WT_NT+WT_EE_-_TS_NT+TS_EE	-0.259379	0.0905218	-2.86538	220	0.00456888	0.0601181
Q9CQ02	WT_NT+WT_EE_-_TS_NT+TS_EE	0.917684	0.458048	2.00347	12	0.0682384	0.297277
Q9CQ54	WT_NT+WT_EE_-_TS_NT+TS_EE	-0.370474	0.116359	-3.18389	36	0.00299426	0.0442771
Q9CQ60	WT_NT+WT_EE_-_TS_NT+TS_EE	0.48991	0.211548	2.31584	49	0.0247944	0.170396
Q9CQ62	WT_NT+WT_EE_-_TS_NT+TS_EE	0.0168714	0.146012	0.115548	14	0.909652	0.970161
Q9CQ65	WT_NT+WT_EE_-_TS_NT+TS_EE	-0.261144	0.306161	-0.852963	15	0.407094	0.700487
Q9CQ69	WT_NT+WT_EE_-_TS_NT+TS_EE	0.417158	0.215915	1.93205	16	0.0712593	0.302564
Q9CQ75	WT_NT+WT_EE_-_TS_NT+TS_EE	-0.161768	0.219202	-0.737986	16	0.471209	0.747127
Q9CQ80	WT_NT+WT_EE_-_TS_NT+TS_EE	0.231208	0.266633	0.867139	14	0.400485	0.696
Q9CQ85	WT_NT+WT_EE_-_TS_NT+TS_EE	0.184934	0.397556	0.465177	14	0.648958	0.867379
Q9CQ86	WT_NT+WT_EE_-_TS_NT+TS_EE	0.0210346	0.174627	0.120455	18	0.905457	0.968843
Q9CQ91	WT_NT+WT_EE_-_TS_NT+TS_EE	-0.74282	0.35164	-2.11245	16	0.0507191	0.250384
Q9CQ92	WT_NT+WT_EE_-_TS_NT+TS_EE	-0.0112258	0.155559	-0.0721639	54	0.942738	0.981178
Q9CQA3	WT_NT+WT_EE_-_TS_NT+TS_EE	-0.14905	0.0930442	-1.60193	154	0.11122	0.387257
Q9CQC7	WT_NT+WT_EE_-_TS_NT+TS_EE	-0.164614	0.165393	-0.995293	33	0.326836	0.646315
Q9CQD1	WT_NT+WT_EE_-_TS_NT+TS_EE	-0.230951	0.211929	-1.08976	14	0.294223	0.61684
Q9CQE1	WT_NT+WT_EE_-_TS_NT+TS_EE	-0.824209	0.221372	-3.72319	13	0.0025546	0.0390266
Q9CQE8	WT_NT+WT_EE_-_TS_NT+TS_EE	0.419878	0.244272	1.71889	27	0.0970809	0.357718
Q9CQF3	WT_NT+WT_EE_-_TS_NT+TS_EE	-0.016715	0.283916	-0.058873	16	0.953782	0.982677
Q9CQF9	WT_NT+WT_EE_-_TS_NT+TS_EE	-0.054941	0.197942	-0.277561	41	0.782744	0.922126
Q9CQH3	WT_NT+WT_EE_-_TS_NT+TS_EE	-0.183415	0.0951605	-1.92743	33	0.0625711	0.285228
Q9CQH7	WT_NT+WT_EE_-_TS_NT+TS_EE	-0.0768789	0.1532	-0.501819	56	0.617762	0.847035
Q9CQI3	WT_NT+WT_EE_-_TS_NT+TS_EE	0.124499	0.373796	0.333065	13	0.744395	0.907522
Q9CQI6	WT_NT+WT_EE_-_TS_NT+TS_EE	-0.0751026	0.137107	-0.547766	86	0.585272	0.822436
Q9CQJ6	WT_NT+WT_EE_-_TS_NT+TS_EE	-0.236947	0.185299	-1.27873	16	0.219231	0.53937
Q9CQJ8	WT_NT+WT_EE_-_TS_NT+TS_EE	-0.612263	0.0992752	-6.16733	57	7.64088e-08	1.43967e-05
Q9CQM5	WT_NT+WT_EE_-_TS_NT+TS_EE	0.317704	0.111353	2.85313	30	0.00777035	0.0861213
Q9CQM9	WT_NT+WT_EE_-_TS_NT+TS_EE	-0.421368	0.165339	-2.5485	29	0.0163744	0.132
Q9CQN1	WT_NT+WT_EE_-_TS_NT+TS_EE	0.060352	0.141437	0.426705	43	0.671723	0.881466
Q9CQP2	WT_NT+WT_EE_-_TS_NT+TS_EE	0.174082	0.106781	1.63028	15	0.123857	0.410015
Q9CQQ7	WT_NT+WT_EE_-_TS_NT+TS_EE	0.306494	0.162475	1.88641	152	0.0611477	0.283309
Q9CQR2	WT_NT+WT_EE_-_TS_NT+TS_EE	0.0439099	0.0765055	0.573945	38	0.569387	0.808151
Q9CQR4	WT_NT+WT_EE_-_TS_NT+TS_EE	-0.139565	0.074208	-1.88073	49	0.0659586	0.294147
Q9CQS4	WT_NT+WT_EE_-_TS_NT+TS_EE	0.179384	1.03881	0.172682	10	0.866346	0.955983
Q9CQS8	WT_NT+WT_EE_-_TS_NT+TS_EE	0.255326	0.172365	1.48131	14	0.160679	0.468768
Q9CQV6	WT_NT+WT_EE_-_TS_NT+TS_EE	-0.0865436	0.294632	-0.293734	16	0.772737	0.918097
Q9CQV8	WT_NT+WT_EE_-_TS_NT+TS_EE	-0.0677848	0.117413	-0.577321	113	0.564871	0.805262
Q9CQW1	WT_NT+WT_EE_-_TS_NT+TS_EE	-0.0569725	0.208296	-0.273517	18	0.78757	0.923963
Q9CQW2	WT_NT+WT_EE_-_TS_NT+TS_EE	0.339978	0.188978	1.79904	36	0.0804005	0.325198
Q9CQX2	WT_NT+WT_EE_-_TS_NT+TS_EE	-1.14639	0.254456	-4.50525	27	0.000115057	0.00400223
Q9CQX8	WT_NT+WT_EE_-_TS_NT+TS_EE	0.492417	0.258962	1.9015	28	0.0675721	0.297277
Q9CQZ1	WT_NT+WT_EE_-_TS_NT+TS_EE	-0.060242	0.0682152	-0.883118	38	0.382726	0.691608
Q9CQZ5	WT_NT+WT_EE_-_TS_NT+TS_EE	-0.578739	0.164201	-3.52457	19	0.00226538	0.0365858
Q9CQZ6	WT_NT+WT_EE_-_TS_NT+TS_EE	-0.506955	0.449539	-1.12772	16	0.276065	0.599017
Q9CR00	WT_NT+WT_EE_-_TS_NT+TS_EE	0.402414	0.165661	2.42915	17	0.0265132	0.176313
Q9CR16	WT_NT+WT_EE_-_TS_NT+TS_EE	0.11398	0.0938795	1.21411	138	0.226779	0.542589
Q9CR20	WT_NT+WT_EE_-_TS_NT+TS_EE	-0.0615313	0.547403	-0.112406	10	0.912726	0.97114
Q9CR21	WT_NT+WT_EE_-_TS_NT+TS_EE	-0.0617377	0.178033	-0.346777	19	0.73257	0.903765
Q9CR26	WT_NT+WT_EE_-_TS_NT+TS_EE	-0.193159	0.145745	-1.32532	31	0.19475	0.510008
Q9CR29	WT_NT+WT_EE_-_TS_NT+TS_EE	-0.326795	0.337907	-0.967115	16	0.347879	0.664881
Q9CR51	WT_NT+WT_EE_-_TS_NT+TS_EE	-0.102243	0.233104	-0.438616	32	0.663887	0.877505
Q9CR57	WT_NT+WT_EE_-_TS_NT+TS_EE	-0.135533	0.167279	-0.810222	34	0.423447	0.709399
Q9CR61	WT_NT+WT_EE_-_TS_NT+TS_EE	-0.916243	0.156712	-5.84667	34	1.36213e-06	0.000133903
Q9CR62	WT_NT+WT_EE_-_TS_NT+TS_EE	-0.194566	0.121601	-1.60003	145	0.111769	0.388185
Q9CR68	WT_NT+WT_EE_-_TS_NT+TS_EE	-0.237094	0.0796142	-2.97803	125	0.00348538	0.0486372
Q9CR86	WT_NT+WT_EE_-_TS_NT+TS_EE	0.0258582	0.567703	0.0455488	16	0.964234	0.985398
Q9CR95	WT_NT+WT_EE_-_TS_NT+TS_EE	-0.174765	0.149568	-1.16847	54	0.247752	0.564859
Q9CRB6	WT_NT+WT_EE_-_TS_NT+TS_EE	0.109841	0.0301544	3.64262	15	0.00240597	0.0378659
Q9CRB9	WT_NT+WT_EE_-_TS_NT+TS_EE	-0.189765	0.0955766	-1.98547	54	0.0521801	0.2559
Q9CRD0	WT_NT+WT_EE_-_TS_NT+TS_EE	0.432509	0.319187	1.35503	13	0.198486	0.512887
Q9CRY7	WT_NT+WT_EE_-_TS_NT+TS_EE	0.764574	0.197346	3.87428	17	0.00121778	0.0225689
Q9CS42	WT_NT+WT_EE_-_TS_NT+TS_EE	-0.538665	0.216068	-2.49303	14	0.0258116	0.174667
Q9CS84	WT_NT+WT_EE_-_TS_NT+TS_EE	0.327715	0.235725	1.39024	32	0.174051	0.491956
Q9CT10	WT_NT+WT_EE_-_TS_NT+TS_EE	-0.522213	0.293187	-1.78116	15	0.0951406	0.354387
Q9CTY5	WT_NT+WT_EE_-_TS_NT+TS_EE	0.0950975	0.235775	0.403341	14	0.69279	0.885797
Q9CVB6	WT_NT+WT_EE_-_TS_NT+TS_EE	0.106227	0.0945455	1.12355	223	0.262412	0.583395
Q9CWF2	WT_NT+WT_EE_-_TS_NT+TS_EE	0.0906717	0.245555	0.369251	16	0.716782	0.89952
Q9CWJ9	WT_NT+WT_EE_-_TS_NT+TS_EE	0.00457771	0.112871	0.0405571	139	0.967707	0.986913
Q9CWK8	WT_NT+WT_EE_-_TS_NT+TS_EE	0.408781	0.184962	2.21008	12	0.0472736	0.242922
Q9CWS0	WT_NT+WT_EE_-_TS_NT+TS_EE	0.196494	0.0744717	2.6385	179	0.00906126	0.0961855
Q9CWZ7	WT_NT+WT_EE_-_TS_NT+TS_EE	0.00961105	0.0815267	0.117888	188	0.906282	0.968843
Q9CX34	WT_NT+WT_EE_-_TS_NT+TS_EE	0.448126	0.155545	2.881	109	0.00477443	0.0609886
Q9CX86	WT_NT+WT_EE_-_TS_NT+TS_EE	0.176325	0.149312	1.18092	33	0.246078	0.56371
Q9CXI5	WT_NT+WT_EE_-_TS_NT+TS_EE	-1.01199	0.424656	-2.38308	13	0.033117	0.205144
Q9CXJ4	WT_NT+WT_EE_-_TS_NT+TS_EE	-0.291763	0.397175	-0.734596	9	0.481286	0.75638
Q9CXU9	WT_NT+WT_EE_-_TS_NT+TS_EE	0.158431	0.679883	0.233027	11	0.820019	0.937763
Q9CXW3	WT_NT+WT_EE_-_TS_NT+TS_EE	0.167428	0.102746	1.62953	83	0.106991	0.378571
Q9CXW4	WT_NT+WT_EE_-_TS_NT+TS_EE	0.0856122	0.197882	0.432643	19	0.670145	0.88041
Q9CXY6	WT_NT+WT_EE_-_TS_NT+TS_EE	0.488319	0.0377392	12.9393	37	2.66454e-15	1.50613e-12
Q9CXZ1	WT_NT+WT_EE_-_TS_NT+TS_EE	0.0251334	0.245256	0.102478	16	0.91965	0.97528
Q9CY27	WT_NT+WT_EE_-_TS_NT+TS_EE	0.121481	0.366948	0.331057	16	0.744897	0.907522
Q9CY50	WT_NT+WT_EE_-_TS_NT+TS_EE	-0.208855	0.417144	-0.500678	12	0.625654	0.851146
Q9CY58	WT_NT+WT_EE_-_TS_NT+TS_EE	0.105377	0.1173	0.898353	33	0.375506	0.688021
Q9CY64	WT_NT+WT_EE_-_TS_NT+TS_EE	0.688504	0.314394	2.18994	16	0.0436897	0.23661
Q9CYG7	WT_NT+WT_EE_-_TS_NT+TS_EE	-0.0146401	0.114991	-0.127316	108	0.898927	0.968722
Q9CYH2	WT_NT+WT_EE_-_TS_NT+TS_EE	0.0970184	0.0515582	1.88173	33	0.0687184	0.298281
Q9CYR0	WT_NT+WT_EE_-_TS_NT+TS_EE	-0.00910532	0.133294	-0.0683102	16	0.946385	0.981549
Q9CYR6	WT_NT+WT_EE_-_TS_NT+TS_EE	-0.372504	0.263358	-1.41444	17	0.175287	0.491956
Q9CYT6	WT_NT+WT_EE_-_TS_NT+TS_EE	-0.186032	0.0898458	-2.07057	235	0.0394914	0.223785
Q9CYW4	WT_NT+WT_EE_-_TS_NT+TS_EE	-1.24398	0.424174	-2.93271	35	0.00589087	0.071226
Q9CYZ2	WT_NT+WT_EE_-_TS_NT+TS_EE	0.0782398	0.106708	0.733216	53	0.466658	0.745056
Q9CZ04	WT_NT+WT_EE_-_TS_NT+TS_EE	0.337169	0.204427	1.64933	16	0.118571	0.401889
Q9CZ13	WT_NT+WT_EE_-_TS_NT+TS_EE	-0.160224	0.078422	-2.0431	189	0.0424307	0.23503
Q9CZ30	WT_NT+WT_EE_-_TS_NT+TS_EE	-0.0872416	0.094698	-0.921261	177	0.358168	0.672019
Q9CZ42	WT_NT+WT_EE_-_TS_NT+TS_EE	-0.356029	0.143204	-2.48617	88	0.0148013	0.123948
Q9CZ44	WT_NT+WT_EE_-_TS_NT+TS_EE	0.0970683	0.0622569	1.55916	175	0.120766	0.405723
Q9CZA6	WT_NT+WT_EE_-_TS_NT+TS_EE	0.63306	0.410898	1.54068	15	0.144224	0.448543
Q9CZB0	WT_NT+WT_EE_-_TS_NT+TS_EE	0.327416	0.320698	1.02095	14	0.324597	0.646027
Q9CZC8	WT_NT+WT_EE_-_TS_NT+TS_EE	-0.07961	0.0796879	-0.999023	166	0.319238	0.641597
Q9CZD3	WT_NT+WT_EE_-_TS_NT+TS_EE	-0.172478	0.205737	-0.83834	16	0.414189	0.704452
Q9CZG3	WT_NT+WT_EE_-_TS_NT+TS_EE	-1.44017	0.46722	-3.08243	8	0.0150613	0.124738
Q9CZJ2	WT_NT+WT_EE_-_TS_NT+TS_EE	0.113143	0.225644	0.501423	16	0.622902	0.848948
Q9CZM2	WT_NT+WT_EE_-_TS_NT+TS_EE	0.559349	0.17662	3.16697	34	0.00324628	0.045874
Q9CZR8	WT_NT+WT_EE_-_TS_NT+TS_EE	0.079264	0.16456	0.481672	35	0.633037	0.856142
Q9CZS1	WT_NT+WT_EE_-_TS_NT+TS_EE	0.409942	0.105304	3.89294	52	0.000283712	0.0080184
Q9CZT8	WT_NT+WT_EE_-_TS_NT+TS_EE	0.288406	0.134089	2.15085	65	0.0352112	0.21006
Q9CZU6	WT_NT+WT_EE_-_TS_NT+TS_EE	0.114319	0.0905541	1.26244	229	0.208075	0.523311
Q9CZW4	WT_NT+WT_EE_-_TS_NT+TS_EE	-0.181264	0.119808	-1.51296	15	0.151073	0.457522
Q9CZW5	WT_NT+WT_EE_-_TS_NT+TS_EE	0.0106072	0.0992873	0.106833	174	0.915044	0.971778
Q9CZX0	WT_NT+WT_EE_-_TS_NT+TS_EE	0.619129	0.345165	1.79372	10	0.103101	0.370607
Q9CZX8	WT_NT+WT_EE_-_TS_NT+TS_EE	0.0518401	0.175167	0.295947	19	0.770481	0.916385
Q9D023	WT_NT+WT_EE_-_TS_NT+TS_EE	-0.714657	0.184961	-3.86383	15	0.0015301	0.0268182
Q9D051	WT_NT+WT_EE_-_TS_NT+TS_EE	-0.0927849	0.0818489	-1.13361	278	0.257934	0.578561
Q9D061	WT_NT+WT_EE_-_TS_NT+TS_EE	0.138438	0.273592	0.506	15	0.620212	0.847377
Q9D0E1	WT_NT+WT_EE_-_TS_NT+TS_EE	0.118274	0.14004	0.84457	154	0.399661	0.696
Q9D0F9	WT_NT+WT_EE_-_TS_NT+TS_EE	0.167148	0.0807264	2.07055	274	0.039337	0.22347
Q9D0I9	WT_NT+WT_EE_-_TS_NT+TS_EE	-0.0923338	0.115143	-0.801906	28	0.429361	0.712466
Q9D0K2	WT_NT+WT_EE_-_TS_NT+TS_EE	-0.0480716	0.1075	-0.447179	205	0.655218	0.872561
Q9D0L7	WT_NT+WT_EE_-_TS_NT+TS_EE	-0.27809	0.302742	-0.918572	13	0.375048	0.687741
Q9D0L8	WT_NT+WT_EE_-_TS_NT+TS_EE	-5.29871e-05	0.176264	-0.000300612	14	0.999764	0.999764
Q9D0M1	WT_NT+WT_EE_-_TS_NT+TS_EE	0.250698	0.149911	1.6723	12	0.120314	0.404805
Q9D0M3	WT_NT+WT_EE_-_TS_NT+TS_EE	-0.254976	0.126695	-2.01252	75	0.0477561	0.243804
Q9D0M5	WT_NT+WT_EE_-_TS_NT+TS_EE	-0.0541776	0.121115	-0.447322	18	0.659979	0.876225
Q9D0R2	WT_NT+WT_EE_-_TS_NT+TS_EE	-0.265752	0.192646	-1.37948	29	0.178291	0.494621
Q9D0S9	WT_NT+WT_EE_-_TS_NT+TS_EE	0.107993	0.167982	0.642883	18	0.528405	0.7849
Q9D154	WT_NT+WT_EE_-_TS_NT+TS_EE	-0.401965	0.128028	-3.13968	101	0.0022182	0.0360817
Q9D164	WT_NT+WT_EE_-_TS_NT+TS_EE	-0.38753	0.278946	-1.38926	16	0.183785	0.500722
Q9D172	WT_NT+WT_EE_-_TS_NT+TS_EE	-0.230809	0.112314	-2.05503	113	0.0421815	0.234907
Q9D1A2	WT_NT+WT_EE_-_TS_NT+TS_EE	0.00997955	0.100408	0.0993899	196	0.92093	0.97528
Q9D1D4	WT_NT+WT_EE_-_TS_NT+TS_EE	-0.0532469	0.317293	-0.167816	16	0.868831	0.956489
Q9D1E6	WT_NT+WT_EE_-_TS_NT+TS_EE	-0.0167316	0.166739	-0.100346	31	0.920716	0.97528
Q9D1G1	WT_NT+WT_EE_-_TS_NT+TS_EE	-0.104437	0.0748126	-1.39598	17	0.180685	0.49639
Q9D1G5	WT_NT+WT_EE_-_TS_NT+TS_EE	-0.0933189	0.376667	-0.247749	13	0.808198	0.934666
Q9D1H7	WT_NT+WT_EE_-_TS_NT+TS_EE	0.126697	0.312147	0.405889	15	0.690555	0.885575
Q9D1I5	WT_NT+WT_EE_-_TS_NT+TS_EE	0.35276	0.482674	0.730845	15	0.476136	0.752827
Q9D1K2	WT_NT+WT_EE_-_TS_NT+TS_EE	-0.0898955	0.151903	-0.591794	95	0.555394	0.801006
Q9D1L9	WT_NT+WT_EE_-_TS_NT+TS_EE	0.0738466	0.299826	0.246298	16	0.808583	0.934666
Q9D1M0	WT_NT+WT_EE_-_TS_NT+TS_EE	0.149765	0.184496	0.811752	51	0.420707	0.70759
Q9D1P4	WT_NT+WT_EE_-_TS_NT+TS_EE	-0.172921	0.141831	-1.21921	103	0.22555	0.541368
Q9D1Q6	WT_NT+WT_EE_-_TS_NT+TS_EE	0.281156	0.245403	1.14569	16	0.268769	0.592866
Q9D1T0	WT_NT+WT_EE_-_TS_NT+TS_EE	0.990879	0.333671	2.96963	19	0.00787323	0.0868359
Q9D1X0	WT_NT+WT_EE_-_TS_NT+TS_EE	-0.183742	0.265028	-0.693291	15	0.498723	0.766041
Q9D289	WT_NT+WT_EE_-_TS_NT+TS_EE	0.542756	0.557121	0.974215	16	0.344449	0.663016
Q9D2G2	WT_NT+WT_EE_-_TS_NT+TS_EE	0.160031	0.0781885	2.04674	143	0.0425153	0.23503
Q9D2M8	WT_NT+WT_EE_-_TS_NT+TS_EE	-0.0131551	0.09868	-0.133311	38	0.894651	0.966406
Q9D2N4	WT_NT+WT_EE_-_TS_NT+TS_EE	-0.0527655	0.173749	-0.303689	15	0.765537	0.913658
Q9D2V7	WT_NT+WT_EE_-_TS_NT+TS_EE	-0.224786	0.377719	-0.595114	9	0.566428	0.805974
Q9D358	WT_NT+WT_EE_-_TS_NT+TS_EE	-0.0936295	0.110107	-0.850348	48	0.399353	0.696
Q9D394	WT_NT+WT_EE_-_TS_NT+TS_EE	-0.0612939	0.104405	-0.587079	149	0.558039	0.801392
Q9D3A9	WT_NT+WT_EE_-_TS_NT+TS_EE	-0.161688	0.185438	-0.871923	54	0.387111	0.694098
Q9D3D9	WT_NT+WT_EE_-_TS_NT+TS_EE	-0.121731	0.0565265	-2.15352	19	0.0443312	0.236957
Q9D415	WT_NT+WT_EE_-_TS_NT+TS_EE	0.027001	0.303597	0.0889373	16	0.930235	0.978717
Q9D428	WT_NT+WT_EE_-_TS_NT+TS_EE	-0.0766834	0.205323	-0.373476	16	0.713696	0.89698
Q9D4H1	WT_NT+WT_EE_-_TS_NT+TS_EE	0.281069	0.0744491	3.77532	32	0.000655487	0.0152789
Q9D4H8	WT_NT+WT_EE_-_TS_NT+TS_EE	-0.175871	0.152575	-1.15268	36	0.256637	0.57737
Q9D552	WT_NT+WT_EE_-_TS_NT+TS_EE	0.361855	0.452895	0.798981	14	0.437647	0.717092
Q9D5T0	WT_NT+WT_EE_-_TS_NT+TS_EE	0.922338	0.229874	4.01237	12	0.00172293	0.0292898
Q9D5V5	WT_NT+WT_EE_-_TS_NT+TS_EE	-0.0260342	0.160724	-0.161981	33	0.872309	0.957797
Q9D6F9	WT_NT+WT_EE_-_TS_NT+TS_EE	-0.0418099	0.203278	-0.205678	95	0.837482	0.94612
Q9D6J5	WT_NT+WT_EE_-_TS_NT+TS_EE	0.120311	0.149048	0.807191	49	0.423458	0.709399
Q9D6J6	WT_NT+WT_EE_-_TS_NT+TS_EE	-0.0394261	0.112307	-0.351055	121	0.726158	0.901996
Q9D6K8	WT_NT+WT_EE_-_TS_NT+TS_EE	-0.603499	0.408556	-1.47715	12	0.165393	0.47698
Q9D6M3	WT_NT+WT_EE_-_TS_NT+TS_EE	-0.188623	0.0721199	-2.61541	166	0.00973322	0.0969463
Q9D6R2	WT_NT+WT_EE_-_TS_NT+TS_EE	0.0056829	0.0670154	0.0847999	224	0.932496	0.979358
Q9D6S7	WT_NT+WT_EE_-_TS_NT+TS_EE	-0.0284657	0.419356	-0.0678795	14	0.946841	0.981572
Q9D6U8	WT_NT+WT_EE_-_TS_NT+TS_EE	-0.0555004	0.11591	-0.478822	38	0.634809	0.856142
Q9D6Y7	WT_NT+WT_EE_-_TS_NT+TS_EE	0.0249225	0.537994	0.0463249	12	0.963813	0.985398
Q9D7A8	WT_NT+WT_EE_-_TS_NT+TS_EE	0.110425	0.435416	0.253609	15	0.803241	0.933741
Q9D7B6	WT_NT+WT_EE_-_TS_NT+TS_EE	0.0566459	0.352071	0.160893	15	0.874324	0.958704
Q9D7G0	WT_NT+WT_EE_-_TS_NT+TS_EE	-0.307625	0.142292	-2.16193	53	0.0351586	0.21006
Q9D7I5	WT_NT+WT_EE_-_TS_NT+TS_EE	0.41921	0.520979	0.804659	11	0.438062	0.717204
Q9D7M1	WT_NT+WT_EE_-_TS_NT+TS_EE	0.710263	0.646749	1.09821	8	0.304065	0.623292
Q9D7N9	WT_NT+WT_EE_-_TS_NT+TS_EE	-0.109655	0.327173	-0.335158	12	0.743292	0.907522
Q9D7P6	WT_NT+WT_EE_-_TS_NT+TS_EE	-0.0298883	0.0868084	-0.344302	29	0.733103	0.903787
Q9D7S9	WT_NT+WT_EE_-_TS_NT+TS_EE	-0.162672	0.497645	-0.326884	10	0.750495	0.909849
Q9D7X1	WT_NT+WT_EE_-_TS_NT+TS_EE	0.297876	0.284531	1.0469	15	0.311722	0.631774
Q9D7X3	WT_NT+WT_EE_-_TS_NT+TS_EE	-0.404046	0.189667	-2.13029	56	0.037554	0.218277
Q9D7X8	WT_NT+WT_EE_-_TS_NT+TS_EE	-0.0638559	0.351061	-0.181894	12	0.858702	0.955475
Q9D819	WT_NT+WT_EE_-_TS_NT+TS_EE	0.102687	0.0990094	1.03714	214	0.300841	0.621755
Q9D855	WT_NT+WT_EE_-_TS_NT+TS_EE	-0.241769	0.0935906	-2.58326	95	0.0113121	0.107465
Q9D880	WT_NT+WT_EE_-_TS_NT+TS_EE	-0.128274	0.143285	-0.895241	60	0.374236	0.686808
Q9D892	WT_NT+WT_EE_-_TS_NT+TS_EE	0.232228	0.193099	1.20263	70	0.23317	0.553198
Q9D898	WT_NT+WT_EE_-_TS_NT+TS_EE	-0.10932	0.112297	-0.973491	55	0.334571	0.653879
Q9D8B3	WT_NT+WT_EE_-_TS_NT+TS_EE	-0.29427	0.117125	-2.51243	85	0.0138793	0.119858
Q9D8B4	WT_NT+WT_EE_-_TS_NT+TS_EE	-0.16785	0.101888	-1.6474	38	0.107722	0.379967
Q9D8B7	WT_NT+WT_EE_-_TS_NT+TS_EE	0.219309	0.202304	1.08406	16	0.294406	0.61684
Q9D8E6	WT_NT+WT_EE_-_TS_NT+TS_EE	0.133158	0.123282	1.08011	107	0.28252	0.607231
Q9D8N0	WT_NT+WT_EE_-_TS_NT+TS_EE	0.130774	0.0947763	1.37982	230	0.168981	0.482866
Q9D8U8	WT_NT+WT_EE_-_TS_NT+TS_EE	-0.575895	0.370013	-1.55642	12	0.145577	0.449045
Q9D8W5	WT_NT+WT_EE_-_TS_NT+TS_EE	0.285964	0.139118	2.05554	67	0.0437272	0.23661
Q9D8W7	WT_NT+WT_EE_-_TS_NT+TS_EE	-0.218037	0.195874	-1.11315	63	0.269874	0.593089
Q9D8Y0	WT_NT+WT_EE_-_TS_NT+TS_EE	0.081178	0.111969	0.725004	127	0.469783	0.745913
Q9D906	WT_NT+WT_EE_-_TS_NT+TS_EE	0.106285	0.357026	0.297696	15	0.770019	0.916322
Q9D967	WT_NT+WT_EE_-_TS_NT+TS_EE	0.511394	1.04691	0.488479	16	0.631838	0.855953
Q9D9V3	WT_NT+WT_EE_-_TS_NT+TS_EE	0.457368	0.135396	3.37799	23	0.0025931	0.0393489
Q9DAK9	WT_NT+WT_EE_-_TS_NT+TS_EE	0.0427184	0.344555	0.123982	16	0.902874	0.968843
Q9DAR7	WT_NT+WT_EE_-_TS_NT+TS_EE	0.545075	0.141685	3.84709	67	0.000269039	0.00769995
Q9DAS9	WT_NT+WT_EE_-_TS_NT+TS_EE	-0.0317238	0.296261	-0.107081	13	0.91636	0.972718
Q9DAW9	WT_NT+WT_EE_-_TS_NT+TS_EE	-0.00783864	0.121024	-0.0647693	46	0.948638	0.982213
Q9DB05	WT_NT+WT_EE_-_TS_NT+TS_EE	0.00327726	0.0941937	0.0347928	139	0.972295	0.987819
Q9DB15	WT_NT+WT_EE_-_TS_NT+TS_EE	0.0601673	0.17321	0.347367	31	0.730663	0.903765
Q9DB20	WT_NT+WT_EE_-_TS_NT+TS_EE	-0.123388	0.0904753	-1.36378	112	0.175372	0.491956
Q9DB27	WT_NT+WT_EE_-_TS_NT+TS_EE	-0.0608597	0.241847	-0.251646	10	0.806411	0.934666
Q9DB41	WT_NT+WT_EE_-_TS_NT+TS_EE	-0.138854	0.280863	-0.494383	16	0.627755	0.852466
Q9DB60	WT_NT+WT_EE_-_TS_NT+TS_EE	0.0872728	0.287816	0.303225	14	0.766178	0.913658
Q9DB70	WT_NT+WT_EE_-_TS_NT+TS_EE	0.218297	0.277143	0.78767	16	0.442403	0.721698
Q9DB73	WT_NT+WT_EE_-_TS_NT+TS_EE	-0.00164393	0.138184	-0.0118967	49	0.990556	0.996899
Q9DB75	WT_NT+WT_EE_-_TS_NT+TS_EE	0.0234283	0.327508	0.071535	15	0.943917	0.981178
Q9DB77	WT_NT+WT_EE_-_TS_NT+TS_EE	-0.177487	0.0749932	-2.36671	209	0.0188605	0.141673
Q9DBC0	WT_NT+WT_EE_-_TS_NT+TS_EE	0.820084	0.309661	2.64833	15	0.0182522	0.13802
Q9DBC7	WT_NT+WT_EE_-_TS_NT+TS_EE	-0.0947122	0.0519862	-1.82187	13	0.0915539	0.345231
Q9DBE8	WT_NT+WT_EE_-_TS_NT+TS_EE	-0.0876057	0.104751	-0.836325	86	0.40529	0.700046
Q9DBF1	WT_NT+WT_EE_-_TS_NT+TS_EE	0.157586	0.131184	1.20126	138	0.23171	0.55031
Q9DBG3	WT_NT+WT_EE_-_TS_NT+TS_EE	-0.0318659	0.11731	-0.27164	315	0.786077	0.923963
Q9DBG6	WT_NT+WT_EE_-_TS_NT+TS_EE	0.054465	0.129265	0.421344	68	0.674833	0.883003
Q9DBH5	WT_NT+WT_EE_-_TS_NT+TS_EE	-0.367708	0.28815	-1.2761	13	0.224249	0.541086
Q9DBJ1	WT_NT+WT_EE_-_TS_NT+TS_EE	-0.0194909	0.0734129	-0.265497	185	0.790922	0.926567
Q9DBL1	WT_NT+WT_EE_-_TS_NT+TS_EE	0.0147187	0.310322	0.0474306	11	0.96302	0.985398
Q9DBP5	WT_NT+WT_EE_-_TS_NT+TS_EE	0.177176	0.13602	1.30257	127	0.195079	0.510008
Q9DBR3	WT_NT+WT_EE_-_TS_NT+TS_EE	-0.105203	0.199074	-0.52846	11	0.607677	0.840341
Q9DBR7	WT_NT+WT_EE_-_TS_NT+TS_EE	0.343798	0.247091	1.39138	19	0.180189	0.49639
Q9DBS2	WT_NT+WT_EE_-_TS_NT+TS_EE	-0.1864	0.189781	-0.982181	51	0.330647	0.651654
Q9DBT5	WT_NT+WT_EE_-_TS_NT+TS_EE	0.0162042	0.103749	0.156187	16	0.877839	0.960729
Q9DC07	WT_NT+WT_EE_-_TS_NT+TS_EE	-0.00336496	0.148709	-0.0226278	73	0.982009	0.992746
Q9DC51	WT_NT+WT_EE_-_TS_NT+TS_EE	0.384539	0.3507	1.09649	15	0.290156	0.614805
Q9DC61	WT_NT+WT_EE_-_TS_NT+TS_EE	0.162638	0.247266	0.657745	12	0.523119	0.780708
Q9DC69	WT_NT+WT_EE_-_TS_NT+TS_EE	-0.00660773	0.0930794	-0.0709903	213	0.943472	0.981178
Q9DC70	WT_NT+WT_EE_-_TS_NT+TS_EE	-0.362738	0.239037	-1.51749	17	0.147518	0.452476
Q9DCC4	WT_NT+WT_EE_-_TS_NT+TS_EE	-0.0326973	0.280559	-0.116543	13	0.909003	0.970161
[truncated: 262 more rows]

## Sheet: present in TS.NT-WT.EE
	Sequence	Leading.razor.protein	Unique..Groups.	WT_NT.1.1	WT_NT.2.1	WT_NT.3.1	WT_NT.4.1	WT_NT.5.1	COUNT.WT_NT	WT_EGCG.1.1	WT_EGCG.2.1	WT_EGCG.3.1	WT_EGCG.4.1	WT_EGCG.5.1	COUNT_WT_EGCG	WT_EGCG_EE.1.1	WT_EGCG_EE.2.1	WT_EGCG_EE.3.1	WT_EGCG_EE.4.1	WT_EGCG_EE.5.1	COUNT_WT_EGCG_EE	WT_EE.1.1	WT_EE.2.1	WT_EE.3.1	WT_EE.4.1	WT_EE.5.1	COUNT_WT_EE	TS_NT.1.1	TS_NT.2.1	TS_NT.3.1	TS_NT.4.1	TS_NT.5.1	COUNT_TS_NT	TS_EGCG.1.1	TS_EGCG.2.1	TS_EGCG.3.1	TS_EGCG.4.1	TS_EGCG.5.1	COUNT_TS_EGCG	TS_EGCG_EE.1.1	TS_EGCG_EE.2.1	TS_EGCG_EE.3.1	TS_EGCG_EE.4.1	TS_EGCG_EE.5.1	COUNT_TS_EGCG_EE	TS_EE.1.1	TS_EE.2.1	TS_EE.3.1	TS_EE.4.1
P13634	ADGLAILGVLMK	P13634	yes	NA	401640	620310	384350	526220	4	NA	NA	651710	669020	713460	3	NA	NA	NA	NA	793510	1	NA	NA	NA	NA	NA	0	NA	NA	NA	NA	458640	1	NA	792910	861800	934700	687780	4	NA	650470	628500	405100	NA	3	NA	NA	NA	455340
Q08274	AGETGAGPLPR	Q08274	yes	4218100	3887100	NA	3626400	2753500	4	2858000	NA	742270	NA	3448200	3	NA	NA	NA	3546400	NA	1	NA	NA	NA	NA	3260500	1	NA	NA	6402800	NA	NA	1	4189700	7810900	4153600	3643500	NA	4	NA	4228500	NA	3074600	3335000	3	NA	NA	NA	2444100
P46467	AGNYEEALQLYQHAVQYFLHVVK	P46467	yes	447740	262440	331380	361480	NA	4	246820	432880	395190	272010	325760	5	NA	NA	NA	632840	NA	1	NA	NA	NA	NA	474620	1	NA	NA	NA	566330	NA	1	NA	170270	490110	461640	251940	4	NA	243490	298600	NA	539570	3	NA	NA	496260	NA
Q8BHL8	DPLSPFAVGGDDLDPFGCQR	Q8BHL8	yes	1267500	NA	1381200	1482600	961820	4	798060	NA	2221100	NA	NA	2	2001700	NA	NA	NA	997900	2	NA	NA	1885200	NA	NA	1	NA	NA	NA	NA	708430	1	NA	NA	NA	NA	NA	0	NA	989350	NA	NA	NA	1	798460	NA	1048000	1205700
Q8R1X6	ELFEDLLR	Q8R1X6	yes	1213400	1407700	2282300	1346000	NA	4	1067900	2559600	2310100	1308600	NA	4	NA	1868400	NA	2071200	NA	2	2140200	NA	NA	NA	NA	1	NA	NA	1696600	NA	NA	1	1383200	NA	2516200	NA	NA	2	NA	NA	1450900	NA	NA	1	908600	NA	NA	NA
P58064	PETAAALK	P58064	yes	990770	NA	1748600	1266400	875180	4	NA	1289500	2041500	1115400	1220300	4	NA	NA	1804200	NA	NA	1	NA	NA	NA	NA	NA	0	NA	NA	NA	NA	NA	0	2497600	NA	3114300	NA	NA	2	NA	NA	1970700	NA	NA	1	NA	NA	NA	2138700
Q9D6G9	ERPPEEGAAAGLQGFGVDK	Q9D6G9	yes	1796600	NA	NA	1867500	991980	3	NA	1982100	NA	1742500	NA	2	5079800	NA	4803600	3072400	NA	3	NA	NA	NA	NA	NA	0	NA	NA	NA	NA	NA	0	NA	NA	NA	NA	NA	0	2973900	NA	1576100	466290	NA	3	NA	NA	NA	NA
Q80Y55	GLSDFLGVISDTFAPSPDK	Q80Y55	yes	318990	NA	576040	NA	392840	3	NA	NA	778120	NA	NA	1	1544600	414210	606110	411020	NA	4	NA	NA	988250	NA	NA	1	NA	NA	1201300	NA	NA	1	NA	669360	NA	480180	NA	2	NA	NA	NA	NA	NA	0	244220	397660	385270	496590
Q62077	LLTEYCIETGAPDGSFLVR	Q62077	yes	2166800	1792400	NA	NA	1288300	3	NA	1028000	1297800	NA	NA	2	NA	626520	NA	927530	551110	3	2950600	NA	NA	NA	NA	1	NA	NA	NA	NA	NA	0	NA	3549300	3964700	2270000	NA	3	2815300	NA	NA	NA	2291300	2	NA	1737300	NA	NA
Q9Z2D8	LSGLSAFDIAEELVR	Q9Z2D8	yes	401820	NA	903940	359570	NA	3	NA	NA	606930	542740	NA	2	NA	NA	NA	528300	NA	1	542800	NA	NA	NA	NA	1	NA	NA	NA	NA	369760	1	NA	NA	NA	NA	NA	0	NA	NA	NA	NA	341440	1	412850	NA	458210	NA
P97783	MPIPELDLSELEGLGLSDTPTYESK	P97783	yes	NA	NA	1068000	1761000	1009400	3	NA	NA	NA	NA	NA	0	NA	NA	NA	NA	NA	0	NA	NA	NA	NA	NA	0	NA	NA	NA	NA	895370	1	NA	NA	NA	NA	NA	0	NA	NA	NA	NA	NA	0	NA	NA	NA	NA
Q9ER39	NLIDYFVPFLPLEYK	Q9ER39	yes	NA	139900	NA	140090	176790	3	NA	144030	NA	202360	169290	3	NA	NA	NA	165810	396340	2	NA	266510	NA	NA	NA	1	NA	NA	NA	NA	93494	1	NA	NA	NA	NA	NA	0	168330	NA	217340	NA	NA	2	NA	NA	NA	NA
P31750	FYGAEIVSALDYLHSEK	P31750	yes	NA	NA	1093300	912140	NA	2	NA	NA	1301800	NA	NA	1	NA	636950	696490	NA	476490	3	904130	NA	NA	NA	NA	1	NA	1279700	NA	NA	NA	1	NA	971250	NA	NA	NA	1	805830	753120	1595600	NA	NA	3	577720	828580	2025600	NA
Q8BFP9	LYAQYFQGDLK	Q8BFP9	yes	1146300	NA	NA	713090	NA	2	801500	NA	1632600	NA	NA	2	1427800	618800	NA	NA	NA	2	NA	NA	NA	NA	1089000	1	NA	NA	1197100	NA	NA	1	NA	NA	NA	946100	NA	1	NA	NA	1391800	NA	1183000	2	NA	1213700	NA	781990
Q8BSL7	MLAEDELRDAVLLVFVNK	Q8BSL7	yes	NA	NA	672640	417130	NA	2	312570	NA	443900	443350	585600	4	734370	349570	NA	NA	NA	2	NA	NA	NA	NA	303340	1	582880	NA	NA	NA	NA	1	397400	657160	635270	468990	410640	5	NA	NA	370910	NA	611830	2	209740	NA	392010	NA
Q9D379	PLLMVHGWPGSFYEFYK	Q9D379	yes	NA	778300	NA	NA	545450	2	NA	730260	NA	NA	NA	1	NA	1011700	NA	1154600	NA	2	NA	NA	NA	NA	NA	0	NA	473620	NA	NA	NA	1	NA	1368900	NA	NA	1098400	2	1058800	920570	NA	645830	689060	4	461130	NA	830540	NA
P56213	HRDDTTPAAAPAPQGLEHGK	P56213	yes	NA	NA	NA	NA	349670	1	870550	NA	1592700	NA	848590	3	NA	1128600	NA	1724900	644940	3	NA	NA	NA	1279500	NA	1	NA	NA	NA	NA	578950	1	NA	1989400	2583000	NA	NA	2	NA	NA	NA	NA	NA	0	1074300	1056500	NA	NA
Q8BVU5	LHALFSQEHLVIYK	Q8BVU5	yes	NA	NA	NA	NA	323860	1	NA	NA	NA	NA	1696000	1	NA	NA	NA	NA	1096000	1	NA	NA	NA	NA	1525000	1	NA	NA	NA	1078100	NA	1	NA	2461900	2068300	1374400	939820	4	NA	1126500	1091900	NA	1481700	3	NA	1405700	1040200	471550
Q9CRA7	YLFLSDLPGVK	Q9CRA7	yes	NA	NA	NA	1018400	NA	1	NA	NA	NA	1028700	797960	2	NA	NA	NA	NA	1046300	1	NA	NA	NA	NA	NA	0	NA	NA	NA	NA	NA	0	692420	1179900	NA	694760	592350	4	NA	NA	NA	NA	NA	0	690770	572300	980540	NA
A2ASS6	PPLDDGGSEITNYIIEK	A2ASS6	yes	NA	NA	NA	NA	NA	0	1374900	NA	3043400	2201600	NA	3	NA	557160	NA	NA	NA	1	965960	NA	NA	NA	NA	1	NA	NA	NA	NA	NA	0	1075600	NA	2594500	NA	NA	2	NA	NA	1165900	NA	1748500	2	350100	593390	958630	NA
[truncated: 2 more columns]

## Sheet: absent in TS.NT-WT.EE
	Sequence	Leading.razor.protein	Unique..Groups.	WT_NT.1.1	WT_NT.2.1	WT_NT.3.1	WT_NT.4.1	WT_NT.5.1	COUNT.WT_NT	WT_EGCG.1.1	WT_EGCG.2.1	WT_EGCG.3.1	WT_EGCG.4.1	WT_EGCG.5.1	COUNT_WT_EGCG	WT_EGCG_EE.1.1	WT_EGCG_EE.2.1	WT_EGCG_EE.3.1	WT_EGCG_EE.4.1	WT_EGCG_EE.5.1	COUNT_WT_EGCG_EE	WT_EE.1.1	WT_EE.2.1	WT_EE.3.1	WT_EE.4.1	WT_EE.5.1	COUNT_WT_EE	TS_NT.1.1	TS_NT.2.1	TS_NT.3.1	TS_NT.4.1	TS_NT.5.1	COUNT_TS_NT	TS_EGCG.1.1	TS_EGCG.2.1	TS_EGCG.3.1	TS_EGCG.4.1	TS_EGCG.5.1	COUNT_TS_EGCG	TS_EGCG_EE.1.1	TS_EGCG_EE.2.1	TS_EGCG_EE.3.1	TS_EGCG_EE.4.1	TS_EGCG_EE.5.1	COUNT_TS_EGCG_EE	TS_EE.1.1	TS_EE.2.1	TS_EE.3.1	TS_EE.4.1
Q6A0D4	AAETDAATAGVNR	Q6A0D4	yes	NA	NA	NA	165860	NA	1	NA	NA	NA	140340	169160	2	NA	NA	NA	NA	NA	0	249740	NA	NA	102270	213930	3	NA	NA	NA	NA	158840	1	NA	172720	NA	NA	265410	2	NA	NA	NA	NA	205770	1	NA	NA	NA	230870
O70311	AAYSFYNIHTETPLLDLMNDALIIAK	O70311	yes	NA	NA	NA	NA	265240	1	NA	NA	NA	NA	768340	1	NA	272670	NA	NA	NA	1	981270	835080	NA	NA	704370	3	435830	NA	586790	NA	NA	2	380780	NA	1314600	NA	NA	2	NA	NA	NA	211340	NA	1	NA	NA	NA	NA
Q5SSH7	AQELGLLQEYLLALTTEDHLLR	Q5SSH7	yes	NA	NA	NA	453940	NA	1	NA	412160	NA	NA	290450	2	NA	299980	767600	NA	NA	2	384910	553840	NA	NA	537660	3	342170	NA	NA	NA	NA	1	NA	NA	579160	427110	333090	3	464330	NA	NA	NA	599910	2	NA	NA	NA	NA
Q80VC9	DPMSVADSLYNLQLVQDFCASHLPR	Q80VC9	yes	NA	NA	1639700	NA	NA	1	NA	NA	NA	NA	NA	0	1401700	1509500	NA	NA	NA	2	1010700	1419200	NA	1393500	NA	3	NA	1070700	NA	NA	1056700	2	NA	1378100	NA	NA	NA	1	NA	NA	NA	NA	NA	0	NA	NA	NA	NA
Q62084	ELLVDCYKPTEAFISGLLDK	Q62084	yes	NA	NA	1321400	NA	NA	1	NA	NA	1398800	NA	911180	2	NA	NA	NA	NA	883410	1	1538700	1303900	1272000	NA	NA	3	NA	NA	1581300	NA	NA	1	NA	NA	998560	NA	586070	2	NA	NA	NA	642470	NA	1	755380	NA	NA	NA
Q6KAU4	FSCIPESMQPFDLLGITIK	Q6KAU4	yes	431770	NA	NA	NA	NA	1	NA	NA	NA	908380	NA	1	NA	NA	NA	NA	NA	0	747350	1144700	1784300	NA	NA	3	848770	473760	NA	NA	NA	2	NA	1727100	NA	NA	NA	1	NA	NA	NA	NA	NA	0	NA	NA	NA	577670
Q922P9	IGFLGLGLMGSGIVSNLLK	Q922P9	yes	NA	NA	NA	323490	NA	1	NA	NA	NA	NA	260050	1	NA	NA	450230	244050	NA	2	253180	266350	NA	NA	437890	3	NA	NA	NA	NA	NA	0	NA	NA	380420	277170	247890	3	299350	NA	222650	NA	418570	3	NA	NA	NA	NA
Q61771	INLSLSALGNVISALVDGK	Q61771	yes	NA	NA	NA	214670	NA	1	NA	NA	NA	NA	143500	1	NA	NA	347530	345800	NA	2	207580	237020	NA	NA	265420	3	248750	NA	335010	NA	NA	2	NA	NA	249210	251600	318460	3	267640	NA	231170	NA	269720	3	NA	NA	NA	NA
Q8K3C3	LTEDDETFLSANASAVLSQFEK	Q8K3C3	yes	NA	NA	985970	NA	NA	1	NA	1063600	910190	1107500	NA	3	NA	NA	NA	NA	NA	0	1228900	933670	NA	961520	576840	4	NA	NA	NA	NA	NA	0	NA	1059500	913590	NA	NA	2	NA	NA	NA	657400	NA	1	NA	NA	1007300	NA
O08576	YTAEPIDDSSEEFVNFAAILEQILSHR	O08576	yes	NA	NA	NA	427590	NA	1	NA	440250	NA	NA	536720	2	375070	NA	NA	391950	NA	2	386480	523150	NA	NA	672030	3	477150	NA	NA	397760	NA	2	438480	494680	416880	436940	507560	5	509050	NA	279010	NA	563190	3	742530	NA	NA	NA
Q8BTZ7	DFLTGMCLFLQSLR	Q8BTZ7	yes	NA	NA	NA	NA	NA	0	NA	308690	NA	NA	183180	2	NA	NA	NA	249360	NA	1	219050	286840	NA	NA	421630	3	NA	NA	NA	NA	NA	0	NA	NA	180120	187740	NA	2	240620	NA	137690	NA	188990	3	NA	NA	NA	171870
Q8C2E7	EDNTLLYEITAYLEAAGIHNPLNK	Q8C2E7	yes	NA	NA	NA	NA	NA	0	NA	342720	NA	NA	139060	2	NA	NA	432900	NA	198680	2	277960	289280	NA	NA	390030	3	NA	NA	347000	163740	NA	2	NA	NA	338750	286610	259530	3	315180	NA	NA	NA	415260	2	NA	NA	NA	NA
Q68FH0	HLVDLLDHR	Q68FH0	yes	NA	NA	NA	NA	NA	0	NA	656440	267360	NA	NA	2	427360	482510	409990	NA	NA	3	300030	357610	189450	NA	NA	3	621760	510180	NA	NA	NA	2	NA	NA	NA	547330	696140	2	NA	921300	NA	NA	677110	2	161830	NA	NA	NA
P47758	SAAPSTLDSSSTAPAQLGK	P47758	yes	NA	NA	NA	NA	NA	0	NA	1002000	1606500	1129400	NA	3	NA	912270	NA	NA	NA	1	1213700	NA	1387000	1961300	NA	3	NA	1293700	1669600	1223800	NA	3	NA	1470400	1601100	NA	NA	2	NA	NA	NA	NA	NA	0	NA	NA	722120	NA
[truncated: 2 more columns]
