# Supplementary material for: Re-establishment of the epigenetic state and rescue of kinome deregulation in Ts65Dn mice upon treatment with green tea extract and environmental enrichment
Source: Sci Rep. 2020 Sep 29;10:16023. doi: 10.1038/s41598-020-72625-z (PMC7524756; doi:10.1038/s41598-020-72625-z)
Supplement: Supplementary file 12 — Supplementary Table 10. [file 41598_2020_72625_MOESM12_ESM.xlsx]

## Sheet: TableS10_myresults_WT_NT-WT_gre
Protein	Label	log2FC	SE	Tvalue	DF	pvalue	adj.pvalue
A2A432	WT_NT-WT_EGCGEE_-_TS_NT-TS_EGCGEE	-0.282644	0.324445	-0.871164	14	0.398358	0.761872
A2A699	WT_NT-WT_EGCGEE_-_TS_NT-TS_EGCGEE	0.139293	0.11176	1.24635	15	0.231749	0.596624
A2AG50	WT_NT-WT_EGCGEE_-_TS_NT-TS_EGCGEE	0.0501473	0.206507	0.242836	17	0.811038	0.947342
A2AGT5	WT_NT-WT_EGCGEE_-_TS_NT-TS_EGCGEE	0.292284	0.3198	0.913961	15	0.375195	0.74467
A2AJI0	WT_NT-WT_EGCGEE_-_TS_NT-TS_EGCGEE	0.255065	0.195073	1.30753	13	0.213685	0.57158
A2ALS5	WT_NT-WT_EGCGEE_-_TS_NT-TS_EGCGEE	0.136974	0.144024	0.951045	64	0.345159	0.721408
A2AM05	WT_NT-WT_EGCGEE_-_TS_NT-TS_EGCGEE	-0.070241	0.210055	-0.334394	18	0.741947	0.920899
A2AN08	WT_NT-WT_EGCGEE_-_TS_NT-TS_EGCGEE	0.248505	0.691091	0.359584	14	0.724525	0.9143
A2AQ25	WT_NT-WT_EGCGEE_-_TS_NT-TS_EGCGEE	-0.386862	0.183344	-2.11003	16	0.0509539	0.291795
A2AWA9	WT_NT-WT_EGCGEE_-_TS_NT-TS_EGCGEE	-0.0651373	0.261889	-0.248722	16	0.806741	0.946869
A2RT62	WT_NT-WT_EGCGEE_-_TS_NT-TS_EGCGEE	-0.241901	0.212312	-1.13937	16	0.271322	0.634328
A6H5Z3	WT_NT-WT_EGCGEE_-_TS_NT-TS_EGCGEE	0.16076	0.220535	0.728954	14	0.478048	0.815515
B0F2B4	WT_NT-WT_EGCGEE_-_TS_NT-TS_EGCGEE	0.239036	0.700513	0.341231	14	0.737997	0.919993
B0V2N1	WT_NT-WT_EGCGEE_-_TS_NT-TS_EGCGEE	0.0561099	0.0802929	0.698815	89	0.48649	0.816575
B1AXV0	WT_NT-WT_EGCGEE_-_TS_NT-TS_EGCGEE	0.050673	0.263482	0.19232	16	0.849911	0.949993
B1AZP2	WT_NT-WT_EGCGEE_-_TS_NT-TS_EGCGEE	-0.0553867	0.0799369	-0.69288	12	0.501575	0.826508
B2RSH2	WT_NT-WT_EGCGEE_-_TS_NT-TS_EGCGEE	0.142338	0.106575	1.33556	89	0.185099	0.536881
B2RXS4	WT_NT-WT_EGCGEE_-_TS_NT-TS_EGCGEE	-0.140993	0.34219	-0.41203	16	0.685784	0.899153
B9EJA2	WT_NT-WT_EGCGEE_-_TS_NT-TS_EGCGEE	-0.00422487	0.117556	-0.0359393	56	0.971459	0.992406
B9EKR1	WT_NT-WT_EGCGEE_-_TS_NT-TS_EGCGEE	-0.216648	0.0842855	-2.57041	154	0.0111059	0.124408
D3YVF0	WT_NT-WT_EGCGEE_-_TS_NT-TS_EGCGEE	0.147127	0.0861576	1.70766	105	0.0906554	0.394924
D3YXK2	WT_NT-WT_EGCGEE_-_TS_NT-TS_EGCGEE	-0.151751	0.339121	-0.447482	14	0.661372	0.896016
D3Z7P3	WT_NT-WT_EGCGEE_-_TS_NT-TS_EGCGEE	-0.1264	0.0722773	-1.74882	325	0.0812665	0.37561
E9PUL5	WT_NT-WT_EGCGEE_-_TS_NT-TS_EGCGEE	0.178331	0.12379	1.44059	56	0.155269	0.494683
E9Q401	WT_NT-WT_EGCGEE_-_TS_NT-TS_EGCGEE	0.0733695	0.10971	0.668757	167	0.504574	0.828449
F6SEU4	WT_NT-WT_EGCGEE_-_TS_NT-TS_EGCGEE	0.0795839	0.0848705	0.93771	319	0.349103	0.723117
F8VPU2	WT_NT-WT_EGCGEE_-_TS_NT-TS_EGCGEE	-0.0285851	0.243562	-0.117363	13	0.908367	0.965069
G5E829	WT_NT-WT_EGCGEE_-_TS_NT-TS_EGCGEE	-0.0354867	0.063166	-0.5618	366	0.574596	0.856682
G5E8K5	WT_NT-WT_EGCGEE_-_TS_NT-TS_EGCGEE	0.0070893	0.0890857	0.0795784	105	0.936724	0.975325
O08529	WT_NT-WT_EGCGEE_-_TS_NT-TS_EGCGEE	0.0119126	0.101534	0.117326	150	0.906759	0.964973
O08532	WT_NT-WT_EGCGEE_-_TS_NT-TS_EGCGEE	-0.106795	0.0900739	-1.18564	134	0.237863	0.601072
O08539	WT_NT-WT_EGCGEE_-_TS_NT-TS_EGCGEE	-0.0810563	0.0847611	-0.956291	310	0.33967	0.714644
O08547	WT_NT-WT_EGCGEE_-_TS_NT-TS_EGCGEE	0.118914	0.124596	0.954396	63	0.343531	0.71999
O08553	WT_NT-WT_EGCGEE_-_TS_NT-TS_EGCGEE	-0.0879772	0.0518221	-1.69768	469	0.090232	0.394592
O08582	WT_NT-WT_EGCGEE_-_TS_NT-TS_EGCGEE	-0.41994	0.308799	-1.35992	16	0.192712	0.543529
O08585	WT_NT-WT_EGCGEE_-_TS_NT-TS_EGCGEE	-0.0560851	0.0716865	-0.782367	69	0.436676	0.785221
O08586	WT_NT-WT_EGCGEE_-_TS_NT-TS_EGCGEE	0.295787	0.263428	1.12284	14	0.280393	0.645421
O08599	WT_NT-WT_EGCGEE_-_TS_NT-TS_EGCGEE	-0.0477944	0.0632217	-0.755981	515	0.450006	0.795403
O08688	WT_NT-WT_EGCGEE_-_TS_NT-TS_EGCGEE	-0.000187353	0.345403	-0.000542419	15	0.999574	0.999574
O08709	WT_NT-WT_EGCGEE_-_TS_NT-TS_EGCGEE	-0.0709953	0.0892092	-0.79583	264	0.426846	0.781516
O08749	WT_NT-WT_EGCGEE_-_TS_NT-TS_EGCGEE	-0.26816	0.0971713	-2.75966	169	0.00642447	0.08448
O08756	WT_NT-WT_EGCGEE_-_TS_NT-TS_EGCGEE	-0.0790771	0.115005	-0.687597	90	0.493475	0.819468
O08759	WT_NT-WT_EGCGEE_-_TS_NT-TS_EGCGEE	0.0496033	0.113202	0.438183	12	0.669037	0.896213
O08788	WT_NT-WT_EGCGEE_-_TS_NT-TS_EGCGEE	-0.0425297	0.0884226	-0.480982	378	0.630807	0.882742
O08795	WT_NT-WT_EGCGEE_-_TS_NT-TS_EGCGEE	-0.187879	0.110022	-1.70765	44	0.0947493	0.404286
O08848	WT_NT-WT_EGCGEE_-_TS_NT-TS_EGCGEE	0.119119	0.170169	0.700004	17	0.493394	0.819468
O08914	WT_NT-WT_EGCGEE_-_TS_NT-TS_EGCGEE	-0.249278	0.107652	-2.3156	71	0.0234736	0.193402
O08915	WT_NT-WT_EGCGEE_-_TS_NT-TS_EGCGEE	0.188358	0.262174	0.718449	16	0.482841	0.816575
O08917	WT_NT-WT_EGCGEE_-_TS_NT-TS_EGCGEE	-0.0566666	0.110939	-0.510792	52	0.611658	0.876225
O08919	WT_NT-WT_EGCGEE_-_TS_NT-TS_EGCGEE	-0.713594	0.148639	-4.80085	17	0.000166562	0.0063877
O08989	WT_NT-WT_EGCGEE_-_TS_NT-TS_EGCGEE	0.587443	0.088248	6.65674	15	7.65211e-06	0.00058003
O08992	WT_NT-WT_EGCGEE_-_TS_NT-TS_EGCGEE	-0.149478	0.217744	-0.686488	15	0.50288	0.826862
O08997	WT_NT-WT_EGCGEE_-_TS_NT-TS_EGCGEE	-0.12765	0.190072	-0.671588	31	0.50682	0.830316
O09061	WT_NT-WT_EGCGEE_-_TS_NT-TS_EGCGEE	-0.0907444	0.136515	-0.664721	117	0.507537	0.830316
O09111	WT_NT-WT_EGCGEE_-_TS_NT-TS_EGCGEE	0.162121	0.32584	0.497547	14	0.626527	0.880545
O09114	WT_NT-WT_EGCGEE_-_TS_NT-TS_EGCGEE	0.584304	0.324356	1.80143	15	0.0917684	0.39874
O09131	WT_NT-WT_EGCGEE_-_TS_NT-TS_EGCGEE	-0.744521	0.182168	-4.087	29	0.000315735	0.00967889
O09167	WT_NT-WT_EGCGEE_-_TS_NT-TS_EGCGEE	-0.548242	0.188302	-2.9115	17	0.00972268	0.113966
O09172	WT_NT-WT_EGCGEE_-_TS_NT-TS_EGCGEE	-0.154338	0.391956	-0.393764	11	0.701281	0.904032
O35083	WT_NT-WT_EGCGEE_-_TS_NT-TS_EGCGEE	0.899197	0.622671	1.4441	15	0.169274	0.510392
O35098	WT_NT-WT_EGCGEE_-_TS_NT-TS_EGCGEE	0.192031	0.118902	1.61504	242	0.107606	0.419911
O35114	WT_NT-WT_EGCGEE_-_TS_NT-TS_EGCGEE	-0.614895	0.332066	-1.85173	12	0.0888166	0.393702
O35127	WT_NT-WT_EGCGEE_-_TS_NT-TS_EGCGEE	0.420385	0.275524	1.52577	35	0.136055	0.469431
O35129	WT_NT-WT_EGCGEE_-_TS_NT-TS_EGCGEE	0.0410645	0.0883712	0.464682	151	0.642829	0.887905
O35136	WT_NT-WT_EGCGEE_-_TS_NT-TS_EGCGEE	0.0374726	0.141867	0.26414	46	0.792852	0.94117
O35215	WT_NT-WT_EGCGEE_-_TS_NT-TS_EGCGEE	-0.716819	0.147316	-4.86585	51	1.13795e-05	0.000761089
O35226	WT_NT-WT_EGCGEE_-_TS_NT-TS_EGCGEE	-0.131218	0.193434	-0.678358	32	0.502421	0.826705
O35239	WT_NT-WT_EGCGEE_-_TS_NT-TS_EGCGEE	0.0712667	0.353135	0.201812	16	0.842607	0.949739
O35250	WT_NT-WT_EGCGEE_-_TS_NT-TS_EGCGEE	-0.881926	0.303148	-2.90923	18	0.00935702	0.112336
O35286	WT_NT-WT_EGCGEE_-_TS_NT-TS_EGCGEE	0.806368	0.236997	3.40244	16	0.00364135	0.0552029
O35295	WT_NT-WT_EGCGEE_-_TS_NT-TS_EGCGEE	-0.00621976	0.0875245	-0.0710631	129	0.943458	0.979198
O35316	WT_NT-WT_EGCGEE_-_TS_NT-TS_EGCGEE	0.966246	0.665629	1.45163	15	0.167199	0.508302
O35343	WT_NT-WT_EGCGEE_-_TS_NT-TS_EGCGEE	-0.313099	0.222979	-1.40416	51	0.166331	0.508302
O35344	WT_NT-WT_EGCGEE_-_TS_NT-TS_EGCGEE	0.117057	0.185115	0.632348	33	0.531516	0.839241
O35345	WT_NT-WT_EGCGEE_-_TS_NT-TS_EGCGEE	-0.0915817	0.35058	-0.261229	13	0.798008	0.943176
O35381	WT_NT-WT_EGCGEE_-_TS_NT-TS_EGCGEE	-0.176648	0.122608	-1.44075	71	0.15405	0.492662
O35382	WT_NT-WT_EGCGEE_-_TS_NT-TS_EGCGEE	0.13465	0.14014	0.960822	15	0.351875	0.72424
O35405	WT_NT-WT_EGCGEE_-_TS_NT-TS_EGCGEE	-0.229491	0.374929	-0.612091	14	0.55029	0.846565
O35449	WT_NT-WT_EGCGEE_-_TS_NT-TS_EGCGEE	-0.131895	0.283188	-0.465751	13	0.649101	0.891895
O35459	WT_NT-WT_EGCGEE_-_TS_NT-TS_EGCGEE	-0.316068	0.392883	-0.804484	12	0.436766	0.785221
O35465	WT_NT-WT_EGCGEE_-_TS_NT-TS_EGCGEE	-0.193642	0.133899	-1.44619	18	0.165314	0.508005
O35495	WT_NT-WT_EGCGEE_-_TS_NT-TS_EGCGEE	-0.119662	0.442466	-0.270444	14	0.790765	0.940481
O35526	WT_NT-WT_EGCGEE_-_TS_NT-TS_EGCGEE	0.131677	0.0852167	1.54521	167	0.124189	0.449691
O35593	WT_NT-WT_EGCGEE_-_TS_NT-TS_EGCGEE	-0.245029	0.17061	-1.43619	35	0.159827	0.498553
O35609	WT_NT-WT_EGCGEE_-_TS_NT-TS_EGCGEE	0.0602458	0.0851674	0.707381	32	0.48445	0.816575
O35633	WT_NT-WT_EGCGEE_-_TS_NT-TS_EGCGEE	-0.28362	0.115554	-2.45444	53	0.0174283	0.165133
O35639	WT_NT-WT_EGCGEE_-_TS_NT-TS_EGCGEE	0.0532377	0.314293	0.169389	14	0.867914	0.953908
O35643	WT_NT-WT_EGCGEE_-_TS_NT-TS_EGCGEE	0.122252	0.0918565	1.3309	252	0.184423	0.535705
O35658	WT_NT-WT_EGCGEE_-_TS_NT-TS_EGCGEE	0.541445	0.156603	3.45744	50	0.00112256	0.0257848
O35678	WT_NT-WT_EGCGEE_-_TS_NT-TS_EGCGEE	0.205663	0.135157	1.52166	92	0.131525	0.462983
O35685	WT_NT-WT_EGCGEE_-_TS_NT-TS_EGCGEE	0.0331199	0.128751	0.25724	98	0.797533	0.943104
O35737	WT_NT-WT_EGCGEE_-_TS_NT-TS_EGCGEE	0.443235	0.252507	1.75533	16	0.0983263	0.411775
O35841	WT_NT-WT_EGCGEE_-_TS_NT-TS_EGCGEE	-0.167184	0.34013	-0.491529	15	0.630167	0.88258
O35857	WT_NT-WT_EGCGEE_-_TS_NT-TS_EGCGEE	0.114425	0.189358	0.604282	29	0.550355	0.846565
O35864	WT_NT-WT_EGCGEE_-_TS_NT-TS_EGCGEE	-0.181163	0.263808	-0.686724	26	0.498336	0.824219
O35874	WT_NT-WT_EGCGEE_-_TS_NT-TS_EGCGEE	0.0433572	0.0788367	0.549962	36	0.585742	0.86492
O35887	WT_NT-WT_EGCGEE_-_TS_NT-TS_EGCGEE	0.131706	0.226829	0.580643	19	0.568305	0.856472
O35927	WT_NT-WT_EGCGEE_-_TS_NT-TS_EGCGEE	0.133458	0.131331	1.0162	115	0.311668	0.684738
O35943	WT_NT-WT_EGCGEE_-_TS_NT-TS_EGCGEE	0.291601	0.386689	0.754096	11	0.466628	0.803285
O35969	WT_NT-WT_EGCGEE_-_TS_NT-TS_EGCGEE	-0.0699321	0.307412	-0.227486	12	0.823875	0.94761
O54692	WT_NT-WT_EGCGEE_-_TS_NT-TS_EGCGEE	0.660869	0.298725	2.2123	12	0.0470856	0.280408
O54734	WT_NT-WT_EGCGEE_-_TS_NT-TS_EGCGEE	0.424033	0.201685	2.10245	29	0.0443103	0.275262
O54774	WT_NT-WT_EGCGEE_-_TS_NT-TS_EGCGEE	-0.0330271	0.0873334	-0.378173	267	0.705603	0.90652
O54829	WT_NT-WT_EGCGEE_-_TS_NT-TS_EGCGEE	-0.0481577	0.127399	-0.378006	67	0.706621	0.906804
O54833	WT_NT-WT_EGCGEE_-_TS_NT-TS_EGCGEE	0.0796476	0.179401	0.443964	33	0.659966	0.896016
O54865	WT_NT-WT_EGCGEE_-_TS_NT-TS_EGCGEE	0.427409	0.132464	3.22659	14	0.00608977	0.0819416
O54901	WT_NT-WT_EGCGEE_-_TS_NT-TS_EGCGEE	-0.135299	0.218699	-0.618656	18	0.543893	0.846394
O54946	WT_NT-WT_EGCGEE_-_TS_NT-TS_EGCGEE	-0.0610548	0.187208	-0.326133	15	0.74883	0.922301
O54962	WT_NT-WT_EGCGEE_-_TS_NT-TS_EGCGEE	-0.131191	0.299954	-0.437369	15	0.668075	0.896213
O54983	WT_NT-WT_EGCGEE_-_TS_NT-TS_EGCGEE	-0.0968636	0.0856486	-1.13094	255	0.259142	0.623578
O54984	WT_NT-WT_EGCGEE_-_TS_NT-TS_EGCGEE	0.0440438	0.0658596	0.668752	19	0.511698	0.833965
O54988	WT_NT-WT_EGCGEE_-_TS_NT-TS_EGCGEE	-0.10621	0.28325	-0.374968	14	0.713304	0.910284
O54991	WT_NT-WT_EGCGEE_-_TS_NT-TS_EGCGEE	0.073496	0.104314	0.704562	134	0.482306	0.816575
O55013	WT_NT-WT_EGCGEE_-_TS_NT-TS_EGCGEE	0.0555847	0.232687	0.238882	15	0.81443	0.947342
O55017	WT_NT-WT_EGCGEE_-_TS_NT-TS_EGCGEE	-0.0163224	0.110871	-0.14722	15	0.884919	0.958749
O55022	WT_NT-WT_EGCGEE_-_TS_NT-TS_EGCGEE	0.351102	0.188562	1.862	56	0.0678534	0.344417
O55023	WT_NT-WT_EGCGEE_-_TS_NT-TS_EGCGEE	0.100783	0.129409	0.778795	71	0.438688	0.787354
O55026	WT_NT-WT_EGCGEE_-_TS_NT-TS_EGCGEE	-0.269322	0.421076	-0.639604	14	0.532758	0.839241
O55029	WT_NT-WT_EGCGEE_-_TS_NT-TS_EGCGEE	0.18309	0.237142	0.772068	15	0.452067	0.796846
O55042	WT_NT-WT_EGCGEE_-_TS_NT-TS_EGCGEE	0.0177798	0.0981394	0.181169	38	0.857198	0.95006
O55074	WT_NT-WT_EGCGEE_-_TS_NT-TS_EGCGEE	-0.287888	0.346847	-0.830014	15	0.419545	0.774388
O55106	WT_NT-WT_EGCGEE_-_TS_NT-TS_EGCGEE	-0.349179	0.256834	-1.35955	15	0.19406	0.546106
O55125	WT_NT-WT_EGCGEE_-_TS_NT-TS_EGCGEE	-0.217916	0.125692	-1.73373	128	0.0853736	0.384673
O55126	WT_NT-WT_EGCGEE_-_TS_NT-TS_EGCGEE	-0.0988471	0.0856868	-1.15359	72	0.252485	0.616703
O55128	WT_NT-WT_EGCGEE_-_TS_NT-TS_EGCGEE	0.365314	0.396428	0.921514	12	0.374938	0.74467
O55131	WT_NT-WT_EGCGEE_-_TS_NT-TS_EGCGEE	-0.166091	0.069108	-2.40335	181	0.0172553	0.164178
O55135	WT_NT-WT_EGCGEE_-_TS_NT-TS_EGCGEE	0.0723182	0.513089	0.140947	12	0.89025	0.958749
O55143	WT_NT-WT_EGCGEE_-_TS_NT-TS_EGCGEE	-0.0818044	0.0726433	-1.12611	364	0.26086	0.624417
O55234	WT_NT-WT_EGCGEE_-_TS_NT-TS_EGCGEE	-0.226492	0.20474	-1.10624	70	0.272409	0.635341
O70133	WT_NT-WT_EGCGEE_-_TS_NT-TS_EGCGEE	0.3086	0.175917	1.75424	81	0.0831719	0.380549
O70161	WT_NT-WT_EGCGEE_-_TS_NT-TS_EGCGEE	-0.0991396	0.0929218	-1.06691	228	0.287139	0.651001
O70172	WT_NT-WT_EGCGEE_-_TS_NT-TS_EGCGEE	0.0998695	0.191255	0.52218	36	0.604743	0.874578
O70194	WT_NT-WT_EGCGEE_-_TS_NT-TS_EGCGEE	-0.481582	0.540293	-0.891335	14	0.387812	0.753748
O70251	WT_NT-WT_EGCGEE_-_TS_NT-TS_EGCGEE	0.129561	0.107969	1.19998	57	0.235109	0.598261
O70252	WT_NT-WT_EGCGEE_-_TS_NT-TS_EGCGEE	0.143571	0.100019	1.43543	75	0.155323	0.494683
O70293	WT_NT-WT_EGCGEE_-_TS_NT-TS_EGCGEE	-0.167254	0.213061	-0.785005	14	0.445532	0.790281
O70310	WT_NT-WT_EGCGEE_-_TS_NT-TS_EGCGEE	0.467215	0.206371	2.26395	30	0.0309682	0.223572
O70318	WT_NT-WT_EGCGEE_-_TS_NT-TS_EGCGEE	0.00463188	0.120608	0.0384043	202	0.969403	0.990752
O70325	WT_NT-WT_EGCGEE_-_TS_NT-TS_EGCGEE	-0.080518	0.10851	-0.74203	17	0.468198	0.804787
O70435	WT_NT-WT_EGCGEE_-_TS_NT-TS_EGCGEE	-0.331664	0.115325	-2.87589	57	0.0056571	0.0779652
O70439	WT_NT-WT_EGCGEE_-_TS_NT-TS_EGCGEE	0.417428	0.275419	1.51561	10	0.16057	0.500185
O70443	WT_NT-WT_EGCGEE_-_TS_NT-TS_EGCGEE	0.146849	0.103105	1.42426	85	0.158032	0.496293
O70480	WT_NT-WT_EGCGEE_-_TS_NT-TS_EGCGEE	-0.192208	0.407519	-0.471654	13	0.644991	0.888696
O70492	WT_NT-WT_EGCGEE_-_TS_NT-TS_EGCGEE	0.125874	0.284771	0.442017	16	0.664393	0.896016
O70493	WT_NT-WT_EGCGEE_-_TS_NT-TS_EGCGEE	0.136503	0.205536	0.664132	32	0.511363	0.833965
O70503	WT_NT-WT_EGCGEE_-_TS_NT-TS_EGCGEE	0.483469	0.318959	1.51577	19	0.146038	0.481989
O70589	WT_NT-WT_EGCGEE_-_TS_NT-TS_EGCGEE	-0.0903005	0.165434	-0.54584	48	0.587704	0.866692
O70591	WT_NT-WT_EGCGEE_-_TS_NT-TS_EGCGEE	-0.498538	0.163264	-3.05357	16	0.00758192	0.0963402
O88271	WT_NT-WT_EGCGEE_-_TS_NT-TS_EGCGEE	0.353223	0.319273	1.10634	15	0.286009	0.651001
O88307	WT_NT-WT_EGCGEE_-_TS_NT-TS_EGCGEE	-0.149705	0.380681	-0.393255	16	0.699322	0.903826
O88342	WT_NT-WT_EGCGEE_-_TS_NT-TS_EGCGEE	-0.22122	0.0685762	-3.2259	319	0.00138601	0.0295237
O88343	WT_NT-WT_EGCGEE_-_TS_NT-TS_EGCGEE	0.0461211	0.11688	0.394601	153	0.693687	0.900375
O88384	WT_NT-WT_EGCGEE_-_TS_NT-TS_EGCGEE	-0.250192	0.181926	-1.37524	13	0.192294	0.543529
O88441	WT_NT-WT_EGCGEE_-_TS_NT-TS_EGCGEE	0.151468	0.129588	1.16885	55	0.247507	0.609785
O88447	WT_NT-WT_EGCGEE_-_TS_NT-TS_EGCGEE	0.0575733	0.143327	0.401691	58	0.689388	0.899153
O88448	WT_NT-WT_EGCGEE_-_TS_NT-TS_EGCGEE	-0.126662	0.300542	-0.421447	15	0.679406	0.899153
O88456	WT_NT-WT_EGCGEE_-_TS_NT-TS_EGCGEE	-0.315351	0.165741	-1.90268	83	0.0605498	0.32357
O88485	WT_NT-WT_EGCGEE_-_TS_NT-TS_EGCGEE	0.362271	0.177328	2.04295	53	0.0460445	0.276998
O88487	WT_NT-WT_EGCGEE_-_TS_NT-TS_EGCGEE	-0.123653	0.23323	-0.530179	16	0.603268	0.873417
O88507	WT_NT-WT_EGCGEE_-_TS_NT-TS_EGCGEE	-0.148722	0.156937	-0.947652	18	0.355857	0.729025
O88531	WT_NT-WT_EGCGEE_-_TS_NT-TS_EGCGEE	-0.249152	0.123203	-2.02229	34	0.0510705	0.291795
O88543	WT_NT-WT_EGCGEE_-_TS_NT-TS_EGCGEE	0.0504031	0.0989543	0.509357	134	0.611339	0.876225
O88544	WT_NT-WT_EGCGEE_-_TS_NT-TS_EGCGEE	-0.164252	0.11978	-1.37128	54	0.175958	0.520324
O88545	WT_NT-WT_EGCGEE_-_TS_NT-TS_EGCGEE	-0.320667	0.262222	-1.22289	15	0.240239	0.602041
O88569	WT_NT-WT_EGCGEE_-_TS_NT-TS_EGCGEE	0.0132844	0.0761392	0.174475	183	0.861685	0.951374
O88587	WT_NT-WT_EGCGEE_-_TS_NT-TS_EGCGEE	-0.148587	0.30702	-0.483966	14	0.635893	0.884416
O88643	WT_NT-WT_EGCGEE_-_TS_NT-TS_EGCGEE	-0.0678609	0.1584	-0.428415	73	0.66961	0.896229
O88685	WT_NT-WT_EGCGEE_-_TS_NT-TS_EGCGEE	0.302187	0.10159	2.97458	119	0.00355328	0.0546155
O88696	WT_NT-WT_EGCGEE_-_TS_NT-TS_EGCGEE	-0.110126	0.282906	-0.389266	13	0.703381	0.905272
O88704	WT_NT-WT_EGCGEE_-_TS_NT-TS_EGCGEE	-0.090147	0.499714	-0.180397	9	0.860837	0.951188
O88712	WT_NT-WT_EGCGEE_-_TS_NT-TS_EGCGEE	0.400899	0.179134	2.23798	86	0.0278064	0.209377
O88737	WT_NT-WT_EGCGEE_-_TS_NT-TS_EGCGEE	0.167087	0.0596685	2.80025	735	0.0052403	0.0732369
O88741	WT_NT-WT_EGCGEE_-_TS_NT-TS_EGCGEE	0.211275	0.0996726	2.11969	69	0.0376315	0.249487
O88746	WT_NT-WT_EGCGEE_-_TS_NT-TS_EGCGEE	0.129417	0.116802	1.10801	47	0.273497	0.637096
O88844	WT_NT-WT_EGCGEE_-_TS_NT-TS_EGCGEE	0.140571	0.125262	1.12221	136	0.263749	0.627092
O88845	WT_NT-WT_EGCGEE_-_TS_NT-TS_EGCGEE	-0.302763	0.226807	-1.33489	11	0.208883	0.566788
O88851	WT_NT-WT_EGCGEE_-_TS_NT-TS_EGCGEE	0.0800769	0.249362	0.321127	18	0.751813	0.923122
O88910	WT_NT-WT_EGCGEE_-_TS_NT-TS_EGCGEE	-0.33873	0.0264193	-12.8213	13	9.40898e-09	3.05658e-06
O88935	WT_NT-WT_EGCGEE_-_TS_NT-TS_EGCGEE	-0.0819618	0.0553516	-1.48075	517	0.139283	0.474692
O88952	WT_NT-WT_EGCGEE_-_TS_NT-TS_EGCGEE	0.13806	0.247217	0.558455	9	0.590155	0.866933
O88998	WT_NT-WT_EGCGEE_-_TS_NT-TS_EGCGEE	0.954856	0.339764	2.81035	9	0.0203654	0.178807
O89023	WT_NT-WT_EGCGEE_-_TS_NT-TS_EGCGEE	0.781674	0.293854	2.66007	15	0.0178287	0.166605
O89026	WT_NT-WT_EGCGEE_-_TS_NT-TS_EGCGEE	-0.0287254	0.290857	-0.0987612	13	0.922834	0.97005
O89051	WT_NT-WT_EGCGEE_-_TS_NT-TS_EGCGEE	0.604341	0.281656	2.14568	13	0.0513602	0.292714
O89053	WT_NT-WT_EGCGEE_-_TS_NT-TS_EGCGEE	0.0359651	0.102405	0.351206	204	0.725797	0.91489
O89079	WT_NT-WT_EGCGEE_-_TS_NT-TS_EGCGEE	0.528166	0.4223	1.25069	9	0.242584	0.603392
O89086	WT_NT-WT_EGCGEE_-_TS_NT-TS_EGCGEE	-0.0918695	0.37557	-0.244613	16	0.809865	0.947342
O89112	WT_NT-WT_EGCGEE_-_TS_NT-TS_EGCGEE	-0.0708739	0.0964092	-0.735136	70	0.464712	0.802355
P00405	WT_NT-WT_EGCGEE_-_TS_NT-TS_EGCGEE	0.204575	0.107648	1.9004	74	0.0612756	0.324803
P00416	WT_NT-WT_EGCGEE_-_TS_NT-TS_EGCGEE	1.40684	1.11696	1.25952	15	0.22709	0.592205
P00493	WT_NT-WT_EGCGEE_-_TS_NT-TS_EGCGEE	-0.315103	0.0930209	-3.38744	179	0.000867422	0.0207633
P00848	WT_NT-WT_EGCGEE_-_TS_NT-TS_EGCGEE	-0.185919	0.437917	-0.424552	15	0.67719	0.898604
P00920	WT_NT-WT_EGCGEE_-_TS_NT-TS_EGCGEE	-0.214822	0.11783	-1.82315	131	0.0705604	0.352792
P01831	WT_NT-WT_EGCGEE_-_TS_NT-TS_EGCGEE	-0.167373	0.0777754	-2.152	57	0.0356462	0.244155
P01942	WT_NT-WT_EGCGEE_-_TS_NT-TS_EGCGEE	0.177391	0.106132	1.67142	76	0.0987516	0.412039
P02088	WT_NT-WT_EGCGEE_-_TS_NT-TS_EGCGEE	0.377506	0.221988	1.70057	107	0.091928	0.39874
P02089	WT_NT-WT_EGCGEE_-_TS_NT-TS_EGCGEE	1.64055	0.143738	11.4135	45	7.10543e-15	8.07887e-12
P03888	WT_NT-WT_EGCGEE_-_TS_NT-TS_EGCGEE	0.636659	0.295631	2.15356	16	0.0468701	0.280408
P03899	WT_NT-WT_EGCGEE_-_TS_NT-TS_EGCGEE	-0.166817	0.231643	-0.720147	16	0.481824	0.816575
P03911	WT_NT-WT_EGCGEE_-_TS_NT-TS_EGCGEE	-0.406252	0.984847	-0.412502	13	0.686693	0.899153
P03921	WT_NT-WT_EGCGEE_-_TS_NT-TS_EGCGEE	0.183382	0.0273066	6.71566	31	1.63062e-07	2.72012e-05
P03930	WT_NT-WT_EGCGEE_-_TS_NT-TS_EGCGEE	-0.108503	0.378377	-0.28676	16	0.777977	0.935126
P03995	WT_NT-WT_EGCGEE_-_TS_NT-TS_EGCGEE	0.201494	0.0679916	2.96351	295	0.00328932	0.0526475
P04370	WT_NT-WT_EGCGEE_-_TS_NT-TS_EGCGEE	-0.309362	0.0993248	-3.11465	91	0.00246296	0.0441006
P04627	WT_NT-WT_EGCGEE_-_TS_NT-TS_EGCGEE	-0.185446	0.310014	-0.598186	16	0.558089	0.85003
P04925	WT_NT-WT_EGCGEE_-_TS_NT-TS_EGCGEE	-0.223173	0.096186	-2.32022	31	0.0270821	0.208665
P05063	WT_NT-WT_EGCGEE_-_TS_NT-TS_EGCGEE	-0.0795468	0.0817787	-0.972708	242	0.331669	0.708184
P05064	WT_NT-WT_EGCGEE_-_TS_NT-TS_EGCGEE	-0.157579	0.0906508	-1.73831	374	0.0829799	0.380436
P05132	WT_NT-WT_EGCGEE_-_TS_NT-TS_EGCGEE	0.406074	0.150556	2.69716	51	0.00945474	0.112336
P05201	WT_NT-WT_EGCGEE_-_TS_NT-TS_EGCGEE	-0.0337737	0.0574897	-0.587475	350	0.557264	0.85003
P05202	WT_NT-WT_EGCGEE_-_TS_NT-TS_EGCGEE	-0.221305	0.0625919	-3.53568	389	0.000455737	0.0124861
P05532	WT_NT-WT_EGCGEE_-_TS_NT-TS_EGCGEE	0.551895	0.31629	1.7449	15	0.101449	0.414605
P06151	WT_NT-WT_EGCGEE_-_TS_NT-TS_EGCGEE	0.0755045	0.107663	0.701301	243	0.483786	0.816575
P06745	WT_NT-WT_EGCGEE_-_TS_NT-TS_EGCGEE	0.270095	0.0954016	2.83114	187	0.00514588	0.0726816
P06801	WT_NT-WT_EGCGEE_-_TS_NT-TS_EGCGEE	-0.0584044	0.100167	-0.58307	121	0.560931	0.852076
P06837	WT_NT-WT_EGCGEE_-_TS_NT-TS_EGCGEE	0.257721	0.185363	1.39036	137	0.166675	0.508302
P07310	WT_NT-WT_EGCGEE_-_TS_NT-TS_EGCGEE	-0.307899	0.486448	-0.632954	12	0.538639	0.841067
P07356	WT_NT-WT_EGCGEE_-_TS_NT-TS_EGCGEE	-0.340142	0.443214	-0.767444	15	0.454729	0.798817
P07724	WT_NT-WT_EGCGEE_-_TS_NT-TS_EGCGEE	-0.0767377	0.0564712	-1.35888	430	0.174896	0.518532
P07759	WT_NT-WT_EGCGEE_-_TS_NT-TS_EGCGEE	0.174011	0.344386	0.505278	15	0.620706	0.877357
P07901	WT_NT-WT_EGCGEE_-_TS_NT-TS_EGCGEE	0.00342989	0.0649992	0.0527681	386	0.957944	0.98524
P08003	WT_NT-WT_EGCGEE_-_TS_NT-TS_EGCGEE	0.191356	0.127966	1.49537	36	0.143534	0.479995
P08030	WT_NT-WT_EGCGEE_-_TS_NT-TS_EGCGEE	-0.212911	0.200014	-1.06448	35	0.2944	0.660256
P08113	WT_NT-WT_EGCGEE_-_TS_NT-TS_EGCGEE	0.118482	0.0756611	1.56596	406	0.118138	0.437259
P08226	WT_NT-WT_EGCGEE_-_TS_NT-TS_EGCGEE	-0.125435	0.109916	-1.1412	135	0.255809	0.620159
P08228	WT_NT-WT_EGCGEE_-_TS_NT-TS_EGCGEE	-0.202297	0.0821726	-2.46186	71	0.0162522	0.1593
P08249	WT_NT-WT_EGCGEE_-_TS_NT-TS_EGCGEE	0.0383517	0.0490997	0.781098	258	0.435461	0.785221
P08414	WT_NT-WT_EGCGEE_-_TS_NT-TS_EGCGEE	-0.167322	0.124265	-1.34649	52	0.183986	0.535702
P08551	WT_NT-WT_EGCGEE_-_TS_NT-TS_EGCGEE	0.0264341	0.0743139	0.355708	365	0.722265	0.913476
P08553	WT_NT-WT_EGCGEE_-_TS_NT-TS_EGCGEE	0.0962858	0.0841898	1.14368	400	0.253442	0.617376
P08752	WT_NT-WT_EGCGEE_-_TS_NT-TS_EGCGEE	0.0496142	0.107234	0.462673	111	0.644504	0.888696
P09103	WT_NT-WT_EGCGEE_-_TS_NT-TS_EGCGEE	0.0263912	0.0828029	0.318723	146	0.750392	0.922873
P09405	WT_NT-WT_EGCGEE_-_TS_NT-TS_EGCGEE	-0.0482774	0.0865055	-0.558085	140	0.577678	0.858588
P09411	WT_NT-WT_EGCGEE_-_TS_NT-TS_EGCGEE	0.0524371	0.0642559	0.816067	339	0.415035	0.771073
P09528	WT_NT-WT_EGCGEE_-_TS_NT-TS_EGCGEE	0.183211	0.147413	1.24284	67	0.218258	0.577788
P09671	WT_NT-WT_EGCGEE_-_TS_NT-TS_EGCGEE	0.0984812	0.126048	0.7813	107	0.436351	0.785221
P09813	WT_NT-WT_EGCGEE_-_TS_NT-TS_EGCGEE	0.11062	0.979677	0.112915	15	0.911595	0.965069
P0C028	WT_NT-WT_EGCGEE_-_TS_NT-TS_EGCGEE	0.00856294	0.143879	0.0595149	10	0.953715	0.983559
P0C0A3	WT_NT-WT_EGCGEE_-_TS_NT-TS_EGCGEE	-0.116604	0.259149	-0.449951	16	0.658782	0.896016
P0C7L0	WT_NT-WT_EGCGEE_-_TS_NT-TS_EGCGEE	0.0398066	0.149493	0.266277	19	0.792894	0.94117
P10126	WT_NT-WT_EGCGEE_-_TS_NT-TS_EGCGEE	0.206803	0.098533	2.09882	166	0.037346	0.249047
P10518	WT_NT-WT_EGCGEE_-_TS_NT-TS_EGCGEE	-0.099405	0.145817	-0.68171	85	0.497276	0.823601
P10605	WT_NT-WT_EGCGEE_-_TS_NT-TS_EGCGEE	-0.20992	0.105307	-1.99341	90	0.0492449	0.286273
P10630	WT_NT-WT_EGCGEE_-_TS_NT-TS_EGCGEE	0.0558212	0.147758	0.377788	87	0.706508	0.906804
P10637	WT_NT-WT_EGCGEE_-_TS_NT-TS_EGCGEE	-0.159924	0.0835458	-1.9142	237	0.0567986	0.307682
P10639	WT_NT-WT_EGCGEE_-_TS_NT-TS_EGCGEE	-0.0815233	0.144856	-0.562788	17	0.580926	0.860603
P10649	WT_NT-WT_EGCGEE_-_TS_NT-TS_EGCGEE	-0.146494	0.10554	-1.38804	168	0.166962	0.508302
P10852	WT_NT-WT_EGCGEE_-_TS_NT-TS_EGCGEE	-0.0292146	0.0866992	-0.336965	206	0.736486	0.919993
P10922	WT_NT-WT_EGCGEE_-_TS_NT-TS_EGCGEE	-0.246297	0.814345	-0.302448	12	0.767489	0.930314
P11031	WT_NT-WT_EGCGEE_-_TS_NT-TS_EGCGEE	0.594878	0.332243	1.79049	14	0.0950164	0.40462
P11352	WT_NT-WT_EGCGEE_-_TS_NT-TS_EGCGEE	0.138625	0.0891722	1.55458	18	0.137453	0.470323
P11404	WT_NT-WT_EGCGEE_-_TS_NT-TS_EGCGEE	-0.189872	0.139088	-1.36512	52	0.178094	0.523914
P11499	WT_NT-WT_EGCGEE_-_TS_NT-TS_EGCGEE	0.159393	0.0649077	2.45568	372	0.0145185	0.148544
P11627	WT_NT-WT_EGCGEE_-_TS_NT-TS_EGCGEE	0.226747	0.112377	2.01774	164	0.0452491	0.275862
P11679	WT_NT-WT_EGCGEE_-_TS_NT-TS_EGCGEE	-0.905301	0.737866	-1.22692	12	0.243381	0.604202
P11798	WT_NT-WT_EGCGEE_-_TS_NT-TS_EGCGEE	0.130636	0.131558	0.992995	230	0.321756	0.694186
P11881	WT_NT-WT_EGCGEE_-_TS_NT-TS_EGCGEE	-0.116035	0.0983066	-1.18034	30	0.24714	0.60954
P11983	WT_NT-WT_EGCGEE_-_TS_NT-TS_EGCGEE	0.179433	0.0683915	2.62361	341	0.00909125	0.110553
P12023	WT_NT-WT_EGCGEE_-_TS_NT-TS_EGCGEE	0.0533559	0.155869	0.342312	104	0.732807	0.918727
P12367	WT_NT-WT_EGCGEE_-_TS_NT-TS_EGCGEE	-0.0485539	0.100532	-0.48297	110	0.630077	0.88258
P12382	WT_NT-WT_EGCGEE_-_TS_NT-TS_EGCGEE	0.140303	0.0895553	1.56666	294	0.118269	0.437259
P12658	WT_NT-WT_EGCGEE_-_TS_NT-TS_EGCGEE	-0.124969	0.110421	-1.13175	110	0.260203	0.623578
P12787	WT_NT-WT_EGCGEE_-_TS_NT-TS_EGCGEE	-0.148972	0.149198	-0.998481	105	0.320341	0.693768
P12815	WT_NT-WT_EGCGEE_-_TS_NT-TS_EGCGEE	0.0236083	0.158878	0.148594	19	0.88344	0.958749
P12849	WT_NT-WT_EGCGEE_-_TS_NT-TS_EGCGEE	-0.0748236	0.171099	-0.437312	18	0.667087	0.896016
P12960	WT_NT-WT_EGCGEE_-_TS_NT-TS_EGCGEE	-0.181333	0.0590001	-3.07344	487	0.00223473	0.0413152
P12961	WT_NT-WT_EGCGEE_-_TS_NT-TS_EGCGEE	-0.364628	0.197543	-1.84582	17	0.082407	0.378573
P12970	WT_NT-WT_EGCGEE_-_TS_NT-TS_EGCGEE	-0.298264	0.128855	-2.31473	36	0.0264436	0.205934
P13020	WT_NT-WT_EGCGEE_-_TS_NT-TS_EGCGEE	-0.0541806	0.14251	-0.380187	52	0.705355	0.90652
P13595	WT_NT-WT_EGCGEE_-_TS_NT-TS_EGCGEE	0.076573	0.0651556	1.17523	370	0.240658	0.602041
P13707	WT_NT-WT_EGCGEE_-_TS_NT-TS_EGCGEE	-0.150727	0.0881362	-1.71017	124	0.0897362	0.394544
P14094	WT_NT-WT_EGCGEE_-_TS_NT-TS_EGCGEE	-0.0731073	0.0631372	-1.15791	186	0.248385	0.611285
P14106	WT_NT-WT_EGCGEE_-_TS_NT-TS_EGCGEE	-0.185696	0.288843	-0.642894	12	0.532385	0.839241
P14115	WT_NT-WT_EGCGEE_-_TS_NT-TS_EGCGEE	-0.178084	0.131007	-1.35935	16	0.192888	0.543529
P14131	WT_NT-WT_EGCGEE_-_TS_NT-TS_EGCGEE	0.0287884	0.10416	0.276387	37	0.783789	0.936592
P14148	WT_NT-WT_EGCGEE_-_TS_NT-TS_EGCGEE	-0.64509	0.191883	-3.36189	53	0.00144265	0.0300971
P14152	WT_NT-WT_EGCGEE_-_TS_NT-TS_EGCGEE	-0.237747	0.0401613	-5.91981	168	1.76606e-08	4.46224e-06
P14206	WT_NT-WT_EGCGEE_-_TS_NT-TS_EGCGEE	0.145643	0.129993	1.1204	141	0.26445	0.627092
P14211	WT_NT-WT_EGCGEE_-_TS_NT-TS_EGCGEE	0.0649676	0.0919009	0.706931	197	0.480445	0.815931
P14231	WT_NT-WT_EGCGEE_-_TS_NT-TS_EGCGEE	-0.150144	0.098191	-1.5291	90	0.129746	0.462494
P14576	WT_NT-WT_EGCGEE_-_TS_NT-TS_EGCGEE	0.580621	0.272771	2.1286	16	0.0491733	0.286273
P14685	WT_NT-WT_EGCGEE_-_TS_NT-TS_EGCGEE	0.113516	0.117962	0.962311	83	0.338689	0.714532
P14733	WT_NT-WT_EGCGEE_-_TS_NT-TS_EGCGEE	0.550397	0.154376	3.5653	18	0.00221145	0.0412201
P14824	WT_NT-WT_EGCGEE_-_TS_NT-TS_EGCGEE	0.034145	0.0876061	0.389756	323	0.696974	0.902554
P14869	WT_NT-WT_EGCGEE_-_TS_NT-TS_EGCGEE	-0.20226	0.0474161	-4.26564	76	5.67642e-05	0.0030019
P14873	WT_NT-WT_EGCGEE_-_TS_NT-TS_EGCGEE	0.0115715	0.0424716	0.272452	950	0.785334	0.937946
P15105	WT_NT-WT_EGCGEE_-_TS_NT-TS_EGCGEE	-0.118649	0.0652014	-1.81973	235	0.0700729	0.351757
P15116	WT_NT-WT_EGCGEE_-_TS_NT-TS_EGCGEE	-0.090087	0.128533	-0.700887	68	0.485765	0.816575
P15209	WT_NT-WT_EGCGEE_-_TS_NT-TS_EGCGEE	-0.412199	0.326348	-1.26307	10	0.235221	0.598261
P15508	WT_NT-WT_EGCGEE_-_TS_NT-TS_EGCGEE	0.123946	0.148437	0.835008	39	0.408799	0.765549
P15532	WT_NT-WT_EGCGEE_-_TS_NT-TS_EGCGEE	0.0703377	0.093926	0.748864	57	0.457019	0.798817
P16014	WT_NT-WT_EGCGEE_-_TS_NT-TS_EGCGEE	0.449035	0.153779	2.91999	18	0.00914172	0.110576
P16045	WT_NT-WT_EGCGEE_-_TS_NT-TS_EGCGEE	-0.267993	0.0514517	-5.20863	13	0.000168541	0.0063877
P16054	WT_NT-WT_EGCGEE_-_TS_NT-TS_EGCGEE	0.0901602	0.0988583	0.912014	241	0.362673	0.733251
P16125	WT_NT-WT_EGCGEE_-_TS_NT-TS_EGCGEE	0.0545539	0.0578562	0.942921	280	0.346534	0.723117
P16330	WT_NT-WT_EGCGEE_-_TS_NT-TS_EGCGEE	0.00869982	0.118519	0.0734045	421	0.941519	0.978973
P16332	WT_NT-WT_EGCGEE_-_TS_NT-TS_EGCGEE	0.0837603	0.399148	0.209847	13	0.83704	0.949739
P16460	WT_NT-WT_EGCGEE_-_TS_NT-TS_EGCGEE	-0.0692704	0.130592	-0.530433	54	0.597986	0.872446
P16546	WT_NT-WT_EGCGEE_-_TS_NT-TS_EGCGEE	-0.0205714	0.0354247	-0.580707	2204	0.561497	0.852366
P16858	WT_NT-WT_EGCGEE_-_TS_NT-TS_EGCGEE	-0.144863	0.0770534	-1.88003	317	0.0610211	0.324338
P17156	WT_NT-WT_EGCGEE_-_TS_NT-TS_EGCGEE	-0.278098	0.135598	-2.0509	98	0.0429456	0.271273
P17182	WT_NT-WT_EGCGEE_-_TS_NT-TS_EGCGEE	0.015312	0.0774118	0.197799	244	0.843367	0.949822
P17183	WT_NT-WT_EGCGEE_-_TS_NT-TS_EGCGEE	0.304446	0.0932345	3.26538	205	0.00128119	0.0282856
P17225	WT_NT-WT_EGCGEE_-_TS_NT-TS_EGCGEE	0.115463	0.220536	0.523556	14	0.608776	0.876225
P17426	WT_NT-WT_EGCGEE_-_TS_NT-TS_EGCGEE	0.0327213	0.0687628	0.475857	353	0.63447	0.884416
P17427	WT_NT-WT_EGCGEE_-_TS_NT-TS_EGCGEE	-0.0595366	0.0776109	-0.767117	477	0.443391	0.789071
P17710	WT_NT-WT_EGCGEE_-_TS_NT-TS_EGCGEE	0.0633569	0.0729956	0.867955	463	0.385868	0.751898
P17742	WT_NT-WT_EGCGEE_-_TS_NT-TS_EGCGEE	-0.17072	0.0966056	-1.76718	146	0.0792866	0.372225
P17751	WT_NT-WT_EGCGEE_-_TS_NT-TS_EGCGEE	-0.0791432	0.0790097	-1.00169	215	0.317619	0.691606
P17809	WT_NT-WT_EGCGEE_-_TS_NT-TS_EGCGEE	0.146234	0.0916524	1.59553	36	0.119336	0.439548
P18052	WT_NT-WT_EGCGEE_-_TS_NT-TS_EGCGEE	-0.0359148	0.301748	-0.119022	15	0.906837	0.964973
P18242	WT_NT-WT_EGCGEE_-_TS_NT-TS_EGCGEE	0.115353	0.129984	0.887437	150	0.376264	0.74467
P18572	WT_NT-WT_EGCGEE_-_TS_NT-TS_EGCGEE	-0.0609199	0.103571	-0.588193	90	0.557876	0.85003
P18760	WT_NT-WT_EGCGEE_-_TS_NT-TS_EGCGEE	0.122926	0.0760847	1.61565	168	0.108046	0.420714
P18872	WT_NT-WT_EGCGEE_-_TS_NT-TS_EGCGEE	0.147313	0.0720629	2.04423	251	0.0419743	0.267365
P19096	WT_NT-WT_EGCGEE_-_TS_NT-TS_EGCGEE	0.0394092	0.092152	0.427655	392	0.669137	0.896213
P19157	WT_NT-WT_EGCGEE_-_TS_NT-TS_EGCGEE	-0.0219017	0.0835307	-0.262199	184	0.793461	0.941227
P19246	WT_NT-WT_EGCGEE_-_TS_NT-TS_EGCGEE	0.0778765	0.0860285	0.90524	266	0.366157	0.737504
P19253	WT_NT-WT_EGCGEE_-_TS_NT-TS_EGCGEE	0.147089	0.0928215	1.58465	16	0.13261	0.465364
P19536	WT_NT-WT_EGCGEE_-_TS_NT-TS_EGCGEE	0.0191269	0.116656	0.163961	35	0.870705	0.954784
P19783	WT_NT-WT_EGCGEE_-_TS_NT-TS_EGCGEE	-0.181942	0.0818885	-2.22182	107	0.0284003	0.212278
P20029	WT_NT-WT_EGCGEE_-_TS_NT-TS_EGCGEE	-0.0766248	0.0528469	-1.44994	315	0.148071	0.483089
P20060	WT_NT-WT_EGCGEE_-_TS_NT-TS_EGCGEE	0.0904548	0.291449	0.310363	13	0.761205	0.926649
P20108	WT_NT-WT_EGCGEE_-_TS_NT-TS_EGCGEE	-0.111092	0.14095	-0.788166	54	0.434046	0.785221
P20152	WT_NT-WT_EGCGEE_-_TS_NT-TS_EGCGEE	0.387983	0.0824363	4.70646	221	4.44576e-06	0.000421236
P20357	WT_NT-WT_EGCGEE_-_TS_NT-TS_EGCGEE	0.0834234	0.0461071	1.80934	1254	0.0706379	0.352792
P20444	WT_NT-WT_EGCGEE_-_TS_NT-TS_EGCGEE	0.0989081	0.114603	0.863052	54	0.391926	0.757213
P20917	WT_NT-WT_EGCGEE_-_TS_NT-TS_EGCGEE	-0.0249835	0.103484	-0.241423	151	0.809555	0.947342
P21107	WT_NT-WT_EGCGEE_-_TS_NT-TS_EGCGEE	0.0137582	0.0622313	0.221082	56	0.825833	0.94761
P21278	WT_NT-WT_EGCGEE_-_TS_NT-TS_EGCGEE	-0.375249	0.100075	-3.74969	16	0.0017489	0.0351947
P21279	WT_NT-WT_EGCGEE_-_TS_NT-TS_EGCGEE	0.173407	0.0829708	2.08997	130	0.0385686	0.253482
P21447	WT_NT-WT_EGCGEE_-_TS_NT-TS_EGCGEE	0.0842655	0.44741	0.188341	13	0.853518	0.949993
P21460	WT_NT-WT_EGCGEE_-_TS_NT-TS_EGCGEE	-0.579489	0.112335	-5.1586	53	3.79022e-06	0.000391771
P21614	WT_NT-WT_EGCGEE_-_TS_NT-TS_EGCGEE	-0.232395	0.730904	-0.317956	12	0.755983	0.924251
P21619	WT_NT-WT_EGCGEE_-_TS_NT-TS_EGCGEE	0.0923748	0.122433	0.754491	33	0.455905	0.798817
P22005	WT_NT-WT_EGCGEE_-_TS_NT-TS_EGCGEE	-0.128599	0.343535	-0.374341	14	0.713759	0.910284
P22315	WT_NT-WT_EGCGEE_-_TS_NT-TS_EGCGEE	-0.593216	0.104255	-5.69007	30	3.32506e-06	0.000360056
P22599	WT_NT-WT_EGCGEE_-_TS_NT-TS_EGCGEE	-0.400945	0.457537	-0.876311	14	0.395648	0.759244
P22723	WT_NT-WT_EGCGEE_-_TS_NT-TS_EGCGEE	-0.455324	0.201062	-2.26459	33	0.0302315	0.219814
P22892	WT_NT-WT_EGCGEE_-_TS_NT-TS_EGCGEE	0.43955	0.106819	4.11491	49	0.000147822	0.00589734
P22907	WT_NT-WT_EGCGEE_-_TS_NT-TS_EGCGEE	1.50707	0.610294	2.46942	8	0.0387455	0.253776
P23116	WT_NT-WT_EGCGEE_-_TS_NT-TS_EGCGEE	0.219832	0.267222	0.822659	16	0.422794	0.777229
P23198	WT_NT-WT_EGCGEE_-_TS_NT-TS_EGCGEE	0.119128	0.0514782	2.31415	16	0.034278	0.23984
P23242	WT_NT-WT_EGCGEE_-_TS_NT-TS_EGCGEE	-0.577348	0.223049	-2.58844	53	0.0124159	0.133179
P23492	WT_NT-WT_EGCGEE_-_TS_NT-TS_EGCGEE	0.237526	0.0545606	4.35343	13	0.000782025	0.0189781
P23506	WT_NT-WT_EGCGEE_-_TS_NT-TS_EGCGEE	0.047948	0.102353	0.468456	140	0.640187	0.887285
P23818	WT_NT-WT_EGCGEE_-_TS_NT-TS_EGCGEE	0.193279	0.0932311	2.07312	122	0.0402661	0.260128
P23819	WT_NT-WT_EGCGEE_-_TS_NT-TS_EGCGEE	-0.0163614	0.0909114	-0.179971	252	0.85732	0.95006
P23927	WT_NT-WT_EGCGEE_-_TS_NT-TS_EGCGEE	-0.415163	0.204582	-2.02932	57	0.0471046	0.280408
P23953	WT_NT-WT_EGCGEE_-_TS_NT-TS_EGCGEE	-0.100053	0.583222	-0.171552	16	0.865941	0.952626
P24270	WT_NT-WT_EGCGEE_-_TS_NT-TS_EGCGEE	0.354126	0.188752	1.87615	15	0.0802312	0.373864
P24288	WT_NT-WT_EGCGEE_-_TS_NT-TS_EGCGEE	-0.0871498	0.126643	-0.688151	68	0.493699	0.819468
P24369	WT_NT-WT_EGCGEE_-_TS_NT-TS_EGCGEE	0.176904	0.0700494	2.52541	73	0.0137271	0.14385
P24472	WT_NT-WT_EGCGEE_-_TS_NT-TS_EGCGEE	0.0621706	0.184242	0.337439	45	0.737355	0.919993
P24527	WT_NT-WT_EGCGEE_-_TS_NT-TS_EGCGEE	-0.0515217	0.140452	-0.366828	117	0.71441	0.910284
P24547	WT_NT-WT_EGCGEE_-_TS_NT-TS_EGCGEE	-0.21171	0.598846	-0.35353	13	0.729358	0.916839
P24549	WT_NT-WT_EGCGEE_-_TS_NT-TS_EGCGEE	0.221851	0.174672	1.2701	44	0.210723	0.567083
P24668	WT_NT-WT_EGCGEE_-_TS_NT-TS_EGCGEE	0.00410322	0.135945	0.030183	16	0.976294	0.99422
P25444	WT_NT-WT_EGCGEE_-_TS_NT-TS_EGCGEE	0.117716	0.0920886	1.27829	35	0.209559	0.567083
P26039	WT_NT-WT_EGCGEE_-_TS_NT-TS_EGCGEE	-0.077017	0.203044	-0.379312	31	0.707042	0.906833
P26040	WT_NT-WT_EGCGEE_-_TS_NT-TS_EGCGEE	-0.317232	0.327309	-0.969214	32	0.339708	0.714644
P26043	WT_NT-WT_EGCGEE_-_TS_NT-TS_EGCGEE	0.224089	0.0929497	2.41087	14	0.0302327	0.219814
P26048	WT_NT-WT_EGCGEE_-_TS_NT-TS_EGCGEE	-0.703265	0.282543	-2.48905	15	0.0250409	0.202433
P26231	WT_NT-WT_EGCGEE_-_TS_NT-TS_EGCGEE	0.00888581	0.744772	0.0119309	11	0.990694	0.996475
P26350	WT_NT-WT_EGCGEE_-_TS_NT-TS_EGCGEE	0.955664	0.895129	1.06763	15	0.302571	0.671495
P26369	WT_NT-WT_EGCGEE_-_TS_NT-TS_EGCGEE	-0.745948	0.10521	-7.09012	13	8.16958e-06	0.000593159
P26443	WT_NT-WT_EGCGEE_-_TS_NT-TS_EGCGEE	-0.259007	0.0688261	-3.76321	371	0.000194912	0.00714887
P26516	WT_NT-WT_EGCGEE_-_TS_NT-TS_EGCGEE	-0.110784	0.305552	-0.362571	18	0.721148	0.913051
P26638	WT_NT-WT_EGCGEE_-_TS_NT-TS_EGCGEE	0.167605	0.104191	1.60864	153	0.109757	0.421409
P26645	WT_NT-WT_EGCGEE_-_TS_NT-TS_EGCGEE	0.000371572	0.0766842	0.00484548	165	0.99614	0.998588
P26883	WT_NT-WT_EGCGEE_-_TS_NT-TS_EGCGEE	-0.350137	0.0982616	-3.56331	53	0.000784493	0.0189781
P27048	WT_NT-WT_EGCGEE_-_TS_NT-TS_EGCGEE	-0.0327589	0.163656	-0.200169	34	0.842541	0.949739
P27546	WT_NT-WT_EGCGEE_-_TS_NT-TS_EGCGEE	-0.147643	0.105269	-1.40254	170	0.162579	0.504371
P27601	WT_NT-WT_EGCGEE_-_TS_NT-TS_EGCGEE	-0.175056	0.270922	-0.646151	15	0.527945	0.837196
P27612	WT_NT-WT_EGCGEE_-_TS_NT-TS_EGCGEE	0.0871979	0.173766	0.501811	45	0.618247	0.877357
P27659	WT_NT-WT_EGCGEE_-_TS_NT-TS_EGCGEE	-0.110649	0.108063	-1.02393	159	0.307423	0.68004
P27773	WT_NT-WT_EGCGEE_-_TS_NT-TS_EGCGEE	-0.0451137	0.0769036	-0.586627	327	0.557859	0.85003
P28271	WT_NT-WT_EGCGEE_-_TS_NT-TS_EGCGEE	0.115917	0.138804	0.835112	33	0.40966	0.765549
P28352	WT_NT-WT_EGCGEE_-_TS_NT-TS_EGCGEE	-0.27361	0.0700944	-3.90345	13	0.00181431	0.0361906
P28474	WT_NT-WT_EGCGEE_-_TS_NT-TS_EGCGEE	-0.0705771	0.0869429	-0.811764	142	0.418286	0.773318
P28650	WT_NT-WT_EGCGEE_-_TS_NT-TS_EGCGEE	0.102827	0.162577	0.632483	37	0.530961	0.839241
P28652	WT_NT-WT_EGCGEE_-_TS_NT-TS_EGCGEE	-0.202635	0.121189	-1.67205	170	0.0963541	0.408025
P28656	WT_NT-WT_EGCGEE_-_TS_NT-TS_EGCGEE	-0.0179943	0.119388	-0.150722	92	0.880525	0.958749
P28658	WT_NT-WT_EGCGEE_-_TS_NT-TS_EGCGEE	-0.0150222	0.105636	-0.142207	70	0.887325	0.958749
P28660	WT_NT-WT_EGCGEE_-_TS_NT-TS_EGCGEE	0.176848	0.0615366	2.87387	425	0.00425816	0.0620708
P28661	WT_NT-WT_EGCGEE_-_TS_NT-TS_EGCGEE	-0.151758	0.137245	-1.10574	115	0.271145	0.634328
P28663	WT_NT-WT_EGCGEE_-_TS_NT-TS_EGCGEE	-0.213552	0.0943821	-2.26263	223	0.0246216	0.201401
P28738	WT_NT-WT_EGCGEE_-_TS_NT-TS_EGCGEE	-0.284926	0.12852	-2.21698	77	0.0295748	0.217326
P28740	WT_NT-WT_EGCGEE_-_TS_NT-TS_EGCGEE	0.149969	0.139124	1.07795	103	0.283573	0.649391
P28741	WT_NT-WT_EGCGEE_-_TS_NT-TS_EGCGEE	-0.0968828	0.694719	-0.139456	13	0.891227	0.958749
P28798	WT_NT-WT_EGCGEE_-_TS_NT-TS_EGCGEE	-0.321642	0.130019	-2.47381	53	0.0166058	0.160687
P29341	WT_NT-WT_EGCGEE_-_TS_NT-TS_EGCGEE	0.140053	0.0854663	1.6387	146	0.103429	0.416404
P29387	WT_NT-WT_EGCGEE_-_TS_NT-TS_EGCGEE	0.587029	0.256575	2.28794	10	0.0451715	0.275862
P29595	WT_NT-WT_EGCGEE_-_TS_NT-TS_EGCGEE	-0.0736784	0.42547	-0.173169	18	0.864451	0.952626
P29699	WT_NT-WT_EGCGEE_-_TS_NT-TS_EGCGEE	0.208333	0.347066	0.600268	19	0.555421	0.84995
P29758	WT_NT-WT_EGCGEE_-_TS_NT-TS_EGCGEE	-0.14415	0.125698	-1.1468	115	0.253846	0.617376
P30275	WT_NT-WT_EGCGEE_-_TS_NT-TS_EGCGEE	0.0324547	0.0746366	0.434835	225	0.664099	0.896016
P30416	WT_NT-WT_EGCGEE_-_TS_NT-TS_EGCGEE	0.0378505	0.151094	0.25051	78	0.802852	0.945461
P30999	WT_NT-WT_EGCGEE_-_TS_NT-TS_EGCGEE	0.0908918	0.503892	0.18038	10	0.860458	0.951188
P31230	WT_NT-WT_EGCGEE_-_TS_NT-TS_EGCGEE	0.340096	0.284381	1.19591	12	0.254827	0.618438
P31324	WT_NT-WT_EGCGEE_-_TS_NT-TS_EGCGEE	0.279406	0.100888	2.76948	108	0.00661047	0.0862507
P31648	WT_NT-WT_EGCGEE_-_TS_NT-TS_EGCGEE	-0.386277	0.0436081	-8.85793	52	5.76095e-12	2.62008e-09
P31650	WT_NT-WT_EGCGEE_-_TS_NT-TS_EGCGEE	0.141013	0.196149	0.718907	52	0.475417	0.8124
P31786	WT_NT-WT_EGCGEE_-_TS_NT-TS_EGCGEE	-0.0364621	0.128508	-0.283734	19	0.779683	0.935126
P31938	WT_NT-WT_EGCGEE_-_TS_NT-TS_EGCGEE	-0.227659	0.128428	-1.77265	144	0.0784004	0.372197
P32020	WT_NT-WT_EGCGEE_-_TS_NT-TS_EGCGEE	-0.155863	0.100352	-1.55317	32	0.130218	0.462494
P32037	WT_NT-WT_EGCGEE_-_TS_NT-TS_EGCGEE	0.00158101	0.0904321	0.0174828	51	0.98612	0.996472
P32067	WT_NT-WT_EGCGEE_-_TS_NT-TS_EGCGEE	0.597972	0.130371	4.58671	47	3.35051e-05	0.00190477
P32233	WT_NT-WT_EGCGEE_-_TS_NT-TS_EGCGEE	0.545543	0.389676	1.39999	12	0.186836	0.537577
P32848	WT_NT-WT_EGCGEE_-_TS_NT-TS_EGCGEE	-0.0013047	0.110625	-0.0117939	70	0.990624	0.996475
P32921	WT_NT-WT_EGCGEE_-_TS_NT-TS_EGCGEE	0.396202	0.341241	1.16106	19	0.259996	0.623578
P33173	WT_NT-WT_EGCGEE_-_TS_NT-TS_EGCGEE	-0.229917	0.125667	-1.82957	68	0.0716985	0.355988
P34022	WT_NT-WT_EGCGEE_-_TS_NT-TS_EGCGEE	0.0170295	0.0933809	0.182365	72	0.855808	0.949993
P34884	WT_NT-WT_EGCGEE_-_TS_NT-TS_EGCGEE	0.0768798	0.0870579	0.883088	57	0.380898	0.746048
P34914	WT_NT-WT_EGCGEE_-_TS_NT-TS_EGCGEE	-0.459508	0.341597	-1.34518	13	0.201565	0.556937
P35123	WT_NT-WT_EGCGEE_-_TS_NT-TS_EGCGEE	-0.0898278	0.342884	-0.261978	15	0.796902	0.942849
P35235	WT_NT-WT_EGCGEE_-_TS_NT-TS_EGCGEE	-0.0196385	0.17074	-0.11502	17	0.909777	0.965069
P35276	WT_NT-WT_EGCGEE_-_TS_NT-TS_EGCGEE	-0.469512	0.224149	-2.09464	16	0.0524748	0.296098
P35278	WT_NT-WT_EGCGEE_-_TS_NT-TS_EGCGEE	0.376283	0.275783	1.36442	16	0.19132	0.543529
P35279	WT_NT-WT_EGCGEE_-_TS_NT-TS_EGCGEE	-0.119977	0.330869	-0.362611	13	0.722722	0.913547
P35282	WT_NT-WT_EGCGEE_-_TS_NT-TS_EGCGEE	0.170336	0.261785	0.65067	15	0.525102	0.836475
P35283	WT_NT-WT_EGCGEE_-_TS_NT-TS_EGCGEE	-0.0974597	0.44815	-0.217471	16	0.83059	0.947815
P35288	WT_NT-WT_EGCGEE_-_TS_NT-TS_EGCGEE	-0.087469	0.209974	-0.416571	12	0.684346	0.899153
P35290	WT_NT-WT_EGCGEE_-_TS_NT-TS_EGCGEE	-0.285246	0.467634	-0.609977	9	0.556963	0.85003
P35293	WT_NT-WT_EGCGEE_-_TS_NT-TS_EGCGEE	0.0384344	0.0922321	0.416714	109	0.677707	0.898604
P35436	WT_NT-WT_EGCGEE_-_TS_NT-TS_EGCGEE	0.781071	0.457317	1.70794	10	0.118448	0.437259
P35438	WT_NT-WT_EGCGEE_-_TS_NT-TS_EGCGEE	0.221535	0.327978	0.675456	16	0.509031	0.831564
P35486	WT_NT-WT_EGCGEE_-_TS_NT-TS_EGCGEE	-0.0664974	0.0701428	-0.948028	244	0.344053	0.72017
P35505	WT_NT-WT_EGCGEE_-_TS_NT-TS_EGCGEE	0.686426	0.246926	2.77988	14	0.0147527	0.149584
P35564	WT_NT-WT_EGCGEE_-_TS_NT-TS_EGCGEE	0.109274	0.103759	1.05315	279	0.293184	0.659791
P35700	WT_NT-WT_EGCGEE_-_TS_NT-TS_EGCGEE	-0.250529	0.0839672	-2.98366	168	0.00327296	0.0526475
P35762	WT_NT-WT_EGCGEE_-_TS_NT-TS_EGCGEE	0.205975	0.173011	1.19053	38	0.241221	0.602126
P35802	WT_NT-WT_EGCGEE_-_TS_NT-TS_EGCGEE	-0.0799104	0.104066	-0.767881	93	0.444503	0.789071
P35803	WT_NT-WT_EGCGEE_-_TS_NT-TS_EGCGEE	0.331539	0.177531	1.86749	38	0.0695604	0.350732
P35922	WT_NT-WT_EGCGEE_-_TS_NT-TS_EGCGEE	-0.0238874	0.272905	-0.08753	15	0.931408	0.972016
P35979	WT_NT-WT_EGCGEE_-_TS_NT-TS_EGCGEE	-0.0269201	0.0912866	-0.294897	75	0.768887	0.930454
P35980	WT_NT-WT_EGCGEE_-_TS_NT-TS_EGCGEE	-0.0193884	0.181807	-0.106643	19	0.91619	0.966589
P36536	WT_NT-WT_EGCGEE_-_TS_NT-TS_EGCGEE	0.335525	0.222623	1.50714	33	0.141288	0.477399
P36916	WT_NT-WT_EGCGEE_-_TS_NT-TS_EGCGEE	0.0770797	0.0837718	0.920116	13	0.374271	0.74467
P37040	WT_NT-WT_EGCGEE_-_TS_NT-TS_EGCGEE	0.242727	0.146149	1.66081	53	0.102656	0.415957
P37804	WT_NT-WT_EGCGEE_-_TS_NT-TS_EGCGEE	-0.134184	0.201557	-0.665736	10	0.52064	0.834345
P38647	WT_NT-WT_EGCGEE_-_TS_NT-TS_EGCGEE	0.0630674	0.074057	0.851607	256	0.395228	0.759244
P39053	WT_NT-WT_EGCGEE_-_TS_NT-TS_EGCGEE	0.069168	0.0651782	1.06121	545	0.289063	0.65471
P39054	WT_NT-WT_EGCGEE_-_TS_NT-TS_EGCGEE	-0.101698	0.126583	-0.803406	15	0.434287	0.785221
P39447	WT_NT-WT_EGCGEE_-_TS_NT-TS_EGCGEE	0.014351	0.45613	0.0314625	14	0.975345	0.994143
P40124	WT_NT-WT_EGCGEE_-_TS_NT-TS_EGCGEE	-0.162376	0.0815961	-1.99	235	0.0477501	0.282668
P40142	WT_NT-WT_EGCGEE_-_TS_NT-TS_EGCGEE	0.0153956	0.0753167	0.204412	398	0.838136	0.949739
P40237	WT_NT-WT_EGCGEE_-_TS_NT-TS_EGCGEE	-0.410412	0.162524	-2.52525	16	0.0225002	0.190033
P40240	WT_NT-WT_EGCGEE_-_TS_NT-TS_EGCGEE	0.0676082	0.283588	0.238403	17	0.814419	0.947342
P40336	WT_NT-WT_EGCGEE_-_TS_NT-TS_EGCGEE	-0.523749	0.304111	-1.72223	15	0.105577	0.417754
P41105	WT_NT-WT_EGCGEE_-_TS_NT-TS_EGCGEE	-0.174878	0.267383	-0.654035	16	0.522379	0.834797
P41216	WT_NT-WT_EGCGEE_-_TS_NT-TS_EGCGEE	-0.593008	0.256338	-2.31338	15	0.0352986	0.242504
P42125	WT_NT-WT_EGCGEE_-_TS_NT-TS_EGCGEE	-0.320338	0.220799	-1.45081	63	0.151793	0.491007
P42208	WT_NT-WT_EGCGEE_-_TS_NT-TS_EGCGEE	0.277944	0.109498	2.53835	123	0.012386	0.133179
P42669	WT_NT-WT_EGCGEE_-_TS_NT-TS_EGCGEE	0.17143	0.0968415	1.77021	113	0.0793884	0.372225
P42859	WT_NT-WT_EGCGEE_-_TS_NT-TS_EGCGEE	0.572738	0.230629	2.48338	18	0.0230915	0.192201
P42932	WT_NT-WT_EGCGEE_-_TS_NT-TS_EGCGEE	0.0153371	0.071235	0.215304	231	0.829721	0.947657
P43006	WT_NT-WT_EGCGEE_-_TS_NT-TS_EGCGEE	-0.139049	0.0922739	-1.50691	205	0.133373	0.4666
P43024	WT_NT-WT_EGCGEE_-_TS_NT-TS_EGCGEE	-0.200367	0.226485	-0.884681	55	0.38018	0.745284
P43247	WT_NT-WT_EGCGEE_-_TS_NT-TS_EGCGEE	0.0964757	0.406189	0.237514	12	0.816265	0.94761
P43274	WT_NT-WT_EGCGEE_-_TS_NT-TS_EGCGEE	-0.154147	0.355874	-0.43315	16	0.670689	0.896911
P45376	WT_NT-WT_EGCGEE_-_TS_NT-TS_EGCGEE	-0.209463	0.12343	-1.69701	128	0.0921244	0.39874
P45377	WT_NT-WT_EGCGEE_-_TS_NT-TS_EGCGEE	-0.528099	0.376685	-1.40197	12	0.186259	0.537252
P45591	WT_NT-WT_EGCGEE_-_TS_NT-TS_EGCGEE	0.13213	0.228556	0.57811	17	0.570769	0.856682
P45878	WT_NT-WT_EGCGEE_-_TS_NT-TS_EGCGEE	-0.0279873	0.128118	-0.218448	55	0.827888	0.94761
P45952	WT_NT-WT_EGCGEE_-_TS_NT-TS_EGCGEE	-0.656084	0.404221	-1.62308	11	0.132856	0.465508
P46061	WT_NT-WT_EGCGEE_-_TS_NT-TS_EGCGEE	0.458004	0.312895	1.46376	13	0.167016	0.508302
P46096	WT_NT-WT_EGCGEE_-_TS_NT-TS_EGCGEE	0.0969195	0.0879991	1.10137	276	0.271695	0.634328
P46097	WT_NT-WT_EGCGEE_-_TS_NT-TS_EGCGEE	0.355375	0.143262	2.4806	31	0.0187501	0.171835
P46460	WT_NT-WT_EGCGEE_-_TS_NT-TS_EGCGEE	-0.180846	0.0544246	-3.32287	746	0.000934399	0.0221336
P46471	WT_NT-WT_EGCGEE_-_TS_NT-TS_EGCGEE	0.120598	0.0736475	1.6375	16	0.121039	0.443227
P46638	WT_NT-WT_EGCGEE_-_TS_NT-TS_EGCGEE	-0.142541	0.0920377	-1.54873	145	0.123627	0.448371
P46660	WT_NT-WT_EGCGEE_-_TS_NT-TS_EGCGEE	-0.0356093	0.0625976	-0.56886	357	0.569809	0.856472
P46664	WT_NT-WT_EGCGEE_-_TS_NT-TS_EGCGEE	0.0848671	0.110173	0.770311	126	0.442558	0.789071
P46737	WT_NT-WT_EGCGEE_-_TS_NT-TS_EGCGEE	0.451851	0.330653	1.36654	12	0.196828	0.550576
P46935	WT_NT-WT_EGCGEE_-_TS_NT-TS_EGCGEE	0.0498965	0.176379	0.282893	35	0.778925	0.935126
P47199	WT_NT-WT_EGCGEE_-_TS_NT-TS_EGCGEE	-0.0974269	0.139781	-0.696997	38	0.490047	0.818547
P47708	WT_NT-WT_EGCGEE_-_TS_NT-TS_EGCGEE	-0.321303	0.0563602	-5.70089	184	4.67164e-08	1.06233e-05
P47738	WT_NT-WT_EGCGEE_-_TS_NT-TS_EGCGEE	0.00641192	0.0575831	0.111351	264	0.911423	0.965069
P47740	WT_NT-WT_EGCGEE_-_TS_NT-TS_EGCGEE	-0.106751	0.173684	-0.61463	17	0.546938	0.846565
P47746	WT_NT-WT_EGCGEE_-_TS_NT-TS_EGCGEE	0.414619	0.265495	1.56169	14	0.140678	0.476753
P47753	WT_NT-WT_EGCGEE_-_TS_NT-TS_EGCGEE	0.0934784	0.473025	0.197618	15	0.845997	0.949993
P47754	WT_NT-WT_EGCGEE_-_TS_NT-TS_EGCGEE	0.09952	0.0892586	1.11496	126	0.266989	0.629153
P47757	WT_NT-WT_EGCGEE_-_TS_NT-TS_EGCGEE	-0.188385	0.069666	-2.70412	157	0.00760388	0.0963402
P47791	WT_NT-WT_EGCGEE_-_TS_NT-TS_EGCGEE	0.0251238	0.184625	0.13608	61	0.892206	0.958749
P47809	WT_NT-WT_EGCGEE_-_TS_NT-TS_EGCGEE	0.0672979	0.121116	0.555647	87	0.579878	0.860171
P47857	WT_NT-WT_EGCGEE_-_TS_NT-TS_EGCGEE	-0.0691776	0.0704972	-0.981281	347	0.327138	0.70313
P47867	WT_NT-WT_EGCGEE_-_TS_NT-TS_EGCGEE	-0.513734	0.18615	-2.75979	13	0.0162315	0.1593
P47911	WT_NT-WT_EGCGEE_-_TS_NT-TS_EGCGEE	-0.0212359	0.172948	-0.122788	19	0.903565	0.963728
P47941	WT_NT-WT_EGCGEE_-_TS_NT-TS_EGCGEE	0.167983	0.465091	0.361184	12	0.724241	0.9143
P47955	WT_NT-WT_EGCGEE_-_TS_NT-TS_EGCGEE	0.228853	0.11518	1.98692	57	0.0517456	0.294174
P47962	WT_NT-WT_EGCGEE_-_TS_NT-TS_EGCGEE	0.0599118	0.137697	0.435099	50	0.665363	0.896016
P47963	WT_NT-WT_EGCGEE_-_TS_NT-TS_EGCGEE	-0.0064967	0.0975353	-0.0666087	93	0.947036	0.981121
P48024	WT_NT-WT_EGCGEE_-_TS_NT-TS_EGCGEE	0.230753	0.14452	1.59669	15	0.131182	0.462494
P48036	WT_NT-WT_EGCGEE_-_TS_NT-TS_EGCGEE	-0.0966754	0.072445	-1.33447	126	0.184458	0.535705
P48318	WT_NT-WT_EGCGEE_-_TS_NT-TS_EGCGEE	-0.0988635	0.210942	-0.468677	47	0.641467	0.887285
P48320	WT_NT-WT_EGCGEE_-_TS_NT-TS_EGCGEE	-0.0135635	0.111037	-0.122152	134	0.902961	0.963728
P48428	WT_NT-WT_EGCGEE_-_TS_NT-TS_EGCGEE	0.545295	0.0858576	6.35115	18	5.53469e-06	0.000484072
P48453	WT_NT-WT_EGCGEE_-_TS_NT-TS_EGCGEE	0.00891373	0.0973653	0.0915494	134	0.927193	0.970199
P48542	WT_NT-WT_EGCGEE_-_TS_NT-TS_EGCGEE	0.333121	0.49802	0.668891	13	0.515268	0.833965
P48543	WT_NT-WT_EGCGEE_-_TS_NT-TS_EGCGEE	0.269685	0.345376	0.780843	16	0.446295	0.791016
P48678	WT_NT-WT_EGCGEE_-_TS_NT-TS_EGCGEE	0.227298	0.130572	1.74079	83	0.0854264	0.384673
P48722	WT_NT-WT_EGCGEE_-_TS_NT-TS_EGCGEE	-0.052939	0.0807311	-0.655745	335	0.512438	0.833965
P48755	WT_NT-WT_EGCGEE_-_TS_NT-TS_EGCGEE	0.0352118	0.25617	0.137455	14	0.892629	0.958749
P48758	WT_NT-WT_EGCGEE_-_TS_NT-TS_EGCGEE	-0.216361	0.0767592	-2.8187	226	0.00524961	0.0732369
P48771	WT_NT-WT_EGCGEE_-_TS_NT-TS_EGCGEE	-0.423311	0.179202	-2.3622	19	0.0289913	0.214046
P48774	WT_NT-WT_EGCGEE_-_TS_NT-TS_EGCGEE	-0.0877545	0.134488	-0.652509	141	0.515135	0.833965
P48962	WT_NT-WT_EGCGEE_-_TS_NT-TS_EGCGEE	0.0736626	0.118296	0.622697	114	0.534727	0.839522
P49312	WT_NT-WT_EGCGEE_-_TS_NT-TS_EGCGEE	0.0833543	0.0999583	0.83389	130	0.405873	0.765549
P49442	WT_NT-WT_EGCGEE_-_TS_NT-TS_EGCGEE	-0.0427669	0.14551	-0.29391	74	0.76965	0.930454
P49443	WT_NT-WT_EGCGEE_-_TS_NT-TS_EGCGEE	-0.0124226	0.218328	-0.056899	13	0.955491	0.984059
P49615	WT_NT-WT_EGCGEE_-_TS_NT-TS_EGCGEE	0.0659532	0.115535	0.57085	72	0.569879	0.856472
P49722	WT_NT-WT_EGCGEE_-_TS_NT-TS_EGCGEE	0.180755	0.161075	1.12218	76	0.265319	0.627169
P50114	WT_NT-WT_EGCGEE_-_TS_NT-TS_EGCGEE	0.471122	0.247182	1.90598	19	0.0718961	0.356191
P50136	WT_NT-WT_EGCGEE_-_TS_NT-TS_EGCGEE	0.408123	0.413531	0.986921	10	0.346958	0.723117
P50153	WT_NT-WT_EGCGEE_-_TS_NT-TS_EGCGEE	-0.536574	0.367298	-1.46087	16	0.163411	0.506262
P50247	WT_NT-WT_EGCGEE_-_TS_NT-TS_EGCGEE	0.0132919	0.138835	0.0957391	126	0.92388	0.97005
P50396	WT_NT-WT_EGCGEE_-_TS_NT-TS_EGCGEE	-0.0943634	0.0751839	-1.2551	349	0.210282	0.567083
P50428	WT_NT-WT_EGCGEE_-_TS_NT-TS_EGCGEE	0.168348	0.523725	0.321443	9	0.755214	0.924251
P50429	WT_NT-WT_EGCGEE_-_TS_NT-TS_EGCGEE	0.24636	0.222509	1.10719	11	0.291834	0.659018
P50516	WT_NT-WT_EGCGEE_-_TS_NT-TS_EGCGEE	-0.0391992	0.0726427	-0.539616	482	0.589711	0.866933
P50518	WT_NT-WT_EGCGEE_-_TS_NT-TS_EGCGEE	-0.00235219	0.0831265	-0.0282965	106	0.977479	0.994253
P50544	WT_NT-WT_EGCGEE_-_TS_NT-TS_EGCGEE	-0.236855	0.130332	-1.81732	66	0.0737086	0.361236
P50571	WT_NT-WT_EGCGEE_-_TS_NT-TS_EGCGEE	-0.211032	0.201196	-1.04888	32	0.302089	0.671495
P50580	WT_NT-WT_EGCGEE_-_TS_NT-TS_EGCGEE	-0.202082	0.609782	-0.3314	15	0.744927	0.922136
P51150	WT_NT-WT_EGCGEE_-_TS_NT-TS_EGCGEE	-0.00122364	0.0768952	-0.015913	165	0.987323	0.996475
P51174	WT_NT-WT_EGCGEE_-_TS_NT-TS_EGCGEE	0.00453678	0.177759	0.025522	54	0.979733	0.995247
P51410	WT_NT-WT_EGCGEE_-_TS_NT-TS_EGCGEE	0.0174649	0.161834	0.107918	31	0.914756	0.966589
P51660	WT_NT-WT_EGCGEE_-_TS_NT-TS_EGCGEE	0.0961164	0.191889	0.500895	26	0.620659	0.877357
P51830	WT_NT-WT_EGCGEE_-_TS_NT-TS_EGCGEE	-0.0906661	0.189346	-0.478838	13	0.640008	0.887285
P51855	WT_NT-WT_EGCGEE_-_TS_NT-TS_EGCGEE	-0.0196534	0.177543	-0.110696	15	0.913325	0.965551
P51859	WT_NT-WT_EGCGEE_-_TS_NT-TS_EGCGEE	0.0110272	0.186288	0.0591943	70	0.952966	0.983542
P51863	WT_NT-WT_EGCGEE_-_TS_NT-TS_EGCGEE	-0.184971	0.0867378	-2.13253	145	0.0346475	0.240943
P51880	WT_NT-WT_EGCGEE_-_TS_NT-TS_EGCGEE	-0.076341	0.34198	-0.223233	16	0.82618	0.94761
P51881	WT_NT-WT_EGCGEE_-_TS_NT-TS_EGCGEE	0.230376	0.129521	1.77867	112	0.0780069	0.371882
P51906	WT_NT-WT_EGCGEE_-_TS_NT-TS_EGCGEE	0.633784	0.398691	1.58966	13	0.135925	0.469431
P52196	WT_NT-WT_EGCGEE_-_TS_NT-TS_EGCGEE	0.0438526	0.0780432	0.561902	37	0.577571	0.858588
P52480	WT_NT-WT_EGCGEE_-_TS_NT-TS_EGCGEE	-0.0304965	0.0580928	-0.524962	561	0.599817	0.872446
P52503	WT_NT-WT_EGCGEE_-_TS_NT-TS_EGCGEE	-0.142633	0.203761	-0.7	33	0.488833	0.81791
P52760	WT_NT-WT_EGCGEE_-_TS_NT-TS_EGCGEE	-0.112483	0.068833	-1.63415	36	0.110945	0.422593
P53026	WT_NT-WT_EGCGEE_-_TS_NT-TS_EGCGEE	-0.0819954	0.156613	-0.523554	53	0.602771	0.873417
P53395	WT_NT-WT_EGCGEE_-_TS_NT-TS_EGCGEE	0.11527	0.125734	0.916776	63	0.362756	0.733251
P53810	WT_NT-WT_EGCGEE_-_TS_NT-TS_EGCGEE	-0.356218	0.116503	-3.05758	168	0.0025969	0.045778
P53986	WT_NT-WT_EGCGEE_-_TS_NT-TS_EGCGEE	-0.434506	0.110809	-3.92122	31	0.000454505	0.0124861
P53994	WT_NT-WT_EGCGEE_-_TS_NT-TS_EGCGEE	-0.149741	0.100194	-1.49451	48	0.141589	0.477705
P53996	WT_NT-WT_EGCGEE_-_TS_NT-TS_EGCGEE	0.0939227	0.140693	0.667574	16	0.51392	0.833965
P54071	WT_NT-WT_EGCGEE_-_TS_NT-TS_EGCGEE	-0.122174	0.104537	-1.16872	165	0.244201	0.604258
P54227	WT_NT-WT_EGCGEE_-_TS_NT-TS_EGCGEE	-0.0502946	0.2111	-0.23825	19	0.814238	0.947342
P54728	WT_NT-WT_EGCGEE_-_TS_NT-TS_EGCGEE	-0.130696	0.172162	-0.759149	27	0.45434	0.798817
P54775	WT_NT-WT_EGCGEE_-_TS_NT-TS_EGCGEE	0.346431	0.133788	2.5894	84	0.0113301	0.125071
P54823	WT_NT-WT_EGCGEE_-_TS_NT-TS_EGCGEE	0.0288572	0.140995	0.204667	33	0.839089	0.949739
P54923	WT_NT-WT_EGCGEE_-_TS_NT-TS_EGCGEE	0.120516	0.13539	0.89014	43	0.378344	0.745101
P55012	WT_NT-WT_EGCGEE_-_TS_NT-TS_EGCGEE	0.232363	0.434374	0.534938	16	0.600049	0.872446
P55066	WT_NT-WT_EGCGEE_-_TS_NT-TS_EGCGEE	-0.375451	0.0873955	-4.296	216	2.62919e-05	0.00153302
P55088	WT_NT-WT_EGCGEE_-_TS_NT-TS_EGCGEE	-0.0231764	0.167217	-0.138601	49	0.890333	0.958749
P55258	WT_NT-WT_EGCGEE_-_TS_NT-TS_EGCGEE	0.579641	0.560944	1.03333	15	0.317822	0.691606
P55264	WT_NT-WT_EGCGEE_-_TS_NT-TS_EGCGEE	0.0415223	0.142896	0.290577	105	0.771948	0.931948
P55302	WT_NT-WT_EGCGEE_-_TS_NT-TS_EGCGEE	-0.0236616	0.15705	-0.150662	27	0.881362	0.958749
P55821	WT_NT-WT_EGCGEE_-_TS_NT-TS_EGCGEE	-0.15893	0.271946	-0.584418	16	0.567089	0.856472
P56135	WT_NT-WT_EGCGEE_-_TS_NT-TS_EGCGEE	-0.0407782	0.0994279	-0.410128	19	0.6863	0.899153
P56371	WT_NT-WT_EGCGEE_-_TS_NT-TS_EGCGEE	0.589102	0.0907444	6.49188	16	7.43202e-06	0.00058003
P56375	WT_NT-WT_EGCGEE_-_TS_NT-TS_EGCGEE	-0.18448	0.11425	-1.6147	33	0.115899	0.431348
P56376	WT_NT-WT_EGCGEE_-_TS_NT-TS_EGCGEE	-0.165657	0.0944998	-1.75299	15	0.100011	0.412779
P56379	WT_NT-WT_EGCGEE_-_TS_NT-TS_EGCGEE	0.0350567	0.0461227	0.760073	19	0.456539	0.798817
P56380	WT_NT-WT_EGCGEE_-_TS_NT-TS_EGCGEE	0.089695	0.174765	0.513232	33	0.611208	0.876225
P56387	WT_NT-WT_EGCGEE_-_TS_NT-TS_EGCGEE	0.180414	0.0358372	5.03426	12	0.00029209	0.00922517
P56391	WT_NT-WT_EGCGEE_-_TS_NT-TS_EGCGEE	-0.0666301	0.104774	-0.63594	75	0.526751	0.836475
P56394	WT_NT-WT_EGCGEE_-_TS_NT-TS_EGCGEE	-0.334173	0.343897	-0.971722	13	0.348923	0.723117
P56395	WT_NT-WT_EGCGEE_-_TS_NT-TS_EGCGEE	-0.134564	0.206461	-0.651765	35	0.51881	0.834345
P56399	WT_NT-WT_EGCGEE_-_TS_NT-TS_EGCGEE	-0.0538332	0.0771362	-0.697899	327	0.485737	0.816575
P56480	WT_NT-WT_EGCGEE_-_TS_NT-TS_EGCGEE	0.0257168	0.0505112	0.50913	433	0.61092	0.876225
P56564	WT_NT-WT_EGCGEE_-_TS_NT-TS_EGCGEE	-0.140523	0.0886205	-1.58567	146	0.114979	0.430057
P56565	WT_NT-WT_EGCGEE_-_TS_NT-TS_EGCGEE	0.258646	0.408042	0.63387	16	0.535123	0.839522
P56695	WT_NT-WT_EGCGEE_-_TS_NT-TS_EGCGEE	0.332061	0.251361	1.32105	16	0.205068	0.561836
P56812	WT_NT-WT_EGCGEE_-_TS_NT-TS_EGCGEE	-0.120941	0.0489113	-2.47265	14	0.0268468	0.20836
P56873	WT_NT-WT_EGCGEE_-_TS_NT-TS_EGCGEE	-0.0904627	0.229248	-0.394606	13	0.699531	0.903826
P56959	WT_NT-WT_EGCGEE_-_TS_NT-TS_EGCGEE	-0.353303	0.0999592	-3.53447	43	0.000991703	0.0230116
P57746	WT_NT-WT_EGCGEE_-_TS_NT-TS_EGCGEE	-0.094259	0.0913943	-1.03134	166	0.30388	0.673359
P57759	WT_NT-WT_EGCGEE_-_TS_NT-TS_EGCGEE	0.278182	0.105254	2.64295	35	0.012211	0.132227
P57776	WT_NT-WT_EGCGEE_-_TS_NT-TS_EGCGEE	-0.0620152	0.108853	-0.569718	94	0.570228	0.856472
P57780	WT_NT-WT_EGCGEE_-_TS_NT-TS_EGCGEE	0.238151	0.0977709	2.43581	176	0.0158555	0.157448
P58044	WT_NT-WT_EGCGEE_-_TS_NT-TS_EGCGEE	-0.0244635	0.142181	-0.172058	26	0.864724	0.952626
P58252	WT_NT-WT_EGCGEE_-_TS_NT-TS_EGCGEE	0.0298205	0.0735884	0.405233	458	0.685495	0.899153
P58281	WT_NT-WT_EGCGEE_-_TS_NT-TS_EGCGEE	0.0626541	0.0727343	0.86141	361	0.389584	0.755803
P58389	WT_NT-WT_EGCGEE_-_TS_NT-TS_EGCGEE	-0.0195234	0.119628	-0.1632	102	0.870684	0.954784
P58404	WT_NT-WT_EGCGEE_-_TS_NT-TS_EGCGEE	-0.100029	0.105889	-0.944658	32	0.351912	0.72424
P58771	WT_NT-WT_EGCGEE_-_TS_NT-TS_EGCGEE	0.239952	0.22009	1.09024	16	0.291754	0.659018
P58871	WT_NT-WT_EGCGEE_-_TS_NT-TS_EGCGEE	-0.552814	0.315191	-1.7539	9	0.113346	0.429609
P59017	WT_NT-WT_EGCGEE_-_TS_NT-TS_EGCGEE	0.417056	0.134479	3.10128	63	0.00288162	0.0492692
P59108	WT_NT-WT_EGCGEE_-_TS_NT-TS_EGCGEE	0.463457	0.215901	2.14662	18	0.0457014	0.276396
P59279	WT_NT-WT_EGCGEE_-_TS_NT-TS_EGCGEE	-0.255361	0.402235	-0.634856	14	0.53576	0.839641
P59325	WT_NT-WT_EGCGEE_-_TS_NT-TS_EGCGEE	0.165858	0.137082	1.20991	55	0.231487	0.596624
P59764	WT_NT-WT_EGCGEE_-_TS_NT-TS_EGCGEE	-0.0498141	0.157761	-0.315757	32	0.754237	0.924251
P59999	WT_NT-WT_EGCGEE_-_TS_NT-TS_EGCGEE	-0.0770007	0.0979264	-0.786312	121	0.433222	0.785221
P60041	WT_NT-WT_EGCGEE_-_TS_NT-TS_EGCGEE	0.314769	0.398581	0.789723	15	0.441995	0.789071
P60122	WT_NT-WT_EGCGEE_-_TS_NT-TS_EGCGEE	0.996586	0.331677	3.00469	14	0.00946314	0.112336
P60202	WT_NT-WT_EGCGEE_-_TS_NT-TS_EGCGEE	0.208141	0.0714617	2.91263	133	0.00420497	0.061691
P60229	WT_NT-WT_EGCGEE_-_TS_NT-TS_EGCGEE	0.716586	0.296931	2.41331	17	0.0273787	0.208695
P60335	WT_NT-WT_EGCGEE_-_TS_NT-TS_EGCGEE	-0.208317	0.0826647	-2.52003	75	0.0138613	0.144246
P60469	WT_NT-WT_EGCGEE_-_TS_NT-TS_EGCGEE	-0.0714899	0.109277	-0.65421	68	0.515183	0.833965
P60487	WT_NT-WT_EGCGEE_-_TS_NT-TS_EGCGEE	0.0199382	0.143557	0.138887	96	0.88983	0.958749
P60521	WT_NT-WT_EGCGEE_-_TS_NT-TS_EGCGEE	0.361046	0.394373	0.915494	14	0.375432	0.74467
P60710	WT_NT-WT_EGCGEE_-_TS_NT-TS_EGCGEE	0.0746322	0.424436	0.175838	16	0.862627	0.951778
P60761	WT_NT-WT_EGCGEE_-_TS_NT-TS_EGCGEE	1.06268	2.30791	0.460452	10	0.655042	0.896016
P60766	WT_NT-WT_EGCGEE_-_TS_NT-TS_EGCGEE	0.193763	0.12178	1.59108	93	0.114984	0.430057
P60824	WT_NT-WT_EGCGEE_-_TS_NT-TS_EGCGEE	0.00961391	0.336461	0.0285736	13	0.977639	0.994253
P60840	WT_NT-WT_EGCGEE_-_TS_NT-TS_EGCGEE	-0.22443	0.270823	-0.828695	16	0.419468	0.774388
P60843	WT_NT-WT_EGCGEE_-_TS_NT-TS_EGCGEE	-0.044522	0.113656	-0.391727	84	0.696252	0.902152
P60867	WT_NT-WT_EGCGEE_-_TS_NT-TS_EGCGEE	-0.283451	0.147135	-1.92646	33	0.0626956	0.329261
P60879	WT_NT-WT_EGCGEE_-_TS_NT-TS_EGCGEE	-0.0584557	0.0614145	-0.951822	246	0.342122	0.717698
P60904	WT_NT-WT_EGCGEE_-_TS_NT-TS_EGCGEE	-0.194224	0.108717	-1.7865	38	0.0819988	0.37746
P61021	WT_NT-WT_EGCGEE_-_TS_NT-TS_EGCGEE	0.406132	0.101217	4.01248	13	0.00147698	0.0305332
P61022	WT_NT-WT_EGCGEE_-_TS_NT-TS_EGCGEE	0.138996	0.140445	0.989681	13	0.340394	0.715393
P61027	WT_NT-WT_EGCGEE_-_TS_NT-TS_EGCGEE	-0.0542659	0.148581	-0.365229	57	0.716292	0.910284
P61028	WT_NT-WT_EGCGEE_-_TS_NT-TS_EGCGEE	0.0401959	0.205804	0.195311	19	0.847223	0.949993
P61082	WT_NT-WT_EGCGEE_-_TS_NT-TS_EGCGEE	0.144502	0.113882	1.26888	101	0.207402	0.564828
P61087	WT_NT-WT_EGCGEE_-_TS_NT-TS_EGCGEE	-0.00587284	0.0829201	-0.0708253	14	0.944539	0.979426
P61089	WT_NT-WT_EGCGEE_-_TS_NT-TS_EGCGEE	-0.141173	0.119661	-1.17977	90	0.241199	0.602126
P61161	WT_NT-WT_EGCGEE_-_TS_NT-TS_EGCGEE	-0.0398621	0.0750982	-0.5308	144	0.596375	0.872127
P61164	WT_NT-WT_EGCGEE_-_TS_NT-TS_EGCGEE	0.747346	0.335557	2.22718	17	0.0397373	0.258179
P61202	WT_NT-WT_EGCGEE_-_TS_NT-TS_EGCGEE	-0.222796	0.163832	-1.3599	61	0.178867	0.525508
P61205	WT_NT-WT_EGCGEE_-_TS_NT-TS_EGCGEE	-0.5319	0.795078	-0.668991	12	0.516165	0.834345
P61211	WT_NT-WT_EGCGEE_-_TS_NT-TS_EGCGEE	0.532708	0.295554	1.8024	18	0.0882525	0.392219
P61222	WT_NT-WT_EGCGEE_-_TS_NT-TS_EGCGEE	0.263678	0.128832	2.04669	65	0.0447364	0.275262
P61226	WT_NT-WT_EGCGEE_-_TS_NT-TS_EGCGEE	-0.0809536	0.130219	-0.621671	35	0.538187	0.841067
P61255	WT_NT-WT_EGCGEE_-_TS_NT-TS_EGCGEE	0.135828	0.270821	0.501543	16	0.62282	0.878048
P61264	WT_NT-WT_EGCGEE_-_TS_NT-TS_EGCGEE	0.0198295	0.0683753	0.290009	196	0.772116	0.931948
P61294	WT_NT-WT_EGCGEE_-_TS_NT-TS_EGCGEE	-0.319174	0.182967	-1.74444	18	0.0981338	0.411727
P61358	WT_NT-WT_EGCGEE_-_TS_NT-TS_EGCGEE	-0.0833245	0.0900085	-0.925739	54	0.3587	0.730386
P61750	WT_NT-WT_EGCGEE_-_TS_NT-TS_EGCGEE	0.147168	0.0870543	1.69053	31	0.10096	0.413663
P61759	WT_NT-WT_EGCGEE_-_TS_NT-TS_EGCGEE	0.109174	0.168423	0.648213	46	0.52007	0.834345
P61922	WT_NT-WT_EGCGEE_-_TS_NT-TS_EGCGEE	-0.265466	0.0764982	-3.47023	418	0.000574099	0.0145056
P61957	WT_NT-WT_EGCGEE_-_TS_NT-TS_EGCGEE	-0.259193	0.164934	-1.57149	16	0.135632	0.469431
P61961	WT_NT-WT_EGCGEE_-_TS_NT-TS_EGCGEE	0.335183	0.105936	3.164	18	0.00537082	0.074471
P61963	WT_NT-WT_EGCGEE_-_TS_NT-TS_EGCGEE	-0.498075	0.37369	-1.33286	10	0.21215	0.570246
P61967	WT_NT-WT_EGCGEE_-_TS_NT-TS_EGCGEE	-0.486843	0.455768	-1.06818	16	0.30129	0.671042
P61971	WT_NT-WT_EGCGEE_-_TS_NT-TS_EGCGEE	-0.123201	0.157356	-0.782946	85	0.435835	0.785221
P61979	WT_NT-WT_EGCGEE_-_TS_NT-TS_EGCGEE	0.100813	0.0723664	1.3931	258	0.16479	0.508005
P61982	WT_NT-WT_EGCGEE_-_TS_NT-TS_EGCGEE	0.129388	0.116646	1.10924	147	0.269137	0.632251
P62046	WT_NT-WT_EGCGEE_-_TS_NT-TS_EGCGEE	0.0658802	0.342597	0.192296	16	0.849929	0.949993
P62073	WT_NT-WT_EGCGEE_-_TS_NT-TS_EGCGEE	-0.272807	0.323575	-0.843104	19	0.409659	0.765549
P62075	WT_NT-WT_EGCGEE_-_TS_NT-TS_EGCGEE	0.0881183	0.0203725	4.32536	12	0.000986739	0.0230116
P62077	WT_NT-WT_EGCGEE_-_TS_NT-TS_EGCGEE	0.00128135	0.199311	0.0064289	12	0.994976	0.998048
P62082	WT_NT-WT_EGCGEE_-_TS_NT-TS_EGCGEE	0.103049	0.0849828	1.21259	56	0.230379	0.596624
P62137	WT_NT-WT_EGCGEE_-_TS_NT-TS_EGCGEE	0.0343217	0.108813	0.315419	53	0.753683	0.924251
P62141	WT_NT-WT_EGCGEE_-_TS_NT-TS_EGCGEE	-0.120023	0.106275	-1.12937	55	0.263645	0.627092
P62192	WT_NT-WT_EGCGEE_-_TS_NT-TS_EGCGEE	-0.173757	0.0993651	-1.74868	75	0.0844384	0.382973
P62196	WT_NT-WT_EGCGEE_-_TS_NT-TS_EGCGEE	0.167105	0.166849	1.00153	54	0.321035	0.694186
P62204	WT_NT-WT_EGCGEE_-_TS_NT-TS_EGCGEE	-0.00669171	0.07155	-0.0935248	94	0.925686	0.97005
P62242	WT_NT-WT_EGCGEE_-_TS_NT-TS_EGCGEE	-0.173	0.0956912	-1.80789	123	0.0730664	0.360335
P62245	WT_NT-WT_EGCGEE_-_TS_NT-TS_EGCGEE	-0.0119981	0.113058	-0.106124	47	0.915936	0.966589
P62259	WT_NT-WT_EGCGEE_-_TS_NT-TS_EGCGEE	-0.000451799	0.0539848	-0.00836901	271	0.993329	0.997276
P62264	WT_NT-WT_EGCGEE_-_TS_NT-TS_EGCGEE	-0.234357	0.0621194	-3.77269	37	0.000565836	0.0144574
P62267	WT_NT-WT_EGCGEE_-_TS_NT-TS_EGCGEE	-0.269411	0.143145	-1.88209	19	0.0752325	0.363224
P62270	WT_NT-WT_EGCGEE_-_TS_NT-TS_EGCGEE	0.0538526	0.120195	0.448045	55	0.655881	0.896016
P62274	WT_NT-WT_EGCGEE_-_TS_NT-TS_EGCGEE	-0.146	0.415221	-0.351621	13	0.730756	0.917581
P62281	WT_NT-WT_EGCGEE_-_TS_NT-TS_EGCGEE	-0.302465	0.169025	-1.78947	19	0.0894919	0.394544
P62301	WT_NT-WT_EGCGEE_-_TS_NT-TS_EGCGEE	-0.02565	0.129888	-0.197478	36	0.844564	0.949822
P62305	WT_NT-WT_EGCGEE_-_TS_NT-TS_EGCGEE	0.582119	0.203419	2.86168	16	0.0113044	0.125071
P62307	WT_NT-WT_EGCGEE_-_TS_NT-TS_EGCGEE	-0.194297	0.344468	-0.564049	13	0.582322	0.862109
P62309	WT_NT-WT_EGCGEE_-_TS_NT-TS_EGCGEE	0.0581047	0.28627	0.202972	15	0.841885	0.949739
P62315	WT_NT-WT_EGCGEE_-_TS_NT-TS_EGCGEE	-0.146403	0.284274	-0.515008	16	0.613589	0.876225
P62317	WT_NT-WT_EGCGEE_-_TS_NT-TS_EGCGEE	-0.0600699	0.139134	-0.431743	11	0.674269	0.897412
P62320	WT_NT-WT_EGCGEE_-_TS_NT-TS_EGCGEE	0.0447386	0.151228	0.295836	31	0.769328	0.930454
P62331	WT_NT-WT_EGCGEE_-_TS_NT-TS_EGCGEE	0.105848	0.0971302	1.08975	55	0.280575	0.645421
P62334	WT_NT-WT_EGCGEE_-_TS_NT-TS_EGCGEE	0.0271264	0.142536	0.190313	55	0.849765	0.949993
P62482	WT_NT-WT_EGCGEE_-_TS_NT-TS_EGCGEE	0.166524	0.155055	1.07397	130	0.284825	0.649642
P62484	WT_NT-WT_EGCGEE_-_TS_NT-TS_EGCGEE	0.385463	0.145858	2.64272	48	0.0110731	0.124408
P62500	WT_NT-WT_EGCGEE_-_TS_NT-TS_EGCGEE	0.887982	0.682932	1.30025	12	0.217934	0.577788
P62627	WT_NT-WT_EGCGEE_-_TS_NT-TS_EGCGEE	0.347526	0.129999	2.6733	33	0.0115851	0.127268
P62631	WT_NT-WT_EGCGEE_-_TS_NT-TS_EGCGEE	0.0780922	0.0947533	0.824164	144	0.41121	0.766803
P62702	WT_NT-WT_EGCGEE_-_TS_NT-TS_EGCGEE	-0.0475222	0.115164	-0.412649	162	0.680409	0.899153
P62715	WT_NT-WT_EGCGEE_-_TS_NT-TS_EGCGEE	0.0919983	0.361542	0.254461	14	0.802839	0.945461
P62717	WT_NT-WT_EGCGEE_-_TS_NT-TS_EGCGEE	-0.229755	0.275327	-0.834482	14	0.418022	0.773318
P62743	WT_NT-WT_EGCGEE_-_TS_NT-TS_EGCGEE	0.340466	0.139377	2.44278	54	0.0178767	0.166605
P62746	WT_NT-WT_EGCGEE_-_TS_NT-TS_EGCGEE	-0.112903	0.0806625	-1.39969	124	0.164103	0.507715
P62748	WT_NT-WT_EGCGEE_-_TS_NT-TS_EGCGEE	-0.0486349	0.154475	-0.31484	29	0.755137	0.924251
P62751	WT_NT-WT_EGCGEE_-_TS_NT-TS_EGCGEE	-0.0290877	0.0769174	-0.378168	36	0.707526	0.906942
P62754	WT_NT-WT_EGCGEE_-_TS_NT-TS_EGCGEE	0.120936	0.176034	0.687002	38	0.496253	0.822506
P62761	WT_NT-WT_EGCGEE_-_TS_NT-TS_EGCGEE	0.289299	0.089026	3.2496	183	0.00137533	0.0295237
P62774	WT_NT-WT_EGCGEE_-_TS_NT-TS_EGCGEE	-0.112202	0.0811095	-1.38334	73	0.170776	0.512081
P62806	WT_NT-WT_EGCGEE_-_TS_NT-TS_EGCGEE	0.363347	0.168021	2.16251	54	0.0350262	0.241362
P62814	WT_NT-WT_EGCGEE_-_TS_NT-TS_EGCGEE	0.0272588	0.0701659	0.388491	384	0.697868	0.902703
P62821	WT_NT-WT_EGCGEE_-_TS_NT-TS_EGCGEE	0.274832	0.0251901	10.9103	31	3.84381e-12	2.18521e-09
P62823	WT_NT-WT_EGCGEE_-_TS_NT-TS_EGCGEE	0.0394762	0.149662	0.26377	52	0.793	0.94117
P62827	WT_NT-WT_EGCGEE_-_TS_NT-TS_EGCGEE	0.0061814	0.0659073	0.0937894	74	0.92553	0.97005
P62830	WT_NT-WT_EGCGEE_-_TS_NT-TS_EGCGEE	0.0542211	0.148676	0.364693	19	0.719368	0.91235
P62835	WT_NT-WT_EGCGEE_-_TS_NT-TS_EGCGEE	0.00484524	0.391206	0.0123854	16	0.990271	0.996475
P62838	WT_NT-WT_EGCGEE_-_TS_NT-TS_EGCGEE	-0.13863	0.241091	-0.57501	16	0.573282	0.856682
P62843	WT_NT-WT_EGCGEE_-_TS_NT-TS_EGCGEE	0.0651245	0.33149	0.19646	16	0.846724	0.949993
P62849	WT_NT-WT_EGCGEE_-_TS_NT-TS_EGCGEE	0.268133	0.0901977	2.97273	15	0.00948487	0.112336
P62852	WT_NT-WT_EGCGEE_-_TS_NT-TS_EGCGEE	-0.062887	0.12535	-0.50169	18	0.621966	0.877389
P62855	WT_NT-WT_EGCGEE_-_TS_NT-TS_EGCGEE	0.296123	0.249805	1.18542	19	0.250468	0.613754
P62858	WT_NT-WT_EGCGEE_-_TS_NT-TS_EGCGEE	0.493772	0.0752301	6.5635	15	8.98515e-06	0.000619158
P62869	WT_NT-WT_EGCGEE_-_TS_NT-TS_EGCGEE	-0.0204249	0.107262	-0.19042	55	0.849681	0.949993
P62874	WT_NT-WT_EGCGEE_-_TS_NT-TS_EGCGEE	-0.0999338	0.0963368	-1.03734	113	0.301793	0.671495
P62880	WT_NT-WT_EGCGEE_-_TS_NT-TS_EGCGEE	0.263391	0.117293	2.24559	75	0.0276762	0.20929
P62881	WT_NT-WT_EGCGEE_-_TS_NT-TS_EGCGEE	-0.0297595	0.14962	-0.198901	84	0.842821	0.949739
P62889	WT_NT-WT_EGCGEE_-_TS_NT-TS_EGCGEE	-0.00685999	0.15703	-0.0436859	18	0.965636	0.988339
P62897	WT_NT-WT_EGCGEE_-_TS_NT-TS_EGCGEE	-1.22347	0.219485	-5.57429	76	3.62387e-07	5.49379e-05
P62900	WT_NT-WT_EGCGEE_-_TS_NT-TS_EGCGEE	0.0320926	0.0954448	0.336242	16	0.741057	0.920352
P62908	WT_NT-WT_EGCGEE_-_TS_NT-TS_EGCGEE	0.249228	0.111394	2.23737	127	0.0270057	0.208665
P62911	WT_NT-WT_EGCGEE_-_TS_NT-TS_EGCGEE	0.194449	0.104137	1.86725	15	0.0815334	0.376079
P62918	WT_NT-WT_EGCGEE_-_TS_NT-TS_EGCGEE	0.149338	0.128402	1.16305	54	0.249923	0.613081
P62960	WT_NT-WT_EGCGEE_-_TS_NT-TS_EGCGEE	0.487711	0.962366	0.506783	12	0.62149	0.877357
P62962	WT_NT-WT_EGCGEE_-_TS_NT-TS_EGCGEE	0.0935687	0.101499	0.921867	89	0.35909	0.730386
P62983	WT_NT-WT_EGCGEE_-_TS_NT-TS_EGCGEE	0.0756478	0.0856267	0.88346	95	0.379218	0.745101
P62996	WT_NT-WT_EGCGEE_-_TS_NT-TS_EGCGEE	0.371644	0.301626	1.23214	15	0.236863	0.600476
P63001	WT_NT-WT_EGCGEE_-_TS_NT-TS_EGCGEE	0.128996	0.209734	0.615047	54	0.541107	0.84337
P63005	WT_NT-WT_EGCGEE_-_TS_NT-TS_EGCGEE	-0.149814	0.103354	-1.44952	130	0.149601	0.485849
P63011	WT_NT-WT_EGCGEE_-_TS_NT-TS_EGCGEE	0.0694206	0.0941609	0.737255	75	0.463267	0.802355
P63017	WT_NT-WT_EGCGEE_-_TS_NT-TS_EGCGEE	-0.0564323	0.0680193	-0.829652	321	0.407352	0.765549
P63024	WT_NT-WT_EGCGEE_-_TS_NT-TS_EGCGEE	0.0907282	0.287552	0.315519	12	0.757787	0.925206
P63028	WT_NT-WT_EGCGEE_-_TS_NT-TS_EGCGEE	0.0850713	0.159433	0.533586	70	0.595318	0.871141
P63037	WT_NT-WT_EGCGEE_-_TS_NT-TS_EGCGEE	0.17778	0.180631	0.984217	53	0.329481	0.704416
P63038	WT_NT-WT_EGCGEE_-_TS_NT-TS_EGCGEE	0.00976401	0.0739443	0.132045	345	0.895025	0.960494
P63040	WT_NT-WT_EGCGEE_-_TS_NT-TS_EGCGEE	-0.0829249	0.176857	-0.468881	52	0.641115	0.887285
P63044	WT_NT-WT_EGCGEE_-_TS_NT-TS_EGCGEE	-0.0291572	0.208947	-0.139543	19	0.890489	0.958749
P63046	WT_NT-WT_EGCGEE_-_TS_NT-TS_EGCGEE	0.720539	0.179535	4.01337	34	0.000311644	0.00967889
P63054	WT_NT-WT_EGCGEE_-_TS_NT-TS_EGCGEE	0.0638782	0.126345	0.505587	38	0.616067	0.877209
P63073	WT_NT-WT_EGCGEE_-_TS_NT-TS_EGCGEE	-0.236661	0.174039	-1.35982	17	0.191651	0.543529
P63082	WT_NT-WT_EGCGEE_-_TS_NT-TS_EGCGEE	-0.000835256	0.185909	-0.00449284	18	0.996465	0.998588
P63085	WT_NT-WT_EGCGEE_-_TS_NT-TS_EGCGEE	-0.258795	0.107883	-2.39885	233	0.017234	0.164178
P63087	WT_NT-WT_EGCGEE_-_TS_NT-TS_EGCGEE	-0.163003	0.0772244	-2.11077	14	0.0532606	0.297567
P63089	WT_NT-WT_EGCGEE_-_TS_NT-TS_EGCGEE	0.248493	0.387079	0.641968	13	0.532052	0.839241
P63094	WT_NT-WT_EGCGEE_-_TS_NT-TS_EGCGEE	-0.182573	0.131494	-1.38844	85	0.16863	0.51009
P63101	WT_NT-WT_EGCGEE_-_TS_NT-TS_EGCGEE	0.00029173	0.0968509	0.00301216	208	0.9976	0.998588
P63141	WT_NT-WT_EGCGEE_-_TS_NT-TS_EGCGEE	0.186085	0.23858	0.779971	12	0.450519	0.795403
P63143	WT_NT-WT_EGCGEE_-_TS_NT-TS_EGCGEE	0.00072777	0.247896	0.00293579	11	0.99771	0.998588
P63158	WT_NT-WT_EGCGEE_-_TS_NT-TS_EGCGEE	-0.236208	0.152377	-1.55016	76	0.125259	0.451407
P63168	WT_NT-WT_EGCGEE_-_TS_NT-TS_EGCGEE	-0.0287021	0.217268	-0.132105	16	0.896549	0.960769
P63213	WT_NT-WT_EGCGEE_-_TS_NT-TS_EGCGEE	-0.638993	0.496815	-1.28618	19	0.213834	0.57158
P63216	WT_NT-WT_EGCGEE_-_TS_NT-TS_EGCGEE	-0.050777	0.188131	-0.269902	19	0.790145	0.940237
P63242	WT_NT-WT_EGCGEE_-_TS_NT-TS_EGCGEE	-0.0892485	0.14834	-0.601646	57	0.549795	0.846565
P63254	WT_NT-WT_EGCGEE_-_TS_NT-TS_EGCGEE	-0.309724	0.419723	-0.737924	15	0.471948	0.80997
P63260	WT_NT-WT_EGCGEE_-_TS_NT-TS_EGCGEE	-0.153158	0.343039	-0.446474	16	0.661239	0.896016
P63276	WT_NT-WT_EGCGEE_-_TS_NT-TS_EGCGEE	-0.453367	0.197304	-2.29781	37	0.0273257	0.208695
P63280	WT_NT-WT_EGCGEE_-_TS_NT-TS_EGCGEE	-0.131374	0.286176	-0.459066	14	0.653234	0.895391
P63318	WT_NT-WT_EGCGEE_-_TS_NT-TS_EGCGEE	-0.0686657	0.0759628	-0.903939	370	0.366616	0.737736
P63321	WT_NT-WT_EGCGEE_-_TS_NT-TS_EGCGEE	0.0303433	0.209071	0.145134	17	0.886312	0.958749
P63323	WT_NT-WT_EGCGEE_-_TS_NT-TS_EGCGEE	0.395469	0.227567	1.73782	71	0.0865786	0.387559
P63325	WT_NT-WT_EGCGEE_-_TS_NT-TS_EGCGEE	0.423869	0.214915	1.97226	17	0.065073	0.336309
P63328	WT_NT-WT_EGCGEE_-_TS_NT-TS_EGCGEE	0.0276253	0.0862755	0.320199	224	0.749116	0.922301
P63330	WT_NT-WT_EGCGEE_-_TS_NT-TS_EGCGEE	0.263949	0.200757	1.31477	16	0.207122	0.564743
P67778	WT_NT-WT_EGCGEE_-_TS_NT-TS_EGCGEE	-0.0344076	0.115023	-0.299138	162	0.765219	0.928893
P67871	WT_NT-WT_EGCGEE_-_TS_NT-TS_EGCGEE	0.172427	0.0903929	1.90753	56	0.0615847	0.325683
P67984	WT_NT-WT_EGCGEE_-_TS_NT-TS_EGCGEE	0.0272182	0.221152	0.123075	38	0.902697	0.963728
P68037	WT_NT-WT_EGCGEE_-_TS_NT-TS_EGCGEE	0.112086	0.0762678	1.46963	74	0.1459	0.481989
P68040	WT_NT-WT_EGCGEE_-_TS_NT-TS_EGCGEE	-0.358879	0.0889749	-4.03349	141	8.96562e-05	0.00433784
P68181	WT_NT-WT_EGCGEE_-_TS_NT-TS_EGCGEE	0.0757032	0.112054	0.675595	52	0.502292	0.826705
P68254	WT_NT-WT_EGCGEE_-_TS_NT-TS_EGCGEE	0.0603702	0.0706559	0.854426	130	0.394441	0.759244
P68368	WT_NT-WT_EGCGEE_-_TS_NT-TS_EGCGEE	0.00569584	0.101194	0.0562861	110	0.955216	0.984059
P68369	WT_NT-WT_EGCGEE_-_TS_NT-TS_EGCGEE	0.532296	0.53565	0.993739	16	0.335142	0.71159
P68372	WT_NT-WT_EGCGEE_-_TS_NT-TS_EGCGEE	-0.028051	0.152547	-0.183885	16	0.856414	0.949993
P68404	WT_NT-WT_EGCGEE_-_TS_NT-TS_EGCGEE	-0.0672087	0.127976	-0.525167	117	0.600461	0.872446
P68433	WT_NT-WT_EGCGEE_-_TS_NT-TS_EGCGEE	1.297	1.02155	1.26964	12	0.228283	0.594633
P68510	WT_NT-WT_EGCGEE_-_TS_NT-TS_EGCGEE	-0.133002	0.0805264	-1.65166	170	0.10045	0.412779
P70168	WT_NT-WT_EGCGEE_-_TS_NT-TS_EGCGEE	0.0810738	0.087536	0.926177	322	0.355047	0.72868
P70175	WT_NT-WT_EGCGEE_-_TS_NT-TS_EGCGEE	-0.169396	0.0910294	-1.86089	103	0.0656122	0.338005
P70188	WT_NT-WT_EGCGEE_-_TS_NT-TS_EGCGEE	0.0650018	0.348702	0.186411	11	0.855516	0.949993
P70195	WT_NT-WT_EGCGEE_-_TS_NT-TS_EGCGEE	0.16578	0.138446	1.19744	34	0.239419	0.601379
P70202	WT_NT-WT_EGCGEE_-_TS_NT-TS_EGCGEE	-0.00126916	0.103607	-0.0122497	37	0.990292	0.996475
P70206	WT_NT-WT_EGCGEE_-_TS_NT-TS_EGCGEE	0.10506	0.130692	0.803872	19	0.431414	0.785221
P70232	WT_NT-WT_EGCGEE_-_TS_NT-TS_EGCGEE	-0.312624	0.366728	-0.852468	14	0.408302	0.765549
P70236	WT_NT-WT_EGCGEE_-_TS_NT-TS_EGCGEE	-0.396427	0.307945	-1.28733	14	0.218854	0.57802
P70290	WT_NT-WT_EGCGEE_-_TS_NT-TS_EGCGEE	0.26191	0.370189	0.707502	14	0.490866	0.818547
P70296	WT_NT-WT_EGCGEE_-_TS_NT-TS_EGCGEE	-0.0367803	0.062187	-0.591446	208	0.554864	0.84967
P70297	WT_NT-WT_EGCGEE_-_TS_NT-TS_EGCGEE	0.364122	0.197852	1.84037	59	0.0707445	0.352792
P70333	WT_NT-WT_EGCGEE_-_TS_NT-TS_EGCGEE	-0.245726	0.190795	-1.28791	17	0.215035	0.572586
P70336	WT_NT-WT_EGCGEE_-_TS_NT-TS_EGCGEE	-0.0726317	0.105457	-0.688735	100	0.492585	0.819468
P70349	WT_NT-WT_EGCGEE_-_TS_NT-TS_EGCGEE	0.136035	0.138561	0.981769	70	0.329595	0.704416
P70362	WT_NT-WT_EGCGEE_-_TS_NT-TS_EGCGEE	-0.0121872	0.262561	-0.0464168	10	0.963892	0.987985
P70372	WT_NT-WT_EGCGEE_-_TS_NT-TS_EGCGEE	-0.221293	0.113774	-1.94503	71	0.0557328	0.304057
P70392	WT_NT-WT_EGCGEE_-_TS_NT-TS_EGCGEE	-0.174832	0.308727	-0.566299	15	0.579565	0.860171
P70398	WT_NT-WT_EGCGEE_-_TS_NT-TS_EGCGEE	0.282511	0.122616	2.30404	103	0.023228	0.192201
P70399	WT_NT-WT_EGCGEE_-_TS_NT-TS_EGCGEE	-0.0375735	0.16974	-0.221359	13	0.828252	0.94761
P70404	WT_NT-WT_EGCGEE_-_TS_NT-TS_EGCGEE	0.0112527	0.0885639	0.127057	146	0.89907	0.962564
P70414	WT_NT-WT_EGCGEE_-_TS_NT-TS_EGCGEE	-0.0842331	0.157955	-0.533272	102	0.595006	0.871141
P70429	WT_NT-WT_EGCGEE_-_TS_NT-TS_EGCGEE	0.0873136	0.354679	0.246176	15	0.808883	0.947342
P70441	WT_NT-WT_EGCGEE_-_TS_NT-TS_EGCGEE	0.128134	0.0706425	1.81383	64	0.0743921	0.36294
P70663	WT_NT-WT_EGCGEE_-_TS_NT-TS_EGCGEE	-0.209234	0.254032	-0.823651	28	0.417098	0.772379
P70699	WT_NT-WT_EGCGEE_-_TS_NT-TS_EGCGEE	-0.0156367	0.346792	-0.0450897	15	0.964631	0.988095
P70704	WT_NT-WT_EGCGEE_-_TS_NT-TS_EGCGEE	-0.103092	0.0722827	-1.42623	137	0.156077	0.494941
P80313	WT_NT-WT_EGCGEE_-_TS_NT-TS_EGCGEE	0.196552	0.119572	1.64379	207	0.101737	0.414605
P80314	WT_NT-WT_EGCGEE_-_TS_NT-TS_EGCGEE	0.181373	0.0783467	2.31501	320	0.0212448	0.182305
P80315	WT_NT-WT_EGCGEE_-_TS_NT-TS_EGCGEE	-0.0990754	0.0805068	-1.23065	227	0.219729	0.579585
P80316	WT_NT-WT_EGCGEE_-_TS_NT-TS_EGCGEE	0.00282302	0.0866238	0.0325894	293	0.974024	0.993688
P80317	WT_NT-WT_EGCGEE_-_TS_NT-TS_EGCGEE	-0.0529399	0.0887304	-0.596637	200	0.551424	0.847256
P80318	WT_NT-WT_EGCGEE_-_TS_NT-TS_EGCGEE	0.0119736	0.0822501	0.145575	272	0.884364	0.958749
P83940	WT_NT-WT_EGCGEE_-_TS_NT-TS_EGCGEE	-0.182357	0.130811	-1.39405	55	0.168908	0.51009
P84075	WT_NT-WT_EGCGEE_-_TS_NT-TS_EGCGEE	0.286883	0.101291	2.83226	76	0.00591379	0.0800474
P84078	WT_NT-WT_EGCGEE_-_TS_NT-TS_EGCGEE	0.482575	0.753379	0.640548	12	0.533857	0.839522
P84084	WT_NT-WT_EGCGEE_-_TS_NT-TS_EGCGEE	0.0263807	0.169639	0.15551	69	0.876873	0.957375
P84086	WT_NT-WT_EGCGEE_-_TS_NT-TS_EGCGEE	-0.0934417	0.091974	-1.01596	74	0.31296	0.684957
P84089	WT_NT-WT_EGCGEE_-_TS_NT-TS_EGCGEE	0.185683	0.0932554	1.99112	19	0.0610452	0.324338
P84091	WT_NT-WT_EGCGEE_-_TS_NT-TS_EGCGEE	-0.0603734	0.0967	-0.624337	268	0.532938	0.839241
P84096	WT_NT-WT_EGCGEE_-_TS_NT-TS_EGCGEE	-0.124517	0.085792	-1.45139	53	0.152566	0.492071
P84099	WT_NT-WT_EGCGEE_-_TS_NT-TS_EGCGEE	-0.105676	0.0807856	-1.30811	30	0.200772	0.55638
P84104	WT_NT-WT_EGCGEE_-_TS_NT-TS_EGCGEE	-0.366279	0.103976	-3.52273	19	0.00227487	0.0417182
P84228	WT_NT-WT_EGCGEE_-_TS_NT-TS_EGCGEE	1.323	0.73026	1.81169	15	0.0901011	0.394592
P84244	WT_NT-WT_EGCGEE_-_TS_NT-TS_EGCGEE	1.71903	1.01473	1.69408	16	0.109623	0.421409
P85094	WT_NT-WT_EGCGEE_-_TS_NT-TS_EGCGEE	-0.357806	0.165167	-2.16633	17	0.0447876	0.275262
P97300	WT_NT-WT_EGCGEE_-_TS_NT-TS_EGCGEE	-0.125742	0.077537	-1.62171	124	0.107406	0.419911
P97315	WT_NT-WT_EGCGEE_-_TS_NT-TS_EGCGEE	0.0261522	0.116895	0.223723	95	0.823453	0.94761
P97351	WT_NT-WT_EGCGEE_-_TS_NT-TS_EGCGEE	-0.265094	0.112875	-2.34856	71	0.0216349	0.183664
P97352	WT_NT-WT_EGCGEE_-_TS_NT-TS_EGCGEE	-0.526153	0.229422	-2.29338	11	0.0425238	0.270109
P97355	WT_NT-WT_EGCGEE_-_TS_NT-TS_EGCGEE	0.594569	0.278233	2.13694	15	0.0494832	0.286322
P97370	WT_NT-WT_EGCGEE_-_TS_NT-TS_EGCGEE	0.0956836	0.10124	0.945116	51	0.349056	0.723117
P97371	WT_NT-WT_EGCGEE_-_TS_NT-TS_EGCGEE	0.323446	0.262294	1.23314	13	0.239357	0.601379
P97372	WT_NT-WT_EGCGEE_-_TS_NT-TS_EGCGEE	0.0847443	0.269343	0.314634	18	0.756658	0.924578
P97379	WT_NT-WT_EGCGEE_-_TS_NT-TS_EGCGEE	-0.0227862	0.128059	-0.177935	86	0.859192	0.950293
P97384	WT_NT-WT_EGCGEE_-_TS_NT-TS_EGCGEE	-0.0580981	0.0889584	-0.653093	50	0.516688	0.834345
P97427	WT_NT-WT_EGCGEE_-_TS_NT-TS_EGCGEE	0.0561083	0.0519873	1.07927	387	0.28114	0.64577
P97441	WT_NT-WT_EGCGEE_-_TS_NT-TS_EGCGEE	0.0563798	0.121358	0.464573	30	0.645591	0.888696
P97447	WT_NT-WT_EGCGEE_-_TS_NT-TS_EGCGEE	-0.0639109	0.14731	-0.433854	37	0.666914	0.896016
P97450	WT_NT-WT_EGCGEE_-_TS_NT-TS_EGCGEE	-0.0950835	0.0883569	-1.07613	92	0.284683	0.649642
P97461	WT_NT-WT_EGCGEE_-_TS_NT-TS_EGCGEE	-0.0156182	0.13768	-0.113438	17	0.911012	0.965069
P97492	WT_NT-WT_EGCGEE_-_TS_NT-TS_EGCGEE	-0.293433	0.190838	-1.5376	27	0.135783	0.469431
P97493	WT_NT-WT_EGCGEE_-_TS_NT-TS_EGCGEE	-0.0396655	0.145304	-0.272982	18	0.787974	0.93934
P97494	WT_NT-WT_EGCGEE_-_TS_NT-TS_EGCGEE	0.0831935	0.1387	0.599808	17	0.556545	0.85003
P97797	WT_NT-WT_EGCGEE_-_TS_NT-TS_EGCGEE	-0.0730804	0.112003	-0.652485	135	0.515198	0.833965
P97798	WT_NT-WT_EGCGEE_-_TS_NT-TS_EGCGEE	0.366993	0.285181	1.28688	13	0.220579	0.580271
P97807	WT_NT-WT_EGCGEE_-_TS_NT-TS_EGCGEE	0.0543017	0.0754543	0.719663	236	0.472444	0.81021
P97822	WT_NT-WT_EGCGEE_-_TS_NT-TS_EGCGEE	0.433855	0.110574	3.92367	14	0.00152888	0.0313214
P97823	WT_NT-WT_EGCGEE_-_TS_NT-TS_EGCGEE	-0.0195656	0.166375	-0.1176	14	0.908055	0.965069
P97825	WT_NT-WT_EGCGEE_-_TS_NT-TS_EGCGEE	0.0360588	0.193638	0.186218	18	0.854357	0.949993
P97855	WT_NT-WT_EGCGEE_-_TS_NT-TS_EGCGEE	0.653433	0.324405	2.01425	15	0.0622773	0.327821
P98086	WT_NT-WT_EGCGEE_-_TS_NT-TS_EGCGEE	0.153715	0.470612	0.326628	14	0.748781	0.922301
P99024	WT_NT-WT_EGCGEE_-_TS_NT-TS_EGCGEE	0.199026	0.1166	1.70692	57	0.0932793	0.400677
P99026	WT_NT-WT_EGCGEE_-_TS_NT-TS_EGCGEE	0.197069	0.0998787	1.97308	55	0.0535203	0.297567
P99027	WT_NT-WT_EGCGEE_-_TS_NT-TS_EGCGEE	0.23674	0.0924478	2.5608	38	0.0145387	0.148544
P99028	WT_NT-WT_EGCGEE_-_TS_NT-TS_EGCGEE	0.274889	0.135306	2.03161	34	0.0500676	0.288969
P99029	WT_NT-WT_EGCGEE_-_TS_NT-TS_EGCGEE	0.0548446	0.10965	0.50018	170	0.617595	0.877209
Q00493	WT_NT-WT_EGCGEE_-_TS_NT-TS_EGCGEE	-0.249064	0.164487	-1.51419	123	0.132544	0.465364
Q00612	WT_NT-WT_EGCGEE_-_TS_NT-TS_EGCGEE	0.141034	0.12622	1.11736	34	0.271673	0.634328
Q00623	WT_NT-WT_EGCGEE_-_TS_NT-TS_EGCGEE	-0.237676	0.190545	-1.24735	50	0.218079	0.577788
Q00896	WT_NT-WT_EGCGEE_-_TS_NT-TS_EGCGEE	-0.00952237	0.966492	-0.0098525	10	0.992333	0.997156
Q00897	WT_NT-WT_EGCGEE_-_TS_NT-TS_EGCGEE	-0.262162	0.403854	-0.64915	16	0.525451	0.836475
Q00PI9	WT_NT-WT_EGCGEE_-_TS_NT-TS_EGCGEE	0.224242	0.118377	1.8943	54	0.0635454	0.332189
Q01065	WT_NT-WT_EGCGEE_-_TS_NT-TS_EGCGEE	-0.0715556	0.280175	-0.255396	13	0.802413	0.945461
Q01097	WT_NT-WT_EGCGEE_-_TS_NT-TS_EGCGEE	0.580093	0.46571	1.24561	11	0.238786	0.601328
Q01405	WT_NT-WT_EGCGEE_-_TS_NT-TS_EGCGEE	0.299086	0.145075	2.06159	60	0.0435867	0.274172
Q01768	WT_NT-WT_EGCGEE_-_TS_NT-TS_EGCGEE	-0.458449	0.0879348	-5.2135	15	0.000105007	0.0045532
Q01853	WT_NT-WT_EGCGEE_-_TS_NT-TS_EGCGEE	0.120953	0.0671405	1.80149	563	0.0721609	0.356726
Q02053	WT_NT-WT_EGCGEE_-_TS_NT-TS_EGCGEE	0.0149167	0.0711814	0.209559	510	0.834095	0.948148
Q02248	WT_NT-WT_EGCGEE_-_TS_NT-TS_EGCGEE	-0.155812	0.106096	-1.4686	238	0.143262	0.479789
Q02357	WT_NT-WT_EGCGEE_-_TS_NT-TS_EGCGEE	-0.160058	0.312516	-0.512161	13	0.617128	0.877209
Q02819	WT_NT-WT_EGCGEE_-_TS_NT-TS_EGCGEE	0.205048	0.224776	0.91223	12	0.37961	0.745101
Q03137	WT_NT-WT_EGCGEE_-_TS_NT-TS_EGCGEE	0.121184	0.123216	0.983512	70	0.328743	0.704416
Q03265	WT_NT-WT_EGCGEE_-_TS_NT-TS_EGCGEE	0.0473366	0.0914488	0.51763	444	0.604974	0.874578
Q03517	WT_NT-WT_EGCGEE_-_TS_NT-TS_EGCGEE	0.241357	0.155176	1.55538	62	0.124946	0.451407
Q03734	WT_NT-WT_EGCGEE_-_TS_NT-TS_EGCGEE	0.441082	0.766007	0.575819	14	0.573877	0.856682
Q03958	WT_NT-WT_EGCGEE_-_TS_NT-TS_EGCGEE	-0.0243639	0.294439	-0.082747	16	0.935079	0.974994
Q04447	WT_NT-WT_EGCGEE_-_TS_NT-TS_EGCGEE	0.110431	0.0728176	1.51655	300	0.130433	0.462494
Q04690	WT_NT-WT_EGCGEE_-_TS_NT-TS_EGCGEE	-0.486886	0.275189	-1.76927	13	0.100286	0.412779
Q05512	WT_NT-WT_EGCGEE_-_TS_NT-TS_EGCGEE	-0.0812	0.298379	-0.272137	16	0.788997	0.939853
Q05816	WT_NT-WT_EGCGEE_-_TS_NT-TS_EGCGEE	0.0361801	0.0991219	0.365007	94	0.715926	0.910284
Q05920	WT_NT-WT_EGCGEE_-_TS_NT-TS_EGCGEE	-0.00184035	0.0792283	-0.0232285	274	0.981485	0.995581
Q05D44	WT_NT-WT_EGCGEE_-_TS_NT-TS_EGCGEE	0.0271352	0.140902	0.192582	16	0.849709	0.949993
Q06138	WT_NT-WT_EGCGEE_-_TS_NT-TS_EGCGEE	0.240372	0.136824	1.75679	38	0.0870098	0.388724
Q06185	WT_NT-WT_EGCGEE_-_TS_NT-TS_EGCGEE	-0.164559	0.0977238	-1.68392	38	0.100395	0.412779
Q06335	WT_NT-WT_EGCGEE_-_TS_NT-TS_EGCGEE	-0.137621	0.156322	-0.880369	18	0.390263	0.755838
Q06890	WT_NT-WT_EGCGEE_-_TS_NT-TS_EGCGEE	0.211844	0.111933	1.8926	45	0.0648537	0.336309
Q07076	WT_NT-WT_EGCGEE_-_TS_NT-TS_EGCGEE	0.171584	0.0984189	1.7434	102	0.0842762	0.382973
Q07417	WT_NT-WT_EGCGEE_-_TS_NT-TS_EGCGEE	0.0883969	0.352875	0.250505	15	0.805596	0.946869
Q07813	WT_NT-WT_EGCGEE_-_TS_NT-TS_EGCGEE	0.102021	0.250109	0.407907	11	0.691169	0.899153
Q08331	WT_NT-WT_EGCGEE_-_TS_NT-TS_EGCGEE	-0.44419	0.0932407	-4.76391	119	5.41142e-06	0.000484072
Q08460	WT_NT-WT_EGCGEE_-_TS_NT-TS_EGCGEE	-0.17756	0.137165	-1.29449	32	0.204759	0.561667
Q08642	WT_NT-WT_EGCGEE_-_TS_NT-TS_EGCGEE	0.503189	0.384363	1.30915	27	0.201516	0.556937
Q0GNC1	WT_NT-WT_EGCGEE_-_TS_NT-TS_EGCGEE	0.352002	0.134671	2.61378	15	0.0195547	0.174382
Q0KL02	WT_NT-WT_EGCGEE_-_TS_NT-TS_EGCGEE	-0.134875	0.316972	-0.425512	46	0.672448	0.896911
Q0VBF8	WT_NT-WT_EGCGEE_-_TS_NT-TS_EGCGEE	-0.0390458	0.564588	-0.0691581	13	0.945916	0.980407
Q0VE82	WT_NT-WT_EGCGEE_-_TS_NT-TS_EGCGEE	0.970074	0.0590089	16.4394	36	0	0
Q11011	WT_NT-WT_EGCGEE_-_TS_NT-TS_EGCGEE	-0.0739576	0.0749004	-0.987413	371	0.324084	0.697885
Q11136	WT_NT-WT_EGCGEE_-_TS_NT-TS_EGCGEE	0.174672	0.154352	1.13165	32	0.266193	0.628115
Q148V7	WT_NT-WT_EGCGEE_-_TS_NT-TS_EGCGEE	0.0498444	0.188552	0.264353	18	0.794511	0.94198
Q14BB9	WT_NT-WT_EGCGEE_-_TS_NT-TS_EGCGEE	0.251159	0.492002	0.510485	10	0.620791	0.877357
Q14BI2	WT_NT-WT_EGCGEE_-_TS_NT-TS_EGCGEE	-0.229679	0.407027	-0.564283	16	0.580386	0.860364
Q14CH0	WT_NT-WT_EGCGEE_-_TS_NT-TS_EGCGEE	0.726883	0.665324	1.09253	10	0.300223	0.669712
Q2NL51	WT_NT-WT_EGCGEE_-_TS_NT-TS_EGCGEE	-0.289913	0.132375	-2.19008	46	0.0336265	0.238178
Q2PFD7	WT_NT-WT_EGCGEE_-_TS_NT-TS_EGCGEE	0.441272	0.110006	4.01134	101	0.000115919	0.00488149
Q2TPA8	WT_NT-WT_EGCGEE_-_TS_NT-TS_EGCGEE	1.00552	0.804593	1.24972	14	0.23189	0.596624
Q3B7Z2	WT_NT-WT_EGCGEE_-_TS_NT-TS_EGCGEE	0.699315	0.270264	2.58752	15	0.0206042	0.179517
Q3KNM2	WT_NT-WT_EGCGEE_-_TS_NT-TS_EGCGEE	0.0487052	0.202815	0.240146	16	0.813267	0.947342
Q3TBL6	WT_NT-WT_EGCGEE_-_TS_NT-TS_EGCGEE	-0.5093	0.744672	-0.683925	15	0.504452	0.828449
Q3TC72	WT_NT-WT_EGCGEE_-_TS_NT-TS_EGCGEE	0.32066	0.496449	0.645908	18	0.526489	0.836475
Q3TDD9	WT_NT-WT_EGCGEE_-_TS_NT-TS_EGCGEE	0.234192	0.27592	0.848766	13	0.411368	0.766803
Q3TDK6	WT_NT-WT_EGCGEE_-_TS_NT-TS_EGCGEE	-0.111467	0.190884	-0.583952	45	0.562168	0.852816
Q3TDN2	WT_NT-WT_EGCGEE_-_TS_NT-TS_EGCGEE	0.11025	0.138749	0.794606	12	0.442275	0.789071
Q3TEA8	WT_NT-WT_EGCGEE_-_TS_NT-TS_EGCGEE	-0.273077	0.200674	-1.3608	24	0.186221	0.537252
Q3TES0	WT_NT-WT_EGCGEE_-_TS_NT-TS_EGCGEE	0.138881	0.314169	0.442058	16	0.664364	0.896016
Q3THE2	WT_NT-WT_EGCGEE_-_TS_NT-TS_EGCGEE	-0.121439	0.116584	-1.04164	89	0.300398	0.669712
Q3THK7	WT_NT-WT_EGCGEE_-_TS_NT-TS_EGCGEE	-0.109558	0.0911615	-1.2018	114	0.231933	0.596624
Q3THS6	WT_NT-WT_EGCGEE_-_TS_NT-TS_EGCGEE	-0.2966	0.242334	-1.22393	34	0.229391	0.596155
Q3TMH2	WT_NT-WT_EGCGEE_-_TS_NT-TS_EGCGEE	0.176214	0.105839	1.66492	16	0.115385	0.430848
Q3TXS7	WT_NT-WT_EGCGEE_-_TS_NT-TS_EGCGEE	-0.0928859	0.135866	-0.68366	135	0.495362	0.821628
Q3TXX4	WT_NT-WT_EGCGEE_-_TS_NT-TS_EGCGEE	-0.285703	0.0950009	-3.00737	53	0.00402364	0.0598024
Q3U0V1	WT_NT-WT_EGCGEE_-_TS_NT-TS_EGCGEE	0.0226566	0.123824	0.182975	72	0.855332	0.949993
Q3U1J4	WT_NT-WT_EGCGEE_-_TS_NT-TS_EGCGEE	-0.0114268	0.100132	-0.114118	49	0.909611	0.965069
Q3U5C8	WT_NT-WT_EGCGEE_-_TS_NT-TS_EGCGEE	0.741979	0.337625	2.19765	15	0.0440932	0.274965
Q3U898	WT_NT-WT_EGCGEE_-_TS_NT-TS_EGCGEE	-0.168259	0.50376	-0.334006	16	0.742712	0.920899
Q3UDP0	WT_NT-WT_EGCGEE_-_TS_NT-TS_EGCGEE	0.00296292	0.252132	0.0117515	15	0.990779	0.996475
Q3UGC7	WT_NT-WT_EGCGEE_-_TS_NT-TS_EGCGEE	-0.108822	0.25691	-0.42358	14	0.678307	0.898876
Q3UGR5	WT_NT-WT_EGCGEE_-_TS_NT-TS_EGCGEE	0.19184	0.140115	1.36916	53	0.176723	0.521906
Q3UGS4	WT_NT-WT_EGCGEE_-_TS_NT-TS_EGCGEE	-0.493509	0.346449	-1.42448	13	0.177869	0.523914
Q3UH60	WT_NT-WT_EGCGEE_-_TS_NT-TS_EGCGEE	-0.335327	0.267826	-1.25203	15	0.229729	0.596352
Q3UH66	WT_NT-WT_EGCGEE_-_TS_NT-TS_EGCGEE	0.206665	0.370646	0.55758	15	0.585357	0.864913
Q3UHB1	WT_NT-WT_EGCGEE_-_TS_NT-TS_EGCGEE	-0.0126422	0.0969329	-0.130422	136	0.896425	0.960769
Q3UHB8	WT_NT-WT_EGCGEE_-_TS_NT-TS_EGCGEE	-0.047017	0.229924	-0.204489	10	0.842073	0.949739
Q3UHD9	WT_NT-WT_EGCGEE_-_TS_NT-TS_EGCGEE	-0.362474	0.114293	-3.17145	97	0.00203101	0.0388111
Q3UHJ0	WT_NT-WT_EGCGEE_-_TS_NT-TS_EGCGEE	-0.0304796	0.0720965	-0.422761	402	0.672696	0.896911
Q3UHK6	WT_NT-WT_EGCGEE_-_TS_NT-TS_EGCGEE	0.29295	0.289969	1.01028	15	0.328381	0.704416
Q3UHL1	WT_NT-WT_EGCGEE_-_TS_NT-TS_EGCGEE	0.00260114	0.0857177	0.0303454	274	0.975814	0.994176
Q3UHX2	WT_NT-WT_EGCGEE_-_TS_NT-TS_EGCGEE	-0.266424	0.282115	-0.94438	16	0.359019	0.730386
Q3UIU2	WT_NT-WT_EGCGEE_-_TS_NT-TS_EGCGEE	0.193167	0.101711	1.89917	49	0.0634377	0.332189
Q3UJD6	WT_NT-WT_EGCGEE_-_TS_NT-TS_EGCGEE	-0.129654	0.580246	-0.223446	10	0.827687	0.94761
Q3UJP5	WT_NT-WT_EGCGEE_-_TS_NT-TS_EGCGEE	-0.530186	0.304891	-1.73894	13	0.105654	0.417754
Q3UJU9	WT_NT-WT_EGCGEE_-_TS_NT-TS_EGCGEE	-0.216209	0.570209	-0.379176	13	0.710678	0.908933
Q3ULJ0	WT_NT-WT_EGCGEE_-_TS_NT-TS_EGCGEE	-0.117853	0.128638	-0.916156	71	0.362686	0.733251
Q3UM45	WT_NT-WT_EGCGEE_-_TS_NT-TS_EGCGEE	0.244209	0.160688	1.51977	158	0.130567	0.462494
Q3UMC0	WT_NT-WT_EGCGEE_-_TS_NT-TS_EGCGEE	0.140625	0.145903	0.963827	16	0.349475	0.723117
Q3UMR5	WT_NT-WT_EGCGEE_-_TS_NT-TS_EGCGEE	0.108909	0.112641	0.966869	38	0.339723	0.714644
Q3UMU9	WT_NT-WT_EGCGEE_-_TS_NT-TS_EGCGEE	0.0903796	0.653634	0.138272	15	0.891864	0.958749
Q3UNH4	WT_NT-WT_EGCGEE_-_TS_NT-TS_EGCGEE	-0.0419525	0.19888	-0.210944	29	0.834407	0.948148
Q3UNZ8	WT_NT-WT_EGCGEE_-_TS_NT-TS_EGCGEE	-0.508644	0.440329	-1.15515	14	0.267367	0.629391
Q3UPL0	WT_NT-WT_EGCGEE_-_TS_NT-TS_EGCGEE	0.381886	0.126089	3.02869	65	0.00352075	0.0546155
Q3UQ44	WT_NT-WT_EGCGEE_-_TS_NT-TS_EGCGEE	0.0548754	0.179256	0.306129	9	0.76647	0.929574
Q3USB7	WT_NT-WT_EGCGEE_-_TS_NT-TS_EGCGEE	0.498163	0.499048	0.998226	9	0.34425	0.72017
Q3UTH8	WT_NT-WT_EGCGEE_-_TS_NT-TS_EGCGEE	0.0373115	0.330134	0.11302	16	0.911421	0.965069
Q3UTQ8	WT_NT-WT_EGCGEE_-_TS_NT-TS_EGCGEE	0.521924	0.311629	1.67483	15	0.114684	0.430057
Q3UTZ3	WT_NT-WT_EGCGEE_-_TS_NT-TS_EGCGEE	0.806228	0.58363	1.3814	9	0.200482	0.55638
Q3UUG6	WT_NT-WT_EGCGEE_-_TS_NT-TS_EGCGEE	0.476502	0.166697	2.85849	47	0.00632629	0.08448
Q3UUI3	WT_NT-WT_EGCGEE_-_TS_NT-TS_EGCGEE	0.0811311	0.135078	0.600625	54	0.550602	0.846565
Q3UVX5	WT_NT-WT_EGCGEE_-_TS_NT-TS_EGCGEE	0.221009	0.141563	1.56121	64	0.123407	0.448287
Q3UYC0	WT_NT-WT_EGCGEE_-_TS_NT-TS_EGCGEE	-0.32896	0.231988	-1.41801	34	0.16529	0.508005
Q3UYG8	WT_NT-WT_EGCGEE_-_TS_NT-TS_EGCGEE	0.17057	0.190343	0.896117	16	0.383475	0.748857
Q3V3R1	WT_NT-WT_EGCGEE_-_TS_NT-TS_EGCGEE	0.0506615	0.229674	0.22058	13	0.828846	0.94761
Q4ACU6	WT_NT-WT_EGCGEE_-_TS_NT-TS_EGCGEE	-0.272633	0.465802	-0.585297	11	0.57016	0.856472
Q4KML4	WT_NT-WT_EGCGEE_-_TS_NT-TS_EGCGEE	0.752989	0.259942	2.89676	16	0.0105115	0.119516
Q4KMM3	WT_NT-WT_EGCGEE_-_TS_NT-TS_EGCGEE	-0.127315	0.0834078	-1.52642	356	0.127794	0.458554
Q4KUS2	WT_NT-WT_EGCGEE_-_TS_NT-TS_EGCGEE	0.19635	0.118	1.66399	12	0.121989	0.445987
Q4V9Z5	WT_NT-WT_EGCGEE_-_TS_NT-TS_EGCGEE	0.0911508	0.271972	0.335148	12	0.743299	0.921124
Q4VAA2	WT_NT-WT_EGCGEE_-_TS_NT-TS_EGCGEE	-0.176919	0.147865	-1.19648	53	0.236832	0.600476
Q4VAE3	WT_NT-WT_EGCGEE_-_TS_NT-TS_EGCGEE	-0.367074	0.295413	-1.24258	16	0.231927	0.596624
Q501J6	WT_NT-WT_EGCGEE_-_TS_NT-TS_EGCGEE	0.797592	0.343127	2.32448	13	0.0369402	0.248254
Q505D7	WT_NT-WT_EGCGEE_-_TS_NT-TS_EGCGEE	-0.291295	0.320234	-0.909632	14	0.378411	0.745101
Q505F5	WT_NT-WT_EGCGEE_-_TS_NT-TS_EGCGEE	0.144394	0.122616	1.17762	54	0.244114	0.604258
Q52KR3	WT_NT-WT_EGCGEE_-_TS_NT-TS_EGCGEE	0.184977	0.414181	0.44661	15	0.661537	0.896016
Q56A07	WT_NT-WT_EGCGEE_-_TS_NT-TS_EGCGEE	-0.130379	0.167292	-0.77935	36	0.440867	0.789071
Q59J78	WT_NT-WT_EGCGEE_-_TS_NT-TS_EGCGEE	-0.0163428	0.301771	-0.0541561	15	0.957525	0.98524
Q5DQR4	WT_NT-WT_EGCGEE_-_TS_NT-TS_EGCGEE	0.0218271	0.173187	0.126032	49	0.900222	0.963344
Q5DTL9	WT_NT-WT_EGCGEE_-_TS_NT-TS_EGCGEE	0.106306	0.10819	0.982582	32	0.333184	0.710751
Q5DTT1	WT_NT-WT_EGCGEE_-_TS_NT-TS_EGCGEE	0.490953	0.321943	1.52497	12	0.153181	0.492071
Q5DU25	WT_NT-WT_EGCGEE_-_TS_NT-TS_EGCGEE	0.313498	0.145209	2.15894	16	0.0463866	0.27832
Q5EBJ4	WT_NT-WT_EGCGEE_-_TS_NT-TS_EGCGEE	-0.0461472	0.13504	-0.341729	32	0.734789	0.918727
Q5FWK3	WT_NT-WT_EGCGEE_-_TS_NT-TS_EGCGEE	0.133059	0.0864723	1.53875	157	0.125879	0.452927
Q5HZI9	WT_NT-WT_EGCGEE_-_TS_NT-TS_EGCGEE	-0.0804197	0.554943	-0.144915	14	0.886843	0.958749
Q5M8N0	WT_NT-WT_EGCGEE_-_TS_NT-TS_EGCGEE	0.0870466	0.192261	0.452753	16	0.656806	0.896016
Q5M8N4	WT_NT-WT_EGCGEE_-_TS_NT-TS_EGCGEE	-0.0379304	0.177045	-0.214242	15	0.833244	0.948148
Q5PR73	WT_NT-WT_EGCGEE_-_TS_NT-TS_EGCGEE	0.174256	0.0888338	1.9616	72	0.0536764	0.297707
Q5RJI5	WT_NT-WT_EGCGEE_-_TS_NT-TS_EGCGEE	-0.186175	0.245057	-0.759723	13	0.460976	0.8023
Q5SP85	WT_NT-WT_EGCGEE_-_TS_NT-TS_EGCGEE	-0.0053074	0.255902	-0.02074	16	0.98371	0.996313
Q5SQX6	WT_NT-WT_EGCGEE_-_TS_NT-TS_EGCGEE	0.304986	0.0869394	3.50803	229	0.00054326	0.0141997
Q5SRX1	WT_NT-WT_EGCGEE_-_TS_NT-TS_EGCGEE	0.044674	0.119576	0.373604	177	0.709146	0.907995
Q5SSL4	WT_NT-WT_EGCGEE_-_TS_NT-TS_EGCGEE	0.279834	0.123692	2.26235	111	0.0256225	0.203725
Q5SSM3	WT_NT-WT_EGCGEE_-_TS_NT-TS_EGCGEE	-0.0688206	0.167573	-0.410691	44	0.683293	0.899153
Q5SUF2	WT_NT-WT_EGCGEE_-_TS_NT-TS_EGCGEE	1.36058	0.404634	3.36249	14	0.00464705	0.0664616
Q5SVL6	WT_NT-WT_EGCGEE_-_TS_NT-TS_EGCGEE	0.0461679	0.394761	0.116952	12	0.908833	0.965069
Q5U3K5	WT_NT-WT_EGCGEE_-_TS_NT-TS_EGCGEE	0.540055	0.233799	2.30991	14	0.0366544	0.248254
Q5U458	WT_NT-WT_EGCGEE_-_TS_NT-TS_EGCGEE	-0.148582	0.505161	-0.294129	12	0.773685	0.933348
Q5XJY5	WT_NT-WT_EGCGEE_-_TS_NT-TS_EGCGEE	0.249278	0.150306	1.65847	18	0.114546	0.430057
Q60597	WT_NT-WT_EGCGEE_-_TS_NT-TS_EGCGEE	0.0416713	0.0679282	0.613461	508	0.539846	0.841983
Q60598	WT_NT-WT_EGCGEE_-_TS_NT-TS_EGCGEE	-0.0696111	0.0874053	-0.796417	135	0.427188	0.781516
Q60605	WT_NT-WT_EGCGEE_-_TS_NT-TS_EGCGEE	0.0394772	0.0961401	0.410622	72	0.682569	0.899153
Q60625	WT_NT-WT_EGCGEE_-_TS_NT-TS_EGCGEE	0.0456433	0.118506	0.385157	157	0.700642	0.904032
Q60631	WT_NT-WT_EGCGEE_-_TS_NT-TS_EGCGEE	-0.345375	0.0975058	-3.5421	145	0.000534317	0.0141283
Q60634	WT_NT-WT_EGCGEE_-_TS_NT-TS_EGCGEE	0.167425	0.429335	0.389964	14	0.702431	0.905002
Q60649	WT_NT-WT_EGCGEE_-_TS_NT-TS_EGCGEE	0.857783	0.323102	2.65484	13	0.0198284	0.175447
Q60668	WT_NT-WT_EGCGEE_-_TS_NT-TS_EGCGEE	0.263859	0.0878548	3.00336	108	0.00331861	0.0526475
Q60676	WT_NT-WT_EGCGEE_-_TS_NT-TS_EGCGEE	0.183835	0.0931504	1.97353	60	0.0530453	0.297106
Q60692	WT_NT-WT_EGCGEE_-_TS_NT-TS_EGCGEE	-0.150168	0.196802	-0.763042	37	0.450276	0.795403
Q60737	WT_NT-WT_EGCGEE_-_TS_NT-TS_EGCGEE	0.121218	0.129315	0.93739	109	0.35063	0.72424
Q60749	WT_NT-WT_EGCGEE_-_TS_NT-TS_EGCGEE	-1.04154	0.120277	-8.65951	14	5.38222e-07	7.64948e-05
Q60771	WT_NT-WT_EGCGEE_-_TS_NT-TS_EGCGEE	1.27318	0.267226	4.76444	30	4.52758e-05	0.00245136
Q60780	WT_NT-WT_EGCGEE_-_TS_NT-TS_EGCGEE	-0.0912027	0.263143	-0.34659	12	0.734901	0.918727
Q60817	WT_NT-WT_EGCGEE_-_TS_NT-TS_EGCGEE	0.199257	0.192269	1.03634	17	0.31456	0.687798
Q60829	WT_NT-WT_EGCGEE_-_TS_NT-TS_EGCGEE	0.148586	0.450206	0.33004	13	0.746627	0.922301
Q60854	WT_NT-WT_EGCGEE_-_TS_NT-TS_EGCGEE	0.0257152	0.121957	0.210856	38	0.834127	0.948148
Q60864	WT_NT-WT_EGCGEE_-_TS_NT-TS_EGCGEE	0.107718	0.0579456	1.85896	305	0.0639964	0.333779
Q60870	WT_NT-WT_EGCGEE_-_TS_NT-TS_EGCGEE	-0.0181762	0.221263	-0.0821473	16	0.935548	0.974994
Q60875	WT_NT-WT_EGCGEE_-_TS_NT-TS_EGCGEE	0.164657	0.11706	1.40661	117	0.162195	0.503867
Q60899	WT_NT-WT_EGCGEE_-_TS_NT-TS_EGCGEE	-0.161782	0.235315	-0.687513	10	0.507392	0.830316
Q60900	WT_NT-WT_EGCGEE_-_TS_NT-TS_EGCGEE	0.350484	0.416069	0.842371	12	0.416054	0.771073
Q60902	WT_NT-WT_EGCGEE_-_TS_NT-TS_EGCGEE	0.159761	0.0930954	1.7161	47	0.0927298	0.400128
Q60930	WT_NT-WT_EGCGEE_-_TS_NT-TS_EGCGEE	-0.0418068	0.0812317	-0.514662	164	0.607482	0.876225
Q60931	WT_NT-WT_EGCGEE_-_TS_NT-TS_EGCGEE	0.0695617	0.0840613	0.827512	112	0.409707	0.765549
Q60932	WT_NT-WT_EGCGEE_-_TS_NT-TS_EGCGEE	0.00163099	0.0742671	0.0219612	223	0.982499	0.996077
Q60960	WT_NT-WT_EGCGEE_-_TS_NT-TS_EGCGEE	-0.154289	0.379566	-0.406489	17	0.689455	0.899153
Q60972	WT_NT-WT_EGCGEE_-_TS_NT-TS_EGCGEE	0.0207224	0.334756	0.0619029	11	0.951751	0.983118
Q60996	WT_NT-WT_EGCGEE_-_TS_NT-TS_EGCGEE	-0.111772	0.149834	-0.74597	60	0.458598	0.800246
Q61016	WT_NT-WT_EGCGEE_-_TS_NT-TS_EGCGEE	-0.382493	0.156695	-2.44101	17	0.0258824	0.203943
Q61024	WT_NT-WT_EGCGEE_-_TS_NT-TS_EGCGEE	0.333031	0.187319	1.77788	14	0.0971421	0.410597
Q61029	WT_NT-WT_EGCGEE_-_TS_NT-TS_EGCGEE	-0.431592	0.196007	-2.20191	25	0.037118	0.248254
Q61035	WT_NT-WT_EGCGEE_-_TS_NT-TS_EGCGEE	0.139931	0.0849657	1.64691	33	0.109068	0.421409
Q61036	WT_NT-WT_EGCGEE_-_TS_NT-TS_EGCGEE	-0.130806	0.0486637	-2.68796	14	0.0176682	0.166605
Q61074	WT_NT-WT_EGCGEE_-_TS_NT-TS_EGCGEE	0.455909	0.529943	0.860298	15	0.403166	0.765549
Q61081	WT_NT-WT_EGCGEE_-_TS_NT-TS_EGCGEE	0.209331	0.140953	1.48511	92	0.140932	0.476904
Q61097	WT_NT-WT_EGCGEE_-_TS_NT-TS_EGCGEE	-0.196522	0.393194	-0.499808	15	0.624462	0.879818
Q61102	WT_NT-WT_EGCGEE_-_TS_NT-TS_EGCGEE	0.402882	0.134289	3.00011	26	0.00588383	0.0800474
Q61137	WT_NT-WT_EGCGEE_-_TS_NT-TS_EGCGEE	-0.00967658	0.193884	-0.0499091	31	0.960515	0.986622
Q61151	WT_NT-WT_EGCGEE_-_TS_NT-TS_EGCGEE	-0.0314428	0.0925902	-0.339591	120	0.734758	0.918727
Q61166	WT_NT-WT_EGCGEE_-_TS_NT-TS_EGCGEE	-0.24582	0.0953187	-2.57892	65	0.0121831	0.132227
Q61171	WT_NT-WT_EGCGEE_-_TS_NT-TS_EGCGEE	-0.00999478	0.094133	-0.106177	191	0.915553	0.966589
Q61187	WT_NT-WT_EGCGEE_-_TS_NT-TS_EGCGEE	-0.684204	0.395049	-1.73195	12	0.108883	0.421409
Q61205	WT_NT-WT_EGCGEE_-_TS_NT-TS_EGCGEE	0.0247156	0.270613	0.0913321	13	0.928621	0.970303
Q61206	WT_NT-WT_EGCGEE_-_TS_NT-TS_EGCGEE	0.369295	0.156384	2.36146	111	0.0199465	0.175807
Q61207	WT_NT-WT_EGCGEE_-_TS_NT-TS_EGCGEE	-0.142338	0.0830603	-1.71368	180	0.0883096	0.392219
Q61234	WT_NT-WT_EGCGEE_-_TS_NT-TS_EGCGEE	0.00984778	0.508331	0.0193728	12	0.984862	0.996472
Q61239	WT_NT-WT_EGCGEE_-_TS_NT-TS_EGCGEE	-0.506037	0.615679	-0.821917	15	0.423997	0.778811
Q61290	WT_NT-WT_EGCGEE_-_TS_NT-TS_EGCGEE	0.564203	0.460977	1.22393	13	0.242699	0.603392
Q61301	WT_NT-WT_EGCGEE_-_TS_NT-TS_EGCGEE	0.0996228	0.133354	0.747055	230	0.455793	0.798817
Q61316	WT_NT-WT_EGCGEE_-_TS_NT-TS_EGCGEE	-0.0347523	0.0594055	-0.585001	469	0.558828	0.850586
Q61330	WT_NT-WT_EGCGEE_-_TS_NT-TS_EGCGEE	0.14418	0.334572	0.43094	11	0.674835	0.897412
Q61337	WT_NT-WT_EGCGEE_-_TS_NT-TS_EGCGEE	-0.0288287	0.279191	-0.103258	11	0.919617	0.969049
Q61361	WT_NT-WT_EGCGEE_-_TS_NT-TS_EGCGEE	-0.101556	0.069835	-1.45423	220	0.147308	0.483089
Q61387	WT_NT-WT_EGCGEE_-_TS_NT-TS_EGCGEE	-0.621887	0.156144	-3.98278	30	0.00040034	0.0112871
Q61411	WT_NT-WT_EGCGEE_-_TS_NT-TS_EGCGEE	0.479281	0.460211	1.04144	17	0.312257	0.684738
Q61425	WT_NT-WT_EGCGEE_-_TS_NT-TS_EGCGEE	0.0515321	0.198884	0.259106	90	0.796145	0.942443
Q61481	WT_NT-WT_EGCGEE_-_TS_NT-TS_EGCGEE	0.223707	0.0865835	2.58372	36	0.0139802	0.144504
Q61490	WT_NT-WT_EGCGEE_-_TS_NT-TS_EGCGEE	-0.043967	0.106475	-0.412932	72	0.680884	0.899153
Q61543	WT_NT-WT_EGCGEE_-_TS_NT-TS_EGCGEE	0.240235	0.132474	1.81345	45	0.0764341	0.36669
Q61548	WT_NT-WT_EGCGEE_-_TS_NT-TS_EGCGEE	0.0468814	0.0920621	0.509237	320	0.610937	0.876225
Q61553	WT_NT-WT_EGCGEE_-_TS_NT-TS_EGCGEE	-0.0150969	0.0831336	-0.181599	219	0.856066	0.949993
Q61584	WT_NT-WT_EGCGEE_-_TS_NT-TS_EGCGEE	0.0517147	0.364218	0.141988	15	0.888979	0.958749
Q61595	WT_NT-WT_EGCGEE_-_TS_NT-TS_EGCGEE	-0.309772	0.327771	-0.945085	14	0.360642	0.732232
Q61598	WT_NT-WT_EGCGEE_-_TS_NT-TS_EGCGEE	0.0420743	0.0776951	0.54153	271	0.588587	0.866933
Q61599	WT_NT-WT_EGCGEE_-_TS_NT-TS_EGCGEE	-0.197672	0.312248	-0.63306	14	0.536899	0.840268
Q61644	WT_NT-WT_EGCGEE_-_TS_NT-TS_EGCGEE	-0.10006	0.0566735	-1.76556	279	0.078564	0.372197
Q61656	WT_NT-WT_EGCGEE_-_TS_NT-TS_EGCGEE	0.039404	0.173052	0.227701	71	0.820533	0.94761
Q61696	WT_NT-WT_EGCGEE_-_TS_NT-TS_EGCGEE	0.116301	0.10935	1.06357	37	0.294415	0.660256
Q61699	WT_NT-WT_EGCGEE_-_TS_NT-TS_EGCGEE	0.153523	0.0662419	2.31761	332	0.021078	0.181558
Q61735	WT_NT-WT_EGCGEE_-_TS_NT-TS_EGCGEE	0.0694775	0.242991	0.285927	15	0.778845	0.935126
Q61753	WT_NT-WT_EGCGEE_-_TS_NT-TS_EGCGEE	-0.219641	0.0826466	-2.65759	178	0.00858639	0.104976
Q61768	WT_NT-WT_EGCGEE_-_TS_NT-TS_EGCGEE	0.0641278	0.192152	0.333734	44	0.740166	0.919993
Q61792	WT_NT-WT_EGCGEE_-_TS_NT-TS_EGCGEE	0.346468	0.216134	1.60303	62	0.114012	0.429829
Q61831	WT_NT-WT_EGCGEE_-_TS_NT-TS_EGCGEE	-0.0287806	0.277673	-0.103649	14	0.918918	0.968762
Q61838	WT_NT-WT_EGCGEE_-_TS_NT-TS_EGCGEE	0.40456	0.177277	2.28208	81	0.0251079	0.202433
Q61879	WT_NT-WT_EGCGEE_-_TS_NT-TS_EGCGEE	0.106661	0.0747513	1.42688	487	0.154255	0.492662
Q61881	WT_NT-WT_EGCGEE_-_TS_NT-TS_EGCGEE	0.0477018	0.388105	0.122909	15	0.90381	0.963728
Q61885	WT_NT-WT_EGCGEE_-_TS_NT-TS_EGCGEE	0.240358	0.0973982	2.46779	130	0.0148948	0.14987
Q61937	WT_NT-WT_EGCGEE_-_TS_NT-TS_EGCGEE	0.101568	0.127556	0.796264	73	0.428461	0.782586
Q61941	WT_NT-WT_EGCGEE_-_TS_NT-TS_EGCGEE	-0.051867	0.146098	-0.355014	50	0.724072	0.9143
Q61990	WT_NT-WT_EGCGEE_-_TS_NT-TS_EGCGEE	0.210753	0.10735	1.96322	54	0.0547789	0.302348
Q62048	WT_NT-WT_EGCGEE_-_TS_NT-TS_EGCGEE	0.156699	0.106896	1.4659	76	0.146801	0.483089
Q62059	WT_NT-WT_EGCGEE_-_TS_NT-TS_EGCGEE	0.0474563	0.118888	0.399169	72	0.69095	0.899153
Q62083	WT_NT-WT_EGCGEE_-_TS_NT-TS_EGCGEE	-0.0309152	0.307877	-0.100414	14	0.921439	0.97005
Q62093	WT_NT-WT_EGCGEE_-_TS_NT-TS_EGCGEE	-0.118678	0.171979	-0.690073	19	0.498491	0.824219
Q62108	WT_NT-WT_EGCGEE_-_TS_NT-TS_EGCGEE	0.100502	0.135527	0.741562	221	0.45914	0.800246
Q62165	WT_NT-WT_EGCGEE_-_TS_NT-TS_EGCGEE	0.289923	0.39755	0.729273	11	0.481075	0.816391
Q62167	WT_NT-WT_EGCGEE_-_TS_NT-TS_EGCGEE	-0.117681	0.0841748	-1.39806	103	0.165098	0.508005
Q62188	WT_NT-WT_EGCGEE_-_TS_NT-TS_EGCGEE	0.307447	0.106291	2.89251	256	0.00415046	0.0612866
Q62205	WT_NT-WT_EGCGEE_-_TS_NT-TS_EGCGEE	0.0356272	0.15907	0.223971	38	0.82398	0.94761
Q62241	WT_NT-WT_EGCGEE_-_TS_NT-TS_EGCGEE	0.2104	0.276031	0.762234	16	0.457011	0.798817
Q62261	WT_NT-WT_EGCGEE_-_TS_NT-TS_EGCGEE	0.0309457	0.0366181	0.845092	1727	0.398176	0.761872
Q62277	WT_NT-WT_EGCGEE_-_TS_NT-TS_EGCGEE	0.126686	0.17612	0.719315	56	0.474938	0.8124
Q62318	WT_NT-WT_EGCGEE_-_TS_NT-TS_EGCGEE	0.129326	0.128444	1.00687	42	0.319762	0.693768
Q62348	WT_NT-WT_EGCGEE_-_TS_NT-TS_EGCGEE	-0.11185	0.159024	-0.703354	18	0.490834	0.818547
Q62393	WT_NT-WT_EGCGEE_-_TS_NT-TS_EGCGEE	0.138496	0.0803594	1.72346	36	0.0933856	0.400677
Q62417	WT_NT-WT_EGCGEE_-_TS_NT-TS_EGCGEE	0.496816	0.0844668	5.88179	16	2.31808e-05	0.00138719
Q62418	WT_NT-WT_EGCGEE_-_TS_NT-TS_EGCGEE	0.0679147	0.108308	0.627053	109	0.531936	0.839241
Q62419	WT_NT-WT_EGCGEE_-_TS_NT-TS_EGCGEE	0.306107	0.134983	2.26775	47	0.0279828	0.21001
Q62420	WT_NT-WT_EGCGEE_-_TS_NT-TS_EGCGEE	0.0357477	0.0707368	0.505362	114	0.61428	0.876225
Q62421	WT_NT-WT_EGCGEE_-_TS_NT-TS_EGCGEE	0.0391713	0.15244	0.256963	18	0.800122	0.944275
Q62422	WT_NT-WT_EGCGEE_-_TS_NT-TS_EGCGEE	0.456232	0.299361	1.52402	14	0.149772	0.485849
Q62425	WT_NT-WT_EGCGEE_-_TS_NT-TS_EGCGEE	0.125691	0.104774	1.19964	76	0.234006	0.598261
Q62426	WT_NT-WT_EGCGEE_-_TS_NT-TS_EGCGEE	-0.149401	0.159352	-0.937559	17	0.361601	0.732924
Q62433	WT_NT-WT_EGCGEE_-_TS_NT-TS_EGCGEE	-0.65303	0.107353	-6.08303	120	1.44797e-08	4.11585e-06
Q62442	WT_NT-WT_EGCGEE_-_TS_NT-TS_EGCGEE	0.0472082	0.384957	0.122633	10	0.904828	0.96413
Q62443	WT_NT-WT_EGCGEE_-_TS_NT-TS_EGCGEE	-0.0412077	0.122918	-0.335245	69	0.738458	0.919993
Q62446	WT_NT-WT_EGCGEE_-_TS_NT-TS_EGCGEE	-0.693368	0.15571	-4.45295	37	7.53236e-05	0.00372361
Q62465	WT_NT-WT_EGCGEE_-_TS_NT-TS_EGCGEE	-0.0527916	0.110067	-0.479631	67	0.633051	0.884416
Q62523	WT_NT-WT_EGCGEE_-_TS_NT-TS_EGCGEE	-0.00590626	0.290766	-0.0203128	16	0.984045	0.996313
Q63810	WT_NT-WT_EGCGEE_-_TS_NT-TS_EGCGEE	0.12805	0.111493	1.1485	127	0.252921	0.617106
Q63844	WT_NT-WT_EGCGEE_-_TS_NT-TS_EGCGEE	-0.306701	0.14413	-2.12795	69	0.0369161	0.248254
Q63912	WT_NT-WT_EGCGEE_-_TS_NT-TS_EGCGEE	-0.298464	0.119007	-2.50796	53	0.0152402	0.152001
Q64010	WT_NT-WT_EGCGEE_-_TS_NT-TS_EGCGEE	0.131978	0.117243	1.12568	66	0.264377	0.627092
Q640R3	WT_NT-WT_EGCGEE_-_TS_NT-TS_EGCGEE	-0.363618	0.15155	-2.39932	75	0.0189095	0.171835
Q64105	WT_NT-WT_EGCGEE_-_TS_NT-TS_EGCGEE	-0.241626	0.0798758	-3.02502	104	0.00313268	0.051998
Q64133	WT_NT-WT_EGCGEE_-_TS_NT-TS_EGCGEE	-0.0747584	0.147103	-0.508206	34	0.614591	0.876225
Q641P0	WT_NT-WT_EGCGEE_-_TS_NT-TS_EGCGEE	0.0516226	0.108196	0.47712	90	0.634433	0.884416
Q64213	WT_NT-WT_EGCGEE_-_TS_NT-TS_EGCGEE	-0.0492861	0.343048	-0.143671	13	0.887963	0.958749
Q64310	WT_NT-WT_EGCGEE_-_TS_NT-TS_EGCGEE	-0.0932943	0.325073	-0.286995	16	0.777799	0.935126
Q64332	WT_NT-WT_EGCGEE_-_TS_NT-TS_EGCGEE	-0.201247	0.0806536	-2.49521	314	0.0131016	0.13922
Q64337	WT_NT-WT_EGCGEE_-_TS_NT-TS_EGCGEE	0.146674	0.390788	0.375329	12	0.713966	0.910284
Q64433	WT_NT-WT_EGCGEE_-_TS_NT-TS_EGCGEE	0.0173687	0.076027	0.228454	86	0.819836	0.94761
Q64442	WT_NT-WT_EGCGEE_-_TS_NT-TS_EGCGEE	-0.241481	0.175751	-1.37399	14	0.191044	0.543529
Q64487	WT_NT-WT_EGCGEE_-_TS_NT-TS_EGCGEE	-0.061839	0.148878	-0.415367	66	0.679221	0.899153
Q64514	WT_NT-WT_EGCGEE_-_TS_NT-TS_EGCGEE	-0.205342	0.107176	-1.91594	95	0.0583798	0.315334
Q64516	WT_NT-WT_EGCGEE_-_TS_NT-TS_EGCGEE	-0.00240544	0.140474	-0.0171238	61	0.986394	0.996472
Q64520	WT_NT-WT_EGCGEE_-_TS_NT-TS_EGCGEE	0.264563	0.164497	1.60831	37	0.116267	0.432013
Q64521	WT_NT-WT_EGCGEE_-_TS_NT-TS_EGCGEE	-0.0854595	0.0998385	-0.855977	363	0.392575	0.757823
Q64674	WT_NT-WT_EGCGEE_-_TS_NT-TS_EGCGEE	-0.381473	0.100029	-3.81361	17	0.0013892	0.0295237
Q64727	WT_NT-WT_EGCGEE_-_TS_NT-TS_EGCGEE	0.145995	0.144937	1.0073	105	0.316106	0.689191
Q64737	WT_NT-WT_EGCGEE_-_TS_NT-TS_EGCGEE	-0.33766	0.4729	-0.71402	12	0.488871	0.81791
Q66GT5	WT_NT-WT_EGCGEE_-_TS_NT-TS_EGCGEE	0.0829005	0.396986	0.208825	14	0.837593	0.949739
Q68ED7	WT_NT-WT_EGCGEE_-_TS_NT-TS_EGCGEE	0.152129	0.283103	0.537361	15	0.5989	0.872446
Q68FD5	WT_NT-WT_EGCGEE_-_TS_NT-TS_EGCGEE	0.098806	0.0387635	2.54895	1478	0.0109052	0.123375
Q68FE6	WT_NT-WT_EGCGEE_-_TS_NT-TS_EGCGEE	-0.89933	0.852273	-1.05521	15	0.308028	0.680715
Q68FF6	WT_NT-WT_EGCGEE_-_TS_NT-TS_EGCGEE	0.0961282	0.110222	0.87213	161	0.384436	0.749749
Q68FL4	WT_NT-WT_EGCGEE_-_TS_NT-TS_EGCGEE	-0.150059	0.191969	-0.781685	33	0.439972	0.788414
Q68FL6	WT_NT-WT_EGCGEE_-_TS_NT-TS_EGCGEE	0.0538665	0.286141	0.188251	14	0.853381	0.949993
Q69Z98	WT_NT-WT_EGCGEE_-_TS_NT-TS_EGCGEE	0.00992776	0.242527	0.0409346	16	0.967854	0.989614
Q69ZK9	WT_NT-WT_EGCGEE_-_TS_NT-TS_EGCGEE	-0.143652	0.276583	-0.519382	14	0.611608	0.876225
Q69ZW3	WT_NT-WT_EGCGEE_-_TS_NT-TS_EGCGEE	0.252906	0.212623	1.18946	18	0.249715	0.613081
Q6A065	WT_NT-WT_EGCGEE_-_TS_NT-TS_EGCGEE	-0.051645	0.226012	-0.228506	13	0.822808	0.94761
Q6A0A9	WT_NT-WT_EGCGEE_-_TS_NT-TS_EGCGEE	-0.344351	0.181747	-1.89467	33	0.0669263	0.342771
Q6A4J8	WT_NT-WT_EGCGEE_-_TS_NT-TS_EGCGEE	-0.0597309	0.182859	-0.32665	14	0.748765	0.922301
Q6DFW4	WT_NT-WT_EGCGEE_-_TS_NT-TS_EGCGEE	1.2801	0.400599	3.19546	12	0.00769712	0.096703
Q6IR34	WT_NT-WT_EGCGEE_-_TS_NT-TS_EGCGEE	-0.365139	0.355197	-1.02799	15	0.320247	0.693768
Q6IRU2	WT_NT-WT_EGCGEE_-_TS_NT-TS_EGCGEE	-0.209432	0.17343	-1.20759	16	0.244753	0.604967
Q6IRU5	WT_NT-WT_EGCGEE_-_TS_NT-TS_EGCGEE	-0.0804713	0.0969436	-0.830084	67	0.409439	0.765549
Q6KAR6	WT_NT-WT_EGCGEE_-_TS_NT-TS_EGCGEE	0.248703	0.797488	0.311858	12	0.7605	0.926649
Q6NS52	WT_NT-WT_EGCGEE_-_TS_NT-TS_EGCGEE	0.111472	0.166663	0.668848	76	0.505619	0.829566
Q6NVE8	WT_NT-WT_EGCGEE_-_TS_NT-TS_EGCGEE	-0.252864	0.40617	-0.622557	13	0.544342	0.846394
Q6NVF9	WT_NT-WT_EGCGEE_-_TS_NT-TS_EGCGEE	0.154736	0.300516	0.5149	12	0.615975	0.877209
Q6NXK7	WT_NT-WT_EGCGEE_-_TS_NT-TS_EGCGEE	-0.176275	0.286896	-0.614421	18	0.546626	0.846565
Q6NZB0	WT_NT-WT_EGCGEE_-_TS_NT-TS_EGCGEE	0.277939	0.307656	0.903408	10	0.387554	0.753748
Q6NZJ6	WT_NT-WT_EGCGEE_-_TS_NT-TS_EGCGEE	0.0391178	0.283104	0.138175	13	0.89222	0.958749
Q6NZL0	WT_NT-WT_EGCGEE_-_TS_NT-TS_EGCGEE	0.329086	0.184491	1.78375	54	0.0800833	0.373864
Q6P069	WT_NT-WT_EGCGEE_-_TS_NT-TS_EGCGEE	0.134619	0.105775	1.27269	26	0.214391	0.57158
Q6P1B1	WT_NT-WT_EGCGEE_-_TS_NT-TS_EGCGEE	0.326646	0.102022	3.2017	94	0.0018645	0.0368685
Q6P1F6	WT_NT-WT_EGCGEE_-_TS_NT-TS_EGCGEE	-0.137392	0.196081	-0.700693	52	0.486618	0.816575
Q6P2B1	WT_NT-WT_EGCGEE_-_TS_NT-TS_EGCGEE	0.627681	0.261118	2.40382	13	0.0318563	0.228521
Q6P3A8	WT_NT-WT_EGCGEE_-_TS_NT-TS_EGCGEE	-0.436298	0.194316	-2.2453	25	0.0338359	0.238178
Q6P4S6	WT_NT-WT_EGCGEE_-_TS_NT-TS_EGCGEE	0.929376	0.594705	1.56275	13	0.142119	0.478073
Q6P4T2	WT_NT-WT_EGCGEE_-_TS_NT-TS_EGCGEE	0.36887	0.432001	0.853864	11	0.411389	0.766803
Q6P4U0	WT_NT-WT_EGCGEE_-_TS_NT-TS_EGCGEE	0.149524	0.610419	0.244953	16	0.809607	0.947342
Q6P542	WT_NT-WT_EGCGEE_-_TS_NT-TS_EGCGEE	-0.134873	0.559274	-0.241157	9	0.814838	0.947342
Q6P5E4	WT_NT-WT_EGCGEE_-_TS_NT-TS_EGCGEE	0.481589	0.342233	1.4072	14	0.181181	0.530722
Q6P5F6	WT_NT-WT_EGCGEE_-_TS_NT-TS_EGCGEE	-0.714371	0.436845	-1.63529	8	0.140626	0.476753
Q6P5F7	WT_NT-WT_EGCGEE_-_TS_NT-TS_EGCGEE	0.341812	0.181472	1.88355	18	0.075886	0.365183
Q6P5F9	WT_NT-WT_EGCGEE_-_TS_NT-TS_EGCGEE	0.407765	0.161652	2.52249	85	0.0135161	0.142295
Q6P8J7	WT_NT-WT_EGCGEE_-_TS_NT-TS_EGCGEE	-0.348088	0.38439	-0.90556	15	0.379485	0.745101
Q6P8X1	WT_NT-WT_EGCGEE_-_TS_NT-TS_EGCGEE	-0.00160367	0.175363	-0.00914483	19	0.992799	0.997184
Q6P9K8	WT_NT-WT_EGCGEE_-_TS_NT-TS_EGCGEE	-0.114206	0.150692	-0.757882	46	0.452387	0.796846
Q6P9K9	WT_NT-WT_EGCGEE_-_TS_NT-TS_EGCGEE	-0.28603	0.188406	-1.51816	53	0.134917	0.469431
Q6PA06	WT_NT-WT_EGCGEE_-_TS_NT-TS_EGCGEE	-0.100602	0.124673	-0.806925	11	0.436809	0.785221
Q6PAR5	WT_NT-WT_EGCGEE_-_TS_NT-TS_EGCGEE	-0.583788	0.174035	-3.35443	11	0.00642702	0.08448
Q6PB44	WT_NT-WT_EGCGEE_-_TS_NT-TS_EGCGEE	-0.106127	0.432204	-0.245547	12	0.810182	0.947342
Q6PB66	WT_NT-WT_EGCGEE_-_TS_NT-TS_EGCGEE	0.147461	0.104032	1.41745	149	0.158438	0.496293
Q6PCP5	WT_NT-WT_EGCGEE_-_TS_NT-TS_EGCGEE	0.250554	0.138899	1.80386	64	0.0759594	0.365183
Q6PDI6	WT_NT-WT_EGCGEE_-_TS_NT-TS_EGCGEE	0.270832	0.416764	0.649846	14	0.526311	0.836475
Q6PDL0	WT_NT-WT_EGCGEE_-_TS_NT-TS_EGCGEE	-0.074373	0.109589	-0.678655	102	0.498893	0.824219
Q6PDM2	WT_NT-WT_EGCGEE_-_TS_NT-TS_EGCGEE	0.588548	0.27295	2.15625	17	0.0456797	0.276396
Q6PE15	WT_NT-WT_EGCGEE_-_TS_NT-TS_EGCGEE	0.27222	0.246631	1.10376	15	0.287092	0.651001
Q6PEB6	WT_NT-WT_EGCGEE_-_TS_NT-TS_EGCGEE	-0.0271735	0.214806	-0.126503	14	0.901133	0.963728
Q6PER3	WT_NT-WT_EGCGEE_-_TS_NT-TS_EGCGEE	0.273137	0.0910106	3.00115	140	0.00318543	0.0524903
Q6PGF7	WT_NT-WT_EGCGEE_-_TS_NT-TS_EGCGEE	-0.24164	0.367526	-0.657477	14	0.521538	0.834705
Q6PGL7	WT_NT-WT_EGCGEE_-_TS_NT-TS_EGCGEE	-0.0307516	0.324943	-0.0946369	9	0.926677	0.970199
Q6PGN3	WT_NT-WT_EGCGEE_-_TS_NT-TS_EGCGEE	-0.0278927	0.178381	-0.156366	35	0.876643	0.957375
Q6PH08	WT_NT-WT_EGCGEE_-_TS_NT-TS_EGCGEE	0.34053	0.171594	1.98451	19	0.0618318	0.326231
Q6PHN9	WT_NT-WT_EGCGEE_-_TS_NT-TS_EGCGEE	0.133328	0.233015	0.572186	51	0.56971	0.856472
Q6PHU5	WT_NT-WT_EGCGEE_-_TS_NT-TS_EGCGEE	0.704139	0.517911	1.35958	16	0.192818	0.543529
Q6PHZ2	WT_NT-WT_EGCGEE_-_TS_NT-TS_EGCGEE	0.00625639	0.126548	0.0494387	70	0.96071	0.986622
Q6PHZ8	WT_NT-WT_EGCGEE_-_TS_NT-TS_EGCGEE	-0.319113	0.228853	-1.3944	12	0.188476	0.539791
Q6PIC6	WT_NT-WT_EGCGEE_-_TS_NT-TS_EGCGEE	-0.0919875	0.0564358	-1.62995	435	0.103836	0.416731
Q6PIE5	WT_NT-WT_EGCGEE_-_TS_NT-TS_EGCGEE	-0.051585	0.0646999	-0.797296	364	0.425799	0.78086
Q6Q783	WT_NT-WT_EGCGEE_-_TS_NT-TS_EGCGEE	0.177783	0.362309	0.490695	16	0.630304	0.88258
Q6QI06	WT_NT-WT_EGCGEE_-_TS_NT-TS_EGCGEE	-0.000602199	0.396426	-0.00151907	16	0.998807	0.999246
Q6R891	WT_NT-WT_EGCGEE_-_TS_NT-TS_EGCGEE	0.136057	0.101884	1.33541	220	0.183122	0.533872
Q6URW6	WT_NT-WT_EGCGEE_-_TS_NT-TS_EGCGEE	0.528792	0.350919	1.50688	14	0.154071	0.492662
Q6W8Q3	WT_NT-WT_EGCGEE_-_TS_NT-TS_EGCGEE	0.245832	0.521267	0.471605	16	0.643576	0.88804
Q6WVG3	WT_NT-WT_EGCGEE_-_TS_NT-TS_EGCGEE	0.025693	0.111402	0.230633	55	0.818456	0.94761
Q6X893	WT_NT-WT_EGCGEE_-_TS_NT-TS_EGCGEE	0.0454967	0.259196	0.17553	30	0.861843	0.951374
Q6ZPE2	WT_NT-WT_EGCGEE_-_TS_NT-TS_EGCGEE	-0.00384514	0.113344	-0.0339245	94	0.973009	0.993544
Q6ZPJ3	WT_NT-WT_EGCGEE_-_TS_NT-TS_EGCGEE	-0.0855214	0.149242	-0.57304	46	0.569409	0.856472
Q6ZQ38	WT_NT-WT_EGCGEE_-_TS_NT-TS_EGCGEE	-0.0175671	0.064682	-0.271592	523	0.786043	0.9383
Q6ZQI3	WT_NT-WT_EGCGEE_-_TS_NT-TS_EGCGEE	-0.123412	0.204889	-0.602337	15	0.555947	0.85003
Q6ZQK5	WT_NT-WT_EGCGEE_-_TS_NT-TS_EGCGEE	0.476787	0.310937	1.53339	15	0.145999	0.481989
Q6ZWN5	WT_NT-WT_EGCGEE_-_TS_NT-TS_EGCGEE	0.00857897	0.109998	0.0779921	50	0.938146	0.975912
Q6ZWR6	WT_NT-WT_EGCGEE_-_TS_NT-TS_EGCGEE	-1.5805	0.427666	-3.69564	14	0.00239794	0.0432771
Q6ZWU9	WT_NT-WT_EGCGEE_-_TS_NT-TS_EGCGEE	-0.0884635	0.215014	-0.411431	34	0.683339	0.899153
Q6ZWV3	WT_NT-WT_EGCGEE_-_TS_NT-TS_EGCGEE	0.171776	0.102839	1.67033	69	0.0993837	0.412779
Q6ZWV7	WT_NT-WT_EGCGEE_-_TS_NT-TS_EGCGEE	-0.37619	0.148666	-2.53044	15	0.0230749	0.192201
Q6ZWX6	WT_NT-WT_EGCGEE_-_TS_NT-TS_EGCGEE	-0.480965	0.186394	-2.58036	30	0.0150078	0.150343
Q6ZWY8	WT_NT-WT_EGCGEE_-_TS_NT-TS_EGCGEE	0.125014	0.191819	0.651728	16	0.523829	0.836475
Q71LX4	WT_NT-WT_EGCGEE_-_TS_NT-TS_EGCGEE	-0.0871454	0.11234	-0.775732	117	0.439473	0.788139
Q71M36	WT_NT-WT_EGCGEE_-_TS_NT-TS_EGCGEE	0.329258	0.088697	3.71217	32	0.000780345	0.0189781
Q76MZ3	WT_NT-WT_EGCGEE_-_TS_NT-TS_EGCGEE	-0.00497935	0.0689768	-0.0721887	416	0.942486	0.979084
Q78IK2	WT_NT-WT_EGCGEE_-_TS_NT-TS_EGCGEE	0.0306303	0.109965	0.278547	38	0.782103	0.935887
Q78PY7	WT_NT-WT_EGCGEE_-_TS_NT-TS_EGCGEE	0.246041	0.170277	1.44495	66	0.153204	0.492071
Q78YZ6	WT_NT-WT_EGCGEE_-_TS_NT-TS_EGCGEE	-0.22303	0.505007	-0.441638	16	0.664661	0.896016
Q78ZA7	WT_NT-WT_EGCGEE_-_TS_NT-TS_EGCGEE	0.0248055	0.2597	0.0955161	44	0.924339	0.97005
Q791T5	WT_NT-WT_EGCGEE_-_TS_NT-TS_EGCGEE	-0.273043	0.178734	-1.52765	18	0.14398	0.480732
Q791V5	WT_NT-WT_EGCGEE_-_TS_NT-TS_EGCGEE	-0.0952361	0.107011	-0.889966	104	0.375538	0.74467
Q7M6Y3	WT_NT-WT_EGCGEE_-_TS_NT-TS_EGCGEE	0.246809	0.130693	1.88846	53	0.0644421	0.335335
Q7M6Z4	WT_NT-WT_EGCGEE_-_TS_NT-TS_EGCGEE	-0.203402	1.18193	-0.172093	16	0.865522	0.952626
Q7TMB8	WT_NT-WT_EGCGEE_-_TS_NT-TS_EGCGEE	0.318019	0.112631	2.82353	102	0.00571252	0.0782546
Q7TME0	WT_NT-WT_EGCGEE_-_TS_NT-TS_EGCGEE	0.12846	0.221109	0.580981	45	0.564152	0.854831
Q7TMF3	WT_NT-WT_EGCGEE_-_TS_NT-TS_EGCGEE	0.215536	0.174346	1.23626	48	0.222378	0.583262
Q7TMK9	WT_NT-WT_EGCGEE_-_TS_NT-TS_EGCGEE	0.350428	0.087371	4.0108	149	9.54187e-05	0.00438862
Q7TMM9	WT_NT-WT_EGCGEE_-_TS_NT-TS_EGCGEE	0.179574	0.117247	1.53158	19	0.142107	0.478073
Q7TMY8	WT_NT-WT_EGCGEE_-_TS_NT-TS_EGCGEE	0.0191641	0.155996	0.12285	14	0.903972	0.963728
Q7TNC4	WT_NT-WT_EGCGEE_-_TS_NT-TS_EGCGEE	-0.742607	0.371844	-1.99709	8	0.0808795	0.374583
Q7TNG5	WT_NT-WT_EGCGEE_-_TS_NT-TS_EGCGEE	0.128207	0.555232	0.230907	14	0.820727	0.94761
Q7TNS2	WT_NT-WT_EGCGEE_-_TS_NT-TS_EGCGEE	1.08678	0.50566	2.14923	13	0.0510277	0.291795
Q7TPM6	WT_NT-WT_EGCGEE_-_TS_NT-TS_EGCGEE	0.264184	0.118028	2.23832	18	0.0380771	0.251707
Q7TPR4	WT_NT-WT_EGCGEE_-_TS_NT-TS_EGCGEE	0.240043	0.0766332	3.13236	303	0.00190353	0.0369968
Q7TPS5	WT_NT-WT_EGCGEE_-_TS_NT-TS_EGCGEE	0.17729	0.242619	0.730733	16	0.475508	0.8124
Q7TPV2	WT_NT-WT_EGCGEE_-_TS_NT-TS_EGCGEE	0.417627	0.321595	1.29861	15	0.213688	0.57158
Q7TQD2	WT_NT-WT_EGCGEE_-_TS_NT-TS_EGCGEE	-0.0231202	0.0824649	-0.280364	151	0.779582	0.935126
Q7TQF7	WT_NT-WT_EGCGEE_-_TS_NT-TS_EGCGEE	-0.0657208	0.0727218	-0.903729	278	0.366922	0.737736
Q7TQI3	WT_NT-WT_EGCGEE_-_TS_NT-TS_EGCGEE	-0.175243	0.0794909	-2.20456	163	0.0288857	0.213962
Q7TSJ2	WT_NT-WT_EGCGEE_-_TS_NT-TS_EGCGEE	-0.229785	0.0625356	-3.67447	471	0.000265729	0.00888629
Q7TT50	WT_NT-WT_EGCGEE_-_TS_NT-TS_EGCGEE	0.275306	0.181144	1.51982	16	0.148069	0.483089
Q80SW1	WT_NT-WT_EGCGEE_-_TS_NT-TS_EGCGEE	0.0618373	0.121756	0.507878	135	0.612368	0.876225
Q80T41	WT_NT-WT_EGCGEE_-_TS_NT-TS_EGCGEE	0.195297	0.468528	0.416831	13	0.683603	0.899153
Q80TB8	WT_NT-WT_EGCGEE_-_TS_NT-TS_EGCGEE	-0.00939726	0.100075	-0.0939025	83	0.925413	0.97005
Q80TE7	WT_NT-WT_EGCGEE_-_TS_NT-TS_EGCGEE	0.114685	0.145936	0.785857	40	0.436582	0.785221
Q80TI0	WT_NT-WT_EGCGEE_-_TS_NT-TS_EGCGEE	0.226675	0.261426	0.867072	10	0.406227	0.765549
Q80TJ1	WT_NT-WT_EGCGEE_-_TS_NT-TS_EGCGEE	-0.0126246	0.0708035	-0.178305	451	0.858563	0.95006
Q80TK0	WT_NT-WT_EGCGEE_-_TS_NT-TS_EGCGEE	1.0326	0.186728	5.52994	26	8.347e-06	0.000593159
Q80TL0	WT_NT-WT_EGCGEE_-_TS_NT-TS_EGCGEE	-0.155496	0.117175	-1.32704	121	0.186994	0.537577
Q80TL4	WT_NT-WT_EGCGEE_-_TS_NT-TS_EGCGEE	-0.205841	0.0928435	-2.21708	101	0.0288598	0.213962
Q80TM9	WT_NT-WT_EGCGEE_-_TS_NT-TS_EGCGEE	0.130309	0.110854	1.1755	101	0.242557	0.603392
Q80TQ2	WT_NT-WT_EGCGEE_-_TS_NT-TS_EGCGEE	-0.438448	0.341905	-1.28237	12	0.223933	0.585989
Q80TR1	WT_NT-WT_EGCGEE_-_TS_NT-TS_EGCGEE	0.352157	0.254159	1.38558	12	0.191089	0.543529
Q80TS3	WT_NT-WT_EGCGEE_-_TS_NT-TS_EGCGEE	-0.282972	0.330647	-0.855813	14	0.40651	0.765549
Q80TV8	WT_NT-WT_EGCGEE_-_TS_NT-TS_EGCGEE	0.621955	0.308063	2.01892	11	0.0685429	0.34637
Q80TY0	WT_NT-WT_EGCGEE_-_TS_NT-TS_EGCGEE	0.0524841	0.320529	0.163742	15	0.87212	0.954784
Q80TZ3	WT_NT-WT_EGCGEE_-_TS_NT-TS_EGCGEE	-0.0390846	0.0886363	-0.440954	312	0.659552	0.896016
Q80U23	WT_NT-WT_EGCGEE_-_TS_NT-TS_EGCGEE	0.0433743	0.0998244	0.434506	79	0.665106	0.896016
Q80U28	WT_NT-WT_EGCGEE_-_TS_NT-TS_EGCGEE	0.118801	0.121341	0.97906	122	0.329488	0.704416
Q80U40	WT_NT-WT_EGCGEE_-_TS_NT-TS_EGCGEE	0.608468	0.269758	2.25561	14	0.0406221	0.260656
Q80U63	WT_NT-WT_EGCGEE_-_TS_NT-TS_EGCGEE	0.0331961	0.134979	0.245934	68	0.806474	0.946869
Q80UG2	WT_NT-WT_EGCGEE_-_TS_NT-TS_EGCGEE	-0.162387	0.368815	-0.440294	28	0.663105	0.896016
Q80UG5	WT_NT-WT_EGCGEE_-_TS_NT-TS_EGCGEE	-0.0573077	0.122207	-0.46894	81	0.640372	0.887285
Q80UJ7	WT_NT-WT_EGCGEE_-_TS_NT-TS_EGCGEE	0.176316	0.085031	2.07355	15	0.0557572	0.304057
Q80UP3	WT_NT-WT_EGCGEE_-_TS_NT-TS_EGCGEE	-0.107776	0.302763	-0.355976	16	0.726509	0.91528
Q80UU9	WT_NT-WT_EGCGEE_-_TS_NT-TS_EGCGEE	-0.0867061	0.37159	-0.233338	16	0.818458	0.94761
Q80UW2	WT_NT-WT_EGCGEE_-_TS_NT-TS_EGCGEE	0.132213	0.144456	0.915247	38	0.365834	0.737504
Q80UY2	WT_NT-WT_EGCGEE_-_TS_NT-TS_EGCGEE	0.535992	0.111886	4.79053	14	0.000287642	0.00922517
Q80VD1	WT_NT-WT_EGCGEE_-_TS_NT-TS_EGCGEE	-0.142701	0.233251	-0.611792	16	0.549271	0.846565
Q80VP0	WT_NT-WT_EGCGEE_-_TS_NT-TS_EGCGEE	-0.133393	0.133388	-1.00004	38	0.323619	0.697545
Q80VP1	WT_NT-WT_EGCGEE_-_TS_NT-TS_EGCGEE	0.130976	0.0806277	1.62446	53	0.110211	0.421409
Q80VP9	WT_NT-WT_EGCGEE_-_TS_NT-TS_EGCGEE	0.205215	0.138342	1.48339	17	0.156274	0.494941
Q80W21	WT_NT-WT_EGCGEE_-_TS_NT-TS_EGCGEE	0.197549	0.17791	1.11039	15	0.284315	0.649642
Q80WC7	WT_NT-WT_EGCGEE_-_TS_NT-TS_EGCGEE	0.196989	0.343445	0.573568	16	0.574235	0.856682
Q80WM4	WT_NT-WT_EGCGEE_-_TS_NT-TS_EGCGEE	-0.143223	0.294327	-0.486613	18	0.632405	0.884416
Q80WQ2	WT_NT-WT_EGCGEE_-_TS_NT-TS_EGCGEE	0.17922	0.281827	0.635922	15	0.534411	0.839522
Q80X80	WT_NT-WT_EGCGEE_-_TS_NT-TS_EGCGEE	-0.180502	0.131193	-1.37585	13	0.192109	0.543529
Q80XI4	WT_NT-WT_EGCGEE_-_TS_NT-TS_EGCGEE	0.267637	0.154196	1.73569	65	0.0873564	0.389507
Q80XN0	WT_NT-WT_EGCGEE_-_TS_NT-TS_EGCGEE	0.201606	0.0753794	2.67455	147	0.00833061	0.103518
Q80XU3	WT_NT-WT_EGCGEE_-_TS_NT-TS_EGCGEE	0.270629	0.18976	1.42617	16	0.173041	0.515083
Q80Y14	WT_NT-WT_EGCGEE_-_TS_NT-TS_EGCGEE	0.231805	0.177671	1.30468	16	0.210456	0.567083
Q80YA9	WT_NT-WT_EGCGEE_-_TS_NT-TS_EGCGEE	0.0138761	0.124996	0.111012	27	0.912428	0.965072
Q80YN3	WT_NT-WT_EGCGEE_-_TS_NT-TS_EGCGEE	-0.0549052	0.0976319	-0.562369	94	0.575203	0.856682
Q80YX1	WT_NT-WT_EGCGEE_-_TS_NT-TS_EGCGEE	0.0909146	0.401286	0.226558	11	0.824922	0.94761
Q80Z24	WT_NT-WT_EGCGEE_-_TS_NT-TS_EGCGEE	0.0560904	0.172753	0.324686	34	0.747408	0.922301
Q80Z38	WT_NT-WT_EGCGEE_-_TS_NT-TS_EGCGEE	1.47349	0.302727	4.86739	12	0.000386682	0.0111306
Q80ZJ1	WT_NT-WT_EGCGEE_-_TS_NT-TS_EGCGEE	-0.0912343	0.278064	-0.328105	19	0.746421	0.922301
Q80ZJ7	WT_NT-WT_EGCGEE_-_TS_NT-TS_EGCGEE	-0.067941	0.431063	-0.157613	12	0.877383	0.957375
Q810U3	WT_NT-WT_EGCGEE_-_TS_NT-TS_EGCGEE	-0.0174735	0.0648525	-0.269434	411	0.787731	0.93934
Q810U4	WT_NT-WT_EGCGEE_-_TS_NT-TS_EGCGEE	0.0526107	0.0763535	0.689042	292	0.491344	0.818547
Q811D0	WT_NT-WT_EGCGEE_-_TS_NT-TS_EGCGEE	0.142604	0.202655	0.703677	37	0.486039	0.816575
Q811T9	WT_NT-WT_EGCGEE_-_TS_NT-TS_EGCGEE	0.576637	0.378612	1.52303	16	0.147271	0.483089
Q812A2	WT_NT-WT_EGCGEE_-_TS_NT-TS_EGCGEE	-0.0777144	0.175282	-0.443368	72	0.658829	0.896016
Q8BFQ8	WT_NT-WT_EGCGEE_-_TS_NT-TS_EGCGEE	0.433093	0.151363	2.86129	33	0.00726857	0.0939132
Q8BFR5	WT_NT-WT_EGCGEE_-_TS_NT-TS_EGCGEE	0.13506	0.0622975	2.16799	291	0.0309697	0.223572
Q8BFT9	WT_NT-WT_EGCGEE_-_TS_NT-TS_EGCGEE	0.0970459	0.325365	0.298268	16	0.769337	0.930454
Q8BFU3	WT_NT-WT_EGCGEE_-_TS_NT-TS_EGCGEE	0.0870331	0.31815	0.27356	15	0.788154	0.93934
Q8BFY6	WT_NT-WT_EGCGEE_-_TS_NT-TS_EGCGEE	0.00261964	0.201488	0.0130015	9	0.98991	0.996475
Q8BFZ3	WT_NT-WT_EGCGEE_-_TS_NT-TS_EGCGEE	0.250437	1.05073	0.238347	16	0.814638	0.947342
Q8BG02	WT_NT-WT_EGCGEE_-_TS_NT-TS_EGCGEE	-0.108616	0.431737	-0.251578	10	0.806462	0.946869
Q8BG05	WT_NT-WT_EGCGEE_-_TS_NT-TS_EGCGEE	0.217744	0.0670502	3.24747	152	0.00143286	0.0300971
Q8BG32	WT_NT-WT_EGCGEE_-_TS_NT-TS_EGCGEE	-0.112383	0.143473	-0.783301	112	0.435103	0.785221
Q8BG39	WT_NT-WT_EGCGEE_-_TS_NT-TS_EGCGEE	-0.252004	0.0709142	-3.55364	143	0.000515257	0.0137846
Q8BG40	WT_NT-WT_EGCGEE_-_TS_NT-TS_EGCGEE	-0.450609	0.227376	-1.98178	16	0.0649534	0.336309
Q8BG51	WT_NT-WT_EGCGEE_-_TS_NT-TS_EGCGEE	-0.0698319	0.123428	-0.56577	34	0.575266	0.856682
Q8BG73	WT_NT-WT_EGCGEE_-_TS_NT-TS_EGCGEE	0.258572	0.149033	1.735	19	0.0989334	0.412041
Q8BG92	WT_NT-WT_EGCGEE_-_TS_NT-TS_EGCGEE	-0.549907	0.262343	-2.09614	15	0.0534422	0.297567
Q8BGB5	WT_NT-WT_EGCGEE_-_TS_NT-TS_EGCGEE	-0.153538	0.173716	-0.883847	16	0.389867	0.755803
Q8BGB7	WT_NT-WT_EGCGEE_-_TS_NT-TS_EGCGEE	-0.319708	0.744305	-0.429539	16	0.67326	0.896911
Q8BGC4	WT_NT-WT_EGCGEE_-_TS_NT-TS_EGCGEE	-0.10364	0.156559	-0.661984	14	0.51873	0.834345
Q8BGD5	WT_NT-WT_EGCGEE_-_TS_NT-TS_EGCGEE	0.438026	0.312066	1.40363	15	0.180792	0.530479
Q8BGD9	WT_NT-WT_EGCGEE_-_TS_NT-TS_EGCGEE	0.229314	0.1139	2.0133	57	0.0488144	0.286092
Q8BGE6	WT_NT-WT_EGCGEE_-_TS_NT-TS_EGCGEE	0.171901	0.36348	0.47293	15	0.643071	0.887905
Q8BGH2	WT_NT-WT_EGCGEE_-_TS_NT-TS_EGCGEE	0.0231766	0.145349	0.159454	110	0.873603	0.955084
Q8BGH7	WT_NT-WT_EGCGEE_-_TS_NT-TS_EGCGEE	0.0258179	0.348155	0.0741565	12	0.942108	0.979084
Q8BGJ9	WT_NT-WT_EGCGEE_-_TS_NT-TS_EGCGEE	0.23706	0.329569	0.719302	14	0.48379	0.816575
Q8BGN3	WT_NT-WT_EGCGEE_-_TS_NT-TS_EGCGEE	-0.323899	0.203599	-1.59087	29	0.122483	0.447072
Q8BGN8	WT_NT-WT_EGCGEE_-_TS_NT-TS_EGCGEE	-0.120189	0.0222592	-5.39951	14	9.36949e-05	0.00438862
Q8BGQ7	WT_NT-WT_EGCGEE_-_TS_NT-TS_EGCGEE	0.0072764	0.123898	0.058729	120	0.953266	0.983542
Q8BGR6	WT_NT-WT_EGCGEE_-_TS_NT-TS_EGCGEE	0.290657	0.292325	0.994293	16	0.33488	0.71159
Q8BGS2	WT_NT-WT_EGCGEE_-_TS_NT-TS_EGCGEE	0.125246	0.187479	0.668055	16	0.513621	0.833965
Q8BGT8	WT_NT-WT_EGCGEE_-_TS_NT-TS_EGCGEE	0.167479	0.227087	0.737512	66	0.463425	0.802355
Q8BGU5	WT_NT-WT_EGCGEE_-_TS_NT-TS_EGCGEE	0.656029	0.297463	2.20542	12	0.0476712	0.282668
Q8BGX2	WT_NT-WT_EGCGEE_-_TS_NT-TS_EGCGEE	0.0824269	0.892513	0.0923537	15	0.927639	0.970199
Q8BGZ1	WT_NT-WT_EGCGEE_-_TS_NT-TS_EGCGEE	0.176816	0.0758273	2.33182	148	0.0210585	0.181558
Q8BH04	WT_NT-WT_EGCGEE_-_TS_NT-TS_EGCGEE	0.180197	0.121971	1.47738	99	0.142748	0.479456
Q8BH44	WT_NT-WT_EGCGEE_-_TS_NT-TS_EGCGEE	-0.154704	0.20909	-0.739893	37	0.464034	0.802355
Q8BH55	WT_NT-WT_EGCGEE_-_TS_NT-TS_EGCGEE	-0.212533	0.363201	-0.585166	15	0.567135	0.856472
Q8BH57	WT_NT-WT_EGCGEE_-_TS_NT-TS_EGCGEE	0.107044	0.270005	0.39645	15	0.697356	0.902554
Q8BH58	WT_NT-WT_EGCGEE_-_TS_NT-TS_EGCGEE	-0.131823	0.206476	-0.638444	11	0.53625	0.83983
Q8BH59	WT_NT-WT_EGCGEE_-_TS_NT-TS_EGCGEE	-0.0182055	0.0840489	-0.216606	433	0.828617	0.94761
Q8BH66	WT_NT-WT_EGCGEE_-_TS_NT-TS_EGCGEE	0.099765	0.103055	0.968074	217	0.334085	0.711338
Q8BH82	WT_NT-WT_EGCGEE_-_TS_NT-TS_EGCGEE	0.02617	0.315244	0.0830152	12	0.935208	0.974994
Q8BH95	WT_NT-WT_EGCGEE_-_TS_NT-TS_EGCGEE	-0.227563	0.101071	-2.25152	125	0.0260983	0.203943
Q8BHC1	WT_NT-WT_EGCGEE_-_TS_NT-TS_EGCGEE	-0.128111	0.197585	-0.648385	16	0.525933	0.836475
Q8BHE3	WT_NT-WT_EGCGEE_-_TS_NT-TS_EGCGEE	0.337773	0.159888	2.11255	68	0.0383136	0.252537
Q8BHG1	WT_NT-WT_EGCGEE_-_TS_NT-TS_EGCGEE	0.432169	0.473712	0.912304	15	0.376038	0.74467
Q8BHH2	WT_NT-WT_EGCGEE_-_TS_NT-TS_EGCGEE	0.449521	0.490449	0.916551	11	0.379034	0.745101
Q8BHL5	WT_NT-WT_EGCGEE_-_TS_NT-TS_EGCGEE	0.223518	0.232666	0.960685	16	0.351005	0.72424
Q8BHN3	WT_NT-WT_EGCGEE_-_TS_NT-TS_EGCGEE	0.024227	0.103249	0.234647	129	0.814855	0.947342
Q8BHZ0	WT_NT-WT_EGCGEE_-_TS_NT-TS_EGCGEE	0.151198	0.17699	0.854274	48	0.397197	0.760931
Q8BI08	WT_NT-WT_EGCGEE_-_TS_NT-TS_EGCGEE	-0.00322438	0.315007	-0.0102359	16	0.99196	0.997156
Q8BIF0	WT_NT-WT_EGCGEE_-_TS_NT-TS_EGCGEE	-0.243446	0.208005	-1.17038	18	0.25711	0.622431
Q8BIG7	WT_NT-WT_EGCGEE_-_TS_NT-TS_EGCGEE	0.179927	0.166038	1.08365	35	0.285928	0.651001
Q8BIJ6	WT_NT-WT_EGCGEE_-_TS_NT-TS_EGCGEE	0.156438	0.131181	1.19254	117	0.235463	0.598261
Q8BIK4	WT_NT-WT_EGCGEE_-_TS_NT-TS_EGCGEE	1.26714	0.677834	1.8694	12	0.0861572	0.386433
Q8BIQ5	WT_NT-WT_EGCGEE_-_TS_NT-TS_EGCGEE	0.216673	0.295491	0.733265	14	0.475497	0.8124
Q8BIW1	WT_NT-WT_EGCGEE_-_TS_NT-TS_EGCGEE	0.467883	0.201566	2.32124	36	0.0260499	0.203943
Q8BIZ1	WT_NT-WT_EGCGEE_-_TS_NT-TS_EGCGEE	0.189089	0.0749582	2.5226	71	0.0138918	0.144246
Q8BJ03	WT_NT-WT_EGCGEE_-_TS_NT-TS_EGCGEE	0.153589	0.441022	0.348256	12	0.733681	0.918727
Q8BJI1	WT_NT-WT_EGCGEE_-_TS_NT-TS_EGCGEE	-0.252855	0.12686	-1.99318	48	0.0519425	0.294556
Q8BJU0	WT_NT-WT_EGCGEE_-_TS_NT-TS_EGCGEE	0.224728	0.108865	2.06428	47	0.044535	0.275262
Q8BJW6	WT_NT-WT_EGCGEE_-_TS_NT-TS_EGCGEE	0.638843	0.247788	2.57818	13	0.0229356	0.192201
Q8BJY1	WT_NT-WT_EGCGEE_-_TS_NT-TS_EGCGEE	0.219669	0.13157	1.66959	89	0.0985138	0.411802
Q8BK08	WT_NT-WT_EGCGEE_-_TS_NT-TS_EGCGEE	-0.757912	0.625907	-1.2109	10	0.253774	0.617376
Q8BK30	WT_NT-WT_EGCGEE_-_TS_NT-TS_EGCGEE	0.160575	0.279162	0.575204	15	0.573681	0.856682
Q8BK64	WT_NT-WT_EGCGEE_-_TS_NT-TS_EGCGEE	0.0416471	0.145805	0.285635	37	0.776751	0.935126
Q8BKC5	WT_NT-WT_EGCGEE_-_TS_NT-TS_EGCGEE	0.238459	0.125123	1.90581	124	0.0589903	0.317125
Q8BKX1	WT_NT-WT_EGCGEE_-_TS_NT-TS_EGCGEE	-0.0250821	0.148576	-0.168817	88	0.866328	0.952626
Q8BKZ9	WT_NT-WT_EGCGEE_-_TS_NT-TS_EGCGEE	-0.129777	0.0761771	-1.70363	158	0.0904168	0.394641
Q8BL06	WT_NT-WT_EGCGEE_-_TS_NT-TS_EGCGEE	-0.116002	0.215858	-0.537401	13	0.600069	0.872446
Q8BL65	WT_NT-WT_EGCGEE_-_TS_NT-TS_EGCGEE	0.0876301	0.154864	0.565851	19	0.578118	0.85868
Q8BL66	WT_NT-WT_EGCGEE_-_TS_NT-TS_EGCGEE	-0.199736	0.174131	-1.14705	46	0.257294	0.622431
Q8BL97	WT_NT-WT_EGCGEE_-_TS_NT-TS_EGCGEE	0.234727	0.124677	1.88267	19	0.0751493	0.363224
Q8BLE7	WT_NT-WT_EGCGEE_-_TS_NT-TS_EGCGEE	0.131939	0.612206	0.215514	14	0.832475	0.948148
Q8BLF1	WT_NT-WT_EGCGEE_-_TS_NT-TS_EGCGEE	0.0504452	0.0649838	0.776274	35	0.442802	0.789071
Q8BLK3	WT_NT-WT_EGCGEE_-_TS_NT-TS_EGCGEE	-0.46407	0.279142	-1.66249	49	0.1028	0.415957
Q8BLQ9	WT_NT-WT_EGCGEE_-_TS_NT-TS_EGCGEE	-0.00681523	0.106603	-0.0639309	131	0.949123	0.982387
Q8BLR2	WT_NT-WT_EGCGEE_-_TS_NT-TS_EGCGEE	0.0584537	0.102786	0.568693	64	0.571555	0.856682
Q8BMF3	WT_NT-WT_EGCGEE_-_TS_NT-TS_EGCGEE	0.492016	0.123513	3.98352	191	9.64957e-05	0.00438862
Q8BMF4	WT_NT-WT_EGCGEE_-_TS_NT-TS_EGCGEE	-0.229076	0.0757637	-3.02356	280	0.00272974	0.047385
Q8BMI3	WT_NT-WT_EGCGEE_-_TS_NT-TS_EGCGEE	0.276804	0.367912	0.752364	15	0.463476	0.802355
Q8BMJ2	WT_NT-WT_EGCGEE_-_TS_NT-TS_EGCGEE	-0.252866	0.20425	-1.23803	15	0.234734	0.598261
Q8BMJ3	WT_NT-WT_EGCGEE_-_TS_NT-TS_EGCGEE	-0.516843	0.293807	-1.75912	16	0.0976623	0.411727
Q8BMS1	WT_NT-WT_EGCGEE_-_TS_NT-TS_EGCGEE	0.176488	0.0744457	2.37069	276	0.0184422	0.171173
Q8BNU0	WT_NT-WT_EGCGEE_-_TS_NT-TS_EGCGEE	0.264514	0.198377	1.33339	32	0.191818	0.543529
Q8BNW9	WT_NT-WT_EGCGEE_-_TS_NT-TS_EGCGEE	0.0376565	0.167898	0.224282	62	0.823275	0.94761
Q8BNY6	WT_NT-WT_EGCGEE_-_TS_NT-TS_EGCGEE	0.444208	0.15852	2.80223	32	0.00854518	0.104976
Q8BP47	WT_NT-WT_EGCGEE_-_TS_NT-TS_EGCGEE	0.116224	0.108598	1.07022	103	0.287021	0.651001
Q8BP67	WT_NT-WT_EGCGEE_-_TS_NT-TS_EGCGEE	-0.228183	0.128123	-1.78098	16	0.0939078	0.402159
Q8BP92	WT_NT-WT_EGCGEE_-_TS_NT-TS_EGCGEE	-0.610506	0.17359	-3.51695	35	0.00122964	0.0274138
Q8BPN8	WT_NT-WT_EGCGEE_-_TS_NT-TS_EGCGEE	-0.272677	0.054898	-4.96698	625	8.78689e-07	0.000114333
Q8BPQ7	WT_NT-WT_EGCGEE_-_TS_NT-TS_EGCGEE	-0.171764	0.28	-0.613444	16	0.548205	0.846565
Q8BQP9	WT_NT-WT_EGCGEE_-_TS_NT-TS_EGCGEE	0.858252	0.414564	2.07025	13	0.0589026	0.317125
Q8BR63	WT_NT-WT_EGCGEE_-_TS_NT-TS_EGCGEE	0.0514904	0.304341	0.169186	12	0.868469	0.954057
Q8BR90	WT_NT-WT_EGCGEE_-_TS_NT-TS_EGCGEE	0.0312501	0.17248	0.181181	17	0.858368	0.95006
Q8BR92	WT_NT-WT_EGCGEE_-_TS_NT-TS_EGCGEE	0.0726385	0.200404	0.36246	25	0.720054	0.912711
Q8BRT1	WT_NT-WT_EGCGEE_-_TS_NT-TS_EGCGEE	-0.132679	0.0990773	-1.33915	130	0.182858	0.533872
Q8BSS9	WT_NT-WT_EGCGEE_-_TS_NT-TS_EGCGEE	0.0959756	0.290358	0.330542	15	0.745563	0.922301
Q8BSY0	WT_NT-WT_EGCGEE_-_TS_NT-TS_EGCGEE	-0.159743	0.352178	-0.453587	15	0.656619	0.896016
Q8BTG7	WT_NT-WT_EGCGEE_-_TS_NT-TS_EGCGEE	0.235887	0.195125	1.2089	65	0.231079	0.596624
Q8BTM8	WT_NT-WT_EGCGEE_-_TS_NT-TS_EGCGEE	0.604965	0.91161	0.663623	11	0.520597	0.834345
Q8BTX9	WT_NT-WT_EGCGEE_-_TS_NT-TS_EGCGEE	0.00856166	0.183729	0.0465995	13	0.963541	0.987985
Q8BUV3	WT_NT-WT_EGCGEE_-_TS_NT-TS_EGCGEE	-0.0303173	0.095177	-0.318536	237	0.750359	0.922873
Q8BV13	WT_NT-WT_EGCGEE_-_TS_NT-TS_EGCGEE	0.293792	0.325239	0.903313	16	0.379759	0.745101
Q8BVE3	WT_NT-WT_EGCGEE_-_TS_NT-TS_EGCGEE	-0.00826122	0.0847466	-0.0974815	255	0.922421	0.97005
Q8BVI4	WT_NT-WT_EGCGEE_-_TS_NT-TS_EGCGEE	-0.0685344	0.104263	-0.657323	86	0.512729	0.833965
Q8BVQ5	WT_NT-WT_EGCGEE_-_TS_NT-TS_EGCGEE	0.352219	0.10987	3.20578	65	0.00208975	0.039583
Q8BW75	WT_NT-WT_EGCGEE_-_TS_NT-TS_EGCGEE	-0.465543	0.0851223	-5.46911	165	1.64857e-07	2.72012e-05
Q8BW96	WT_NT-WT_EGCGEE_-_TS_NT-TS_EGCGEE	0.0986698	0.117884	0.837004	47	0.406826	0.765549
Q8BWF0	WT_NT-WT_EGCGEE_-_TS_NT-TS_EGCGEE	-0.153597	0.0890705	-1.72445	258	0.0858249	0.385703
Q8BWG8	WT_NT-WT_EGCGEE_-_TS_NT-TS_EGCGEE	0.0821894	0.2606	0.315385	28	0.754808	0.924251
Q8BWM0	WT_NT-WT_EGCGEE_-_TS_NT-TS_EGCGEE	0.481071	0.142752	3.36998	17	0.00363642	0.0552029
Q8BWT1	WT_NT-WT_EGCGEE_-_TS_NT-TS_EGCGEE	-0.193596	0.0920303	-2.10361	122	0.0374668	0.249121
Q8BWY3	WT_NT-WT_EGCGEE_-_TS_NT-TS_EGCGEE	0.122624	0.191167	0.641451	12	0.533291	0.839241
Q8BX10	WT_NT-WT_EGCGEE_-_TS_NT-TS_EGCGEE	1.41989	0.784966	1.80885	12	0.0955797	0.405501
Q8BX70	WT_NT-WT_EGCGEE_-_TS_NT-TS_EGCGEE	0.206821	0.234711	0.881172	16	0.39127	0.756587
Q8BXR1	WT_NT-WT_EGCGEE_-_TS_NT-TS_EGCGEE	0.0854101	0.138572	0.616359	19	0.544973	0.846394
Q8BXV2	WT_NT-WT_EGCGEE_-_TS_NT-TS_EGCGEE	-0.421349	0.315545	-1.33531	16	0.200463	0.55638
Q8BXZ1	WT_NT-WT_EGCGEE_-_TS_NT-TS_EGCGEE	0.238552	0.363451	0.656352	17	0.520384	0.834345
Q8BYI9	WT_NT-WT_EGCGEE_-_TS_NT-TS_EGCGEE	-0.0363044	0.0602962	-0.602101	483	0.547389	0.846565
Q8BYK6	WT_NT-WT_EGCGEE_-_TS_NT-TS_EGCGEE	0.728892	0.422899	1.72356	16	0.104053	0.416731
Q8BYM5	WT_NT-WT_EGCGEE_-_TS_NT-TS_EGCGEE	0.0645314	0.147398	0.437803	51	0.663378	0.896016
Q8BYR5	WT_NT-WT_EGCGEE_-_TS_NT-TS_EGCGEE	0.420171	0.329652	1.27459	14	0.223204	0.584754
Q8BZ98	WT_NT-WT_EGCGEE_-_TS_NT-TS_EGCGEE	0.164107	0.100975	1.62521	106	0.107087	0.419853
Q8BZA9	WT_NT-WT_EGCGEE_-_TS_NT-TS_EGCGEE	0.010308	0.207438	0.0496918	15	0.961024	0.986622
Q8C052	WT_NT-WT_EGCGEE_-_TS_NT-TS_EGCGEE	-0.494743	0.181625	-2.72398	14	0.0164646	0.160002
Q8C0C7	WT_NT-WT_EGCGEE_-_TS_NT-TS_EGCGEE	-0.0858945	0.166242	-0.516683	60	0.607277	0.876225
Q8C0E2	WT_NT-WT_EGCGEE_-_TS_NT-TS_EGCGEE	0.133879	0.118684	1.12803	114	0.261678	0.625715
Q8C0L0	WT_NT-WT_EGCGEE_-_TS_NT-TS_EGCGEE	-0.828851	0.405588	-2.04358	11	0.0656983	0.338005
Q8C0M9	WT_NT-WT_EGCGEE_-_TS_NT-TS_EGCGEE	0.0342248	0.0948326	0.360896	126	0.718781	0.912114
Q8C0Q4	WT_NT-WT_EGCGEE_-_TS_NT-TS_EGCGEE	0.0760547	0.436634	0.174184	11	0.864885	0.952626
Q8C145	WT_NT-WT_EGCGEE_-_TS_NT-TS_EGCGEE	-0.0847197	0.375945	-0.225352	10	0.826244	0.94761
Q8C163	WT_NT-WT_EGCGEE_-_TS_NT-TS_EGCGEE	0.440917	0.121231	3.63698	18	0.00188548	0.0369619
Q8C166	WT_NT-WT_EGCGEE_-_TS_NT-TS_EGCGEE	-0.0932007	0.33242	-0.28037	16	0.782786	0.935887
Q8C167	WT_NT-WT_EGCGEE_-_TS_NT-TS_EGCGEE	-0.0432207	0.326091	-0.132542	28	0.895504	0.960554
Q8C1A5	WT_NT-WT_EGCGEE_-_TS_NT-TS_EGCGEE	0.111817	0.202349	0.552594	54	0.582821	0.862288
Q8C1B7	WT_NT-WT_EGCGEE_-_TS_NT-TS_EGCGEE	-0.061541	0.112975	-0.544729	127	0.586896	0.866061
Q8C2Q3	WT_NT-WT_EGCGEE_-_TS_NT-TS_EGCGEE	0.0827498	0.189893	0.435769	27	0.666468	0.896016
Q8C3W1	WT_NT-WT_EGCGEE_-_TS_NT-TS_EGCGEE	0.434145	0.202697	2.14185	15	0.0490261	0.286273
Q8C419	WT_NT-WT_EGCGEE_-_TS_NT-TS_EGCGEE	-0.0137165	0.121093	-0.113272	60	0.910193	0.965069
Q8C437	WT_NT-WT_EGCGEE_-_TS_NT-TS_EGCGEE	0.313614	0.158044	1.98434	48	0.052951	0.297106
Q8C460	WT_NT-WT_EGCGEE_-_TS_NT-TS_EGCGEE	0.874415	0.341208	2.5627	15	0.0216456	0.183664
Q8C522	WT_NT-WT_EGCGEE_-_TS_NT-TS_EGCGEE	-0.266857	0.163691	-1.63024	12	0.128999	0.46196
Q8C570	WT_NT-WT_EGCGEE_-_TS_NT-TS_EGCGEE	0.214155	0.386765	0.553709	12	0.589947	0.866933
Q8C5H8	WT_NT-WT_EGCGEE_-_TS_NT-TS_EGCGEE	-0.199905	0.129923	-1.53865	15	0.144716	0.481337
Q8C6E0	WT_NT-WT_EGCGEE_-_TS_NT-TS_EGCGEE	0.251225	0.147037	1.70859	18	0.104713	0.417752
Q8C6I2	WT_NT-WT_EGCGEE_-_TS_NT-TS_EGCGEE	-0.0958741	0.312158	-0.307133	16	0.762703	0.926984
Q8C729	WT_NT-WT_EGCGEE_-_TS_NT-TS_EGCGEE	0.168688	0.100667	1.6757	12	0.119635	0.439548
Q8C754	WT_NT-WT_EGCGEE_-_TS_NT-TS_EGCGEE	0.368576	0.417265	0.883315	12	0.394418	0.759244
Q8C7M3	WT_NT-WT_EGCGEE_-_TS_NT-TS_EGCGEE	-0.0903653	0.214812	-0.420671	12	0.681431	0.899153
Q8C7R4	WT_NT-WT_EGCGEE_-_TS_NT-TS_EGCGEE	-0.0861562	0.454049	-0.189751	14	0.852228	0.949993
Q8C854	WT_NT-WT_EGCGEE_-_TS_NT-TS_EGCGEE	0.194668	0.0953782	2.04101	70	0.0450222	0.275862
Q8C878	WT_NT-WT_EGCGEE_-_TS_NT-TS_EGCGEE	-0.0558403	0.23186	-0.240837	16	0.812741	0.947342
Q8C8N2	WT_NT-WT_EGCGEE_-_TS_NT-TS_EGCGEE	-0.120279	0.148047	-0.812441	36	0.421879	0.77627
Q8C8R3	WT_NT-WT_EGCGEE_-_TS_NT-TS_EGCGEE	-0.0736511	0.0668531	-1.10169	911	0.270889	0.634328
Q8C8T8	WT_NT-WT_EGCGEE_-_TS_NT-TS_EGCGEE	0.141044	0.218479	0.645572	15	0.528309	0.837196
Q8CAA7	WT_NT-WT_EGCGEE_-_TS_NT-TS_EGCGEE	-0.179416	0.0951181	-1.88625	214	0.060616	0.32357
Q8CAQ8	WT_NT-WT_EGCGEE_-_TS_NT-TS_EGCGEE	-0.155269	0.0709946	-2.18705	261	0.0296267	0.217326
Q8CAY6	WT_NT-WT_EGCGEE_-_TS_NT-TS_EGCGEE	0.000448389	0.12938	0.00346567	87	0.997243	0.998588
Q8CBE3	WT_NT-WT_EGCGEE_-_TS_NT-TS_EGCGEE	-0.236362	0.13052	-1.81092	66	0.0747041	0.36294
Q8CBW3	WT_NT-WT_EGCGEE_-_TS_NT-TS_EGCGEE	-0.134265	0.116098	-1.15648	16	0.26446	0.627092
Q8CBY8	WT_NT-WT_EGCGEE_-_TS_NT-TS_EGCGEE	0.253134	0.299529	0.845108	18	0.409144	0.765549
Q8CC35	WT_NT-WT_EGCGEE_-_TS_NT-TS_EGCGEE	0.284869	0.106705	2.66969	31	0.0119766	0.130936
Q8CCB4	WT_NT-WT_EGCGEE_-_TS_NT-TS_EGCGEE	-0.0168492	0.309291	-0.0544767	13	0.957384	0.98524
Q8CCN5	WT_NT-WT_EGCGEE_-_TS_NT-TS_EGCGEE	0.114522	0.193405	0.592135	19	0.560741	0.852076
Q8CCT4	WT_NT-WT_EGCGEE_-_TS_NT-TS_EGCGEE	0.120838	0.310487	0.389189	13	0.703437	0.905272
Q8CDG3	WT_NT-WT_EGCGEE_-_TS_NT-TS_EGCGEE	-0.12877	0.347357	-0.370714	8	0.720475	0.912735
Q8CDN6	WT_NT-WT_EGCGEE_-_TS_NT-TS_EGCGEE	-0.137639	0.108192	-1.27218	79	0.207041	0.564743
Q8CEI1	WT_NT-WT_EGCGEE_-_TS_NT-TS_EGCGEE	-0.169101	0.425256	-0.397645	16	0.696147	0.902152
Q8CFE4	WT_NT-WT_EGCGEE_-_TS_NT-TS_EGCGEE	0.328138	0.391696	0.837736	11	0.420009	0.774615
Q8CFV4	WT_NT-WT_EGCGEE_-_TS_NT-TS_EGCGEE	0.139994	0.348926	0.401213	16	0.69357	0.900375
Q8CFV9	WT_NT-WT_EGCGEE_-_TS_NT-TS_EGCGEE	0.142625	0.351417	0.405855	14	0.690984	0.899153
Q8CG76	WT_NT-WT_EGCGEE_-_TS_NT-TS_EGCGEE	-0.112454	0.142844	-0.787252	35	0.436433	0.785221
Q8CGC7	WT_NT-WT_EGCGEE_-_TS_NT-TS_EGCGEE	0.0840433	0.13504	0.622359	88	0.535315	0.839522
Q8CGE9	WT_NT-WT_EGCGEE_-_TS_NT-TS_EGCGEE	0.413453	0.425353	0.972023	11	0.351929	0.72424
Q8CGF6	WT_NT-WT_EGCGEE_-_TS_NT-TS_EGCGEE	0.0421955	0.123137	0.342672	55	0.733151	0.918727
Q8CGK3	WT_NT-WT_EGCGEE_-_TS_NT-TS_EGCGEE	-0.0126505	0.141505	-0.0893996	120	0.928913	0.970303
Q8CGP2	WT_NT-WT_EGCGEE_-_TS_NT-TS_EGCGEE	0.809319	0.165571	4.88803	18	0.00011837	0.00489405
Q8CGP6	WT_NT-WT_EGCGEE_-_TS_NT-TS_EGCGEE	0.542992	0.370257	1.46653	16	0.161884	0.503589
Q8CGY8	WT_NT-WT_EGCGEE_-_TS_NT-TS_EGCGEE	-0.155515	0.137501	-1.13101	124	0.260235	0.623578
Q8CH72	WT_NT-WT_EGCGEE_-_TS_NT-TS_EGCGEE	0.647333	0.462301	1.40024	11	0.18901	0.540641
Q8CHC4	WT_NT-WT_EGCGEE_-_TS_NT-TS_EGCGEE	-0.0812699	0.0560881	-1.44897	545	0.147922	0.483089
Q8CHG7	WT_NT-WT_EGCGEE_-_TS_NT-TS_EGCGEE	0.0164691	0.0797411	0.206532	94	0.836822	0.949739
Q8CHH9	WT_NT-WT_EGCGEE_-_TS_NT-TS_EGCGEE	-0.143497	0.0873876	-1.64208	188	0.102245	0.415564
Q8CHP8	WT_NT-WT_EGCGEE_-_TS_NT-TS_EGCGEE	0.0186991	0.0976138	0.191563	120	0.848409	0.949993
Q8CHT0	WT_NT-WT_EGCGEE_-_TS_NT-TS_EGCGEE	-0.0855158	0.415008	-0.206058	13	0.839937	0.949739
Q8CHT1	WT_NT-WT_EGCGEE_-_TS_NT-TS_EGCGEE	-0.00949314	0.062853	-0.151037	16	0.881834	0.958749
Q8CHU3	WT_NT-WT_EGCGEE_-_TS_NT-TS_EGCGEE	0.199272	0.166082	1.19984	18	0.245756	0.606786
Q8CI32	WT_NT-WT_EGCGEE_-_TS_NT-TS_EGCGEE	0.241745	0.0685888	3.52455	13	0.00373409	0.0562339
Q8CI71	WT_NT-WT_EGCGEE_-_TS_NT-TS_EGCGEE	-0.533695	0.341654	-1.56209	14	0.140582	0.476753
Q8CI94	WT_NT-WT_EGCGEE_-_TS_NT-TS_EGCGEE	0.152086	0.0653682	2.3266	413	0.0204695	0.179029
Q8CIB5	WT_NT-WT_EGCGEE_-_TS_NT-TS_EGCGEE	-0.0230573	0.119809	-0.19245	52	0.848139	0.949993
Q8CIE6	WT_NT-WT_EGCGEE_-_TS_NT-TS_EGCGEE	0.234608	0.192912	1.21614	29	0.233739	0.598261
Q8CIG8	WT_NT-WT_EGCGEE_-_TS_NT-TS_EGCGEE	-0.365168	0.478767	-0.762726	13	0.459244	0.800246
Q8CIN4	WT_NT-WT_EGCGEE_-_TS_NT-TS_EGCGEE	0.0576488	0.173655	0.331972	16	0.744219	0.921762
Q8CJ19	WT_NT-WT_EGCGEE_-_TS_NT-TS_EGCGEE	0.176225	0.280418	0.628436	16	0.538586	0.841067
Q8CJH3	WT_NT-WT_EGCGEE_-_TS_NT-TS_EGCGEE	-0.0693982	0.160433	-0.432568	10	0.674509	0.897412
Q8JZN5	WT_NT-WT_EGCGEE_-_TS_NT-TS_EGCGEE	-0.0396603	0.286267	-0.138543	11	0.892315	0.958749
Q8JZP2	WT_NT-WT_EGCGEE_-_TS_NT-TS_EGCGEE	-0.334908	0.406332	-0.824223	16	0.42193	0.77627
Q8JZQ2	WT_NT-WT_EGCGEE_-_TS_NT-TS_EGCGEE	0.108078	0.221816	0.487244	53	0.628094	0.881115
Q8JZS0	WT_NT-WT_EGCGEE_-_TS_NT-TS_EGCGEE	0.0536523	0.543459	0.0987238	15	0.922665	0.97005
Q8JZU2	WT_NT-WT_EGCGEE_-_TS_NT-TS_EGCGEE	0.456712	0.166798	2.73811	14	0.0160144	0.158334
Q8K021	WT_NT-WT_EGCGEE_-_TS_NT-TS_EGCGEE	-0.144072	0.141159	-1.02064	111	0.309647	0.682964
Q8K045	WT_NT-WT_EGCGEE_-_TS_NT-TS_EGCGEE	-0.143008	0.347408	-0.411641	15	0.686424	0.899153
Q8K0S0	WT_NT-WT_EGCGEE_-_TS_NT-TS_EGCGEE	-0.4276	0.179933	-2.37644	57	0.0208624	0.181073
Q8K0T0	WT_NT-WT_EGCGEE_-_TS_NT-TS_EGCGEE	-0.0846893	0.0596467	-1.41985	309	0.156659	0.495019
Q8K0U4	WT_NT-WT_EGCGEE_-_TS_NT-TS_EGCGEE	-0.092607	0.0620645	-1.49211	403	0.136453	0.469431
Q8K183	WT_NT-WT_EGCGEE_-_TS_NT-TS_EGCGEE	0.0262728	0.125726	0.20897	160	0.834738	0.948148
Q8K1L5	WT_NT-WT_EGCGEE_-_TS_NT-TS_EGCGEE	0.527778	0.0980019	5.38538	16	6.06836e-05	0.00313624
Q8K1M6	WT_NT-WT_EGCGEE_-_TS_NT-TS_EGCGEE	-0.050723	0.052565	-0.964958	563	0.33498	0.71159
Q8K1Z0	WT_NT-WT_EGCGEE_-_TS_NT-TS_EGCGEE	-0.259835	0.0602188	-4.31485	35	0.000124414	0.00505212
Q8K212	WT_NT-WT_EGCGEE_-_TS_NT-TS_EGCGEE	-0.0201382	0.125195	-0.160855	115	0.87249	0.954784
Q8K221	WT_NT-WT_EGCGEE_-_TS_NT-TS_EGCGEE	-0.12832	0.157708	-0.813661	14	0.429461	0.783784
Q8K274	WT_NT-WT_EGCGEE_-_TS_NT-TS_EGCGEE	0.114832	0.147569	0.778157	38	0.441295	0.789071
Q8K2B3	WT_NT-WT_EGCGEE_-_TS_NT-TS_EGCGEE	-0.171577	0.0727793	-2.3575	339	0.0189663	0.171835
Q8K2C9	WT_NT-WT_EGCGEE_-_TS_NT-TS_EGCGEE	-0.290066	0.17554	-1.65242	34	0.107655	0.419911
Q8K2K6	WT_NT-WT_EGCGEE_-_TS_NT-TS_EGCGEE	0.219452	0.180439	1.21621	10	0.251833	0.615771
Q8K2P7	WT_NT-WT_EGCGEE_-_TS_NT-TS_EGCGEE	0.0625876	0.28344	0.220814	13	0.828667	0.94761
Q8K2Q7	WT_NT-WT_EGCGEE_-_TS_NT-TS_EGCGEE	0.0369023	0.647626	0.0569809	12	0.955498	0.984059
Q8K2T1	WT_NT-WT_EGCGEE_-_TS_NT-TS_EGCGEE	-0.452931	0.532593	-0.850427	15	0.408458	0.765549
Q8K310	WT_NT-WT_EGCGEE_-_TS_NT-TS_EGCGEE	0.185555	0.0869427	2.13423	219	0.0339357	0.238178
Q8K341	WT_NT-WT_EGCGEE_-_TS_NT-TS_EGCGEE	0.0995838	0.173003	0.575621	31	0.569027	0.856472
Q8K354	WT_NT-WT_EGCGEE_-_TS_NT-TS_EGCGEE	-0.119527	0.104845	-1.14003	13	0.274842	0.637096
Q8K386	WT_NT-WT_EGCGEE_-_TS_NT-TS_EGCGEE	0.0982503	0.434085	0.226339	9	0.825995	0.94761
Q8K3H0	WT_NT-WT_EGCGEE_-_TS_NT-TS_EGCGEE	-0.0505715	0.225373	-0.22439	34	0.823797	0.94761
Q8K3J1	WT_NT-WT_EGCGEE_-_TS_NT-TS_EGCGEE	0.121572	0.0801828	1.51619	38	0.137746	0.470323
Q8K3W0	WT_NT-WT_EGCGEE_-_TS_NT-TS_EGCGEE	0.271916	0.160632	1.69279	16	0.109873	0.421409
Q8K400	WT_NT-WT_EGCGEE_-_TS_NT-TS_EGCGEE	-0.150356	0.13278	-1.13236	51	0.262778	0.627036
Q8K406	WT_NT-WT_EGCGEE_-_TS_NT-TS_EGCGEE	-0.214553	0.574101	-0.373719	12	0.715132	0.910284
Q8K4F5	WT_NT-WT_EGCGEE_-_TS_NT-TS_EGCGEE	-0.0256857	0.509262	-0.0504372	9	0.960876	0.986622
Q8K4G5	WT_NT-WT_EGCGEE_-_TS_NT-TS_EGCGEE	0.139781	0.325439	0.429517	16	0.673275	0.896911
Q8K4X7	WT_NT-WT_EGCGEE_-_TS_NT-TS_EGCGEE	0.373632	0.465701	0.802299	12	0.437981	0.786705
Q8K4Z3	WT_NT-WT_EGCGEE_-_TS_NT-TS_EGCGEE	0.0579008	0.133583	0.433445	63	0.666172	0.896016
Q8K4Z5	WT_NT-WT_EGCGEE_-_TS_NT-TS_EGCGEE	0.0115084	0.342503	0.0336009	16	0.973611	0.993688
Q8K5B2	WT_NT-WT_EGCGEE_-_TS_NT-TS_EGCGEE	-0.426145	0.46451	-0.917407	13	0.375636	0.74467
Q8QZS1	WT_NT-WT_EGCGEE_-_TS_NT-TS_EGCGEE	-0.0545323	0.157764	-0.345658	86	0.730444	0.917581
Q8QZT1	WT_NT-WT_EGCGEE_-_TS_NT-TS_EGCGEE	-0.0626884	0.0694225	-0.902997	168	0.36782	0.738493
Q8QZT2	WT_NT-WT_EGCGEE_-_TS_NT-TS_EGCGEE	0.310369	0.279833	1.10912	10	0.293337	0.659791
Q8R001	WT_NT-WT_EGCGEE_-_TS_NT-TS_EGCGEE	-0.280495	0.169393	-1.65589	19	0.114167	0.429829
Q8R010	WT_NT-WT_EGCGEE_-_TS_NT-TS_EGCGEE	0.0885759	0.286179	0.309513	12	0.76224	0.926984
Q8R016	WT_NT-WT_EGCGEE_-_TS_NT-TS_EGCGEE	0.0203771	0.105044	0.193986	120	0.846515	0.949993
Q8R050	WT_NT-WT_EGCGEE_-_TS_NT-TS_EGCGEE	0.150978	0.117082	1.2895	19	0.2127	0.57105
Q8R071	WT_NT-WT_EGCGEE_-_TS_NT-TS_EGCGEE	0.033903	0.106965	0.316953	152	0.751714	0.923122
Q8R081	WT_NT-WT_EGCGEE_-_TS_NT-TS_EGCGEE	0.263692	0.0854121	3.08728	160	0.00238149	0.0432771
Q8R0A5	WT_NT-WT_EGCGEE_-_TS_NT-TS_EGCGEE	0.17262	0.0750394	2.30039	48	0.0258153	0.203943
Q8R0A7	WT_NT-WT_EGCGEE_-_TS_NT-TS_EGCGEE	-0.0630715	0.138194	-0.456397	98	0.649114	0.891895
Q8R0F8	WT_NT-WT_EGCGEE_-_TS_NT-TS_EGCGEE	0.254348	0.109435	2.32419	35	0.0260443	0.203943
Q8R0H9	WT_NT-WT_EGCGEE_-_TS_NT-TS_EGCGEE	0.630337	0.597178	1.05553	12	0.311973	0.684738
Q8R0P4	WT_NT-WT_EGCGEE_-_TS_NT-TS_EGCGEE	0.182987	0.453636	0.40338	15	0.69236	0.900187
Q8R0S2	WT_NT-WT_EGCGEE_-_TS_NT-TS_EGCGEE	-0.00601085	0.139632	-0.0430479	115	0.965738	0.988339
Q8R0Y6	WT_NT-WT_EGCGEE_-_TS_NT-TS_EGCGEE	0.0426875	0.0927215	0.460384	268	0.645614	0.888696
Q8R105	WT_NT-WT_EGCGEE_-_TS_NT-TS_EGCGEE	-0.0254624	0.379373	-0.0671171	13	0.94751	0.981164
Q8R123	WT_NT-WT_EGCGEE_-_TS_NT-TS_EGCGEE	0.348923	0.369062	0.945432	15	0.35942	0.730403
Q8R127	WT_NT-WT_EGCGEE_-_TS_NT-TS_EGCGEE	-0.0957577	0.22489	-0.425797	14	0.676729	0.898604
Q8R164	WT_NT-WT_EGCGEE_-_TS_NT-TS_EGCGEE	-0.152503	0.121793	-1.25214	86	0.213912	0.57158
Q8R191	WT_NT-WT_EGCGEE_-_TS_NT-TS_EGCGEE	0.140351	0.109378	1.28317	18	0.215707	0.573706
Q8R1B4	WT_NT-WT_EGCGEE_-_TS_NT-TS_EGCGEE	0.195664	0.139439	1.40322	41	0.168078	0.51009
Q8R1G2	WT_NT-WT_EGCGEE_-_TS_NT-TS_EGCGEE	-0.130364	0.114892	-1.13467	15	0.27432	0.637096
Q8R1I1	WT_NT-WT_EGCGEE_-_TS_NT-TS_EGCGEE	0.0230087	0.146659	0.156885	18	0.877081	0.957375
Q8R1N4	WT_NT-WT_EGCGEE_-_TS_NT-TS_EGCGEE	0.0975252	0.194065	0.502539	27	0.619363	0.877357
Q8R1Q8	WT_NT-WT_EGCGEE_-_TS_NT-TS_EGCGEE	0.0461437	0.112494	0.410186	170	0.682186	0.899153
Q8R1T1	WT_NT-WT_EGCGEE_-_TS_NT-TS_EGCGEE	0.144122	0.485518	0.296842	15	0.770658	0.931178
Q8R2R9	WT_NT-WT_EGCGEE_-_TS_NT-TS_EGCGEE	0.203325	0.132702	1.53219	68	0.130114	0.462494
Q8R2Y0	WT_NT-WT_EGCGEE_-_TS_NT-TS_EGCGEE	0.0905448	0.343536	0.263567	14	0.795953	0.942443
Q8R2Y8	WT_NT-WT_EGCGEE_-_TS_NT-TS_EGCGEE	-0.766892	0.34392	-2.22985	16	0.0404314	0.260456
Q8R307	WT_NT-WT_EGCGEE_-_TS_NT-TS_EGCGEE	2.03515	0.914473	2.22549	10	0.0502249	0.289143
Q8R317	WT_NT-WT_EGCGEE_-_TS_NT-TS_EGCGEE	0.664074	0.102735	6.46393	36	1.67466e-07	2.72012e-05
Q8R326	WT_NT-WT_EGCGEE_-_TS_NT-TS_EGCGEE	0.0222316	0.120644	0.184274	37	0.854805	0.949993
Q8R366	WT_NT-WT_EGCGEE_-_TS_NT-TS_EGCGEE	0.164651	0.101983	1.61449	110	0.109286	0.421409
Q8R395	WT_NT-WT_EGCGEE_-_TS_NT-TS_EGCGEE	0.195293	0.377692	0.517069	13	0.613792	0.876225
Q8R3F5	WT_NT-WT_EGCGEE_-_TS_NT-TS_EGCGEE	0.387051	0.41959	0.922452	12	0.374468	0.74467
Q8R3P0	WT_NT-WT_EGCGEE_-_TS_NT-TS_EGCGEE	-0.206497	0.0618954	-3.33623	11	0.00663758	0.0862507
Q8R3S6	WT_NT-WT_EGCGEE_-_TS_NT-TS_EGCGEE	-0.170074	0.337264	-0.504276	24	0.618665	0.877357
Q8R3V5	WT_NT-WT_EGCGEE_-_TS_NT-TS_EGCGEE	-0.142695	0.191586	-0.744813	87	0.458392	0.800246
Q8R3Z5	WT_NT-WT_EGCGEE_-_TS_NT-TS_EGCGEE	-0.173739	0.413039	-0.420636	13	0.680891	0.899153
Q8R404	WT_NT-WT_EGCGEE_-_TS_NT-TS_EGCGEE	0.29147	0.125605	2.32053	16	0.0338496	0.238178
Q8R464	WT_NT-WT_EGCGEE_-_TS_NT-TS_EGCGEE	-0.278743	0.154	-1.81002	103	0.0732079	0.360335
Q8R4E6	WT_NT-WT_EGCGEE_-_TS_NT-TS_EGCGEE	0.209555	0.343967	0.609229	8	0.559272	0.850692
Q8R4N0	WT_NT-WT_EGCGEE_-_TS_NT-TS_EGCGEE	-0.368213	0.152114	-2.42064	47	0.0194104	0.173777
Q8R4U7	WT_NT-WT_EGCGEE_-_TS_NT-TS_EGCGEE	-0.304965	0.206732	-1.47517	10	0.170944	0.512081
Q8R570	WT_NT-WT_EGCGEE_-_TS_NT-TS_EGCGEE	-0.122773	0.113427	-1.0824	160	0.280704	0.645421
Q8R574	WT_NT-WT_EGCGEE_-_TS_NT-TS_EGCGEE	0.111755	0.122388	0.913121	65	0.364553	0.735862
Q8R5C5	WT_NT-WT_EGCGEE_-_TS_NT-TS_EGCGEE	0.261694	0.180355	1.45099	76	0.150898	0.488807
Q8R5H1	WT_NT-WT_EGCGEE_-_TS_NT-TS_EGCGEE	-0.255914	0.200861	-1.27409	12	0.226755	0.59201
Q8R5H6	WT_NT-WT_EGCGEE_-_TS_NT-TS_EGCGEE	0.0571383	0.156959	0.364034	109	0.716538	0.910284
Q8R5J9	WT_NT-WT_EGCGEE_-_TS_NT-TS_EGCGEE	0.093434	0.264346	0.353454	16	0.728362	0.9166
Q8R5M8	WT_NT-WT_EGCGEE_-_TS_NT-TS_EGCGEE	-0.111765	0.105478	-1.0596	87	0.29226	0.659324
Q8VBV7	WT_NT-WT_EGCGEE_-_TS_NT-TS_EGCGEE	-0.0217509	0.10897	-0.199604	18	0.844028	0.949822
Q8VBY2	WT_NT-WT_EGCGEE_-_TS_NT-TS_EGCGEE	0.113278	0.225411	0.502539	29	0.619083	0.877357
Q8VBZ3	WT_NT-WT_EGCGEE_-_TS_NT-TS_EGCGEE	-0.639112	0.021874	-29.2178	12	1.61005e-12	1.22041e-09
Q8VCD6	WT_NT-WT_EGCGEE_-_TS_NT-TS_EGCGEE	0.0481715	0.159118	0.30274	30	0.764178	0.92828
Q8VCE6	WT_NT-WT_EGCGEE_-_TS_NT-TS_EGCGEE	-0.141748	0.160136	-0.885175	11	0.395	0.759244
Q8VCM8	WT_NT-WT_EGCGEE_-_TS_NT-TS_EGCGEE	0.337566	0.429626	0.785721	15	0.444266	0.789071
Q8VCT3	WT_NT-WT_EGCGEE_-_TS_NT-TS_EGCGEE	-0.0758926	0.130919	-0.579692	36	0.565733	0.856472
Q8VCW8	WT_NT-WT_EGCGEE_-_TS_NT-TS_EGCGEE	0.0521638	0.120409	0.433221	131	0.665567	0.896016
Q8VCX5	WT_NT-WT_EGCGEE_-_TS_NT-TS_EGCGEE	0.324004	0.244741	1.32387	15	0.205369	0.561985
Q8VCY8	WT_NT-WT_EGCGEE_-_TS_NT-TS_EGCGEE	-0.333529	0.235749	-1.41477	15	0.17756	0.523697
Q8VD04	WT_NT-WT_EGCGEE_-_TS_NT-TS_EGCGEE	0.215451	0.258484	0.833518	12	0.420834	0.775508
Q8VD33	WT_NT-WT_EGCGEE_-_TS_NT-TS_EGCGEE	-0.0183218	0.133893	-0.136839	15	0.892978	0.958749
Q8VD37	WT_NT-WT_EGCGEE_-_TS_NT-TS_EGCGEE	-0.0308768	0.111815	-0.276142	187	0.782744	0.935887
Q8VDD5	WT_NT-WT_EGCGEE_-_TS_NT-TS_EGCGEE	0.0508444	0.0799228	0.636168	316	0.525127	0.836475
Q8VDJ3	WT_NT-WT_EGCGEE_-_TS_NT-TS_EGCGEE	-0.0249772	0.0987796	-0.252858	33	0.801947	0.945461
Q8VDK1	WT_NT-WT_EGCGEE_-_TS_NT-TS_EGCGEE	-0.089765	0.535176	-0.16773	15	0.869036	0.954219
Q8VDM4	WT_NT-WT_EGCGEE_-_TS_NT-TS_EGCGEE	-0.0129839	0.0952757	-0.136277	171	0.891763	0.958749
Q8VDM6	WT_NT-WT_EGCGEE_-_TS_NT-TS_EGCGEE	-0.231199	0.264297	-0.87477	15	0.39549	0.759244
Q8VDN2	WT_NT-WT_EGCGEE_-_TS_NT-TS_EGCGEE	-0.0357803	0.0715291	-0.50022	302	0.617284	0.877209
Q8VDN4	WT_NT-WT_EGCGEE_-_TS_NT-TS_EGCGEE	0.589197	0.346183	1.70198	11	0.116816	0.433345
Q8VDP4	WT_NT-WT_EGCGEE_-_TS_NT-TS_EGCGEE	0.344386	0.249318	1.38131	16	0.186171	0.537252
Q8VDP6	WT_NT-WT_EGCGEE_-_TS_NT-TS_EGCGEE	-0.0202354	0.111213	-0.181951	15	0.858057	0.95006
Q8VDQ1	WT_NT-WT_EGCGEE_-_TS_NT-TS_EGCGEE	0.41488	0.076594	5.41661	30	7.18415e-06	0.00058003
Q8VDQ8	WT_NT-WT_EGCGEE_-_TS_NT-TS_EGCGEE	0.166794	0.0764427	2.18195	204	0.0302558	0.219814
Q8VE33	WT_NT-WT_EGCGEE_-_TS_NT-TS_EGCGEE	0.0799729	0.151013	0.529575	87	0.597755	0.872446
Q8VE47	WT_NT-WT_EGCGEE_-_TS_NT-TS_EGCGEE	0.208279	0.170021	1.22502	33	0.229241	0.596155
Q8VE62	WT_NT-WT_EGCGEE_-_TS_NT-TS_EGCGEE	0.0762175	0.322351	0.236442	14	0.816514	0.94761
Q8VE70	WT_NT-WT_EGCGEE_-_TS_NT-TS_EGCGEE	0.301069	0.0363637	8.27939	13	1.53258e-06	0.000183425
Q8VE88	WT_NT-WT_EGCGEE_-_TS_NT-TS_EGCGEE	-0.035692	0.383166	-0.0931502	15	0.927017	0.970199
Q8VEA4	WT_NT-WT_EGCGEE_-_TS_NT-TS_EGCGEE	-0.0833123	0.25501	-0.326702	16	0.748128	0.922301
Q8VED9	WT_NT-WT_EGCGEE_-_TS_NT-TS_EGCGEE	-0.0301659	0.121376	-0.248532	56	0.804632	0.946869
Q8VEH3	WT_NT-WT_EGCGEE_-_TS_NT-TS_EGCGEE	0.317611	0.122628	2.59002	14	0.0213884	0.182847
Q8VEH5	WT_NT-WT_EGCGEE_-_TS_NT-TS_EGCGEE	0.00722706	0.14957	0.0483188	69	0.961602	0.98677
Q8VEK0	WT_NT-WT_EGCGEE_-_TS_NT-TS_EGCGEE	-0.823877	0.334012	-2.46661	14	0.0271614	0.208665
Q8VEK3	WT_NT-WT_EGCGEE_-_TS_NT-TS_EGCGEE	0.166422	0.0789345	2.10835	254	0.0359802	0.245703
Q8VEM8	WT_NT-WT_EGCGEE_-_TS_NT-TS_EGCGEE	-0.0435777	0.110653	-0.393823	167	0.694214	0.900538
Q8VHH5	WT_NT-WT_EGCGEE_-_TS_NT-TS_EGCGEE	0.088788	0.134119	0.662006	54	0.510782	0.833826
Q8VHI6	WT_NT-WT_EGCGEE_-_TS_NT-TS_EGCGEE	0.0424331	0.150216	0.282481	31	0.779453	0.935126
Q8VHK5	WT_NT-WT_EGCGEE_-_TS_NT-TS_EGCGEE	-0.221804	0.214313	-1.03496	14	0.318237	0.691846
Q8VHL1	WT_NT-WT_EGCGEE_-_TS_NT-TS_EGCGEE	0.0966045	0.122083	0.7913	68	0.43152	0.785221
Q8VHQ9	WT_NT-WT_EGCGEE_-_TS_NT-TS_EGCGEE	-0.214134	0.236372	-0.905921	17	0.377639	0.745101
Q8VHW2	WT_NT-WT_EGCGEE_-_TS_NT-TS_EGCGEE	0.00212228	0.113457	0.0187055	68	0.985131	0.996472
Q8VIJ6	WT_NT-WT_EGCGEE_-_TS_NT-TS_EGCGEE	0.0990665	0.0782207	1.2665	180	0.206971	0.564743
Q8WTY4	WT_NT-WT_EGCGEE_-_TS_NT-TS_EGCGEE	-0.0283363	0.153879	-0.184147	35	0.854961	0.949993
Q91V09	WT_NT-WT_EGCGEE_-_TS_NT-TS_EGCGEE	-0.141941	0.164931	-0.860606	34	0.395483	0.759244
Q91V12	WT_NT-WT_EGCGEE_-_TS_NT-TS_EGCGEE	0.048785	0.0673165	0.724711	201	0.469472	0.806329
Q91V14	WT_NT-WT_EGCGEE_-_TS_NT-TS_EGCGEE	-0.182996	0.0927831	-1.9723	356	0.0493487	0.286273
Q91V41	WT_NT-WT_EGCGEE_-_TS_NT-TS_EGCGEE	-0.0699329	0.0841343	-0.831205	112	0.407626	0.765549
Q91V57	WT_NT-WT_EGCGEE_-_TS_NT-TS_EGCGEE	0.64489	0.282529	2.28257	13	0.0399288	0.258684
Q91V61	WT_NT-WT_EGCGEE_-_TS_NT-TS_EGCGEE	-0.116605	0.0751432	-1.55178	131	0.123128	0.447989
Q91V76	WT_NT-WT_EGCGEE_-_TS_NT-TS_EGCGEE	0.296077	0.189355	1.56361	18	0.135319	0.469431
Q91V92	WT_NT-WT_EGCGEE_-_TS_NT-TS_EGCGEE	0.0437609	0.0798145	0.548282	294	0.583914	0.863343
Q91VC7	WT_NT-WT_EGCGEE_-_TS_NT-TS_EGCGEE	-0.274372	0.644642	-0.425619	13	0.677347	0.898604
Q91VD9	WT_NT-WT_EGCGEE_-_TS_NT-TS_EGCGEE	-0.0716935	0.0599393	-1.1961	441	0.2323	0.596892
Q91VF2	WT_NT-WT_EGCGEE_-_TS_NT-TS_EGCGEE	-0.47522	0.751267	-0.632557	12	0.538889	0.841067
Q91VI7	WT_NT-WT_EGCGEE_-_TS_NT-TS_EGCGEE	0.0788289	0.0873998	0.901934	118	0.368929	0.738508
Q91VM5	WT_NT-WT_EGCGEE_-_TS_NT-TS_EGCGEE	0.290977	0.102101	2.8499	49	0.00638009	0.08448
Q91VM9	WT_NT-WT_EGCGEE_-_TS_NT-TS_EGCGEE	0.0857669	0.132924	0.645232	107	0.520158	0.834345
Q91VN4	WT_NT-WT_EGCGEE_-_TS_NT-TS_EGCGEE	-0.223291	0.10379	-2.15137	72	0.0348028	0.241006
Q91VR2	WT_NT-WT_EGCGEE_-_TS_NT-TS_EGCGEE	-0.182695	0.0898707	-2.03286	128	0.0441347	0.274965
Q91VR5	WT_NT-WT_EGCGEE_-_TS_NT-TS_EGCGEE	-0.00868969	0.110804	-0.078424	157	0.937591	0.975781
Q91VR7	WT_NT-WT_EGCGEE_-_TS_NT-TS_EGCGEE	0.434235	0.304713	1.42506	17	0.17224	0.514683
Q91VR8	WT_NT-WT_EGCGEE_-_TS_NT-TS_EGCGEE	0.0232832	0.143519	0.16223	16	0.873155	0.955053
Q91VT4	WT_NT-WT_EGCGEE_-_TS_NT-TS_EGCGEE	0.593588	0.37194	1.59593	16	0.130065	0.462494
Q91VW3	WT_NT-WT_EGCGEE_-_TS_NT-TS_EGCGEE	0.0554178	0.0917776	0.603827	71	0.547883	0.846565
Q91VW5	WT_NT-WT_EGCGEE_-_TS_NT-TS_EGCGEE	0.370455	0.544868	0.679898	9	0.513676	0.833965
Q91VZ6	WT_NT-WT_EGCGEE_-_TS_NT-TS_EGCGEE	-0.0174552	0.0854371	-0.204304	38	0.839206	0.949739
Q91W50	WT_NT-WT_EGCGEE_-_TS_NT-TS_EGCGEE	-0.164457	0.174447	-0.942734	29	0.353605	0.726375
Q91W61	WT_NT-WT_EGCGEE_-_TS_NT-TS_EGCGEE	0.762638	1.007	0.757338	10	0.466318	0.803285
Q91W69	WT_NT-WT_EGCGEE_-_TS_NT-TS_EGCGEE	0.398738	0.341433	1.16784	16	0.259982	0.623578
Q91W90	WT_NT-WT_EGCGEE_-_TS_NT-TS_EGCGEE	-0.267268	0.318693	-0.838638	14	0.415763	0.771073
Q91WC3	WT_NT-WT_EGCGEE_-_TS_NT-TS_EGCGEE	0.051699	0.0895571	0.577274	263	0.564248	0.854831
Q91WD5	WT_NT-WT_EGCGEE_-_TS_NT-TS_EGCGEE	-0.0220366	0.0990448	-0.222491	194	0.824166	0.94761
Q91WG7	WT_NT-WT_EGCGEE_-_TS_NT-TS_EGCGEE	0.0196107	0.144246	0.135953	73	0.892232	0.958749
Q91WJ8	WT_NT-WT_EGCGEE_-_TS_NT-TS_EGCGEE	-0.2777	0.480093	-0.578429	12	0.573671	0.856682
Q91WK2	WT_NT-WT_EGCGEE_-_TS_NT-TS_EGCGEE	0.372467	0.204047	1.8254	32	0.0772872	0.369225
Q91WK5	WT_NT-WT_EGCGEE_-_TS_NT-TS_EGCGEE	-0.213489	0.308011	-0.69312	31	0.493395	0.819468
Q91WQ3	WT_NT-WT_EGCGEE_-_TS_NT-TS_EGCGEE	0.219305	0.135581	1.61752	70	0.110263	0.421409
Q91WS0	WT_NT-WT_EGCGEE_-_TS_NT-TS_EGCGEE	-0.535072	0.140214	-3.81612	71	0.000286752	0.00922517
Q91X97	WT_NT-WT_EGCGEE_-_TS_NT-TS_EGCGEE	0.149895	0.197093	0.760531	53	0.450308	0.795403
Q91XF0	WT_NT-WT_EGCGEE_-_TS_NT-TS_EGCGEE	0.812609	0.291479	2.78788	16	0.0131664	0.139258
Q91XL9	WT_NT-WT_EGCGEE_-_TS_NT-TS_EGCGEE	0.235507	0.130538	1.80413	38	0.0791426	0.372225
Q91XM9	WT_NT-WT_EGCGEE_-_TS_NT-TS_EGCGEE	-0.00262378	0.0827273	-0.031716	206	0.974729	0.993962
Q91XQ0	WT_NT-WT_EGCGEE_-_TS_NT-TS_EGCGEE	-0.191558	0.54856	-0.349201	13	0.732529	0.918727
Q91XU3	WT_NT-WT_EGCGEE_-_TS_NT-TS_EGCGEE	-0.13364	0.190738	-0.700649	37	0.487905	0.817609
Q91XV3	WT_NT-WT_EGCGEE_-_TS_NT-TS_EGCGEE	0.411467	0.105279	3.90835	114	0.00015813	0.00619978
Q91YD9	WT_NT-WT_EGCGEE_-_TS_NT-TS_EGCGEE	0.0752342	0.324143	0.232102	15	0.819596	0.94761
Q91YE6	WT_NT-WT_EGCGEE_-_TS_NT-TS_EGCGEE	0.181565	0.190376	0.953716	34	0.346959	0.723117
Q91YM2	WT_NT-WT_EGCGEE_-_TS_NT-TS_EGCGEE	0.146222	0.660399	0.221414	14	0.827967	0.94761
Q91YP2	WT_NT-WT_EGCGEE_-_TS_NT-TS_EGCGEE	0.267272	0.0903022	2.95974	14	0.0103444	0.118544
Q91YQ5	WT_NT-WT_EGCGEE_-_TS_NT-TS_EGCGEE	-0.360193	0.166602	-2.162	86	0.0333959	0.237319
Q91YR1	WT_NT-WT_EGCGEE_-_TS_NT-TS_EGCGEE	-0.136418	0.11708	-1.16517	17	0.260041	0.623578
Q91YT0	WT_NT-WT_EGCGEE_-_TS_NT-TS_EGCGEE	-0.158181	0.07871	-2.00967	276	0.045439	0.276279
Q91Z31	WT_NT-WT_EGCGEE_-_TS_NT-TS_EGCGEE	0.0317783	0.133514	0.238015	53	0.812787	0.947342
Q91Z38	WT_NT-WT_EGCGEE_-_TS_NT-TS_EGCGEE	-0.289284	0.104443	-2.76978	7	0.0277028	0.20929
Q91Z53	WT_NT-WT_EGCGEE_-_TS_NT-TS_EGCGEE	-0.232729	0.181095	-1.28512	71	0.202926	0.55822
Q91Z61	WT_NT-WT_EGCGEE_-_TS_NT-TS_EGCGEE	-0.327988	0.18804	-1.74425	16	0.100292	0.412779
Q91ZA3	WT_NT-WT_EGCGEE_-_TS_NT-TS_EGCGEE	-0.178602	0.118223	-1.51072	97	0.134111	0.468463
Q91ZJ5	WT_NT-WT_EGCGEE_-_TS_NT-TS_EGCGEE	-0.0314907	0.094808	-0.332152	118	0.740364	0.919993
Q91ZP9	WT_NT-WT_EGCGEE_-_TS_NT-TS_EGCGEE	0.0036698	0.158047	0.0232196	48	0.981571	0.995581
Q91ZR1	WT_NT-WT_EGCGEE_-_TS_NT-TS_EGCGEE	0.195323	0.260541	0.749684	15	0.465041	0.802355
Q91ZX7	WT_NT-WT_EGCGEE_-_TS_NT-TS_EGCGEE	-0.114252	0.112554	-1.01509	116	0.312177	0.684738
Q91ZZ3	WT_NT-WT_EGCGEE_-_TS_NT-TS_EGCGEE	-0.068963	0.156578	-0.440439	19	0.664589	0.896016
Q920E5	WT_NT-WT_EGCGEE_-_TS_NT-TS_EGCGEE	0.173105	0.125746	1.37663	16	0.187586	0.538134
Q920I9	WT_NT-WT_EGCGEE_-_TS_NT-TS_EGCGEE	-0.374282	0.0850003	-4.4033	243	1.59849e-05	0.000982424
Q920N7	WT_NT-WT_EGCGEE_-_TS_NT-TS_EGCGEE	0.178586	0.372901	0.47891	11	0.641381	0.887285
Q920P5	WT_NT-WT_EGCGEE_-_TS_NT-TS_EGCGEE	-0.147211	0.175479	-0.838912	31	0.407941	0.765549
Q920Q4	WT_NT-WT_EGCGEE_-_TS_NT-TS_EGCGEE	0.523336	0.327843	1.5963	13	0.134434	0.46887
Q921C5	WT_NT-WT_EGCGEE_-_TS_NT-TS_EGCGEE	0.621405	0.383914	1.61861	16	0.125073	0.451407
Q921F2	WT_NT-WT_EGCGEE_-_TS_NT-TS_EGCGEE	-0.0248163	0.101304	-0.244967	89	0.807046	0.946869
Q921F4	WT_NT-WT_EGCGEE_-_TS_NT-TS_EGCGEE	0.212885	0.114668	1.85653	14	0.0845438	0.382973
Q921G7	WT_NT-WT_EGCGEE_-_TS_NT-TS_EGCGEE	-0.217337	0.162275	-1.33931	51	0.186408	0.537252
Q921H8	WT_NT-WT_EGCGEE_-_TS_NT-TS_EGCGEE	-0.355916	0.144202	-2.46818	34	0.0187678	0.171835
Q921I1	WT_NT-WT_EGCGEE_-_TS_NT-TS_EGCGEE	-0.249042	0.0632209	-3.93923	340	9.92144e-05	0.00442379
Q921J2	WT_NT-WT_EGCGEE_-_TS_NT-TS_EGCGEE	-0.0315308	0.164947	-0.191158	11	0.851885	0.949993
Q921M3	WT_NT-WT_EGCGEE_-_TS_NT-TS_EGCGEE	0.63359	0.236669	2.67712	9	0.0253253	0.202433
Q921M7	WT_NT-WT_EGCGEE_-_TS_NT-TS_EGCGEE	-0.0340825	0.102485	-0.33256	129	0.740007	0.919993
Q921Q7	WT_NT-WT_EGCGEE_-_TS_NT-TS_EGCGEE	-0.126066	0.464049	-0.271664	13	0.790146	0.940237
Q921W4	WT_NT-WT_EGCGEE_-_TS_NT-TS_EGCGEE	-0.366577	0.348652	-1.05141	11	0.315618	0.689191
Q922B1	WT_NT-WT_EGCGEE_-_TS_NT-TS_EGCGEE	-0.490119	0.342053	-1.43287	16	0.171144	0.512081
Q922B2	WT_NT-WT_EGCGEE_-_TS_NT-TS_EGCGEE	-0.155424	0.120965	-1.28487	76	0.20274	0.55822
Q922D8	WT_NT-WT_EGCGEE_-_TS_NT-TS_EGCGEE	-0.364146	0.0910298	-4.00029	32	0.000349944	0.0103347
Q922E4	WT_NT-WT_EGCGEE_-_TS_NT-TS_EGCGEE	-0.189241	0.173413	-1.09127	31	0.283562	0.649391
Q922F4	WT_NT-WT_EGCGEE_-_TS_NT-TS_EGCGEE	1.8361	0.374918	4.89734	13	0.000291474	0.00922517
Q922H2	WT_NT-WT_EGCGEE_-_TS_NT-TS_EGCGEE	-0.254721	0.295606	-0.861692	16	0.401587	0.764192
Q922J3	WT_NT-WT_EGCGEE_-_TS_NT-TS_EGCGEE	0.45943	0.30369	1.51282	12	0.156207	0.494941
Q922J6	WT_NT-WT_EGCGEE_-_TS_NT-TS_EGCGEE	0.352569	0.150886	2.33666	18	0.0312172	0.224646
Q922Q1	WT_NT-WT_EGCGEE_-_TS_NT-TS_EGCGEE	-0.589423	0.314702	-1.87296	15	0.0806958	0.374494
Q922Q4	WT_NT-WT_EGCGEE_-_TS_NT-TS_EGCGEE	-0.217611	0.193054	-1.1272	14	0.278606	0.643197
Q922Q8	WT_NT-WT_EGCGEE_-_TS_NT-TS_EGCGEE	0.287823	0.177592	1.62069	38	0.113353	0.429609
Q922Q9	WT_NT-WT_EGCGEE_-_TS_NT-TS_EGCGEE	-0.146353	0.316104	-0.462991	13	0.651026	0.892903
Q922R1	WT_NT-WT_EGCGEE_-_TS_NT-TS_EGCGEE	0.247171	0.286665	0.86223	14	0.403089	0.765549
Q922R5	WT_NT-WT_EGCGEE_-_TS_NT-TS_EGCGEE	0.678794	0.260113	2.60961	16	0.0189669	0.171835
Q922R8	WT_NT-WT_EGCGEE_-_TS_NT-TS_EGCGEE	0.325448	0.106035	3.06926	107	0.00271948	0.047385
Q922S4	WT_NT-WT_EGCGEE_-_TS_NT-TS_EGCGEE	0.0979212	0.0825649	1.18599	166	0.23732	0.600965
Q923D2	WT_NT-WT_EGCGEE_-_TS_NT-TS_EGCGEE	-0.338916	0.0954483	-3.55078	34	0.00114835	0.0258549
Q923G2	WT_NT-WT_EGCGEE_-_TS_NT-TS_EGCGEE	0.303166	0.375744	0.806841	14	0.433252	0.785221
Q923T9	WT_NT-WT_EGCGEE_-_TS_NT-TS_EGCGEE	0.0421625	0.0992315	0.42489	71	0.672202	0.896911
Q924L1	WT_NT-WT_EGCGEE_-_TS_NT-TS_EGCGEE	0.314287	0.635326	0.494686	16	0.627546	0.881115
Q924M7	WT_NT-WT_EGCGEE_-_TS_NT-TS_EGCGEE	-0.501151	0.129604	-3.8668	50	0.000319225	0.00967889
Q925I1	WT_NT-WT_EGCGEE_-_TS_NT-TS_EGCGEE	0.324185	0.173661	1.86677	31	0.071417	0.355366
Q925N0	WT_NT-WT_EGCGEE_-_TS_NT-TS_EGCGEE	-0.0919156	0.15961	-0.575876	69	0.566572	0.856472
Q93092	WT_NT-WT_EGCGEE_-_TS_NT-TS_EGCGEE	0.227177	0.139155	1.63255	122	0.105143	0.417754
Q99020	WT_NT-WT_EGCGEE_-_TS_NT-TS_EGCGEE	0.268979	0.138749	1.9386	66	0.0568278	0.307682
Q99104	WT_NT-WT_EGCGEE_-_TS_NT-TS_EGCGEE	0.392556	0.0860529	4.5618	355	6.99511e-06	0.00058003
Q99J08	WT_NT-WT_EGCGEE_-_TS_NT-TS_EGCGEE	-0.180786	0.189652	-0.953252	30	0.348081	0.723117
Q99J85	WT_NT-WT_EGCGEE_-_TS_NT-TS_EGCGEE	-0.206486	0.124976	-1.6522	56	0.104091	0.416731
Q99J99	WT_NT-WT_EGCGEE_-_TS_NT-TS_EGCGEE	0.541063	0.164657	3.286	47	0.00192608	0.0371179
Q99JA0	WT_NT-WT_EGCGEE_-_TS_NT-TS_EGCGEE	0.670598	0.339345	1.97616	13	0.0697509	0.350915
Q99JB2	WT_NT-WT_EGCGEE_-_TS_NT-TS_EGCGEE	0.0558595	0.144714	0.385998	51	0.701104	0.904032
Q99JF8	WT_NT-WT_EGCGEE_-_TS_NT-TS_EGCGEE	0.401977	0.326025	1.23297	14	0.237891	0.601072
Q99JG2	WT_NT-WT_EGCGEE_-_TS_NT-TS_EGCGEE	-0.415613	0.239835	-1.73291	16	0.102338	0.415564
Q99JI4	WT_NT-WT_EGCGEE_-_TS_NT-TS_EGCGEE	-0.0152126	0.212299	-0.0716565	32	0.943321	0.979198
Q99JI6	WT_NT-WT_EGCGEE_-_TS_NT-TS_EGCGEE	0.253346	0.339173	0.746953	15	0.46664	0.803285
Q99JP0	WT_NT-WT_EGCGEE_-_TS_NT-TS_EGCGEE	-0.093185	0.593694	-0.156958	11	0.878122	0.957721
Q99JP7	WT_NT-WT_EGCGEE_-_TS_NT-TS_EGCGEE	0.163308	0.119342	1.3684	90	0.174593	0.518309
Q99JR1	WT_NT-WT_EGCGEE_-_TS_NT-TS_EGCGEE	0.204884	0.142843	1.43433	57	0.156943	0.495019
Q99JX3	WT_NT-WT_EGCGEE_-_TS_NT-TS_EGCGEE	0.385601	0.204723	1.88353	17	0.0768521	0.36792
Q99JY0	WT_NT-WT_EGCGEE_-_TS_NT-TS_EGCGEE	0.0792399	0.120899	0.65542	90	0.513869	0.833965
Q99JY8	WT_NT-WT_EGCGEE_-_TS_NT-TS_EGCGEE	-0.259428	0.150183	-1.72741	19	0.100315	0.412779
Q99JY9	WT_NT-WT_EGCGEE_-_TS_NT-TS_EGCGEE	0.0240099	0.0730395	0.328725	265	0.742623	0.920899
Q99K46	WT_NT-WT_EGCGEE_-_TS_NT-TS_EGCGEE	-0.68103	0.271516	-2.50825	17	0.0225632	0.190033
Q99K48	WT_NT-WT_EGCGEE_-_TS_NT-TS_EGCGEE	0.018964	0.155725	0.121779	64	0.903456	0.963728
Q99K51	WT_NT-WT_EGCGEE_-_TS_NT-TS_EGCGEE	0.200865	0.150767	1.33229	104	0.185676	0.537252
Q99K85	WT_NT-WT_EGCGEE_-_TS_NT-TS_EGCGEE	-0.0630098	0.110525	-0.570095	105	0.569831	0.856472
Q99KB8	WT_NT-WT_EGCGEE_-_TS_NT-TS_EGCGEE	-0.152638	0.106183	-1.43751	107	0.153492	0.4923
Q99KC8	WT_NT-WT_EGCGEE_-_TS_NT-TS_EGCGEE	0.260745	0.258523	1.00859	16	0.32818	0.704416
Q99KE1	WT_NT-WT_EGCGEE_-_TS_NT-TS_EGCGEE	0.357282	0.0798484	4.47451	17	0.000333448	0.00997711
Q99KI0	WT_NT-WT_EGCGEE_-_TS_NT-TS_EGCGEE	0.0200236	0.0671022	0.298404	594	0.765499	0.928893
Q99KJ8	WT_NT-WT_EGCGEE_-_TS_NT-TS_EGCGEE	-0.0535873	0.0904024	-0.592764	145	0.554262	0.849321
Q99KK2	WT_NT-WT_EGCGEE_-_TS_NT-TS_EGCGEE	0.334898	0.291575	1.14858	19	0.264983	0.627169
Q99KK7	WT_NT-WT_EGCGEE_-_TS_NT-TS_EGCGEE	0.203717	0.212493	0.958702	23	0.347679	0.723117
Q99KN9	WT_NT-WT_EGCGEE_-_TS_NT-TS_EGCGEE	0.115578	0.229057	0.504582	9	0.625974	0.880545
Q99KP6	WT_NT-WT_EGCGEE_-_TS_NT-TS_EGCGEE	-0.106476	0.115391	-0.922741	14	0.371772	0.743544
Q99KQ4	WT_NT-WT_EGCGEE_-_TS_NT-TS_EGCGEE	0.318221	0.220738	1.44163	16	0.168694	0.51009
Q99KU0	WT_NT-WT_EGCGEE_-_TS_NT-TS_EGCGEE	0.216845	0.173357	1.25086	12	0.234825	0.598261
Q99KV1	WT_NT-WT_EGCGEE_-_TS_NT-TS_EGCGEE	0.0315509	0.225151	0.140133	15	0.89042	0.958749
Q99KX1	WT_NT-WT_EGCGEE_-_TS_NT-TS_EGCGEE	-0.281497	0.424283	-0.663464	14	0.51781	0.834345
Q99L04	WT_NT-WT_EGCGEE_-_TS_NT-TS_EGCGEE	0.376524	0.576031	0.653653	18	0.521599	0.834705
Q99L13	WT_NT-WT_EGCGEE_-_TS_NT-TS_EGCGEE	-0.00260874	0.108768	-0.0239844	88	0.980919	0.995581
Q99L43	WT_NT-WT_EGCGEE_-_TS_NT-TS_EGCGEE	0.479055	0.056807	8.43303	38	3.1084e-10	1.17808e-07
Q99L45	WT_NT-WT_EGCGEE_-_TS_NT-TS_EGCGEE	0.289824	0.153405	1.88928	33	0.0676682	0.344417
Q99L47	WT_NT-WT_EGCGEE_-_TS_NT-TS_EGCGEE	-0.0652849	0.0931145	-0.701125	69	0.485583	0.816575
Q99LB6	WT_NT-WT_EGCGEE_-_TS_NT-TS_EGCGEE	-0.169083	0.154373	-1.09529	19	0.28708	0.651001
Q99LC3	WT_NT-WT_EGCGEE_-_TS_NT-TS_EGCGEE	-0.0743302	0.0934617	-0.795301	157	0.427639	0.781713
Q99LC5	WT_NT-WT_EGCGEE_-_TS_NT-TS_EGCGEE	-0.0570724	0.112645	-0.506655	160	0.613094	0.876225
Q99LD4	WT_NT-WT_EGCGEE_-_TS_NT-TS_EGCGEE	0.263179	0.179514	1.46607	51	0.148769	0.484671
Q99LD8	WT_NT-WT_EGCGEE_-_TS_NT-TS_EGCGEE	-0.0218823	0.339993	-0.064361	14	0.949593	0.982427
Q99LD9	WT_NT-WT_EGCGEE_-_TS_NT-TS_EGCGEE	0.554563	0.324856	1.7071	14	0.109874	0.421409
Q99LF4	WT_NT-WT_EGCGEE_-_TS_NT-TS_EGCGEE	0.0609321	0.107949	0.564452	111	0.573585	0.856682
Q99LG2	WT_NT-WT_EGCGEE_-_TS_NT-TS_EGCGEE	0.0919639	0.162203	0.566969	61	0.572816	0.856682
Q99LI8	WT_NT-WT_EGCGEE_-_TS_NT-TS_EGCGEE	0.0493588	0.12229	0.40362	83	0.68753	0.899153
Q99LP6	WT_NT-WT_EGCGEE_-_TS_NT-TS_EGCGEE	0.138749	0.176559	0.785849	15	0.444193	0.789071
Q99LR1	WT_NT-WT_EGCGEE_-_TS_NT-TS_EGCGEE	0.16193	0.191315	0.846402	61	0.400637	0.763022
Q99LS3	WT_NT-WT_EGCGEE_-_TS_NT-TS_EGCGEE	0.477174	0.758903	0.628769	9	0.545126	0.846394
Q99LT0	WT_NT-WT_EGCGEE_-_TS_NT-TS_EGCGEE	0.218132	0.381846	0.571257	14	0.576881	0.858526
Q99LX0	WT_NT-WT_EGCGEE_-_TS_NT-TS_EGCGEE	0.129587	0.110443	1.17334	86	0.243899	0.604258
Q99LY9	WT_NT-WT_EGCGEE_-_TS_NT-TS_EGCGEE	-0.0995663	0.124439	-0.800122	70	0.426347	0.781235
Q99M71	WT_NT-WT_EGCGEE_-_TS_NT-TS_EGCGEE	0.0611319	0.139647	0.437759	51	0.663409	0.896016
Q99M87	WT_NT-WT_EGCGEE_-_TS_NT-TS_EGCGEE	0.345088	0.148706	2.3206	43	0.0251189	0.202433
Q99MI1	WT_NT-WT_EGCGEE_-_TS_NT-TS_EGCGEE	0.415423	0.569176	0.729867	14	0.477507	0.815203
Q99MK8	WT_NT-WT_EGCGEE_-_TS_NT-TS_EGCGEE	0.214334	0.159389	1.34472	10	0.20842	0.566788
Q99MN1	WT_NT-WT_EGCGEE_-_TS_NT-TS_EGCGEE	0.0764217	0.167186	0.457106	33	0.65059	0.892843
Q99MN9	WT_NT-WT_EGCGEE_-_TS_NT-TS_EGCGEE	0.00767807	0.08477	0.0905753	139	0.92796	0.970199
Q99MR0	WT_NT-WT_EGCGEE_-_TS_NT-TS_EGCGEE	0.386526	0.288256	1.34091	15	0.199902	0.55638
Q99MR6	WT_NT-WT_EGCGEE_-_TS_NT-TS_EGCGEE	-0.116307	0.0463802	-2.50768	14	0.0250913	0.202433
Q99MR8	WT_NT-WT_EGCGEE_-_TS_NT-TS_EGCGEE	-0.97169	0.428774	-2.26621	12	0.0427295	0.27066
Q99N28	WT_NT-WT_EGCGEE_-_TS_NT-TS_EGCGEE	-0.150935	0.0883478	-1.70842	145	0.0896991	0.394544
Q99NB1	WT_NT-WT_EGCGEE_-_TS_NT-TS_EGCGEE	0.192816	0.151399	1.27356	17	0.219957	0.579585
Q99NE5	WT_NT-WT_EGCGEE_-_TS_NT-TS_EGCGEE	0.24379	0.10981	2.2201	29	0.034387	0.239865
Q99NF2	WT_NT-WT_EGCGEE_-_TS_NT-TS_EGCGEE	0.387169	0.252684	1.53223	16	0.144999	0.481355
Q99P58	WT_NT-WT_EGCGEE_-_TS_NT-TS_EGCGEE	-0.262534	0.29413	-0.89258	13	0.388306	0.754063
Q99P72	WT_NT-WT_EGCGEE_-_TS_NT-TS_EGCGEE	-0.0166267	0.0727231	-0.228631	421	0.819267	0.94761
Q99PJ0	WT_NT-WT_EGCGEE_-_TS_NT-TS_EGCGEE	-0.0386081	0.115291	-0.334875	52	0.739067	0.919993
Q99PL6	WT_NT-WT_EGCGEE_-_TS_NT-TS_EGCGEE	0.556133	0.273935	2.03017	15	0.0604622	0.32357
Q99PT1	WT_NT-WT_EGCGEE_-_TS_NT-TS_EGCGEE	-0.0307871	0.0747058	-0.412111	113	0.681039	0.899153
Q99PU5	WT_NT-WT_EGCGEE_-_TS_NT-TS_EGCGEE	0.0416671	0.124869	0.333686	113	0.739235	0.919993
Q99PV0	WT_NT-WT_EGCGEE_-_TS_NT-TS_EGCGEE	-0.337623	0.256159	-1.31802	13	0.21025	0.567083
Q9CPP6	WT_NT-WT_EGCGEE_-_TS_NT-TS_EGCGEE	-0.120352	0.169336	-0.71073	54	0.48031	0.815931
Q9CPQ1	WT_NT-WT_EGCGEE_-_TS_NT-TS_EGCGEE	-0.0514985	0.0850305	-0.605647	69	0.546736	0.846565
Q9CPQ3	WT_NT-WT_EGCGEE_-_TS_NT-TS_EGCGEE	0.444451	0.152116	2.92179	16	0.00997905	0.115777
Q9CPQ8	WT_NT-WT_EGCGEE_-_TS_NT-TS_EGCGEE	-0.227033	0.0558404	-4.06574	38	0.000232232	0.00810804
Q9CPR4	WT_NT-WT_EGCGEE_-_TS_NT-TS_EGCGEE	0.0730413	0.182638	0.399923	54	0.690791	0.899153
Q9CPS6	WT_NT-WT_EGCGEE_-_TS_NT-TS_EGCGEE	-0.66429	0.206001	-3.22469	19	0.00446021	0.064602
Q9CPU0	WT_NT-WT_EGCGEE_-_TS_NT-TS_EGCGEE	-0.180993	0.0859886	-2.10485	147	0.0370054	0.248254
Q9CPU4	WT_NT-WT_EGCGEE_-_TS_NT-TS_EGCGEE	0.61427	0.244735	2.50994	33	0.0171585	0.164178
Q9CPV4	WT_NT-WT_EGCGEE_-_TS_NT-TS_EGCGEE	-0.0691474	0.0847369	-0.816024	183	0.415547	0.771073
Q9CPW0	WT_NT-WT_EGCGEE_-_TS_NT-TS_EGCGEE	0.324893	0.181058	1.79441	12	0.09796	0.411727
Q9CPW4	WT_NT-WT_EGCGEE_-_TS_NT-TS_EGCGEE	0.143822	0.13102	1.09771	47	0.277922	0.642514
Q9CPY7	WT_NT-WT_EGCGEE_-_TS_NT-TS_EGCGEE	-0.267915	0.0886523	-3.02209	223	0.00280375	0.048301
Q9CQ02	WT_NT-WT_EGCGEE_-_TS_NT-TS_EGCGEE	0.372138	0.328674	1.13224	10	0.283952	0.649604
Q9CQ54	WT_NT-WT_EGCGEE_-_TS_NT-TS_EGCGEE	-0.116675	0.146701	-0.795325	37	0.431497	0.785221
Q9CQ60	WT_NT-WT_EGCGEE_-_TS_NT-TS_EGCGEE	-0.0628271	0.171805	-0.365689	51	0.716109	0.910284
Q9CQ62	WT_NT-WT_EGCGEE_-_TS_NT-TS_EGCGEE	0.048488	0.154527	0.313783	12	0.759074	0.926037
Q9CQ65	WT_NT-WT_EGCGEE_-_TS_NT-TS_EGCGEE	-0.042429	0.301571	-0.140693	15	0.889984	0.958749
Q9CQ69	WT_NT-WT_EGCGEE_-_TS_NT-TS_EGCGEE	-0.163343	0.216485	-0.754522	16	0.461498	0.802329
Q9CQ75	WT_NT-WT_EGCGEE_-_TS_NT-TS_EGCGEE	-0.133247	0.25509	-0.522352	16	0.608583	0.876225
Q9CQ80	WT_NT-WT_EGCGEE_-_TS_NT-TS_EGCGEE	-0.323273	0.285187	-1.13355	15	0.274777	0.637096
Q9CQ85	WT_NT-WT_EGCGEE_-_TS_NT-TS_EGCGEE	0.392528	0.404917	0.969404	12	0.351477	0.72424
Q9CQ86	WT_NT-WT_EGCGEE_-_TS_NT-TS_EGCGEE	0.195186	0.157402	1.24005	18	0.230881	0.596624
Q9CQ91	WT_NT-WT_EGCGEE_-_TS_NT-TS_EGCGEE	-0.0667022	0.361808	-0.184358	16	0.856049	0.949993
Q9CQ92	WT_NT-WT_EGCGEE_-_TS_NT-TS_EGCGEE	-0.0434432	0.118937	-0.365262	55	0.716317	0.910284
Q9CQA1	WT_NT-WT_EGCGEE_-_TS_NT-TS_EGCGEE	0.111891	0.486744	0.229877	13	0.821765	0.94761
Q9CQA3	WT_NT-WT_EGCGEE_-_TS_NT-TS_EGCGEE	-0.218059	0.0949142	-2.29743	126	0.0232433	0.192201
Q9CQC7	WT_NT-WT_EGCGEE_-_TS_NT-TS_EGCGEE	-0.142432	0.146403	-0.972875	35	0.337291	0.713688
Q9CQD1	WT_NT-WT_EGCGEE_-_TS_NT-TS_EGCGEE	0.625586	0.127732	4.89765	14	0.000235326	0.00810804
Q9CQE1	WT_NT-WT_EGCGEE_-_TS_NT-TS_EGCGEE	0.138758	0.337021	0.411718	14	0.68678	0.899153
Q9CQE8	WT_NT-WT_EGCGEE_-_TS_NT-TS_EGCGEE	0.0433515	0.0973211	0.445448	31	0.659091	0.896016
Q9CQF3	WT_NT-WT_EGCGEE_-_TS_NT-TS_EGCGEE	0.381853	0.302538	1.26217	16	0.224978	0.588046
Q9CQF9	WT_NT-WT_EGCGEE_-_TS_NT-TS_EGCGEE	-0.185901	0.350034	-0.531096	25	0.600039	0.872446
Q9CQH3	WT_NT-WT_EGCGEE_-_TS_NT-TS_EGCGEE	0.405391	0.0841069	4.81995	30	3.87188e-05	0.00214748
Q9CQH7	WT_NT-WT_EGCGEE_-_TS_NT-TS_EGCGEE	-0.303416	0.198061	-1.53193	56	0.131169	0.462494
Q9CQI3	WT_NT-WT_EGCGEE_-_TS_NT-TS_EGCGEE	0.101283	0.238533	0.424609	58	0.672693	0.896911
Q9CQI6	WT_NT-WT_EGCGEE_-_TS_NT-TS_EGCGEE	0.151274	0.109819	1.37748	72	0.172631	0.515083
Q9CQJ6	WT_NT-WT_EGCGEE_-_TS_NT-TS_EGCGEE	0.210636	0.242612	0.868201	14	0.399923	0.762652
Q9CQJ8	WT_NT-WT_EGCGEE_-_TS_NT-TS_EGCGEE	-0.179249	0.151841	-1.1805	56	0.24279	0.603392
Q9CQM5	WT_NT-WT_EGCGEE_-_TS_NT-TS_EGCGEE	-0.0572103	0.130305	-0.439049	34	0.663404	0.896016
Q9CQM9	WT_NT-WT_EGCGEE_-_TS_NT-TS_EGCGEE	-0.00209144	0.173334	-0.0120659	42	0.99043	0.996475
Q9CQN1	WT_NT-WT_EGCGEE_-_TS_NT-TS_EGCGEE	0.109066	0.142548	0.765118	29	0.450384	0.795403
Q9CQP2	WT_NT-WT_EGCGEE_-_TS_NT-TS_EGCGEE	0.39674	0.19017	2.08624	14	0.0557324	0.304057
Q9CQQ7	WT_NT-WT_EGCGEE_-_TS_NT-TS_EGCGEE	0.0635757	0.133298	0.476943	151	0.634092	0.884416
Q9CQR2	WT_NT-WT_EGCGEE_-_TS_NT-TS_EGCGEE	-0.227517	0.108985	-2.0876	36	0.0439725	0.274965
Q9CQR4	WT_NT-WT_EGCGEE_-_TS_NT-TS_EGCGEE	0.248156	0.0796018	3.11747	51	0.00299562	0.0505978
Q9CQS8	WT_NT-WT_EGCGEE_-_TS_NT-TS_EGCGEE	0.114418	0.199731	0.572861	15	0.575226	0.856682
Q9CQV6	WT_NT-WT_EGCGEE_-_TS_NT-TS_EGCGEE	0.0610703	0.150775	0.405042	16	0.69081	0.899153
Q9CQV8	WT_NT-WT_EGCGEE_-_TS_NT-TS_EGCGEE	0.127528	0.0976703	1.3057	114	0.194283	0.546106
Q9CQW1	WT_NT-WT_EGCGEE_-_TS_NT-TS_EGCGEE	0.042639	0.201391	0.211723	19	0.834578	0.948148
Q9CQW2	WT_NT-WT_EGCGEE_-_TS_NT-TS_EGCGEE	0.010467	0.166934	0.0627011	37	0.950342	0.982755
Q9CQX2	WT_NT-WT_EGCGEE_-_TS_NT-TS_EGCGEE	-0.288593	0.286302	-1.008	30	0.321514	0.694186
Q9CQX8	WT_NT-WT_EGCGEE_-_TS_NT-TS_EGCGEE	0.804465	0.248375	3.23891	29	0.00300383	0.0505978
Q9CQZ1	WT_NT-WT_EGCGEE_-_TS_NT-TS_EGCGEE	0.231369	0.116296	1.98948	38	0.0538812	0.298116
Q9CQZ5	WT_NT-WT_EGCGEE_-_TS_NT-TS_EGCGEE	-0.186431	0.241977	-0.77045	17	0.451608	0.796709
Q9CQZ6	WT_NT-WT_EGCGEE_-_TS_NT-TS_EGCGEE	0.240724	0.139247	1.72875	15	0.104375	0.417131
Q9CR00	WT_NT-WT_EGCGEE_-_TS_NT-TS_EGCGEE	-0.0749517	0.136347	-0.549714	17	0.589665	0.866933
Q9CR16	WT_NT-WT_EGCGEE_-_TS_NT-TS_EGCGEE	0.118978	0.0852686	1.39534	147	0.165018	0.508005
Q9CR20	WT_NT-WT_EGCGEE_-_TS_NT-TS_EGCGEE	-0.107601	0.35902	-0.299708	13	0.769138	0.930454
Q9CR21	WT_NT-WT_EGCGEE_-_TS_NT-TS_EGCGEE	0.427034	0.159316	2.68043	19	0.0148005	0.149584
Q9CR26	WT_NT-WT_EGCGEE_-_TS_NT-TS_EGCGEE	0.0498594	0.092594	0.538473	35	0.593659	0.869832
Q9CR29	WT_NT-WT_EGCGEE_-_TS_NT-TS_EGCGEE	0.231644	0.282787	0.819148	16	0.424736	0.77954
Q9CR51	WT_NT-WT_EGCGEE_-_TS_NT-TS_EGCGEE	-0.300896	0.18614	-1.6165	32	0.115803	0.431348
Q9CR57	WT_NT-WT_EGCGEE_-_TS_NT-TS_EGCGEE	-0.239639	0.162471	-1.47496	52	0.146253	0.481998
Q9CR61	WT_NT-WT_EGCGEE_-_TS_NT-TS_EGCGEE	-0.849267	0.142791	-5.94763	35	9.05012e-07	0.000114333
Q9CR62	WT_NT-WT_EGCGEE_-_TS_NT-TS_EGCGEE	0.167169	0.129271	1.29317	146	0.197994	0.55244
Q9CR68	WT_NT-WT_EGCGEE_-_TS_NT-TS_EGCGEE	0.00155914	0.0863986	0.0180459	128	0.98563	0.996472
Q9CR86	WT_NT-WT_EGCGEE_-_TS_NT-TS_EGCGEE	0.272391	0.663133	0.410764	15	0.687053	0.899153
Q9CR95	WT_NT-WT_EGCGEE_-_TS_NT-TS_EGCGEE	0.146796	0.135637	1.08227	72	0.282745	0.648802
Q9CRB6	WT_NT-WT_EGCGEE_-_TS_NT-TS_EGCGEE	-0.42126	0.092005	-4.57867	31	7.15841e-05	0.00361738
Q9CRB9	WT_NT-WT_EGCGEE_-_TS_NT-TS_EGCGEE	-0.323053	0.103983	-3.1068	52	0.00306182	0.0511954
Q9CRD0	WT_NT-WT_EGCGEE_-_TS_NT-TS_EGCGEE	0.425497	0.396318	1.07362	12	0.304107	0.673359
Q9CRY7	WT_NT-WT_EGCGEE_-_TS_NT-TS_EGCGEE	0.31501	0.11502	2.73875	16	0.0145669	0.148544
Q9CS42	WT_NT-WT_EGCGEE_-_TS_NT-TS_EGCGEE	-0.187633	0.309999	-0.605271	15	0.554047	0.849321
Q9CS84	WT_NT-WT_EGCGEE_-_TS_NT-TS_EGCGEE	-0.177467	0.178434	-0.994579	17	0.333888	0.711338
Q9CT10	WT_NT-WT_EGCGEE_-_TS_NT-TS_EGCGEE	-0.476056	0.328866	-1.44757	14	0.169759	0.510392
Q9CTY5	WT_NT-WT_EGCGEE_-_TS_NT-TS_EGCGEE	0.118703	0.290735	0.408287	14	0.689239	0.899153
Q9CVB6	WT_NT-WT_EGCGEE_-_TS_NT-TS_EGCGEE	-0.149858	0.120385	-1.24482	241	0.214405	0.57158
Q9CWF2	WT_NT-WT_EGCGEE_-_TS_NT-TS_EGCGEE	0.134815	0.267821	0.503378	16	0.621558	0.877357
Q9CWJ9	WT_NT-WT_EGCGEE_-_TS_NT-TS_EGCGEE	-0.0586603	0.109347	-0.536462	153	0.592418	0.868574
Q9CWK8	WT_NT-WT_EGCGEE_-_TS_NT-TS_EGCGEE	0.806552	0.300732	2.68196	14	0.0178767	0.166605
Q9CWM4	WT_NT-WT_EGCGEE_-_TS_NT-TS_EGCGEE	-0.121419	0.375236	-0.323582	14	0.751038	0.923122
Q9CWS0	WT_NT-WT_EGCGEE_-_TS_NT-TS_EGCGEE	-0.119943	0.0726322	-1.65138	165	0.100563	0.412779
Q9CWZ7	WT_NT-WT_EGCGEE_-_TS_NT-TS_EGCGEE	-0.2306	0.0780989	-2.95266	187	0.00355457	0.0546155
Q9CX34	WT_NT-WT_EGCGEE_-_TS_NT-TS_EGCGEE	0.0154461	0.136322	0.113305	122	0.909975	0.965069
Q9CX86	WT_NT-WT_EGCGEE_-_TS_NT-TS_EGCGEE	0.178505	0.116733	1.52917	32	0.136049	0.469431
Q9CXI5	WT_NT-WT_EGCGEE_-_TS_NT-TS_EGCGEE	-1.16432	0.59542	-1.95546	10	0.079029	0.372225
Q9CXJ4	WT_NT-WT_EGCGEE_-_TS_NT-TS_EGCGEE	0.0638167	0.419344	0.152182	9	0.8824	0.958749
Q9CXW3	WT_NT-WT_EGCGEE_-_TS_NT-TS_EGCGEE	-0.107586	0.111366	-0.966056	71	0.337295	0.713688
Q9CXW4	WT_NT-WT_EGCGEE_-_TS_NT-TS_EGCGEE	-0.000780234	0.117105	-0.00666267	19	0.994753	0.998048
Q9CXY6	WT_NT-WT_EGCGEE_-_TS_NT-TS_EGCGEE	0.328139	0.0660272	4.96976	38	1.45912e-05	0.000921675
Q9CXZ1	WT_NT-WT_EGCGEE_-_TS_NT-TS_EGCGEE	0.155422	0.321637	0.483221	16	0.635484	0.884416
Q9CY27	WT_NT-WT_EGCGEE_-_TS_NT-TS_EGCGEE	0.407777	0.312567	1.30461	16	0.21048	0.567083
Q9CY50	WT_NT-WT_EGCGEE_-_TS_NT-TS_EGCGEE	-0.243987	0.373113	-0.653923	12	0.525495	0.836475
Q9CY58	WT_NT-WT_EGCGEE_-_TS_NT-TS_EGCGEE	-0.0569939	0.147186	-0.387224	49	0.700267	0.904032
Q9CY64	WT_NT-WT_EGCGEE_-_TS_NT-TS_EGCGEE	0.251954	0.289496	0.870319	16	0.396996	0.760931
Q9CYG7	WT_NT-WT_EGCGEE_-_TS_NT-TS_EGCGEE	-0.0166434	0.118535	-0.140409	92	0.888644	0.958749
Q9CYH2	WT_NT-WT_EGCGEE_-_TS_NT-TS_EGCGEE	0.293595	0.0704299	4.16861	31	0.000228135	0.00810804
Q9CYR0	WT_NT-WT_EGCGEE_-_TS_NT-TS_EGCGEE	-0.30732	0.100306	-3.06383	14	0.0084156	0.104006
Q9CYR6	WT_NT-WT_EGCGEE_-_TS_NT-TS_EGCGEE	-0.368295	0.157151	-2.34357	16	0.0323441	0.231291
Q9CYS6	WT_NT-WT_EGCGEE_-_TS_NT-TS_EGCGEE	0.138351	0.314127	0.44043	11	0.668155	0.896213
Q9CYT6	WT_NT-WT_EGCGEE_-_TS_NT-TS_EGCGEE	-0.0979873	0.0756035	-1.29607	219	0.196316	0.55046
Q9CYW4	WT_NT-WT_EGCGEE_-_TS_NT-TS_EGCGEE	0.185772	0.263785	0.704254	40	0.485355	0.816575
Q9CYZ2	WT_NT-WT_EGCGEE_-_TS_NT-TS_EGCGEE	-0.0974034	0.114781	-0.848603	55	0.399781	0.762652
Q9CZ04	WT_NT-WT_EGCGEE_-_TS_NT-TS_EGCGEE	0.0929733	0.192443	0.483122	16	0.635553	0.884416
Q9CZ13	WT_NT-WT_EGCGEE_-_TS_NT-TS_EGCGEE	-0.11885	0.0919903	-1.29199	190	0.197931	0.55244
Q9CZ30	WT_NT-WT_EGCGEE_-_TS_NT-TS_EGCGEE	0.0952384	0.0938689	1.01459	174	0.311711	0.684738
Q9CZ42	WT_NT-WT_EGCGEE_-_TS_NT-TS_EGCGEE	-0.049462	0.177483	-0.278685	73	0.781274	0.935887
Q9CZ44	WT_NT-WT_EGCGEE_-_TS_NT-TS_EGCGEE	-0.0308973	0.0692987	-0.445856	174	0.656255	0.896016
Q9CZA6	WT_NT-WT_EGCGEE_-_TS_NT-TS_EGCGEE	0.426953	0.46059	0.926969	15	0.368618	0.738508
Q9CZB0	WT_NT-WT_EGCGEE_-_TS_NT-TS_EGCGEE	0.154631	0.380194	0.406716	14	0.690366	0.899153
Q9CZC8	WT_NT-WT_EGCGEE_-_TS_NT-TS_EGCGEE	-0.00885595	0.0608924	-0.145436	149	0.884563	0.958749
Q9CZD3	WT_NT-WT_EGCGEE_-_TS_NT-TS_EGCGEE	-0.295643	0.172578	-1.7131	16	0.106001	0.417757
Q9CZJ2	WT_NT-WT_EGCGEE_-_TS_NT-TS_EGCGEE	0.148048	0.173864	0.851517	16	0.407047	0.765549
Q9CZM2	WT_NT-WT_EGCGEE_-_TS_NT-TS_EGCGEE	0.801978	0.212543	3.77325	35	0.000598348	0.0149521
Q9CZR8	WT_NT-WT_EGCGEE_-_TS_NT-TS_EGCGEE	0.192289	0.148132	1.29809	33	0.203257	0.55822
Q9CZS1	WT_NT-WT_EGCGEE_-_TS_NT-TS_EGCGEE	0.16472	0.145572	1.13154	36	0.265308	0.627169
Q9CZT8	WT_NT-WT_EGCGEE_-_TS_NT-TS_EGCGEE	0.170263	0.12397	1.37343	64	0.174411	0.518309
Q9CZU6	WT_NT-WT_EGCGEE_-_TS_NT-TS_EGCGEE	0.0877931	0.0880189	0.997435	270	0.319447	0.693768
Q9CZW4	WT_NT-WT_EGCGEE_-_TS_NT-TS_EGCGEE	0.0715813	0.0989811	0.723181	16	0.480008	0.815931
Q9CZW5	WT_NT-WT_EGCGEE_-_TS_NT-TS_EGCGEE	0.0482922	0.0963297	0.501322	169	0.616797	0.877209
Q9CZX0	WT_NT-WT_EGCGEE_-_TS_NT-TS_EGCGEE	-0.11569	0.446144	-0.259312	11	0.800183	0.944275
Q9CZX8	WT_NT-WT_EGCGEE_-_TS_NT-TS_EGCGEE	-0.0635303	0.138177	-0.459776	35	0.64852	0.891895
Q9D023	WT_NT-WT_EGCGEE_-_TS_NT-TS_EGCGEE	0.241604	0.0703726	3.43321	32	0.00166748	0.0338558
Q9D051	WT_NT-WT_EGCGEE_-_TS_NT-TS_EGCGEE	-0.000831646	0.0705277	-0.0117918	262	0.990601	0.996475
Q9D061	WT_NT-WT_EGCGEE_-_TS_NT-TS_EGCGEE	0.0955062	0.310543	0.307546	15	0.762657	0.926984
Q9D0E1	WT_NT-WT_EGCGEE_-_TS_NT-TS_EGCGEE	-0.034947	0.137054	-0.254987	154	0.799073	0.943944
Q9D0F9	WT_NT-WT_EGCGEE_-_TS_NT-TS_EGCGEE	-0.031436	0.0840078	-0.374204	279	0.708537	0.907726
Q9D0I9	WT_NT-WT_EGCGEE_-_TS_NT-TS_EGCGEE	-0.308161	0.0949084	-3.24693	16	0.00505357	0.0718239
Q9D0J8	WT_NT-WT_EGCGEE_-_TS_NT-TS_EGCGEE	0.0260908	0.628423	0.0415179	16	0.967397	0.989591
Q9D0K2	WT_NT-WT_EGCGEE_-_TS_NT-TS_EGCGEE	0.157135	0.0762707	2.06022	197	0.0406916	0.260656
Q9D0L7	WT_NT-WT_EGCGEE_-_TS_NT-TS_EGCGEE	-0.291115	0.257137	-1.13214	13	0.278027	0.642514
Q9D0L8	WT_NT-WT_EGCGEE_-_TS_NT-TS_EGCGEE	0.116824	0.16068	0.72706	14	0.479172	0.815596
Q9D0M1	WT_NT-WT_EGCGEE_-_TS_NT-TS_EGCGEE	0.0742345	0.20153	0.368355	13	0.718537	0.912114
Q9D0M3	WT_NT-WT_EGCGEE_-_TS_NT-TS_EGCGEE	-0.286208	0.105777	-2.70578	108	0.00792115	0.0989709
Q9D0M5	WT_NT-WT_EGCGEE_-_TS_NT-TS_EGCGEE	0.166741	0.0810383	2.05756	17	0.0553066	0.304057
Q9D0R2	WT_NT-WT_EGCGEE_-_TS_NT-TS_EGCGEE	0.486734	0.125953	3.86441	30	0.000553505	0.0143031
Q9D0S9	WT_NT-WT_EGCGEE_-_TS_NT-TS_EGCGEE	-0.365105	0.188164	-1.94036	18	0.0681657	0.345231
Q9D154	WT_NT-WT_EGCGEE_-_TS_NT-TS_EGCGEE	-0.451383	0.134154	-3.36466	86	0.00114668	0.0258549
Q9D164	WT_NT-WT_EGCGEE_-_TS_NT-TS_EGCGEE	-0.11888	0.239038	-0.497326	16	0.625724	0.880545
Q9D172	WT_NT-WT_EGCGEE_-_TS_NT-TS_EGCGEE	-0.444915	0.0918831	-4.84219	112	4.14708e-06	0.00041002
Q9D1A2	WT_NT-WT_EGCGEE_-_TS_NT-TS_EGCGEE	0.0231808	0.0996528	0.232615	216	0.81628	0.94761
Q9D1D4	WT_NT-WT_EGCGEE_-_TS_NT-TS_EGCGEE	0.0591449	0.343864	0.172001	16	0.865594	0.952626
Q9D1E6	WT_NT-WT_EGCGEE_-_TS_NT-TS_EGCGEE	-0.217112	0.241153	-0.900309	19	0.379226	0.745101
Q9D1G1	WT_NT-WT_EGCGEE_-_TS_NT-TS_EGCGEE	0.0798054	0.131467	0.607039	30	0.548392	0.846565
Q9D1G5	WT_NT-WT_EGCGEE_-_TS_NT-TS_EGCGEE	0.229277	0.344087	0.666334	13	0.516849	0.834345
Q9D1H7	WT_NT-WT_EGCGEE_-_TS_NT-TS_EGCGEE	0.0598718	0.241533	0.247882	16	0.807379	0.946869
Q9D1I5	WT_NT-WT_EGCGEE_-_TS_NT-TS_EGCGEE	0.718992	0.462301	1.55525	16	0.139443	0.474692
Q9D1K2	WT_NT-WT_EGCGEE_-_TS_NT-TS_EGCGEE	-0.0449652	0.125785	-0.357478	95	0.721527	0.913051
Q9D1L9	WT_NT-WT_EGCGEE_-_TS_NT-TS_EGCGEE	0.369656	0.254364	1.45326	15	0.166753	0.508302
Q9D1M0	WT_NT-WT_EGCGEE_-_TS_NT-TS_EGCGEE	0.14534	0.165287	0.879319	51	0.383353	0.748857
Q9D1P4	WT_NT-WT_EGCGEE_-_TS_NT-TS_EGCGEE	0.195826	0.130568	1.4998	105	0.136668	0.46946
Q9D1Q6	WT_NT-WT_EGCGEE_-_TS_NT-TS_EGCGEE	0.125181	0.157229	0.796172	12	0.441399	0.789071
Q9D1T0	WT_NT-WT_EGCGEE_-_TS_NT-TS_EGCGEE	-0.298411	0.234493	-1.27258	19	0.218521	0.577809
Q9D1X0	WT_NT-WT_EGCGEE_-_TS_NT-TS_EGCGEE	-0.257774	0.200124	-1.28807	26	0.209067	0.566788
Q9D289	WT_NT-WT_EGCGEE_-_TS_NT-TS_EGCGEE	0.475119	0.520751	0.912373	16	0.375115	0.74467
Q9D2G2	WT_NT-WT_EGCGEE_-_TS_NT-TS_EGCGEE	0.1209	0.0827129	1.46169	157	0.145826	0.481989
Q9D2M8	WT_NT-WT_EGCGEE_-_TS_NT-TS_EGCGEE	0.0443193	0.0988568	0.448318	38	0.656469	0.896016
Q9D2N4	WT_NT-WT_EGCGEE_-_TS_NT-TS_EGCGEE	0.09027	0.130664	0.690857	16	0.499557	0.824377
Q9D2V7	WT_NT-WT_EGCGEE_-_TS_NT-TS_EGCGEE	0.240329	0.132448	1.81452	9	0.102994	0.416001
Q9D328	WT_NT-WT_EGCGEE_-_TS_NT-TS_EGCGEE	-0.159892	0.304997	-0.524239	11	0.610513	0.876225
Q9D358	WT_NT-WT_EGCGEE_-_TS_NT-TS_EGCGEE	-0.0436312	0.0997384	-0.437457	52	0.663592	0.896016
Q9D394	WT_NT-WT_EGCGEE_-_TS_NT-TS_EGCGEE	0.081074	0.0990047	0.81889	165	0.41403	0.770463
Q9D3A9	WT_NT-WT_EGCGEE_-_TS_NT-TS_EGCGEE	-0.158876	0.152938	-1.03883	66	0.302675	0.671495
Q9D3D9	WT_NT-WT_EGCGEE_-_TS_NT-TS_EGCGEE	0.192566	0.0784349	2.45511	32	0.0197028	0.175017
Q9D415	WT_NT-WT_EGCGEE_-_TS_NT-TS_EGCGEE	0.214008	0.334459	0.639861	16	0.531319	0.839241
Q9D428	WT_NT-WT_EGCGEE_-_TS_NT-TS_EGCGEE	-0.125714	0.252825	-0.497237	15	0.626231	0.880545
Q9D4C9	WT_NT-WT_EGCGEE_-_TS_NT-TS_EGCGEE	-0.0882718	0.536191	-0.164628	13	0.871769	0.954784
Q9D4H1	WT_NT-WT_EGCGEE_-_TS_NT-TS_EGCGEE	0.156284	0.164953	0.947445	16	0.357503	0.730386
Q9D4H8	WT_NT-WT_EGCGEE_-_TS_NT-TS_EGCGEE	-0.108426	0.154852	-0.700192	52	0.486928	0.816575
Q9D552	WT_NT-WT_EGCGEE_-_TS_NT-TS_EGCGEE	-0.0586941	0.385932	-0.152084	14	0.881291	0.958749
Q9D5T0	WT_NT-WT_EGCGEE_-_TS_NT-TS_EGCGEE	0.549053	0.157265	3.49126	15	0.00328187	0.0526475
Q9D5V5	WT_NT-WT_EGCGEE_-_TS_NT-TS_EGCGEE	0.176868	0.14838	1.19199	51	0.238782	0.601328
Q9D6F9	WT_NT-WT_EGCGEE_-_TS_NT-TS_EGCGEE	0.183176	0.175069	1.04631	95	0.298072	0.665831
Q9D6J5	WT_NT-WT_EGCGEE_-_TS_NT-TS_EGCGEE	0.218052	0.128207	1.70078	49	0.095324	0.405171
Q9D6J6	WT_NT-WT_EGCGEE_-_TS_NT-TS_EGCGEE	-0.0887098	0.104919	-0.84551	123	0.399468	0.762652
Q9D6K8	WT_NT-WT_EGCGEE_-_TS_NT-TS_EGCGEE	-0.357646	0.312112	-1.14589	12	0.274179	0.637096
Q9D6M3	WT_NT-WT_EGCGEE_-_TS_NT-TS_EGCGEE	-0.011981	0.0660936	-0.181273	168	0.856372	0.949993
Q9D6R2	WT_NT-WT_EGCGEE_-_TS_NT-TS_EGCGEE	-0.144977	0.0657496	-2.20499	224	0.0284717	0.212278
Q9D6S7	WT_NT-WT_EGCGEE_-_TS_NT-TS_EGCGEE	0.512982	0.43669	1.1747	14	0.259707	0.623578
Q9D6U8	WT_NT-WT_EGCGEE_-_TS_NT-TS_EGCGEE	-0.192384	0.16137	-1.19219	38	0.240581	0.602041
Q9D6Y7	WT_NT-WT_EGCGEE_-_TS_NT-TS_EGCGEE	0.401463	0.458645	0.875324	11	0.400107	0.762652
Q9D7A8	WT_NT-WT_EGCGEE_-_TS_NT-TS_EGCGEE	0.650766	0.37535	1.73376	15	0.10346	0.416404
Q9D7B6	WT_NT-WT_EGCGEE_-_TS_NT-TS_EGCGEE	0.0473785	0.3831	0.123671	15	0.903217	0.963728
Q9D7G0	WT_NT-WT_EGCGEE_-_TS_NT-TS_EGCGEE	-0.384065	0.146011	-2.63039	51	0.011249	0.125071
Q9D7I5	WT_NT-WT_EGCGEE_-_TS_NT-TS_EGCGEE	0.0766421	0.325188	0.235686	9	0.818952	0.94761
Q9D7N9	WT_NT-WT_EGCGEE_-_TS_NT-TS_EGCGEE	0.0300491	0.210192	0.142961	9	0.889471	0.958749
Q9D7P6	WT_NT-WT_EGCGEE_-_TS_NT-TS_EGCGEE	-0.11803	0.0894211	-1.31993	30	0.196842	0.550576
Q9D7S9	WT_NT-WT_EGCGEE_-_TS_NT-TS_EGCGEE	0.0895469	0.434262	0.206205	14	0.8396	0.949739
Q9D7X1	WT_NT-WT_EGCGEE_-_TS_NT-TS_EGCGEE	-0.469219	0.411353	-1.14067	16	0.270794	0.634328
Q9D7X3	WT_NT-WT_EGCGEE_-_TS_NT-TS_EGCGEE	-0.301364	0.196452	-1.53403	53	0.130971	0.462494
Q9D7X8	WT_NT-WT_EGCGEE_-_TS_NT-TS_EGCGEE	-0.0523781	0.258244	-0.202824	14	0.842191	0.949739
Q9D819	WT_NT-WT_EGCGEE_-_TS_NT-TS_EGCGEE	0.122175	0.0928264	1.31617	185	0.189746	0.542065
Q9D855	WT_NT-WT_EGCGEE_-_TS_NT-TS_EGCGEE	-0.348012	0.0961734	-3.61859	94	0.000479287	0.012975
Q9D880	WT_NT-WT_EGCGEE_-_TS_NT-TS_EGCGEE	0.00417236	0.155882	0.0267661	45	0.978765	0.994953
Q9D892	WT_NT-WT_EGCGEE_-_TS_NT-TS_EGCGEE	0.274085	0.136964	2.00114	84	0.0486055	0.285604
Q9D898	WT_NT-WT_EGCGEE_-_TS_NT-TS_EGCGEE	0.0314504	0.126886	0.247863	66	0.80501	0.946869
Q9D8B3	WT_NT-WT_EGCGEE_-_TS_NT-TS_EGCGEE	-0.216717	0.121961	-1.77693	87	0.0790752	0.372225
Q9D8B4	WT_NT-WT_EGCGEE_-_TS_NT-TS_EGCGEE	-0.283564	0.15611	-1.81644	54	0.0748544	0.36294
Q9D8B7	WT_NT-WT_EGCGEE_-_TS_NT-TS_EGCGEE	0.0490769	0.157873	0.310863	31	0.757986	0.925206
Q9D8E6	WT_NT-WT_EGCGEE_-_TS_NT-TS_EGCGEE	-0.112366	0.129286	-0.869126	108	0.386706	0.752885
Q9D8N0	WT_NT-WT_EGCGEE_-_TS_NT-TS_EGCGEE	-0.0563009	0.118578	-0.474798	225	0.635391	0.884416
Q9D8S9	WT_NT-WT_EGCGEE_-_TS_NT-TS_EGCGEE	-0.497749	0.434414	-1.14579	12	0.274217	0.637096
Q9D8W5	WT_NT-WT_EGCGEE_-_TS_NT-TS_EGCGEE	0.200004	0.145939	1.37047	64	0.175329	0.519139
Q9D8W7	WT_NT-WT_EGCGEE_-_TS_NT-TS_EGCGEE	0.171325	0.100102	1.7115	50	0.0931867	0.400677
Q9D8Y0	WT_NT-WT_EGCGEE_-_TS_NT-TS_EGCGEE	0.038386	0.0958786	0.40036	157	0.689435	0.899153
Q9D906	WT_NT-WT_EGCGEE_-_TS_NT-TS_EGCGEE	0.36763	0.21649	1.69814	15	0.110123	0.421409
Q9D967	WT_NT-WT_EGCGEE_-_TS_NT-TS_EGCGEE	0.681273	0.718364	0.948368	15	0.357972	0.730386
Q9D9V3	WT_NT-WT_EGCGEE_-_TS_NT-TS_EGCGEE	-0.250067	0.408721	-0.611829	11	0.553086	0.848663
Q9DAK9	WT_NT-WT_EGCGEE_-_TS_NT-TS_EGCGEE	-0.372668	0.402437	-0.926027	16	0.36819	0.738493
Q9DAR7	WT_NT-WT_EGCGEE_-_TS_NT-TS_EGCGEE	0.403434	0.101882	3.95981	71	0.000176142	0.00656635
Q9DAS9	WT_NT-WT_EGCGEE_-_TS_NT-TS_EGCGEE	-0.180279	0.272044	-0.662684	14	0.518295	0.834345
Q9DAW9	WT_NT-WT_EGCGEE_-_TS_NT-TS_EGCGEE	0.207547	0.195861	1.05966	31	0.297484	0.66546
Q9DB05	WT_NT-WT_EGCGEE_-_TS_NT-TS_EGCGEE	-0.138853	0.0872903	-1.59071	128	0.114143	0.429829
Q9DB15	WT_NT-WT_EGCGEE_-_TS_NT-TS_EGCGEE	0.193048	0.129935	1.48573	30	0.147784	0.483089
Q9DB20	WT_NT-WT_EGCGEE_-_TS_NT-TS_EGCGEE	-0.113425	0.0949698	-1.19433	112	0.234874	0.598261
Q9DB27	WT_NT-WT_EGCGEE_-_TS_NT-TS_EGCGEE	-0.343955	0.375186	-0.916759	13	0.375963	0.74467
Q9DB41	WT_NT-WT_EGCGEE_-_TS_NT-TS_EGCGEE	0.0170106	0.280011	0.06075	28	0.95199	0.983118
Q9DB70	WT_NT-WT_EGCGEE_-_TS_NT-TS_EGCGEE	-0.20577	0.372345	-0.552632	14	0.589231	0.866933
Q9DB73	WT_NT-WT_EGCGEE_-_TS_NT-TS_EGCGEE	0.422577	0.158845	2.66031	63	0.00988982	0.115331
Q9DB75	WT_NT-WT_EGCGEE_-_TS_NT-TS_EGCGEE	0.0911002	0.313889	0.290231	14	0.775894	0.935126
Q9DB77	WT_NT-WT_EGCGEE_-_TS_NT-TS_EGCGEE	-0.260945	0.0882246	-2.95773	181	0.0035129	0.0546155
Q9DBC0	WT_NT-WT_EGCGEE_-_TS_NT-TS_EGCGEE	0.247717	0.34468	0.718688	15	0.483379	0.816575
Q9DBC7	WT_NT-WT_EGCGEE_-_TS_NT-TS_EGCGEE	0.243571	0.0510967	4.76686	15	0.000249607	0.00847174
Q9DBE8	WT_NT-WT_EGCGEE_-_TS_NT-TS_EGCGEE	0.131342	0.095644	1.37323	91	0.173054	0.515083
Q9DBF1	WT_NT-WT_EGCGEE_-_TS_NT-TS_EGCGEE	-0.0882337	0.113042	-0.780538	155	0.436265	0.785221
Q9DBG3	WT_NT-WT_EGCGEE_-_TS_NT-TS_EGCGEE	0.213135	0.0962579	2.21421	360	0.0274405	0.208695
Q9DBG6	WT_NT-WT_EGCGEE_-_TS_NT-TS_EGCGEE	0.133203	0.116991	1.13857	66	0.258997	0.623578
Q9DBH5	WT_NT-WT_EGCGEE_-_TS_NT-TS_EGCGEE	-0.219695	0.315965	-0.695316	13	0.499098	0.824219
Q9DBJ1	WT_NT-WT_EGCGEE_-_TS_NT-TS_EGCGEE	-0.110883	0.0683351	-1.62263	170	0.106522	0.418359
[truncated: 275 more rows]

## Sheet: present in TS.EGCG.EE-TS.NT
	Sequence	Leading.razor.protein	Unique..Groups.	WT_NT.1.1	WT_NT.2.1	WT_NT.3.1	WT_NT.4.1	WT_NT.5.1	COUNT.WT_NT	WT_EGCG.1.1	WT_EGCG.2.1	WT_EGCG.3.1	WT_EGCG.4.1	WT_EGCG.5.1	COUNT_WT_EGCG	WT_EGCG_EE.1.1	WT_EGCG_EE.2.1	WT_EGCG_EE.3.1	WT_EGCG_EE.4.1	WT_EGCG_EE.5.1	COUNT_WT_EGCG_EE	WT_EE.1.1	WT_EE.2.1	WT_EE.3.1	WT_EE.4.1	WT_EE.5.1	COUNT_WT_EE	TS_NT.1.1	TS_NT.2.1	TS_NT.3.1	TS_NT.4.1	TS_NT.5.1	COUNT_TS_NT	TS_EGCG.1.1	TS_EGCG.2.1	TS_EGCG.3.1	TS_EGCG.4.1	TS_EGCG.5.1	COUNT_TS_EGCG	TS_EGCG_EE.1.1	TS_EGCG_EE.2.1	TS_EGCG_EE.3.1	TS_EGCG_EE.4.1	TS_EGCG_EE.5.1	COUNT_TS_EGCG_EE	TS_EE.1.1	TS_EE.2.1	TS_EE.3.1	TS_EE.4.1
P13634	ADGLAILGVLMK	P13634	yes	NA	401640	620310	384350	526220	4	NA	NA	651710	669020	713460	3	NA	NA	NA	NA	793510	1	NA	NA	NA	NA	NA	0	NA	NA	NA	NA	458640	1	NA	792910	861800	934700	687780	4	NA	650470	628500	405100	NA	3	NA	NA	NA	455340
Q08274	AGETGAGPLPR	Q08274	yes	4218100	3887100	NA	3626400	2753500	4	2858000	NA	742270	NA	3448200	3	NA	NA	NA	3546400	NA	1	NA	NA	NA	NA	3260500	1	NA	NA	6402800	NA	NA	1	4189700	7810900	4153600	3643500	NA	4	NA	4228500	NA	3074600	3335000	3	NA	NA	NA	2444100
P46467	AGNYEEALQLYQHAVQYFLHVVK	P46467	yes	447740	262440	331380	361480	NA	4	246820	432880	395190	272010	325760	5	NA	NA	NA	632840	NA	1	NA	NA	NA	NA	474620	1	NA	NA	NA	566330	NA	1	NA	170270	490110	461640	251940	4	NA	243490	298600	NA	539570	3	NA	NA	496260	NA
Q8CFQ3	IELLEEVK	Q8CFQ3	yes	321920	406040	948370	648200	NA	4	NA	NA	595880	277030	NA	2	NA	NA	544170	NA	NA	1	573850	NA	424950	NA	NA	2	NA	987710	NA	NA	NA	1	NA	51131000	NA	NA	NA	1	458360	NA	NA	NA	NA	1	NA	NA	NA	NA
P58064	PETAAALK	P58064	yes	990770	NA	1748600	1266400	875180	4	NA	1289500	2041500	1115400	1220300	4	NA	NA	1804200	NA	NA	1	NA	NA	NA	NA	NA	0	NA	NA	NA	NA	NA	0	2497600	NA	3114300	NA	NA	2	NA	NA	1970700	NA	NA	1	NA	NA	NA	2138700
Q60973	DYALHWLVLGTHTSDEQNHLVVAR	Q60973	yes	NA	2170000	1504800	1516900	NA	3	1182000	NA	2994200	NA	2305400	3	1642300	NA	NA	NA	NA	1	NA	NA	1047700	502270	1663900	3	NA	499460	NA	NA	NA	1	NA	4285300	NA	3427500	1205600	3	NA	2994900	1777000	1919500	2861300	4	1328300	1273600	1727300	946950
Q9QWW1	IEELEEQCSEINR	Q9QWW1	yes	NA	1595000	NA	1538900	525760	3	NA	NA	1659000	NA	733120	2	NA	NA	NA	1075200	NA	1	NA	NA	NA	1355200	898500	2	NA	NA	NA	984700	NA	1	865260	NA	NA	611390	NA	2	NA	NA	NA	NA	NA	0	NA	NA	703040	NA
Q9Z2D8	LSGLSAFDIAEELVR	Q9Z2D8	yes	401820	NA	903940	359570	NA	3	NA	NA	606930	542740	NA	2	NA	NA	NA	528300	NA	1	542800	NA	NA	NA	NA	1	NA	NA	NA	NA	369760	1	NA	NA	NA	NA	NA	0	NA	NA	NA	NA	341440	1	412850	NA	458210	NA
P97783	MPIPELDLSELEGLGLSDTPTYESK	P97783	yes	NA	NA	1068000	1761000	1009400	3	NA	NA	NA	NA	NA	0	NA	NA	NA	NA	NA	0	NA	NA	NA	NA	NA	0	NA	NA	NA	NA	895370	1	NA	NA	NA	NA	NA	0	NA	NA	NA	NA	NA	0	NA	NA	NA	NA
P63268	IWHHSFYNELR	P63268	yes	562110	NA	NA	NA	NA	1	NA	NA	NA	NA	2516800	1	NA	NA	NA	NA	2335600	1	NA	NA	NA	NA	4916300	1	NA	NA	NA	NA	NA	0	NA	3410300	NA	NA	NA	1	NA	640030	1233200	809030	2292300	4	NA	NA	2591600	NA
Q02257	KTTTYTQGVPQNQGDLEYQMSTTAR	Q02257	yes	NA	10523000	NA	NA	NA	1	7130300	NA	NA	22011000	NA	2	NA	NA	NA	102840	NA	1	NA	NA	15776000	NA	27523000	2	NA	NA	NA	NA	11965000	1	NA	19941000	NA	NA	NA	1	NA	16619000	16106000	NA	17459000	3	10238000	12147000	16139000	NA
Q68FH4	LGISLEEMLLVTEDALHPEPYSR	Q68FH4	yes	NA	NA	NA	368160	NA	1	NA	NA	NA	NA	221260	1	NA	NA	NA	NA	NA	0	NA	NA	NA	NA	567550	1	NA	NA	NA	407690	NA	1	NA	NA	523900	619700	NA	2	400920	NA	NA	192900	365970	3	NA	NA	NA	NA
Q8BVU5	LHALFSQEHLVIYK	Q8BVU5	yes	NA	NA	NA	NA	323860	1	NA	NA	NA	NA	1696000	1	NA	NA	NA	NA	1096000	1	NA	NA	NA	NA	1525000	1	NA	NA	NA	1078100	NA	1	NA	2461900	2068300	1374400	939820	4	NA	1126500	1091900	NA	1481700	3	NA	1405700	1040200	471550
Q8K010	LLSEDPANYADAPTEGIR	Q8K010	yes	NA	NA	NA	NA	730350	1	NA	NA	NA	NA	1179800	1	NA	NA	NA	NA	NA	0	NA	NA	NA	1647100	1316300	2	NA	2237500	NA	NA	NA	1	1317200	1958300	2553200	NA	1525700	4	NA	2036300	1436400	NA	1031300	3	NA	NA	1428300	NA
Q8BTZ7	DFLTGMCLFLQSLR	Q8BTZ7	yes	NA	NA	NA	NA	NA	0	NA	308690	NA	NA	183180	2	NA	NA	NA	249360	NA	1	219050	286840	NA	NA	421630	3	NA	NA	NA	NA	NA	0	NA	NA	180120	187740	NA	2	240620	NA	137690	NA	188990	3	NA	NA	NA	171870
[truncated: 2 more columns]

## Sheet: absent in TS.EGCG.EE-TS.NT
	Sequence	Leading.razor.protein	Unique..Groups.	WT_NT.1.1	WT_NT.2.1	WT_NT.3.1	WT_NT.4.1	WT_NT.5.1	COUNT.WT_NT	WT_EGCG.1.1	WT_EGCG.2.1	WT_EGCG.3.1	WT_EGCG.4.1	WT_EGCG.5.1	COUNT_WT_EGCG	WT_EGCG_EE.1.1	WT_EGCG_EE.2.1	WT_EGCG_EE.3.1	WT_EGCG_EE.4.1	WT_EGCG_EE.5.1	COUNT_WT_EGCG_EE	WT_EE.1.1	WT_EE.2.1	WT_EE.3.1	WT_EE.4.1	WT_EE.5.1	COUNT_WT_EE	TS_NT.1.1	TS_NT.2.1	TS_NT.3.1	TS_NT.4.1	TS_NT.5.1	COUNT_TS_NT	TS_EGCG.1.1	TS_EGCG.2.1	TS_EGCG.3.1	TS_EGCG.4.1	TS_EGCG.5.1	COUNT_TS_EGCG	TS_EGCG_EE.1.1	TS_EGCG_EE.2.1	TS_EGCG_EE.3.1	TS_EGCG_EE.4.1	TS_EGCG_EE.5.1	COUNT_TS_EGCG_EE	TS_EE.1.1	TS_EE.2.1	TS_EE.3.1	TS_EE.4.1
Q8BK63	AAQQAASSSGQGQQAQTPTGK	Q8BK63	yes	NA	122510	NA	NA	NA	1	NA	NA	NA	NA	NA	0	157540	289200	NA	87423	134090	4	NA	270590	NA	NA	NA	1	NA	NA	NA	NA	NA	0	205990	NA	NA	NA	NA	1	NA	196170	NA	NA	NA	1	173620	NA	84048	NA
P97393	AFFADLPDPLIPYSLHPELLEAAK	P97393	yes	NA	NA	2180600	NA	NA	1	NA	NA	NA	1154600	NA	1	2077400	NA	NA	NA	NA	1	1343100	1187900	1749100	1580800	987430	5	1761300	672400	NA	1171600	NA	3	916720	1793100	NA	NA	NA	2	NA	NA	NA	NA	1178200	1	NA	NA	1323300	NA
Q3UI43	ALGAQASVGSR	Q3UI43	yes	NA	194460	NA	NA	NA	1	NA	2584000	2803200	1556100	NA	3	2881600	1966300	2928200	NA	NA	3	389560	NA	200360	NA	353780	3	1876200	1813800	2471700	NA	NA	3	NA	522520	370490	NA	NA	2	NA	NA	278400	NA	NA	1	404230	169160	NA	NA
Q3UMB9	AVFPIYLDDVYENAVDAAR	Q3UMB9	yes	NA	NA	NA	NA	588350	1	NA	NA	1403900	NA	824910	2	504420	686450	843440	NA	NA	3	NA	705480	601170	NA	NA	2	NA	NA	NA	NA	NA	0	NA	NA	NA	NA	NA	0	653920	NA	NA	NA	NA	1	NA	NA	624360	NA
P56213	HRDDTTPAAAPAPQGLEHGK	P56213	yes	NA	NA	NA	NA	349670	1	870550	NA	1592700	NA	848590	3	NA	1128600	NA	1724900	644940	3	NA	NA	NA	1279500	NA	1	NA	NA	NA	NA	578950	1	NA	1989400	2583000	NA	NA	2	NA	NA	NA	NA	NA	0	1074300	1056500	NA	NA
Q9CXP8	VSQAAAELQQYCIQNACK	Q9CXP8	yes	NA	NA	NA	NA	662370	1	NA	NA	NA	1242700	1277700	2	1890600	NA	2966700	1009500	1932700	4	NA	NA	1338800	NA	NA	1	NA	NA	NA	1472700	NA	1	NA	NA	NA	952320	NA	1	NA	NA	NA	NA	NA	0	NA	942890	NA	NA
Q99JP6	AEAELLR	Q99JP6	yes	NA	NA	NA	NA	NA	0	1155000	1200900	NA	NA	NA	2	1544000	770330	1731300	NA	NA	3	488410	NA	NA	NA	NA	1	1107300	2213200	NA	NA	NA	2	1058800	NA	NA	NA	NA	1	NA	NA	NA	NA	NA	0	589280	NA	NA	NA
Q9CY57	ASMQQQQQLASAR	Q9CY57	yes	NA	NA	NA	NA	NA	0	NA	NA	NA	NA	NA	0	NA	NA	NA	NA	1315700	1	1424100	NA	NA	NA	1170300	2	1369100	1655000	NA	1599800	NA	3	1349800	NA	1251500	1723700	NA	3	NA	NA	742440	NA	NA	1	NA	950250	937370	NA
Q8K097	DAPAVPSAPPSYEEATSGEGLK	Q8K097	yes	NA	NA	NA	NA	NA	0	NA	NA	4721600	NA	NA	1	5185800	3162900	5972400	NA	NA	3	4221300	3857900	NA	NA	NA	2	3923400	NA	NA	NA	NA	1	NA	NA	NA	NA	NA	0	NA	NA	NA	NA	NA	0	NA	NA	NA	NA
P28184	DPETCPCPTGGSCTCSDK	P28184	yes	NA	NA	NA	NA	NA	0	NA	NA	2481200	1038000	NA	2	2405200	1778200	2350800	NA	NA	3	NA	NA	1115500	NA	NA	1	NA	NA	NA	NA	NA	0	NA	NA	NA	NA	NA	0	1207500	NA	NA	NA	NA	1	NA	NA	NA	NA
Q8K215	DPVEIQALVNK	Q8K215	yes	NA	NA	NA	NA	NA	0	NA	NA	3162900	NA	NA	1	2202500	1608000	3008500	NA	NA	3	NA	2169100	NA	NA	NA	1	NA	NA	1900600	NA	NA	1	NA	NA	NA	NA	NA	0	NA	NA	NA	NA	NA	0	NA	NA	NA	NA
Q9R0H0	EIENLILNDPDFQHEDYNFLTR	Q9R0H0	yes	NA	NA	NA	NA	NA	0	NA	NA	1452100	NA	NA	1	NA	NA	NA	NA	NA	0	NA	NA	2195700	NA	NA	1	1363300	NA	2209500	NA	1407200	3	NA	NA	1960100	4006500	NA	2	NA	NA	NA	NA	NA	0	1020600	1256400	1853400	1036400
Q61655	FQALCNLYGAITIAQAMIFCHTR	Q61655	yes	NA	NA	NA	NA	NA	0	NA	NA	NA	NA	NA	0	1714700	1519900	2762400	NA	NA	3	NA	1577500	1307500	NA	NA	2	1282100	NA	NA	NA	NA	1	NA	NA	NA	NA	NA	0	2130800	NA	NA	NA	NA	1	NA	NA	NA	NA
P47758	SAAPSTLDSSSTAPAQLGK	P47758	yes	NA	NA	NA	NA	NA	0	NA	1002000	1606500	1129400	NA	3	NA	912270	NA	NA	NA	1	1213700	NA	1387000	1961300	NA	3	NA	1293700	1669600	1223800	NA	3	NA	1470400	1601100	NA	NA	2	NA	NA	NA	NA	NA	0	NA	NA	722120	NA
[truncated: 2 more columns]
