# Supplementary material for: Re-establishment of the epigenetic state and rescue of kinome deregulation in Ts65Dn mice upon treatment with green tea extract and environmental enrichment
Source: Sci Rep. 2020 Sep 29;10:16023. doi: 10.1038/s41598-020-72625-z (PMC7524756; doi:10.1038/s41598-020-72625-z)
Supplement: Supplementary file 13 — Supplementary Table 11. [file 41598_2020_72625_MOESM13_ESM.xlsx]

## Sheet: myresults_P_WT_NT-TS_NT
Protein	Label	log2FC	SE	Tvalue	DF	pvalue	adj.pvalue
A1A535_ADS(0.191)S(0.854)RRKT(0.974)S(0.992)T(0.99)EVSIPEK	WT_NT-TS_NT	-0.24331	0.438443	-0.55494	5	0.602845	0.977695
A1A535_ADS(0.984)S(0.986)RRKT(0.939)S(0.588)T(0.496)EVS(0.008)IPEK	WT_NT-TS_NT	-0.24331	0.438443	-0.55494	5	0.602845	0.977695
A2A5R2_PMQSKPQS(1)PVIQATAGS(1)PK	WT_NT-TS_NT	0.132255	0.373943	0.353677	7	0.733993	0.977695
A2A5R2_PQS(1)PVIQAT(0.849)AGS(0.151)PK	WT_NT-TS_NT	0.182775	0.63558	0.287573	7	0.782001	0.977695
A2A690_ELPLTQAPSAHSSITSGSCPGT(1)PEMR	WT_NT-TS_NT	-0.627965	0.212269	-2.95834	4	0.0416231	0.977695
A2A690_EYPS(1)PPPSPLR	WT_NT-TS_NT	0.35142	0.354797	0.990483	7	0.354932	0.977695
A2A690_PSQGLPVIQS(1)PPSSPAHR	WT_NT-TS_NT	-0.357031	0.640113	-0.557763	5	0.601055	0.977695
A2A690_QIAS(0.004)DS(0.996)PHAS(1)PK	WT_NT-TS_NT	-0.261914	0.524496	-0.499363	3	0.651847	0.977695
A2A699_RDS(0.996)LT(0.003)S(0.001)PEDELGAEVGDEAGDKK	WT_NT-TS_NT	0.0945833	0.202177	0.467825	5	0.659592	0.977695
A2A699_S(1)VEGPGGLEPSLDEYRR	WT_NT-TS_NT	-1.3034	0.802609	-1.62396	3	0.202848	0.977695
A2AAE1_ALETIPIT(1)PIER	WT_NT-TS_NT	0.396741	0.318174	1.24693	6	0.25889	0.977695
A2AAE1_SDENVLDS(1)PK	WT_NT-TS_NT	0.0216119	0.342056	0.0631823	5	0.952069	0.991368
A2AAE1_YTAGSAS(0.991)PT(0.009)PTFK	WT_NT-TS_NT	0.469143	0.429939	1.09119	3	0.354989	0.977695
A2AG50_S(0.278)NS(0.716)LDDS(0.004)T(0.002)EDVQSMDVSPVSK	WT_NT-TS_NT	0.260451	0.402743	0.646693	5	0.546341	0.977695
A2AG50_S(0.5)NS(0.5)LDDSTEDVQSMDVSPVSK	WT_NT-TS_NT	0.260451	0.402743	0.646693	5	0.546341	0.977695
A2AG50_VATS(0.001)AAS(0.99)GGHGS(0.008)PLRR	WT_NT-TS_NT	-1.82914	2.40762	-0.759732	4	0.489728	0.977695
A2AHC3_APVHFVEPLS(1)PTGVPGHR	WT_NT-TS_NT	0.136735	1.29541	0.105554	4	0.921018	0.991368
A2AHC3_S(0.999)PS(0.001)DPGGELPEK	WT_NT-TS_NT	-0.342729	0.528003	-0.649104	3	0.562534	0.977695
A2AIV2_SFLSEPS(0.186)S(0.814)PGR	WT_NT-TS_NT	0.796941	0.388882	2.04932	5	0.0957262	0.977695
A2AIV2_SFLSEPS(0.784)S(0.216)PGR	WT_NT-TS_NT	0.632614	0.367457	1.7216	6	0.135923	0.977695
A2AJA9_ASQGLATAPAS(1)PPVLQR	WT_NT-TS_NT	0.101144	0.259138	0.390311	7	0.707912	0.977695
A2AJA9_DT(0.032)RGS(0.984)S(0.984)PEGRRPPVVVNLS(1)T(1)S(1)PR	WT_NT-TS_NT	1.32258	0.371299	3.56203	3	0.0377656	0.977695
A2AJA9_PYLSEEPPRPS(1)PR	WT_NT-TS_NT	-0.308269	1.48798	-0.207174	3	0.84914	0.987943
A2AJA9_VALAAGS(0.999)PT(0.001)RPPPAR	WT_NT-TS_NT	-0.206912	0.773169	-0.267615	5	0.799684	0.977695
A2AJI0_RSS(1)QPS(0.379)PT(0.564)T(0.057)VPASDSPPAK	WT_NT-TS_NT	0.0715692	0.439451	0.162861	5	0.877006	0.991368
A2ALS5_RS(0.003)S(0.997)AIGIENIQEVQEK	WT_NT-TS_NT	-0.872207	0.317859	-2.744	3	0.0710989	0.977695
A2ALS5_SENSSTQS(1)S(1)PEMPTTK	WT_NT-TS_NT	1.79326	1.1116	1.61323	5	0.167613	0.977695
A2ALU4_DSCS(0.095)S(0.902)PPS(0.002)LNYGK	WT_NT-TS_NT	1.07171	0.350082	3.06132	3	0.0549361	0.977695
A2ALU4_SPS(1)PQFAPQK	WT_NT-TS_NT	0.317427	0.344793	0.920631	3	0.425139	0.977695
A2AN08_AAPPPPPPPPPLES(0.275)S(0.725)PR	WT_NT-TS_NT	0.0183775	0.20829	0.0882304	4	0.933934	0.991368
A2AN08_ELAS(1)PVSPELR	WT_NT-TS_NT	0.157656	0.20546	0.767332	6	0.47199	0.977695
A2AP18_GT(0.004)KPGS(0.956)LDS(0.04)HAAGQPLPR	WT_NT-TS_NT	-0.602245	0.266047	-2.26368	5	0.0730141	0.977695
A2AP18_VAS(1)VEEGDETLDSPGSQSR	WT_NT-TS_NT	-0.685049	0.318159	-2.15316	6	0.074779	0.977695
A2AQ25_IGGKS(1)PPPPPPPPRR	WT_NT-TS_NT	-0.678783	0.500139	-1.35719	4	0.246251	0.977695
A2AQ25_LELSEDS(1)PNSEQELDK	WT_NT-TS_NT	0.549423	0.172597	3.18327	5	0.0244484	0.977695
A2AQ25_PSIAST(0.001)PLS(0.999)PQAGR	WT_NT-TS_NT	0.0191896	0.458189	0.0418815	5	0.968214	0.993323
A2BH40_SHHAPMS(0.999)PGSSGGGGQPLAR	WT_NT-TS_NT	0.292998	0.628849	0.465928	4	0.665507	0.977695
A2RSJ4_NLGS(0.999)PPKS(0.95)PT(0.051)HASPQHTQTEK	WT_NT-TS_NT	-0.292702	0.219668	-1.33248	5	0.2402	0.977695
A2RSJ4_NLGS(1)PPKS(0.491)PT(0.491)HAS(0.017)PQHTQTEK	WT_NT-TS_NT	-0.227563	0.196749	-1.15662	6	0.291395	0.977695
A2RSJ4_SMS(1)VDLSHAPLK	WT_NT-TS_NT	1.2972	0.790982	1.63998	5	0.161933	0.977695
A6H619_EVS(1)PAPATQGESR	WT_NT-TS_NT	0.321967	0.36404	0.884427	5	0.416961	0.977695
B1AY13_VSDQNS(1)PVLPK	WT_NT-TS_NT	0.106308	0.318538	0.333736	7	0.748354	0.977695
B1AZA5_GGPAEAPS(1)PR	WT_NT-TS_NT	-0.166062	0.189934	-0.874313	7	0.410938	0.977695
B1AZA5_GGPAEAPS(1)PRGS(1)PRPESR	WT_NT-TS_NT	-0.239283	0.194495	-1.23028	6	0.264637	0.977695
B1AZP2_AMGDEDS(1)DESGGGSPKPSPK	WT_NT-TS_NT	-1.26172	0.696275	-1.8121	4	0.144195	0.977695
B1AZP2_ANSWQLVET(1)PEK	WT_NT-TS_NT	0.296087	0.430257	0.688163	4	0.529181	0.977695
B1AZP2_RS(1)LDRLDS(1)VDMLLPSK	WT_NT-TS_NT	-1.30715	0.587756	-2.22398	4	0.0902125	0.977695
B2RQC6_IHRAS(1)DPGLPAEEPK	WT_NT-TS_NT	-0.294685	0.129485	-2.27582	4	0.0851788	0.977695
B2RUJ5_APT(1)PGGGHPDS(1)PGLPAPAGQQQR	WT_NT-TS_NT	0.588435	0.507305	1.15992	6	0.290146	0.977695
B2RUJ5_SNS(1)QENVEASHPSQDGK	WT_NT-TS_NT	1.24361	0.058057	21.4204	3	0.000222632	0.394993
B2RY56_LGASNS(1)PGQPNSVK	WT_NT-TS_NT	0.462915	0.843536	0.548779	4	0.61235	0.977695
B9EHT4_TDPAPMAPPPRGEEEEEEEEDEPVPEAPS(0.987)PT(0.013)QER	WT_NT-TS_NT	-0.322131	0.415043	-0.776138	3	0.494239	0.977695
B9EKI3_SVSEINS(1)DDELPGK	WT_NT-TS_NT	-0.0269317	0.462423	-0.0582405	3	0.957219	0.991368
B9EKR1_NAPEDSAPS(0.028)GS(0.955)EES(0.017)LK	WT_NT-TS_NT	-0.160206	0.412758	-0.388135	3	0.72382	0.977695
D3YVE8_REDYQEILDS(1)PIK	WT_NT-TS_NT	-0.286233	0.564059	-0.507451	5	0.633422	0.977695
D3YVF0_ASLLESSAAGS(1)PR	WT_NT-TS_NT	-0.171002	0.363742	-0.47012	7	0.652564	0.977695
D3YVF0_GPVAAS(1)PQK	WT_NT-TS_NT	2.64269	2.51164	1.05218	4	0.35208	0.977695
D3YVF0_SSAIQMGT(1)PELEK	WT_NT-TS_NT	0.582165	0.536761	1.08459	6	0.319749	0.977695
D3YXK2_APTAALS(1)PEPQDSK	WT_NT-TS_NT	0.214679	0.337658	0.63579	7	0.545131	0.977695
D3YZP9_LDQPVS(1)APPS(1)PR	WT_NT-TS_NT	-0.193143	0.365632	-0.528244	7	0.613657	0.977695
D3YZU1_NHREQDVVPFQES(1)PK	WT_NT-TS_NT	-0.212784	0.255679	-0.832233	7	0.432749	0.977695
D3YZU1_S(1)IDEGMFSAEPYLR	WT_NT-TS_NT	-2.12819	0.412136	-5.16381	5	0.00357333	0.915683
D3YZU1_S(1)IGAAEDDRPYLAPPAMK	WT_NT-TS_NT	0.434536	0.676832	0.642015	6	0.544597	0.977695
D3Z0R2_FVALLS(0.001)LQDT(0.999)EMQR	WT_NT-TS_NT	0.232021	1.34445	0.172577	4	0.871364	0.990582
E9PUL5_AS(1)PSPS(0.782)PS(0.218)EAR	WT_NT-TS_NT	-1.0294	1.55418	-0.662344	7	0.528946	0.977695
E9PUL5_ASPSPS(0.973)PS(0.026)EAR	WT_NT-TS_NT	1.01122	1.07187	0.943414	7	0.376882	0.977695
E9PUL5_HPS(0.5)S(0.5)QLAGPGVEGGEGTQK	WT_NT-TS_NT	-0.522014	0.574085	-0.909299	4	0.414627	0.977695
E9PUL5_HPS(0.789)S(0.211)QLAGPGVEGGEGTQKPR	WT_NT-TS_NT	-0.522014	0.574085	-0.909299	4	0.414627	0.977695
E9Q1P8_RKPS(1)PEPEGEVGPPK	WT_NT-TS_NT	0.0626675	0.523997	0.119595	4	0.91057	0.991368
E9Q401_EAAVPEEEGGT(1)PEK	WT_NT-TS_NT	0.0374817	0.363213	0.103195	6	0.921171	0.991368
E9Q401_IAEDPS(0.004)RDGPS(0.986)PT(0.002)S(0.008)GSSK	WT_NT-TS_NT	-0.397299	0.384824	-1.03242	6	0.341684	0.977695
E9Q5K9_GIS(1)PIVFDR	WT_NT-TS_NT	-0.120132	0.677425	-0.177337	7	0.864266	0.990582
F6SEU4_EGS(0.001)IGGS(0.998)GGS(0.998)GGGGGGGLKPS(0.002)IT(0.001)K	WT_NT-TS_NT	0.136358	0.391377	0.348407	5	0.741725	0.977695
F6SEU4_EGS(1)IGGSGGSGGGGGGGLK	WT_NT-TS_NT	-0.214549	0.429647	-0.499361	6	0.635304	0.977695
F6SEU4_EYEEEIHS(1)LK	WT_NT-TS_NT	0.275862	0.387259	0.712344	6	0.502998	0.977695
F6SEU4_LS(0.001)QGS(0.992)GS(0.005)S(0.002)IT(0.001)AAGMR	WT_NT-TS_NT	-0.557909	0.63675	-0.876182	3	0.445429	0.977695
F6SEU4_SSPAYCTSS(0.007)S(0.992)DITEPEQK	WT_NT-TS_NT	0.680975	0.579325	1.17546	4	0.304999	0.977695
F6SEU4_TVS(1)VPVEGR	WT_NT-TS_NT	-0.335145	0.518549	-0.646313	6	0.541993	0.977695
F8VPU2_ACT(0.001)LELGPHQS(0.999)PALPKS(0.981)PPGS(0.019)K	WT_NT-TS_NT	-0.648193	0.600251	-1.07987	4	0.340964	0.977695
F8VPU2_ACTLELGPHQS(1)PALPK	WT_NT-TS_NT	0.27415	0.369447	0.742056	6	0.486076	0.977695
F8VPU2_LGAPENSGIS(0.018)T(0.982)LER	WT_NT-TS_NT	0.0390102	0.28625	0.13628	6	0.896057	0.991368
G5E829_AQDGAAMEMQPLKS(1)EEGGDGDEK	WT_NT-TS_NT	0.301305	0.332378	0.906512	6	0.399605	0.977695
G5E829_RNS(0.998)S(0.001)PPPS(0.001)PNK	WT_NT-TS_NT	0.923364	0.6387	1.44569	6	0.198397	0.977695
G5E829_SATSSSPGS(1)PLHSLETSL	WT_NT-TS_NT	-0.541339	0.536616	-1.0088	6	0.352007	0.977695
G5E829_SATSSSPGSPLHSLET(0.005)S(0.995)L	WT_NT-TS_NT	-0.354829	0.50099	-0.708255	7	0.501683	0.977695
G5E8K5_LDDS(0.999)S(0.999)DQARDS(0.002)ITSYLTGEPGK	WT_NT-TS_NT	0.737316	0.872773	0.844797	3	0.46027	0.977695
G5E8K5_VALLLLDQGAS(1)PHAAAK	WT_NT-TS_NT	0.869698	0.409845	2.12202	6	0.0780653	0.977695
G5E8Z2_S(0.96)NS(0.04)GQLMLVSPQQAVTGAK	WT_NT-TS_NT	-0.139614	0.693919	-0.201197	6	0.847192	0.986955
O08530_RPIIPGMEFS(1)R	WT_NT-TS_NT	-0.720574	0.430224	-1.67488	3	0.192551	0.977695
O08539_GNKS(1)PS(1)PPPDGS(1)PAATPEIR	WT_NT-TS_NT	0.069226	0.395201	0.175167	7	0.865908	0.990582
O08539_S(1)PS(1)PPPDGSPAATPEIR	WT_NT-TS_NT	-0.262886	0.60025	-0.437961	7	0.674611	0.977695
O08539_VNHEPEPASGAS(1)PGATIPK	WT_NT-TS_NT	-0.479661	0.269772	-1.77802	6	0.125721	0.977695
O08547_NLGS(1)INTELQDVQR	WT_NT-TS_NT	0.025684	0.831172	0.0309009	4	0.976829	0.994549
O08553_GLYDGPVCEVS(1)VT(1)PK	WT_NT-TS_NT	0.473773	0.624544	0.758589	7	0.472862	0.977695
O08553_NLHQSGFS(0.998)LS(0.002)GAQIDDNIPR	WT_NT-TS_NT	-1.65026	1.20161	-1.37338	3	0.263274	0.977695
O08553_T(0.159)VT(0.841)PAS(1)S(1)AKT(0.81)S(0.19)PAK	WT_NT-TS_NT	0.511986	2.942	0.174027	7	0.86677	0.990582
O08553_TVT(1)PASSAK	WT_NT-TS_NT	-0.26422	2.16802	-0.121871	7	0.906426	0.991368
O08553_TVTPASSAKT(1)S(1)PAK	WT_NT-TS_NT	-0.814162	2.03003	-0.401059	7	0.700337	0.977695
O08582_LVLVS(1)PTSEQYDSLLR	WT_NT-TS_NT	-0.88065	0.909788	-0.967972	5	0.377515	0.977695
O08582_S(0.162)RS(0.837)PVDS(0.001)PVPASMFAPEPS(0.013)S(0.987)PGAAR	WT_NT-TS_NT	0.113447	0.428282	0.264889	6	0.79996	0.977695
O08582_S(0.875)RS(0.115)PVDS(0.01)PVPASMFAPEPSSPGAAR	WT_NT-TS_NT	0.666036	0.45709	1.45712	3	0.241132	0.977695
O08585_LQS(1)EPESIRK	WT_NT-TS_NT	-0.0307916	0.380666	-0.0808888	6	0.938161	0.991368
O08586_YSDTTDS(1)DPENEPFDEDQHSQITK	WT_NT-TS_NT	-0.00966387	0.443459	-0.021792	3	0.983982	0.994549
O08638_VIENTDGS(1)EEEMDAR	WT_NT-TS_NT	0.76956	0.381604	2.01664	7	0.0835428	0.977695
O08919_AEAAAAPAVAPGPAQPGHVS(0.003)PT(0.05)PAT(0.896)T(0.284)S(0.766)PGEK	WT_NT-TS_NT	-0.592032	0.429885	-1.37719	4	0.2405	0.977695
O08919_AEAAAAPAVAPGPAQPGHVS(0.012)PT(0.035)PAT(0.547)T(0.547)S(0.858)PGEK	WT_NT-TS_NT	-0.778469	1.21949	-0.638359	6	0.546817	0.977695
O08919_KAEAAAAPAVAPGPAQPGHVS(0.984)PT(0.524)PAT(0.117)T(0.101)S(0.275)PGEK	WT_NT-TS_NT	-1.31932	1.56233	-0.844458	5	0.436942	0.977695
O08992_SLYPS(1)LEDLK	WT_NT-TS_NT	-0.716793	1.18133	-0.606769	3	0.586844	0.977695
O35098_NLHQS(0.001)GFS(0.001)LS(0.049)GS(0.949)QADDHIAR	WT_NT-TS_NT	-0.452215	0.533057	-0.848341	3	0.458573	0.977695
O35099_TLFLGIPDENFEDHS(0.006)APPS(0.994)PEEK	WT_NT-TS_NT	-0.976581	0.531703	-1.8367	4	0.140133	0.977695
O35136_DGS(1)KEPIVEMR	WT_NT-TS_NT	0.776938	0.216864	3.58261	6	0.0116066	0.977695
O35136_IT(0.089)NHEDGS(0.911)PVNEPNET(0.078)T(0.914)PLT(0.008)EPEK	WT_NT-TS_NT	-0.579417	0.326937	-1.77226	5	0.13655	0.977695
O35136_T(0.002)EDERIT(0.998)NHEDGS(1)PVNEPNETTPLTEPEK	WT_NT-TS_NT	-0.125051	0.399073	-0.313354	4	0.769671	0.977695
O35136_T(0.069)EDERIT(0.931)NHEDGS(1)PVNEPNETTPLTEPEK	WT_NT-TS_NT	-0.760953	1.14262	-0.665973	5	0.534917	0.977695
O35188_S(0.024)LGS(0.976)EEINPVHTDNFQER	WT_NT-TS_NT	0.521975	0.337203	1.54795	6	0.1726	0.977695
O35295_ADGDS(1)GS(1)ERGGGGGGGGGPGGFQPAPR	WT_NT-TS_NT	0.467105	0.536567	0.870542	5	0.423821	0.977695
O35344_RNVPQEES(1)LEDSDVDADFK	WT_NT-TS_NT	0.46691	0.363479	1.28456	5	0.255238	0.977695
O35344_RNVPQEESLEDS(1)DVDADFK	WT_NT-TS_NT	0.112414	0.49686	0.226248	6	0.828519	0.984358
O35393_GGS(1)LGLGGGGGMGPR	WT_NT-TS_NT	0.453683	0.62136	0.730145	3	0.518151	0.977695
O35526_HSAILAS(1)PNPDEK	WT_NT-TS_NT	-0.808833	0.907444	-0.89133	7	0.402349	0.977695
O35526_TAKDS(1)DDDDDVTVTVDR	WT_NT-TS_NT	-0.793235	1.01057	-0.784938	7	0.458227	0.977695
O35607_LNINS(0.076)S(0.924)PDEHEPLLR	WT_NT-TS_NT	0.673956	0.392384	1.71759	5	0.146516	0.977695
O35607_LNINS(0.964)S(0.036)PDEHEPLLR	WT_NT-TS_NT	0.532818	0.37246	1.43054	4	0.225799	0.977695
O35609_KLS(0.999)PT(0.001)EPR	WT_NT-TS_NT	-1.78254	1.43592	-1.24139	6	0.260791	0.977695
O35621_TVGHSVVS(1)PQDTVQR	WT_NT-TS_NT	0.864436	0.605795	1.42695	5	0.212942	0.977695
O35691_EAGIVHS(1)DAEK	WT_NT-TS_NT	2.18095	1.96559	1.10957	4	0.329396	0.977695
O35737_HTGPNS(1)PDTANDGFVR	WT_NT-TS_NT	0.261453	0.23075	1.13305	6	0.300428	0.977695
O35927_ALQS(1)PEHHIDPIYEDR	WT_NT-TS_NT	0.11629	0.267211	0.435198	6	0.678637	0.977695
O35927_GGS(1)PLTT(0.107)T(0.652)QGGS(0.24)PT(0.001)K	WT_NT-TS_NT	0.664206	0.299792	2.21556	7	0.062284	0.977695
O35927_GGS(1)PLTTT(0.002)QGGS(0.977)PT(0.022)K	WT_NT-TS_NT	0.356981	0.485129	0.735848	7	0.485744	0.977695
O35954_S(0.011)S(0.011)T(0.011)EARPGT(0.209)S(0.072)T(0.072)AGT(0.612)PDGPEAPPGPDAS(1)PDASFGK	WT_NT-TS_NT	0.297214	0.579186	0.513158	6	0.626181	0.977695
O54724_ATEEPSGT(0.031)GS(0.969)DELIK	WT_NT-TS_NT	0.323351	0.525063	0.615833	5	0.564955	0.977695
O54724_LPAKLS(0.999)VS(0.001)K	WT_NT-TS_NT	0.521337	0.283986	1.83578	5	0.125828	0.977695
O54774_HSS(1)LPTESDEDIAPAQR	WT_NT-TS_NT	0.438193	0.13137	3.33555	6	0.0156981	0.977695
O54774_HSSLPTES(1)DEDIAPAQR	WT_NT-TS_NT	-1.31867	0.835667	-1.57799	7	0.158576	0.977695
O54774_NAEAVKS(1)PEK	WT_NT-TS_NT	2.4339	2.30823	1.05444	4	0.351158	0.977695
O54774_VDIITEEMPENALPS(1)DEDDK	WT_NT-TS_NT	0.520668	1.06814	0.487454	6	0.643234	0.977695
O54781_AADLEDT(0.002)T(0.998)EEETAK	WT_NT-TS_NT	0.563326	0.463395	1.21565	5	0.278379	0.977695
O54829_S(0.033)HS(0.965)PT(0.001)HTPTPETK	WT_NT-TS_NT	-2.45647	1.24505	-1.97299	5	0.105519	0.977695
O54916_S(0.001)HS(0.003)GT(0.11)S(0.841)PDNT(0.044)APPPPPPRPQPSHSR	WT_NT-TS_NT	1.11381	0.314718	3.53906	5	0.0165791	0.977695
O54991_DQNLPQILEES(0.001)RS(0.999)E	WT_NT-TS_NT	0.185562	0.684881	0.27094	4	0.799844	0.977695
O55003_AEIDS(0.773)HS(0.227)FGEK	WT_NT-TS_NT	-0.080139	0.444574	-0.18026	4	0.865712	0.990582
O55003_NSTLS(1)EEDYIER	WT_NT-TS_NT	0.379685	0.107339	3.53725	4	0.0240729	0.977695
O55017_IGS(1)DPYLGQR	WT_NT-TS_NT	-0.260046	0.450866	-0.576771	5	0.589087	0.977695
O55022_EGEEPTVYS(1)DDEEPKDETAR	WT_NT-TS_NT	0.137904	1.8382	0.0750211	7	0.942297	0.991368
O55023_S(0.222)S(0.778)PADLVTVTDQK	WT_NT-TS_NT	0.753912	0.284445	2.65046	3	0.0769633	0.977695
O55023_S(0.741)S(0.259)PADLVTVTDQK	WT_NT-TS_NT	0.387292	0.529816	0.730992	3	0.517703	0.977695
O55028_S(0.959)T(0.04)S(0.001)ATDTHHVELAR	WT_NT-TS_NT	0.24819	0.268589	0.924051	6	0.391108	0.977695
O55091_TEEVEVES(1)EEDPILEHPPENPVK	WT_NT-TS_NT	-0.285099	0.537563	-0.530353	3	0.632615	0.977695
O55131_IYEFPET(1)DDEEENK	WT_NT-TS_NT	0.0578381	0.270779	0.213599	7	0.836948	0.985278
O55131_S(1)PLAQMEEERR	WT_NT-TS_NT	-0.0566856	0.251361	-0.225515	5	0.830507	0.984644
O55143_EFDELSPS(1)AQR	WT_NT-TS_NT	0.00479194	0.326824	0.0146621	7	0.988711	0.994549
O70161_RT(0.095)QS(0.853)S(0.052)GQDGRPQEEPHAEDLQK	WT_NT-TS_NT	-0.859873	0.345247	-2.49061	5	0.0551202	0.977695
O70161_SWVYSPLHYSARPAS(0.999)DGES(0.001)DT	WT_NT-TS_NT	-0.453866	1.05315	-0.43096	4	0.688705	0.977695
O70166_DAS(1)LEELQK	WT_NT-TS_NT	0.186426	0.343064	0.543416	7	0.60371	0.977695
O70166_SPSDLS(1)PESPVLSSPPK	WT_NT-TS_NT	0.63496	0.400118	1.58693	5	0.173389	0.977695
O70166_SPSDLSPES(0.002)PVLS(0.023)S(0.975)PPK	WT_NT-TS_NT	-0.603703	0.513699	-1.17521	3	0.324695	0.977695
O70166_SPSDLSPES(0.997)PVLS(0.953)S(0.05)PPK	WT_NT-TS_NT	-1.55327	1.27235	-1.22079	3	0.309364	0.977695
O70166_SPSDLSPES(1)PVLSSPPK	WT_NT-TS_NT	0.346139	0.559376	0.618794	7	0.555645	0.977695
O70251_YGPS(0.006)S(0.994)VEDTTGSGAADAK	WT_NT-TS_NT	0.406926	0.432695	0.940446	7	0.3783	0.977695
O70310_SGLS(1)PANDTGAK	WT_NT-TS_NT	0.713593	0.516653	1.38118	7	0.209702	0.977695
O70343_ARYSECSGTQGSHS(0.998)T(0.002)K	WT_NT-TS_NT	-0.34085	0.272844	-1.24925	4	0.279686	0.977695
O70405_SPLPPILGS(0.998)PT(0.002)K	WT_NT-TS_NT	-0.236849	0.438494	-0.540142	5	0.612279	0.977695
O70439_EFGSLPT(0.677)T(0.316)PS(0.007)EQR	WT_NT-TS_NT	-0.196367	0.363401	-0.540359	4	0.617631	0.977695
O70439_TLNQLGT(1)PQDSPELR	WT_NT-TS_NT	0.0757332	0.242141	0.312765	6	0.765045	0.977695
O88196_RNS(0.993)DS(0.007)AGPFAVPDHLR	WT_NT-TS_NT	0.0681203	0.163792	0.415895	4	0.698831	0.977695
O88207_GEAGPS(1)GAAGPPGPKGPPGDDGPK	WT_NT-TS_NT	0.275831	0.3059	0.901702	6	0.401959	0.977695
O88343_ISENYS(1)DK	WT_NT-TS_NT	1.23207	1.10276	1.11726	5	0.314673	0.977695
O88447_KYDDDIS(1)PSEDK	WT_NT-TS_NT	0.100282	0.184295	0.544136	6	0.605962	0.977695
O88447_VDS(1)PTVTTTLK	WT_NT-TS_NT	-0.107574	0.407351	-0.264081	7	0.799323	0.977695
O88454_EQPLLPSSLPAPPAVVEPAGRPGS(1)PAPAEK	WT_NT-TS_NT	-0.476004	0.49226	-0.966977	4	0.388314	0.977695
O88485_ANRADS(1)EEEGAVELAA	WT_NT-TS_NT	-0.0540207	0.384113	-0.140638	7	0.892118	0.991368
O88485_ETQTPLAT(0.002)HQS(0.998)EEDEEDEEMVEPK	WT_NT-TS_NT	-0.51027	0.565227	-0.90277	6	0.401436	0.977695
O88485_KEPVQDDS(1)DLDRK	WT_NT-TS_NT	-0.0243962	0.245457	-0.099391	3	0.927097	0.991368
O88532_RRDS(1)DGVDGFEAEGKK	WT_NT-TS_NT	0.157402	0.294652	0.534197	5	0.616093	0.977695
O88587_AVYQGPGS(0.001)S(0.999)PVK	WT_NT-TS_NT	0.380442	0.170354	2.23324	7	0.0606799	0.977695
O88643_YMS(1)FTDK	WT_NT-TS_NT	-0.0198802	0.25188	-0.0789273	6	0.939657	0.991368
O88703_DS(0.035)AS(0.965)PGAASGLDPLDSAR	WT_NT-TS_NT	1.63964	0.997136	1.64435	5	0.161025	0.977695
O88703_GAASGPSAAEEAGS(1)EEAGPAGEPR	WT_NT-TS_NT	0.27675	0.307305	0.900571	7	0.39774	0.977695
O88703_PLVGPLALGS(1)PR	WT_NT-TS_NT	-0.267644	0.698347	-0.383253	7	0.712905	0.977695
O88703_RAPPGPLPPAAS(1)PGPPAAS(1)PPAAPS(0.944)S(0.056)PR	WT_NT-TS_NT	0.416741	0.66687	0.624921	5	0.559432	0.977695
O88703_RAPPGPLPPAASPGPPAAS(0.999)PPAAPS(0.087)S(0.914)PR	WT_NT-TS_NT	0.485553	0.641769	0.756586	5	0.483403	0.977695
O88703_RAPPGPLPPAASPGPPAAS(1)PPAAPS(0.299)S(0.701)PR	WT_NT-TS_NT	0.18847	0.425925	0.442495	5	0.676617	0.977695
O88704_KNS(1)ILLQK	WT_NT-TS_NT	0.0495383	0.693392	0.0714434	5	0.945814	0.991368
O88704_VDGGGGEEPAGS(1)FEDAEGPRR	WT_NT-TS_NT	0.437223	0.451163	0.9691	4	0.387373	0.977695
O88705_GPLPLS(1)PDSPATLLAR	WT_NT-TS_NT	-0.44982	0.442717	-1.01604	4	0.367068	0.977695
O88737_FS(1)PIEEAK	WT_NT-TS_NT	-0.0890726	0.288	-0.30928	6	0.767567	0.977695
O88737_GEEES(1)EEDSYDPR	WT_NT-TS_NT	-0.337777	0.596451	-0.566311	4	0.601445	0.977695
O88737_GYSYFT(0.001)GS(0.033)S(0.964)PPLS(0.001)PSTPSESPTFSPGK	WT_NT-TS_NT	0.668877	1.149	0.582136	5	0.585735	0.977695
O88737_IADSSVQT(1)DDEEGEGR	WT_NT-TS_NT	0.48748	0.480045	1.01549	6	0.349059	0.977695
O88737_LHS(0.002)S(0.998)PVSSTLTSK	WT_NT-TS_NT	-0.527623	0.668571	-0.78918	5	0.465764	0.977695
O88737_PLS(0.999)PT(0.001)AEESAK	WT_NT-TS_NT	-0.804109	0.374038	-2.14981	7	0.0686334	0.977695
O88737_S(0.004)QAS(0.011)EEES(0.985)PVS(1)PLGRPR	WT_NT-TS_NT	0.844035	0.708647	1.19105	3	0.31928	0.977695
O88737_S(0.006)LS(0.994)DPKPLSPTAEESAK	WT_NT-TS_NT	-0.8886	0.583196	-1.52367	7	0.171412	0.977695
O88737_S(0.649)LS(0.351)DPKPLS(0.9)PT(0.1)AEESAK	WT_NT-TS_NT	0.329537	0.398406	0.82714	6	0.439807	0.977695
O88737_SQAS(1)EEESPVSPLGR	WT_NT-TS_NT	0.988316	0.719514	1.37359	5	0.227958	0.977695
O88737_SQASEEESPVS(1)PLGR	WT_NT-TS_NT	1.17646	0.522068	2.25346	6	0.0651312	0.977695
O88737_SQQQLHS(1)PALS(1)PAHSPAK	WT_NT-TS_NT	-1.99075	1.76996	-1.12474	3	0.342566	0.977695
O88737_SRGEHSSTLPASTPSYTSGT(0.001)S(0.001)PT(0.001)S(0.001)LS(0.01)S(0.01)LEEDS(0.041)DS(0.581)S(0.178)PS(0.178)RR	WT_NT-TS_NT	0.302985	0.513695	0.589815	3	0.596791	0.977695
O88746_GDLSQHATPLPTPAVLPGDS(0.993)PIT(0.007)PTPEQIGK	WT_NT-TS_NT	-0.510928	0.972014	-0.525639	5	0.621608	0.977695
O88746_GLEFPMTDLDMLS(0.999)PIHT(0.001)PQR	WT_NT-TS_NT	-1.38999	0.739851	-1.87875	4	0.133474	0.977695
O88910_TTGTLPS(1)PQNFK	WT_NT-TS_NT	0.976773	0.543225	1.7981	6	0.122274	0.977695
O88935_ASTAAPVASPAAPS(0.998)PGS(0.001)SGGGGFFSSLSNAVK	WT_NT-TS_NT	-0.81471	1.69748	-0.479953	7	0.645895	0.977695
O88935_DAS(1)PGRGSHSQSSSPGALTLGR	WT_NT-TS_NT	-0.115694	0.34185	-0.338433	6	0.746565	0.977695
O88935_GS(0.01)HS(0.986)QS(0.005)S(0.578)S(0.42)PGALTLGR	WT_NT-TS_NT	1.02826	1.27468	0.806683	3	0.478872	0.977695
O88935_GS(0.997)HS(0.003)QS(0.074)S(0.227)S(0.699)PGALT(0.001)LGR	WT_NT-TS_NT	-0.498222	1.07751	-0.462381	6	0.660101	0.977695
O88935_GSHSQSS(0.018)S(0.982)PGALTLGR	WT_NT-TS_NT	-0.67511	0.780556	-0.864909	5	0.426629	0.977695
O88935_GSHSQSS(0.941)S(0.059)PGALTLGR	WT_NT-TS_NT	-0.307064	1.07405	-0.285894	6	0.784573	0.977695
O88935_LPS(0.002)PT(0.004)AAPQQS(0.806)AS(0.162)QAT(0.026)PVTQGQGR	WT_NT-TS_NT	0.208239	0.466178	0.446693	4	0.678214	0.977695
O88935_PQPPPPPPS(0.005)AAS(0.995)PGATPGSATASAER	WT_NT-TS_NT	-0.40944	0.646239	-0.633573	3	0.571364	0.977695
O88935_PVAGGPGAPPAARPPAS(1)PS(1)PQR	WT_NT-TS_NT	-1.75015	0.526033	-3.32708	7	0.0126416	0.977695
O88935_S(0.123)QS(0.874)LT(0.003)NAFNLPEPAPPRPSLSQDEVK	WT_NT-TS_NT	-2.24519	1.35775	-1.65362	5	0.159113	0.977695
O89032_AAS(1)QGSESPLLPTQR	WT_NT-TS_NT	-0.77903	0.329508	-2.36422	4	0.077306	0.977695
O89079_APPVPGAVSGGS(1)GEVDELFDVK	WT_NT-TS_NT	-0.974416	0.793683	-1.22772	4	0.286861	0.977695
O89084_LVHT(0.946)GS(0.054)LNINVPR	WT_NT-TS_NT	-1.02653	0.299738	-3.42475	3	0.0416977	0.977695
P02088_VITAFNDGLNHLDS(1)LK	WT_NT-TS_NT	0.0785996	0.849146	0.0925631	5	0.929845	0.991368
P02664_T(0.218)VMT(0.782)EESKNIQDYMNK	WT_NT-TS_NT	-0.441932	0.229245	-1.92777	4	0.126138	0.977695
P04370_NIVTPRT(1)PPPSQGK	WT_NT-TS_NT	0.219119	0.422259	0.51892	6	0.622393	0.977695
P04370_TTHYGS(1)LPQK	WT_NT-TS_NT	0.329309	0.517518	0.636324	3	0.569793	0.977695
P05063_GILAADES(1)VGSMAK	WT_NT-TS_NT	0.110012	0.484499	0.227064	5	0.829366	0.984432
P05063_GILAADESVGS(1)MAK	WT_NT-TS_NT	0.39801	0.274558	1.44964	6	0.197338	0.977695
P05063_RLS(1)QIGVENTEENRR	WT_NT-TS_NT	0.309739	0.523922	0.591192	4	0.586183	0.977695
P05064_GILAADES(0.935)T(0.064)GSIAK	WT_NT-TS_NT	-0.972732	1.00455	-0.968329	7	0.365138	0.977695
P05064_GILAADESTGS(1)IAK	WT_NT-TS_NT	-0.109046	0.502286	-0.217099	7	0.834323	0.985278
P05480_LFGGFNSSDTVTS(1)PQR	WT_NT-TS_NT	-0.437698	0.707243	-0.618879	5	0.5631	0.977695
P05480_S(1)LEPSENVHGAGGAFPASQTPSK	WT_NT-TS_NT	-0.455501	0.896498	-0.508089	7	0.627007	0.977695
P06837_AAQPPTETAES(0.04)S(0.96)QAEEEK	WT_NT-TS_NT	0.25654	0.29146	0.880189	5	0.419046	0.977695
P06837_AGSAETESAAKAT(0.994)T(0.006)DNS(0.882)PS(0.116)S(0.002)K	WT_NT-TS_NT	-0.131525	0.212515	-0.618899	3	0.579801	0.977695
P06837_KEGDGS(0.058)AT(0.933)T(0.01)DAAPAT(0.241)S(0.759)PK	WT_NT-TS_NT	0.0970595	0.437602	0.221798	4	0.835334	0.985278
P06837_KEGDGS(0.995)AT(0.003)T(0.002)DAAPAT(0.962)S(0.038)PK	WT_NT-TS_NT	0.404579	0.927108	0.436389	4	0.685076	0.977695
P06837_KEGDGS(1)ATTDAAPAT(0.87)S(0.13)PK	WT_NT-TS_NT	-0.225868	0.34779	-0.649437	7	0.536775	0.977695
P06837_KEGDGSATTDAAPATS(1)PK	WT_NT-TS_NT	1.22431	1.08542	1.12796	7	0.296509	0.977695
P06837_QADVPAAVTDAAATT(1)PAAEDAATK	WT_NT-TS_NT	0.205409	0.255849	0.802855	7	0.448455	0.977695
P07901_ES(1)DDKPEIEDVGSDEEEEEKK	WT_NT-TS_NT	-0.107587	0.437429	-0.245953	3	0.821586	0.98288
P07901_EVS(1)DDEAEEKEEKEEEK	WT_NT-TS_NT	-0.911463	1.0253	-0.888974	7	0.40353	0.977695
P07901_PEIEDVGS(1)DEEEEEKK	WT_NT-TS_NT	-0.353182	0.644629	-0.547883	7	0.600798	0.977695
P08226_NEVHTMLGQS(0.988)T(0.011)EEIR	WT_NT-TS_NT	0.238859	0.392261	0.608928	4	0.57546	0.977695
P08551_DEPPS(1)EGEAEEEEK	WT_NT-TS_NT	-0.146048	0.443151	-0.329566	7	0.75137	0.977695
P08551_KEES(1)AGEEQVAK	WT_NT-TS_NT	0.899933	1.02358	0.8792	3	0.444025	0.977695
P08553_AEEEGGS(1)EEEGSDRSPQESK	WT_NT-TS_NT	-1.05366	1.75535	-0.600257	7	0.567252	0.977695
P08553_EKAEEEGGSEEEGS(0.002)DRS(0.998)PQESK	WT_NT-TS_NT	-0.00233349	2.1292	-0.00109595	7	0.999156	0.999156
P08553_GVVTNGLDVS(1)PAEEK	WT_NT-TS_NT	0.551818	0.378294	1.4587	7	0.18801	0.977695
P08553_S(1)PMPKS(1)PVEEVKPKPEAK	WT_NT-TS_NT	-0.517026	0.811148	-0.6374	6	0.547401	0.977695
P08553_S(1)PVEEVKPKPEAK	WT_NT-TS_NT	-0.27741	0.685299	-0.404801	7	0.697708	0.977695
P08553_S(1)PVKS(1)PEAKEEEEEGEK	WT_NT-TS_NT	-0.719729	0.904234	-0.795954	7	0.452202	0.977695
P08553_VSGS(1)PSSGFR	WT_NT-TS_NT	0.0419296	0.332553	0.126084	7	0.90321	0.991368
P09405_GLS(1)EDTTEETLK	WT_NT-TS_NT	-0.787358	0.222755	-3.53464	3	0.0385111	0.977695
P09411_ALES(1)PERPFLAILGGAK	WT_NT-TS_NT	-1.73628	1.88279	-0.922188	5	0.398745	0.977695
P09470_GPQFGS(1)EVELR	WT_NT-TS_NT	-0.240069	0.341846	-0.702273	6	0.508823	0.977695
P09528_T(0.002)T(0.002)AS(0.968)PS(0.029)QVR	WT_NT-TS_NT	-0.336439	0.268632	-1.25242	7	0.250638	0.977695
P0C7L0_AQLVS(1)PPAPPTK	WT_NT-TS_NT	0.290016	0.294605	0.984423	6	0.362924	0.977695
P0C913_DTTEDS(0.999)IT(0.001)EDDK	WT_NT-TS_NT	0.283199	0.633144	0.44729	4	0.677818	0.977695
P10518_DAAQS(0.001)S(0.999)PAFGDR	WT_NT-TS_NT	-0.689998	0.610605	-1.13002	5	0.309742	0.977695
P10518_DAAQS(0.646)S(0.354)PAFGDRR	WT_NT-TS_NT	-0.720207	0.588077	-1.22468	5	0.275242	0.977695
P10637_IGS(0.993)T(0.007)ENLK	WT_NT-TS_NT	-1.53608	1.00127	-1.53414	7	0.168866	0.977695
P10637_S(0.001)GYS(0.246)S(0.753)PGS(1)PGTPGSR	WT_NT-TS_NT	0.649268	1.47821	0.439226	7	0.673737	0.977695
P10637_S(0.002)GYS(0.958)S(0.047)PGS(0.992)PGT(0.999)PGSR	WT_NT-TS_NT	0.444346	0.896715	0.495527	6	0.637852	0.977695
P10637_S(0.005)GERS(0.987)GY(0.024)S(0.061)S(0.922)PGSPGTPGSR	WT_NT-TS_NT	-0.211454	0.76218	-0.277433	3	0.799468	0.977695
P10637_S(0.074)GY(0.004)S(0.957)S(0.957)PGS(0.006)PGTPGSR	WT_NT-TS_NT	-0.0727909	2.0516	-0.03548	5	0.97307	0.994549
P10637_S(0.742)RT(0.246)PS(0.012)LPT(1)PPTREPK	WT_NT-TS_NT	-1.50621	1.30066	-1.15804	6	0.290856	0.977695
P10637_S(0.875)RT(0.125)PS(0.076)LPT(0.923)PPT(0.001)REPK	WT_NT-TS_NT	-0.405579	0.400226	-1.01338	6	0.349988	0.977695
P10637_S(1)PVVS(0.002)GDT(0.652)S(0.346)PR	WT_NT-TS_NT	-0.991172	0.965057	-1.02706	7	0.338568	0.977695
P10637_SPVVS(1)GDT(0.003)S(0.997)PR	WT_NT-TS_NT	0.0544805	1.38928	0.0392149	7	0.969814	0.994059
P10637_SPVVS(1)GDT(0.125)S(0.875)PR	WT_NT-TS_NT	0.446907	0.441565	1.0121	7	0.345189	0.977695
P10637_T(0.001)PS(0.999)LPTPPTR	WT_NT-TS_NT	-0.0171372	0.414366	-0.0413576	7	0.968166	0.993323
P10637_T(1)PPGSGEPPK	WT_NT-TS_NT	0.662388	1.30162	0.508895	7	0.62647	0.977695
P10637_TDHGAEIVY(0.01)KS(0.99)PVVS(0.997)GDT(0.98)S(0.023)PR	WT_NT-TS_NT	-0.682785	2.85794	-0.238908	5	0.82066	0.982788
P10637_TPPGSGEPPKS(1)GER	WT_NT-TS_NT	0.278065	1.68565	0.164961	6	0.874392	0.99133
P10637_VAVVRT(1)PPK	WT_NT-TS_NT	-0.433135	0.748686	-0.578527	7	0.581036	0.977695
P10637_VAVVRT(1)PPKS(0.003)PS(0.989)AS(0.009)K	WT_NT-TS_NT	-1.77214	0.931641	-1.90217	4	0.129913	0.977695
P10637_VAVVRT(1)PPKS(0.996)PS(0.004)ASK	WT_NT-TS_NT	-2.52984	2.05019	-1.23395	7	0.25704	0.977695
P10711_KKEPAISSQNS(1)PEAR	WT_NT-TS_NT	-0.236743	0.182612	-1.29643	5	0.251434	0.977695
P10711_LLDGPS(0.412)T(0.588)DKDPEEK	WT_NT-TS_NT	0.264769	0.559281	0.473409	4	0.660601	0.977695
P11499_EIS(1)DDEAEEEKGEKEEEDKEDEEK	WT_NT-TS_NT	0.188409	0.292555	0.644011	7	0.540088	0.977695
P11499_IEDVGS(1)DEEDDS(1)GKDK	WT_NT-TS_NT	-0.163096	0.202057	-0.80718	5	0.456228	0.977695
P11499_PKIEDVGS(1)DEEDDSGK	WT_NT-TS_NT	0.148487	0.277697	0.53471	7	0.609406	0.977695
P11627_DET(0.003)FGEY(0.064)RS(0.897)LES(0.036)DNEEK	WT_NT-TS_NT	-0.0719214	0.420168	-0.171173	3	0.874982	0.991368
P11798_ES(0.136)S(0.861)ES(0.047)T(0.949)NT(0.006)T(0.001)IEDEDTK	WT_NT-TS_NT	-0.35074	1.24445	-0.281844	3	0.796387	0.977695
P11798_ES(0.999)S(0.001)ES(0.949)T(0.048)NT(0.003)T(0.001)IEDEDTK	WT_NT-TS_NT	-0.710543	1.42867	-0.497347	7	0.634184	0.977695
P11798_ESSES(0.995)T(0.005)NTTIEDEDTK	WT_NT-TS_NT	-0.777794	1.00367	-0.774952	7	0.463736	0.977695
P11798_ESSEST(0.001)NT(0.999)T(1)IEDEDTK	WT_NT-TS_NT	3.14152	2.09309	1.5009	4	0.207779	0.977695
P11798_KNDGVKES(0.996)S(0.988)ES(0.011)T(0.006)NTTIEDEDTK	WT_NT-TS_NT	-0.191768	1.41089	-0.13592	6	0.89633	0.991368
P11798_S(0.957)T(0.043)VASCMHR	WT_NT-TS_NT	0.868557	1.25528	0.691925	6	0.514854	0.977695
P12367_MFGS(1)NLDLMDPGQ	WT_NT-TS_NT	-0.729586	0.500838	-1.45673	3	0.241231	0.977695
P12657_SQPGAEGS(0.002)PES(0.998)PPGR	WT_NT-TS_NT	0.610858	0.332356	1.83796	5	0.125476	0.977695
P12849_ASPSCFHS(1)EDEDSLK	WT_NT-TS_NT	0.2658	0.348942	0.76173	4	0.488659	0.977695
P12961_SVPHFS(1)EEEK	WT_NT-TS_NT	0.123886	0.51656	0.239829	6	0.818446	0.9817
P13595_AAFS(1)KDES(1)KEPIVEVR	WT_NT-TS_NT	1.04589	0.539282	1.93942	6	0.100523	0.977695
P13595_AS(0.994)PAPT(0.006)PTPAGAASPLAAVAAPATDAPQAK	WT_NT-TS_NT	-1.07419	0.394436	-2.72336	7	0.0296212	0.977695
P13595_ASPAPTPTPAGAAS(1)PLAAVAAPATDAPQAK	WT_NT-TS_NT	-0.338561	0.299072	-1.13204	6	0.300824	0.977695
P13595_DES(1)KEPIVEVR	WT_NT-TS_NT	-0.813528	0.872557	-0.932349	7	0.382189	0.977695
P13595_GVTAS(0.022)S(0.075)S(0.857)S(0.045)PASAPK	WT_NT-TS_NT	-0.709669	3.41627	-0.207732	5	0.843634	0.986955
P13595_GVTASS(0.016)S(0.053)S(0.931)PAS(0.001)APK	WT_NT-TS_NT	3.43617	2.40625	1.42802	6	0.203203	0.977695
P13595_MDEGNFKT(1)PDIDLAK	WT_NT-TS_NT	-0.172494	0.527761	-0.326842	6	0.754888	0.977695
P13595_NPPEAATAPAS(1)PK	WT_NT-TS_NT	0.126109	0.220704	0.571393	7	0.585604	0.977695
P14152_KLS(0.998)S(0.001)AMSAAK	WT_NT-TS_NT	0.875712	0.678111	1.2914	3	0.287067	0.977695
P14873_ADS(0.999)RES(0.001)LKPATK	WT_NT-TS_NT	1.0188	0.996039	1.02285	5	0.353294	0.977695
P14873_AS(0.134)LS(0.866)PMDEPVPDSES(1)PVEK	WT_NT-TS_NT	-0.151665	0.238562	-0.635748	7	0.545156	0.977695
P14873_ASLS(1)PMDEPVPDSESPVEK	WT_NT-TS_NT	-0.14028	0.306328	-0.45794	7	0.660872	0.977695
P14873_ASLSPMDEPVPDS(0.982)ES(0.018)PVEK	WT_NT-TS_NT	0.0071016	0.484147	0.0146683	5	0.988864	0.994549
P14873_DLTGQVPT(1)PPVK	WT_NT-TS_NT	-0.0868439	0.39709	-0.2187	5	0.83553	0.985278
P14873_DVMSDETNNEETES(1)PSQEFVNITK	WT_NT-TS_NT	-0.060621	0.868323	-0.0698138	7	0.946294	0.991368
P14873_DVSDERLS(1)PAK	WT_NT-TS_NT	-0.846126	0.518887	-1.63066	7	0.146984	0.977695
P14873_DYNASAST(0.01)IS(0.975)PPS(0.01)S(0.003)MEEDK	WT_NT-TS_NT	0.149856	0.323575	0.463125	3	0.674804	0.977695
P14873_EECPRPMS(1)IS(1)PPDFSPK	WT_NT-TS_NT	-0.52001	0.331346	-1.56939	4	0.191641	0.977695
P14873_EECPRPMSISPPDFS(1)PK	WT_NT-TS_NT	-0.0129791	0.423454	-0.0306505	5	0.976734	0.994549
P14873_ES(0.016)S(0.984)PLYSPGFSDSTSAAK	WT_NT-TS_NT	0.256458	0.472678	0.542563	6	0.60698	0.977695
P14873_ESSPLYS(1)PGFSDSTSAAK	WT_NT-TS_NT	-0.606279	0.51742	-1.17173	7	0.279637	0.977695
P14873_EVSSKEEQS(1)PVK	WT_NT-TS_NT	1.0961	1.99153	0.550379	4	0.61135	0.977695
P14873_GEAEQS(1)EEEGEEEDKAEDAR	WT_NT-TS_NT	-0.392648	1.43571	-0.273487	7	0.792372	0.977695
P14873_HSPTEDDES(1)AKAEADVHLK	WT_NT-TS_NT	-0.051256	0.330985	-0.154859	4	0.884432	0.991368
P14873_IAELEEERS(1)QGSTSNSDWMK	WT_NT-TS_NT	0.287997	1.00106	0.287691	6	0.783261	0.977695
P14873_KES(1)KEETPEVTK	WT_NT-TS_NT	0.602067	1.00025	0.601917	6	0.569261	0.977695
P14873_LGGDVS(1)PTQIDVSQFGSFK	WT_NT-TS_NT	-3.28591	1.46082	-2.24936	6	0.0654991	0.977695
P14873_LSPAKS(1)PS(0.012)LS(0.789)PS(0.199)PPS(1)PIEK	WT_NT-TS_NT	-0.565369	0.690689	-0.818558	4	0.459	0.977695
P14873_MSIS(1)EGTVSDK	WT_NT-TS_NT	-0.0461454	0.215732	-0.213902	7	0.836721	0.985278
P14873_MSISEGTVS(1)DK	WT_NT-TS_NT	0.0961412	0.474077	0.202796	7	0.845063	0.986955
P14873_PLAAS(1)PKPGALK	WT_NT-TS_NT	-0.636927	0.794355	-0.801816	7	0.449018	0.977695
P14873_QGFPDRES(1)PVSDLTSTGLYQDK	WT_NT-TS_NT	-0.591662	0.555744	-1.06463	4	0.347042	0.977695
P14873_RES(1)VVS(1)GDDRAEEDMDDVLEK	WT_NT-TS_NT	-0.0945847	0.657634	-0.143826	7	0.889691	0.991368
P14873_S(0.5)VS(0.5)PGVTQAVVEEHCAS(1)PEEK	WT_NT-TS_NT	-0.184344	0.816689	-0.225721	7	0.827867	0.984185
P14873_S(0.941)S(0.059)HLPTEVTEK	WT_NT-TS_NT	-0.152454	1.07989	-0.141176	3	0.896678	0.991368
P14873_S(1)PCDSGYSYETIEK	WT_NT-TS_NT	-0.221572	0.602422	-0.367803	5	0.728077	0.977695
P14873_S(1)PDTSAYCYETMEK	WT_NT-TS_NT	0.903754	0.540576	1.67183	7	0.138478	0.977695
P14873_SDIS(1)PLT(1)PR	WT_NT-TS_NT	-0.335895	0.359612	-0.934049	7	0.38137	0.977695
P14873_SLMS(1)S(1)PEDLTK	WT_NT-TS_NT	0.598711	0.458606	1.3055	7	0.23299	0.977695
P14873_SPSLS(1)PS(0.001)PPS(0.999)PIEK	WT_NT-TS_NT	-0.139588	0.443632	-0.314649	7	0.7622	0.977695
P14873_SPSLS(1)PSPPS(1)PIEK	WT_NT-TS_NT	0.788136	0.605645	1.30132	7	0.234341	0.977695
P14873_SPSLSPS(0.992)PPS(0.008)PIEK	WT_NT-TS_NT	-1.62752	1.68528	-0.965725	5	0.378535	0.977695
P14873_T(1)PEDGGYTCEITEK	WT_NT-TS_NT	0.137043	0.364307	0.376174	5	0.722221	0.977695
P14873_T(1)PEEGGYSYEISEK	WT_NT-TS_NT	-0.107634	0.329093	-0.327063	6	0.754729	0.977695
P14873_TLEVVS(0.995)PS(0.016)QS(0.04)VT(0.174)GS(0.588)AGHT(0.126)PY(0.025)Y(0.025)QS(0.009)PT(0.003)DEK	WT_NT-TS_NT	0.891531	0.91192	0.977642	7	0.360821	0.977695
P14873_VLS(1)PLRS(1)PPLLGSESPYEDFLSADSK	WT_NT-TS_NT	-0.532667	1.57897	-0.337351	4	0.752812	0.977695
P14873_VQS(1)LEGEKLS(1)PK	WT_NT-TS_NT	-0.20676	0.713683	-0.289708	7	0.780433	0.977695
P15105_RPS(1)ANCDPYAVTEAIVR	WT_NT-TS_NT	0.650692	0.598737	1.08677	4	0.338242	0.977695
P16014_ADAHS(1)MELEEK	WT_NT-TS_NT	-0.43265	0.826156	-0.52369	7	0.61666	0.977695
P16014_EGVDDQESLRPSNQQAS(1)K	WT_NT-TS_NT	0.216963	0.393095	0.551936	5	0.604753	0.977695
P16014_HIEDS(1)GEKPNTFSNK	WT_NT-TS_NT	0.386824	0.321495	1.2032	5	0.282755	0.977695
P16014_WAS(0.028)S(0.972)REDAGAPVEDSQGQTK	WT_NT-TS_NT	0.341099	0.331096	1.03021	6	0.342638	0.977695
P16014_WAS(0.547)S(0.453)REDAGAPVEDSQGQTK	WT_NT-TS_NT	0.266858	0.381783	0.698978	5	0.515736	0.977695
P16014_WT(0.013)EGGGHS(0.987)REGVDDQESLRPSNQQASK	WT_NT-TS_NT	0.0647022	1.07979	0.0599213	3	0.955987	0.991368
P16054_GFS(1)YFGEDLMP	WT_NT-TS_NT	-0.322786	1.42178	-0.22703	6	0.827938	0.984185
P16054_KQET(1)PDEVGSQR	WT_NT-TS_NT	-0.187777	0.708943	-0.264868	3	0.808267	0.9785
P16054_LAAGAES(1)PQPAS(0.001)GNS(0.997)PS(0.002)EDDR	WT_NT-TS_NT	-0.603476	0.210448	-2.86759	7	0.024075	0.977695
P16054_LAAGAESPQPASGNS(1)PSEDDR	WT_NT-TS_NT	-0.0647062	1.18433	-0.0546351	7	0.957956	0.991368
P16054_S(1)APT(0.067)S(0.933)PCDQELK	WT_NT-TS_NT	0.402526	0.277699	1.44951	6	0.197374	0.977695
P16054_SAPT(0.001)S(0.999)PCDQELK	WT_NT-TS_NT	1.10987	0.338855	3.27535	7	0.0135739	0.977695
P16283_ALPSVGLQSDQS(1)PQR	WT_NT-TS_NT	-0.274916	0.283695	-0.969057	5	0.377024	0.977695
P16283_FSIGS(1)DEDDSPGLPVK	WT_NT-TS_NT	0.656794	1.38549	0.474053	6	0.652221	0.977695
P16283_GS(1)PSGLAPILR	WT_NT-TS_NT	0.22939	0.345164	0.664583	6	0.531015	0.977695
P16330_HFIS(1)GDEPK	WT_NT-TS_NT	0.354921	0.36913	0.961508	6	0.373428	0.977695
P16388_TVMSGENADEAS(0.007)T(0.016)APGHPQDGS(0.913)Y(0.064)PR	WT_NT-TS_NT	0.595577	0.353172	1.68637	4	0.167003	0.977695
P16546_WRS(1)LQQLAEER	WT_NT-TS_NT	-0.0242869	0.437933	-0.0554581	5	0.957921	0.991368
P17182_TIAPALVS(1)K	WT_NT-TS_NT	-0.223955	0.237152	-0.944352	5	0.388351	0.977695
P17182_YDLDFKS(1)PDDPSR	WT_NT-TS_NT	-0.232432	0.754336	-0.308127	7	0.766952	0.977695
P17183_YDLDFKS(1)PADPSR	WT_NT-TS_NT	0.294831	0.332875	0.885711	6	0.409863	0.977695
P17426_S(0.124)S(0.876)PPVQFSLLHSK	WT_NT-TS_NT	1.46567	0.368011	3.98267	4	0.0163646	0.977695
P17751_IIYGGS(0.024)VT(0.972)GAT(0.004)CK	WT_NT-TS_NT	0.311033	0.775671	0.400986	3	0.715282	0.977695
P18572_RKPDQT(1)LDEDDPGAAPLK	WT_NT-TS_NT	0.363329	0.695288	0.522559	3	0.637417	0.977695
P18581_NLS(1)LPFILHEK	WT_NT-TS_NT	-1.31804	0.839822	-1.56943	5	0.177341	0.977695
P19096_DIMLAT(0.003)GKLS(0.997)PDAIPGK	WT_NT-TS_NT	-0.111521	0.804608	-0.138603	3	0.898544	0.991368
P19246_EDIKPPAEAKS(1)PEK	WT_NT-TS_NT	-0.49348	0.965545	-0.51109	7	0.625009	0.977695
P19246_EEEEGAAAT(0.001)S(0.999)PPAEEAASPEK	WT_NT-TS_NT	0.747904	0.745259	1.00355	6	0.354337	0.977695
P19246_EEEEGAAAT(0.004)S(0.996)PPAEEAAS(1)PEK	WT_NT-TS_NT	-0.139536	0.682676	-0.204396	5	0.846104	0.986955
P19246_HPTDIRPPEQVKS(1)PAK	WT_NT-TS_NT	0.761927	0.496897	1.53337	5	0.185763	0.977695
P19246_IGFGPS(1)PFSLTEGLPK	WT_NT-TS_NT	-0.89428	0.630046	-1.41939	4	0.228795	0.977695
P19246_S(0.003)PGEAKS(0.997)PAEPKS(1)PAEAKS(1)PAEVK	WT_NT-TS_NT	0.498191	0.624173	0.798162	7	0.451001	0.977695
P19246_S(0.923)PS(0.224)EAKS(0.853)PAEAKS(1)PAEAKS(1)PAEAK	WT_NT-TS_NT	-0.904066	2.21807	-0.407592	7	0.69575	0.977695
P19246_S(0.976)PS(0.981)EAKS(0.053)PAEAKS(0.99)PAEAK	WT_NT-TS_NT	0.896958	1.01616	0.882691	5	0.417814	0.977695
P19246_S(1)PAEAKS(0.999)PAT(0.001)VK	WT_NT-TS_NT	-0.848944	0.952835	-0.890966	7	0.402531	0.977695
P19246_S(1)PAEAKS(1)PAAVKS(1)PGEAK	WT_NT-TS_NT	-1.27153	1.09503	-1.16119	4	0.310139	0.977695
P19246_S(1)PAEAKS(1)PAEAKS(1)PAEAKS(0.978)PAT(0.022)VK	WT_NT-TS_NT	-0.381742	0.605783	-0.630163	7	0.548598	0.977695
P19246_S(1)PAEAKS(1)PAEAKS(1)PAEAKS(1)PAEAK	WT_NT-TS_NT	-0.484404	1.89508	-0.255612	7	0.805599	0.9785
P19246_S(1)PAEAKS(1)PAEAKS(1)PAEAKS(1)PAEVK	WT_NT-TS_NT	0.756931	1.12245	0.674354	6	0.525202	0.977695
P19246_S(1)PAEAKS(1)PAEAKS(1)PAEVKS(1)PGEAK	WT_NT-TS_NT	0.214557	0.673788	0.318433	7	0.759447	0.977695
P19246_S(1)PAEAKS(1)PAEAKS(1)PATVK	WT_NT-TS_NT	-0.696598	0.899748	-0.774215	7	0.464145	0.977695
P19246_S(1)PAEAKS(1)PAEVKS(1)PGEAKS(1)PAEPK	WT_NT-TS_NT	-0.050689	0.629485	-0.0805246	7	0.938074	0.991368
P19246_S(1)PAEPKS(0.996)PAT(0.018)VKS(0.986)PGEAK	WT_NT-TS_NT	-0.144098	0.836089	-0.172348	7	0.868041	0.990582
P19246_S(1)PAEVKS(1)PAEAKS(1)PAEVKS(1)PGEAK	WT_NT-TS_NT	-0.122424	0.603948	-0.202706	7	0.84513	0.986955
P19246_S(1)PAEVKS(1)PGEAKS(1)PAAVKS(1)PAEAK	WT_NT-TS_NT	0.0372372	0.52745	0.0705985	7	0.945692	0.991368
P19246_S(1)PAEVKS(1)PGEAKS(1)PAEPKS(1)PAEAK	WT_NT-TS_NT	0.241433	0.794688	0.303808	7	0.770106	0.977695
P19246_S(1)PATVKS(1)PGEAK	WT_NT-TS_NT	-0.221857	0.658551	-0.336886	7	0.746077	0.977695
P19246_S(1)PEAQT(1)PVQEEAK	WT_NT-TS_NT	-0.577754	0.80184	-0.720535	7	0.494548	0.977695
P19246_S(1)PGEAKS(0.999)PS(0.023)EAKS(0.977)PAEAK	WT_NT-TS_NT	0.16116	1.0292	0.156588	7	0.87999	0.991368
P19246_S(1)PGEAKS(1)PAAVKS(1)PAEAKS(1)PAAVK	WT_NT-TS_NT	-0.047728	1.02572	-0.0465313	7	0.964186	0.992719
P19246_S(1)PGEAKS(1)PAEAKS(1)PAEAKS(1)PIEVK	WT_NT-TS_NT	0.0659571	0.391272	0.168571	7	0.870902	0.990582
P19246_S(1)PGEAKS(1)PAEPKS(1)PAEAKS(1)PAEVK	WT_NT-TS_NT	-0.93389	0.927974	-1.00638	7	0.347748	0.977695
P19246_S(1)PGEAKS(1)PGEAKS(1)PAEAKS(1)PGEAK	WT_NT-TS_NT	1.11757	0.98736	1.13188	6	0.300884	0.977695
P19246_S(1)PGEAKS(1)PGEAKS(1)PAEPKS(1)PAEPK	WT_NT-TS_NT	0.154818	0.748531	0.206829	7	0.842031	0.986955
P19246_S(1)PGEAKS(1)PGEAKS(1)PGEAK	WT_NT-TS_NT	0.443465	1.06087	0.418018	7	0.688459	0.977695
P19246_S(1)PIEVKS(1)PEK	WT_NT-TS_NT	-0.289011	0.56537	-0.51119	7	0.624943	0.977695
P19246_S(1)PVKEEVKAKEPPK	WT_NT-TS_NT	0.619291	1.22035	0.507468	7	0.62742	0.977695
P19246_SPGEAKS(1)PAEPKS(1)PAEPKS(1)PAEAK	WT_NT-TS_NT	0.148338	0.523421	0.2834	7	0.785068	0.977695
P19246_SPGEAKS(1)PSEAKS(1)PAEAK	WT_NT-TS_NT	0.755552	0.864481	0.873995	6	0.415728	0.977695
P19246_TSVSS(0.002)VS(0.019)AS(0.978)PS(0.002)R	WT_NT-TS_NT	0.00624399	0.362838	0.0172088	5	0.986936	0.994549
P20357_APHWTSASLTEAAAHPHS(1)PEMK	WT_NT-TS_NT	-0.217935	1.23416	-0.176587	4	0.868413	0.990582
P20357_DGS(1)PDAPAT(1)PEKEEVAFSEYK	WT_NT-TS_NT	0.273753	0.251636	1.08789	7	0.312674	0.977695
P20357_EAS(1)PPTSADK	WT_NT-TS_NT	2.60198	2.48553	1.04685	4	0.354255	0.977695
P20357_EES(0.013)Y(0.005)ES(0.906)S(0.065)GEHES(0.007)LT(0.002)MES(0.002)LKPDEGK	WT_NT-TS_NT	0.729891	0.39533	1.84628	3	0.162022	0.977695
P20357_GLS(0.074)S(0.926)VPEVAEVEPTTK	WT_NT-TS_NT	0.302194	0.271956	1.11119	5	0.317044	0.977695
P20357_GSAQES(0.417)LDT(0.583)IS(1)PK	WT_NT-TS_NT	-0.00414112	0.503748	-0.00822061	7	0.99367	0.996729
P20357_KET(0.006)S(0.994)PETSLIQDEVALK	WT_NT-TS_NT	-0.501933	0.635627	-0.789666	7	0.455635	0.977695
P20357_SEVQAHS(0.999)PS(0.001)R	WT_NT-TS_NT	0.882826	0.693114	1.27371	5	0.258762	0.977695
P20357_SGTSTPTTPGSTAITPGT(0.999)PPSYSSR	WT_NT-TS_NT	-1.3036	1.62321	-0.8031	7	0.448323	0.977695
P20357_STVS(1)IEEAVAK	WT_NT-TS_NT	0.692937	0.394964	1.75443	5	0.139722	0.977695
P20357_TGVIQT(0.001)S(0.003)T(0.013)EQS(0.981)FS(0.002)K	WT_NT-TS_NT	-0.645929	0.75229	-0.858617	6	0.423521	0.977695
P20357_VAIIRT(1)PPKS(1)PAT(1)PK	WT_NT-TS_NT	-0.980204	1.1451	-0.856002	7	0.42033	0.977695
P20357_VDHGAEIITQS(1)PSR	WT_NT-TS_NT	-1.09801	0.98552	-1.11415	7	0.302003	0.977695
P20357_VSLQDPSALAT(0.011)S(0.989)K	WT_NT-TS_NT	1.30522	2.52262	0.517407	3	0.640604	0.977695
P20357_VT(0.002)S(0.998)EPEAVSER	WT_NT-TS_NT	-0.498595	1.06788	-0.466902	5	0.660208	0.977695
P20357_VTDGIS(0.003)KS(0.997)PEK	WT_NT-TS_NT	-0.130623	2.14412	-0.0609213	7	0.953125	0.991368
P20444_VIS(1)PSEDRK	WT_NT-TS_NT	2.0428	1.65902	1.23133	5	0.272953	0.977695
P20917_GES(1)PELDLSYSHSDLGK	WT_NT-TS_NT	-0.0779692	0.444382	-0.175455	4	0.869246	0.990582
P21619_LETEDTS(0.004)GS(0.995)PS(0.002)R	WT_NT-TS_NT	0.78156	1.42649	0.547892	5	0.607327	0.977695
P22005_FAESLPSDEEGENYS(1)K	WT_NT-TS_NT	-0.393591	0.319	-1.23383	5	0.272097	0.977695
P23242_VAAGHELQPLAIVDQRPS(0.018)S(0.982)R	WT_NT-TS_NT	-1.67246	1.25087	-1.33704	5	0.23881	0.977695
P23818_GFCLIPQQS(1)INEAIR	WT_NT-TS_NT	-1.29959	0.683811	-1.90052	4	0.130161	0.977695
P26039_VLVQNAAGS(1)QEK	WT_NT-TS_NT	0.544065	0.484511	1.12292	5	0.31248	0.977695
P26049_SAAAPSASSTPTAIAS(1)PK	WT_NT-TS_NT	-0.124732	0.374325	-0.333218	6	0.750306	0.977695
P26369_S(1)DFDEFER	WT_NT-TS_NT	-0.166048	0.420993	-0.394419	3	0.719638	0.977695
P26645_AEDGAAPS(0.049)PS(0.044)S(0.812)ET(0.095)PK	WT_NT-TS_NT	0.86603	1.28473	0.674095	4	0.537201	0.977695
P26645_AEDGAAPS(0.996)PS(0.139)S(0.103)ET(0.763)PKK	WT_NT-TS_NT	0.823681	0.748114	1.10101	7	0.307305	0.977695
P26645_AEDGAAPSPSSET(1)PK	WT_NT-TS_NT	-0.925216	0.423747	-2.18342	7	0.0653106	0.977695
P26645_EAAEAEPAEPS(0.197)S(0.802)PAAEAEGAS(0.004)AS(0.007)S(0.052)T(0.209)S(0.143)S(0.586)PK	WT_NT-TS_NT	-0.0776513	0.306352	-0.253471	7	0.807188	0.9785
P26645_EAAEAEPAEPS(0.794)S(0.206)PAAEAEGAS(0.007)AS(0.005)S(0.127)T(0.088)S(0.375)S(0.398)PK	WT_NT-TS_NT	-0.821336	1.01933	-0.805759	7	0.446885	0.977695
P26645_EAEAAEPEQPEQPEQPAAEEPQAEEQS(1)EAAGEK	WT_NT-TS_NT	-0.206817	0.319632	-0.647047	6	0.541549	0.977695
P26645_EEPASGSAAT(1)PAAAEK	WT_NT-TS_NT	0.0543512	0.368753	0.147392	7	0.886978	0.991368
P26645_GEATAERPGEAAVAS(0.001)S(0.999)PSK	WT_NT-TS_NT	-0.124444	0.497328	-0.250225	7	0.809598	0.978804
P26645_GEATAERPGEAAVASS(0.001)PS(0.999)K	WT_NT-TS_NT	0.0207317	0.205615	0.100828	4	0.924539	0.991368
P26645_KES(1)GEGAEAEGATAEGAK	WT_NT-TS_NT	-0.856991	0.946569	-0.905366	7	0.395364	0.977695
P26645_LSGFS(1)FKK	WT_NT-TS_NT	-1.22292	0.543529	-2.24996	6	0.0654445	0.977695
P26645_VNGDAS(1)PAAAEPGAK	WT_NT-TS_NT	-1.10882	0.701988	-1.57954	5	0.175047	0.977695
P26883_GVQVETIS(1)PGDGR	WT_NT-TS_NT	0.239816	0.306329	0.782869	6	0.463474	0.977695
P27546_AAVGVTGNDITT(1)PPNK	WT_NT-TS_NT	-0.00560912	0.277883	-0.0201851	7	0.984459	0.994549
P27546_AT(0.008)S(0.988)PS(0.003)T(0.001)LVSTGPSSR	WT_NT-TS_NT	-0.295814	0.337076	-0.877588	7	0.409275	0.977695
P27546_DMS(1)PSAETEAPLAK	WT_NT-TS_NT	-0.0178884	0.402927	-0.0443962	6	0.966029	0.992719
P27546_EPPPS(1)PEK	WT_NT-TS_NT	-0.724563	0.372251	-1.94644	7	0.0926524	0.977695
P27546_LATTVS(1)APDLK	WT_NT-TS_NT	-0.407513	0.277324	-1.46945	7	0.185167	0.977695
P27546_RNT(0.998)T(0.002)PTGAAPPAGMTSTR	WT_NT-TS_NT	0.225072	0.191938	1.17263	4	0.306012	0.977695
P27546_RT(0.015)S(0.912)PS(0.068)KPS(0.003)S(0.001)APALKPGPK	WT_NT-TS_NT	2.40004	2.06698	1.16113	4	0.310158	0.977695
P27546_VGS(1)LDNVGHLPAGGAVK	WT_NT-TS_NT	-0.563082	0.278345	-2.02296	6	0.0895324	0.977695
P27671_FS(0.004)S(0.996)PPPLAIGTSSPSR	WT_NT-TS_NT	0.141261	0.259315	0.544747	5	0.609334	0.977695
P28028_DRS(0.092)S(0.092)S(0.817)APNVHINTIEPVNIDEK	WT_NT-TS_NT	0.323023	0.421027	0.767226	4	0.485727	0.977695
P28028_SAS(1)EPSLNR	WT_NT-TS_NT	1.07766	0.483471	2.22901	7	0.0610603	0.977695
P28028_T(1)PIQAGGYGEFAAFK	WT_NT-TS_NT	0.500587	0.505824	0.989648	6	0.360562	0.977695
P28352_AAADDGEEPKS(1)EPETK	WT_NT-TS_NT	0.873786	1.25969	0.693651	5	0.518799	0.977695
P28652_ESSDS(0.996)T(0.004)NTTIEDEDAK	WT_NT-TS_NT	-0.954145	1.21979	-0.782221	6	0.463827	0.977695
P28652_ESSDSTNT(0.003)T(0.997)IEDEDAK	WT_NT-TS_NT	1.64056	0.467848	3.50662	4	0.0247475	0.977695
P28652_GS(1)LPPAALEPQTTVIHNPVDGIK	WT_NT-TS_NT	0.804604	1.03325	0.77871	6	0.465743	0.977695
P28652_NSSAITS(1)PK	WT_NT-TS_NT	1.57514	2.21793	0.710186	5	0.50933	0.977695
P28656_LDGLVDT(1)PTGYIESLPK	WT_NT-TS_NT	-0.641571	0.53828	-1.19189	3	0.318996	0.977695
P28661_LDPYDS(0.911)S(0.089)EDDK	WT_NT-TS_NT	-0.442461	0.388144	-1.13994	5	0.305957	0.977695
P28661_VARPQILEPRPQS(1)PDLCDDDVEFR	WT_NT-TS_NT	0.0713889	0.256624	0.278184	6	0.790209	0.977695
P28667_AAAT(1)PES(1)QEPQAK	WT_NT-TS_NT	0.222169	2.1814	0.101847	7	0.921734	0.991368
P28667_GDVTAEEAAGAS(1)PAK	WT_NT-TS_NT	0.319435	0.290126	1.10102	7	0.3073	0.977695
P28738_PIRPGHYPAS(0.974)S(0.025)PT(0.001)AVHAVR	WT_NT-TS_NT	-3.05412	2.31955	-1.31668	5	0.245064	0.977695
P28867_AS(0.155)T(0.845)FCGTPDYIAPEILQGLK	WT_NT-TS_NT	-0.853239	1.43635	-0.594032	4	0.584457	0.977695
P28867_AS(0.5)T(0.5)FCGTPDYIAPEILQGLK	WT_NT-TS_NT	-0.853239	1.43635	-0.594032	4	0.584457	0.977695
P29699_HAFSPVASVES(1)AS(0.997)GET(0.003)LHSPK	WT_NT-TS_NT	1.60029	0.991497	1.61401	6	0.157651	0.977695
P29699_VMHTQCHSTPDS(1)AEDVRK	WT_NT-TS_NT	0.0908635	0.955505	0.0950947	5	0.927933	0.991368
P30275_GTGGVDTAAT(0.003)GS(0.996)VFDIS(0.001)NLDR	WT_NT-TS_NT	-0.719468	1.03101	-0.697828	5	0.516395	0.977695
P30275_LGYILTCPS(1)NLGTGLR	WT_NT-TS_NT	-0.515196	1.11977	-0.460091	5	0.664766	0.977695
P31324_RAS(1)VCAEAYNPDEEEDDAESR	WT_NT-TS_NT	0.712364	0.795709	0.895257	7	0.400386	0.977695
P31650_AAEEARGS(1)ETLGGGGGGAAGTR	WT_NT-TS_NT	0.280291	0.28676	0.977444	6	0.366098	0.977695
P33173_PAS(1)PEPELLPELDSK	WT_NT-TS_NT	0.126051	0.991894	0.127082	7	0.902449	0.991368
P33173_S(0.001)DS(0.999)LILDHQWELEK	WT_NT-TS_NT	-0.653785	0.631103	-1.03594	4	0.358747	0.977695
P33173_S(0.002)GT(0.008)S(0.989)QEELR	WT_NT-TS_NT	0.208714	0.817744	0.255231	5	0.808711	0.9785
P33173_S(0.867)DS(0.133)LILDHQWELEK	WT_NT-TS_NT	-0.798297	1.15682	-0.690077	4	0.528097	0.977695
P33173_T(0.004)PQPCS(0.996)RPAS(1)PEPELLPELDSK	WT_NT-TS_NT	-0.624007	0.664834	-0.93859	4	0.401081	0.977695
P33175_PVRPGHYPAS(0.01)S(0.985)PT(0.005)NPYGTR	WT_NT-TS_NT	-0.168013	0.607406	-0.276607	5	0.793152	0.977695
P34152_LQPQEIS(0.999)PPPT(0.001)ANLDR	WT_NT-TS_NT	0.365081	0.364738	1.00094	7	0.350192	0.977695
P35123_EQLSEVEGS(1)GEDDQGDDHSESAQK	WT_NT-TS_NT	0.35878	0.446079	0.804298	5	0.457745	0.977695
P35283_RPAGGS(0.001)LGAVS(0.999)PALSGGQAR	WT_NT-TS_NT	-0.707186	0.509155	-1.38894	4	0.237181	0.977695
P35436_KMPS(0.999)IES(0.001)DV	WT_NT-TS_NT	0.142153	0.426405	0.333377	6	0.750192	0.977695
P35486_YGMGT(0.172)S(0.828)VER	WT_NT-TS_NT	-1.37668	0.911882	-1.50971	7	0.174862	0.977695
P35486_YHGHS(0.002)MS(0.998)DPGVSYR	WT_NT-TS_NT	1.14234	2.37042	0.481917	7	0.644567	0.977695
P35486_YHGHS(0.997)MS(0.003)DPGVS(1)YR	WT_NT-TS_NT	-1.48769	1.33759	-1.11222	6	0.308611	0.977695
P35486_YHGHS(1)MSDPGVS(1)YR	WT_NT-TS_NT	-0.814822	1.26669	-0.64327	7	0.540541	0.977695
P35564_AEEDEILNRS(1)PR	WT_NT-TS_NT	-0.876159	1.08455	-0.807853	7	0.445756	0.977695
P35564_QKS(1)DAEEDGVTGSQDEEDSKPK	WT_NT-TS_NT	0.0260952	0.694253	0.0375875	7	0.971066	0.994268
P35564_SDAEEDGVTGS(1)QDEEDSKPK	WT_NT-TS_NT	0.547424	0.505042	1.08392	7	0.314317	0.977695
P35802_EEQELHDIHS(0.01)T(0.99)R	WT_NT-TS_NT	-3.97366	2.27034	-1.75025	6	0.130645	0.977695
P35802_EEQELHDIHS(0.984)T(0.016)RS(1)K	WT_NT-TS_NT	-2.30029	1.73626	-1.32485	6	0.233441	0.977695
P35802_EEQELHDIHS(1)T(0.018)RS(0.983)K	WT_NT-TS_NT	-2.04306	1.26453	-1.61567	7	0.150199	0.977695
P35802_S(1)KEEQELHDIHSTR	WT_NT-TS_NT	-1.05546	0.396706	-2.66056	5	0.0448536	0.977695
P35803_EEQELQDIQS(1)R	WT_NT-TS_NT	-0.249796	0.549168	-0.454862	4	0.672802	0.977695
P35803_PAMETAAEENTEQS(1)QERK	WT_NT-TS_NT	0.524922	0.415133	1.26447	4	0.274721	0.977695
P36916_REEQTDT(0.019)S(0.974)DGES(0.004)VT(0.004)HHIR	WT_NT-TS_NT	-0.431277	0.0546513	-7.89143	5	0.000525489	0.394993
P39053_S(0.993)PT(0.007)SSPTPQR	WT_NT-TS_NT	-0.204299	2.01365	-0.101457	3	0.925588	0.991368
P39447_KDVNDT(1)AS(1)FK	WT_NT-TS_NT	-0.292397	0.345307	-0.846773	5	0.435765	0.977695
P39447_S(0.011)REDLS(0.989)AQPVQTK	WT_NT-TS_NT	-0.566315	0.454037	-1.24729	3	0.300793	0.977695
P40124_LEAVSHTSDMHCGYGDS(1)PSK	WT_NT-TS_NT	-0.423984	1.06781	-0.39706	7	0.703151	0.977695
P40124_PFSAPKPQT(0.001)S(0.999)PSPK	WT_NT-TS_NT	-0.520564	0.939011	-0.554375	6	0.599361	0.977695
P40124_PFSAPKPQTSPS(1)PKPATK	WT_NT-TS_NT	0.327302	0.552291	0.592627	5	0.579216	0.977695
P40142_ILAT(1)PPQEDAPSVDIANIR	WT_NT-TS_NT	0.0722818	0.563411	0.128293	4	0.904109	0.991368
P42128_EEAPAS(1)PLRPLYPQISPLK	WT_NT-TS_NT	-0.24525	0.415562	-0.590166	4	0.586807	0.977695
P42208_IYHLPDAES(1)DEDEDFK	WT_NT-TS_NT	-0.512121	1.30468	-0.392527	7	0.706347	0.977695
P42567_LNDPFQPFPGNDS(1)PK	WT_NT-TS_NT	0.351264	0.663063	0.52976	5	0.618949	0.977695
P42703_IEDT(0.004)EIIS(0.996)PVAERPGER	WT_NT-TS_NT	-0.0558414	0.321173	-0.173867	4	0.870414	0.990582
P42859_S(1)GEEEDSGSAAQLGMCNR	WT_NT-TS_NT	-0.17043	0.394205	-0.432339	4	0.687783	0.977695
P43006_MHDS(1)HLS(0.936)S(0.064)DEPK	WT_NT-TS_NT	0.0648096	0.459581	0.141019	6	0.89247	0.991368
P43006_MHDS(1)HLS(0.993)S(0.007)DEPK	WT_NT-TS_NT	-1.06467	2.015	-0.528373	6	0.616204	0.977695
P43006_MHDSHLS(0.002)S(0.997)DEPK	WT_NT-TS_NT	0.275089	1.85745	0.1481	4	0.88943	0.991368
P43006_NHRES(0.996)NS(0.004)NQCVYAAHNSVVIDECK	WT_NT-TS_NT	-0.632627	1.11644	-0.566648	3	0.610578	0.977695
P43006_SADCS(1)VEEEPWK	WT_NT-TS_NT	0.439863	0.570577	0.770909	5	0.475593	0.977695
P43006_TQS(1)IYDDK	WT_NT-TS_NT	0.34908	0.611552	0.57081	7	0.585978	0.977695
P43274_SETAPAAPAAPAPAEKT(1)PVK	WT_NT-TS_NT	-0.166262	0.983906	-0.168982	5	0.872434	0.990582
P46096_DDDAETGLT(1)DGEEKEEPK	WT_NT-TS_NT	0.145297	0.504005	0.288286	7	0.781477	0.977695
P46096_DQALKDDDAET(0.946)GLT(0.054)DGEEKEEPKEEEK	WT_NT-TS_NT	0.539594	0.297394	1.81441	5	0.129337	0.977695
P46097_GGQDDDDAET(0.01)GLT(0.99)EGEGEGEEEK	WT_NT-TS_NT	0.615042	0.309285	1.98859	6	0.0938993	0.977695
P46460_ENRQS(1)IINPDWNFEK	WT_NT-TS_NT	-0.899322	0.510244	-1.76253	5	0.138271	0.977695
P46467_GNDS(1)DGEAESDDPEKK	WT_NT-TS_NT	0.661665	0.309151	2.14026	6	0.0761227	0.977695
P46935_RQIS(1)EDVDGPDNR	WT_NT-TS_NT	-0.423237	0.191457	-2.21061	5	0.0780444	0.977695
P47746_S(1)IIIHTSEDGK	WT_NT-TS_NT	-0.424909	0.273991	-1.55081	6	0.171927	0.977695
P47809_LKIS(1)PEQHWDFTAEDLK	WT_NT-TS_NT	-1.70793	0.656827	-2.60027	4	0.0600308	0.977695
P47856_VDS(0.999)T(0.001)TCLFPVEEK	WT_NT-TS_NT	0.00754632	0.155648	0.0484831	5	0.963208	0.992719
P48437_EMAPQS(0.012)VS(0.988)PR	WT_NT-TS_NT	0.685833	0.257538	2.66303	4	0.0562125	0.977695
P48453_ICS(1)FEEAK	WT_NT-TS_NT	-0.636962	0.624319	-1.02025	7	0.341569	0.977695
P48678_LRLS(0.998)PS(0.982)PT(0.008)S(0.013)QR	WT_NT-TS_NT	0.863654	0.660813	1.30696	5	0.248105	0.977695
P48678_LRLS(0.999)PS(0.001)PTSQR	WT_NT-TS_NT	-0.188866	0.617181	-0.306013	5	0.771926	0.977695
P48722_S(1)FDDPIVQTER	WT_NT-TS_NT	0.276	0.311509	0.88601	7	0.40502	0.977695
P49312_S(0.003)KS(0.997)ES(1)PKEPEQLRK	WT_NT-TS_NT	-0.849511	1.7753	-0.478517	7	0.646867	0.977695
P49615_IGEGT(0.014)YGT(0.986)VFK	WT_NT-TS_NT	0.603802	0.263853	2.2884	6	0.0620799	0.977695
P50136_IGHHS(0.989)T(0.01)S(0.001)DDSSAYR	WT_NT-TS_NT	0.198515	0.836284	0.237377	4	0.824026	0.983684
P51830_GQGT(0.101)AS(0.899)PGS(0.857)VS(0.143)DLAQTVK	WT_NT-TS_NT	-0.302595	0.280301	-1.07954	7	0.316134	0.977695
P51830_GQGTAS(1)PGSVSDLAQTVK	WT_NT-TS_NT	0.206912	0.393096	0.526365	7	0.614895	0.977695
P51859_RAGDVLEDS(1)PK	WT_NT-TS_NT	-0.150279	0.355695	-0.422495	5	0.690217	0.977695
P51910_MVTMLMFLATLAGLFT(1)T(1)AK	WT_NT-TS_NT	-1.19532	0.975881	-1.22486	4	0.287824	0.977695
P51954_SSDVPLPLELLET(0.026)GGS(0.96)PS(0.014)K	WT_NT-TS_NT	-0.901618	0.878931	-1.02581	4	0.362962	0.977695
P52479_LLS(0.979)PT(0.021)HEK	WT_NT-TS_NT	-0.0698637	0.187127	-0.373349	4	0.727833	0.977695
P53986_AAQS(1)PQQHSSGDPTEEES(1)PV	WT_NT-TS_NT	0.23418	0.33829	0.692247	7	0.511085	0.977695
P53986_LKS(1)KES(1)LQEAGK	WT_NT-TS_NT	-0.15462	1.45511	-0.10626	6	0.91884	0.991368
P53986_REGKEDEAS(1)T(1)DVDEKPK	WT_NT-TS_NT	0.12238	1.91139	0.0640266	7	0.950739	0.991368
P53986_SDANTDLIGGS(1)PK	WT_NT-TS_NT	0.245111	0.314863	0.778468	7	0.461792	0.977695
P54071_AGY(1)LRAVS(0.816)S(0.186)LCRAS(0.937)GS(0.062)AR	WT_NT-TS_NT	-0.900903	0.963052	-0.935466	4	0.402508	0.977695
P54227_ESVPDFPLS(1)PPKK	WT_NT-TS_NT	0.223495	0.297811	0.75046	7	0.47744	0.977695
P54227_RAS(1)GQAFELILS(1)PR	WT_NT-TS_NT	-0.481258	1.16467	-0.413215	5	0.696573	0.977695
P54227_S(1)HEAEVLK	WT_NT-TS_NT	1.78278	1.80209	0.989283	4	0.378527	0.977695
P54285_VEEHS(1)PLER	WT_NT-TS_NT	-1.5972	1.841	-0.867572	5	0.425299	0.977695
P54310_S(0.666)VS(0.334)EAALAQPEGLLGTDTLK	WT_NT-TS_NT	-0.582915	0.946102	-0.616123	3	0.581407	0.977695
P54728_PAQTPVLTS(1)PAPADSTPGDSSR	WT_NT-TS_NT	-0.358078	0.383359	-0.934054	6	0.386324	0.977695
P55012_GEGTPAAGDGLGRPLGPTPS(0.999)QS(0.001)R	WT_NT-TS_NT	-0.444569	0.528475	-0.841231	4	0.447569	0.977695
P55088_GS(1)YMEVEDNR	WT_NT-TS_NT	0.215123	0.339979	0.632754	6	0.550233	0.977695
P55088_GSYMEVEDNRS(1)QVETEDLILK	WT_NT-TS_NT	-0.154249	0.845594	-0.182415	4	0.864129	0.990582
P55288_PGLRPAPNS(1)VDVDDFINTR	WT_NT-TS_NT	-0.234975	0.303917	-0.773154	4	0.482581	0.977695
P56183_EAGS(1)EAESSSADPGPGR	WT_NT-TS_NT	0.261771	0.436592	0.599577	5	0.574921	0.977695
P56388_ALDIYSAVDDAS(1)HEK	WT_NT-TS_NT	-0.00814185	0.360145	-0.0226072	6	0.982697	0.994549
P56399_GTGLQPGEEELPDIAPPLVT(1)PDEPK	WT_NT-TS_NT	0.0331654	1.29598	0.0255909	7	0.980298	0.994549
P56399_SAAES(1)ISESVPVGPK	WT_NT-TS_NT	-0.0124563	0.245066	-0.0508282	7	0.960882	0.992719
P56399_SAAESIS(0.997)ES(0.002)VPVGPK	WT_NT-TS_NT	-0.0194304	0.323881	-0.0599922	6	0.95411	0.991368
P56564_NRDVEMGNS(1)VIEENEMK	WT_NT-TS_NT	0.354543	0.577383	0.614051	5	0.566042	0.977695
P56695_LNATAS(1)LEQDK	WT_NT-TS_NT	0.0186665	0.36793	0.0507339	4	0.96197	0.992719
P56695_MNS(0.899)GT(0.101)PPPSPSGPPPPPAPQPQAR	WT_NT-TS_NT	-0.0719833	0.685954	-0.104939	3	0.923047	0.991368
P57776_ATAPQT(0.968)QHVS(0.032)PMR	WT_NT-TS_NT	0.181315	0.222066	0.816492	5	0.451352	0.977695
P57776_ATAPQTQHVS(1)PMR	WT_NT-TS_NT	-0.529493	0.582564	-0.908899	7	0.39362	0.977695
P57776_KGATPAEDDEDKDIDLFGS(1)DEEEEDK	WT_NT-TS_NT	-0.15679	1.6451	-0.0953071	7	0.926742	0.991368
P58404_AS(1)PGPGGLSGGESLLVK	WT_NT-TS_NT	-0.107947	0.849765	-0.127032	6	0.903065	0.991368
P58871_DVGHLEEGASGGLLS(1)PSTPHSR	WT_NT-TS_NT	-0.170711	0.709963	-0.240451	6	0.817985	0.98167
P58871_ENYEDQEPLVGHES(1)PITLAAR	WT_NT-TS_NT	0.608434	0.523094	1.16314	6	0.288934	0.977695
P58871_GEGVSQVGPGT(1)PPAPES(0.926)PRKPIS(0.074)GVQGNDPGISLPQR	WT_NT-TS_NT	-0.550638	0.370577	-1.4859	5	0.197447	0.977695
P58871_MQAESQS(1)PTNVDLEDK	WT_NT-TS_NT	-0.201044	0.282749	-0.711032	7	0.500064	0.977695
P58871_RDS(0.999)LGS(0.001)FSTR	WT_NT-TS_NT	0.0777998	0.301143	0.258348	6	0.804772	0.9785
P58871_S(1)PPSGSQSLLEGIMTASSSK	WT_NT-TS_NT	-0.563829	1.24918	-0.451359	4	0.67512	0.977695
P58871_SSGSLS(1)PGLETEDPLEAR	WT_NT-TS_NT	1.40219	1.10025	1.27442	3	0.29227	0.977695
P58871_VPS(1)S(1)DEEVVEEPQSR	WT_NT-TS_NT	0.0905317	0.137495	0.658438	7	0.531309	0.977695
P59281_AFS(1)EDEALAQQDSK	WT_NT-TS_NT	-0.646808	0.297818	-2.17182	7	0.0664382	0.977695
P59648_S(0.006)ELPS(0.916)S(0.078)APGGGGV	WT_NT-TS_NT	-0.207478	0.328208	-0.632155	5	0.555059	0.977695
P59764_AS(1)PLLSDK	WT_NT-TS_NT	0.903064	0.863254	1.04612	5	0.34342	0.977695
P59764_HTTSVSPSPAGRS(1)PLK	WT_NT-TS_NT	-1.37668	1.5326	-0.898264	4	0.419827	0.977695
P59808_AGGS(1)VESLR	WT_NT-TS_NT	-0.223364	0.391822	-0.570064	5	0.593293	0.977695
P59808_S(0.004)HS(0.996)LDDLQGDADVGK	WT_NT-TS_NT	0.295246	0.245416	1.20304	6	0.274271	0.977695
P60469_EEAGVPRGEGPAVPGDT(1)PPPTPR	WT_NT-TS_NT	0.191677	0.237864	0.805828	7	0.446848	0.977695
P60469_RGS(1)ALGPDEAGGELER	WT_NT-TS_NT	-0.781422	0.234729	-3.32904	6	0.0158256	0.977695
P60469_RQAQS(1)PGGVSSEVEVLK	WT_NT-TS_NT	-0.0843601	0.54362	-0.155182	6	0.881767	0.991368
P60469_S(1)LPGSALELR	WT_NT-TS_NT	-0.344091	0.228654	-1.50485	4	0.206811	0.977695
P60469_SAAAGALGS(1)PGLPLRK	WT_NT-TS_NT	-0.94147	0.366314	-2.57011	3	0.082485	0.977695
P60469_VSSSGLDS(1)LGR	WT_NT-TS_NT	-0.159779	0.513377	-0.311232	5	0.768182	0.977695
P60904_S(0.001)LS(0.002)T(0.015)S(0.971)GES(0.011)LYHVLGLDK	WT_NT-TS_NT	-0.0946893	0.938166	-0.10093	4	0.924463	0.991368
P60904_S(0.835)LS(0.164)T(0.001)SGESLYHVLGLDK	WT_NT-TS_NT	-0.556795	1.37222	-0.405763	4	0.705684	0.977695
P60904_SLS(0.999)TSGESLYHVLGLDK	WT_NT-TS_NT	0.44147	2.5967	0.170012	6	0.870589	0.990582
P61264_S(1)AKDS(1)DDEEEVVHVDR	WT_NT-TS_NT	-0.677648	0.978937	-0.692228	7	0.511096	0.977695
P61264_T(0.007)T(0.007)T(0.985)NEELEDMLESGK	WT_NT-TS_NT	-0.299111	0.460624	-0.64936	6	0.540152	0.977695
P61315_KVDIMGYDLPS(0.999)GGAGPTTEACLK	WT_NT-TS_NT	0.312616	0.973615	0.321087	4	0.764221	0.977695
P61329_EPS(1)LHEIGEK	WT_NT-TS_NT	0.113664	0.312888	0.363275	5	0.731252	0.977695
P61807_LMTANS(1)PEVHG	WT_NT-TS_NT	-0.213457	0.365382	-0.584204	5	0.584447	0.977695
P61967_AIEQADLLQEEDES(1)PR	WT_NT-TS_NT	0.0353794	0.284954	0.124158	5	0.906027	0.991368
P61979_DYDDMS(1)PR	WT_NT-TS_NT	0.0499627	0.418748	0.119314	7	0.908378	0.991368
P61982_VISSIEQKT(0.016)S(0.984)ADGNEK	WT_NT-TS_NT	-0.44524	0.56906	-0.782413	3	0.491049	0.977695
P62071_FQEQECPPS(0.043)PEPT(0.957)R	WT_NT-TS_NT	1.23865	0.915659	1.35274	5	0.234091	0.977695
P62071_FQEQECPPS(1)PEPTRK	WT_NT-TS_NT	-0.0152054	0.592763	-0.0256517	7	0.980251	0.994549
P62259_AAFDDAIAELDTLS(1)EESYK	WT_NT-TS_NT	-2.10347	1.68846	-1.2458	4	0.280826	0.977695
P62482_MYPES(0.01)T(0.006)T(0.287)GS(0.697)PARLS(1)LR	WT_NT-TS_NT	-0.581532	0.615737	-0.944449	6	0.381401	0.977695
P62482_MYPESTTGS(1)PAR	WT_NT-TS_NT	-0.0984574	0.312443	-0.315121	5	0.765397	0.977695
P62482_RSS(1)LVITTK	WT_NT-TS_NT	0.152374	0.288763	0.527678	6	0.616658	0.977695
P62484_HTPPTIGGS(1)LPYR	WT_NT-TS_NT	0.497358	0.363438	1.36848	5	0.229446	0.977695
P62484_NMAPS(0.001)QQS(0.999)PVR	WT_NT-TS_NT	0.0603261	0.247483	0.243758	5	0.817104	0.981637
P62484_TTPPTQKPPS(1)PPMSGK	WT_NT-TS_NT	1.39457	0.575302	2.42406	7	0.0458181	0.977695
P62754_LS(0.014)S(0.986)LRAS(0.18)T(0.808)S(0.011)K	WT_NT-TS_NT	-0.929456	0.615084	-1.5111	4	0.205289	0.977695
P62754_LS(0.068)S(0.932)LRAS(0.903)T(0.058)S(0.039)K	WT_NT-TS_NT	0.403734	2.57023	0.157081	4	0.882791	0.991368
P62754_RLS(1)S(1)LR	WT_NT-TS_NT	-1.30983	0.883492	-1.48256	7	0.181754	0.977695
P62774_GEDVNRT(1)LEGGRK	WT_NT-TS_NT	0.156633	0.213405	0.733971	6	0.490642	0.977695
P62908_DEILPT(0.007)T(0.99)PIS(0.003)EQK	WT_NT-TS_NT	0.0340451	0.410988	0.0828372	5	0.937195	0.991368
P62960_NEGS(1)ESAPEGQAQQR	WT_NT-TS_NT	0.0800704	0.604964	0.132356	4	0.901094	0.991368
P62996_RPHT(1)PTPGIYMGR	WT_NT-TS_NT	-0.297766	0.800963	-0.371759	7	0.72107	0.977695
P62996_SDSGEQNYGERES(1)R	WT_NT-TS_NT	0.553507	0.213546	2.59199	7	0.0358409	0.977695
P63011_MS(0.001)ES(0.999)LDTADPAVTGAK	WT_NT-TS_NT	-0.27667	0.330348	-0.83751	5	0.440489	0.977695
P63011_MS(1)ESLDTADPAVTGAK	WT_NT-TS_NT	0.0474716	0.401198	0.118325	7	0.909134	0.991368
P63042_RRDPS(1)LEEIQK	WT_NT-TS_NT	-0.112337	0.345819	-0.324844	3	0.766634	0.977695
P63046_AESEAETPGT(1)PGEFESK	WT_NT-TS_NT	-0.359785	0.433711	-0.82955	7	0.434167	0.977695
P63085_VADPDHDHTGFLT(0.999)EY(0.001)VATR	WT_NT-TS_NT	-0.0961574	1.32711	-0.0724561	6	0.944594	0.991368
P63101_TAFDEAIAELDTLS(1)EESYK	WT_NT-TS_NT	-3.02646	2.63364	-1.14916	4	0.314531	0.977695
P63101_VVS(0.004)S(0.996)IEQK	WT_NT-TS_NT	0.283532	0.357318	0.7935	5	0.463462	0.977695
P63115_RDS(0.993)DMAS(0.007)HIQQPGGHGNPGPAPSPSPGPGPGPGASER	WT_NT-TS_NT	-0.324491	0.397244	-0.816856	4	0.459867	0.977695
P63141_ETEGEEQAQYLQVTS(1)CPK	WT_NT-TS_NT	0.604994	0.715061	0.846073	4	0.445158	0.977695
P63141_IPS(1)S(1)PDLKK	WT_NT-TS_NT	0.252103	1.15974	0.217379	7	0.834113	0.985278
P63166_S(1)DQEAKPSTEDLGDK	WT_NT-TS_NT	-0.231018	0.532913	-0.433499	7	0.677697	0.977695
P63213_EDPLLT(1)PVPASENPFR	WT_NT-TS_NT	0.530288	0.927005	0.572045	6	0.588067	0.977695
P63216_GET(1)PVNSTMSIGQAR	WT_NT-TS_NT	0.0477814	0.334126	0.143004	7	0.890316	0.991368
P63216_GETPVNSTMS(1)IGQAR	WT_NT-TS_NT	0.0851004	0.432019	0.196983	4	0.853445	0.990488
P63318_AAPALT(1)PPDR	WT_NT-TS_NT	-0.192582	0.289055	-0.666247	7	0.526593	0.977695
P63318_MGPSS(0.001)S(0.999)PIPSPSPSPTDSK	WT_NT-TS_NT	-0.118637	0.672359	-0.176449	7	0.864938	0.990582
P63318_MGPSSSPIPS(0.002)PS(0.997)PS(0.867)PT(0.134)DSK	WT_NT-TS_NT	-1.13265	0.0872295	-12.9847	3	0.000986238	0.473634
P63318_MGPSSSPIPS(0.574)PS(0.43)PS(0.993)PT(0.004)DSK	WT_NT-TS_NT	-0.444373	0.86728	-0.512376	7	0.624154	0.977695
P63318_MGPSSSPIPSPSPSPT(0.999)DSK	WT_NT-TS_NT	0.173053	0.21298	0.81253	7	0.443239	0.977695
P63318_RGS(1)DELYAIK	WT_NT-TS_NT	-0.0768538	0.305326	-0.25171	3	0.817523	0.981637
P63318_S(0.997)PT(0.147)S(0.856)PVPVPVM	WT_NT-TS_NT	0.100135	0.650359	0.153969	6	0.882682	0.991368
P63328_ITS(1)FEEAK	WT_NT-TS_NT	-0.772141	0.674023	-1.14557	7	0.289623	0.977695
P68372_INVYYNEAT(1)GGK	WT_NT-TS_NT	0.127771	0.385898	0.331102	3	0.762346	0.977695
P68404_ADPAAGPPPS(1)EGEESTVR	WT_NT-TS_NT	-0.217071	0.378082	-0.574136	6	0.586738	0.977695
P70182_IPLKPS(0.218)PT(0.782)K	WT_NT-TS_NT	-1.2571	1.65669	-0.7588	6	0.476713	0.977695
P70182_KIPLKPS(0.988)PT(0.012)K	WT_NT-TS_NT	-1.2571	1.65669	-0.7588	6	0.476713	0.977695
P70265_NYS(1)VGSRPLK	WT_NT-TS_NT	-0.506013	0.69402	-0.729104	3	0.518704	0.977695
P70288_MLPHAPGVQMQAIPEDAVHEDS(1)GDEDGEDPDK	WT_NT-TS_NT	0.135718	0.21393	0.634406	5	0.553704	0.977695
P70296_LYEQLS(1)GK	WT_NT-TS_NT	-0.450257	0.81135	-0.554948	5	0.60284	0.977695
P70297_AS(1)PALVAK	WT_NT-TS_NT	1.08512	1.13974	0.952078	4	0.394971	0.977695
P70302_DLT(0.005)HS(0.982)DS(0.012)ES(0.001)SLHMSDR	WT_NT-TS_NT	0.0502299	0.300206	0.167318	5	0.873676	0.991016
P70362_FIAFSGEGQS(1)LRK	WT_NT-TS_NT	-0.821006	0.437995	-1.87446	4	0.134137	0.977695
P70392_FS(0.001)S(0.999)PPPLAVSR	WT_NT-TS_NT	-0.24545	0.256206	-0.958017	3	0.408729	0.977695
P70399_DAVTEDS(1)PQPPLPSVR	WT_NT-TS_NT	0.299833	0.274796	1.09111	5	0.324989	0.977695
P70399_LPTSEEERS(1)PAK	WT_NT-TS_NT	0.27172	0.439184	0.618692	5	0.563213	0.977695
P70399_MESLGS(1)PR	WT_NT-TS_NT	0.0963476	0.335422	0.287243	7	0.782243	0.977695
P70399_PLLPSQPT(0.001)VS(0.999)PQASTPVSR	WT_NT-TS_NT	0.164646	0.328742	0.500838	3	0.650923	0.977695
P70399_STPFIVPS(0.021)S(0.084)PT(0.894)EQGGRK	WT_NT-TS_NT	0.45934	0.362997	1.26541	3	0.295073	0.977695
P70399_STPFIVPS(0.216)S(0.736)PT(0.048)EQGGRK	WT_NT-TS_NT	0.191666	0.650465	0.29466	3	0.787467	0.977695
P70399_TEEDRENTQIDDTEPLS(0.995)PVS(0.005)NSK	WT_NT-TS_NT	0.213256	0.457269	0.466369	5	0.660564	0.977695
P70408_LAEMYGGGES(1)DKDA	WT_NT-TS_NT	0.0187763	0.366333	0.0512547	7	0.960555	0.992719
P70414_GMIIEHEGDRPAS(1)K	WT_NT-TS_NT	0.0464919	0.480169	0.0968241	4	0.927523	0.991368
P70429_S(0.003)NS(0.997)VEKPVSSLLSR	WT_NT-TS_NT	0.745949	0.507645	1.46943	6	0.192108	0.977695
P70429_VQRPEDAS(0.002)GGS(0.052)S(0.936)PS(0.009)GT(0.001)SK	WT_NT-TS_NT	-0.316672	0.748073	-0.423317	3	0.700579	0.977695
P70441_EALVEPASES(1)PRPALAR	WT_NT-TS_NT	-0.898161	0.984533	-0.912271	6	0.3968	0.977695
P70441_S(0.005)AS(0.993)S(0.001)DTSEELNSQDS(1)PK	WT_NT-TS_NT	0.222692	0.309631	0.719217	6	0.499049	0.977695
P70441_SASSDTSEELNSQDS(1)PK	WT_NT-TS_NT	1.33189	0.543444	2.45083	7	0.0440538	0.977695
P70663_GKES(1)QEQPVSDSHQQPNESSK	WT_NT-TS_NT	1.89623	1.31715	1.43965	5	0.209508	0.977695
P70663_PSALNS(1)EEETHEQSTEQDK	WT_NT-TS_NT	-0.8544	0.749214	-1.1404	7	0.291632	0.977695
P70663_PSALNSEEETHEQS(0.079)T(0.921)EQDK	WT_NT-TS_NT	-0.0615253	2.10438	-0.0292368	3	0.978512	0.994549
P70663_PSALNSEEETHEQS(0.978)T(0.022)EQDK	WT_NT-TS_NT	-0.40049	0.797846	-0.501964	6	0.633578	0.977695
P70704_T(0.002)DDVS(0.998)EKT(1)S(1)LADQEEVR	WT_NT-TS_NT	0.128943	0.461278	0.279534	6	0.789222	0.977695
P70704_TDDVS(1)EKT(0.09)S(0.91)LADQEEVR	WT_NT-TS_NT	0.649766	0.411826	1.57777	6	0.165695	0.977695
P80560_ADSVAGAIQSDPAEGS(1)QESHGR	WT_NT-TS_NT	-0.0823779	0.316489	-0.260287	6	0.803345	0.9785
P81122_RVS(1)GDGAQDLDR	WT_NT-TS_NT	-0.583058	0.517205	-1.12733	6	0.302659	0.977695
P83093_GS(1)PECVGLTETK	WT_NT-TS_NT	1.55509	0.503694	3.08736	4	0.0366682	0.977695
P83093_RAS(1)GSAGAAASPSAAAAGER	WT_NT-TS_NT	-0.282313	0.332428	-0.849244	5	0.434512	0.977695
P83510_LGSQPIRAS(1)NPDLR	WT_NT-TS_NT	-0.372432	0.758268	-0.491161	5	0.644111	0.977695
P83510_SEGS(1)PVLPHEPSK	WT_NT-TS_NT	-0.112761	0.44456	-0.253647	7	0.807057	0.9785
P83510_TTSIS(1)PALAR	WT_NT-TS_NT	-0.222049	0.60441	-0.367381	6	0.725945	0.977695
P84086_AALEQPCEGS(0.999)LT(0.001)RPK	WT_NT-TS_NT	-0.0835342	0.532916	-0.156749	6	0.880584	0.991368
P97315_GFGFGQGAGALVHS(1)E	WT_NT-TS_NT	0.90673	1.09084	0.83122	5	0.443719	0.977695
P97379_S(0.003)AT(0.997)PPPAEPASLPQEPPK	WT_NT-TS_NT	0.107697	0.180623	0.596251	7	0.569778	0.977695
P97412_S(0.005)T(0.005)ANHDS(0.015)ES(0.974)PVHSPSAHR	WT_NT-TS_NT	0.817573	2.29955	0.355535	4	0.740145	0.977695
P97427_GMYDGPVYEVPAT(1)PK	WT_NT-TS_NT	-0.138742	0.312131	-0.444499	7	0.670099	0.977695
P97427_HAAPAPS(1)AK	WT_NT-TS_NT	1.73481	1.44873	1.19747	7	0.270096	0.977695
P97427_HAAPAPS(1)AKS(1)S(0.998)PS(0.002)K	WT_NT-TS_NT	-0.064104	2.47304	-0.0259212	6	0.980161	0.994549
P97427_HAAPAPSAKS(1)S(1)PSK	WT_NT-TS_NT	-0.064104	2.47304	-0.0259212	6	0.980161	0.994549
P97427_S(1)IPHITSDR	WT_NT-TS_NT	-0.672431	0.978361	-0.687303	7	0.514011	0.977695
P97427_VFGLHSVS(1)R	WT_NT-TS_NT	0.247413	0.216682	1.14183	4	0.317237	0.977695
P97441_DPVPQS(0.978)GLS(0.022)PER	WT_NT-TS_NT	-0.0485496	0.39204	-0.123839	4	0.907417	0.991368
P97445_GADYTEPDS(1)PREPPGGAHDPAPR	WT_NT-TS_NT	0.539823	0.447615	1.206	6	0.273212	0.977695
P97445_GNDLST(0.008)IS(0.001)DT(0.06)S(0.931)PMK	WT_NT-TS_NT	-0.366014	0.525961	-0.695895	3	0.53656	0.977695
P97445_LATGEPAS(1)PHDSLGHSGLPPSPAK	WT_NT-TS_NT	0.34308	0.813787	0.421585	4	0.694998	0.977695
P97492_EPGS(0.444)S(0.555)HLGSPDTAR	WT_NT-TS_NT	-0.171131	0.348468	-0.491096	5	0.644153	0.977695
P97492_PLREPGSSHLGS(0.999)PDT(0.001)AR	WT_NT-TS_NT	0.0172928	0.291132	0.0593983	6	0.954564	0.991368
P97492_S(1)LGSGESESESRPGK	WT_NT-TS_NT	-0.893715	0.729742	-1.2247	6	0.266585	0.977695
P97496_RKPS(1)PS(1)PPPPTATESR	WT_NT-TS_NT	0.125672	1.48438	0.0846631	6	0.935283	0.991368
P97798_LELKPIDKS(1)PDPNPVMTDTPIPR	WT_NT-TS_NT	-0.63088	0.546191	-1.15505	5	0.300266	0.977695
P97801_AMGSGGAGS(1)EQEDTVLFR	WT_NT-TS_NT	-0.039251	0.849563	-0.0462014	4	0.965364	0.992719
P97820_RDS(1)PLQGGGQQNSQAGQR	WT_NT-TS_NT	0.00913251	0.790308	0.0115556	3	0.991506	0.995922
P97820_TTS(0.017)RS(0.983)PVLSR	WT_NT-TS_NT	-2.33764	2.08312	-1.12218	3	0.343499	0.977695
P97825_S(0.001)NS(0.998)S(0.001)EASSGDFLDLK	WT_NT-TS_NT	-0.243892	0.465878	-0.523511	7	0.616778	0.977695
P97855_S(0.063)T(0.063)S(0.874)PAPADVAPAQEDLR	WT_NT-TS_NT	0.12589	0.258213	0.487543	6	0.643175	0.977695
P97863_PLFSS(0.002)T(0.943)S(0.056)PQDSSPR	WT_NT-TS_NT	0.0361552	0.349634	0.103409	3	0.924164	0.991368
P97868_VEGTEIVKPS(1)PK	WT_NT-TS_NT	0.0959975	0.242713	0.395518	6	0.70614	0.977695
P97927_LAALS(0.001)IEES(0.999)K	WT_NT-TS_NT	-0.25289	0.684472	-0.369467	5	0.726911	0.977695
P98084_S(0.017)AS(0.983)QDCIETTPGAQEGK	WT_NT-TS_NT	-0.262578	0.540878	-0.485467	5	0.64787	0.977695
P98203_GSLGS(1)LDR	WT_NT-TS_NT	0.15145	0.251276	0.602724	6	0.568758	0.977695
P99027_LASVPAGGAVAVSAAPGSAAPAAGS(1)APAAAEEK	WT_NT-TS_NT	0.212675	0.320927	0.662689	5	0.536851	0.977695
Q00PI9_S(0.002)GDET(0.998)PGS(1)EAPGDK	WT_NT-TS_NT	0.36902	0.547024	0.674596	6	0.525059	0.977695
Q00PI9_S(1)GDETPGSEAPGDK	WT_NT-TS_NT	0.761979	0.324883	2.3454	6	0.0574186	0.977695
Q00PI9_SGDET(1)PGSEAPGDK	WT_NT-TS_NT	1.10508	1.20376	0.918027	6	0.39401	0.977695
Q01063_SDSDYDLS(1)PK	WT_NT-TS_NT	-0.444705	0.432311	-1.02867	6	0.343305	0.977695
Q01065_S(1)PPEMLESDCPSPLELK	WT_NT-TS_NT	0.786423	0.972613	0.808568	4	0.46411	0.977695
Q01338_RGPGAAGPGAS(0.001)GS(0.999)GHGEER	WT_NT-TS_NT	0.127936	1.31622	0.0971995	6	0.925734	0.991368
Q01341_NAEPPS(0.995)PT(0.005)PAAHTR	WT_NT-TS_NT	-0.839383	0.697051	-1.20419	5	0.282406	0.977695
Q01815_SITADGES(1)PPTTK	WT_NT-TS_NT	0.141913	0.30278	0.4687	6	0.655829	0.977695
Q02053_ATLPS(1)PDK	WT_NT-TS_NT	0.257786	0.550805	0.468017	7	0.653995	0.977695
Q02053_IHVS(1)DQELQSANASVDDSRLEELK	WT_NT-TS_NT	0.243029	0.641634	0.378765	4	0.724108	0.977695
Q02248_RT(0.003)S(0.997)MGGTQQQFVEGVR	WT_NT-TS_NT	0.454809	0.431787	1.05332	6	0.332753	0.977695
Q02357_RRT(0.171)LT(0.86)PLT(0.968)LRY(1)S(1)ILS(1)ES(1)R	WT_NT-TS_NT	-0.0881327	0.960987	-0.0917106	5	0.930489	0.991368
Q02357_RRT(0.48)LT(0.623)PLT(0.897)LRY(1)S(1)ILS(1)ES(1)R	WT_NT-TS_NT	-0.0881327	0.960987	-0.0917106	5	0.930489	0.991368
Q02819_AQRLS(1)QETEALGR	WT_NT-TS_NT	0.045589	0.441541	0.10325	6	0.921129	0.991368
Q03141_VRPNSDLSNSTGQS(1)PHHK	WT_NT-TS_NT	-0.311629	0.326808	-0.953554	4	0.394307	0.977695
Q03173_NSRPS(0.117)S(0.883)PVNTPSSQPPAAK	WT_NT-TS_NT	-0.187552	0.454329	-0.412811	5	0.696851	0.977695
Q03517_EHLGPGS(0.004)S(0.996)QEMER	WT_NT-TS_NT	-0.217777	0.194892	-1.11743	4	0.326395	0.977695
Q03517_IET(0.017)QT(0.983)QEEVRDS(1)K	WT_NT-TS_NT	-1.34066	0.892229	-1.5026	6	0.18363	0.977695
Q03517_VPS(0.003)PVS(0.985)S(0.013)EDDLQEEEQLEQAIK	WT_NT-TS_NT	-0.949767	0.881643	-1.07727	3	0.360269	0.977695
Q04447_PVS(1)PLLLASGMAR	WT_NT-TS_NT	0.74446	0.591389	1.25883	5	0.263665	0.977695
Q04447_VLT(1)PELYAELR	WT_NT-TS_NT	-0.961886	0.825084	-1.1658	4	0.308468	0.977695
Q04690_RQEMES(0.002)GIT(0.036)T(0.961)PPK	WT_NT-TS_NT	0.274461	0.258682	1.061	4	0.348505	0.977695
Q04690_RQEMESGIT(0.5)T(0.5)PPK	WT_NT-TS_NT	0.274461	0.258682	1.061	4	0.348505	0.977695
Q04690_S(1)FDHLISDTK	WT_NT-TS_NT	-0.363286	0.717322	-0.506448	7	0.6281	0.977695
Q04690_SSSGLATYS(1)PPMGAVSER	WT_NT-TS_NT	0.626237	0.290858	2.15307	6	0.0747886	0.977695
Q04735_KIS(0.999)T(0.001)EDINK	WT_NT-TS_NT	-0.0257133	0.326963	-0.0786429	4	0.941094	0.991368
Q04736_YTPENLTEPVS(0.96)PS(0.036)AS(0.003)HY(0.001)GVEHATVAPTSSTK	WT_NT-TS_NT	0.502837	0.305614	1.64533	4	0.175247	0.977695
Q05512_VPVAS(1)PSAHNISSSSGAPDR	WT_NT-TS_NT	-0.650173	0.722153	-0.900326	4	0.418851	0.977695
Q05A62_LSLS(0.993)T(0.007)NCIEK	WT_NT-TS_NT	0.109269	0.818004	0.13358	3	0.902192	0.991368
Q05CL8_T(0.01)AS(0.99)EGS(1)EAETPEAPK	WT_NT-TS_NT	0.337228	0.573136	0.58839	3	0.597633	0.977695
Q05CL8_T(0.263)AS(0.737)EGS(1)EAETPEAPK	WT_NT-TS_NT	0.258437	0.508214	0.50852	4	0.637852	0.977695
Q05D44_KTS(1)FDENDS(1)EELEDK	WT_NT-TS_NT	0.432018	0.520895	0.829378	3	0.467719	0.977695
Q05D44_SVPTVDS(1)GNEDDDSSFK	WT_NT-TS_NT	0.155485	0.298312	0.521217	7	0.618294	0.977695
Q05D44_TARPNSEAPLS(1)GS(1)EDADDSNK	WT_NT-TS_NT	0.459344	0.514195	0.893327	4	0.422172	0.977695
Q05D44_TSFDENDS(1)EELEDK	WT_NT-TS_NT	0.613093	0.648718	0.945083	5	0.388012	0.977695
Q08274_RYHS(1)LGNISR	WT_NT-TS_NT	0.106197	0.550419	0.192938	6	0.853373	0.990488
Q08274_S(0.002)NS(0.998)LPHPAGGGK	WT_NT-TS_NT	0.687859	0.81234	0.846762	4	0.444815	0.977695
Q08460_GGYS(0.006)T(0.993)PQTLANR	WT_NT-TS_NT	0.311272	0.374234	0.831756	7	0.433001	0.977695
Q08460_RLEDEQPPT(1)LS(1)PK	WT_NT-TS_NT	0.981427	0.637526	1.53943	6	0.174625	0.977695
Q09XV5_T(0.121)AS(0.846)PS(0.033)PLRPDAPVEK	WT_NT-TS_NT	-0.287151	0.211442	-1.35806	3	0.267556	0.977695
Q0KL01_LGSLTPEIVST(0.001)PSS(0.999)PEEEDK	WT_NT-TS_NT	-0.305	0.467853	-0.651915	5	0.543231	0.977695
Q0P678_LGVS(0.002)VS(0.972)PS(0.026)R	WT_NT-TS_NT	-0.0561651	0.384784	-0.145965	5	0.889651	0.991368
Q0P678_SFSSSPS(0.003)PS(0.001)PT(0.005)PS(0.991)PHRPPVR	WT_NT-TS_NT	-0.399568	0.703305	-0.56813	4	0.600321	0.977695
Q0P678_VQSQEETRSDEEDRAS(1)EPK	WT_NT-TS_NT	0.475129	0.478327	0.993315	4	0.376781	0.977695
Q0PHV7_AFSFPVS(1)PER	WT_NT-TS_NT	0.0284108	0.324965	0.0874272	5	0.933725	0.991368
Q0PHV7_PRPPEAS(1)PPPGGAR	WT_NT-TS_NT	-0.0770397	0.364566	-0.211319	4	0.842968	0.986955
Q0PHV7_S(1)LGDASPSAPESVGAR	WT_NT-TS_NT	-0.547853	0.473121	-1.15796	5	0.299184	0.977695
Q0VGY8_HPASLSS(0.002)S(0.015)GS(0.005)S(0.029)GS(0.938)PS(0.008)S(0.003)S(0.001)IK	WT_NT-TS_NT	0.515382	0.279227	1.84575	3	0.162108	0.977695
Q11011_VLGATLS(1)PELIQK	WT_NT-TS_NT	0.153314	0.286572	0.534992	3	0.629769	0.977695
Q148V7_AGS(0.996)IS(0.004)TLDSLDFAR	WT_NT-TS_NT	-2.21963	0.722691	-3.07135	5	0.0277413	0.977695
Q148V7_DSEDNRQS(1)PAVNSSDQEK	WT_NT-TS_NT	-0.0284902	0.313033	-0.0910135	3	0.933218	0.991368
Q148V7_S(0.138)S(0.862)PEIQEPIK	WT_NT-TS_NT	1.3735	0.76372	1.79844	7	0.115147	0.977695
Q148V7_S(0.604)S(0.396)PEIQEPIK	WT_NT-TS_NT	1.62796	0.98979	1.64475	5	0.160941	0.977695
Q14AX6_NNS(1)PAPPQPAPVK	WT_NT-TS_NT	-0.037407	0.371699	-0.100638	3	0.926187	0.991368
Q14CH0_HILEGGSGVIIEHPGEES(1)PGRK	WT_NT-TS_NT	0.958294	0.968607	0.989353	3	0.395428	0.977695
Q14CH0_STVEDFEANT(0.004)S(0.995)PT(0.001)K	WT_NT-TS_NT	0.523127	0.286574	1.82545	6	0.117728	0.977695
Q1HFZ0_EGVILTNENAAS(1)PEQPGDEDAK	WT_NT-TS_NT	-0.406791	0.478276	-0.850537	5	0.433857	0.977695
Q2M3X8_LPCLPVKLS(1)PPLPPKK	WT_NT-TS_NT	-0.540533	1.18381	-0.456603	3	0.678987	0.977695
Q2M3X8_S(0.999)DT(0.001)PYLAEAR	WT_NT-TS_NT	-0.656908	0.420079	-1.56377	5	0.178638	0.977695
Q2PFD7_DHRPET(1)PGIK	WT_NT-TS_NT	0.167858	2.35917	0.071151	6	0.94559	0.991368
Q2PFD7_IGS(0.994)T(0.006)TNPFLDIPHDPNAAVYK	WT_NT-TS_NT	-1.06943	2.23824	-0.4778	5	0.65295	0.977695
Q2PFD7_S(0.009)HS(0.991)S(1)PSLNPDAS(1)PVTAK	WT_NT-TS_NT	0.665085	0.606424	1.09673	7	0.309048	0.977695
Q2PFD7_S(0.041)HS(0.959)S(1)PSLNPDAS(1)PVTAK	WT_NT-TS_NT	0.481568	0.404389	1.19085	7	0.272522	0.977695
Q2PFD7_S(0.045)HS(0.938)S(0.026)PS(0.991)LNPDASPVTAK	WT_NT-TS_NT	-1.2329	1.04897	-1.17535	5	0.292772	0.977695
Q2PFD7_S(0.965)HS(0.904)S(0.111)PS(0.02)LNPDASPVTAK	WT_NT-TS_NT	-0.681624	1.29003	-0.52838	4	0.625193	0.977695
Q2PFD7_SHS(1)SPSLNPDASPVTAK	WT_NT-TS_NT	0.252306	0.459928	0.548578	7	0.600346	0.977695
Q2TBE6_VAAAAGSGPS(1)PPCS(1)PGHDR	WT_NT-TS_NT	0.155917	0.474234	0.328777	6	0.753497	0.977695
Q2WF71_S(0.5)T(0.5)PHLDGAGGGAAGEDGDLGLGSAR	WT_NT-TS_NT	0.409655	0.537543	0.762089	4	0.488467	0.977695
Q3B7Z2_MLAES(1)DDS(1)GDEESVSQTDK	WT_NT-TS_NT	0.0243551	0.20348	0.119693	6	0.908633	0.991368
Q3B7Z2_SLS(1)ELESLK	WT_NT-TS_NT	0.609146	0.151474	4.02146	6	0.00694732	0.977695
Q3TC46_QMAVPS(1)FNQQILCPK	WT_NT-TS_NT	-0.896334	0.405068	-2.2128	5	0.0778301	0.977695
Q3TDQ1_RENPPVEDS(1)S(1)DEDDK	WT_NT-TS_NT	1.87789	0.90314	2.07929	4	0.106108	0.977695
Q3TES0_VQTPQS(1)PHQHPVAPGAIADK	WT_NT-TS_NT	0.110678	0.277543	0.398777	6	0.703862	0.977695
Q3THG9_GAQADHFTESPLS(1)PGSQVQVR	WT_NT-TS_NT	0.260475	0.299756	0.868956	6	0.41827	0.977695
Q3THK3_GT(0.81)S(0.19)RPGT(0.99)PS(0.01)AEAASTSSTLR	WT_NT-TS_NT	0.368851	0.439738	0.838796	4	0.448785	0.977695
Q3TIX9_EADEDS(1)EPEREVR	WT_NT-TS_NT	0.528292	0.384772	1.373	4	0.241693	0.977695
Q3TLH4_SES(0.049)S(0.951)DFEVVPK	WT_NT-TS_NT	0.236417	0.148031	1.59708	4	0.185485	0.977695
Q3TQI7_RADS(0.007)ES(0.993)EEDEQESEEVR	WT_NT-TS_NT	0.113791	0.360318	0.315807	4	0.76794	0.977695
Q3TSG4_YQEDS(0.998)DPERS(0.001)DYEEHQLQK	WT_NT-TS_NT	0.264192	0.672122	0.393072	3	0.720533	0.977695
Q3TVA9_GLS(1)LTETELEELR	WT_NT-TS_NT	-2.57465	1.14493	-2.24874	5	0.0743944	0.977695
Q3TWL2_RIINLGPVHPGPLS(1)PEPQPMGVR	WT_NT-TS_NT	0.577336	0.662967	0.870837	6	0.41732	0.977695
Q3TWW8_S(0.001)HS(0.999)PLPAPPSK	WT_NT-TS_NT	0.0644065	0.191909	0.335609	5	0.75079	0.977695
Q3TXS7_T(0.056)VGT(0.944)PIASVPGSTNTGTVPGSEK	WT_NT-TS_NT	-0.255825	0.891531	-0.286951	6	0.783802	0.977695
Q3TXS7_TASAVAGKT(1)PDAS(1)PEPK	WT_NT-TS_NT	0.722685	0.773605	0.934178	7	0.381308	0.977695
Q3TY60_DLESLS(1)PR	WT_NT-TS_NT	0.487032	0.619111	0.786664	6	0.46141	0.977695
Q3TY60_DTDAYS(1)DLS(1)DGEK	WT_NT-TS_NT	0.574558	0.484536	1.18579	5	0.28898	0.977695
Q3TY65_ALPRDS(1)LEGDDFEK	WT_NT-TS_NT	0.115876	0.373636	0.31013	5	0.768972	0.977695
Q3U0M1_FNFESVPES(1)PGEK	WT_NT-TS_NT	0.246344	0.355049	0.69383	5	0.518696	0.977695
Q3U0V1_VQIS(1)PDSGGLPER	WT_NT-TS_NT	0.105588	0.361459	0.292116	5	0.78193	0.977695
Q3UCQ1_EGS(1)PAPLEPEPGASQPK	WT_NT-TS_NT	0.564312	0.50847	1.10982	4	0.329298	0.977695
Q3UDE2_MEIQSGPQPGS(1)PGR	WT_NT-TS_NT	0.261802	0.257248	1.0177	7	0.342696	0.977695
Q3UDW8_LINS(0.001)ELGS(0.995)PS(0.004)R	WT_NT-TS_NT	0.11209	0.41606	0.269407	3	0.805083	0.9785
Q3UE31_S(0.202)HS(0.729)ANDS(0.068)EEFFREDDSGADLHNATNLR	WT_NT-TS_NT	-0.00477176	0.627056	-0.00760979	3	0.994406	0.996729
Q3UGS4_S(0.994)PT(0.006)NSSEIFTPAHEENVR	WT_NT-TS_NT	0.0754868	0.173962	0.433926	6	0.679511	0.977695
Q3UGY8_VAAPSS(0.004)S(0.992)PS(0.004)AEAEYWR	WT_NT-TS_NT	0.255179	1.16365	0.219291	4	0.837159	0.985278
Q3UH68_S(1)PEPEATLTFPFLDK	WT_NT-TS_NT	-0.882317	0.486153	-1.8149	3	0.16717	0.977695
Q3UH68_TINHQMES(1)PGER	WT_NT-TS_NT	0.0231524	0.391776	0.059096	5	0.955165	0.991368
Q3UH99_ETISAIDT(0.004)S(0.996)PK	WT_NT-TS_NT	-0.265144	0.33475	-0.792067	6	0.458484	0.977695
Q3UH99_ILS(1)DEQLLSTER	WT_NT-TS_NT	-0.546384	1.03055	-0.530188	5	0.618673	0.977695
Q3UH99_LHSQDPLLS(1)PER	WT_NT-TS_NT	-0.725617	0.394948	-1.83725	6	0.115819	0.977695
Q3UHB8_S(0.008)FS(0.992)LGDLSHSPQTAQHVER	WT_NT-TS_NT	0.0189193	0.255391	0.0740797	5	0.943819	0.991368
Q3UHB8_S(0.012)FS(0.988)LGDLS(0.052)HS(0.947)PQT(0.001)AQHVER	WT_NT-TS_NT	0.285321	0.526219	0.542209	4	0.616468	0.977695
Q3UHB8_SHS(1)LDSLSR	WT_NT-TS_NT	-0.307551	0.894707	-0.343745	7	0.741132	0.977695
Q3UHC7_LPS(1)PTPENK	WT_NT-TS_NT	0.00819946	0.186202	0.0440353	6	0.966305	0.992719
Q3UHD1_NENVATLSVS(0.001)S(0.999)LER	WT_NT-TS_NT	0.0219137	0.496105	0.0441716	6	0.966201	0.992719
Q3UHD6_SES(1)GYGFNVR	WT_NT-TS_NT	0.334682	0.539214	0.620685	7	0.55447	0.977695
Q3UHD9_ALS(1)TDCTPSGDLSPLSR	WT_NT-TS_NT	-0.546009	0.442827	-1.23301	6	0.263687	0.977695
Q3UHD9_LRTDS(1)QSEAVAIQAIR	WT_NT-TS_NT	-0.757967	0.337234	-2.2476	5	0.0745009	0.977695
Q3UHE1_GS(1)FGLHAQPEFLRK	WT_NT-TS_NT	-0.816346	0.286878	-2.84562	5	0.0360083	0.977695
Q3UHE1_GS(1)PPLLDAPASPPQAPR	WT_NT-TS_NT	0.328277	0.168012	1.9539	4	0.122409	0.977695
Q3UHF7_EKEAPT(1)KEPEK	WT_NT-TS_NT	0.490446	2.69432	0.18203	6	0.861554	0.990582
Q3UHJ0_EQGSSGLGS(0.003)GS(0.073)S(0.918)GGGGS(0.003)S(0.001)SGLGSGYIGR	WT_NT-TS_NT	0.454321	0.438761	1.03546	3	0.376597	0.977695
Q3UHJ0_ILS(1)DVTHSAVFGVPASK	WT_NT-TS_NT	-2.36384	1.23901	-1.90784	4	0.129067	0.977695
Q3UHJ0_VGS(0.001)LT(0.005)PPS(0.121)S(0.873)PK	WT_NT-TS_NT	-2.3332	1.94442	-1.19995	4	0.29637	0.977695
Q3UHJ0_VGS(0.006)LT(0.994)PPS(0.869)S(0.131)PK	WT_NT-TS_NT	0.435832	1.86365	0.233859	6	0.822869	0.982997
Q3UHJ0_VGSLT(1)PPS(0.595)S(0.405)PK	WT_NT-TS_NT	0.0297471	0.431048	0.0690111	7	0.946911	0.991368
Q3UHJ0_VQT(0.001)T(0.999)PPPTIQGQK	WT_NT-TS_NT	0.3193	0.327324	0.975487	7	0.361816	0.977695
Q3UHK1_GSNYHLSDNDAS(1)DVE	WT_NT-TS_NT	0.638039	0.150047	4.25227	4	0.0131343	0.977695
Q3UHK6_ELGLGEMT(1)PPHGTLYR	WT_NT-TS_NT	-0.327732	0.358901	-0.913153	4	0.412822	0.977695
Q3UHL1_AAAT(1)PEPAVAQPDSTALEGATGQAPPSSK	WT_NT-TS_NT	-1.05671	0.583334	-1.81149	3	0.16774	0.977695
Q3UHL1_AT(0.998)PAT(0.002)EESTVPATQSSALPAAK	WT_NT-TS_NT	-1.64076	0.356925	-4.59695	4	0.010054	0.977695
Q3UHL1_SDDIAS(1)ADR	WT_NT-TS_NT	0.37232	0.381215	0.976668	4	0.384035	0.977695
Q3UJU9_S(0.001)HS(0.999)LPNSLDYAQASER	WT_NT-TS_NT	1.07358	0.48378	2.21916	5	0.0772101	0.977695
Q3UKC1_LEGQS(1)PQQVSR	WT_NT-TS_NT	-0.156583	0.181242	-0.863947	4	0.436346	0.977695
Q3UL36_AS(0.017)S(0.983)PPDRIDIFGR	WT_NT-TS_NT	0.852021	0.359697	2.36872	6	0.0556181	0.977695
Q3UM45_GAGQQQS(1)QEMMEVDR	WT_NT-TS_NT	0.343266	0.247475	1.38707	6	0.21475	0.977695
Q3UM45_HGGGGIVANLS(1)EQS(1)LKDGVDR	WT_NT-TS_NT	-0.406585	0.240322	-1.69184	5	0.151463	0.977695
Q3UM45_RVES(1)EES(1)GDEEGKK	WT_NT-TS_NT	0.59995	1.3286	0.451566	6	0.667445	0.977695
Q3UMB5_VAS(1)PANVGTLHTLSR	WT_NT-TS_NT	0.245793	0.197903	1.24199	6	0.260583	0.977695
Q3UMR0_RPRPSEVPAQS(0.991)PT(0.009)R	WT_NT-TS_NT	0.727284	0.723394	1.00538	5	0.360861	0.977695
Q3UMT1_RGPAEGEEAGPAERS(0.99)PECS(0.005)T(0.005)VDGGSQVR	WT_NT-TS_NT	-0.638083	0.488429	-1.3064	4	0.26147	0.977695
Q3UMU9_GGS(1)S(1)GEELEDEEPVKK	WT_NT-TS_NT	0.0744203	0.292552	0.254383	7	0.80651	0.9785
Q3UNH4_AETVS(1)PGEVDAMTLGK	WT_NT-TS_NT	-0.0270574	0.202605	-0.133547	6	0.898127	0.991368
Q3UNH4_APS(1)PAPRPPSR	WT_NT-TS_NT	-0.690153	0.787294	-0.876614	5	0.42081	0.977695
Q3UNH4_ERPGS(0.998)T(0.002)GEGDLVSLR	WT_NT-TS_NT	0.104036	0.384367	0.27067	6	0.795715	0.977695
Q3UNH4_NSELVS(1)PVKPER	WT_NT-TS_NT	-0.401672	0.32634	-1.23084	6	0.264441	0.977695
Q3UNH4_S(0.004)VAT(0.001)GPMT(0.994)PQAAAPPAVPPVFPEVR	WT_NT-TS_NT	0.639144	1.03351	0.61842	6	0.559028	0.977695
Q3UNH4_S(0.044)PS(0.956)AEAAAPPPGPR	WT_NT-TS_NT	0.1563	0.321416	0.486286	5	0.647328	0.977695
Q3UNH4_S(0.999)PS(0.001)AEAAAPPPGPR	WT_NT-TS_NT	-0.171974	0.188327	-0.913169	7	0.39152	0.977695
Q3UNH4_SIGSLPEREPSAS(0.002)T(0.016)S(0.981)QK	WT_NT-TS_NT	-0.188472	0.266831	-0.706334	4	0.51895	0.977695
Q3UNH4_VITQIPGAT(0.009)S(0.991)PGK	WT_NT-TS_NT	-0.378526	0.347439	-1.08947	6	0.317756	0.977695
Q3URD3_SDVIHAPLPS(1)PVDK	WT_NT-TS_NT	0.466583	0.270696	1.72364	4	0.159868	0.977695
Q3USB7_KLPSESDLLEGEVT(1)DEDEEAEMSR	WT_NT-TS_NT	-0.970029	0.452051	-2.14584	4	0.0984401	0.977695
Q3USB7_TVS(1)FSSMPSEK	WT_NT-TS_NT	-0.13009	0.358389	-0.362985	4	0.734984	0.977695
Q3UTJ2_RGS(1)LPDNSILHR	WT_NT-TS_NT	-0.058085	0.305037	-0.19042	6	0.85526	0.990582
Q3UTJ2_S(1)EPAVGPLR	WT_NT-TS_NT	0.153424	0.617463	0.248475	6	0.812053	0.978804
Q3UTQ8_LLDRS(0.996)PS(0.004)R	WT_NT-TS_NT	-3.03169	2.17241	-1.39554	4	0.235339	0.977695
Q3UVC0_YSDLHIS(0.008)QT(0.992)LPK	WT_NT-TS_NT	-0.202915	0.136841	-1.48285	5	0.19822	0.977695
Q3UVL4_AAAAAVGPGLGSGPGDS(1)PEGPEADAPERR	WT_NT-TS_NT	1.70079	1.28362	1.325	5	0.24249	0.977695
Q3UVX5_S(1)PS(1)PISTLSHLAGSAGR	WT_NT-TS_NT	1.12237	1.57545	0.712414	6	0.502958	0.977695
Q3UVX5_TDDDAPS(0.003)LHS(0.995)ET(0.002)AAR	WT_NT-TS_NT	0.0548663	0.42542	0.12897	4	0.903606	0.991368
Q3UYC0_AAS(1)LRGGVGAPGSPSTPPTR	WT_NT-TS_NT	-0.612335	0.352745	-1.73592	4	0.157589	0.977695
Q3UZY0_KTSQARVHY(0.71)S(0.286)RT(0.008)LCS(0.996)K	WT_NT-TS_NT	0.292784	0.464931	0.629736	4	0.563047	0.977695
Q3V038_S(0.003)S(0.011)GNPS(0.986)PPALGEGPRPVPPPCVPSGGGAPER	WT_NT-TS_NT	0.209541	0.745288	0.281154	3	0.796869	0.977695
Q3V0G7_GASAHT(0.003)S(0.996)PQT(1)PPAR	WT_NT-TS_NT	-0.502026	0.392303	-1.27969	5	0.256815	0.977695
Q3V3V9_KAGS(1)DGDIMDSSTETPPISIK	WT_NT-TS_NT	0.107458	0.347101	0.309587	6	0.767345	0.977695
Q3V3V9_PLPPY(0.001)PT(0.033)EPS(0.909)S(0.058)PERSPPSPATDQR	WT_NT-TS_NT	0.741097	0.520043	1.42507	4	0.227264	0.977695
Q3V3V9_PLPPY(0.021)PT(0.026)EPS(0.478)S(0.478)PERS(0.995)PPS(0.002)PATDQR	WT_NT-TS_NT	0.486779	0.748493	0.650346	4	0.550933	0.977695
Q4ACU6_AHS(1)PQGEGEIPLHR	WT_NT-TS_NT	0.0457034	0.462386	0.0988425	5	0.925104	0.991368
Q4JIM5_VPVLIS(1)PTLK	WT_NT-TS_NT	-0.471105	0.856598	-0.549972	5	0.606002	0.977695
Q4KMM3_AT(0.007)ES(0.788)LQEVS(0.206)GPK	WT_NT-TS_NT	-0.399772	0.499925	-0.799664	3	0.482367	0.977695
Q4KMM3_RDS(0.999)ET(0.001)EVEELR	WT_NT-TS_NT	-0.75532	0.922035	-0.819188	7	0.439675	0.977695
Q4KMM3_TTT(1)PDVAHPK	WT_NT-TS_NT	-0.402343	2.19589	-0.183226	6	0.860656	0.990582
Q4KMM3_VVSS(0.998)T(0.001)SEEEEAFTEK	WT_NT-TS_NT	0.566543	1.21372	0.466784	7	0.654834	0.977695
Q4KMM3_VVSST(0.001)S(0.999)EEEEAFTEK	WT_NT-TS_NT	-2.96234	1.60308	-1.84791	6	0.11412	0.977695
Q4U2R1_DEDHCS(0.093)S(0.906)PGGT(0.001)PISK	WT_NT-TS_NT	-0.0206178	0.299398	-0.0688642	5	0.947767	0.991368
Q4VA53_AES(1)PETSAVESTQSTPQK	WT_NT-TS_NT	0.241385	0.308639	0.782095	7	0.459791	0.977695
Q52KI8_AAS(1)PS(1)PQSVR	WT_NT-TS_NT	-0.258241	0.604272	-0.427358	5	0.686898	0.977695
Q52KI8_APKPEPVPEPKEPS(1)PEK	WT_NT-TS_NT	-0.119283	0.282091	-0.422852	6	0.687139	0.977695
Q52KI8_APQTS(0.002)S(0.998)PPPVR	WT_NT-TS_NT	-0.185044	0.491844	-0.376225	4	0.725854	0.977695
Q52KI8_HRPS(0.999)S(0.998)PAT(0.003)PPPK	WT_NT-TS_NT	0.470581	1.43777	0.327299	4	0.759854	0.977695
Q52KI8_HRPSSPAT(1)PPPK	WT_NT-TS_NT	1.36153	1.74527	0.780122	6	0.464971	0.977695
Q52KI8_RRS(1)PS(1)PAPPPPPPPPPPR	WT_NT-TS_NT	-1.01159	0.793676	-1.27457	6	0.249597	0.977695
Q52KI8_RRT(1)AS(1)PPPPPK	WT_NT-TS_NT	-0.333283	1.909	-0.174585	7	0.866348	0.990582
Q52KI8_RYS(1)PPIQR	WT_NT-TS_NT	0.231592	0.196292	1.17983	6	0.282722	0.977695
Q52KI8_RYS(1)PS(1)PPPK	WT_NT-TS_NT	0.902304	0.455823	1.9795	5	0.104644	0.977695
Q52KI8_S(1)PELPEPSVR	WT_NT-TS_NT	0.449631	0.2866	1.56885	6	0.167733	0.977695
Q52KI8_SPTPS(0.003)LS(0.997)PAR	WT_NT-TS_NT	-0.378039	0.270419	-1.39798	4	0.234661	0.977695
Q52KI8_SPTPS(0.932)LS(0.067)PAR	WT_NT-TS_NT	0.940306	0.888527	1.05828	3	0.3676	0.977695
Q52KI8_VELSES(1)EEDK	WT_NT-TS_NT	0.174543	0.316898	0.550786	6	0.60167	0.977695
Q52KP5_S(1)PDTVVVLK	WT_NT-TS_NT	-0.643611	0.493046	-1.30538	5	0.248601	0.977695
Q569Z6_ASVSDLS(1)PR	WT_NT-TS_NT	0.0277005	0.3611	0.0767113	7	0.941	0.991368
Q569Z6_IDIS(0.999)PST(0.001)FRK	WT_NT-TS_NT	0.0802469	0.393638	0.20386	7	0.844263	0.986955
Q569Z6_KS(1)PVGKS(0.997)PPAT(0.002)GSAYGSSQK	WT_NT-TS_NT	1.29682	0.450241	2.88029	5	0.0345763	0.977695
Q569Z6_KSPVGKS(1)PPATGSAYGSSQK	WT_NT-TS_NT	1.4864	0.671021	2.21514	5	0.0776013	0.977695
Q569Z6_MDS(1)FDEDLARPSGLLAQER	WT_NT-TS_NT	-0.38694	0.469864	-0.823516	4	0.456481	0.977695
Q569Z6_S(1)REEEWDPEYTPK	WT_NT-TS_NT	0.520989	0.232049	2.24516	4	0.0881159	0.977695
Q56A07_EQKLS(0.207)T(0.793)DDLK	WT_NT-TS_NT	0.362703	0.355206	1.02111	6	0.346598	0.977695
Q56A07_LS(0.945)T(0.055)DDLK	WT_NT-TS_NT	0.362703	0.355206	1.02111	6	0.346598	0.977695
Q56A07_LSTDDLKT(1)EEEGK	WT_NT-TS_NT	-0.031968	0.42548	-0.075134	4	0.943716	0.991368
Q56A08_AGRES(1)PPPSAPSMAPISFGFTR	WT_NT-TS_NT	0.615393	0.682115	0.902183	4	0.417974	0.977695
Q5DQR4_S(0.001)LS(0.001)GS(0.991)T(0.008)NTVSSEGVTK	WT_NT-TS_NT	0.208305	0.425647	0.489384	3	0.658119	0.977695
Q5DQR4_S(0.001)S(0.022)S(0.977)IS(0.994)S(0.006)IDK	WT_NT-TS_NT	0.367632	0.795494	0.462144	5	0.663391	0.977695
Q5DQR4_SLSGSTNTVS(0.002)S(0.998)EGVTK	WT_NT-TS_NT	0.980176	1.04462	0.938311	6	0.384302	0.977695
Q5DQR4_SSS(1)ISSIDK	WT_NT-TS_NT	0.676299	0.485568	1.3928	7	0.206316	0.977695
Q5DTL9_DSGLEDGRES(1)PSFDTPSQR	WT_NT-TS_NT	-0.62696	0.991752	-0.632174	7	0.547357	0.977695
Q5DTL9_NDVS(0.999)RENS(0.987)T(0.014)VDFSK	WT_NT-TS_NT	-0.841385	0.620732	-1.35547	6	0.224067	0.977695
Q5DTN8_S(1)PAINFHHTPFVDGK	WT_NT-TS_NT	0.841921	0.717157	1.17397	5	0.293275	0.977695
Q5DTY9_LLAPEDVKQS(1)PDEFCHSDFEDASQGSDTR	WT_NT-TS_NT	0.294058	0.692111	0.424872	5	0.688594	0.977695
Q5DTY9_T(0.001)LT(0.02)S(0.78)GS(0.2)RES(1)NISSK	WT_NT-TS_NT	0.141029	0.385464	0.365867	5	0.729434	0.977695
Q5DTY9_T(0.004)LT(0.025)S(0.963)GS(0.095)RES(0.913)NISSK	WT_NT-TS_NT	0.219274	0.809899	0.270742	5	0.79741	0.977695
Q5DTY9_TLT(0.007)S(0.006)GS(0.986)RESNISSK	WT_NT-TS_NT	1.26596	1.25163	1.01145	5	0.358215	0.977695
Q5DU25_AQNPAYFEGKPAS(1)LDEGAMAGAR	WT_NT-TS_NT	0.292812	0.617653	0.474073	6	0.652207	0.977695
Q5DU25_MQFS(1)FEEYEK	WT_NT-TS_NT	-0.204905	0.738527	-0.277451	5	0.79254	0.977695
Q5DU25_S(0.198)S(0.802)LEDTYGAGDGLK	WT_NT-TS_NT	0.0643561	0.537551	0.119721	5	0.909366	0.991368
Q5DU25_S(0.284)S(0.33)S(0.384)PGAGGGHS(0.002)T(0.002)S(0.002)T(0.002)S(0.003)T(0.024)S(0.966)PAT(0.002)TLQR	WT_NT-TS_NT	-0.00438838	0.833046	-0.00526787	4	0.996049	0.997207
Q5EBJ4_EES(0.021)LAREDS(0.978)PLGS(0.001)PGSQPGTPDEQPVFGK	WT_NT-TS_NT	-0.418736	0.166632	-2.51294	3	0.086713	0.977695
Q5F2E7_GADNDGS(1)GSESGYTTPK	WT_NT-TS_NT	0.0783266	0.2051	0.381894	7	0.713869	0.977695
Q5F2E8_AGS(1)LKDPEIAELFFK	WT_NT-TS_NT	-1.03583	0.832101	-1.24484	4	0.281142	0.977695
Q5F2E8_ASDPQS(1)PPQVSR	WT_NT-TS_NT	0.434607	0.265617	1.63622	7	0.145808	0.977695
Q5FWK3_S(0.05)DDS(0.03)KS(0.011)S(0.91)S(1)PEPVTHLK	WT_NT-TS_NT	0.241553	0.314295	0.768555	6	0.471315	0.977695
Q5HZI1_S(0.998)LLVGS(0.998)APKT(0.149)S(0.862)T(0.862)T(0.137)PGRS(0.066)S(0.188)S(0.188)KPDS(0.552)R	WT_NT-TS_NT	-3.81715	2.78066	-1.37275	3	0.263449	0.977695
Q5PR69_AWS(1)DCPQIIK	WT_NT-TS_NT	-0.229315	0.39787	-0.576358	3	0.604772	0.977695
Q5PR69_ESSDNQPPS(0.018)PS(0.982)LPEELK	WT_NT-TS_NT	0.0782682	0.257965	0.303406	4	0.776707	0.977695
Q5PR69_PAS(0.001)QT(0.964)PPS(0.026)S(0.009)PLSK	WT_NT-TS_NT	-0.139242	0.46045	-0.302405	3	0.782097	0.977695
Q5PR73_GTFRES(0.999)YIPTVEDTYR	WT_NT-TS_NT	0.821644	1.22396	0.671299	5	0.53179	0.977695
Q5QNQ6_T(0.007)QS(0.007)DDS(0.986)GDDDEEPAAPADNSELHHTLK	WT_NT-TS_NT	0.685467	0.570627	1.20125	3	0.315842	0.977695
Q5RJI5_MQVPTAEEMSSLTPES(0.02)S(0.98)PELAK	WT_NT-TS_NT	0.0287944	1.07691	0.026738	3	0.980348	0.994549
Q5RJI5_SSGGTPLHS(0.999)PLHTPR	WT_NT-TS_NT	-0.908346	1.17113	-0.775618	5	0.473045	0.977695
Q5SP85_HALGGS(1)LEHLPR	WT_NT-TS_NT	-0.698563	0.920641	-0.758779	6	0.476724	0.977695
Q5SP85_HPHPGS(0.286)S(0.714)PEVLPK	WT_NT-TS_NT	-0.44864	0.373179	-1.20221	5	0.283106	0.977695
Q5SP85_HPHPGS(0.648)S(0.352)PEVLPK	WT_NT-TS_NT	-0.288947	0.353518	-0.817347	6	0.444965	0.977695
Q5SRX1_AAETVPDLPS(1)PPTEAPAPASNTSTR	WT_NT-TS_NT	0.344085	0.256187	1.3431	7	0.221151	0.977695
Q5SRX1_GIEFPMADLDALS(1)PIHT(1)PQR	WT_NT-TS_NT	-1.54101	1.40746	-1.09489	5	0.32348	0.977695
Q5SSH7_GDQEEELDRPVS(0.254)S(0.746)PGEAEQK	WT_NT-TS_NT	-0.114382	0.421205	-0.27156	3	0.803576	0.9785
Q5SSH7_S(1)MEETRPVPTVK	WT_NT-TS_NT	-0.659407	0.696644	-0.946547	4	0.397467	0.977695
Q5SSM3_HSATDKRDS(1)EEESESTAL	WT_NT-TS_NT	-0.954654	0.908813	-1.05044	4	0.352788	0.977695
Q5SU73_VT(0.001)GS(0.999)PAEEDEEETK	WT_NT-TS_NT	-0.0807961	0.342323	-0.236023	4	0.825008	0.984185
Q5SWP3_VS(0.006)LS(0.994)PHSTLNPK	WT_NT-TS_NT	0.378761	0.327108	1.15791	6	0.290906	0.977695
Q5SXY1_GS(0.995)PT(0.005)GSSPNNASELSLASLTEK	WT_NT-TS_NT	-0.257497	0.665586	-0.386873	4	0.718551	0.977695
Q5U3K5_FPVREDLS(0.998)DVT(0.002)DEDTGPAQPPPPSK	WT_NT-TS_NT	0.272872	0.426302	0.640091	3	0.567646	0.977695
Q5U3K5_NIS(0.009)LS(0.991)S(1)EEEAEGLAGHPR	WT_NT-TS_NT	0.863364	0.745882	1.15751	3	0.330854	0.977695
Q5U4C3_APSPAPAVS(1)PK	WT_NT-TS_NT	0.266714	0.353429	0.754648	6	0.479023	0.977695
Q5XG69_GHTEENLS(1)PVSK	WT_NT-TS_NT	0.441444	0.293077	1.50624	5	0.192356	0.977695
Q5XJE5_GNS(1)DDEHPVASDNDEEK	WT_NT-TS_NT	0.685035	1.13037	0.60603	5	0.570952	0.977695
Q5XJE5_GSDS(1)EDEVLR	WT_NT-TS_NT	-0.194242	0.400138	-0.485437	4	0.652756	0.977695
Q5XJE5_IYSSDSDEGS(1)EEDK	WT_NT-TS_NT	0.343644	0.309743	1.10945	4	0.329442	0.977695
Q5XJV6_AQRPPEGMS(1)PELPPR	WT_NT-TS_NT	0.840495	0.651171	1.29074	5	0.25325	0.977695
Q60575_SGLS(1)LEELR	WT_NT-TS_NT	0.0968259	0.264296	0.366354	5	0.729093	0.977695
Q60592_KS(0.059)LIVT(0.936)S(0.005)S(0.007)T(0.271)S(0.725)PT(0.997)LPR	WT_NT-TS_NT	0.447228	0.340173	1.31471	6	0.236622	0.977695
Q60592_KS(0.375)LIVT(0.624)S(0.001)S(0.039)T(0.947)S(0.871)PT(0.143)LPR	WT_NT-TS_NT	0.278939	0.303874	0.917942	6	0.394052	0.977695
Q60598_KQT(1)PPAS(1)PS(1)PQPIEDRPPSSPIYEDAAPFK	WT_NT-TS_NT	0.617575	1.05612	0.584761	7	0.577062	0.977695
Q60598_PPS(0.005)S(0.995)PIYEDAAPFK	WT_NT-TS_NT	-0.939603	1.45409	-0.646177	5	0.546648	0.977695
Q60610_T(0.001)ES(0.999)LPSAQQYVPFGGK	WT_NT-TS_NT	-0.344618	0.735077	-0.468819	5	0.658928	0.977695
Q60668_IDASKNEEDEGHS(0.029)NS(0.942)S(0.029)PR	WT_NT-TS_NT	-1.45035	1.7698	-0.819501	5	0.449784	0.977695
Q60668_IDASKNEEDEGHS(0.747)NS(0.345)S(0.908)PR	WT_NT-TS_NT	-0.605425	0.572468	-1.05757	4	0.34989	0.977695
Q60668_IFVGGLS(0.999)PDT(0.001)PEEK	WT_NT-TS_NT	-0.0836989	0.259967	-0.32196	3	0.768613	0.977695
Q60771_FYY(0.001)S(0.05)S(0.928)GS(0.173)S(0.495)S(0.353)PTHAK	WT_NT-TS_NT	-0.786337	1.33967	-0.586962	4	0.58876	0.977695
Q60771_FYYSS(0.003)GS(0.026)S(0.089)S(0.878)PT(0.004)HAK	WT_NT-TS_NT	2.56551	2.16472	1.18515	4	0.301559	0.977695
Q60771_FYYSS(0.012)GS(0.956)S(0.019)S(0.013)PTHAK	WT_NT-TS_NT	0.852866	2.35676	0.36188	6	0.729845	0.977695
Q60780_STGDSQNLGSS(0.018)S(0.982)PGR	WT_NT-TS_NT	0.760589	0.516797	1.47174	4	0.215065	0.977695
Q60790_Y(0.06)GS(0.94)QEHPIGDK	WT_NT-TS_NT	2.02182	1.01417	1.99357	4	0.116972	0.977695
Q60829_ATLSEPGEEPQHPS(1)PP	WT_NT-TS_NT	0.222625	0.236848	0.939948	7	0.378538	0.977695
Q60829_AVQHLQTISNLSENQAS(1)EEEDELGELR	WT_NT-TS_NT	-1.44897	0.623101	-2.32541	4	0.0806565	0.977695
Q60829_VS(0.005)EHS(0.996)S(0.999)PEEEASPHQR	WT_NT-TS_NT	-0.220533	1.8944	-0.116413	7	0.910595	0.991368
Q60875_EAQELGS(1)PEDR	WT_NT-TS_NT	0.190256	0.339395	0.560573	6	0.595385	0.977695
Q60875_LES(1)FESLR	WT_NT-TS_NT	0.288925	0.240583	1.20094	6	0.275029	0.977695
Q60875_LQDS(0.004)S(0.996)DPDTGSEEEVSSR	WT_NT-TS_NT	1.6895	0.586448	2.8809	6	0.0280247	0.977695
Q60875_LS(1)PPHSPR	WT_NT-TS_NT	1.53661	0.784504	1.95871	6	0.0978704	0.977695
Q60902_GIDPPQVLS(1)PDMVPPSER	WT_NT-TS_NT	0.539361	0.634902	0.849519	6	0.428181	0.977695
Q60902_STPSHGSVSSLNS(0.014)T(0.02)GS(0.025)LS(0.94)PK	WT_NT-TS_NT	-0.51775	1.18222	-0.437948	3	0.69104	0.977695
Q60902_TVFAGAVPVLPAS(1)PPPK	WT_NT-TS_NT	0.225397	0.577752	0.390128	7	0.708041	0.977695
Q60932_LTFDSSFS(0.999)PNT(0.001)GK	WT_NT-TS_NT	0.172601	0.452303	0.381604	6	0.715904	0.977695
Q60949_LNPSAS(0.882)S(0.117)PNFFK	WT_NT-TS_NT	-0.0204089	0.178007	-0.114652	3	0.915964	0.991368
Q61026_LLQDS(0.144)S(0.555)S(0.301)PVDLAK	WT_NT-TS_NT	-0.56551	0.683695	-0.827139	3	0.468809	0.977695
Q61029_GPPDFSSDEEREPT(0.999)PVLGS(0.001)GASVGR	WT_NT-TS_NT	0.180517	0.308166	0.585777	4	0.589483	0.977695
Q61036_S(0.009)DS(0.991)LDNEEKPPAPPLR	WT_NT-TS_NT	0.0367864	0.572367	0.0642706	6	0.950843	0.991368
Q61036_S(0.937)DS(0.063)LDNEEKPPAPPLR	WT_NT-TS_NT	-0.169117	1.16938	-0.144622	3	0.894179	0.991368
Q61036_T(0.008)AS(0.008)EPPLAPPVS(0.984)EEEDEEEEEEEDDNEPPPVIAPRPEHTK	WT_NT-TS_NT	0.466917	1.20098	0.38878	6	0.710861	0.977695
Q61097_AAEPHFGT(1)LPK	WT_NT-TS_NT	0.351008	0.460559	0.762135	6	0.474862	0.977695
Q61097_RTES(1)VPSDINNPVDR	WT_NT-TS_NT	-0.203687	0.26541	-0.767445	6	0.471928	0.977695
Q61136_S(1)KS(1)PVDLRDK	WT_NT-TS_NT	-0.283237	0.985224	-0.287484	3	0.792456	0.977695
Q61137_GNSPS(0.041)DES(0.959)EERERDPK	WT_NT-TS_NT	-2.04681	2.23171	-0.917147	5	0.40114	0.977695
Q61137_S(0.124)AS(0.876)AEAANEIHYIPSVLIGGHGR	WT_NT-TS_NT	0.29574	1.29953	0.227576	4	0.831135	0.984871
Q61165_EPSSPGTDDVFTPGS(0.001)S(0.008)DS(0.987)PS(0.004)S(0.001)QR	WT_NT-TS_NT	-0.433923	0.333206	-1.30227	3	0.283787	0.977695
Q61165_IGS(1)DPLAYEPK	WT_NT-TS_NT	-0.229984	0.334243	-0.688074	5	0.52202	0.977695
Q61165_LDS(1)PTLSR	WT_NT-TS_NT	-0.16284	0.386631	-0.421176	7	0.686258	0.977695
Q61235_GLGPPS(1)PPAPPR	WT_NT-TS_NT	0.0309337	0.113842	0.271725	4	0.799281	0.977695
Q61235_GPAGEAS(0.96)AS(0.04)PPVR	WT_NT-TS_NT	0.159608	0.345578	0.461857	6	0.660455	0.977695
Q61290_HLLS(1)PDVSR	WT_NT-TS_NT	-0.239569	0.516861	-0.463508	6	0.659338	0.977695
Q61301_HIS(1)PVQALSEFK	WT_NT-TS_NT	-0.113054	0.307192	-0.368022	5	0.727923	0.977695
Q61301_TPEELEDDS(1)DFEQEDYDVR	WT_NT-TS_NT	0.463675	1.58206	0.293083	6	0.779331	0.977695
Q61315_SPSEGPGAT(0.001)T(0.033)S(0.965)PR	WT_NT-TS_NT	2.43809	0.556239	4.38316	4	0.0118456	0.977695
Q61316_AFS(1)DPFVEAEK	WT_NT-TS_NT	0.62491	0.372112	1.67936	4	0.168381	0.977695
Q61316_MQVDQEEPHTEEQQQQPQT(1)PAENK	WT_NT-TS_NT	-0.378812	0.423327	-0.894843	7	0.400592	0.977695
Q61337_RMS(1)DEFEGSFK	WT_NT-TS_NT	-0.397388	0.549164	-0.723623	5	0.501723	0.977695
Q61361_EVGGET(0.003)GS(0.997)PELSGVPR	WT_NT-TS_NT	-0.11697	0.241265	-0.484818	4	0.653158	0.977695
Q61548_KPGNNEGS(1)GAPS(1)PLS(1)K	WT_NT-TS_NT	-0.93989	1.24409	-0.755482	7	0.474608	0.977695
Q61548_PDAAPSIDLFGTDAFS(0.003)S(0.997)PPR	WT_NT-TS_NT	-0.171617	1.8222	-0.0941813	6	0.928032	0.991368
Q61548_S(0.44)S(0.558)PAT(0.002)TVT(0.004)S(0.009)PNS(0.923)T(0.063)PAK	WT_NT-TS_NT	0.00973303	0.523456	0.0185938	3	0.986333	0.994549
Q61548_S(0.829)S(0.171)PATTVT(0.006)S(0.979)PNS(0.772)T(0.242)PAK	WT_NT-TS_NT	1.74408	0.817105	2.13446	4	0.099707	0.977695
Q61548_T(0.005)IDT(0.007)S(0.988)PPVDIFATASAAAPVSSAK	WT_NT-TS_NT	-1.40546	1.70645	-0.823616	4	0.45643	0.977695
Q61553_VNAS(0.001)AS(0.019)S(0.98)LK	WT_NT-TS_NT	-0.294879	0.239957	-1.22888	4	0.286468	0.977695
Q61644_GSVS(0.027)S(0.97)Y(0.002)DR	WT_NT-TS_NT	1.77328	1.73289	1.02331	6	0.345636	0.977695
Q61644_KAEGATLSNAT(0.001)GAVES(0.001)T(0.001)S(0.003)QAGDRGS(0.954)VS(0.814)S(0.181)Y(0.045)DR	WT_NT-TS_NT	-0.415733	1.15359	-0.360383	4	0.736785	0.977695
Q61644_KAEGATLSNATGAVESTSQAGDRGS(0.997)VS(0.339)S(0.652)Y(0.011)DR	WT_NT-TS_NT	0.79679	0.956814	0.832753	6	0.43687	0.977695
Q61687_LTLS(0.999)DGESGEEKPTKPK	WT_NT-TS_NT	-0.295926	0.394536	-0.750062	4	0.494926	0.977695
Q61687_LTLSDGES(0.986)GEEKPT(0.014)KPK	WT_NT-TS_NT	0.218873	0.644117	0.339804	5	0.747814	0.977695
Q61687_YVES(1)DDEKPTDENVNEK	WT_NT-TS_NT	0.416995	0.332911	1.25257	6	0.256969	0.977695
Q61699_PKIES(1)PKLER	WT_NT-TS_NT	-0.150704	0.575015	-0.262087	7	0.800799	0.977695
Q61699_VPT(1)EEEDGSSLEADMECPNQRPTESSDVDK	WT_NT-TS_NT	1.00047	0.78664	1.27183	6	0.250503	0.977695
Q61701_NCPS(1)PMQTGAATDDSK	WT_NT-TS_NT	0.38733	0.288824	1.34106	7	0.221782	0.977695
Q61771_DYEGPAIS(1)PK	WT_NT-TS_NT	-0.071725	0.301853	-0.237616	5	0.821609	0.98288
Q61845_MAT(1)S(1)DVKPKS(0.181)IS(0.819)R	WT_NT-TS_NT	-0.822441	0.7559	-1.08803	3	0.35618	0.977695
Q61923_S(0.994)LT(0.006)LAAPGEVR	WT_NT-TS_NT	-0.152754	0.35404	-0.43146	4	0.688371	0.977695
Q61990_PSS(0.001)S(0.999)PVIFAGGQDR	WT_NT-TS_NT	-0.607992	0.45604	-1.3332	3	0.274664	0.977695
Q62048_QPS(1)EEEIIK	WT_NT-TS_NT	-0.650209	0.836113	-0.777658	7	0.462239	0.977695
Q62093_S(1)KS(1)PPKSPEEEGAVSS	WT_NT-TS_NT	-0.499344	0.492617	-1.01366	4	0.368077	0.977695
Q62108_EQLMNSSLGSGTAS(1)LR	WT_NT-TS_NT	-0.0199613	0.505894	-0.0394574	3	0.971005	0.994268
Q62108_NTYDVVY(1)LK	WT_NT-TS_NT	0.892731	0.197947	4.50996	6	0.00406068	0.915683
Q62132_NQEIHLS(1)PIAR	WT_NT-TS_NT	0.451575	0.174046	2.59457	4	0.0603924	0.977695
Q62172_IAQEIASLS(1)K	WT_NT-TS_NT	-0.743024	0.307358	-2.41746	5	0.0603064	0.977695
Q62172_T(0.003)GEPS(0.997)PPHDVLHEPPDT(0.163)VS(0.837)DDDK	WT_NT-TS_NT	0.566496	0.330621	1.71343	6	0.137466	0.977695
Q62172_T(0.008)GEPS(0.992)PPHDVLHEPPDT(0.075)VS(0.925)DDDK	WT_NT-TS_NT	-0.489509	0.394481	-1.2409	5	0.269689	0.977695
Q62172_TPS(0.918)S(0.082)EEIS(0.999)PT(0.001)K	WT_NT-TS_NT	0.715569	0.651193	1.09886	7	0.308181	0.977695
Q62172_TPS(0.998)S(0.002)EEIS(0.688)PT(0.312)K	WT_NT-TS_NT	0.137999	0.331691	0.416046	4	0.698729	0.977695
Q62179_LGS(1)EIR	WT_NT-TS_NT	-0.919277	0.860444	-1.06838	4	0.34554	0.977695
Q62188_GGT(0.006)PAGS(0.951)T(0.088)RGS(0.74)PT(0.215)RPNPPVR	WT_NT-TS_NT	0.505249	0.334294	1.51139	6	0.181441	0.977695
Q62188_GGT(0.882)PAGS(0.302)T(0.732)RGS(0.365)PT(0.719)RPNPPVR	WT_NT-TS_NT	2.7744	1.20741	2.2978	4	0.0831397	0.977695
Q62188_GGT(1)PAGS(0.88)T(0.469)RGS(0.636)PT(0.015)RPNPPVR	WT_NT-TS_NT	0.413065	0.305331	1.35285	6	0.224857	0.977695
Q62188_GMYDGPVFDLTT(0.001)T(0.999)PK	WT_NT-TS_NT	0.195401	0.617389	0.316496	7	0.760855	0.977695
Q62188_GS(0.998)PT(0.002)RPNPPVR	WT_NT-TS_NT	-0.208162	0.492067	-0.423035	7	0.684962	0.977695
Q62188_NLHQSGFS(0.989)LS(0.007)GT(0.004)QVDEGVR	WT_NT-TS_NT	-0.569232	0.172758	-3.29496	4	0.0300752	0.977695
Q62245_IPESETESTASAPNS(1)PR	WT_NT-TS_NT	-0.469075	0.290278	-1.61595	4	0.181409	0.977695
Q62245_TSISDPPES(1)PPLLPPREPVR	WT_NT-TS_NT	0.580934	0.0800735	7.255	4	0.00191647	0.720274
Q62261_AQTLPTSVVTITSES(0.001)S(0.999)PGK	WT_NT-TS_NT	-0.144458	0.54162	-0.266715	7	0.797375	0.977695
Q62261_ES(0.005)S(0.995)PVPS(0.806)PT(0.194)LDR	WT_NT-TS_NT	0.171382	0.830203	0.206434	4	0.846534	0.986955
Q62261_ES(0.073)S(0.927)PVPS(0.999)PT(0.001)LDRK	WT_NT-TS_NT	0.14428	0.870438	0.165755	4	0.87639	0.991368
Q62261_ES(0.904)S(0.096)PVPSPTLDR	WT_NT-TS_NT	1.14452	1.11662	1.02499	3	0.380799	0.977695
Q62261_HDTS(0.001)AS(0.996)T(0.027)QS(0.969)T(0.007)PASSR	WT_NT-TS_NT	1.78892	1.59601	1.12087	3	0.343976	0.977695
Q62261_HDTSAS(0.001)T(0.002)QS(0.997)T(0.999)PAS(0.001)SR	WT_NT-TS_NT	1.67615	1.78517	0.938931	4	0.400926	0.977695
Q62261_RRPPSPDPNT(1)K	WT_NT-TS_NT	1.57369	0.920908	1.70885	6	0.138339	0.977695
Q62261_TLET(1)PAAQMEGFLNR	WT_NT-TS_NT	-1.41806	0.94853	-1.495	5	0.195152	0.977695
Q62277_LHQVY(1)FDAPSCVK	WT_NT-TS_NT	0.927979	0.964792	0.961843	6	0.373272	0.977695
Q62318_RPAASSAAAASAAAS(0.051)S(0.949)PAGGGGEAQELLEHCGVCR	WT_NT-TS_NT	-0.223521	1.15588	-0.193377	4	0.856086	0.990582
Q62318_S(1)GEGEVSGLLRK	WT_NT-TS_NT	0.574655	0.202101	2.84341	6	0.029435	0.977695
Q62376_YDERPGPS(1)PLPHR	WT_NT-TS_NT	-0.621052	0.600827	-1.03366	7	0.335678	0.977695
Q62393_ASAAFS(0.043)S(0.081)VGS(0.87)VIT(0.005)K	WT_NT-TS_NT	-0.452399	0.549076	-0.823928	4	0.456272	0.977695
Q62407_AAS(0.996)S(0.004)EAAPHHQPPPESR	WT_NT-TS_NT	0.787341	2.46922	0.318861	5	0.762721	0.977695
Q62407_MPS(1)IPEEPEHGDLER	WT_NT-TS_NT	0.112966	0.261158	0.432559	5	0.683357	0.977695
Q62415_EPEQEGPS(0.001)VPGEGSTVES(0.001)LPRPLS(0.852)PT(0.145)K	WT_NT-TS_NT	0.633274	0.3892	1.62712	5	0.164641	0.977695
Q62415_EPEQEGPSVPGEGS(0.001)T(0.002)VES(0.021)LPRPLS(0.434)PT(0.543)K	WT_NT-TS_NT	0.414187	0.218659	1.89421	4	0.131111	0.977695
Q62417_DIS(1)PEEIDLK	WT_NT-TS_NT	0.284764	0.249399	1.1418	6	0.297049	0.977695
Q62417_GTPS(0.001)S(0.001)S(0.017)PVS(0.981)PQES(1)PKHESK	WT_NT-TS_NT	0.262585	1.62777	0.161316	6	0.87714	0.991368
Q62417_GTPSSS(0.002)PVS(0.999)PQES(0.997)PKHES(0.002)K	WT_NT-TS_NT	-0.62368	1.31047	-0.475922	4	0.658958	0.977695
Q62417_S(1)AESLLESTK	WT_NT-TS_NT	-0.444247	0.221981	-2.00128	5	0.101773	0.977695
Q62432_SSILPFT(1)PPVVK	WT_NT-TS_NT	0.768327	0.986419	0.778905	5	0.471273	0.977695
Q62433_S(1)RELHDVDLAEVKPLVEK	WT_NT-TS_NT	1.00393	1.61182	0.622854	6	0.556298	0.977695
Q62433_TAS(1)GSSVTSLEGTR	WT_NT-TS_NT	0.223889	0.487747	0.459026	7	0.660129	0.977695
Q62433_TASGSS(0.001)VT(0.059)S(0.941)LEGTR	WT_NT-TS_NT	0.375377	0.579019	0.648297	4	0.552129	0.977695
Q62441_SSSVS(0.998)PS(0.002)ASFR	WT_NT-TS_NT	0.69951	0.279708	2.50086	6	0.0464744	0.977695
Q62446_FLQDHGS(0.003)DS(0.997)FLAEHK	WT_NT-TS_NT	-0.388948	0.591552	-0.657505	4	0.546768	0.977695
Q63844_IADPEHDHTGFLT(1)EYVATR	WT_NT-TS_NT	-0.574109	0.351856	-1.63166	4	0.178087	0.977695
Q63943_LLS(1)PQQPALQR	WT_NT-TS_NT	-0.0617185	0.286057	-0.215756	5	0.837704	0.985405
Q63943_VIPAKS(1)PPPPTHNTQLGAPSR	WT_NT-TS_NT	0.254504	0.509167	0.499843	5	0.638402	0.977695
Q64012_LPAPQEDT(0.006)AS(0.995)EAGT(1)PQGEVQTR	WT_NT-TS_NT	0.311217	0.53228	0.584687	4	0.590149	0.977695
Q64012_LPAPQEDTASEAGT(1)PQGEVQTR	WT_NT-TS_NT	0.707651	0.485725	1.4569	7	0.188492	0.977695
Q640R3_DKDS(0.991)S(0.009)EPDENPATEPR	WT_NT-TS_NT	0.0121162	0.305316	0.0396841	6	0.969632	0.994059
Q640R3_S(1)PGLPIR	WT_NT-TS_NT	-0.151918	0.957851	-0.158603	6	0.879185	0.991368
Q640R3_T(0.006)HT(0.591)S(0.403)PPRAPS(0.985)S(0.015)PGR	WT_NT-TS_NT	-0.359111	0.28183	-1.27421	4	0.271585	0.977695
Q640R3_THT(0.009)S(0.991)PPRAPS(0.562)S(0.438)PGR	WT_NT-TS_NT	-1.28926	1.99155	-0.647365	5	0.54594	0.977695
Q64133_VLGSQEALS(1)PVHYEEK	WT_NT-TS_NT	-0.0439145	0.277901	-0.158022	4	0.882096	0.991368
Q64213_TGDLGIPPNPEDRS(0.999)PS(0.354)PEPIY(0.294)NS(0.353)EGK	WT_NT-TS_NT	0.211701	0.313541	0.675192	4	0.536572	0.977695
Q64322_GPT(0.007)S(0.988)PS(0.005)TPR	WT_NT-TS_NT	-1.16185	1.51863	-0.765067	6	0.47324	0.977695
Q64332_MNQLLS(0.922)RT(0.175)PALS(0.834)PQRPLT(0.016)T(0.042)QQPQS(0.007)GT(0.004)LK	WT_NT-TS_NT	0.469894	0.373406	1.2584	4	0.27669	0.977695
Q64332_T(1)PALS(1)PQRPLTTQQPQSGTLK	WT_NT-TS_NT	0.338712	0.970369	0.349055	7	0.737312	0.977695
Q64337_LTPT(0.001)T(0.969)PES(0.014)S(0.014)STGTEDK	WT_NT-TS_NT	-0.314038	0.24245	-1.29527	5	0.251803	0.977695
Q65CL1_TPEELEDVS(1)DLEDDHEVR	WT_NT-TS_NT	0.1173	0.959996	0.122188	6	0.90674	0.991368
Q66L42_GS(0.003)DGAS(0.997)PPASPSIIPR	WT_NT-TS_NT	0.578543	0.294317	1.96572	6	0.096924	0.977695
Q66L44_GAGDEVS(0.005)ELPAPARS(0.995)PPRS(1)PR	WT_NT-TS_NT	0.571263	0.80844	0.706624	6	0.506301	0.977695
Q66L44_GAGDEVSELPAPARS(1)PPR	WT_NT-TS_NT	-0.214234	0.590087	-0.363055	7	0.727279	0.977695
Q66L44_HAS(1)LDGASPYFK	WT_NT-TS_NT	0.423597	0.589947	0.718025	6	0.499732	0.977695
Q66L44_SGDSSGSGSGGGGAAPAFPPPPES(1)PPALRPK	WT_NT-TS_NT	0.472002	0.329652	1.43182	6	0.202161	0.977695
Q66T02_S(0.948)LS(0.052)ELCLISVAPGVR	WT_NT-TS_NT	-1.21418	1.45448	-0.834784	3	0.465095	0.977695
Q68ED2_TELCENVDPNS(1)PAAK	WT_NT-TS_NT	0.843636	0.492387	1.71336	6	0.137479	0.977695
Q68EF6_GDIYCS(1)DPALYCPDER	WT_NT-TS_NT	0.938554	0.59286	1.5831	3	0.211558	0.977695
Q68EF6_RPS(0.039)VDT(0.961)PVTDVGFLR	WT_NT-TS_NT	0.936706	1.2308	0.761055	5	0.480956	0.977695
Q68EF6_RPS(1)VDTPVTDVGFLR	WT_NT-TS_NT	-0.393755	0.413603	-0.952011	4	0.395001	0.977695
Q68EF6_YYGGGGGGGAAGGGS(1)PGDK	WT_NT-TS_NT	-0.288303	0.819189	-0.351937	5	0.739233	0.977695
Q68FD9_ILDPAAS(0.997)VPS(0.003)VFIEPR	WT_NT-TS_NT	-1.05825	0.333172	-3.1763	3	0.0502367	0.977695
Q68FE6_HTS(0.997)S(0.003)PEVVAEDR	WT_NT-TS_NT	-0.164622	0.426582	-0.38591	6	0.712876	0.977695
Q68FE6_PLTSPAPDS(1)PEQIPK	WT_NT-TS_NT	0.565305	0.352788	1.60239	5	0.169971	0.977695
Q68FF6_HGS(1)GADSDYENTQSGDPLLGLEGK	WT_NT-TS_NT	-0.419168	0.857232	-0.488979	5	0.64555	0.977695
Q68FF6_SLS(0.001)S(0.999)PTDNLELSAR	WT_NT-TS_NT	0.134563	0.476656	0.282307	7	0.785873	0.977695
Q68FF6_SQSELDDQHDYDSVASDEDT(1)DQEPLPSAGATR	WT_NT-TS_NT	0.756784	0.575684	1.31458	5	0.245718	0.977695
Q68FH0_AASPYS(0.001)QRPAS(0.999)PTAVR	WT_NT-TS_NT	-0.0878512	0.225327	-0.389883	5	0.712678	0.977695
Q68FH0_AQS(1)PSYVTSTGVS(0.993)PS(0.007)R	WT_NT-TS_NT	0.213507	0.413669	0.51613	4	0.632983	0.977695
Q68FH0_AQS(1)PSYVTSTGVS(0.999)PS(0.001)R	WT_NT-TS_NT	-0.260722	0.492305	-0.529593	4	0.624424	0.977695
Q68FH0_LQHT(0.004)GPADDGAT(0.961)RS(0.031)PS(0.003)IDSIQK	WT_NT-TS_NT	0.462344	0.40451	1.14297	6	0.296598	0.977695
Q68FH0_LYLQS(1)PR	WT_NT-TS_NT	0.673072	0.381877	1.76254	6	0.128444	0.977695
Q68FH0_PSPIYISSYS(0.003)S(0.997)PAR	WT_NT-TS_NT	-0.0349087	0.506204	-0.0689618	6	0.947261	0.991368
Q68FH0_S(0.003)AVS(0.997)PDLHITPIYEGR	WT_NT-TS_NT	0.601702	0.573958	1.04834	6	0.334864	0.977695
Q68FH0_S(0.075)AVS(0.925)PDLHIT(1)PIYEGR	WT_NT-TS_NT	-0.331412	0.288025	-1.15064	3	0.333276	0.977695
Q68FH0_VAS(1)PSQGQVGS(0.001)S(0.105)S(0.894)PK	WT_NT-TS_NT	0.538889	0.357982	1.50535	4	0.206689	0.977695
Q68FH0_VASPSQGQVGSS(0.002)S(0.998)PK	WT_NT-TS_NT	-0.117791	0.800628	-0.147123	6	0.887854	0.991368
Q68FH0_VGS(1)PLTLTDAQTR	WT_NT-TS_NT	-0.22111	0.24175	-0.91462	7	0.390808	0.977695
Q68FL4_HRDGGEALVS(1)PDGTVTEAPR	WT_NT-TS_NT	-0.611272	0.890765	-0.686233	7	0.514646	0.977695
Q68FM6_GS(1)PLNSPLDR	WT_NT-TS_NT	-0.0284926	0.424142	-0.067177	6	0.948623	0.991368
Q68FM6_HYY(0.007)S(0.035)GY(0.009)S(0.03)S(0.869)S(0.05)PEYSSESTHK	WT_NT-TS_NT	-0.00245993	0.511992	-0.00480462	6	0.996322	0.997207
Q68FM6_RDSTYSQLS(1)PR	WT_NT-TS_NT	-0.400292	0.440722	-0.908265	4	0.415112	0.977695
Q68FM6_VFSLDVPDHPT(0.5)PT(0.5)GLAK	WT_NT-TS_NT	-0.2795	0.224012	-1.2477	5	0.26739	0.977695
Q68FM6_VFSLDVPDHPT(0.61)PT(0.39)GLAK	WT_NT-TS_NT	-0.2795	0.224012	-1.2477	5	0.26739	0.977695
Q69Z38_ANTLS(1)PVR	WT_NT-TS_NT	0.2389	0.272448	0.876863	4	0.430068	0.977695
Q69ZC8_KQDDS(1)PPRPIIGPALPPGFIK	WT_NT-TS_NT	0.359418	0.826764	0.434729	5	0.681882	0.977695
Q69ZH9_ARS(1)DDYLSR	WT_NT-TS_NT	-0.147467	0.201918	-0.73033	5	0.497956	0.977695
Q69ZH9_HYS(1)QDCSSIK	WT_NT-TS_NT	1.95231	0.801533	2.43572	4	0.0715376	0.977695
Q69ZH9_RHS(0.989)T(0.005)S(0.005)DLSDATFSDIRR	WT_NT-TS_NT	-0.241089	0.753989	-0.319751	5	0.762086	0.977695
Q69ZH9_S(1)AEALGPGALVS(1)PR	WT_NT-TS_NT	0.41556	0.258051	1.61038	4	0.182604	0.977695
Q69ZH9_S(1)CDDGLNTFRDEGR	WT_NT-TS_NT	0.472504	0.475015	0.994715	6	0.358283	0.977695
Q69ZK9_RLS(1)PPGGSGSGVPGGGPLLPTAGR	WT_NT-TS_NT	0.588476	0.435218	1.35214	6	0.22507	0.977695
Q69ZL1_LPHPILPFS(0.001)GS(0.999)PEALK	WT_NT-TS_NT	0.179418	0.294175	0.609903	3	0.585018	0.977695
Q69ZZ6_ALGVISNFQS(0.004)S(0.996)PK	WT_NT-TS_NT	0.166207	0.61485	0.270322	5	0.797716	0.977695
Q69ZZ6_FGS(1)ADNIPNLK	WT_NT-TS_NT	-0.755005	0.599666	-1.25904	6	0.254781	0.977695
Q6A065_S(1)IKS(1)DVPVYLK	WT_NT-TS_NT	0.301285	0.973141	0.309601	6	0.767335	0.977695
Q6DFV3_DQGEPVS(1)PSEDEPFSWPGPK	WT_NT-TS_NT	0.313812	1.27843	0.245466	5	0.815852	0.981198
Q6DFV3_S(1)YDEGLDDYREDAK	WT_NT-TS_NT	-0.168812	0.474127	-0.356047	6	0.73399	0.977695
Q6DFV7_HS(0.001)GS(0.999)PENLGESTLNIHEDLDK	WT_NT-TS_NT	-0.685089	0.746411	-0.917844	5	0.400808	0.977695
Q6DID3_EPVQTAQS(1)PAPVEK	WT_NT-TS_NT	-0.719092	0.234266	-3.06955	3	0.0545815	0.977695
Q6EDY6_TASRPEDTPDS(0.001)PS(0.796)GPS(0.102)S(0.102)PK	WT_NT-TS_NT	0.191004	0.36034	0.530066	5	0.618752	0.977695
Q6I6G8_ANS(1)DTDLVTSESR	WT_NT-TS_NT	-0.664848	0.594198	-1.1189	6	0.305968	0.977695
Q6IEE6_DQTEDPAS(0.006)S(0.916)PT(0.062)S(0.016)K	WT_NT-TS_NT	0.637946	0.308095	2.07061	4	0.107156	0.977695
Q6KAU4_HIS(1)LTLPATFR	WT_NT-TS_NT	-1.91825	0.837688	-2.28993	4	0.0838634	0.977695
Q6KAU4_LPPS(0.995)PT(0.005)R	WT_NT-TS_NT	-0.200133	0.702666	-0.28482	6	0.785357	0.977695
Q6KCD5_AITSLLGGGS(1)PK	WT_NT-TS_NT	0.413419	0.0912258	4.53182	6	0.00396748	0.915683
Q6NS52_FPHS(0.014)S(0.986)PNVK	WT_NT-TS_NT	0.0823621	0.540804	0.152296	4	0.886327	0.991368
Q6NS52_FPHS(0.874)S(0.126)PNVK	WT_NT-TS_NT	-0.444411	0.543694	-0.817393	4	0.459594	0.977695
Q6NS60_RHS(1)T(1)EGEEGDVSDVGSR	WT_NT-TS_NT	-0.791409	1.76506	-0.448375	6	0.66962	0.977695
Q6NVE8_EAENTANQAGNES(1)PVQELR	WT_NT-TS_NT	-0.120712	0.324638	-0.371837	4	0.728874	0.977695
Q6NVE8_EYVSNDAT(0.001)QS(0.999)DDEEK	WT_NT-TS_NT	0.534169	0.271142	1.97007	5	0.105914	0.977695
Q6NVE8_KKS(1)ELEFEALK	WT_NT-TS_NT	-0.17018	0.516185	-0.329688	5	0.755	0.977695
Q6NXN1_ILGS(0.001)AS(0.999)PEEEQEK	WT_NT-TS_NT	0.577719	0.218207	2.64757	6	0.0381523	0.977695
Q6NXN1_S(0.046)KS(0.954)PPKVPIVIQDDSLPTGPPPQIR	WT_NT-TS_NT	0.845732	0.96019	0.880796	3	0.443283	0.977695
Q6NZC7_KLS(1)VGAYVSSVR	WT_NT-TS_NT	-0.137952	0.669819	-0.205954	5	0.84495	0.986955
Q6NZJ6_AAS(0.999)LT(0.001)EDR	WT_NT-TS_NT	0.0141706	0.613493	0.0230982	3	0.983022	0.994549
Q6NZJ6_REATLPPVS(1)PPK	WT_NT-TS_NT	0.159765	0.192586	0.82958	6	0.438528	0.977695
Q6NZL0_SFYGDLDS(1)PLPK	WT_NT-TS_NT	-0.0389531	0.297231	-0.131053	3	0.904028	0.991368
Q6P1I6_T(0.002)HS(0.023)S(0.973)PALS(0.002)LGHGPVTGSK	WT_NT-TS_NT	0.393731	0.252594	1.55875	5	0.179795	0.977695
Q6P1I6_T(0.031)HS(0.962)S(0.007)PALSLGHGPVTGSK	WT_NT-TS_NT	0.775193	0.596237	1.30014	4	0.263407	0.977695
Q6P4S6_RAS(1)DGGANIQLHAQQLLK	WT_NT-TS_NT	-1.14658	0.881674	-1.30046	3	0.28433	0.977695
Q6P4S6_T(1)WCGSPPYAAPELFEGK	WT_NT-TS_NT	-0.447844	0.627691	-0.713479	4	0.514967	0.977695
Q6P542_SKPAAADS(1)EGEEEEEDTAK	WT_NT-TS_NT	0.159151	0.352958	0.450905	7	0.665694	0.977695
Q6P5E8_LGS(1)PAGS(1)PVLGISGR	WT_NT-TS_NT	-0.189707	0.595355	-0.318645	5	0.762876	0.977695
Q6P5E8_LGSPAGS(1)PVLGISGR	WT_NT-TS_NT	-0.26878	0.718037	-0.374326	4	0.72716	0.977695
Q6P5F6_PLAGTDDSVVSEDRLNETELTDLEAQQES(1)PPK	WT_NT-TS_NT	0.22376	0.552083	0.405301	5	0.702016	0.977695
Q6P9K8_AAASVVSGPPVASDCAS(1)PGDSAR	WT_NT-TS_NT	-0.264228	0.22991	-1.14926	7	0.288195	0.977695
Q6P9K8_AQPGS(1)PQALGGPHGPATAK	WT_NT-TS_NT	-0.127866	0.208629	-0.612888	6	0.562445	0.977695
Q6P9K8_PAS(0.21)S(0.736)PPS(0.026)QS(0.012)AS(0.016)PVKPPS(0.991)PGT(0.008)PALHVPAKPPR	WT_NT-TS_NT	0.206303	0.688979	0.299434	4	0.779523	0.977695
Q6P9K8_PAS(0.476)S(0.476)PPS(0.02)QS(0.02)AS(0.007)PVKPPS(0.047)PGT(0.953)PALHVPAKPPR	WT_NT-TS_NT	-0.582108	1.21066	-0.48082	3	0.663532	0.977695
Q6P9K8_RAHGT(1)PPPVSPKPPPPPTAPK	WT_NT-TS_NT	-0.628267	0.672691	-0.93396	7	0.381413	0.977695
Q6P9K8_RAS(1)DLAGSVDTGSAGSVK	WT_NT-TS_NT	-0.446887	0.279708	-1.59769	5	0.171002	0.977695
Q6P9K8_RGS(1)GEPAEQSHFMEDGTAR	WT_NT-TS_NT	-0.531319	0.360466	-1.47398	6	0.190924	0.977695
Q6P9K8_S(0.814)VS(0.182)ES(0.004)SPGDSPVKPPEGSSGAAR	WT_NT-TS_NT	0.0773192	0.434697	0.177869	4	0.86747	0.990582
Q6P9K8_SVSESSPGDS(1)PVKPPEGSSGAAR	WT_NT-TS_NT	-0.0339975	0.363458	-0.093539	6	0.928521	0.991368
Q6P9K8_VPLPGPGS(1)PEVK	WT_NT-TS_NT	-0.511246	0.724284	-0.705864	7	0.503081	0.977695
Q6P9R1_RVS(0.977)GS(0.023)ATPNSEAPR	WT_NT-TS_NT	0.026277	0.318696	0.0824517	4	0.938249	0.991368
Q6P9S0_GLS(1)LEHQK	WT_NT-TS_NT	-0.719359	0.6819	-1.05493	5	0.339741	0.977695
Q6P9S0_TPTVPDS(1)PGYVGPTR	WT_NT-TS_NT	-0.21256	0.409687	-0.518835	6	0.622449	0.977695
Q6PAJ1_ASAPRPPPAPADGADPAPVEESEARPDGEGS(0.907)PS(0.092)K	WT_NT-TS_NT	0.0126008	0.215276	0.058533	6	0.955225	0.991368
Q6PAM0_IMVGS(0.965)T(0.035)DDPSVFSLPDSK	WT_NT-TS_NT	-1.37622	0.432174	-3.18441	4	0.0333942	0.977695
Q6PAM1_EQGVESPGAQPAS(1)S(1)PR	WT_NT-TS_NT	-0.326935	0.423896	-0.771263	6	0.469825	0.977695
Q6PB44_REEGEAVEAGDT(1)PEELR	WT_NT-TS_NT	-0.107646	0.248716	-0.432808	5	0.683187	0.977695
Q6PB70_RRPGPSPDGLLEEGS(0.992)PT(0.007)MVEK	WT_NT-TS_NT	0.152633	0.534589	0.285514	3	0.793829	0.977695
Q6PCN3_APPDS(0.922)PT(0.03)T(0.048)PVR	WT_NT-TS_NT	0.16863	0.432355	0.390026	6	0.709987	0.977695
Q6PCN3_MDLPGS(1)PSR	WT_NT-TS_NT	-0.155833	0.25278	-0.616476	5	0.564563	0.977695
Q6PCN3_SVPLAEEEDFDS(1)K	WT_NT-TS_NT	0.433161	0.215893	2.00637	5	0.101114	0.977695
Q6PCP5_NDSIVT(1)PS(1)PPQAR	WT_NT-TS_NT	0.270684	0.979227	0.276427	3	0.800171	0.977695
Q6PCP5_PLALKT(1)PPR	WT_NT-TS_NT	0.237868	0.605734	0.392693	4	0.714574	0.977695
Q6PCP5_S(0.988)MS(0.012)ENAVR	WT_NT-TS_NT	-0.321661	0.531061	-0.605695	5	0.571157	0.977695
Q6PD24_GPES(1)PQKT(0.998)PPS(0.002)PAPPSFEEQLR	WT_NT-TS_NT	0.358395	0.258181	1.38815	6	0.214438	0.977695
Q6PD24_GPES(1)PQKT(1)PPSPAPPSFEEQLR	WT_NT-TS_NT	0.358395	0.258181	1.38815	6	0.214438	0.977695
Q6PDG5_DMDEPS(1)PVPNVEEVTLPK	WT_NT-TS_NT	0.120628	0.655694	0.183969	7	0.859253	0.990582
Q6PDG5_TLT(0.001)DEVNS(0.998)PDS(0.001)DRR	WT_NT-TS_NT	0.313314	0.332222	0.943087	6	0.382043	0.977695
Q6PDG5_TLTDEVNS(0.249)PDS(0.751)DRR	WT_NT-TS_NT	0.327084	0.246628	1.32623	5	0.242114	0.977695
Q6PDG8_S(1)YEDLTELEDR	WT_NT-TS_NT	0.122598	0.549284	0.223196	5	0.832215	0.985195
Q6PDI6_VT(0.001)AS(0.999)PELAEAAAGR	WT_NT-TS_NT	0.0132901	0.158506	0.0838462	5	0.936432	0.991368
Q6PDK2_ALS(1)PVIPIIPR	WT_NT-TS_NT	0.604474	0.738538	0.818475	6	0.444369	0.977695
Q6PDL0_EFQDYIEPEEGCQGS(1)PQRR	WT_NT-TS_NT	0.157027	0.480182	0.327016	7	0.753218	0.977695
Q6PDM2_VDGPRS(0.974)PS(0.979)Y(0.055)GRS(0.992)R	WT_NT-TS_NT	0.55207	1.7824	0.309735	6	0.767238	0.977695
Q6PDM2_VDGPRS(1)PS(0.598)Y(0.402)GR	WT_NT-TS_NT	0.307721	1.80915	0.170091	6	0.870529	0.990582
Q6PDM2_VDGPRS(1)PSYGRS(1)R	WT_NT-TS_NT	0.108306	1.56685	0.0691235	4	0.948209	0.991368
Q6PE13_GLAS(0.006)S(0.993)PT(0.001)GGALRPR	WT_NT-TS_NT	-0.282852	0.239242	-1.18228	5	0.290248	0.977695
Q6PE13_GSVGPAPSLSELDLRPPS(1)PINLSR	WT_NT-TS_NT	0.934312	1.85819	0.502806	4	0.641523	0.977695
Q6PE13_RGS(1)QPDAELDGAGTSLLR	WT_NT-TS_NT	0.609703	0.745203	0.818171	7	0.440218	0.977695
Q6PER3_LIGTAVPQRT(0.025)S(0.975)PT(0.001)GPK	WT_NT-TS_NT	-1.0168	1.40952	-0.721377	5	0.502989	0.977695
Q6PEV3_HSS(0.055)S(0.945)APPPPPPGR	WT_NT-TS_NT	0.0790227	0.816719	0.0967562	3	0.929022	0.991368
Q6PF93_DGDES(0.009)S(0.991)PILTSFELVK	WT_NT-TS_NT	-0.695572	1.30155	-0.534416	3	0.630122	0.977695
Q6PFD9_YGLQDS(1)DEEEEEHPPK	WT_NT-TS_NT	0.00707576	0.307361	0.023021	6	0.98238	0.994549
Q6PFR5_RAHT(1)PTPGIYMGR	WT_NT-TS_NT	0.182886	0.41119	0.444772	4	0.679491	0.977695
Q6PFR5_SDVEENNFEGRES(1)R	WT_NT-TS_NT	0.0972243	0.135391	0.718102	4	0.512402	0.977695
Q6PGF7_GSNPFEDEDDEELAT(1)PEAEEEK	WT_NT-TS_NT	-0.0197688	0.291042	-0.067924	7	0.947746	0.991368
Q6PGL7_ARPAQAPVSEELPPS(1)PKPGK	WT_NT-TS_NT	-0.493855	0.459135	-1.07562	5	0.331238	0.977695
Q6PGL7_VDNARVS(1)PEVGSADVASIAQK	WT_NT-TS_NT	0.0312468	0.175442	0.178103	6	0.864503	0.990582
Q6PIC6_RDVAGDAS(0.983)ES(0.017)ALLK	WT_NT-TS_NT	0.0934108	0.24243	0.385311	4	0.71962	0.977695
Q6PIC6_S(1)PDCTHDNPLETR	WT_NT-TS_NT	-0.0650795	0.594098	-0.109543	7	0.915846	0.991368
Q6PIC6_YNTDCVQGLTHS(1)K	WT_NT-TS_NT	0.211245	0.489521	0.431533	4	0.688322	0.977695
Q6PIE5_AGQENIS(1)VSK	WT_NT-TS_NT	0.186051	0.384471	0.483915	7	0.643218	0.977695
Q6PIE5_VLGFCQLNLPS(1)GK	WT_NT-TS_NT	-0.344773	0.842902	-0.409031	5	0.699448	0.977695
Q6R891_AS(0.006)S(0.994)LNENVDHSALLK	WT_NT-TS_NT	-0.221466	1.52143	-0.145565	5	0.889951	0.991368
Q6V4S5_SPPRPSPGSLHY(0.003)S(0.997)DEDVTK	WT_NT-TS_NT	0.710049	0.311776	2.27743	6	0.0630217	0.977695
Q6W8Q3_T(1)PPAANQASDPEEK	WT_NT-TS_NT	0.12263	0.451217	0.271777	5	0.796659	0.977695
Q6WQJ1_LLS(1)PVAAASAAR	WT_NT-TS_NT	0.310707	0.646611	0.480516	4	0.655959	0.977695
Q6WQJ1_TSTPT(0.002)GHGAS(0.993)PT(0.003)K	WT_NT-TS_NT	1.59942	1.51156	1.05813	6	0.330726	0.977695
Q6WVG3_S(0.041)PS(0.959)GGAAGPLLTPSQSLDGSR	WT_NT-TS_NT	-2.12109	0.640004	-3.31419	3	0.0452502	0.977695
Q6WVG3_S(0.986)PS(0.014)GGAAGPLLTPSQSLDGSRR	WT_NT-TS_NT	-0.186253	0.294587	-0.632251	6	0.55054	0.977695
Q6WVG3_SPSGGAAGPLLT(1)PS(0.828)QS(0.172)LDGSRR	WT_NT-TS_NT	0.10384	0.436007	0.238162	3	0.827095	0.984185
Q6WVG3_SPSGGAAGPLLTPS(0.01)QS(0.989)LDGSR	WT_NT-TS_NT	-0.15847	0.386703	-0.409798	4	0.702951	0.977695
Q6Y7W8_ALSSGGSIT(0.001)S(0.996)PPLS(0.002)PALPK	WT_NT-TS_NT	0.22446	0.408601	0.549338	4	0.612001	0.977695
Q6ZPE2_ALYLEPS(0.001)DGVS(0.994)PT(0.005)QETGEAQSQDDER	WT_NT-TS_NT	-0.0904318	0.257246	-0.351538	6	0.737201	0.977695
Q6ZPE2_LGLGT(1)LSSSLSR	WT_NT-TS_NT	-0.546159	0.466749	-1.17013	5	0.294681	0.977695
Q6ZPE2_LGLGTLS(0.001)S(0.004)S(0.986)LS(0.01)R	WT_NT-TS_NT	-0.026332	0.31368	-0.0839455	5	0.936357	0.991368
Q6ZPJ3_KEEKPEVQS(1)PVK	WT_NT-TS_NT	-1.16953	1.68031	-0.696019	7	0.508859	0.977695
Q6ZPS6_GVAPADS(1)PDAPRR	WT_NT-TS_NT	-0.368896	0.668539	-0.551794	4	0.610466	0.977695
Q6ZQ58_ESPRPPAAAEAPAGS(1)DGEDGGR	WT_NT-TS_NT	-0.0837296	0.231678	-0.361406	4	0.736077	0.977695
Q6ZQK5_KS(0.013)S(0.987)PS(0.004)T(0.003)GS(0.989)LDS(0.003)GNES(0.002)K	WT_NT-TS_NT	1.12608	0.442548	2.54453	7	0.038409	0.977695
Q6ZQK5_KSS(1)PS(0.125)T(0.874)GS(0.001)LDSGNESK	WT_NT-TS_NT	1.06764	0.837467	1.27485	6	0.249504	0.977695
Q6ZQK5_YSALLS(0.007)PS(0.993)EQEK	WT_NT-TS_NT	0.373285	0.155921	2.39406	4	0.0748369	0.977695
Q6ZWU9_DLLHPS(1)PEEEK	WT_NT-TS_NT	0.0134582	0.254706	0.052838	6	0.959576	0.992589
Q78ZA7_EFITGDVEPTDAESAWHS(1)ENEEEDK	WT_NT-TS_NT	-1.09701	1.06423	-1.0308	4	0.36088	0.977695
Q7M750_RS(0.999)PT(0.001)HEMNPR	WT_NT-TS_NT	2.51486	2.75575	0.912587	3	0.428749	0.977695
Q7SIG6_LLHEDLDES(1)DDDVDEK	WT_NT-TS_NT	0.205436	0.503712	0.407844	6	0.697542	0.977695
Q7TMB8_SGDGES(0.01)T(0.99)PVEHVR	WT_NT-TS_NT	-1.14412	1.24398	-0.919725	7	0.388311	0.977695
Q7TME0_DALRS(1)LTDLNQDPSR	WT_NT-TS_NT	0.464269	0.425198	1.09189	6	0.316774	0.977695
Q7TME0_DAS(0.001)S(0.997)LT(0.002)NLK	WT_NT-TS_NT	0.560237	0.422064	1.32737	4	0.255076	0.977695
Q7TME0_MSLQVMDTEPEGQS(1)PPR	WT_NT-TS_NT	-0.219718	0.504564	-0.435461	5	0.681385	0.977695
Q7TME0_PGSSQLVHIPEETQENIS(0.003)T(0.01)S(0.987)PK	WT_NT-TS_NT	0.141491	0.87872	0.16102	6	0.877363	0.991368
Q7TME0_RANADVEIIT(0.003)PRS(0.997)PMGK	WT_NT-TS_NT	-1.52185	0.765587	-1.98782	3	0.140982	0.977695
Q7TME0_TVHT(0.014)S(0.986)PGGGLGAR	WT_NT-TS_NT	0.0634901	0.275044	0.230836	5	0.82659	0.984185
Q7TMY8_AES(1)PEEVACR	WT_NT-TS_NT	0.752871	0.272674	2.76107	6	0.0328077	0.977695
Q7TMY8_GSGTAS(1)DDEFENLR	WT_NT-TS_NT	0.0962478	0.285501	0.337119	7	0.74591	0.977695
Q7TNV0_NKEES(1)S(1)EDEEKES(1)EEEQPPKK	WT_NT-TS_NT	0.824565	0.211323	3.90192	3	0.0298826	0.977695
Q7TPB0_GLGLPDEAS(1)PVHLR	WT_NT-TS_NT	0.202093	0.757695	0.26672	6	0.798615	0.977695
Q7TPB0_S(0.005)VS(0.979)T(0.016)DELGPPGR	WT_NT-TS_NT	-0.0284344	0.454112	-0.0626155	6	0.952106	0.991368
Q7TPH6_LISGDAEPT(1)PEQEEK	WT_NT-TS_NT	0.239907	0.308212	0.778384	7	0.461838	0.977695
Q7TPM1_LKFS(1)DDEDEEDVVK	WT_NT-TS_NT	0.512137	0.301257	1.7	6	0.14004	0.977695
Q7TQ95_ADS(1)VPNLEPSEESLVTK	WT_NT-TS_NT	-0.205653	0.214759	-0.957598	7	0.370162	0.977695
Q7TQD2_AVS(0.001)S(0.997)PT(0.002)VSR	WT_NT-TS_NT	-0.462669	1.19491	-0.387201	4	0.718327	0.977695
Q7TQD2_AVS(0.994)S(0.006)PTVSR	WT_NT-TS_NT	-1.23999	0.837376	-1.4808	6	0.18916	0.977695
Q7TQD2_T(1)PPKS(1)PGDPAR	WT_NT-TS_NT	-0.606497	1.53851	-0.394212	7	0.705159	0.977695
Q7TQF7_AALPAGEGGS(1)PEGAK	WT_NT-TS_NT	0.0152363	0.268243	0.0568002	7	0.956292	0.991368
Q7TQF7_AFSIQGAPS(0.996)DS(0.004)GPLR	WT_NT-TS_NT	-0.315519	0.592586	-0.532444	5	0.617221	0.977695
Q7TQF7_IAKT(0.992)PS(0.984)PPEEPS(0.024)PLPS(0.624)PT(0.183)AS(0.183)PNHT(0.008)LAPAS(0.002)PAPVRPR	WT_NT-TS_NT	-0.607144	1.37345	-0.442057	4	0.681297	0.977695
Q7TQF7_T(0.022)PS(0.022)PPEEPS(0.954)PLPS(0.985)PT(0.016)AS(0.002)PNHTLAPASPAPVRPR	WT_NT-TS_NT	0.496754	0.59359	0.836864	6	0.434727	0.977695
Q7TQG1_DPSQT(0.002)S(0.995)PLGT(0.003)PR	WT_NT-TS_NT	-0.654935	0.381643	-1.71609	5	0.146799	0.977695
Q7TQG1_S(1)PAEEELTPSAVVR	WT_NT-TS_NT	-0.296219	0.354956	-0.834524	6	0.435946	0.977695
Q7TQH0_EVDGLLTSDPMGS(1)PVSSK	WT_NT-TS_NT	-0.00467836	0.347573	-0.0134601	6	0.989697	0.994549
Q7TSC1_GS(0.038)ET(0.163)GS(0.163)ET(0.635)HESDLAPSDK	WT_NT-TS_NT	0.170289	0.324062	0.525481	4	0.627031	0.977695
Q7TSC1_LISGPLS(1)PMSR	WT_NT-TS_NT	0.462703	0.342347	1.35156	4	0.247893	0.977695
Q7TSC1_S(0.006)EGS(0.994)EYEEIPK	WT_NT-TS_NT	-0.203131	0.386484	-0.525587	4	0.626964	0.977695
Q7TSC1_T(0.021)AS(0.978)ET(0.002)RS(0.021)EGS(0.979)EY(0.001)EEIPK	WT_NT-TS_NT	-0.126675	0.473809	-0.267354	6	0.798149	0.977695
Q7TSC1_T(0.09)AS(0.905)ET(0.005)RS(0.99)EGS(0.01)EYEEIPK	WT_NT-TS_NT	0.633126	0.533591	1.18654	3	0.320813	0.977695
Q7TSJ2_AQS(1)PLLPEPLK	WT_NT-TS_NT	-0.341444	0.357373	-0.955429	6	0.376254	0.977695
Q7TSJ2_GQS(1)PTAPGPTK	WT_NT-TS_NT	-0.0552841	1.96927	-0.0280735	7	0.978387	0.994549
Q7TSJ2_GTQLPTVSPSPPVMIPT(0.001)VPHT(0.001)EYIEGS(0.998)P	WT_NT-TS_NT	-0.685938	0.920856	-0.744892	4	0.497723	0.977695
Q7TSK3_GGALREERPGAAGGGAS(0.999)APGS(0.998)PDET(0.003)AR	WT_NT-TS_NT	0.0804679	0.423011	0.190226	4	0.858396	0.990582
Q7TSK3_GGALREERPGAAGGGASAPGS(1)PDETAR	WT_NT-TS_NT	0.0305823	0.464198	0.065882	6	0.949612	0.991368
Q7TT50_HSTPSNSSNPSGPPS(1)PNS(1)PHR	WT_NT-TS_NT	1.87043	0.92784	2.0159	5	0.0998918	0.977695
Q80T41_DLEEVTMQLQDT(1)PEK	WT_NT-TS_NT	0.285214	0.358355	0.795898	6	0.456416	0.977695
Q80T41_T(0.141)S(0.141)T(0.141)S(0.563)VT(0.014)S(0.001)VNQASTSR	WT_NT-TS_NT	0.544134	0.820469	0.6632	3	0.55461	0.977695
Q80T41_TCKDPIEDINS(1)PEHIQR	WT_NT-TS_NT	-0.0749245	0.208439	-0.359455	6	0.731567	0.977695
Q80TE7_LET(0.004)T(0.996)PTTSPLPER	WT_NT-TS_NT	-0.98324	0.801527	-1.22671	6	0.265882	0.977695
Q80TE7_LETTPT(0.002)T(0.002)S(0.996)PLPERK	WT_NT-TS_NT	-0.82287	0.778601	-1.05686	6	0.33126	0.977695
Q80TE7_LETTPT(0.945)T(0.047)S(0.008)PLPER	WT_NT-TS_NT	-1.06044	0.617351	-1.71772	5	0.146491	0.977695
Q80TF3_DS(0.003)GHEES(0.997)DQTDSEHDVQR	WT_NT-TS_NT	-0.336599	0.420659	-0.800171	4	0.468439	0.977695
Q80TJ1_AGGGRPS(0.008)S(0.957)PS(0.035)PS(0.001)VVS(1)EK	WT_NT-TS_NT	0.144963	0.206048	0.703544	6	0.508085	0.977695
Q80TJ1_VILHPT(0.725)PNS(0.275)PK	WT_NT-TS_NT	0.919914	0.624855	1.47221	4	0.214946	0.977695
Q80TL0_RPWPQHQCS(1)APADLGYEGR	WT_NT-TS_NT	0.753419	1.33825	0.562987	6	0.593841	0.977695
Q80TL0_VDS(1)FTDR	WT_NT-TS_NT	-0.380966	0.592238	-0.643265	6	0.543839	0.977695
Q80TL1_S(1)PQHLFRPR	WT_NT-TS_NT	0.381858	0.526933	0.724681	5	0.501128	0.977695
Q80TL4_RGT(1)VEGS(1)VQEVQEEK	WT_NT-TS_NT	0.833133	0.64392	1.29385	6	0.243289	0.977695
Q80TL4_RLTEAPSCSVSISHVGPIADS(0.092)S(0.9)PAAS(0.004)S(0.002)S(0.002)K	WT_NT-TS_NT	0.847339	1.16812	0.725384	5	0.500732	0.977695
Q80TM6_AS(0.004)S(0.996)FSGISILTR	WT_NT-TS_NT	0.243335	0.54904	0.443201	6	0.673153	0.977695
Q80TS3_GPAHLVTS(1)L	WT_NT-TS_NT	0.491315	0.198383	2.47659	3	0.0895395	0.977695
Q80TS7_LRPGS(1)PEPPPR	WT_NT-TS_NT	0.0532406	0.203812	0.261224	5	0.804338	0.9785
Q80TV8_NFDDEDS(1)VDGNRPSSASSSSSK	WT_NT-TS_NT	0.127554	0.16293	0.782878	3	0.490813	0.977695
Q80TY0_RTVS(1)DNS(0.992)LS(0.007)S(0.001)SK	WT_NT-TS_NT	-1.19861	1.65452	-0.724442	6	0.49606	0.977695
Q80TZ3_GAS(0.162)S(0.837)PDMEPS(0.001)YGGGLFDMVK	WT_NT-TS_NT	0.408277	0.500178	0.816263	6	0.445539	0.977695
Q80TZ3_GAS(0.961)S(0.038)PDMEPS(0.001)YGGGLFDMVK	WT_NT-TS_NT	0.408277	0.500178	0.816263	6	0.445539	0.977695
Q80TZ3_RTATSASAS(1)PTLR	WT_NT-TS_NT	-1.37433	0.94084	-1.46075	5	0.20392	0.977695
Q80U19_ELGS(0.995)T(0.005)EDIYITSR	WT_NT-TS_NT	0.283118	0.0728757	3.88494	3	0.0302234	0.977695
Q80U23_EEGTGESAGGS(1)PARS(0.999)LT(0.001)R	WT_NT-TS_NT	-0.137228	0.318758	-0.430508	5	0.684752	0.977695
Q80U23_EEGTGESAGGS(1)PARS(1)LTR	WT_NT-TS_NT	-0.000824684	0.27982	-0.0029472	5	0.997762	0.998205
Q80U23_RTS(1)PPVSVR	WT_NT-TS_NT	-0.199781	0.435315	-0.458935	6	0.662436	0.977695
Q80U28_KRS(0.517)PT(0.483)ENVNT(1)PVGK	WT_NT-TS_NT	-0.29262	1.00082	-0.292381	3	0.78905	0.977695
Q80U28_LAS(0.001)DS(0.999)DAESDSR	WT_NT-TS_NT	-0.136139	0.435388	-0.312683	3	0.774997	0.977695
Q80U28_LLRPNS(1)LK	WT_NT-TS_NT	-0.311286	0.546652	-0.569441	6	0.589723	0.977695
Q80U28_RKRS(1)PTENVNTPVGK	WT_NT-TS_NT	0.0513211	0.280592	0.182903	6	0.860898	0.990582
Q80U28_RS(0.002)PT(0.998)ENVNTPVGK	WT_NT-TS_NT	-0.317712	0.347632	-0.913932	3	0.428143	0.977695
Q80U40_DHLS(1)PDFYDESETDPGAEELPAR	WT_NT-TS_NT	1.63417	0.698927	2.33811	4	0.079543	0.977695
Q80U49_EIHDVAGDGDSLGS(1)PGPTR	WT_NT-TS_NT	0.247105	0.443333	0.557381	4	0.606984	0.977695
Q80U49_ES(1)PLS(1)PPT(0.999)VPDPGGAT(0.001)PGSARER	WT_NT-TS_NT	0.294148	0.300737	0.978092	7	0.360613	0.977695
Q80U49_HEDGTQS(0.999)DS(0.001)EDPLAK	WT_NT-TS_NT	-0.101777	0.270627	-0.376079	6	0.719797	0.977695
Q80U49_LGNT(0.03)S(0.97)PVPR	WT_NT-TS_NT	-0.592201	0.856282	-0.691595	6	0.515047	0.977695
Q80U49_S(1)DLPVHTR	WT_NT-TS_NT	0.065638	0.481287	0.13638	5	0.896842	0.991368
Q80U87_RS(0.004)YS(0.939)S(0.057)PDITQALQEEEK	WT_NT-TS_NT	0.113713	0.364283	0.312154	5	0.767521	0.977695
Q80UJ7_FSVTHHYLVQES(1)PDK	WT_NT-TS_NT	-0.23186	0.207811	-1.11573	5	0.315271	0.977695
Q80UU9_PGEEPSEYT(1)DEEDTK	WT_NT-TS_NT	-0.593056	0.915919	-0.647498	7	0.537958	0.977695
Q80UZ0_KVPS(0.199)ALS(0.8)EVAAS(0.352)GEGS(0.643)AIS(0.12)GY(0.416)LS(0.47)RCK	WT_NT-TS_NT	1.19666	0.835532	1.43221	5	0.211511	0.977695
Q80UZ0_KVPS(0.2)ALS(0.8)EVAAS(0.05)GEGS(0.929)AIS(0.355)GY(0.31)LS(0.355)RCK	WT_NT-TS_NT	1.19666	0.835532	1.43221	5	0.211511	0.977695
Q80VC9_DLPDGHAVS(1)PR	WT_NT-TS_NT	-0.175665	0.402242	-0.436716	4	0.684858	0.977695
Q80VC9_FS(1)PSQVPVQTR	WT_NT-TS_NT	-0.246135	0.261213	-0.94228	6	0.382424	0.977695
Q80VC9_RSPGPGPSPT(0.006)PRS(0.994)PK	WT_NT-TS_NT	-0.288224	0.916723	-0.314407	3	0.773809	0.977695
Q80VC9_SSILLSEGT(1)PPEEPTTK	WT_NT-TS_NT	-0.0132712	0.391468	-0.0339012	7	0.973902	0.994549
Q80VP1_TALPT(0.004)S(0.985)GS(0.01)STGELELLAGEVPAR	WT_NT-TS_NT	-1.98504	1.69821	-1.1689	3	0.326876	0.977695
Q80W04_ALSGSATLVS(0.001)S(0.999)PK	WT_NT-TS_NT	0.270632	0.706165	0.383242	4	0.721037	0.977695
Q80W04_EHQASQEAQQQQQQQGLSDQDS(1)PDEK	WT_NT-TS_NT	-0.221537	0.371958	-0.595596	6	0.573209	0.977695
Q80W04_FGS(1)ADNIAHLK	WT_NT-TS_NT	-0.602349	0.486756	-1.23748	4	0.283588	0.977695
Q80W47_GAYVPS(0.17)S(0.827)PT(0.003)R	WT_NT-TS_NT	1.65219	1.64756	1.00281	7	0.34935	0.977695
Q80WJ7_SQEPISNDQKVS(1)DDDK	WT_NT-TS_NT	1.19079	0.656564	1.81367	6	0.119666	0.977695
Q80X50_RYPSSISS(0.001)S(0.999)PQK	WT_NT-TS_NT	1.40474	0.880036	1.59623	4	0.185671	0.977695
Q80X80_LDS(1)PS(0.893)RS(0.107)PSK	WT_NT-TS_NT	0.829387	0.757175	1.09537	3	0.353416	0.977695
Q80X80_NLGT(0.997)PT(0.003)SSTPRPSIT(0.998)PT(0.001)K	WT_NT-TS_NT	-0.912729	0.561735	-1.62484	5	0.165125	0.977695
Q80X80_NLGT(1)PTSSTPRPSITPTK	WT_NT-TS_NT	-0.473999	0.661596	-0.716447	7	0.496916	0.977695
Q80X80_SDISERPS(0.999)VDDVESETGSTGALETR	WT_NT-TS_NT	0.454722	0.363367	1.25141	6	0.257363	0.977695
Q80X80_VDGKLDS(0.508)PS(0.508)RS(0.976)PS(0.009)K	WT_NT-TS_NT	-0.877936	0.331845	-2.64562	5	0.0456663	0.977695
Q80XI3_T(0.027)S(0.027)S(0.946)PTSLPPLAR	WT_NT-TS_NT	0.226167	0.305452	0.740434	7	0.483128	0.977695
Q80XQ2_TISSSPS(0.999)IESLPGGR	WT_NT-TS_NT	-0.398162	0.265815	-1.49789	7	0.177832	0.977695
Q80XU3_ATVTPS(1)PVK	WT_NT-TS_NT	-0.144868	0.337926	-0.428698	7	0.681027	0.977695
Q80XU3_EKT(1)PS(1)PKEEDEEAESPPEK	WT_NT-TS_NT	-0.237081	0.248852	-0.952697	6	0.37753	0.977695
Q80XU3_TPSPKEEDEEAES(1)PPEKK	WT_NT-TS_NT	0.157015	0.268932	0.583848	7	0.577643	0.977695
Q80Y17_DIILAPES(0.049)CEGS(0.935)PS(0.011)S(0.004)AHS(0.001)K	WT_NT-TS_NT	0.41272	0.571051	0.722738	4	0.509839	0.977695
Q80Y24_S(0.006)RS(0.994)DNALHLASER	WT_NT-TS_NT	-0.114338	0.243312	-0.469921	6	0.655005	0.977695
Q80Y24_YTEDMT(0.004)PT(0.996)EQTPR	WT_NT-TS_NT	0.0237394	0.358285	0.0662584	3	0.951341	0.991368
Q80Y56_DS(0.006)LS(0.169)T(0.071)HT(0.333)S(0.419)PS(0.003)QS(1)PNSVHGSR	WT_NT-TS_NT	-0.0756302	0.484481	-0.156106	5	0.882057	0.991368
Q80Y98_NS(1)VSINRPAMSASEVNISK	WT_NT-TS_NT	0.802534	0.666626	1.20387	5	0.282517	0.977695
Q80YA9_GS(0.001)ES(0.999)PNSFLDQEYR	WT_NT-TS_NT	0.187654	0.319857	0.586681	6	0.578807	0.977695
Q80YA9_LGDS(1)LQDLYR	WT_NT-TS_NT	-0.103477	1.10204	-0.0938955	7	0.927823	0.991368
Q80YA9_SPTSSVATPSST(0.001)IS(0.037)T(0.958)PT(0.004)K	WT_NT-TS_NT	0.377993	0.57916	0.652657	5	0.54279	0.977695
Q80YN3_RMS(1)DAQVQTDPVSIGPVGK	WT_NT-TS_NT	0.0845408	0.229105	0.369005	6	0.724795	0.977695
Q80YV2_S(0.846)MGT(0.64)GDS(0.51)AGVEVPS(0.029)S(0.969)PLRRT(0.006)K	WT_NT-TS_NT	0.727195	0.301033	2.41567	4	0.0731048	0.977695
Q80YX1_LPMGSQCSVDLESAS(1)GEK	WT_NT-TS_NT	0.10937	1.29534	0.0844336	3	0.938031	0.991368
Q80Z38_NSPAFLS(0.989)T(0.011)DLGDEDVGLGPPAPR	WT_NT-TS_NT	-2.10831	1.07836	-1.9551	4	0.12224	0.977695
Q80Z38_RAPSPVVS(0.998)PT(0.002)ELSK	WT_NT-TS_NT	-0.322698	0.573092	-0.563082	6	0.59378	0.977695
Q80ZF8_IS(1)LNDDEEEK	WT_NT-TS_NT	0.187869	0.210612	0.892019	6	0.406732	0.977695
Q80ZF8_SETGSTISMS(0.006)S(0.994)LER	WT_NT-TS_NT	-0.00402003	0.251424	-0.015989	6	0.987762	0.994549
Q810U3_DKEETEGNES(0.034)S(0.008)EAT(0.023)S(0.935)PVNAIYSLA	WT_NT-TS_NT	-0.11426	0.838736	-0.136228	3	0.900269	0.991368
Q810U4_EDDGTFGEYS(1)DAEDHK	WT_NT-TS_NT	-0.935378	0.500376	-1.86935	5	0.120514	0.977695
Q810U4_EKEPAEGNESS(0.001)EAPS(0.998)PVNAMNS(0.001)FV	WT_NT-TS_NT	0.443789	0.649627	0.683145	3	0.543544	0.977695
Q811P8_DAEAGGSQSQTPGSTASSEPVS(1)PVQEK	WT_NT-TS_NT	0.510369	0.518561	0.984202	6	0.363024	0.977695
Q811P8_DVINRS(0.996)PT(0.004)QLQLGK	WT_NT-TS_NT	0.376969	0.235306	1.60204	6	0.160267	0.977695
Q812A2_LRS(1)DGAAIPR	WT_NT-TS_NT	-1.48602	1.5832	-0.938618	4	0.401069	0.977695
Q812A2_NDLQS(1)PTEHISDYGFGGVMGR	WT_NT-TS_NT	-0.28709	0.5847	-0.491003	5	0.644214	0.977695
Q812A2_S(0.108)S(0.108)S(0.731)S(0.027)S(0.008)S(0.013)S(0.003)GVGS(0.001)PAVTPTEK	WT_NT-TS_NT	1.13496	0.579289	1.95924	3	0.14496	0.977695
Q812A2_S(1)LEAEALAEDIEK	WT_NT-TS_NT	-0.36987	1.32332	-0.279502	5	0.791053	0.977695
Q812A2_SGGDT(0.011)HS(0.989)PPRGLGPSIDTPPR	WT_NT-TS_NT	-0.78769	0.671864	-1.17239	5	0.293852	0.977695
Q8BFT9_SEDDAAS(1)GEHDIQIEGVR	WT_NT-TS_NT	-0.700638	0.542713	-1.29099	6	0.244214	0.977695
Q8BFU3_S(1)DESLPDGLSPK	WT_NT-TS_NT	0.3289	0.449795	0.731222	5	0.497457	0.977695
Q8BFU3_SLSFPILNPALSQS(0.001)SQPS(0.998)PPLPGS(0.001)HGR	WT_NT-TS_NT	0.125725	0.722955	0.173904	4	0.870387	0.990582
Q8BG67_LGPPS(0.169)S(0.682)PS(0.149)AADKEENPAVLAESCFR	WT_NT-TS_NT	0.605278	0.242093	2.50019	4	0.0667533	0.977695
Q8BG89_MVEAVDRT(1)IEK	WT_NT-TS_NT	1.07838	0.529603	2.03621	3	0.134537	0.977695
Q8BGC0_ES(0.145)EDNDLGKES(0.855)EGEDS(1)LKK	WT_NT-TS_NT	0.0235932	0.683841	0.034501	4	0.974131	0.994549
Q8BGC0_ESEDNDLGKES(1)EGEDS(1)LKK	WT_NT-TS_NT	0.0235932	0.683841	0.034501	4	0.974131	0.994549
Q8BGC0_LFDDS(1)DEKEDEEDTDGKK	WT_NT-TS_NT	-0.135689	0.287901	-0.471305	5	0.65727	0.977695
Q8BGC0_LFDDS(1)DERGTVGNVK	WT_NT-TS_NT	0.173914	0.308309	0.564089	5	0.597056	0.977695
Q8BGD9_EEDCHS(0.978)PT(0.01)S(0.013)KPPKPDQPLK	WT_NT-TS_NT	-1.00768	1.5091	-0.667734	3	0.552079	0.977695
Q8BGD9_S(0.002)QS(0.998)SDTEQPSPTSGGGK	WT_NT-TS_NT	0.339552	1.1798	0.287805	6	0.783179	0.977695
Q8BGD9_S(0.03)QS(0.97)SDTEQPS(1)PTSGGGK	WT_NT-TS_NT	0.775435	1.39128	0.557353	7	0.594651	0.977695
Q8BGD9_S(0.09)QS(0.914)S(0.996)DTEQPSPTSGGGK	WT_NT-TS_NT	1.33616	2.26654	0.589513	6	0.577026	0.977695
Q8BGD9_S(1)LENETLNK	WT_NT-TS_NT	-1.0056	0.372738	-2.69787	7	0.0307336	0.977695
Q8BGD9_SLENETLNKEEDCHS(0.001)PT(0.07)S(0.928)KPPKPDQPLK	WT_NT-TS_NT	0.625077	1.77894	0.351376	3	0.748536	0.977695
Q8BGH4_SFS(1)MQDLTTIR	WT_NT-TS_NT	-1.73026	0.710764	-2.43437	5	0.0590617	0.977695
Q8BGR5_S(0.223)S(0.761)S(0.016)FSLPAR	WT_NT-TS_NT	-0.068903	0.195005	-0.35334	4	0.741669	0.977695
Q8BGT8_LDHALS(0.996)S(0.315)PS(0.254)S(0.434)PCEEIK	WT_NT-TS_NT	-0.562154	0.579035	-0.970845	4	0.386601	0.977695
Q8BGT8_LDHALSSPS(0.01)S(0.99)PCEEIK	WT_NT-TS_NT	-0.114033	0.653511	-0.174493	5	0.868323	0.990582
Q8BGT8_NLS(1)LEAIQLCDR	WT_NT-TS_NT	-0.126114	1.35939	-0.0927722	4	0.930545	0.991368
Q8BGU5_RS(0.956)AS(0.044)ADNLILPR	WT_NT-TS_NT	0.364669	0.377577	0.965814	6	0.371436	0.977695
Q8BGU5_RSAS(1)ADNLILPR	WT_NT-TS_NT	-0.402345	0.66508	-0.604957	7	0.564296	0.977695
Q8BH31_ANLGSEAEREPLLGPGS(0.999)PGS(0.001)R	WT_NT-TS_NT	-0.0419382	0.296316	-0.141532	4	0.894292	0.991368
Q8BH50_RDS(0.989)S(0.009)ES(0.002)QLASTESDKPTTGR	WT_NT-TS_NT	0.1038	0.221949	0.467675	5	0.659692	0.977695
Q8BH66_SSDWS(0.001)S(0.999)EEEEPVRK	WT_NT-TS_NT	0.848418	0.471927	1.79777	6	0.122329	0.977695
Q8BH66_SSDWS(0.994)S(0.005)EEEEPVRK	WT_NT-TS_NT	0.54869	0.496148	1.1059	6	0.311129	0.977695
Q8BHE3_LGGAVEDS(0.001)S(0.015)S(0.984)PPSTLNLSGAHR	WT_NT-TS_NT	0.197291	0.360029	0.547988	5	0.607266	0.977695
Q8BHG1_LGADES(1)EEEGR	WT_NT-TS_NT	0.243017	0.34681	0.70072	7	0.506095	0.977695
Q8BHL3_AVGGAPS(1)PPPPVR	WT_NT-TS_NT	-0.720413	0.791932	-0.90969	5	0.404703	0.977695
Q8BHL3_RHGAPAAPS(1)PPPR	WT_NT-TS_NT	0.331285	0.592872	0.558779	5	0.600412	0.977695
Q8BHL8_ANS(1)PPREFPPATAR	WT_NT-TS_NT	0.376149	0.401693	0.936407	6	0.385205	0.977695
Q8BIE6_AAGALGSASS(0.005)GS(0.995)MPNLAAR	WT_NT-TS_NT	0.0239027	0.0863381	0.27685	6	0.791185	0.977695
Q8BIE6_SVDIS(0.949)PT(0.05)R	WT_NT-TS_NT	0.212687	0.316505	0.671986	4	0.53841	0.977695
Q8BIK4_AEPYVAS(1)EYK	WT_NT-TS_NT	0.239131	0.235101	1.01714	6	0.348333	0.977695
Q8BIK4_LPVHVY(0.001)EVDEEADKDEDAAS(1)LGS(1)QK	WT_NT-TS_NT	0.0338071	0.979374	0.0345191	4	0.974117	0.994549
Q8BJ05_DLVQPDKPAS(1)PK	WT_NT-TS_NT	0.0202411	0.180605	0.112074	5	0.915125	0.991368
Q8BJ42_IIES(1)PERK	WT_NT-TS_NT	0.672068	1.55844	0.431243	6	0.681355	0.977695
Q8BJF9_ATIS(1)DEEIER	WT_NT-TS_NT	0.421738	0.286266	1.47324	6	0.191116	0.977695
Q8BJH1_ASSVNSPLGNKPQT(0.019)LS(0.79)PS(0.191)HR	WT_NT-TS_NT	0.519868	0.284009	1.83046	3	0.164594	0.977695
Q8BJH1_NTT(1)PPSLAR	WT_NT-TS_NT	-0.19348	0.270535	-0.715175	4	0.514025	0.977695
Q8BJI1_DIS(1)NLEENDETR	WT_NT-TS_NT	-1.17714	0.363753	-3.23609	7	0.0143304	0.977695
Q8BJI1_YGSGYLLAS(0.002)T(0.998)PESEL	WT_NT-TS_NT	-1.16916	0.838055	-1.39509	7	0.205653	0.977695
Q8BJU0_APDRT(1)PPSEEDSAEAER	WT_NT-TS_NT	-0.164031	0.412137	-0.398002	7	0.702488	0.977695
Q8BK03_TLMLPLTEGS(1)LR	WT_NT-TS_NT	-0.975181	0.459595	-2.12183	5	0.0873034	0.977695
Q8BKX1_SLS(1)PPQSQSK	WT_NT-TS_NT	0.685846	0.562935	1.21834	6	0.268824	0.977695
Q8BL97_S(0.003)GS(0.997)IIGSR	WT_NT-TS_NT	0.859614	0.773186	1.11178	4	0.328548	0.977695
Q8BL97_S(0.988)GS(0.008)IIGS(0.004)R	WT_NT-TS_NT	0.319938	0.39305	0.813987	6	0.446746	0.977695
Q8BL97_S(0.999)RS(0.945)GS(0.056)IIGSR	WT_NT-TS_NT	0.926905	0.956863	0.968691	5	0.37719	0.977695
Q8BLK9_S(0.123)S(0.877)PDQFLFSSLR	WT_NT-TS_NT	-0.0654126	0.722138	-0.0905818	5	0.931342	0.991368
Q8BLK9_S(0.674)S(0.326)PDQFLFSSLR	WT_NT-TS_NT	-0.0654126	0.722138	-0.0905818	5	0.931342	0.991368
Q8BLQ9_GAEDAPDADTAIINAEGS(1)QVNAEEK	WT_NT-TS_NT	-0.038379	0.206908	-0.185488	6	0.858958	0.990582
Q8BMG7_GGFS(1)PFGNTQGPSR	WT_NT-TS_NT	-0.48198	0.360291	-1.33775	7	0.222803	0.977695
Q8BMK4_VGAHGS(1)EEGAVFK	WT_NT-TS_NT	-0.155212	0.515415	-0.30114	5	0.775429	0.977695
Q8BNW9_ASAAEGSEAS(1)PPS(1)LR	WT_NT-TS_NT	-0.523498	0.673828	-0.776902	6	0.466731	0.977695
Q8BNW9_ASAAEGSEAS(1)PPSLR	WT_NT-TS_NT	1.07721	0.87537	1.23058	7	0.258223	0.977695
Q8BNW9_S(0.043)GS(0.959)RPQS(0.996)PS(0.001)GDAESR	WT_NT-TS_NT	0.553354	0.751991	0.735852	4	0.502641	0.977695
Q8BNW9_S(0.131)GS(0.869)RPQS(0.999)PS(0.001)GDAESR	WT_NT-TS_NT	1.04895	0.792664	1.32332	5	0.243009	0.977695
Q8BNW9_S(0.864)GS(0.136)RPQS(0.986)PS(0.014)GDAESR	WT_NT-TS_NT	0.622309	0.71654	0.868491	4	0.434129	0.977695
Q8BP27_ENPPS(0.04)PPT(0.962)S(0.997)PAAPQPR	WT_NT-TS_NT	-1.19876	0.582033	-2.05961	5	0.0944805	0.977695
Q8BP27_ENPPS(1)PPT(0.824)S(0.176)PAAPQPR	WT_NT-TS_NT	-0.953832	0.504135	-1.89202	6	0.107352	0.977695
Q8BPN8_ESEAGTGSSEHEDGEREGS(1)PR	WT_NT-TS_NT	-1.05293	0.818991	-1.28564	6	0.245956	0.977695
Q8BPN8_FGNVDADS(1)PVEETIQDHSALK	WT_NT-TS_NT	-0.0300031	1.70155	-0.0176329	7	0.986424	0.994549
Q8BPN8_LDHELS(1)LDR	WT_NT-TS_NT	-0.525168	1.58031	-0.332321	5	0.753127	0.977695
Q8BPN8_NLAS(1)PEGTLATLGLK	WT_NT-TS_NT	-1.31263	1.20033	-1.09356	5	0.324011	0.977695
Q8BPN8_RKQS(1)EVEADLGYPGGK	WT_NT-TS_NT	1.2251	0.564261	2.17116	6	0.0729451	0.977695
Q8BPN8_RQS(1)ESIAAPPVASEDMDK	WT_NT-TS_NT	-0.190855	0.507155	-0.376325	4	0.725785	0.977695
Q8BPN8_VS(1)VDS(1)NLFVYSK	WT_NT-TS_NT	0.137917	0.80841	0.170602	4	0.872818	0.990582
Q8BR65_RPAS(0.902)PS(0.258)S(0.841)PEHLPATPAESPAQR	WT_NT-TS_NT	0.603085	0.329372	1.83102	6	0.116824	0.977695
Q8BR65_RPAS(0.995)PS(0.536)S(0.467)PEHLPAT(0.002)PAESPAQR	WT_NT-TS_NT	0.603085	0.329372	1.83102	6	0.116824	0.977695
Q8BR70_AEAEDS(1)PGEQEAAASK	WT_NT-TS_NT	0.26246	0.249074	1.05374	4	0.351443	0.977695
Q8BRF7_VNLEESTGVENS(1)PAGARPK	WT_NT-TS_NT	-0.33118	0.518192	-0.639106	5	0.55088	0.977695
Q8BRT1_RAQT(0.003)GS(0.997)AGADPTADVSGQS	WT_NT-TS_NT	-0.948781	0.405208	-2.34147	3	0.101087	0.977695
Q8BRT1_S(0.003)RS(0.997)DIDVNAAAGAK	WT_NT-TS_NT	0.168424	0.712718	0.236311	5	0.822566	0.982997
Q8BRT1_S(0.66)RS(0.34)DIDVNAAAGAK	WT_NT-TS_NT	0.0851317	0.87731	0.0970372	4	0.927365	0.991368
Q8BRV5_RDES(1)DEEPPRVER	WT_NT-TS_NT	-0.732702	0.778817	-0.940788	6	0.383129	0.977695
Q8BSF4_MAAS(1)GGRACVRS(1)LRGGVLWR	WT_NT-TS_NT	0.252588	0.241554	1.04568	5	0.343605	0.977695
Q8BSS9_MVS(0.001)S(0.001)EGS(0.987)T(0.01)ESEHLEGMEAGQK	WT_NT-TS_NT	-0.0840819	0.394713	-0.213021	4	0.841727	0.986955
Q8BSS9_RQAQS(0.999)PS(0.001)GVSSEVEVLK	WT_NT-TS_NT	-0.00845727	0.307551	-0.0274988	5	0.979126	0.994549
Q8BTG7_DRRLS(1)GGAVPS(0.037)AS(0.924)MT(0.039)R	WT_NT-TS_NT	-1.02597	1.18086	-0.868833	7	0.413733	0.977695
Q8BTG7_DRRLS(1)GGAVPS(0.634)AS(0.347)MT(0.02)R	WT_NT-TS_NT	-0.423147	0.505599	-0.836923	5	0.44079	0.977695
Q8BTG7_RLS(1)GGAVPS(0.009)AS(0.989)MT(0.002)R	WT_NT-TS_NT	-0.15708	0.309352	-0.507771	6	0.629735	0.977695
Q8BTI8_AAETPAVASCWSGPQVS(1)PEHK	WT_NT-TS_NT	0.18755	0.743003	0.252422	4	0.813156	0.979075
Q8BTI8_DKFS(0.997)PT(0.003)QDRPESSTVLK	WT_NT-TS_NT	-0.371863	0.635659	-0.585004	6	0.579863	0.977695
Q8BTI8_ERGPSPEGSSSS(0.001)ES(1)S(1)PEHAPK	WT_NT-TS_NT	1.54799	0.151739	10.2017	4	0.000520165	0.394993
Q8BTI8_GPSPEGS(0.952)S(0.017)S(0.017)S(0.012)ES(0.002)SPEHAPK	WT_NT-TS_NT	-1.52678	1.0945	-1.39496	3	0.257368	0.977695
Q8BTI8_HAS(0.445)S(0.537)S(0.037)PES(0.982)LKPTPAPGSR	WT_NT-TS_NT	-0.139041	1.13369	-0.122645	5	0.907166	0.991368
Q8BTI8_HAS(0.993)S(0.005)S(0.001)PES(0.001)LKPTPAPGSR	WT_NT-TS_NT	1.56669	0.799656	1.9592	5	0.107398	0.977695
Q8BTI8_MELGT(1)PLR	WT_NT-TS_NT	0.435725	0.181739	2.39754	6	0.0534741	0.977695
Q8BTI8_NSGPVSEVNTGFS(1)PEVK	WT_NT-TS_NT	0.061935	0.207016	0.29918	7	0.77349	0.977695
Q8BTI8_RRS(1)PSVSSPEPTEK	WT_NT-TS_NT	0.205476	0.572835	0.358699	5	0.734468	0.977695
Q8BTI8_RS(0.004)S(0.987)S(0.014)ELS(0.994)PEVVEK	WT_NT-TS_NT	0.743117	0.409206	1.816	6	0.11928	0.977695
Q8BTI8_RVPS(0.994)PT(0.006)PVPK	WT_NT-TS_NT	-0.0775329	0.694807	-0.111589	6	0.914789	0.991368
Q8BTI8_S(0.186)GS(0.74)S(0.073)QELDGKPSASPQER	WT_NT-TS_NT	0.750809	0.30236	2.48316	4	0.0679803	0.977695
Q8BTI8_S(0.997)S(0.004)RS(0.032)S(0.968)PELTR	WT_NT-TS_NT	0.173615	0.486469	0.356888	4	0.739207	0.977695
Q8BTI8_SAVRPS(1)PS(1)PER	WT_NT-TS_NT	-1.41415	1.61593	-0.875129	6	0.415158	0.977695
Q8BTI8_SEQPLSQVLPSLS(1)PEHK	WT_NT-TS_NT	0.211523	0.473143	0.44706	5	0.673532	0.977695
Q8BTI8_SLS(0.001)Y(0.001)S(0.999)PVER	WT_NT-TS_NT	0.299713	0.39439	0.759939	4	0.489617	0.977695
Q8BTI8_SPS(0.001)VS(0.987)S(0.011)PEPT(0.001)EK	WT_NT-TS_NT	-0.2464	0.369386	-0.667053	7	0.526108	0.977695
Q8BTI8_SSSPVTELTARS(1)PVK	WT_NT-TS_NT	1.30788	0.341668	3.82793	6	0.00868009	0.977695
Q8BTI8_VS(0.988)S(0.012)PVLETVQQR	WT_NT-TS_NT	0.288024	0.377894	0.762181	4	0.488418	0.977695
Q8BTM8_RAPS(1)VANIGSHCDLSLK	WT_NT-TS_NT	0.280628	0.639824	0.438601	4	0.683599	0.977695
Q8BUN5_SSILPFT(1)PPIVK	WT_NT-TS_NT	-0.5317	0.536962	-0.990201	6	0.360312	0.977695
Q8BUV3_DTASLS(0.013)T(0.975)T(0.451)PS(0.561)ES(1)PR	WT_NT-TS_NT	-1.92198	1.37851	-1.39424	4	0.235699	0.977695
Q8BUV3_EVHDELEDLPS(1)PPPPLS(1)PPPT(0.137)T(0.237)S(0.626)PHK	WT_NT-TS_NT	-1.49794	1.06043	-1.41257	5	0.216892	0.977695
Q8BW96_GDVMS(0.007)T(0.988)ACGT(0.005)PGYVAPEVLAQK	WT_NT-TS_NT	0.387078	0.340619	1.13639	5	0.307306	0.977695
Q8BWG8_DDKDEEDDGT(0.971)GS(0.029)PHLNNR	WT_NT-TS_NT	-0.139958	0.0775414	-1.80495	4	0.145399	0.977695
Q8BWG8_DDKDEEDDGTGS(1)PHLNNR	WT_NT-TS_NT	-0.527709	0.75211	-0.701638	7	0.505556	0.977695
Q8BWS5_S(0.999)VS(0.001)T(0.011)S(0.988)PS(0.001)ILPAYLK	WT_NT-TS_NT	-1.0272	0.816497	-1.25806	3	0.297381	0.977695
Q8BWS5_SVST(0.002)S(0.996)PS(0.002)ILPAYLK	WT_NT-TS_NT	1.11566	0.578253	1.92937	6	0.101934	0.977695
Q8BX70_ILLENLGEASSQPS(0.988)PT(0.009)QY(0.003)AQEAAR	WT_NT-TS_NT	0.454181	0.536691	0.846261	4	0.445064	0.977695
Q8BX70_TANAS(1)LEEIIDK	WT_NT-TS_NT	0.449075	0.313622	1.4319	6	0.202139	0.977695
Q8BXQ8_SLS(1)VPVDLSR	WT_NT-TS_NT	0.382176	0.219725	1.73934	3	0.180357	0.977695
Q8BXR1_NLPS(1)LGDNEMLIGK	WT_NT-TS_NT	-0.183293	0.488202	-0.375445	4	0.726391	0.977695
Q8BYI8_SALGDLPEPDS(1)DADVAGAAK	WT_NT-TS_NT	-0.130737	0.545006	-0.239882	5	0.819946	0.982453
Q8BYM5_RQEPLRQPS(1)PQR	WT_NT-TS_NT	-0.249604	0.475924	-0.524461	6	0.618761	0.977695
Q8BZ97_LFAPPS(0.989)PET(0.011)GEAK	WT_NT-TS_NT	0.332731	0.131264	2.53483	5	0.0522217	0.977695
Q8BZ98_RS(1)PPPS(1)PTTQR	WT_NT-TS_NT	-1.0718	1.33037	-0.805635	7	0.446952	0.977695
Q8BZ98_S(1)PPPSPTTQR	WT_NT-TS_NT	-0.603403	1.46958	-0.410595	7	0.693647	0.977695
Q8BZB3_ALDPAPLAQPTPLGS(0.001)VQT(0.08)S(0.919)PELEHR	WT_NT-TS_NT	-0.57111	0.10645	-5.36506	4	0.00582653	0.977695
Q8BZN6_ASLASLDS(0.999)NPS(0.001)TTEK	WT_NT-TS_NT	-0.296703	0.615782	-0.481831	4	0.655102	0.977695
Q8BZN6_DMSQS(1)PTSSFVR	WT_NT-TS_NT	0.471763	0.403486	1.16922	5	0.295018	0.977695
Q8C015_KES(1)PPT(1)PDQGAASR	WT_NT-TS_NT	0.132163	0.743276	0.177812	4	0.867512	0.990582
Q8C015_S(1)LVGTPYWMAPEVISR	WT_NT-TS_NT	-0.551813	0.988905	-0.558005	3	0.615777	0.977695
Q8C078_SLS(1)APGNLLTK	WT_NT-TS_NT	0.456151	0.283789	1.60736	6	0.159099	0.977695
Q8C079_AAS(1)PPASASDLIEQQQK	WT_NT-TS_NT	0.226237	0.310489	0.728647	7	0.489871	0.977695
Q8C080_S(0.015)S(0.015)S(0.971)FGSVSTSSTSSK	WT_NT-TS_NT	-0.00632564	0.602216	-0.0105039	5	0.992025	0.996001
Q8C0D4_AT(0.185)T(0.815)PPNQGRPDS(0.911)PVY(0.089)ANLQELK	WT_NT-TS_NT	0.855051	0.808883	1.05708	5	0.338852	0.977695
Q8C0D4_AT(0.5)T(0.5)PPNQGRPDS(0.996)PVY(0.003)ANLQELK	WT_NT-TS_NT	0.728014	0.953725	0.763337	5	0.47971	0.977695
Q8C0D4_AT(0.501)T(0.501)PPNQGRPDS(0.986)PVY(0.012)ANLQELK	WT_NT-TS_NT	-0.451007	0.875011	-0.51543	5	0.628225	0.977695
Q8C0E2_S(0.003)MS(0.997)HQAAIASQR	WT_NT-TS_NT	-0.280461	0.79714	-0.351833	5	0.739306	0.977695
Q8C0L9_LTLEGLEEDEDDDDDKVS(0.93)PT(0.07)VLHK	WT_NT-TS_NT	0.132292	0.42724	0.309644	3	0.777094	0.977695
Q8C0P5_PGS(1)ELLDS(0.624)QT(0.376)LPPER	WT_NT-TS_NT	-0.213157	0.357683	-0.595938	4	0.5833	0.977695
Q8C0P5_PGS(1)ELLDS(0.978)QT(0.022)LPPER	WT_NT-TS_NT	-0.213157	0.357683	-0.595938	4	0.5833	0.977695
Q8C0T5_DPS(0.996)PT(0.004)LASK	WT_NT-TS_NT	-0.235073	0.887294	-0.264932	3	0.808222	0.9785
Q8C0T5_KLIDLES(0.034)PT(0.933)PES(0.034)QK	WT_NT-TS_NT	-0.479954	0.537444	-0.89303	5	0.412755	0.977695
Q8C0T5_LIDLES(1)PTPESQK	WT_NT-TS_NT	-0.719532	0.484259	-1.48584	7	0.180907	0.977695
Q8C1B1_LDGES(1)DKEQFDDDQK	WT_NT-TS_NT	0.232691	0.274727	0.846987	6	0.429485	0.977695
Q8C1B1_LNQSS(1)PDNLTDTK	WT_NT-TS_NT	0.120505	0.469273	0.256791	6	0.805919	0.9785
Q8C1B1_RFS(1)PSQVPIQTR	WT_NT-TS_NT	0.0527287	0.315115	0.167331	6	0.872607	0.990582
Q8C1B1_SESVEGFLS(1)PSR	WT_NT-TS_NT	-0.31742	0.246617	-1.2871	7	0.238983	0.977695
Q8C1D8_AAVLS(0.006)DS(0.994)EDDAGNASAK	WT_NT-TS_NT	-0.101521	0.687281	-0.147714	5	0.888341	0.991368
Q8C1D8_GLHSSDS(1)EEEEPK	WT_NT-TS_NT	-0.451726	0.153622	-2.94049	4	0.0423683	0.977695
Q8C1D8_GPASDS(1)EAEDASR	WT_NT-TS_NT	-0.853061	0.90534	-0.942255	6	0.382436	0.977695
Q8C1D8_RETTVAS(1)DS(1)EEEAGK	WT_NT-TS_NT	-0.0936397	0.121611	-0.76999	3	0.497381	0.977695
Q8C1Y8_HIEPELAGRDS(1)PVR	WT_NT-TS_NT	0.0387916	0.34474	0.112524	6	0.914078	0.991368
Q8C3J5_KLMTVLKT(0.45)Y(0.55)LDT(1)S(1)S(1)R	WT_NT-TS_NT	-0.387741	0.326134	-1.1889	3	0.320009	0.977695
Q8C3Q5_EHLLS(1)PPR	WT_NT-TS_NT	-0.139239	0.33628	-0.414057	6	0.693226	0.977695
Q8C3Q5_LVSQEHLLLS(0.001)S(0.999)PEALR	WT_NT-TS_NT	-0.622572	0.556707	-1.11831	5	0.314265	0.977695
Q8C437_NHS(1)LEEEFER	WT_NT-TS_NT	-0.408936	0.784816	-0.52106	7	0.618397	0.977695
Q8C437_S(1)PVDSSVLEGVK	WT_NT-TS_NT	-0.296949	0.332251	-0.89375	6	0.405876	0.977695
Q8C4Q6_LPS(1)EPGMTLLTIR	WT_NT-TS_NT	-0.764059	0.58166	-1.31358	5	0.24603	0.977695
Q8C547_MLDS(0.999)PSHTAMK	WT_NT-TS_NT	-0.207192	0.0619646	-3.34372	4	0.0287361	0.977695
Q8C6B2_RPS(0.982)DS(0.018)VQPAQHSPCR	WT_NT-TS_NT	0.289363	0.555674	0.520742	5	0.624777	0.977695
Q8C6M1_AVPIAVADEGES(1)ES(1)EDDDLKPR	WT_NT-TS_NT	0.0183827	0.116256	0.158123	4	0.882022	0.991368
Q8C729_HLS(1)LPAGQVVPK	WT_NT-TS_NT	-0.243811	0.717697	-0.339713	6	0.745649	0.977695
Q8C729_VEVT(0.984)PT(0.016)VPR	WT_NT-TS_NT	-0.307873	0.560885	-0.548906	5	0.606681	0.977695
Q8C7M3_RAS(0.233)GS(0.765)GVS(0.002)DY(0.001)DYLDLDK	WT_NT-TS_NT	-1.01397	0.394848	-2.56801	4	0.0621095	0.977695
Q8C7M3_RAS(0.994)GS(0.006)GVSDYDYLDLDK	WT_NT-TS_NT	-0.68266	0.0989601	-6.89834	4	0.00231555	0.745939
Q8C8R3_AEGFES(0.039)ES(0.955)EDGAT(0.006)KPK	WT_NT-TS_NT	-0.553832	0.306108	-1.80927	4	0.14467	0.977695
Q8C8R3_ARS(1)YIETETESR	WT_NT-TS_NT	-0.672529	1.10629	-0.607912	7	0.562441	0.977695
Q8C8R3_AT(0.012)S(0.988)PLIEETPIGSIK	WT_NT-TS_NT	-1.31842	1.14151	-1.15498	4	0.312397	0.977695
Q8C8R3_DSLAHQDT(1)CENDREER	WT_NT-TS_NT	-0.662956	0.658015	-1.00751	5	0.359931	0.977695
Q8C8R3_DSLEAS(1)PVLEDNSSHK	WT_NT-TS_NT	0.286965	0.228975	1.25326	5	0.265523	0.977695
Q8C8R3_EIAS(0.999)PS(0.041)S(0.96)PVK	WT_NT-TS_NT	-1.53223	1.41908	-1.07974	5	0.329567	0.977695
Q8C8R3_EIAS(1)PS(0.261)S(0.74)PVK	WT_NT-TS_NT	1.38126	1.0157	1.35991	7	0.216033	0.977695
Q8C8R3_ERAEGFES(1)ESEDGATKPK	WT_NT-TS_NT	-0.562482	0.180393	-3.1181	6	0.0206347	0.977695
Q8C8R3_ES(0.002)ES(0.998)DQEPEEEIGMTSEK	WT_NT-TS_NT	0.550167	0.219483	2.50665	7	0.0405953	0.977695
Q8C8R3_ES(0.988)ES(0.012)DQEPEEEIGMTSEK	WT_NT-TS_NT	0.444192	0.276758	1.60498	3	0.206842	0.977695
Q8C8R3_GS(1)PIVQEPEEASEPK	WT_NT-TS_NT	-0.238529	0.635575	-0.375297	5	0.722833	0.977695
Q8C8R3_HEGLAET(1)PETSPESLSFSPK	WT_NT-TS_NT	-0.426725	0.633841	-0.673237	6	0.525864	0.977695
Q8C8R3_HEGLAETPETSPESLS(0.001)FS(0.999)PK	WT_NT-TS_NT	0.538745	0.516519	1.04303	4	0.355822	0.977695
Q8C8R3_IVDEQGDMDFQIS(1)PDRK	WT_NT-TS_NT	0.181825	0.432783	0.420131	6	0.68902	0.977695
Q8C8R3_KGS(1)S(1)EES(1)VDEDR	WT_NT-TS_NT	1.22264	1.20361	1.01581	5	0.356326	0.977695
Q8C8R3_LLRDPDGS(1)AEDDSLEQTSLMESSGK	WT_NT-TS_NT	0.151846	0.79927	0.189981	6	0.855588	0.990582
Q8C8R3_LSPVS(0.99)PS(0.01)AK	WT_NT-TS_NT	0.339049	0.345961	0.980019	6	0.364924	0.977695
Q8C8R3_RFT(1)PEEEMFK	WT_NT-TS_NT	0.0820538	0.883195	0.0929056	7	0.928582	0.991368
Q8C8R3_S(0.002)DS(0.998)NAS(1)FLR	WT_NT-TS_NT	0.711849	0.378883	1.87881	7	0.102345	0.977695
Q8C8R3_S(0.003)PLS(0.997)PDT(1)PSSEEVSYEVTPK	WT_NT-TS_NT	0.922359	0.446646	2.06508	6	0.0844606	0.977695
Q8C8R3_S(1)PQGLELPLPNR	WT_NT-TS_NT	0.425204	0.719688	0.590817	6	0.576206	0.977695
Q8C8R3_T(0.001)ERHS(0.999)PVFSGKPEK	WT_NT-TS_NT	-0.810521	0.603657	-1.34268	4	0.250506	0.977695
Q8C8R3_T(0.008)EGDS(0.99)PAAALS(0.001)PQMHQEPVQQDFSGK	WT_NT-TS_NT	0.782874	0.665347	1.17664	6	0.283901	0.977695
Q8C8R3_T(1)PEDIS(0.087)T(0.913)PPEGTK	WT_NT-TS_NT	-0.666814	0.627368	-1.06288	3	0.365812	0.977695
Q8C8R3_TEGDSPAAALS(1)PQMHQEPVQQDFSGK	WT_NT-TS_NT	-0.0142574	0.195504	-0.0729266	6	0.944235	0.991368
Q8C8R3_TPEDIS(0.003)T(0.995)PPEGT(0.002)K	WT_NT-TS_NT	1.52993	0.920689	1.66173	6	0.147631	0.977695
Q8C8R3_TPTEEGT(1)PTSEQNPFLFQEGK	WT_NT-TS_NT	-0.270455	0.372093	-0.726847	7	0.490906	0.977695
Q8C8R3_TQDQQEYYVT(0.007)T(0.993)PGAEVEDPQK	WT_NT-TS_NT	0.448923	0.430887	1.04186	5	0.34521	0.977695
Q8C8R3_TQSESETQESLT(1)PSEVTK	WT_NT-TS_NT	0.148415	0.659652	0.224989	6	0.829455	0.984432
Q8C8R3_VGT(1)PTDIHSEK	WT_NT-TS_NT	-2.12839	1.64126	-1.2968	6	0.242334	0.977695
Q8CAA7_AVAGVMIT(0.001)AS(0.999)HNR	WT_NT-TS_NT	-1.01584	0.488534	-2.07936	5	0.092137	0.977695
Q8CB93_DVT(0.027)KT(0.957)VS(0.655)S(0.655)S(0.668)AY(0.036)VIS(0.002)PS(1)MK	WT_NT-TS_NT	0.384362	0.298424	1.28797	5	0.254139	0.977695
Q8CB93_DVT(0.116)KT(0.533)VS(0.253)S(0.279)S(0.828)AY(0.89)VIS(0.102)PS(1)MK	WT_NT-TS_NT	0.364643	0.355593	1.02545	4	0.363113	0.977695
Q8CBH5_VAILT(1)DDEEEQK	WT_NT-TS_NT	-0.521568	0.34502	-1.5117	6	0.181364	0.977695
Q8CBW3_TNPPT(0.001)QKPPS(0.999)PPVSGR	WT_NT-TS_NT	0.383843	0.37944	1.01161	6	0.350768	0.977695
Q8CBX0_S(0.138)S(0.861)PS(0.001)EVSLEAERR	WT_NT-TS_NT	1.06777	0.187687	5.68907	4	0.0047145	0.966473
Q8CC35_AAS(1)PAKPSSLDLVPNLPR	WT_NT-TS_NT	0.533472	0.635314	0.839698	5	0.43937	0.977695
Q8CC35_PSLYALS(1)PVK	WT_NT-TS_NT	-0.235967	0.885271	-0.266547	4	0.802994	0.9785
Q8CC35_VAS(1)EEEEVPLVVYLK	WT_NT-TS_NT	-0.414147	1.34369	-0.308215	6	0.768339	0.977695
Q8CCB4_KLES(0.911)PPPS(0.07)T(0.02)NPFLEDET(0.004)T(0.996)PEMEELALEK	WT_NT-TS_NT	-1.19592	0.412878	-2.89655	4	0.0442708	0.977695
Q8CCB4_KLES(0.982)PPPS(0.009)T(0.009)NPFLEDETTPEMEELALEK	WT_NT-TS_NT	-0.392137	0.772082	-0.507895	3	0.646515	0.977695
Q8CCJ4_ICLEAGS(0.994)PT(0.005)GSGDQSSR	WT_NT-TS_NT	-0.0108488	0.427231	-0.0253933	4	0.980958	0.994549
Q8CCN5_LADAMAES(0.197)PS(0.803)RDVVGSGTELQR	WT_NT-TS_NT	-0.097716	0.262473	-0.37229	3	0.734421	0.977695
Q8CCT4_GRAEDEGS(0.029)T(0.971)EEGGKADEDK	WT_NT-TS_NT	1.05699	0.697615	1.51515	5	0.190166	0.977695
Q8CCT4_GRAEDEGSTEEGGKADEDKS(1)DAEGK	WT_NT-TS_NT	0.753957	1.80453	0.417815	5	0.693419	0.977695
Q8CDA1_GLES(1)PLKK	WT_NT-TS_NT	0.0400071	0.284343	0.1407	5	0.8936	0.991368
Q8CDG3_APYS(0.999)PT(0.001)TSK	WT_NT-TS_NT	0.20891	0.367582	0.568337	6	0.590426	0.977695
Q8CDG3_DGPS(0.001)S(0.999)APATPTK	WT_NT-TS_NT	-0.649933	1.36926	-0.47466	4	0.659783	0.977695
Q8CG79_IPRPLS(0.006)PT(0.994)K	WT_NT-TS_NT	0.440064	0.290933	1.5126	3	0.227582	0.977695
Q8CGA3_RLS(0.989)VGS(0.005)S(0.006)MR	WT_NT-TS_NT	-0.179236	0.539969	-0.331938	4	0.7566	0.977695
Q8CGF6_AAYADLLT(1)PLISK	WT_NT-TS_NT	-1.89608	0.620884	-3.05384	5	0.0283	0.977695
Q8CGM1_LS(1)LDEDEEPK	WT_NT-TS_NT	-0.329528	0.0473253	-6.96305	3	0.00607757	0.977695
Q8CH09_GRS(1)LNIADQEGTLLGK	WT_NT-TS_NT	0.00896469	0.337731	0.0265439	5	0.97985	0.994549
Q8CH25_DVQDAIAQS(1)PEK	WT_NT-TS_NT	0.279861	0.292374	0.957201	7	0.370349	0.977695
Q8CH25_S(1)PGHMVILNQTK	WT_NT-TS_NT	0.721804	0.278643	2.59043	6	0.0411882	0.977695
Q8CH72_EMDMS(1)PEEVAPSPR	WT_NT-TS_NT	-0.0999977	0.261431	-0.382501	5	0.71781	0.977695
Q8CH77_KLEYDS(0.071)GS(0.929)LK	WT_NT-TS_NT	-0.0744298	0.554103	-0.134325	3	0.901651	0.991368
Q8CHC4_EFGGVGAPPS(1)PGVAR	WT_NT-TS_NT	-1.94391	1.05738	-1.83842	7	0.108597	0.977695
Q8CHC4_EIEAPKS(1)PGTAR	WT_NT-TS_NT	-2.05607	0.830471	-2.47579	4	0.0685196	0.977695
Q8CHC4_HLEEEMS(1)LEK	WT_NT-TS_NT	-0.183202	0.350838	-0.522183	6	0.620253	0.977695
Q8CHC4_NQPS(1)PQAGLAGPGPAGYGAARPTIPAR	WT_NT-TS_NT	-0.621231	0.814668	-0.762557	4	0.488217	0.977695
Q8CHC4_TPGPPSSQGS(1)PVDTQPAAQK	WT_NT-TS_NT	0.686411	0.707673	0.969956	7	0.364381	0.977695
Q8CHG7_RSS(1)FLNAK	WT_NT-TS_NT	0.356015	0.123429	2.88437	4	0.0448159	0.977695
Q8CHG7_S(0.999)LGS(0.001)LSQGSANATVLDVAQTGGHK	WT_NT-TS_NT	1.13562	0.922981	1.23039	5	0.273276	0.977695
Q8CHG7_SET(0.02)S(0.98)PVAPR	WT_NT-TS_NT	-0.244999	0.748716	-0.327226	5	0.756753	0.977695
Q8CHH9_AATDLERVS(1)NAEPEPR	WT_NT-TS_NT	-0.226263	0.364574	-0.620622	7	0.554509	0.977695
Q8CHP6_MDRT(1)PPPPT(0.007)LS(0.992)PAAVT(0.001)VGR	WT_NT-TS_NT	0.817995	1.42672	0.573339	5	0.591237	0.977695
Q8CHW4_AGS(1)PQLDDIR	WT_NT-TS_NT	0.256162	0.420644	0.608975	7	0.561775	0.977695
Q8CHX7_PVTWNSAAQT(1)PERK	WT_NT-TS_NT	-0.0474543	0.541961	-0.0875604	4	0.934434	0.991368
Q8CI71_FLEQS(0.006)RS(0.994)PSVS(0.96)PS(0.04)K	WT_NT-TS_NT	-0.124375	0.499368	-0.249065	5	0.813218	0.979075
Q8CI71_FLEQS(0.04)RS(0.959)PS(0.001)VS(1)PSK	WT_NT-TS_NT	-0.0919181	0.457896	-0.20074	7	0.84661	0.986955
Q8CI71_S(1)PPESLNDLGAFESLR	WT_NT-TS_NT	-0.42	0.293519	-1.43091	3	0.247838	0.977695
Q8CI71_SAYQDYDS(0.028)DS(0.972)DVPEELK	WT_NT-TS_NT	0.705478	0.447536	1.57636	4	0.190072	0.977695
Q8CI75_RPGLEKAS(1)DEEPED	WT_NT-TS_NT	0.0852145	0.427665	0.199255	5	0.849913	0.987943
Q8CIN4_YLS(1)FTPPEK	WT_NT-TS_NT	0.221287	0.134869	1.64075	6	0.151958	0.977695
Q8CIQ7_GNVLASHSPMS(1)PENIK	WT_NT-TS_NT	0.560156	0.364858	1.53527	4	0.199513	0.977695
Q8CJ19_GRS(1)EEELEASK	WT_NT-TS_NT	-0.748003	0.67317	-1.11117	6	0.30903	0.977695
Q8CJ19_GTSQVS(0.001)S(0.988)PS(0.01)QPPEK	WT_NT-TS_NT	-0.599136	1.37389	-0.436086	6	0.678027	0.977695
Q8CJ19_VKS(1)PEEPLFPTPLLLR	WT_NT-TS_NT	0.426567	1.53827	0.277302	6	0.790854	0.977695
Q8JZP2_S(0.006)QS(0.993)LT(0.001)NSLSTSDTSHR	WT_NT-TS_NT	0.494767	0.525389	0.941715	4	0.399659	0.977695
Q8JZP2_SPGS(1)PQLSR	WT_NT-TS_NT	1.02747	0.605146	1.69789	4	0.164762	0.977695
Q8JZQ9_GHPSAGAEEEGGS(1)DGS(1)AAEAEPR	WT_NT-TS_NT	0.00881096	0.155756	0.0565691	5	0.957079	0.991368
Q8JZQ9_PAAQSEEETAT(0.001)S(0.999)PAAS(0.986)PT(0.014)PQSAER	WT_NT-TS_NT	0.018198	0.245024	0.0742701	5	0.943675	0.991368
Q8JZQ9_PAAQSEEETAT(0.087)S(0.912)PAAS(1)PTPQSAER	WT_NT-TS_NT	-0.171388	0.220689	-0.776604	5	0.472513	0.977695
Q8JZW4_FDLYDVDS(0.017)KS(0.983)PDLSK	WT_NT-TS_NT	-0.209102	0.676767	-0.308972	5	0.769803	0.977695
Q8JZW5_LGNPYCS(0.99)PT(0.01)LVR	WT_NT-TS_NT	-0.405856	0.777356	-0.522098	5	0.623899	0.977695
Q8JZX4_RPDPDS(1)DEDEDYERER	WT_NT-TS_NT	-0.187676	0.43487	-0.431567	6	0.681132	0.977695
Q8K012_TIS(1)DGTISAAK	WT_NT-TS_NT	-0.0803254	0.201622	-0.398397	5	0.706781	0.977695
Q8K019_ELFDYS(1)PPLHK	WT_NT-TS_NT	0.692961	0.4522	1.53242	6	0.176305	0.977695
Q8K019_EVQS(1)PEQVK	WT_NT-TS_NT	0.803273	0.410906	1.95488	4	0.12227	0.977695
Q8K019_IDIS(1)PSALR	WT_NT-TS_NT	-0.0379469	0.362207	-0.104766	7	0.9195	0.991368
Q8K019_KAEGEPQEES(1)PLK	WT_NT-TS_NT	-0.124327	0.483025	-0.257392	7	0.804279	0.9785
Q8K070_DAS(1)PPEPASPTIGLDK	WT_NT-TS_NT	-0.16985	0.515626	-0.329406	5	0.7552	0.977695
Q8K070_LRDSASSAEDGEGS(1)DGPGGK	WT_NT-TS_NT	-0.463869	0.425696	-1.08967	6	0.317675	0.977695
Q8K070_VTDGCGS(1)PLHR	WT_NT-TS_NT	-0.35225	0.352356	-0.999699	5	0.36335	0.977695
Q8K0T0_GSVS(1)EDELIAAIK	WT_NT-TS_NT	-1.59399	1.06238	-1.5004	7	0.177199	0.977695
Q8K0T0_REQDS(1)PPMKPGALDAIR	WT_NT-TS_NT	0.36534	0.201465	1.81342	6	0.119706	0.977695
Q8K0T0_SPPVAMETASTGMAAVPDALDHS(0.986)PS(0.005)S(0.005)T(0.005)LK	WT_NT-TS_NT	-1.56544	1.05169	-1.4885	5	0.196787	0.977695
Q8K0U4_ETAPTSTY(0.001)S(0.006)S(0.993)PAR	WT_NT-TS_NT	-0.560048	0.204158	-2.74321	7	0.0287844	0.977695
Q8K0U4_LDLT(0.038)GS(0.952)GGT(0.01)AVPAR	WT_NT-TS_NT	0.0312818	0.172763	0.181067	6	0.862276	0.990582
Q8K124_S(0.03)S(0.947)S(0.023)LGDLLR	WT_NT-TS_NT	0.4613	0.294648	1.5656	4	0.1925	0.977695
Q8K1A6_LANHDEGS(1)DDEEEETPKK	WT_NT-TS_NT	1.03902	1.27474	0.815081	5	0.452088	0.977695
Q8K1A6_LANHDEGSDDEEEET(1)PKK	WT_NT-TS_NT	-0.757887	0.578679	-1.30969	4	0.260458	0.977695
Q8K1J5_EDGIDAVEVAADRPGS(1)PR	WT_NT-TS_NT	0.195383	0.265377	0.736246	6	0.489354	0.977695
Q8K1M6_SKPIPIMPAS(1)PQK	WT_NT-TS_NT	-0.00710674	1.32395	-0.00536784	6	0.995891	0.997207
Q8K212_DT(0.007)T(0.947)S(0.046)PMELAALEK	WT_NT-TS_NT	-0.71764	0.332249	-2.15994	5	0.0831931	0.977695
Q8K212_GS(0.001)GVAQS(0.999)PQQQPQQQPPQPQQPTPPK	WT_NT-TS_NT	0.201463	0.444659	0.453073	7	0.664206	0.977695
Q8K221_HPS(0.001)HS(0.003)T(0.008)S(0.988)PS(0.001)GPGDEVAR	WT_NT-TS_NT	1.37169	2.3396	0.586294	5	0.583146	0.977695
Q8K298_AES(0.005)ADS(0.984)LGS(0.011)EDRDLLYSIDAYR	WT_NT-TS_NT	-1.09138	1.01792	-1.07217	4	0.344024	0.977695
Q8K2C9_WLDES(1)DAEMELR	WT_NT-TS_NT	-2.80449	1.2006	-2.3359	5	0.0667196	0.977695
Q8K2F0_SES(1)PPPLSEPK	WT_NT-TS_NT	-0.375455	0.22097	-1.69912	5	0.150047	0.977695
Q8K2F8_S(0.168)S(0.832)PQLDPLR	WT_NT-TS_NT	0.34143	0.123156	2.77234	5	0.0392565	0.977695
Q8K2F8_S(0.5)S(0.5)PQLDPLRK	WT_NT-TS_NT	0.861602	0.5149	1.67334	6	0.145287	0.977695
Q8K2F8_S(0.998)PT(0.002)MEQAVQTASAHLPAPAPVGR	WT_NT-TS_NT	-0.403257	0.672109	-0.599987	5	0.574668	0.977695
Q8K2L8_LSSLTAPVGEKS(1)PDSTSPSYSTR	WT_NT-TS_NT	-0.300728	0.317815	-0.946237	5	0.387477	0.977695
Q8K2P7_S(1)LTNSHLEK	WT_NT-TS_NT	1.16744	1.21142	0.963692	5	0.37946	0.977695
Q8K2Y9_GIITDS(1)FGR	WT_NT-TS_NT	0.184068	0.304915	0.603669	6	0.568169	0.977695
Q8K394_KLSSNCSGVEGDVT(1)DEDEGAEMSQR	WT_NT-TS_NT	0.0336328	0.43535	0.0772545	3	0.943285	0.991368
Q8K394_S(1)LEAIPEK	WT_NT-TS_NT	0.0801801	0.372844	0.21505	7	0.83586	0.985278
Q8K3W3_RLEQTPVRDPS(1)PEPDAPLLGSPEK	WT_NT-TS_NT	0.186012	0.14591	1.27485	3	0.29214	0.977695
Q8K3X4_PAPEEGPPELNRQS(0.978)PNS(0.014)S(0.004)S(0.001)AAT(0.001)S(0.001)VAS(0.001)R	WT_NT-TS_NT	-0.0560929	0.310954	-0.18039	5	0.86393	0.990582
Q8K400_KLS(1)LPTDLKPDLDVK	WT_NT-TS_NT	1.26778	1.8146	0.698652	6	0.510927	0.977695
Q8K4G5_PGSSIPGS(0.938)PGHT(0.013)IY(0.048)AK	WT_NT-TS_NT	0.535791	1.48962	0.359683	3	0.742914	0.977695
Q8K4G5_S(0.995)S(0.005)GREEDEEELLR	WT_NT-TS_NT	-0.47468	0.37392	-1.26947	4	0.273105	0.977695
Q8K4G5_T(0.011)LS(0.989)PTPSAEGYQDVR	WT_NT-TS_NT	-0.014498	0.524099	-0.0276628	6	0.978828	0.994549
Q8K4G5_TS(0.001)S(0.999)LPGYGK	WT_NT-TS_NT	-0.273075	0.425142	-0.642315	6	0.544414	0.977695
Q8K4I3_KAS(1)EEEYVIR	WT_NT-TS_NT	-0.550639	0.350081	-1.57289	6	0.166805	0.977695
Q8K4I3_MS(1)GFMYQGK	WT_NT-TS_NT	0.767235	0.223902	3.42665	6	0.0140287	0.977695
Q8K4I3_PSERPLS(1)PK	WT_NT-TS_NT	-0.58666	1.09349	-0.536501	6	0.610911	0.977695
Q8K4L3_RGS(1)LELGNPSAAHLGDELK	WT_NT-TS_NT	0.268944	0.478006	0.562637	4	0.60372	0.977695
Q8K4P8_S(0.02)T(0.1)S(0.876)DT(0.003)DLVTSDSR	WT_NT-TS_NT	-0.290398	0.353438	-0.821636	4	0.457435	0.977695
Q8K4Q0_GPDQT(0.899)T(0.101)DDADDAAGHK	WT_NT-TS_NT	-0.0731497	1.27674	-0.0572943	3	0.957913	0.991368
Q8K4Q0_ILDTSSLTQSAPAS(1)PTNK	WT_NT-TS_NT	-0.6791	0.824616	-0.823535	5	0.447689	0.977695
Q8K4R4_S(0.145)APS(0.844)S(0.011)APSTPLSTDAPEFLSIPK	WT_NT-TS_NT	-1.56772	0.80468	-1.94825	5	0.108914	0.977695
Q8K4R4_S(1)APETLTLPDPEK	WT_NT-TS_NT	-0.312689	0.246071	-1.27072	6	0.250871	0.977695
Q8K4Z3_RGS(1)ETMAGAAVK	WT_NT-TS_NT	-1.45572	2.08362	-0.69865	5	0.515924	0.977695
Q8QZS3_AHS(1)PAEGASSESSSPGPK	WT_NT-TS_NT	-0.667133	0.499893	-1.33455	4	0.252924	0.977695
Q8QZV4_RGSSAAAPPS(0.001)S(0.999)PPPGR	WT_NT-TS_NT	0.0530585	0.188494	0.281487	7	0.786477	0.977695
Q8QZV4_RGSSAAAPPS(0.865)S(0.135)PPPGR	WT_NT-TS_NT	-0.568647	1.53029	-0.371595	4	0.729041	0.977695
Q8R0A5_EGKPEDEVEPEDEEKS(1)DEDEKPDK	WT_NT-TS_NT	-0.659652	1.01681	-0.648748	7	0.537196	0.977695
Q8R0A7_TVTMIS(1)PEDEQK	WT_NT-TS_NT	0.333734	0.344845	0.967779	7	0.365394	0.977695
Q8R0S2_MQFS(1)FEGPEK	WT_NT-TS_NT	-0.29802	0.41495	-0.718207	6	0.499628	0.977695
Q8R0S2_NSWDS(1)PAFSNDVIR	WT_NT-TS_NT	-0.677387	0.50879	-1.33137	4	0.253877	0.977695
Q8R0S4_ATHTSSSTPMT(0.998)PLLGR	WT_NT-TS_NT	-0.186343	0.206219	-0.903615	4	0.417298	0.977695
Q8R146_ALDVSAS(1)DEEMARPK	WT_NT-TS_NT	0.161347	0.285689	0.564762	6	0.592707	0.977695
Q8R1B4_FFTTGSDSESESS(0.002)LS(0.998)GEELVTK	WT_NT-TS_NT	-0.981396	0.458191	-2.14189	4	0.0988774	0.977695
Q8R1B5_MIEEDT(1)EEEEDK	WT_NT-TS_NT	-0.163872	0.486664	-0.336725	4	0.753249	0.977695
Q8R1F6_T(0.167)GS(0.832)QEGT(0.001)SMEGSRPAAPAEPGTLK	WT_NT-TS_NT	0.436615	0.568238	0.768366	5	0.476972	0.977695
Q8R1N0_APLVPHS(0.003)GS(0.997)IEK	WT_NT-TS_NT	0.811865	0.556743	1.45824	4	0.218524	0.977695
Q8R1Q8_DFQEYVEPGEDFPAS(1)PQRR	WT_NT-TS_NT	0.1024	0.716137	0.142989	7	0.890328	0.991368
Q8R1Q8_KPASVS(0.999)PTT(0.002)PT(0.093)S(0.837)PT(0.069)EGEAS	WT_NT-TS_NT	-0.310364	0.302068	-1.02747	7	0.33839	0.977695
Q8R1Q8_KPASVSPT(0.001)T(0.001)PT(0.996)S(0.002)PTEGEAS	WT_NT-TS_NT	0.157191	0.767198	0.20489	6	0.844432	0.986955
Q8R1Q8_KPASVSPT(0.005)T(0.964)PT(0.034)S(0.998)PTEGEAS	WT_NT-TS_NT	0.457841	1.11054	0.41227	7	0.692475	0.977695
Q8R1Q8_KPASVSPT(0.005)T(0.992)PT(0.01)S(0.987)PT(0.006)EGEAS	WT_NT-TS_NT	0.163511	0.53355	0.306459	6	0.769612	0.977695
Q8R1X6_KS(1)PEQESVSTAPQR	WT_NT-TS_NT	-0.191766	0.161759	-1.1855	5	0.289086	0.977695
Q8R2R3_VASAESCHSEQQEPS(0.977)PT(0.023)AER	WT_NT-TS_NT	-0.133409	0.381191	-0.34998	4	0.744005	0.977695
Q8R311_AFLS(1)PPTLLEGPLR	WT_NT-TS_NT	-0.644969	0.510207	-1.26413	4	0.274829	0.977695
Q8R361_PLTAAPVEAS(1)PDRK	WT_NT-TS_NT	-0.553901	0.614298	-0.901682	7	0.397188	0.977695
Q8R3B7_AT(1)PPPSPLLSELLK	WT_NT-TS_NT	-0.647344	1.32874	-0.487188	3	0.659504	0.977695
Q8R3Q2_AAGAVEAVCTGHT(0.001)GKVS(0.999)PPPR	WT_NT-TS_NT	0.562303	0.500502	1.12348	6	0.304166	0.977695
Q8R3Q2_APLVASDSSSS(0.001)GGS(0.999)DSEDDEK	WT_NT-TS_NT	0.290217	0.542553	0.534909	6	0.611946	0.977695
Q8R3R5_VVITQS(1)PGK	WT_NT-TS_NT	0.202726	0.303455	0.668062	5	0.533689	0.977695
Q8R3V5_VPVTYLELLS(1)	WT_NT-TS_NT	-0.727184	1.34264	-0.541607	6	0.607599	0.977695
Q8R3Y8_NVAEALGHS(1)PK	WT_NT-TS_NT	0.168201	0.294027	0.57206	6	0.588057	0.977695
Q8R3Z5_ATHPPSS(0.001)T(0.999)PPNPLLNR	WT_NT-TS_NT	0.260282	0.315645	0.824603	5	0.447136	0.977695
Q8R464_GSYLTHEAS(1)GLDEQGEAR	WT_NT-TS_NT	-0.629292	0.720037	-0.873972	7	0.411112	0.977695
Q8R4E6_HS(0.003)APS(0.997)PPVS(1)VGS(1)EEHPHSVLK	WT_NT-TS_NT	-0.156626	0.85957	-0.182214	6	0.861415	0.990582
Q8R4E6_HSAPS(1)PPVS(0.012)VGS(0.988)EEHPHSVLK	WT_NT-TS_NT	0.24113	0.424823	0.5676	6	0.590896	0.977695
Q8R4E6_HSAPS(1)PPVS(1)VGS(1)EEHPHSVLK	WT_NT-TS_NT	0.701438	0.837711	0.837327	5	0.440583	0.977695
Q8R4H2_IT(0.054)S(0.946)PVLVGEENNVVHNQK	WT_NT-TS_NT	-0.363443	0.304812	-1.19235	5	0.28662	0.977695
Q8R4R6_GVLS(0.024)S(0.975)PS(0.001)LAFTTPIR	WT_NT-TS_NT	0.129448	0.539227	0.240063	5	0.819813	0.982453
Q8R516_RVS(1)ADGQPFQR	WT_NT-TS_NT	0.0597641	0.169	0.353633	6	0.735708	0.977695
Q8R554_RAAPGTGGPT(0.003)PGRS(0.997)PPAPAR	WT_NT-TS_NT	-0.313408	0.182356	-1.71866	5	0.146315	0.977695
Q8R554_T(0.002)VNT(0.998)VESLAPGGADAPGPAEHK	WT_NT-TS_NT	0.191171	0.392777	0.486716	4	0.651925	0.977695
Q8R574_LGIAVIHGEAQDAESDLVDGRHS(1)PPMVR	WT_NT-TS_NT	0.516238	1.07319	0.481031	4	0.655624	0.977695
Q8R5A6_S(0.012)VS(0.047)ES(0.047)HT(0.892)PCPS(0.002)ESTGDTVPLQR	WT_NT-TS_NT	0.434786	0.232992	1.8661	3	0.158867	0.977695
Q8VBT0_KVEEEQEADEEDVS(1)EEEAEDREGASK	WT_NT-TS_NT	0.184977	0.276902	0.668021	6	0.528965	0.977695
Q8VBW5_TADGRVS(1)PAGGTLDDKPK	WT_NT-TS_NT	0.22651	0.153393	1.47666	5	0.1998	0.977695
Q8VBX6_PLPLS(1)PEEGYVSAK	WT_NT-TS_NT	0.15371	0.224102	0.685891	4	0.53047	0.977695
Q8VBY2_S(1)FGNPFEPQAR	WT_NT-TS_NT	0.275351	0.288225	0.955333	5	0.383283	0.977695
Q8VBY2_SMS(1)APGSLLMK	WT_NT-TS_NT	0.398047	0.155452	2.56058	6	0.0428752	0.977695
Q8VCD6_TET(0.007)S(0.993)EDDLGDK	WT_NT-TS_NT	-0.0604337	0.349318	-0.173005	6	0.868336	0.990582
Q8VCE2_GNAS(1)PVLDPSDLILTR	WT_NT-TS_NT	-0.754964	0.588776	-1.28226	4	0.269021	0.977695
Q8VCI5_AKPS(1)PEHAPTISAPDASGPQK	WT_NT-TS_NT	-0.668885	0.923824	-0.724039	7	0.492524	0.977695
Q8VD33_S(0.001)RS(0.988)FS(0.001)S(0.001)S(0.008)ADEHS	WT_NT-TS_NT	0.785544	1.30851	0.600335	5	0.574454	0.977695
Q8VD33_SFS(0.105)S(0.79)S(0.105)ADEHS	WT_NT-TS_NT	0.224105	0.806003	0.278045	4	0.794758	0.977695
Q8VD37_ECGLGQRAT(1)PPPPPPPTYR	WT_NT-TS_NT	-0.252319	0.433226	-0.582417	4	0.591536	0.977695
Q8VD37_EQVVT(0.02)PPAAS(0.978)DIPADS(0.002)PAPAPPGPTGSAGPPGPPGPR	WT_NT-TS_NT	-0.262684	0.625618	-0.419879	4	0.696146	0.977695
Q8VD37_HVPS(1)PLNLEEVQKK	WT_NT-TS_NT	-0.618483	0.642422	-0.962736	6	0.372859	0.977695
Q8VD37_LPPGKPGVGDVS(0.956)RPFS(0.051)PPIHS(0.363)S(0.521)S(0.109)PPPIAPLAR	WT_NT-TS_NT	-0.625404	0.277686	-2.2522	5	0.0740726	0.977695
Q8VD37_NLS(1)SEEVARPR	WT_NT-TS_NT	-1.20297	0.838961	-1.43389	7	0.194725	0.977695
Q8VD37_PFPTGT(1)PPPLPPK	WT_NT-TS_NT	0.152463	0.453899	0.335896	6	0.748384	0.977695
Q8VD37_PFS(1)PPIHS(0.012)S(0.494)S(0.494)PPPIAPLAR	WT_NT-TS_NT	0.539603	0.640779	0.842105	5	0.438141	0.977695
Q8VD37_PFSPPIHSS(0.001)S(0.999)PPPIAPLAR	WT_NT-TS_NT	2.52103	1.22426	2.05923	5	0.0945257	0.977695
Q8VD37_RST(1)PT(1)PELTSK	WT_NT-TS_NT	-1.69184	0.72861	-2.32201	7	0.0532368	0.977695
Q8VD37_T(0.012)VVS(0.043)S(0.944)PGPGS(0.001)GSGTGTTSGASSPAR	WT_NT-TS_NT	0.71479	0.268299	2.66416	5	0.0446603	0.977695
Q8VD37_T(0.015)VPAT(0.955)PPRT(0.956)GS(0.073)PLTVATGNDQAATEAK	WT_NT-TS_NT	0.259473	0.67496	0.384427	5	0.716469	0.977695
Q8VD37_T(0.681)VPAT(0.258)PPRT(0.128)GS(0.932)PLT(0.001)VATGNDQAATEAK	WT_NT-TS_NT	0.788235	0.773148	1.01951	3	0.383011	0.977695
Q8VD37_TVPAT(1)PPR	WT_NT-TS_NT	0.239576	0.516033	0.464265	6	0.658825	0.977695
Q8VD37_VAEQTFIKDDYLETLS(0.001)S(0.999)PK	WT_NT-TS_NT	-0.11797	0.274336	-0.430022	7	0.680107	0.977695
Q8VD37_WVHFS(1)DAS(1)PEHVT(1)PELTPR	WT_NT-TS_NT	1.25992	1.57314	0.800895	5	0.459541	0.977695
Q8VD37_WVHFSDAS(1)PEHVT(1)PELTPR	WT_NT-TS_NT	-1.26764	1.37249	-0.923605	5	0.398074	0.977695
Q8VD37_YNS(1)PELDEEGYSIRPEEPGSTK	WT_NT-TS_NT	0.352318	0.218691	1.61104	5	0.168088	0.977695
Q8VD37_YNSPELDEEGYSIRPEEPGS(0.396)T(0.604)K	WT_NT-TS_NT	-0.00374703	0.268629	-0.0139487	4	0.989539	0.994549
Q8VDD5_GTGDCS(1)DEEVDGK	WT_NT-TS_NT	2.16159	0.592373	3.64903	6	0.0107187	0.977695
Q8VDM4_TPVQSQQPS(0.001)AT(0.014)T(0.983)PS(0.001)GADEK	WT_NT-TS_NT	0.708552	0.423002	1.67506	6	0.144943	0.977695
Q8VDN2_S(1)PDFTNENPLETR	WT_NT-TS_NT	-0.075977	0.307816	-0.246826	7	0.812125	0.978804
Q8VDN2_YEPAAVS(1)EHGDK	WT_NT-TS_NT	-0.0561601	0.297807	-0.188579	5	0.857838	0.990582
Q8VDN4_S(0.008)LS(0.992)APLHPEFEEVYR	WT_NT-TS_NT	1.07243	1.16992	0.916669	6	0.394667	0.977695
Q8VDY9_SVNEILGLAES(0.002)S(0.998)PK	WT_NT-TS_NT	0.445819	0.722217	0.617293	4	0.570448	0.977695
Q8VDZ4_GDS(1)LKEPTSIADSSR	WT_NT-TS_NT	0.065267	0.237073	0.275304	5	0.794097	0.977695
Q8VE19_GFSQYGVS(0.002)GS(0.998)PTK	WT_NT-TS_NT	0.161771	0.45831	0.352972	5	0.738502	0.977695
Q8VE33_TFTGEHVVALMPEAGS(1)PQHAR	WT_NT-TS_NT	0.444938	0.441796	1.00711	3	0.388072	0.977695
Q8VE52_AS(1)PVPEDHAEAAGAEQGGESTEGNAK	WT_NT-TS_NT	-0.536589	0.149905	-3.57952	5	0.0158829	0.977695
Q8VE52_DSAADQS(0.004)DS(0.996)PPEK	WT_NT-TS_NT	0.351095	0.242665	1.44683	5	0.20759	0.977695
Q8VE52_EPGEEADKPS(1)PEPGSGDPK	WT_NT-TS_NT	0.103961	0.310598	0.334713	6	0.749233	0.977695
Q8VE88_AETSLGIPS(0.996)PT(0.003)EIS(0.001)AEVK	WT_NT-TS_NT	-1.26172	0.929802	-1.35698	4	0.246311	0.977695
Q8VED9_LDDGHLNNSLGS(1)PVQADVYFPR	WT_NT-TS_NT	0.574611	1.84663	0.311167	6	0.766201	0.977695
Q8VEL9_GHAGGQRPEPS(0.04)S(0.96)PDGPAPPTR	WT_NT-TS_NT	0.390922	0.348406	1.12203	4	0.324649	0.977695
Q8VEL9_RRGS(1)MPVPYK	WT_NT-TS_NT	-0.54987	0.487325	-1.12834	4	0.322269	0.977695
Q8VEL9_S(0.001)RS(0.999)CHDLSVL	WT_NT-TS_NT	1.53663	0.692955	2.2175	5	0.0773715	0.977695
Q8VH51_DKS(1)PVREPIDNLTPEER	WT_NT-TS_NT	-0.207692	0.740107	-0.280624	7	0.787111	0.977695
Q8VH51_Y(0.003)RS(0.996)PY(0.001)SGPK	WT_NT-TS_NT	-0.0168476	0.284803	-0.0591553	3	0.956548	0.991368
Q8VHI6_LSQSVHHGASSEGS(0.011)LS(0.988)PDTR	WT_NT-TS_NT	-0.0412577	0.374084	-0.11029	6	0.915776	0.991368
Q8VHW2_AGGGAGGS(1)GGS(1)GPSAILR	WT_NT-TS_NT	-0.0677092	0.472936	-0.143168	3	0.895233	0.991368
Q8VI36_T(0.002)GS(0.036)S(0.85)S(0.112)PPGGLSK	WT_NT-TS_NT	0.040929	0.51624	0.0792829	5	0.939883	0.991368
Q91V14_EIQSITDESRGS(1)IR	WT_NT-TS_NT	-2.16364	1.0007	-2.16211	6	0.0738611	0.977695
Q91V14_NKGPS(1)PVSSEGIK	WT_NT-TS_NT	-0.15126	0.399872	-0.37827	4	0.724449	0.977695
Q91V36_EREDES(1)EDESDILEESPCGR	WT_NT-TS_NT	-0.174669	0.519791	-0.336037	4	0.753731	0.977695
Q91V36_IFSNALPDDLRS(1)PIR	WT_NT-TS_NT	-0.223237	0.447658	-0.498678	5	0.639166	0.977695
Q91V36_YS(1)EVSFLELDK	WT_NT-TS_NT	-0.107014	0.747723	-0.14312	4	0.893116	0.991368
Q91V92_TAS(0.999)FS(0.001)ESR	WT_NT-TS_NT	0.195719	0.566655	0.345393	6	0.741586	0.977695
Q91VK4_AAASGPASASAPAAEILLT(1)PAR	WT_NT-TS_NT	0.0987864	0.187318	0.527372	6	0.616858	0.977695
Q91VM5_DVYLS(1)PR	WT_NT-TS_NT	0.0782029	0.435375	0.179622	7	0.862538	0.990582
Q91VN4_LSES(1)VVNR	WT_NT-TS_NT	-0.161584	0.269541	-0.599476	4	0.581158	0.977695
Q91W39_MNT(0.004)APSRPS(0.992)PT(0.004)R	WT_NT-TS_NT	-0.0749688	0.323643	-0.231641	5	0.825999	0.984185
Q91W92_RSDS(1)LLSFR	WT_NT-TS_NT	0.239622	0.291047	0.823313	6	0.441818	0.977695
Q91WG7_EGASSSEPNVSDYNS(1)DNAAK	WT_NT-TS_NT	0.327829	0.218022	1.50365	6	0.183367	0.977695
Q91WK0_RGS(1)GDTSSLIDPDTSLSELR	WT_NT-TS_NT	-0.87765	0.464309	-1.89023	5	0.117326	0.977695
Q91X56_S(0.001)PS(0.999)AAGPSGGGLR	WT_NT-TS_NT	0.194293	0.864585	0.224725	3	0.83663	0.985278
Q91XM9_AIS(1)LEGEPR	WT_NT-TS_NT	-0.640343	0.469438	-1.36406	7	0.214783	0.977695
Q91XM9_GPELVHVS(1)EK	WT_NT-TS_NT	-0.238585	0.675551	-0.35317	6	0.736038	0.977695
Q91XM9_HYS(1)PVECDK	WT_NT-TS_NT	-0.641956	1.48003	-0.433746	6	0.679635	0.977695
Q91XM9_YQDEDGPHDHS(1)LPR	WT_NT-TS_NT	-0.441897	0.549977	-0.803482	5	0.458175	0.977695
Q91XU0_RLS(0.865)ES(0.104)S(0.031)ALK	WT_NT-TS_NT	-0.11901	0.261399	-0.455282	3	0.679837	0.977695
Q91XV3_AEGAGT(0.007)EEEGT(0.993)PKES(1)EPQAAADATEVK	WT_NT-TS_NT	-0.17351	0.762509	-0.227552	7	0.826498	0.984185
Q91XV3_AGEAS(1)AESTGAADGAAPEEGEAK	WT_NT-TS_NT	0.919933	1.2199	0.754102	7	0.475385	0.977695
Q91XV3_AGEASAES(0.993)T(0.007)GAADGAAPEEGEAK	WT_NT-TS_NT	-0.520233	1.26665	-0.410717	5	0.698289	0.977695
Q91XV3_APAPAAPAAAEPQAEAPAAAAS(0.043)S(0.94)EQS(0.017)VAVK	WT_NT-TS_NT	0.335731	0.319541	1.05067	3	0.370578	0.977695
Q91XV3_ETPAASEAPS(0.056)S(0.944)AAK	WT_NT-TS_NT	-2.2775	1.6566	-1.37481	4	0.241177	0.977695
Q91XV3_KAEGAGT(1)EEEGT(1)PK	WT_NT-TS_NT	0.333716	0.939051	0.355376	7	0.732776	0.977695
Q91XV3_KAEGAGT(1)EEEGT(1)PKES(0.998)EPQAAADAT(0.002)EVK	WT_NT-TS_NT	3.37608	1.88033	1.79547	7	0.115648	0.977695
Q91XV3_KTEAPAAAGPEAKS(0.998)DAAPAAS(0.001)DSK	WT_NT-TS_NT	0.102898	0.513847	0.200251	5	0.849174	0.987943
Q91XV3_PSSAEPAPS(0.001)S(0.007)KET(0.992)PAAS(0.001)EAPSSAAK	WT_NT-TS_NT	-0.495815	0.588164	-0.842989	5	0.437691	0.977695
Q91XV3_S(1)EGAAEEQPEPAPAPEQEAAAPGPAAGGEAPK	WT_NT-TS_NT	0.0492594	0.745992	0.0660321	7	0.949199	0.991368
Q91XV3_SDAAPAAS(0.111)DS(0.242)KPS(0.905)S(0.742)AEPAPSSK	WT_NT-TS_NT	0.272928	0.529594	0.515354	4	0.633479	0.977695
Q91XV3_SDAAPAAS(1)DSKPSSAEPAPSSK	WT_NT-TS_NT	0.398696	0.779344	0.511579	7	0.624684	0.977695
Q91Y86_TAGT(0.019)S(0.952)FMMT(0.029)PYVVTR	WT_NT-TS_NT	-0.0152743	0.692315	-0.0220626	5	0.983251	0.994549
Q91Y86_TAGTSFMMT(1)PYVVTR	WT_NT-TS_NT	-0.0931822	0.785899	-0.118568	6	0.909488	0.991368
Q91YM2_AGS(1)PLCNSNLQDSEEDVEPPSYHLFR	WT_NT-TS_NT	-0.401212	0.527475	-0.760628	4	0.489248	0.977695
Q91YM2_PRNEEENIY(0.999)S(0.001)VPHDSTQGK	WT_NT-TS_NT	0.33316	0.503173	0.662119	4	0.544095	0.977695
Q91YM2_TSFSVGS(1)DDELGPIRK	WT_NT-TS_NT	0.996752	0.402297	2.47765	6	0.0479579	0.977695
Q91Z67_ELEGPIYS(1)R	WT_NT-TS_NT	0.38441	0.218065	1.76283	5	0.138219	0.977695
Q91Z67_STVS(1)ETFMSK	WT_NT-TS_NT	0.506102	0.52639	0.961459	3	0.407248	0.977695
Q91Z67_TSPVVAPTSEPS(0.169)S(0.827)PLHT(0.003)QLLK	WT_NT-TS_NT	1.08222	0.48766	2.21921	4	0.0906923	0.977695
Q91ZU6_LLDPEDVDVS(0.002)S(0.998)PDEK	WT_NT-TS_NT	0.0549827	0.317878	0.172968	5	0.869461	0.990582
Q91ZU6_S(0.068)FS(0.932)EDVISHK	WT_NT-TS_NT	-0.463858	0.395348	-1.17329	4	0.305777	0.977695
Q91ZV8_VY(0.001)T(0.022)AEAAS(0.071)FS(0.906)DMMDVVYVAQMIQK	WT_NT-TS_NT	-0.459406	1.64639	-0.279038	5	0.791389	0.977695
Q91ZW3_GGPEGGAAPAAPCAAGSGPADTEMEEVFDHGS(1)PGK	WT_NT-TS_NT	-0.423038	0.618102	-0.684414	5	0.524141	0.977695
Q91ZX7_MLT(0.082)PPLLLLLPLLS(0.918)ALVS(0.083)GAT(0.909)MDAPKT(0.257)CS(0.751)PK	WT_NT-TS_NT	-1.1476	1.05318	-1.08966	3	0.355565	0.977695
Q91ZX7_MLT(0.246)PPLLLLLPLLS(0.753)ALVS(0.08)GAT(0.852)MDAPKT(0.297)CS(0.771)PK	WT_NT-TS_NT	-1.1476	1.05318	-1.08966	3	0.355565	0.977695
Q920B0_S(0.965)GS(0.977)LES(0.057)QS(0.001)HLLSEMDSDK	WT_NT-TS_NT	1.00572	0.309029	3.25444	3	0.04733	0.977695
Q920I9_LPPHS(0.859)T(0.141)IRR	WT_NT-TS_NT	0.751	0.726979	1.03304	5	0.348939	0.977695
Q920I9_TYQVPPVQPAS(0.995)PGS(0.005)HNALK	WT_NT-TS_NT	0.248412	0.989325	0.251092	6	0.810121	0.978804
Q920Q8_S(0.019)LS(0.981)FEMQPDELLEK	WT_NT-TS_NT	-1.54783	0.478067	-3.23769	3	0.0479351	0.977695
Q920R0_DS(1)PEILSR	WT_NT-TS_NT	0.262902	0.272761	0.963852	6	0.372342	0.977695
Q921C1_DTTDELS(1)VVEAK	WT_NT-TS_NT	0.604928	0.310838	1.94612	5	0.109211	0.977695
Q921C5_GRRS(1)PVLLPK	WT_NT-TS_NT	0.38036	0.432763	0.878911	3	0.444159	0.977695
Q921F2_LPNSKQS(1)PDEPLR	WT_NT-TS_NT	0.0993777	0.342509	0.290147	6	0.781471	0.977695
Q921Q7_ALPLS(1)PAQELQR	WT_NT-TS_NT	0.096283	0.454895	0.21166	4	0.84272	0.986955
Q922J3_TASESISNLSEAGS(1)VK	WT_NT-TS_NT	0.0166189	0.361618	0.045957	5	0.965124	0.992719
Q922S4_RPEAVQNT(0.002)S(0.998)VDASEDQK	WT_NT-TS_NT	0.218501	0.702001	0.311255	5	0.768166	0.977695
Q922U1_GDDDEES(1)DEEAVKK	WT_NT-TS_NT	0.880356	0.582214	1.51208	4	0.205052	0.977695
Q923D5_GATAVPQRRS(0.069)EDDS(0.931)AVPVAK	WT_NT-TS_NT	0.0727466	0.308638	0.235702	5	0.823014	0.982997
Q924A2_T(0.002)QS(0.996)LS(0.002)ALPK	WT_NT-TS_NT	0.52675	0.125775	4.18802	4	0.0138286	0.977695
Q924K8_HAELS(0.993)GS(0.007)PLK	WT_NT-TS_NT	-0.0322582	0.253258	-0.127373	4	0.904792	0.991368
Q925T6_RQS(1)IPEEFK	WT_NT-TS_NT	0.285566	0.436773	0.653809	6	0.537472	0.977695
Q925T6_SNT(1)LPSDVGR	WT_NT-TS_NT	0.0877157	0.545942	0.160668	5	0.878644	0.991368
Q93092_TIVMGAS(1)FR	WT_NT-TS_NT	-0.264543	0.339661	-0.778845	6	0.465669	0.977695
Q99104_AIS(1)PTSATSSGR	WT_NT-TS_NT	0.378207	0.298042	1.26898	7	0.245014	0.977695
Q99J09_KDT(1)PPPLVPPAAR	WT_NT-TS_NT	-0.227293	0.330478	-0.68777	6	0.517289	0.977695
Q99J36_ATTAQQS(1)PQPVAGK	WT_NT-TS_NT	0.260049	0.346577	0.750336	7	0.47751	0.977695
Q99J36_DQQPS(1)GS(1)EGEDDDAEAALKK	WT_NT-TS_NT	-0.219245	0.406249	-0.539683	5	0.612573	0.977695
Q99J45_S(0.998)EGES(0.002)QT(0.027)VVS(0.137)S(0.235)GS(0.601)DPK	WT_NT-TS_NT	0.830495	0.490488	1.6932	6	0.14136	0.977695
Q99JF8_EDT(1)DQEEKAS(1)NEDVTK	WT_NT-TS_NT	0.651646	0.92077	0.707718	4	0.518177	0.977695
Q99JF8_EDTDQEEKAS(1)NEDVTK	WT_NT-TS_NT	-0.728564	0.567439	-1.28395	7	0.240021	0.977695
Q99JF8_PGVTST(0.918)S(0.082)DSEDEDDQEGEK	WT_NT-TS_NT	-1.04753	1.64089	-0.638391	4	0.557938	0.977695
Q99JG2_PRES(1)PPLLPLGT(1)PC	WT_NT-TS_NT	-0.185221	0.651234	-0.284416	7	0.784322	0.977695
Q99JP6_SQS(1)ADTPGPTER	WT_NT-TS_NT	0.232348	0.321513	0.72267	5	0.50226	0.977695
Q99JP7_LPSSSSEMGSQDGS(1)PLR	WT_NT-TS_NT	0.118836	0.431116	0.275647	3	0.800716	0.977695
Q99JX3_ADASSLTVDVT(0.002)S(0.998)PASK	WT_NT-TS_NT	-0.544121	0.396788	-1.37131	6	0.219351	0.977695
Q99K01_VQGTGVT(1)PPPTPLGTR	WT_NT-TS_NT	-0.357239	0.340214	-1.05004	7	0.328593	0.977695
Q99KG3_GLVAAYSGES(0.001)DS(0.999)EEEQER	WT_NT-TS_NT	0.0121894	0.356249	0.0342158	4	0.974344	0.994549
Q99KH8_AHS(1)PVQSGLPGMQNLK	WT_NT-TS_NT	0.0816316	0.250409	0.325992	5	0.757632	0.977695
Q99KN9_AS(1)PDQNASTHTPQSSAK	WT_NT-TS_NT	0.662818	0.535834	1.23698	4	0.283752	0.977695
Q99KX1_LAIQGPEDS(0.998)PS(0.002)R	WT_NT-TS_NT	0.0331677	0.352402	0.0941191	7	0.927652	0.991368
Q99KY4_EPETGLDNT(0.004)S(0.996)PK	WT_NT-TS_NT	0.595014	0.712598	0.834991	3	0.464995	0.977695
Q99L43_AETAPLPTSVDDT(1)PEVLNR	WT_NT-TS_NT	-0.108584	0.283381	-0.383173	4	0.721084	0.977695
Q99L43_EDAPPEDKES(1)ESEAK	WT_NT-TS_NT	0.67358	0.95021	0.708875	6	0.504999	0.977695
Q99L43_ESESEAKLDGETAS(1)DSESR	WT_NT-TS_NT	0.173015	1.34522	0.128614	5	0.902676	0.991368
Q99L43_VVREDAPPEDKES(0.08)ES(0.92)EAK	WT_NT-TS_NT	-0.377128	1.10093	-0.342554	5	0.745865	0.977695
Q99LD4_EGS(1)QGELTPANSQSR	WT_NT-TS_NT	0.368427	0.444884	0.828141	5	0.445306	0.977695
Q99LG1_IQQQAGTVPHS(0.002)QEEDS(0.995)QEEEEDVS(0.002)S(0.002)R	WT_NT-TS_NT	-0.123947	0.449263	-0.27589	6	0.791888	0.977695
Q99LH9_GLS(0.606)DHAS(0.394)LDGQELGAQSR	WT_NT-TS_NT	0.440724	0.579659	0.760317	5	0.481359	0.977695
Q99M51_RKPS(0.983)VPDT(0.016)AS(0.001)PADDSFVDPGER	WT_NT-TS_NT	-0.337784	0.44331	-0.761959	4	0.488536	0.977695
Q99MP8_SREQSESVNTAPES(1)PSK	WT_NT-TS_NT	0.560355	0.62968	0.889905	4	0.423803	0.977695
Q99MR1_IS(0.777)S(0.223)PPGPPGDLEDEEGLK	WT_NT-TS_NT	-0.134453	0.446309	-0.301254	4	0.778232	0.977695
Q99NE5_ASQS(0.007)S(0.993)LESSSGPPCIR	WT_NT-TS_NT	0.0445789	0.668943	0.0666408	5	0.94945	0.991368
Q99NE5_GRS(1)QDYPDRLEK	WT_NT-TS_NT	-0.187915	0.596821	-0.31486	6	0.76353	0.977695
Q99NE5_LQTHDESSLPLPQPS(1)PFMPR	WT_NT-TS_NT	-0.968898	0.644561	-1.50319	5	0.193111	0.977695
Q99NE5_MERPSISVIS(1)PTSPGALK	WT_NT-TS_NT	0.947472	0.693783	1.36566	6	0.221024	0.977695
Q99NE5_S(1)LDEIHPTR	WT_NT-TS_NT	-0.859903	0.578494	-1.48645	6	0.187713	0.977695
Q99NF2_MYS(1)VDGVSDDVPIR	WT_NT-TS_NT	-0.495861	0.35118	-1.41198	4	0.230807	0.977695
Q99NF2_SWS(0.996)DPT(0.004)PMK	WT_NT-TS_NT	0.743817	0.159228	4.67139	4	0.00950849	0.977695
Q99P31_LLQTCFS(0.011)S(0.988)PT(0.001)DDSMDR	WT_NT-TS_NT	0.577575	0.40399	1.42968	6	0.202748	0.977695
Q99P72_EAEEKLPS(1)DTEK	WT_NT-TS_NT	0.741878	0.323784	2.29128	4	0.0837393	0.977695
Q99P72_LPEDDEPPARPPAPAGAS(1)PLAEPAAPPSTPAAPK	WT_NT-TS_NT	-0.59814	0.603137	-0.991716	7	0.354371	0.977695
Q99P72_LSTEPS(1)PEFSNYSEIAK	WT_NT-TS_NT	-0.281659	0.527288	-0.534165	7	0.609764	0.977695
Q99P72_MEDIDQSSLVSSSADS(1)PPRPPPAFK	WT_NT-TS_NT	-1.29004	1.48082	-0.871166	4	0.432828	0.977695
Q99P72_RRGS(0.01)GS(0.031)VDET(0.959)LFALPAASEPVIPSSAEK	WT_NT-TS_NT	-3.36552	3.05453	-1.10181	3	0.351007	0.977695
Q99P72_RRGS(0.959)GS(0.959)VDET(0.082)LFALPAASEPVIPSSAEK	WT_NT-TS_NT	-1.07159	0.581927	-1.84146	3	0.162802	0.977695
Q99P72_VVKEDGVMS(1)PEK	WT_NT-TS_NT	0.46753	0.193521	2.41591	6	0.0521523	0.977695
Q99PI5_LPAYLATS(0.999)PIPT(0.001)EDQFFK	WT_NT-TS_NT	-0.847123	0.885827	-0.956307	3	0.409467	0.977695
Q99PT1_S(1)IQEIQELDKDDESLRK	WT_NT-TS_NT	-0.404207	0.375775	-1.07566	5	0.331221	0.977695
Q99PU8_GGS(1)FEMTDDDSAIR	WT_NT-TS_NT	0.0938888	0.538501	0.174352	4	0.870058	0.990582
Q9CPQ3_AAAVAAAGAGEPLS(1)PEELLPK	WT_NT-TS_NT	-0.869501	1.7746	-0.489971	7	0.639136	0.977695
Q9CPS8_LHESEEAFIPDDS(0.023)S(0.092)QY(0.204)RT(0.699)PS(0.982)PGEQQQVQEVK	WT_NT-TS_NT	-1.19339	0.627364	-1.90224	3	0.153293	0.977695
Q9CQS8_PGPTPSGTNVGSS(0.001)GRS(0.998)PSK	WT_NT-TS_NT	-0.351784	0.522796	-0.67289	4	0.537891	0.977695
Q9CR25_PALPLPVGS(0.981)PS(0.015)S(0.004)QPESLER	WT_NT-TS_NT	0.818406	0.666715	1.22752	3	0.307163	0.977695
Q9CR29_AALLAQYADVT(1)DEEDEADKK	WT_NT-TS_NT	-0.869554	0.54141	-1.60609	4	0.183528	0.977695
Q9CR73_GGGERYNIPDPQS(1)R	WT_NT-TS_NT	-0.169546	3.46637	-0.0489117	4	0.963335	0.992719
Q9CR86_DRS(1)PS(1)PLRGNVVPS(0.998)PLPT(0.002)R	WT_NT-TS_NT	-0.743889	0.452598	-1.6436	4	0.175605	0.977695
Q9CR86_GNVVPS(1)PLPTR	WT_NT-TS_NT	-0.720419	0.290522	-2.47974	7	0.0422261	0.977695
Q9CR86_TFS(1)ATVR	WT_NT-TS_NT	-0.52892	0.31278	-1.69103	7	0.134673	0.977695
Q9CSU0_LSMEDS(0.044)KS(0.956)PPPK	WT_NT-TS_NT	0.0578723	0.232069	0.249376	6	0.811388	0.978804
Q9CT10_RSAGS(0.001)SSPEAGEDS(0.999)DHEDGNYCPPVK	WT_NT-TS_NT	-0.0165611	0.378337	-0.0437735	3	0.967836	0.993323
Q9CT10_S(0.001)PS(0.999)ESAEETHTLEEK	WT_NT-TS_NT	0.133509	0.449446	0.297053	4	0.781213	0.977695
Q9CT10_S(0.993)PS(0.007)ESAEETHTLEEK	WT_NT-TS_NT	0.2182	0.37823	0.576897	4	0.594921	0.977695
Q9CW07_S(0.019)FS(0.981)LPADPILQAAK	WT_NT-TS_NT	0.89792	0.620855	1.44626	4	0.22164	0.977695
Q9CW46_AADVSVTHRPPLS(1)PEAEAEAETPETVDR	WT_NT-TS_NT	0.870022	0.868768	1.00144	6	0.355274	0.977695
Q9CWE0_AS(0.003)S(0.997)FADMMGILK	WT_NT-TS_NT	0.679455	0.516554	1.31536	5	0.245476	0.977695
Q9CWU4_LLPEGEETVES(1)DDDKDER	WT_NT-TS_NT	0.122812	0.155186	0.791383	6	0.458853	0.977695
Q9CWZ7_KKS(1)PAT(1)PQAKPDGAAGMAAEEEEDEYSGGLC	WT_NT-TS_NT	-1.11864	0.979449	-1.14211	6	0.296927	0.977695
Q9CY58_DELTES(1)PK	WT_NT-TS_NT	0.175904	0.27369	0.642711	6	0.544174	0.977695
Q9CY58_S(0.004)KS(0.995)EEAHAEDSVMDHHFR	WT_NT-TS_NT	2.17013	1.08921	1.99238	5	0.102936	0.977695
Q9CYI0_ELES(1)SEEGGSAEER	WT_NT-TS_NT	-0.660312	0.348515	-1.89464	4	0.131046	0.977695
Q9CYR6_ELLLEIGES(1)VNLGVVQTAYANGSSTR	WT_NT-TS_NT	0.57036	1.04216	0.547289	5	0.607712	0.977695
Q9CYT6_AQGQIRS(1)PTK	WT_NT-TS_NT	0.61418	0.95089	0.6459	5	0.546814	0.977695
Q9CYT6_THT(0.006)PS(0.413)PT(0.583)S(0.998)PK	WT_NT-TS_NT	1.67115	2.91705	0.572892	4	0.597384	0.977695
Q9CYZ2_MDSASQDINLNS(1)PNK	WT_NT-TS_NT	-0.368735	0.437375	-0.843064	6	0.431511	0.977695
Q9CZ00_TPVAEEEEEVGIPIPAPGFLQVT(1)ER	WT_NT-TS_NT	0.381832	0.20464	1.86587	5	0.121054	0.977695
Q9CZ44_RRHS(1)GQDVHVVLK	WT_NT-TS_NT	-0.226452	0.691326	-0.327562	5	0.756514	0.977695
Q9CZ44_S(1)PNELVDDLFK	WT_NT-TS_NT	-1.95248	1.09426	-1.7843	5	0.134449	0.977695
Q9CZV8_VHAYFAPVT(1)PPPSVGGSR	WT_NT-TS_NT	0.430764	0.319963	1.34629	5	0.236019	0.977695
Q9CZW5_AS(1)PALGSGHHDGSGDSLEMSSLDR	WT_NT-TS_NT	-0.00716858	0.919472	-0.00779641	7	0.993997	0.996729
Q9D032_NS(1)PNNISGISNPPGTPR	WT_NT-TS_NT	0.22397	0.510953	0.438338	3	0.690787	0.977695
Q9D074_EDADS(0.999)PT(0.001)EDGEKPR	WT_NT-TS_NT	0.222094	0.298086	0.745065	3	0.510292	0.977695
Q9D0F4_IGELGAPEVWGLS(1)PK	WT_NT-TS_NT	-0.406429	0.596282	-0.681605	4	0.532909	0.977695
Q9D0L7_S(1)AEDLTDGSYDDILNAEQLK	WT_NT-TS_NT	-1.55128	0.713484	-2.17423	4	0.0953578	0.977695
Q9D0L8_ASVASDPES(1)PPGGNEPAAASGQR	WT_NT-TS_NT	-0.31543	0.331004	-0.952948	5	0.384379	0.977695
Q9D0L8_EFGEDLVEQNSSYVQDS(0.998)PS(0.002)K	WT_NT-TS_NT	0.396188	0.793191	0.499486	3	0.65177	0.977695
Q9D0L8_GDVS(1)EDEPSLGR	WT_NT-TS_NT	0.015797	0.307261	0.0514124	4	0.961462	0.992719
Q9D0V7_KLS(1)GDQITLPTTVDYSSVPK	WT_NT-TS_NT	0.260347	0.705182	0.369192	5	0.727104	0.977695
Q9D1C2_PLFGSIFS(1)PK	WT_NT-TS_NT	-0.801472	0.739793	-1.08337	3	0.357944	0.977695
Q9D1E6_YEIS(1)PEAYER	WT_NT-TS_NT	-0.338325	0.199525	-1.69565	7	0.133773	0.977695
Q9D1F4_AATATRPPGPPPAPQPPS(1)PAPS(1)PPPRPALAR	WT_NT-TS_NT	0.674566	0.615264	1.09638	4	0.334487	0.977695
Q9D1L0_RAPAAQPPAAAAPSAVGS(1)PAAAPR	WT_NT-TS_NT	-0.205845	0.28931	-0.711504	6	0.503482	0.977695
Q9D1N4_LLLPT(1)LS(0.997)S(0.989)LAFLPT(0.014)VS(0.228)IAT(0.771)KR	WT_NT-TS_NT	0.0430228	0.592757	0.0725809	5	0.944954	0.991368
Q9D1T0_S(1)DAGISSADAPR	WT_NT-TS_NT	-0.355319	0.426654	-0.832803	6	0.436843	0.977695
Q9D1T0_SDAGIS(0.111)S(0.889)ADAPRK	WT_NT-TS_NT	0.873635	0.641137	1.36263	4	0.244672	0.977695
Q9D219_IPVEGPLS(0.998)PS(0.002)R	WT_NT-TS_NT	0.322762	0.516636	0.624737	5	0.559543	0.977695
Q9D219_PLDRES(1)PGVENK	WT_NT-TS_NT	0.2109	0.304696	0.692164	6	0.514714	0.977695
Q9D2P8_HQPAAS(1)PVVVR	WT_NT-TS_NT	0.229096	0.910147	0.251714	5	0.811281	0.978804
Q9D2P8_S(1)PLMPAK	WT_NT-TS_NT	-0.20641	0.524667	-0.393412	3	0.720307	0.977695
Q9D394_ELDDISLT(1)PDPEPTHEDPNYLMANER	WT_NT-TS_NT	-1.02411	0.345588	-2.96339	4	0.041415	0.977695
Q9D394_SALT(1)PPTDMPTPTTDK	WT_NT-TS_NT	0.151342	0.699511	0.216354	6	0.83588	0.985278
Q9D3A9_RFVQWQS(0.001)S(0.999)I	WT_NT-TS_NT	-0.825191	0.89484	-0.922167	4	0.40863	0.977695
Q9D415_AMGDEDS(1)GDS(1)DTSPKPSPK	WT_NT-TS_NT	-0.118917	0.554228	-0.214563	3	0.843865	0.986955
Q9D415_AMGDEDSGDSDT(0.012)S(0.988)PKPSPK	WT_NT-TS_NT	0.037801	0.279858	0.135072	4	0.899079	0.991368
Q9D415_GCS(1)QDDECVSLR	WT_NT-TS_NT	0.0985948	0.293034	0.336462	5	0.750184	0.977695
Q9D415_SLDSLDPAGLLT(0.003)S(0.997)PK	WT_NT-TS_NT	0.41921	1.18531	0.35367	5	0.73801	0.977695
Q9D4C9_RSQS(1)VVEAGTLK	WT_NT-TS_NT	-0.412681	0.302984	-1.36206	6	0.222096	0.977695
Q9D5V6_LS(0.027)AGAAPS(0.125)EES(0.844)PERPVEPT(0.003)EEQQQQPPT(0.001)EDPQFLHQAK	WT_NT-TS_NT	0.447436	0.612374	0.730659	3	0.517879	0.977695
Q9D5V6_T(1)PPVVIK	WT_NT-TS_NT	0.0859854	0.280034	0.307053	6	0.769181	0.977695
Q9D6F9_INVYYNEAT(1)GGNYVPR	WT_NT-TS_NT	0.663648	0.61948	1.0713	5	0.332999	0.977695
Q9D6W8_T(0.003)LS(0.997)GEEEAESVGVSSR	WT_NT-TS_NT	0.0984274	0.286843	0.343141	5	0.745449	0.977695
Q9D6Z1_EELAS(1)DLEEMATSSAK	WT_NT-TS_NT	-0.986398	0.339156	-2.90839	3	0.0620779	0.977695
Q9D6Z1_EEVAS(1)EPEEAASPTTPK	WT_NT-TS_NT	-0.0752257	0.638476	-0.117821	7	0.909519	0.991368
Q9D6Z1_S(0.585)S(0.585)PKEEVAS(0.83)EPEEAAS(1)PTTPKK	WT_NT-TS_NT	0.0699763	1.03399	0.0676763	5	0.948666	0.991368
Q9D787_QDIITLQDPT(1)NLDK	WT_NT-TS_NT	0.00623338	0.835964	0.00745652	3	0.994519	0.996729
Q9D7P6_RAAS(1)ALLLR	WT_NT-TS_NT	0.638197	0.291187	2.1917	6	0.0709081	0.977695
Q9D7V2_AHRPSAPS(1)PPPR	WT_NT-TS_NT	-1.01732	1.88247	-0.540415	6	0.608371	0.977695
Q9D898_AFHAALRNS(1)PINTK	WT_NT-TS_NT	-0.212463	0.953885	-0.222734	7	0.830102	0.984644
Q9D8Y0_ADLNQGIGEPQS(0.001)PS(0.999)RR	WT_NT-TS_NT	-0.894648	0.847529	-1.0556	5	0.339466	0.977695
Q9D8Y0_RADLNQGIGEPQS(1)PSRR	WT_NT-TS_NT	-1.42572	0.960657	-1.48411	5	0.197901	0.977695
Q9DA69_KVS(1)EEMEDHR	WT_NT-TS_NT	-1.30935	1.00514	-1.30265	3	0.283671	0.977695
Q9DB52_HGLLLPAS(1)PVR	WT_NT-TS_NT	0.484246	0.384007	1.26103	5	0.262935	0.977695
Q9DB52_RIDFIPVS(0.001)PAPS(0.992)PT(0.007)R	WT_NT-TS_NT	-0.225826	0.659417	-0.342463	5	0.745929	0.977695
Q9DBC3_ASATSLS(0.007)GS(0.927)DS(0.066)ETEGK	WT_NT-TS_NT	-0.233812	0.308998	-0.756677	4	0.491365	0.977695
Q9DBC7_T(0.01)DS(0.99)REDEISPPPPNPVVK	WT_NT-TS_NT	0.320764	0.555915	0.577003	6	0.584921	0.977695
Q9DBC7_T(0.903)DS(0.929)REDEIS(0.168)PPPPNPVVK	WT_NT-TS_NT	0.326039	0.508594	0.64106	3	0.567095	0.977695
Q9DBC7_TDSREDEIS(1)PPPPNPVVK	WT_NT-TS_NT	-0.124243	0.499574	-0.248698	7	0.810733	0.978804
Q9DBD5_AAAVLSGAS(0.004)AGS(0.995)PAGAPGGPGGLSAVGSGPR	WT_NT-TS_NT	0.476087	0.586155	0.81222	5	0.453584	0.977695
Q9DBJ3_SIS(0.988)T(0.012)VDLTEK	WT_NT-TS_NT	1.73293	0.977303	1.77318	4	0.15088	0.977695
Q9DBN4_HPASAQSTPSSTPHAS(1)PK	WT_NT-TS_NT	-2.2978	1.62206	-1.41659	6	0.206367	0.977695
Q9DBS2_DT(0.002)VDS(0.997)AGT(0.001)SPTAVLAAGEDAGAGRPGAGTPLR	WT_NT-TS_NT	0.988464	0.906183	1.0908	5	0.325115	0.977695
Q9DBS2_DT(0.007)VDS(0.993)AGT(0.014)S(0.947)PT(0.039)AVLAAGEDAGAGRPGAGTPLR	WT_NT-TS_NT	-1.17042	1.27218	-0.920005	6	0.393055	0.977695
Q9DBS2_DTVDSAGT(0.045)S(0.789)PT(0.166)AVLAAGEDAGAGRPGAGT(1)PLR	WT_NT-TS_NT	-0.916996	0.736642	-1.24483	5	0.268357	0.977695
Q9DC11_GS(1)GHPAYAEVEPVGEK	WT_NT-TS_NT	0.113202	0.281133	0.402663	6	0.701151	0.977695
Q9DCB1_VEEAQRTES(1)IEK	WT_NT-TS_NT	0.0542823	0.636601	0.0852689	4	0.936145	0.991368
Q9DCB4_SES(1)LDEEEK	WT_NT-TS_NT	0.370655	0.52907	0.700578	6	0.509807	0.977695
Q9DCB4_T(0.012)AS(0.988)FGGITVLTR	WT_NT-TS_NT	-0.0838601	0.706663	-0.118671	6	0.90941	0.991368
Q9DCC8_IVSAQS(1)LAEDDVE	WT_NT-TS_NT	-0.0922929	0.211179	-0.437036	6	0.677375	0.977695
Q9DCL8_T(0.012)S(0.012)AAS(0.976)PPVVPSAEQPRPIVEEELSK	WT_NT-TS_NT	0.871586	0.55391	1.57351	4	0.19071	0.977695
Q9DCP2_S(0.011)PS(0.989)KEPHFTDFEGK	WT_NT-TS_NT	-0.884546	0.343924	-2.57193	4	0.0618528	0.977695
Q9DCU2_AEFPS(0.005)KVS(0.97)T(0.025)R	WT_NT-TS_NT	0.126086	0.29913	0.421511	6	0.688066	0.977695
Q9DD18_S(0.03)AS(0.973)S(0.997)GAEGDVSSEREP	WT_NT-TS_NT	0.269551	1.54803	0.174125	3	0.872854	0.990582
Q9DD18_SASSGAEGDVS(1)S(1)EREP	WT_NT-TS_NT	0.632831	0.65019	0.973302	7	0.362828	0.977695
Q9EPN1_AVPNVDAGSIISDTERS(1)DDGK	WT_NT-TS_NT	-0.393118	1.00204	-0.392318	4	0.71483	0.977695
Q9EPN1_RQFS(1)PGPR	WT_NT-TS_NT	-1.79364	1.90302	-0.942527	6	0.382308	0.977695
Q9EPN1_TPLENVPGNLS(1)PIKDPDR	WT_NT-TS_NT	0.768974	0.431662	1.78143	7	0.118049	0.977695
Q9EPR4_SSLAETLDSTGS(1)LDPQR	WT_NT-TS_NT	0.011917	0.727088	0.01639	4	0.987708	0.994549
Q9EQF6_EMGT(0.001)PLADT(0.99)PT(0.009)RPVTR	WT_NT-TS_NT	-0.123138	0.445314	-0.27652	7	0.790136	0.977695
Q9EQF6_EMGT(1)PLADTPTRPVTR	WT_NT-TS_NT	-0.28136	0.83994	-0.334977	7	0.747457	0.977695
Q9EQH3_PTTQQS(1)PQDEQEK	WT_NT-TS_NT	3.06691	2.4126	1.2712	4	0.272549	0.977695
Q9EQH3_RES(1)PESEGPIYEGLIL	WT_NT-TS_NT	-0.327859	1.48227	-0.221187	6	0.832282	0.985195
Q9EQU5_SAS(1)PGLPK	WT_NT-TS_NT	0.352638	0.264266	1.33441	6	0.230479	0.977695
Q9ER47_ALIQPSQCSPLVNIS(0.001)GPLDHS(0.268)S(0.73)PK	WT_NT-TS_NT	-0.770285	0.868223	-0.887197	4	0.425098	0.977695
Q9ER47_HVS(1)DPGLPGK	WT_NT-TS_NT	0.485673	0.157474	3.08415	6	0.0215484	0.977695
Q9ERA6_KGAAEEADSEDS(1)DAEEKPVK	WT_NT-TS_NT	-0.127595	0.340162	-0.375101	5	0.72297	0.977695
Q9ERR1_S(1)APS(0.002)S(0.997)PT(0.001)LDCEK	WT_NT-TS_NT	1.39453	0.263	5.30242	4	0.00607722	0.977695
Q9ERT9_MEPDNS(1)PRK	WT_NT-TS_NT	1.50106	1.37829	1.08908	6	0.317917	0.977695
Q9ERT9_STLSMS(1)PR	WT_NT-TS_NT	-0.451542	0.511478	-0.882819	7	0.406629	0.977695
Q9ERZ4_KEPVANQDPVS(0.999)PS(0.001)LVQGR	WT_NT-TS_NT	0.0189446	0.289088	0.0655321	6	0.949879	0.991368
Q9ES00_LAGGQTSQPTTPLT(0.002)S(0.998)PQR	WT_NT-TS_NT	0.258082	0.507459	0.508577	3	0.64609	0.977695
Q9ES28_EIKPSEKPVS(1)PK	WT_NT-TS_NT	0.258112	2.2772	0.113346	6	0.913453	0.991368
Q9ES28_KPS(1)DEEFAVRK	WT_NT-TS_NT	-0.39271	0.5909	-0.664597	5	0.535727	0.977695
Q9ES28_MS(1)GFIYQGK	WT_NT-TS_NT	-0.121143	0.410656	-0.294999	7	0.776552	0.977695
Q9ES97_AEHICTYSLS(1)PSELPVASVEK	WT_NT-TS_NT	-1.37726	0.71677	-1.92148	4	0.127055	0.977695
Q9ES97_AESSAATQS(0.002)PS(0.01)VS(0.003)S(0.003)S(0.001)S(0.001)S(0.001)GAEPS(0.908)ALGGGGGS(0.071)PGACPALGAK	WT_NT-TS_NT	1.16036	1.66736	0.695924	3	0.536545	0.977695
Q9ES97_AESSAATQSPSVSSSSSGAEPS(0.004)ALGGGGGS(0.996)PGACPALGAK	WT_NT-TS_NT	1.68245	1.39536	1.20575	5	0.281856	0.977695
Q9ES97_DS(1)PESPFEVIIDK	WT_NT-TS_NT	-0.0177259	0.926086	-0.0191407	6	0.98535	0.994549
Q9ES97_ET(0.003)T(0.003)GGAPT(0.939)MS(0.056)PDLEQEQLTIR	WT_NT-TS_NT	-0.235137	0.459397	-0.511838	4	0.635727	0.977695
Q9ES97_ETTGGAPTMS(1)PDLEQEQLTIR	WT_NT-TS_NT	0.266301	0.30584	0.870719	6	0.417379	0.977695
Q9ES97_SEMCENSEQPQAQPET(0.063)PT(0.937)QK	WT_NT-TS_NT	0.900351	0.478378	1.88209	6	0.108839	0.977695
Q9ES97_SEMCENSEQPQAQPET(0.912)PT(0.088)QK	WT_NT-TS_NT	0.243955	0.4056	0.601466	6	0.569542	0.977695
Q9ESJ4_APS(0.94)PEPPT(0.048)EEVAAET(0.009)NS(0.002)T(0.001)PDDLEAQDALSPETTEEK	WT_NT-TS_NT	0.155966	1.09684	0.142196	3	0.895938	0.991368
Q9ESK9_ECLGRPDS(1)LNEHEGSEK	WT_NT-TS_NT	-0.0240522	0.422214	-0.0569668	4	0.957304	0.991368
Q9ESK9_VSTSQAS(0.999)PQSAASPR	WT_NT-TS_NT	0.555178	0.484424	1.14606	5	0.303642	0.977695
Q9ESN6_VIRS(1)ADVS(0.708)PT(0.284)T(0.008)EGVK	WT_NT-TS_NT	-0.246708	0.443261	-0.556575	7	0.595155	0.977695
Q9ESN6_VIRS(1)ADVS(0.999)PTTEGVK	WT_NT-TS_NT	0.0221358	0.285751	0.0774652	7	0.940421	0.991368
Q9ESN9_TGS(0.001)S(0.999)PTQGIVNK	WT_NT-TS_NT	1.47853	0.721928	2.04802	7	0.0797627	0.977695
Q9EST3_SSS(1)PVGLAK	WT_NT-TS_NT	0.56362	0.234062	2.408	5	0.0610149	0.977695
Q9ESU6_PQQVIQHHPS(1)PR	WT_NT-TS_NT	-0.302263	0.0980914	-3.08144	3	0.0540748	0.977695
Q9ESU6_TKPPPT(0.001)YES(0.998)EEEDK	WT_NT-TS_NT	0.508669	0.42869	1.18657	4	0.301057	0.977695
Q9ET77_SLPVALES(1)DEETGDELK	WT_NT-TS_NT	-0.49275	0.766466	-0.642886	6	0.544069	0.977695
Q9ET80_GT(0.023)T(0.977)PPRS(1)PESSPK	WT_NT-TS_NT	0.0718987	1.12314	0.0640158	6	0.951037	0.991368
Q9JHU2_MELS(0.988)PS(0.012)RAS(1)PGK	WT_NT-TS_NT	0.207082	0.326706	0.633848	6	0.549565	0.977695
Q9JHU2_MELS(1)PSRAS(1)PGK	WT_NT-TS_NT	-0.770723	0.513165	-1.5019	6	0.183804	0.977695
Q9JI99_RNS(1)LTGEEGELVK	WT_NT-TS_NT	0.121912	0.39152	0.311381	6	0.766046	0.977695
Q9JIA7_AKS(1)ELVLAPAPAPAAT(0.412)HS(0.588)PLHR	WT_NT-TS_NT	0.255564	0.205337	1.24461	5	0.268433	0.977695
Q9JIA7_SELVLAPAPAPAAT(0.154)HS(0.846)PLHR	WT_NT-TS_NT	-0.835321	0.472598	-1.76751	6	0.127563	0.977695
Q9JIA7_SELVLAPAPAPAAT(0.85)HS(0.15)PLHR	WT_NT-TS_NT	0.0628958	0.649179	0.0968851	4	0.927478	0.991368
Q9JIS5_GGLS(1)DGEGPPGGRGEAQR	WT_NT-TS_NT	0.0518798	0.264262	0.19632	7	0.849938	0.987943
Q9JIS5_VFS(0.999)VT(0.001)HIK	WT_NT-TS_NT	-0.108921	0.345033	-0.315684	5	0.764994	0.977695
Q9JIX8_S(0.003)QS(0.997)PSPPPLPEDLEK	WT_NT-TS_NT	1.1029	0.898241	1.22784	5	0.274152	0.977695
Q9JIX8_SLS(1)PLSGTTDTK	WT_NT-TS_NT	0.204888	0.733119	0.279475	3	0.798041	0.977695
Q9JIX8_SSSFSEEKGES(1)DDEK	WT_NT-TS_NT	-0.0260916	0.435891	-0.0598581	5	0.954587	0.991368
Q9JJA9_FIPGLNRS(1)LEEEESQL	WT_NT-TS_NT	-0.718207	0.754595	-0.951778	4	0.395106	0.977695
Q9JJC6_MEEPLGS(1)PPAALSALEK	WT_NT-TS_NT	-0.275869	0.570741	-0.483352	3	0.661929	0.977695
Q9JJG0_LDNT(0.004)PAS(0.996)PPRS(0.999)PTEPSDTPIAK	WT_NT-TS_NT	-0.254665	0.350513	-0.726548	5	0.500078	0.977695
Q9JJG0_LDNTPAS(1)PPRS(0.992)PT(0.008)EPSDTPIAK	WT_NT-TS_NT	0.442704	0.605522	0.731112	7	0.488456	0.977695
Q9JJY3_DGDSGS(1)LGSPSASR	WT_NT-TS_NT	-0.0847535	0.242011	-0.350205	7	0.736486	0.977695
Q9JKC6_PAPTVPAAPS(0.012)S(0.987)PDAT(0.001)SEPK	WT_NT-TS_NT	0.241289	0.209721	1.15052	7	0.28771	0.977695
Q9JKC6_PAPTVPAAPS(0.079)S(0.079)PDAT(0.921)S(0.921)EPKGPGDGAEEDESNTGGR	WT_NT-TS_NT	-0.175226	0.331441	-0.52868	7	0.61337	0.977695
Q9JKC6_PAPTVPAAPS(0.44)S(0.559)PDAT(0.032)S(0.969)EPK	WT_NT-TS_NT	-0.141989	0.261235	-0.543528	7	0.603637	0.977695
Q9JKF6_AGIPQHHPPMAQNLQYPDDS(1)DDEK	WT_NT-TS_NT	0.424933	0.649437	0.654311	5	0.541808	0.977695
Q9JKF6_AGPLGGS(0.999)S(0.001)YEEEEEEEGGGGGER	WT_NT-TS_NT	-0.428794	0.746634	-0.574303	4	0.596515	0.977695
Q9JKK1_S(1)MEDPFFVVK	WT_NT-TS_NT	-1.25369	0.858307	-1.46065	6	0.194411	0.977695
Q9JL04_GATADDS(1)GGGS(1)PVLAAK	WT_NT-TS_NT	0.0935368	0.255206	0.366515	5	0.72898	0.977695
Q9JL04_LPEEEPS(1)PK	WT_NT-TS_NT	0.105131	0.309565	0.339609	6	0.745723	0.977695
Q9JL04_SIQT(0.002)S(0.986)PT(0.012)EEGR	WT_NT-TS_NT	0.891682	0.916724	0.972683	5	0.375384	0.977695
Q9JL26_EAAADTSGREEPPT(1)PKS(1)PPK	WT_NT-TS_NT	0.123994	0.304995	0.406545	6	0.698446	0.977695
Q9JL26_PLDQS(1)VEDLSK	WT_NT-TS_NT	0.0214001	0.566736	0.0377603	5	0.97134	0.994268
Q9JLB2_NLDLAS(1)PEEYPK	WT_NT-TS_NT	0.382977	0.408611	0.937265	5	0.391651	0.977695
Q9JLC8_DSAPTTPT(0.044)S(0.9)PT(0.056)EFLTPGLR	WT_NT-TS_NT	0.314642	0.674154	0.466722	4	0.664986	0.977695
Q9JLM8_AQPAPPELNS(0.001)ES(0.001)EDYS(0.998)PSSSETVR	WT_NT-TS_NT	0.25564	0.319904	0.799113	6	0.454687	0.977695
Q9JLM8_IS(0.004)QHGGS(0.982)S(0.012)T(0.001)SLSSTK	WT_NT-TS_NT	-1.1147	1.93996	-0.5746	6	0.586444	0.977695
Q9JLM8_ISQHGGSST(0.003)S(0.987)LS(0.005)S(0.005)TK	WT_NT-TS_NT	0.484851	1.57186	0.308457	4	0.773131	0.977695
Q9JLM8_REES(1)EEGFQIPATITER	WT_NT-TS_NT	0.182207	0.800638	0.227577	6	0.827532	0.984185
Q9JLV5_FLPS(1)PVVIK	WT_NT-TS_NT	0.401632	0.222884	1.80198	6	0.121619	0.977695
Q9JM52_LDS(0.002)S(0.998)PVLSPGNK	WT_NT-TS_NT	-0.967466	0.531984	-1.8186	7	0.111798	0.977695
[truncated: 256 more rows]

## Sheet: present in TS_absent in WT
	Leading.proteins	Phospho..STY..Probabilities	WT_NT.1.1	WT_NT.2.1	WT_NT.3.1	WT_NT.4.1	WT_NT.5.1	COUNT.WT	WT_EGCG.2.1	WT_EGCG.3.1	WT_EGCG.4.1	WT_EGCG.5.1	COUNT.WT_EGCG	WT_EGCG_EE.1.1	WT_EGCG_EE.2.1	WT_EGCG_EE.3.1	WT_EGCG_EE.4.1	WT_EGCG_EE.5.1	COUNT.WT_EGCG_EE	WT_EE.1.1	WT_EE.2.1	WT_EE.3.1	WT_EE.5.1	COUNT.WT_EE	TS_NT.1.1	TS_NT.2.1	TS_NT.3.1	TS_NT.4.1	COUNT.TS	TS_EGCG.2.1	TS_EGCG.3.1	TS_EGCG.4.1	TS_EGCG.5.1	COUNT.TS.EGCG	TS_EGCG_EE.1.1	TS_EGCG_EE.2.1	TS_EGCG_EE.3.1	TS_EGCG_EE.4.1	TS_EGCG_EE.5.1	COUNT.TS_EGCG	TS_EE.1.1	TS_EE.2.1	TS_EE.3.1	TS_EE.4.1	TS_EE.5.1	COUNT.TS.EE
16	A2A690	DSAYIS(0.022)S(0.146)S(0.83)PLGS(0.001)HQVFDFR	NA	NA	NA	NA	NA	0	550920	663640	NA	NA	2	NA	NA	NA	NA	NA	0	NA	NA	727150	2723400	2	1417300	NA	7246400	813940	3	4419800	NA	NA	NA	1	NA	NA	NA	NA	NA	0	NA	NA	1987000	NA	1906600	2
49	A2AG50	VATSAASGGHGS(1)PLR	NA	NA	NA	2330500	NA	1	1907800	1026300	NA	NA	2	1497600	NA	2103500	NA	NA	2	1727900	1919000	1571300	NA	3	2952500	829520	3101300	1349900	4	3279000	1463400	797000	NA	3	1760200	NA	NA	2322800	1787300	3	2083100	2496700	1077400	NA	1849300	4
53	A2AHL1	VHHSGS(1)IQSFK	NA	NA	1785400	NA	NA	1	NA	892940	715390	NA	2	NA	NA	2154300	NA	NA	1	865770	NA	NA	NA	1	1007400	1108300	NA	931380	3	3393500	NA	NA	NA	1	1071500	1644300	NA	NA	NA	2	798000	1457700	NA	NA	NA	2
60	A2AJA9	S(1)WDNILAPGPR	407320	NA	NA	NA	NA	1	520580	NA	791860	448350	3	560250	NA	420730	NA	711860	3	NA	NA	NA	656140	1	566490	NA	NA	693590	2	703280	NA	NA	326950	2	NA	NA	781580	NA	537260	2	NA	NA	NA	NA	NA	0
76	A2ALU4	ARPPEPRPPS(0.961)T(0.039)PAPPVR	NA	NA	NA	NA	NA	0	NA	NA	NA	NA	0	NA	NA	1121200	1405200	NA	2	NA	NA	NA	NA	0	1682800	NA	2905700	NA	2	1894000	NA	NA	NA	1	NA	2195700	1960200	NA	NA	2	839940	1217700	NA	1029800	NA	3
85	A2AN08	HVTLPS(0.718)S(0.282)PR	13949000	NA	NA	NA	NA	1	16445000	15449000	NA	NA	2	NA	NA	NA	14029000	267600	2	NA	NA	NA	338120	1	14969000	12246000	23314000	NA	3	21706000	13440000	NA	NA	2	290050	NA	NA	16110000	10512000	3	NA	NA	NA	14054000	NA	1
98	A2AQ25	HQEETAHAPGQPLHCS(0.031)T(0.081)GS(0.888)PGDVK	NA	NA	NA	NA	1300000	1	1628200	NA	1916800	938640	3	NA	NA	2592100	NA	1303600	2	1854300	3809600	2027400	1686500	4	NA	1421000	4008200	NA	2	5183700	3120700	1901700	1203700	4	NA	2226200	1384500	2093100	NA	3	1858700	1860500	NA	1724100	NA	3
104	A2ARP1	ALQT(0.211)S(0.789)PQPVEGTGLPR	NA	NA	460990	NA	NA	1	NA	NA	NA	NA	0	NA	2689000	1136200	NA	NA	2	992590	NA	2010400	980020	3	1320200	NA	2185500	NA	2	2415600	823320	NA	NA	2	NA	1703000	1270700	NA	NA	2	NA	1572200	965960	NA	NA	2
106	A2ARS0	AGALMARPNS(1)PQSSGSGR	NA	NA	NA	857440	NA	1	NA	NA	1134500	NA	1	NA	1150200	NA	NA	1305400	2	NA	NA	NA	1347100	1	578730	NA	2521000	NA	2	2427300	NA	NA	NA	1	NA	1711100	NA	NA	NA	1	640620	1461500	1168500	719190	NA	4
151	B1AZP2	RS(1)LDRLDS(1)VDMLLPSK	NA	NA	NA	NA	NA	0	859920	NA	NA	NA	1	NA	NA	NA	1566700	1828600	2	NA	1289200	1048500	1336500	3	982710	NA	4275500	783510	3	2666100	NA	NA	1275100	2	804880	NA	2423800	3161900	708590	4	NA	698440	2824900	855320	1833800	4
158	B2RUJ5	LHHYDERS(0.994)DGES(0.025)DS(0.981)PEK	966330	NA	NA	NA	NA	1	6000100	2259400	3816300	NA	3	NA	NA	NA	NA	NA	0	6569700	10951000	NA	NA	2	2323400	5386300	NA	NA	2	6591700	NA	NA	NA	1	NA	2998000	2619600	NA	NA	2	1905800	2371000	112150	NA	1918300	4
159	B2RUJ5	LHHYDERS(0.374)DGES(0.617)DS(0.009)PEK	NA	NA	NA	2181000	NA	1	NA	NA	NA	NA	0	1054800	NA	5442100	NA	NA	2	NA	NA	3660400	NA	1	NA	NA	279690	2377100	2	NA	2825900	NA	NA	1	3106600	NA	NA	NA	NA	1	NA	NA	NA	NA	NA	0
164	B2RUJ5	S(0.981)NS(0.019)QENVEASHPSQDGK	NA	NA	2683800	NA	NA	1	2265900	138560	NA	NA	2	260900	6403500	983790	NA	NA	3	715700	NA	NA	NA	1	1366100	2463200	NA	1089500	3	NA	NA	NA	NA	0	NA	NA	NA	NA	NA	0	NA	NA	NA	NA	NA	0
174	B9EKR1	EVS(0.969)ADVS(0.031)EEENFLTDFK	NA	NA	NA	NA	NA	0	NA	565980	NA	NA	1	NA	NA	NA	NA	NA	0	NA	NA	NA	2712500	1	NA	NA	1439800	1499800	2	NA	NA	NA	NA	0	1348100	NA	NA	2822600	NA	2	NA	1183700	1706500	NA	NA	2
196	D3Z0R2	FVALLS(0.65)LQDT(0.35)EMQR	NA	NA	NA	NA	NA	0	NA	903350	NA	1349300	2	NA	NA	1185400	NA	595080	2	1350500	1781400	NA	NA	2	NA	NA	2166500	1605500	2	NA	1488400	NA	513970	2	1338700	1693700	901540	NA	NA	3	NA	NA	NA	NA	890510	1
217	E9Q8I9	NSDLFTVLS(1)R	NA	NA	NA	NA	NA	0	NA	NA	NA	776820	1	NA	NA	635430	1142900	NA	2	356300	768920	1343400	1090200	4	609760	NA	NA	943850	2	NA	NA	NA	435350	1	750750	NA	NA	850190	1680800	3	NA	1807000	1769800	1443400	NA	3
226	F6SEU4	GLNS(0.008)S(0.992)MDMAR	NA	NA	NA	NA	NA	0	NA	NA	NA	NA	0	NA	NA	NA	730310	265390	2	NA	NA	NA	811750	1	916430	NA	1059700	NA	2	1240300	NA	NA	NA	1	NA	1146500	NA	773810	705720	3	739730	693350	1089600	937480	NA	4
242	F6ZDS4	GAILSEEELAAMS(1)PTAAAVAK	772890	NA	NA	NA	NA	1	NA	NA	NA	NA	0	877750	NA	NA	NA	NA	1	573870	NA	NA	NA	1	956850	NA	NA	1179100	2	NA	NA	NA	1060200	1	903570	NA	NA	1263700	857600	3	165460	NA	1967600	993700	NA	3
250	G3X9K3	S(1)VDIHDSIQPR	1543900	NA	NA	NA	NA	1	1244000	NA	NA	NA	1	1362200	1947900	NA	NA	2249000	3	1337800	1806200	NA	NA	2	4167200	747850	6256800	1431400	4	4167000	NA	NA	NA	1	NA	5440800	967530	3558400	3622000	4	NA	3018700	NA	3477500	2355400	3
251	G3X9K3	TTIPHALLTWRPT(0.003)S(0.003)GEAEPPS(0.96)PS(0.032)AVS(0.001)EK	NA	NA	NA	NA	2010600	1	NA	NA	NA	NA	0	3036300	NA	NA	2039900	3457700	3	NA	NA	NA	2802500	1	1270200	NA	4416800	NA	2	4434600	2214100	3650200	NA	3	NA	NA	3523000	NA	NA	1	NA	NA	NA	NA	864370	1
253	G3XA57	LS(0.002)S(0.005)AHS(0.882)MS(0.111)DLTGSHLSSEK	NA	NA	NA	NA	NA	0	2571500	NA	1314800	NA	2	NA	NA	NA	NA	NA	0	NA	1022500	NA	NA	1	NA	862730	NA	2560800	2	NA	NA	2079300	1222500	2	NA	3209400	NA	2972800	1946100	3	1240900	3460700	NA	NA	1246200	3
262	G5E829	SATS(0.001)S(0.984)S(0.015)PGS(0.998)PLHS(0.002)LETSL	650860	NA	NA	NA	NA	1	NA	NA	NA	NA	0	NA	NA	NA	NA	1898800	1	269340	NA	NA	496910	2	2432700	NA	19233000	1051200	3	5938900	NA	NA	NA	1	NA	NA	NA	NA	1542800	1	231300	NA	828910	NA	2407100	3
302	O08599	S(0.005)S(0.005)AS(0.001)FSTTAVS(0.989)AR	NA	NA	NA	NA	NA	0	NA	1079000	1529600	NA	2	1094000	NA	1936500	NA	2066400	3	NA	NA	1611400	3240500	2	4800600	NA	6746400	2578800	3	NA	NA	NA	NA	0	NA	5168200	NA	NA	NA	1	1182300	NA	3536400	NA	NA	2
306	O08648	PHS(1)PVTAIHR	412660	NA	NA	NA	NA	1	NA	NA	NA	NA	0	847360	NA	NA	NA	NA	1	NA	NA	NA	NA	0	1475800	NA	NA	825890	2	NA	NA	NA	NA	0	NA	981400	NA	NA	NA	1	NA	NA	NA	NA	NA	0
308	O08715	RRS(1)ESSGNLPSVADTR	1169700	NA	NA	NA	NA	1	1935400	NA	1364500	NA	2	NA	NA	NA	NA	NA	0	1110000	2385300	1880500	NA	3	2114300	1144000	6164900	NA	3	4213100	1154400	1712300	992610	4	NA	3285100	NA	1773100	1058300	3	NA	2040200	NA	1498700	921900	3
319	O09044	ATWGDGGDNS(0.989)PS(0.011)NVVSK	NA	NA	NA	NA	NA	0	929180	493010	3240000	1502500	4	494420	NA	2256700	NA	1744700	3	NA	NA	NA	1713700	1	752640	NA	NA	2023600	2	2149200	1752100	NA	NA	2	NA	NA	2679000	NA	NA	1	NA	621030	1632900	1105700	NA	3
323	O35098	NLHQS(0.007)GFS(0.113)LS(0.862)GS(0.018)QADDHIAR	NA	NA	NA	NA	NA	0	NA	NA	NA	NA	0	NA	NA	NA	1670500	1599300	2	NA	2495000	NA	2418100	2	1944200	NA	5003600	877750	3	2668000	NA	2413700	NA	2	NA	2525700	NA	2391900	1443300	3	NA	1983600	NA	2568500	1492600	3
335	O35295	DSLGDFIEHYAQLGPS(0.004)S(0.996)PEQLAAGAEEGGGPR	NA	NA	3025000	NA	NA	1	NA	3071500	NA	1595800	2	6125200	6614800	NA	14398000	5894000	4	NA	NA	NA	4687400	1	NA	NA	22927000	2679400	2	10971000	4669500	29342000	NA	3	1059100	NA	6355000	16013000	NA	3	NA	2879500	9936100	NA	5332500	3
346	O35495	TQS(1)TFDPFEK	NA	NA	NA	NA	NA	0	NA	NA	NA	NA	0	NA	NA	NA	NA	NA	0	NA	1457800	NA	1813600	2	1061300	653050	NA	NA	2	1933800	NA	NA	1047500	2	1314600	1842600	NA	NA	1203300	3	865050	1450200	1414100	1717700	NA	4
359	O35623	S(0.002)LS(0.998)IEIGHEVK	NA	NA	NA	NA	2988400	1	NA	567260	NA	NA	1	1170300	NA	3355400	2559100	1724600	4	NA	NA	3630800	1973000	2	2839200	NA	4247800	NA	2	2374500	3279400	NA	NA	2	NA	NA	NA	2349200	1498900	2	NA	1563500	1685300	2295800	1431800	4
361	O35668	ATHS(0.989)PS(0.01)AREEEGPSGAT	NA	NA	NA	NA	NA	0	357250	NA	NA	NA	1	NA	NA	372040	NA	NA	1	338930	NA	199100	NA	2	314050	599100	184070	305300	4	914300	380640	NA	NA	2	582700	467390	134820	228110	62949	5	555780	234420	NA	NA	NA	2
367	O35737	EGRPSGEAFVELES(1)EDEVK	NA	NA	NA	NA	NA	0	1457300	NA	NA	NA	1	NA	NA	NA	NA	1011200	1	NA	1817500	1095200	771180	3	646400	NA	1201200	NA	2	NA	1642600	2513500	951120	3	792060	NA	2090500	NA	NA	2	NA	NA	NA	NA	NA	0
370	O35874	SEEET(0.054)S(0.892)PLVT(0.054)HQNPAGPVAIAPELESK	NA	NA	NA	10913000	NA	1	16680000	10924000	14862000	10654000	4	NA	5173700	NA	12680000	22850000	3	NA	22102000	NA	19047000	2	NA	3890800	16382000	23392000	3	19261000	20277000	NA	9774500	3	10419000	13232000	NA	25401000	7805400	4	8537900	18002000	NA	NA	NA	2
374	O35927	SYSTSSPINIVVSSAGLS(1)PIR	NA	NA	NA	NA	NA	0	186290	NA	NA	NA	1	NA	NA	NA	588460	600070	2	NA	NA	NA	1281800	1	199120	NA	1257500	202970	3	745760	NA	NA	NA	1	NA	NA	NA	NA	NA	0	NA	NA	NA	NA	311380	1
382	O35927	VT(0.001)S(0.004)PPT(0.034)VQS(0.04)T(0.043)IS(0.149)S(0.162)S(0.205)PIHQLS(0.106)S(0.114)T(0.123)IGT(0.018)Y(0.01)AT(0.037)LS(0.722)PT(0.233)K	NA	NA	NA	NA	NA	0	NA	NA	3575300	NA	1	NA	NA	NA	NA	NA	0	NA	NA	NA	NA	0	NA	NA	4849000	685930	2	2961100	897000	2914800	NA	3	NA	NA	NA	NA	NA	0	NA	1360100	NA	NA	871150	2
397	O54781	ENAEKDEDDVEQELANLDPTWVES(1)PK	NA	NA	NA	NA	NA	0	NA	NA	NA	NA	0	NA	NA	NA	NA	1258900	1	NA	NA	NA	NA	0	NA	NA	2344500	1041600	2	761970	NA	1356100	NA	2	NA	NA	1773100	NA	NA	1	NA	NA	NA	NA	NA	0
445	O55106	FLESAAADVS(1)DEDEDEDTDGR	2763700	NA	NA	NA	NA	1	2561700	1786200	3518400	1689400	4	1016500	6043000	2050300	2235300	2642100	5	1865700	2481700	2258700	2916600	4	2982800	NA	NA	2486700	2	4324400	1823600	NA	NA	2	2271100	NA	3947100	3426800	1432800	4	NA	1833000	2292800	1921700	1646500	4
448	O55131	STLINSLFLTDLYS(1)PEYPGPSHR	NA	NA	2219800	NA	NA	1	NA	981670	2932300	NA	2	9173300	3490000	NA	11137000	5857800	4	NA	771520	NA	3719200	2	NA	NA	10035000	340550	2	8839500	1048000	26134000	409800	4	1197900	NA	1844200	5389300	NA	3	NA	409610	2384600	NA	2394900	3
457	O70166	S(0.97)PS(0.03)DLSPESPVLSSPPK	NA	NA	NA	NA	2229700	1	NA	NA	2136000	NA	1	NA	NA	NA	2827600	2121900	2	NA	2442900	3054900	NA	2	2269500	NA	2220500	1758600	3	NA	2018300	NA	1287900	2	NA	NA	2122800	NA	1926500	2	1807000	1342900	2411100	NA	NA	3
463	O70251	DDDDIDLFGS(1)DDEEESEEAK	2393000	NA	NA	NA	NA	1	2080000	1457900	4596600	NA	3	1113000	3331000	2057800	NA	2399100	4	864500	2373700	NA	2452400	3	1562400	NA	2768900	2637000	3	2528500	1459600	NA	NA	2	3270400	NA	3605900	2769500	NA	3	NA	NA	2100300	NA	NA	1
478	O70480	RNLLEDDS(1)DEEEDFFLR	NA	NA	187420	NA	NA	1	NA	218710	2385600	NA	2	1429500	NA	NA	3211400	1499500	3	NA	NA	NA	2233300	1	NA	NA	11261000	693300	2	2461200	774140	8056800	NA	3	1094600	NA	2298300	5090300	203220	4	NA	347180	3031300	NA	1674700	3
486	O88343	NLT(0.001)S(0.937)S(0.053)S(0.009)LNDISDKPEK	8220200	NA	NA	NA	NA	1	NA	10783000	NA	NA	1	NA	NA	21731000	NA	21819000	2	17664000	33295000	NA	NA	2	6624900	NA	NA	19738000	2	NA	NA	23555000	NA	1	NA	NA	NA	25794000	NA	1	NA	23424000	NA	14228000	4387000	3
490	O88384	ALLLQGT(0.002)ES(0.998)LNR	NA	NA	NA	NA	NA	0	NA	NA	NA	NA	0	NA	NA	NA	NA	NA	0	NA	NA	NA	2111800	1	806430	NA	3290300	NA	2	2371300	706520	NA	NA	2	NA	887250	NA	2229700	NA	2	NA	2150900	NA	NA	NA	1
497	O88448	DSLDDLFPNEDEQS(1)PAPS(1)PGGGDVAAQHGGYEIPAR	NA	NA	3450100	NA	NA	1	NA	2925200	5810100	2222700	3	NA	5227800	1518400	NA	2115400	3	NA	NA	3080500	4927700	2	NA	NA	6810900	2800500	2	9275100	4747600	NA	1178700	3	3031500	NA	5913200	3149800	NA	3	NA	3558600	3909100	NA	NA	2
509	O88487	EAEALLQSMGLTTDSPIVPPPMS(0.938)PS(0.031)S(0.031)K	NA	NA	862730	NA	NA	1	NA	675170	NA	646920	2	NA	NA	NA	NA	1318800	1	NA	539430	579320	2039200	3	450090	NA	2992900	NA	2	1616900	1190600	NA	NA	2	974220	NA	3665600	1411200	NA	3	NA	698090	2112500	NA	795390	3
518	O88643	DVAT(0.051)S(0.949)PIS(1)PTENNTTPPDALTR	NA	NA	NA	NA	NA	0	NA	NA	NA	NA	0	NA	5120800	1322500	NA	1195200	3	NA	NA	NA	1990800	1	1691200	NA	3463800	1022700	3	NA	NA	NA	NA	0	1477100	NA	NA	2794800	NA	2	NA	NA	NA	NA	582690	1
519	O88643	DVAT(0.051)S(0.949)PIS(1)PTENNTTPPDALTR	NA	NA	NA	NA	9710300	1	NA	NA	10109000	6809800	2	NA	5120800	1322500	NA	1195200	3	11244000	2294500	17002000	13170000	4	2951200	10316000	3463800	1022700	4	NA	12327000	NA	NA	1	13518000	836890	NA	14587000	7664400	4	11371000	NA	13731000	934800	8327500	4
526	O88703	TAAPSPDRRDS(0.868)AS(0.131)PGAAS(0.001)GLDPLDSAR	NA	NA	NA	NA	NA	0	NA	NA	NA	4169500	1	4366600	NA	6060600	5911800	NA	3	5188800	NA	NA	NA	1	NA	4991000	NA	4839300	2	NA	NA	NA	4394400	1	NA	NA	NA	4941900	NA	1	NA	NA	6818000	NA	NA	1
556	O88737	GY(0.016)S(0.156)Y(0.016)FT(0.214)GS(0.297)S(0.301)PPLS(0.958)PS(0.034)T(0.007)PS(0.001)ESPTFSPGK	NA	NA	NA	NA	NA	0	NA	NA	1669400	NA	1	NA	6002000	NA	NA	2285700	2	NA	NA	NA	5529600	1	2661100	NA	7379000	NA	2	NA	NA	NA	NA	0	4361900	NA	NA	4357900	NA	2	NA	NA	12063000	NA	NA	1
560	O88737	HDAT(0.001)AS(0.909)S(0.053)S(0.015)T(0.015)T(0.006)AAATAR	NA	NA	313360	NA	NA	1	426960	NA	NA	NA	1	229530	NA	NA	NA	NA	1	230910	367610	NA	NA	2	304990	415740	NA	240560	3	412370	NA	NA	NA	1	NA	432680	NA	NA	NA	1	NA	261780	NA	NA	NA	1
593	O88737	SQQQLHSPALS(1)PAHS(1)PAK	752290	NA	NA	NA	NA	1	NA	NA	NA	NA	0	NA	NA	NA	NA	NA	0	NA	NA	NA	1321900	1	681880	NA	3207900	NA	2	1564500	NA	NA	NA	1	NA	2409200	NA	NA	NA	1	1154000	851940	NA	NA	NA	2
602	O88852	S(0.5)S(0.5)PERDEGTPVPDSR	1590400	NA	NA	NA	NA	1	NA	2224300	1613400	1168400	3	1497800	NA	1946000	NA	1256900	3	1930000	NA	1985100	1423200	3	1308500	NA	NA	1421400	2	1886500	1252500	NA	NA	2	1869200	NA	1956100	NA	NA	2	NA	NA	NA	NA	NA	0
603	O88852	S(0.019)S(0.979)PERDEGT(0.002)PVPDSR	1590400	NA	NA	NA	NA	1	NA	2224300	1613400	1168400	3	1497800	NA	1946000	1462600	1256900	4	1930000	NA	1985100	1423200	3	1308500	NA	NA	1421400	2	1886500	1252500	NA	NA	2	1869200	NA	1956100	NA	NA	2	NA	NA	NA	NA	NA	0
619	O88935	GSHSQS(0.981)S(0.017)S(0.002)PGALTLGR	NA	NA	NA	NA	4662400	1	NA	2277700	NA	1816700	2	NA	4126000	2778300	NA	NA	2	NA	NA	NA	NA	0	2071200	NA	10928000	NA	2	NA	1517900	NA	1804500	2	NA	NA	NA	NA	NA	0	NA	NA	3987900	NA	NA	1
642	O89032	RNES(0.997)LT(0.002)ATDSLR	NA	NA	NA	NA	NA	0	NA	NA	NA	NA	0	610170	NA	2174600	1523100	1180200	4	1234200	NA	1635200	2103300	3	1556300	NA	3337600	921410	3	NA	NA	705000	NA	1	970030	2095000	716570	NA	NA	3	763040	2119600	2049800	NA	792020	4
646	O89084	S(0.001)LS(0.999)LSLPGPR	NA	NA	NA	NA	NA	0	877040	NA	NA	NA	1	NA	NA	514860	NA	616530	2	568640	931050	NA	1353100	3	921280	341760	NA	NA	2	NA	NA	NA	NA	0	NA	NA	NA	1098200	NA	1	NA	NA	752850	777150	NA	2
654	P04370	YLAT(0.008)AS(0.956)T(0.037)MDHAR	NA	NA	1816000	NA	NA	1	3023800	NA	2729800	2048300	3	NA	NA	4836300	1116600	NA	2	NA	1868000	3049700	1708400	3	NA	2855200	2605500	NA	2	3025000	2497400	NA	2074000	3	2116900	2254700	2907600	2423800	1281600	5	1155200	926270	NA	1456600	1039800	4
666	P06745	ELQAAGKS(1)PEDLEK	NA	NA	724410	NA	NA	1	NA	616910	756150	420780	3	NA	NA	NA	NA	738720	1	NA	1008900	917490	NA	2	NA	640880	1394800	NA	2	1636100	1028200	NA	NA	2	NA	793570	920170	548540	NA	3	730510	NA	NA	NA	NA	1
671	P06837	AT(0.006)T(0.006)DNS(0.796)PS(0.227)S(0.964)KAEDGPAKEEPK	NA	NA	241690	NA	NA	1	NA	NA	NA	NA	0	NA	NA	NA	NA	NA	0	NA	NA	NA	NA	0	246240	224620	NA	NA	2	NA	NA	NA	NA	0	353900	225820	NA	NA	NA	2	302510	152570	NA	NA	NA	2
707	P09411	Y(0.182)S(0.818)LEPVAAELK	NA	NA	NA	635670	NA	1	NA	913880	1694500	940220	3	734590	NA	1173500	1439900	1251800	4	755270	NA	1390800	NA	2	NA	754650	NA	738840	2	1758100	1200600	NA	NA	2	945440	789180	1796700	801320	610860	5	620020	659210	1151900	924870	1051100	5
712	P0C1Q2	AS(0.17)S(0.829)LPPTTAHILSALLESR	NA	NA	NA	NA	NA	0	NA	NA	NA	NA	0	NA	NA	NA	NA	563510	1	NA	822470	NA	306820	2	68330	NA	1177700	NA	2	961950	NA	NA	NA	1	152390	NA	NA	768120	NA	2	NA	NA	NA	NA	NA	0
785	P14152	ETAFEFLS(0.938)S(0.062)A	NA	NA	231540	NA	NA	1	NA	336090	750530	NA	2	NA	NA	NA	424000	440460	2	NA	NA	NA	341500	1	196430	NA	NA	370750	2	NA	NA	NA	NA	0	NA	NA	451780	559590	257190	3	NA	NA	429440	NA	NA	1
817	P14873	DYNASASTIS(0.023)PPS(0.9)S(0.078)MEEDK	NA	NA	1922400	NA	NA	1	NA	NA	NA	NA	0	3542600	NA	1971000	NA	1531800	3	NA	NA	NA	NA	0	5393200	6149300	NA	NA	2	NA	NA	NA	NA	0	NA	NA	NA	8654700	1459500	2	NA	NA	NA	NA	1554200	1
868	P14873	S(0.143)S(0.853)HLPT(0.004)EVTEK	NA	NA	NA	NA	NA	0	593300	NA	NA	NA	1	1132600	NA	NA	865620	553820	3	1042800	NA	NA	1198600	2	NA	395110	1228100	747600	3	1167800	NA	NA	896970	2	1310300	1406400	812220	1129100	1284700	5	1364400	762600	925480	692740	907830	5
870	P14873	S(0.158)VS(0.838)PGVT(0.004)QAVVEEHCASPEEK	NA	NA	NA	NA	NA	0	NA	NA	3205900	NA	1	NA	2080300	NA	NA	2444800	2	NA	3729200	NA	3276800	2	1505500	NA	6239100	1743900	3	10134000	NA	1428400	2382400	3	4478000	2314100	3273100	3284700	NA	4	1742100	2886800	NA	NA	NA	2
872	P14873	T(0.064)ELS(0.86)PS(0.076)FINPNPLEWFAGEEPTEESEK	222000	NA	NA	NA	NA	1	NA	351890	1656200	NA	2	5175600	NA	NA	4635100	2610900	3	NA	NA	NA	NA	0	448920	NA	7592900	2307900	3	3581700	NA	3750300	NA	2	NA	NA	3664400	5486300	NA	2	NA	233490	NA	NA	2127200	2
878	P14873	TLEVVS(0.001)PS(0.045)QS(0.825)VT(0.192)GS(0.9)AGHT(0.023)PY(0.015)Y(0.012)QS(0.797)PT(0.191)DEK	NA	NA	46311000	NA	NA	1	29858000	NA	20498000	20109000	3	NA	NA	2917900	17532000	NA	2	NA	24276000	16631000	35313000	3	9148700	NA	16862000	NA	2	24891000	3146400	NA	NA	2	6847000	NA	NA	3443000	3463400	3	4783100	8046100	4591900	21381000	4442000	5
881	P14873	VLS(1)PLRS(1)PPLLGSESPYEDFLSADSK	503090	NA	NA	NA	NA	1	NA	982120	1913500	NA	2	12839000	1954200	NA	30157000	7106200	4	2918700	1740600	634720	11091000	4	1156700	NA	78263000	440860	3	29740000	681120	12982000	384960	4	8167800	NA	4454400	23850000	1014000	4	601310	1231000	11424000	NA	15732000	4
901	P16054	LAAGAES(0.014)PQPAS(0.911)GNS(0.054)PS(0.021)EDDR	NA	NA	NA	17478000	NA	1	2876200	26614000	NA	NA	2	NA	NA	NA	NA	1899800	1	NA	NA	NA	NA	0	3311000	29111000	NA	NA	2	NA	31228000	22461000	NA	2	20699000	NA	30754000	NA	11128000	3	NA	NA	NA	NA	NA	0
935	P18826	S(0.983)VRPT(0.017)DSNVSPAISIHEIGAVGATK	NA	NA	2134200	NA	NA	1	NA	2781500	NA	1594900	2	NA	NA	NA	2602800	3289800	2	NA	NA	2679600	3982800	2	1747300	NA	5362300	1920700	3	2130900	2633000	3602200	NA	3	2103500	NA	NA	NA	693970	2	NA	1789800	2251400	NA	1850500	3
1003	P20357	KDEWGLAAPIS(1)PGPLTPMR	2436600	NA	NA	NA	NA	1	NA	NA	NA	345560	1	5932700	NA	1290500	1536700	3459800	4	NA	NA	NA	7782200	1	20063000	NA	32684000	848220	3	7494100	352450	NA	NA	2	988720	151440	3120500	4813700	2716500	5	NA	1477800	2278000	2083600	1582500	4
1008	P20357	DQPAALPLAAEET(0.004)ANLPPS(0.974)PPPS(0.957)PAS(0.029)EQT(0.016)AT(0.014)VEEDLLT(0.002)AS(0.002)K	NA	NA	NA	NA	NA	0	NA	NA	71729000	NA	1	2371900	18430000	1904600	43093000	7517600	5	902570	26087000	NA	3184100	3	335990	NA	22434000	1798700	3	5635800	2946100	55946000	15710000	4	18136000	NA	87578000	33977000	464700	4	NA	NA	6596300	NA	1619900	2
1009	P20357	DQPAALPLAAEET(0.004)ANLPPS(0.974)PPPS(0.957)PAS(0.029)EQT(0.016)AT(0.014)VEEDLLT(0.002)AS(0.002)K	NA	NA	NA	NA	NA	0	26499000	NA	2081100	62056000	3	14247000	NA	NA	NA	NA	1	NA	NA	NA	3184100	1	NA	NA	22434000	1248100	2	5635800	2946100	NA	NA	2	2153000	NA	2895400	2260000	464700	4	NA	NA	42149000	1781100	1549700	3
1018	P20357	GHDLS(0.98)PLAS(0.017)DILT(0.002)NTSGSMDEGDDYLPPTTPAVEK	NA	NA	NA	NA	NA	0	NA	NA	NA	NA	0	NA	2808400	NA	NA	NA	1	NA	NA	NA	NA	0	8578800	NA	15145000	NA	2	NA	NA	NA	NA	0	NA	NA	NA	15181000	3700800	2	NA	NA	NA	NA	NA	0
1022	P20357	GLS(0.694)S(0.306)VPEVAEVEPTTK	NA	NA	NA	NA	NA	0	NA	NA	NA	NA	0	NA	NA	NA	NA	NA	0	NA	NA	NA	NA	0	NA	1615400	3995600	NA	2	NA	NA	NA	NA	0	NA	NA	1754300	NA	NA	1	NA	NA	NA	NA	NA	0
1025	P20357	STELGSDYYELSDS(0.017)RGS(0.98)AQES(0.002)LDTISPK	NA	NA	NA	NA	1573700	1	2099300	2848600	NA	NA	2	NA	NA	NA	2351700	2310100	2	NA	3537500	NA	NA	1	2194800	NA	5392000	NA	2	6903500	NA	NA	NA	1	3324000	NA	2470800	2867100	NA	3	NA	2697400	2303900	NA	1270200	3
1040	P20357	LSVEIPCPPPVSEADLS(0.933)T(0.067)DEK	1022300	NA	NA	NA	NA	1	1209000	NA	NA	NA	1	NA	3208100	1245600	NA	1546600	3	NA	NA	1720200	2570100	2	1093900	NA	5744300	NA	2	4031000	NA	2579200	NA	2	NA	NA	NA	2479700	807990	2	NA	2499700	NA	1094500	NA	2
1041	P20357	RS(0.008)S(0.991)LPRPSSILPPR	NA	NA	956530	NA	NA	1	NA	1100700	NA	NA	1	1062700	NA	1861100	3018800	1764600	4	629020	NA	1658600	2642200	3	2494200	NA	4891200	NA	2	2670900	1385800	NA	NA	2	1720200	1671800	1485100	1725100	NA	4	1041000	2324700	3614700	2853600	1931600	5
1056	P20357	VSEGPRPFAPVFFQS(1)DDK	495070	NA	NA	NA	NA	1	NA	NA	NA	NA	0	810290	NA	NA	NA	NA	1	NA	1260900	NA	1672900	2	1272500	NA	4014100	839350	3	3870100	NA	NA	NA	1	1122300	NA	NA	2171200	386740	3	NA	1072100	NA	NA	877460	2
1060	P20357	YTVPLPS(0.028)PVQDS(0.972)ENLSGESGSFYEGTDDK	NA	NA	NA	NA	NA	0	NA	NA	3542200	NA	1	NA	NA	NA	NA	5045600	1	NA	NA	NA	NA	0	9644700	NA	28328000	NA	2	NA	2971300	NA	NA	1	10010000	564020	3676000	NA	4194500	4	NA	14283000	NA	NA	NA	1
1089	P23242	VAAGHELQPLAIVDQRPS(0.896)S(0.896)RAS(0.14)S(0.068)R	742330	NA	NA	NA	NA	1	NA	NA	NA	NA	0	1118100	NA	1860400	NA	2707900	3	NA	3656000	1910200	2720400	3	3311900	NA	6033500	NA	2	4092300	NA	NA	NA	1	3152900	NA	2288900	3391200	2527300	4	NA	862660	6194700	3369000	2142300	4
1091	P23242	VAAGHELQPLAIVDQRPS(0.528)S(0.528)RAS(0.736)S(0.207)R	742330	NA	NA	NA	NA	1	NA	NA	NA	NA	0	1118100	NA	1860400	NA	2034800	3	NA	3656000	1910200	NA	2	2287800	NA	6033500	NA	2	4092300	NA	NA	NA	1	3152900	NA	2288900	3391200	NA	3	NA	NA	6194700	3369000	2142300	3
1104	P26645	AEDGAAPS(0.053)PS(0.893)S(0.053)ET(0.002)PK	NA	NA	NA	2217900	NA	1	NA	41121000	NA	NA	1	NA	NA	NA	NA	3519900	1	NA	NA	6983100	NA	1	NA	5879300	NA	6202700	2	NA	NA	NA	NA	0	3738600	NA	NA	1921800	2580600	3	NA	NA	NA	5043600	NA	1
1133	P28028	S(0.752)S(0.124)S(0.124)APNVHINTIEPVNIDEK	NA	NA	NA	NA	NA	0	NA	NA	NA	NA	0	NA	NA	NA	NA	NA	0	4379300	NA	NA	NA	1	NA	553220	6684700	NA	2	NA	NA	NA	NA	0	NA	NA	NA	NA	NA	0	NA	NA	NA	NA	NA	0
1137	P28028	RDS(0.136)S(0.864)DDWEIPDGQITVGQR	4768200	NA	NA	NA	NA	1	4465800	2470900	8394700	4618000	4	5045600	NA	5471100	6801100	13857000	4	NA	3778800	2473800	8958000	3	3545900	NA	14706000	8169600	3	11401000	9016900	7739200	4052300	4	2513400	303710	14693000	9455000	3709600	5	NA	3634800	7262800	3307400	4801700	4
1142	P28652	ES(0.012)S(0.988)DSTNTTIEDEDAK	NA	26353000	NA	NA	NA	1	NA	NA	NA	33176000	1	NA	85851000	NA	703250	NA	2	NA	70771000	46973000	NA	2	NA	1304900	62214000	NA	2	NA	32732000	NA	NA	1	NA	NA	NA	NA	40300000	1	NA	57082000	NA	45449000	43420000	3
1159	P28738	PIRPGHYPAS(0.057)S(0.932)PT(0.012)AVHAVR	NA	NA	NA	1009900	NA	1	NA	NA	NA	NA	0	1826600	NA	3128700	NA	NA	2	2687500	NA	NA	1014300	2	2312300	NA	2391900	2130700	3	NA	NA	NA	NA	0	775420	NA	NA	NA	NA	1	638200	NA	2188200	NA	NA	2
1198	P35436	GS(1)LIVDMVSDK	NA	NA	NA	NA	NA	0	885940	NA	NA	NA	1	1156000	NA	503860	NA	1132800	3	535740	NA	NA	1284800	2	1307600	NA	NA	770530	2	1331100	NA	NA	1081400	2	NA	510810	934150	1393600	832480	4	NA	NA	1632600	825470	1312100	3
1227	P39447	AVPVS(0.222)PS(0.778)AVEEDEDEDGHTVVATAR	NA	NA	NA	NA	1538600	1	NA	NA	2817400	1722400	2	NA	NA	1970900	3655400	1944200	3	NA	NA	NA	3391400	1	3238700	925340	NA	2500400	3	2863800	NA	NA	NA	1	3382000	NA	2840300	NA	2288400	3	NA	2194300	3697400	NA	NA	2
1229	P39447	S(1)REDLSAQPVQTK	NA	NA	NA	2559300	NA	1	3097100	1344000	2461600	NA	3	1158900	459510	3345700	NA	2460600	4	3510400	NA	NA	NA	1	2783100	3371300	2465000	2892000	4	3505700	NA	NA	2400500	2	NA	4457200	4879600	2427500	NA	3	2174700	2617100	4713000	2908600	1549200	5
1232	P39447	SVAS(1)S(1)QPAKPTK	NA	743850	NA	NA	NA	1	NA	NA	5304200	3279700	2	NA	1732700	NA	NA	3464400	2	NA	NA	NA	5612200	1	NA	3613400	NA	65367	2	NA	NA	NA	NA	0	619990	NA	4932500	4920500	NA	3	249040	NA	NA	4613300	4792600	3
1254	P42859	AALPSLTNPPS(0.001)LS(0.999)PIR	NA	NA	NA	297880	NA	1	257160	NA	NA	NA	1	NA	NA	NA	NA	NA	0	NA	NA	NA	NA	0	1449200	NA	2636800	NA	2	974520	NA	NA	NA	1	NA	514920	NA	968020	1467500	3	NA	1240900	481960	539090	NA	3
1269	P43006	SELDT(0.001)IDS(0.999)QHR	763740	NA	NA	NA	NA	1	1649200	NA	NA	983970	2	NA	NA	NA	NA	1786800	1	NA	NA	1616000	2319400	2	NA	1467100	2811900	2534500	3	NA	850140	NA	NA	1	1581600	NA	1981200	NA	NA	2	1195300	3299300	2193300	NA	967010	4
1271	P43276	SETAPAETAAPAPVEKS(1)PAK	NA	NA	2540500	NA	NA	1	NA	1239400	1808800	702850	3	NA	NA	NA	NA	NA	0	691110	1322700	NA	498460	3	NA	922100	NA	916370	2	3505500	NA	NA	NA	1	NA	798180	NA	864140	NA	2	NA	768250	NA	870100	NA	2
1272	P45481	S(0.02)IS(0.98)PSALQDLLR	NA	NA	360980	NA	NA	1	NA	800860	1117500	313860	3	NA	NA	NA	972060	NA	1	161460	NA	270480	606440	3	195900	NA	443790	NA	2	632770	588530	NA	NA	2	216420	NA	402990	NA	NA	2	NA	368600	NA	182490	NA	2
1279	P46660	ILSSTAS(0.972)KVS(0.022)S(0.006)AGLSLK	NA	NA	1509700	NA	NA	1	NA	1912100	2196400	NA	2	3504400	NA	NA	1487300	NA	2	NA	NA	NA	1278700	1	NA	NA	3512000	1099800	2	4668100	NA	NA	1418900	2	4305100	1610000	NA	1451900	895050	4	1142100	653370	1672500	NA	NA	3
1281	P46660	LSGPGGS(0.413)GS(0.587)FR	NA	NA	NA	NA	NA	0	NA	NA	NA	NA	0	NA	5123100	NA	NA	NA	1	NA	NA	NA	NA	0	NA	1711600	NA	1494600	2	NA	NA	NA	NA	0	NA	NA	NA	NA	3043900	1	NA	NA	NA	NA	NA	0
1286	P46938	AHS(0.03)S(0.086)PAS(0.883)LQLGAVSPGTLTASGVVSGPAAAPAAQHLR	NA	NA	NA	NA	NA	0	NA	NA	NA	NA	0	NA	NA	NA	NA	NA	0	NA	NA	NA	NA	0	2325500	NA	9303400	NA	2	5394700	NA	NA	1364500	2	NA	NA	NA	NA	NA	0	NA	NA	NA	NA	NA	0
1302	P47955	KEES(1)EESEDDMGFGLFD	763600	NA	NA	NA	NA	1	1066700	6398000	19065000	NA	3	5737100	8590600	456440	6268500	11258000	5	455490	510450	1583500	13327000	4	2100300	NA	11784000	8359400	3	12794000	6537000	653360	NA	3	10752000	134240	650500	18608000	1709300	5	59683	NA	13475000	701140	8291700	4
1308	P48437	DRAS(1)PESLDLTR	1420100	NA	NA	NA	NA	1	993610	NA	NA	574490	2	791550	NA	963620	1262300	NA	3	1053000	1305700	1125300	1016900	4	695940	NA	NA	935430	2	1203400	NA	653210	836670	3	984470	NA	1220500	NA	886410	3	NA	NA	NA	NA	NA	0
1334	P51830	AIEKDS(1)CEDIGVEEASELSK	1510600	NA	NA	NA	NA	1	NA	NA	1143100	NA	1	NA	NA	2191500	1597700	2793500	3	1672400	4025900	2615600	3988400	4	NA	NA	4189700	2364600	2	3176100	1364200	NA	NA	2	1356300	1923600	NA	2054600	NA	3	1215400	2272500	NA	2044800	NA	3
1395	P55821	RAS(1)GQAFELILKPPS(0.948)PIS(0.052)EAPR	NA	NA	1150900	NA	NA	1	973150	1071800	758100	582130	4	NA	NA	NA	2759600	1239600	2	NA	1447800	NA	2903500	2	922010	NA	3786400	1470700	3	2752700	1509000	2888800	NA	3	1121400	NA	2757800	3012800	NA	3	NA	647810	2333400	NA	NA	2
1396	P55821	RAS(1)GQAFELILKPPS(0.98)PIS(0.02)EAPR	NA	NA	2365700	NA	NA	1	973150	1489700	758100	984170	4	1628200	NA	NA	2759600	1752300	3	NA	1447800	NA	2903500	2	922010	NA	5924400	1470700	3	4254800	1509000	2888800	NA	3	1871200	NA	1351100	3012800	NA	3	NA	1402300	2333400	NA	NA	2
1397	P55821	RASGQAFELILKPPS(0.089)PIS(0.911)EAPR	NA	NA	NA	NA	NA	0	NA	838950	980000	NA	2	2340100	1216500	NA	NA	3187000	3	NA	NA	NA	NA	0	569580	NA	9908800	NA	2	NA	3460800	NA	NA	1	1921300	NA	5037600	2287800	NA	3	NA	1032300	1619100	NA	NA	2
1423	P58871	GEGVS(0.01)QVGPGT(0.793)PPAPES(0.4)PRKPIS(0.796)GVQGNDPGIS(0.001)LPQR	NA	NA	NA	NA	NA	0	5797000	NA	5730600	NA	2	NA	3674400	NA	NA	NA	1	NA	NA	NA	NA	0	NA	NA	12742000	6473500	2	NA	NA	NA	NA	0	NA	NA	NA	NA	NA	0	5092800	NA	NA	NA	NA	1
1424	P58871	GYS(0.985)S(0.015)QDAEEQDREFEK	437120	NA	NA	NA	NA	1	NA	NA	NA	NA	0	NA	NA	NA	NA	1368200	1	NA	NA	NA	1511400	1	NA	805740	2808800	NA	2	1943000	NA	NA	NA	1	970480	2671700	NA	2156000	NA	3	NA	1462800	NA	1232600	NA	2
1442	P58871	S(0.877)S(0.109)GS(0.005)LS(0.009)PGLETEDPLEAR	7098300	NA	NA	NA	NA	1	5961200	NA	NA	NA	1	NA	6712300	688630	NA	NA	2	NA	6957900	NA	NA	1	NA	NA	8994500	6541900	2	NA	NA	5295200	5234300	2	NA	NA	NA	8563000	5461600	2	NA	NA	5874800	8191400	NA	2
1445	P58871	VSGAGLS(0.991)PS(0.009)R	NA	NA	NA	NA	NA	0	NA	NA	918300	712540	2	NA	NA	2229300	2400900	1188400	3	NA	1804900	NA	NA	1	5695400	NA	5360100	NA	2	4856900	NA	NA	NA	1	NA	3873700	NA	NA	3091500	2	NA	NA	NA	2464100	2142800	2
1454	P59281	EDT(0.002)S(0.001)S(0.013)CS(0.984)PPGVLLEK	NA	1825400	NA	NA	NA	1	NA	NA	NA	1977600	1	NA	NA	NA	NA	1477600	1	1606800	2307800	NA	NA	2	NA	921770	NA	1236200	2	NA	NA	NA	NA	0	NA	NA	NA	1801400	NA	1	NA	NA	NA	1171700	NA	1
1459	P59281	KPS(0.02)S(0.948)ET(0.032)DIENWASK	NA	NA	NA	NA	2975600	1	NA	NA	2773700	1332600	2	1543800	NA	NA	NA	3340800	2	NA	1452600	NA	5097400	2	4605800	NA	7029400	2440700	3	4902000	1593700	1330100	4061000	4	1131800	1855300	3211200	NA	2826700	4	551080	2948900	NA	3633500	NA	3
1475	P59808	RVS(1)QDLDVEKPDASPTSLQLR	NA	NA	1206600	NA	NA	1	NA	NA	NA	NA	0	NA	NA	1412800	1877700	3145800	3	NA	NA	NA	3176200	1	1423400	NA	6221300	1358000	3	5348900	999070	2121200	NA	3	NA	1103900	2180200	3005700	NA	3	NA	2410800	1908800	1824400	NA	3
1487	P60840	S(1)QKQEEENPAEETGEEK	NA	NA	985220	NA	NA	1	NA	NA	NA	745470	1	NA	3765300	1620200	NA	1789500	3	1603200	1686200	2215100	1792100	4	2732100	NA	2959000	NA	2	NA	1054700	NA	NA	1	NA	2042700	1109500	NA	NA	2	1241600	1398500	NA	NA	NA	2
1489	P60879	EQMAIS(1)GGFIR	NA	NA	832300	NA	NA	1	NA	NA	721610	669490	2	NA	NA	NA	NA	700730	1	NA	NA	NA	1739900	1	1052800	NA	2386200	771730	3	2424400	1212200	NA	908980	3	786070	661420	759450	1139800	1128600	5	NA	1730200	NA	323220	NA	2
1490	P60904	APEGEETEFYVS(1)PEDLEAQLQSDER	NA	NA	NA	NA	NA	0	NA	1218700	4376800	1028200	3	2560100	5362800	NA	3209500	4867300	4	NA	NA	NA	3645600	1	NA	NA	7906100	1602200	2	3643800	1684200	4286700	NA	3	1395700	NA	5006500	3309100	NA	3	NA	1055000	2739300	NA	2095700	3
1495	P60904	S(0.001)LS(0.003)TS(0.003)GES(0.993)LYHVLGLDK	NA	NA	NA	NA	NA	0	NA	91081	2681500	NA	2	510670	2508700	NA	13229000	5562700	4	374600	NA	105630	8713200	3	NA	NA	19975000	1599100	2	1487900	240370	2404300	NA	3	690900	NA	1748300	3310200	NA	3	NA	NA	2258600	NA	NA	1
1522	P62806	RIS(1)GLIYEETR	NA	NA	NA	NA	NA	0	NA	1693000	NA	NA	1	1114200	NA	NA	NA	NA	1	NA	NA	NA	1201200	1	327450	NA	NA	661630	2	NA	NA	NA	NA	0	NA	NA	1120700	NA	NA	1	NA	NA	1380200	NA	NA	1
1534	P63024	STGVPS(0.004)GS(0.58)S(0.781)AAT(0.633)GS(0.003)NRR	NA	NA	NA	NA	NA	0	NA	NA	NA	NA	0	21503000	NA	NA	NA	NA	1	47363000	NA	NA	14443000	2	47130000	NA	NA	35454000	2	8825200	NA	NA	7842300	2	5083100	10933000	NA	7496700	11661000	4	4676500	7210900	NA	10051000	39401000	4
1536	P63040	EAEAQAAMEANS(0.019)EGS(0.946)LT(0.035)RPK	NA	NA	NA	NA	NA	0	1199300	NA	NA	962400	2	NA	NA	NA	NA	NA	0	1026700	1185500	NA	1380800	3	628360	NA	2010300	NA	2	2272000	1549100	NA	589170	3	NA	NA	1815900	1213100	NA	2	NA	950280	NA	1350000	NA	2
1554	P63250	ERHNS(1)VECLDGLDDISTK	NA	NA	NA	NA	NA	0	NA	NA	NA	NA	0	NA	NA	2787200	3130500	3131200	3	NA	2089500	3108900	4761600	3	2546000	NA	10137000	1893200	3	6009400	612980	NA	1878100	3	2018600	4494600	2262600	3253100	2183100	5	2140700	4752400	2491200	2779100	871170	5
1568	P63328	IITEGAS(1)ILR	NA	NA	NA	651110	NA	1	NA	NA	NA	NA	0	583000	NA	687780	NA	NA	2	NA	NA	NA	NA	0	521700	605180	NA	NA	2	NA	906120	NA	NA	1	599880	NA	742880	NA	NA	2	407260	NA	555440	NA	1075000	3
1572	P70174	RIS(1)ETSEDQTLVDR	NA	NA	NA	NA	NA	0	1126200	1629700	1908200	934820	4	661370	NA	1534200	NA	NA	2	1034700	1620600	1723800	797810	4	NA	NA	1629000	1287700	2	NA	1128900	1199000	NA	2	1009100	NA	973800	NA	805870	3	883080	1095700	1149100	1797800	NA	4
1580	P70232	EDLHPDPEVQS(0.997)AKDET(0.001)FGEY(0.002)SDSDEK	3109500	NA	NA	NA	NA	1	NA	NA	NA	NA	0	NA	NA	4528000	NA	NA	1	NA	6763000	NA	NA	1	1412000	NA	NA	3157900	2	NA	NA	5698100	NA	1	3663500	NA	NA	2902900	1400000	3	3192500	2802300	NA	NA	NA	2
1592	P70288	RIACDEEFS(0.004)DS(0.996)EDEGEGGRR	858100	NA	NA	NA	NA	1	NA	NA	1994200	1497100	2	NA	NA	1742000	NA	1457100	2	2190800	2884200	3035600	1323300	4	1118900	NA	4248000	2041500	3	3348800	1292700	NA	1138900	3	1431300	NA	1502500	1736600	NA	3	2276800	1198700	1884400	1237400	516810	5
1611	P70399	ASQEPFS(1)PAEDVMETDLLEGLAANQDRPSK	NA	NA	1578400	NA	NA	1	NA	694570	2068000	751940	3	1315600	1830900	NA	NA	1167000	3	NA	582080	NA	2004800	2	NA	NA	3358700	899110	2	2147400	2820200	5298800	NA	3	1089600	NA	3187700	1836100	NA	3	NA	1258000	2420400	NA	958310	3
1619	P70399	SEDRPS(0.035)S(0.965)PQVSVAAVETK	NA	NA	NA	NA	4869400	1	NA	4790200	NA	NA	1	NA	3048900	2846800	4550600	NA	3	5246700	NA	NA	NA	1	4598600	NA	7887300	3350600	3	7511800	NA	5037300	NA	2	5067600	4366200	6520700	NA	1933600	4	4224800	4571500	NA	NA	NA	2
1620	P70399	STPFIVPS(0.901)S(0.096)PT(0.003)EQGGR	NA	NA	NA	2735900	NA	1	NA	NA	6029300	NA	1	2231000	NA	NA	NA	NA	1	NA	NA	NA	NA	0	NA	2638700	NA	2325600	2	NA	NA	NA	3487100	1	NA	NA	NA	NA	NA	0	NA	NA	NA	NA	2289200	1
1634	P70429	KEDESQTEDPS(0.001)T(0.014)S(0.969)PS(0.014)PGT(0.001)R	NA	NA	NA	NA	282470	1	798440	571850	699490	205780	4	619950	864180	900070	928660	NA	4	944700	1983600	NA	428040	3	640400	NA	926430	824850	3	NA	964200	521470	508790	3	743110	747190	NA	923080	544230	4	NA	690250	NA	NA	504490	2
1697	P84309	S(1)VELGLEER	328330	NA	NA	NA	NA	1	NA	NA	939800	NA	1	NA	NA	NA	NA	NA	0	817460	NA	1070300	NA	2	1045400	NA	1257500	882570	3	1127300	NA	NA	NA	1	730970	NA	NA	1008000	780360	3	452740	816460	1465400	721760	NA	4
1700	P97393	GGIDNPAIT(0.264)S(0.736)DQEVDDKK	NA	NA	NA	3192700	NA	1	2349900	NA	NA	NA	1	NA	NA	6866400	1985800	2482200	3	NA	3978900	5202300	4413700	3	NA	2284800	4874100	2533800	3	NA	NA	2019100	2682800	2	NA	4473900	NA	3106000	2502000	3	NA	2836200	NA	2713800	NA	2
1717	P97441	SLFTEPS(1)EPLPEEPK	NA	NA	NA	NA	NA	0	1705500	NA	NA	568490	2	2202200	2033900	2289300	2328000	1846900	5	1354800	2977400	2543800	3408800	4	3712600	427890	NA	NA	2	1729700	NA	NA	NA	1	2442800	3702300	NA	NA	NA	2	NA	2772400	3498600	NA	2072400	3
1737	P97772	SAFTT(0.064)S(0.935)DVVR	NA	NA	NA	NA	NA	0	NA	1047800	NA	NA	1	796920	NA	NA	1777400	912700	3	1339900	NA	1089500	2451500	3	2645400	NA	4435100	NA	2	2985700	876990	1255400	1043000	4	1202300	2275100	1245600	NA	NA	3	NA	3140500	2028000	NA	NA	2
1768	P99027	KEESEES(1)DDDMGFGLFD	NA	NA	NA	NA	NA	0	180530	344560	14231000	836030	4	1105400	9799300	NA	3420300	7852400	4	NA	NA	NA	8965700	1	594070	NA	NA	2375900	2	8678800	NA	NA	NA	1	4902200	NA	15511000	12838000	NA	3	NA	NA	13295000	NA	3088500	2
1784	Q01097	LS(0.01)S(0.99)IESDV	NA	NA	NA	1228400	NA	1	NA	NA	NA	NA	0	NA	NA	NA	NA	NA	0	999240	NA	NA	NA	1	1041900	NA	NA	1113400	2	NA	NA	NA	NA	0	NA	NA	NA	NA	NA	0	NA	791740	NA	NA	NA	1
1848	Q05512	SRNS(1)PLLDR	NA	NA	1225600	NA	NA	1	3702600	1819000	1633500	781870	4	1784600	NA	NA	NA	1823200	2	NA	2577400	NA	3222900	2	3788300	NA	4215000	1216000	3	NA	1022000	2437500	1801200	3	3217600	5426200	NA	NA	NA	2	3991300	NA	4160800	NA	230910	3
1866	Q07113	LVSFHDDS(1)DEDLLHI	NA	NA	NA	NA	NA	0	NA	791210	491340	NA	2	1424000	NA	NA	2239200	1004000	3	NA	NA	NA	2153000	1	NA	NA	3438000	689470	2	2355700	877850	2841600	NA	3	774450	NA	2147100	2286000	NA	3	NA	NA	3451100	NA	1207000	2
1875	Q09XV5	AVLQS(0.95)MS(0.05)GRDGNITGIQQFSKK	NA	NA	NA	NA	NA	0	NA	NA	NA	NA	0	930700	NA	NA	NA	NA	1	NA	NA	NA	NA	0	2334000	NA	NA	511360	2	NA	NA	NA	NA	0	NA	NA	NA	NA	885950	1	NA	NA	NA	680880	NA	1
1893	Q0KL02	TRPGAVS(0.999)PLNS(0.001)PLSTTFPSPFGK	NA	NA	NA	NA	NA	0	NA	NA	NA	NA	0	NA	NA	NA	NA	NA	0	NA	NA	NA	886090	1	690370	NA	2700500	NA	2	1166200	NA	1041400	NA	2	NA	NA	NA	NA	NA	0	96821	594210	NA	302200	NA	3
1976	Q3THK3	GT(0.454)S(0.539)RPGT(0.016)PS(0.282)AEAAS(0.053)T(0.134)S(0.161)S(0.283)T(0.078)LR	NA	NA	NA	NA	1434800	1	1932500	1036100	NA	NA	2	NA	NA	1459500	1986400	NA	2	NA	2071100	NA	NA	1	NA	1092200	1620200	NA	2	NA	1135900	1236400	938960	3	NA	NA	NA	NA	970150	1	NA	NA	2285400	NA	NA	1
1983	Q3THK3	IHDLEDDLEMSSDAS(0.004)DAS(0.995)GEEGS(0.001)R	NA	NA	2232200	NA	NA	1	3010100	2995300	2929000	2817900	4	2671700	NA	2400700	NA	2277800	3	2079300	NA	3813200	NA	2	3451100	NA	3091500	NA	2	4910500	4173800	4547300	1926400	4	3399500	NA	NA	3259100	NA	2	NA	3073700	NA	1632800	2065500	3
2000	Q3TRR0	ESPGGCT(0.127)S(0.869)PGS(0.005)QEK	NA	NA	NA	183580	NA	1	274030	NA	NA	NA	1	NA	1318200	235880	NA	35947	3	NA	390540	NA	NA	1	196160	335600	NA	190340	3	489020	NA	NA	NA	1	561340	646530	NA	NA	NA	2	NA	NA	NA	NA	NA	0
2011	Q3TXX4	RQEGAETLELS(0.999)ADGRPVTTHTR	NA	NA	NA	1983800	NA	1	NA	2330100	NA	2499900	2	1085100	NA	2661200	3186400	NA	3	1120500	5085700	4129700	3553100	4	1677200	NA	5130000	1838100	3	6715900	4063900	6316500	NA	3	NA	NA	5071700	3524600	2201000	3	NA	3394000	3502000	NA	NA	2
2018	Q3TYD6	AT(0.193)S(0.807)IPGSPFNLFSDLDK	NA	NA	NA	NA	NA	0	NA	NA	NA	NA	0	NA	NA	NA	NA	NA	0	NA	NA	NA	163960	1	179070	NA	457890	NA	2	259430	NA	NA	NA	1	NA	NA	NA	385140	99546	2	NA	NA	NA	NA	NA	0
2030	Q3U1F9	RPS(0.988)EEPEPDY(0.011)EAIQT(0.001)LNREDEK	NA	NA	NA	NA	NA	0	NA	NA	NA	NA	0	NA	NA	NA	NA	NA	0	1861200	NA	NA	NA	1	2342200	NA	4222600	2146300	3	NA	NA	NA	NA	0	NA	NA	NA	NA	NA	0	NA	NA	NA	NA	NA	0
2052	Q3UE31	VSTGDT(0.041)S(0.925)PCGT(0.032)EDS(0.001)SPASPMHER	NA	NA	2197300	NA	NA	1	2052600	1695800	2790800	1852900	4	NA	NA	2476500	NA	2081200	2	2487900	3148000	3675100	NA	3	1469400	1429000	3187100	1845200	4	3509400	1987700	2220300	2372900	4	2458300	1638200	NA	2128200	NA	3	NA	1955600	1832800	1513900	NA	3
2058	Q3UGY8	DGAES(0.01)S(0.221)RDS(0.769)MEINEADFR	1174000	NA	NA	NA	NA	1	1596100	NA	NA	NA	1	1052000	NA	NA	NA	NA	1	NA	NA	NA	NA	0	1266000	NA	NA	1033600	2	NA	NA	NA	NA	0	NA	NA	NA	NA	NA	0	NA	NA	NA	NA	NA	0
2073	Q3UH99	ILSDEQLLS(0.993)T(0.007)ER	NA	NA	NA	NA	NA	0	NA	NA	NA	NA	0	424790	NA	1541300	2123200	1436900	4	712460	NA	NA	2630400	2	2122100	470780	NA	NA	2	935210	NA	NA	NA	1	890590	4433700	1910800	2503600	2046700	5	850810	1250400	1514100	2463200	1349800	5
2077	Q3UHB8	SFSLGDLS(0.94)HS(0.059)PQTAQHVER	NA	NA	NA	NA	4443800	1	NA	NA	NA	NA	0	NA	NA	NA	4593700	4389500	2	1939000	6171700	3265400	5735100	4	3537300	NA	7862000	NA	2	10443000	2142100	NA	NA	2	NA	6768400	NA	NA	2367900	2	NA	NA	4687600	NA	2046900	2
2092	Q3UHD9	RPLLS(0.014)S(0.014)PS(0.972)WGGPEPEGR	NA	NA	NA	448430	NA	1	NA	NA	NA	NA	0	NA	NA	1365200	NA	NA	1	NA	NA	NA	NA	0	2061000	NA	3268700	1342500	3	1184200	NA	NA	NA	1	NA	NA	1510800	NA	NA	1	NA	NA	NA	NA	NA	0
2094	Q3UHD9	STGGPPGPGPLPGPQGLSS(0.001)S(0.003)S(0.012)GS(0.984)RELLGAELR	1353200	NA	NA	NA	NA	1	NA	NA	NA	NA	0	NA	NA	NA	NA	NA	0	NA	NA	NA	3818800	1	1746100	NA	6732000	NA	2	3318500	NA	NA	NA	1	1387600	678590	NA	NA	1061200	3	NA	2537800	NA	1167200	NA	2
2102	Q3UHF7	S(0.999)FDY(0.001)GNLSHAPVAGTSPSTLSPSR	NA	NA	NA	1547300	NA	1	3205200	1779500	1376300	NA	3	1990800	NA	1091400	4964600	1537000	4	1186400	3503000	2103300	4047500	4	2019800	NA	NA	1871300	2	5344900	NA	NA	1662500	2	1570700	1971900	2627200	NA	1672000	4	1654800	2588200	3249200	3244400	NA	4
2103	Q3UHF7	S(0.155)PS(0.842)LGS(0.003)EDLPLAADPDK	NA	NA	NA	NA	NA	0	NA	NA	NA	NA	0	NA	NA	866620	NA	NA	1	NA	NA	1349900	NA	1	NA	488880	NA	1610500	2	NA	NA	NA	NA	0	NA	NA	NA	NA	NA	0	NA	NA	NA	NA	NA	0
2113	Q3UHJ0	LGGS(0.754)AES(0.244)LIPGFQPT(0.002)QGDAFTTPSFSAGTAEK	NA	NA	NA	NA	NA	0	NA	NA	NA	NA	0	NA	NA	NA	3980500	NA	1	NA	723210	697030	1168800	3	506830	NA	5480700	NA	2	NA	NA	NA	NA	0	NA	NA	764800	3364500	NA	2	NA	1028700	3455500	NA	1704800	3
2118	Q3UHJ0	SATTT(0.029)PS(0.861)GS(0.11)PR	NA	NA	NA	NA	170500	1	NA	NA	NA	NA	0	NA	NA	NA	258910	NA	1	NA	93394	72686	876650	3	NA	96546	111180	NA	2	NA	67701	NA	369930	2	NA	NA	123580	71613	21692	3	NA	289030	NA	166130	179290	3
2132	Q3UHQ6	S(0.913)DLS(0.087)EEDLPYYVDLPDR	NA	NA	NA	NA	NA	0	NA	503360	NA	695050	2	NA	NA	182630	NA	938260	2	187480	NA	373210	756850	3	614390	NA	NA	775800	2	1785400	NA	NA	543760	2	NA	NA	1135600	1310200	NA	2	NA	695460	1140100	336490	856950	4
2145	Q3UJU9	S(0.95)HS(0.049)LPNS(0.001)LDYAQASER	NA	NA	NA	NA	NA	0	NA	NA	18531000	NA	1	NA	NA	NA	NA	NA	0	1654000	NA	2147500	NA	2	3969400	NA	16059000	1248300	3	24526000	2442900	NA	NA	2	NA	14211000	21866000	18391000	NA	3	13782000	NA	NA	12580000	NA	2
2167	Q3UMU9	RPKPERPPS(0.005)T(0.005)S(0.133)S(0.135)S(0.712)DS(0.004)DS(0.003)DS(0.002)GEVDR	NA	NA	NA	NA	NA	0	NA	924000	NA	NA	1	NA	NA	1431300	NA	NA	1	NA	NA	1724800	1116300	2	1086100	NA	1460400	1774100	3	NA	NA	NA	NA	0	1618500	NA	NA	1501100	NA	2	1008300	NA	NA	NA	NA	1
2178	Q3UNH4	RERPGSTGEGDLVS(1)LR	NA	NA	NA	NA	2294300	1	NA	NA	NA	NA	0	NA	NA	NA	NA	NA	0	NA	NA	1819100	NA	1	2106700	NA	3042200	NA	2	NA	NA	NA	NA	0	NA	NA	NA	NA	NA	0	NA	NA	NA	NA	NA	0
2205	Q3UTJ2	RGS(0.137)LPDNS(0.863)ILHR	NA	NA	NA	NA	NA	0	NA	NA	NA	NA	0	1143300	NA	3390000	NA	NA	2	1473300	NA	4560100	NA	2	3378900	NA	NA	2246500	2	NA	NA	NA	NA	0	2939100	NA	NA	NA	NA	1	NA	NA	NA	NA	NA	0
2242	Q3V0I2	ALELEPLELEGS(0.003)LAGS(0.997)PPGLAPPPPPHR	NA	NA	1806900	NA	NA	1	NA	2473800	NA	1191600	2	3193900	NA	NA	6791700	2719900	3	NA	NA	NA	5732000	1	NA	NA	4720700	1180400	2	4735300	NA	5851900	NA	2	1157900	NA	5274100	3068700	NA	3	NA	NA	4830700	NA	3444700	2
2248	Q3V3Q7	EPSGQPEDS(1)PEAETSTLDVFTEK	840400	NA	NA	NA	NA	1	836940	NA	NA	1184300	2	NA	NA	1128700	NA	1315700	2	758840	1489000	1908800	1406300	4	924430	NA	NA	1541600	2	NA	2015000	NA	718350	2	1400800	NA	2336400	1670300	NA	3	643620	NA	NA	NA	NA	1
2261	Q4ACU6	SPTPVHS(0.999)PDADRPGPLFVDVQTR	NA	NA	828920	NA	NA	1	NA	NA	NA	946910	1	1605700	NA	NA	6610000	1508400	3	NA	NA	NA	4473900	1	6779500	NA	8807900	NA	2	7377200	1053300	NA	NA	2	2021800	NA	1646100	3070700	3296500	4	NA	4516200	3919200	3936200	3239500	4
2267	Q4KMM3	DTIQQVS(1)QR	702430	NA	NA	NA	NA	1	NA	NA	NA	NA	0	NA	NA	NA	1513300	890880	2	663560	NA	848600	1543700	3	2249100	NA	3151700	NA	2	NA	NA	NA	NA	0	NA	1854700	NA	NA	NA	1	NA	1919700	NA	NA	498820	2
2275	Q4KMM3	S(0.005)T(0.006)EES(0.131)LS(0.828)EDAFT(0.028)ES(0.001)ELS(1)PIREELLSSEPR	NA	NA	18280000	NA	NA	1	NA	27595000	22850000	9319500	3	43874000	14395000	NA	72626000	38359000	4	NA	NA	NA	46863000	1	NA	NA	92407000	9017100	2	2959300	39018000	80363000	NA	3	10632000	NA	35193000	5724400	NA	3	NA	10494000	35854000	NA	42942000	3
2276	Q4KMM3	VVS(0.984)S(0.016)T(0.079)S(0.921)EEEEAFTEK	NA	NA	NA	NA	NA	0	1324900	NA	1815800	NA	2	NA	5492600	NA	1964000	1279300	3	830030	2106500	1515800	1788700	4	1393500	NA	NA	2185700	2	4519900	NA	NA	NA	1	4153300	NA	2936500	1451500	NA	3	1158800	NA	2393600	879580	NA	3
2295	Q4VGL6	VIS(0.999)PPPFAPSPT(0.001)LPPAFHPEEFLDEDLK	NA	NA	NA	NA	NA	0	NA	NA	NA	NA	0	NA	NA	NA	NA	NA	0	NA	NA	NA	699450	1	NA	NA	1604700	428850	2	1121400	NA	2364100	NA	2	NA	NA	NA	1041300	NA	1	NA	NA	NA	NA	NA	0
2307	Q52KI8	AASPS(0.024)PQS(0.976)VR	2255700	NA	NA	NA	NA	1	NA	3119100	NA	NA	1	NA	5227000	3515400	NA	NA	2	10214000	5156900	NA	NA	2	NA	3302100	NA	3598400	2	8518000	NA	NA	NA	1	NA	NA	NA	NA	NA	0	NA	NA	NA	300830	2039400	2
2336	Q569Z6	HGLTHEELKS(1)PR	NA	NA	1451400	NA	NA	1	NA	1747100	479740	NA	2	895920	NA	2094400	726560	691300	4	1787100	NA	NA	333010	2	1872500	1907900	555400	1943300	4	25624000	2057500	NA	NA	2	1957500	2056800	NA	NA	NA	2	1237300	1876900	NA	706490	664970	4
2416	Q5F2E7	DYEIENQNPLAS(0.99)PT(0.01)NTLLGSAK	799810	NA	NA	NA	NA	1	972390	NA	NA	836050	2	NA	NA	756610	2284300	NA	2	478600	1042600	1063800	NA	3	778410	NA	NA	718920	2	NA	NA	NA	606270	1	NA	NA	NA	1489500	1114300	2	188360	757970	1688400	733020	772790	5
2440	Q5RJI5	MQVPT(0.002)AEEMSSLT(0.003)PES(0.942)S(0.052)PELAK	NA	NA	NA	NA	1375200	1	NA	NA	3793700	2630700	2	NA	NA	3325700	NA	3086600	2	NA	NA	3582800	NA	1	1538500	NA	4323800	NA	2	NA	4187000	3997500	NA	2	NA	865530	4107300	NA	NA	2	NA	NA	1651400	NA	NA	1
2474	Q5SSM3	GSPGSIQGTPCPGTQLGPQPAAS(0.04)PS(0.024)QLPADQS(0.686)PHT(0.249)LR	NA	NA	NA	1593000	NA	1	NA	NA	NA	1295700	1	NA	NA	2516900	NA	1876200	2	NA	NA	2555200	NA	1	2894200	699000	NA	NA	2	NA	1907100	NA	NA	1	NA	NA	NA	3059600	NA	1	NA	NA	1829500	NA	NA	1
2493	Q5SWU9	FIIGSVSEDNS(1)EDEISNLVK	NA	NA	1627400	NA	NA	1	328280	934670	2487200	1134200	4	1516700	NA	NA	NA	1037400	2	NA	NA	NA	3839800	1	687550	NA	6680700	1114800	3	2976000	1360000	3459200	515510	4	1773900	NA	2723600	2785800	NA	3	NA	948770	3045700	NA	1159700	3
2494	Q5SWU9	SSMS(1)GLHLVK	NA	NA	562980	NA	NA	1	NA	1091600	987210	NA	2	904910	NA	1996300	1339800	2471700	4	1143600	NA	2492100	2825500	3	1536100	NA	4385200	1203200	3	5175400	984500	NA	NA	2	1510600	2201200	1461700	NA	NA	3	1197700	NA	2228900	NA	NA	2
2525	Q5Y5T3	VGLDS(1)PAK	NA	NA	NA	NA	NA	0	NA	NA	NA	NA	0	NA	NA	1793500	1153900	NA	2	NA	1479900	1748600	1258100	3	NA	NA	1757600	903740	2	NA	NA	579650	797720	2	NA	NA	1028400	NA	706900	2	NA	1221500	1357700	NA	845340	3
2526	Q5Y5T5	T(0.002)PRPGS(0.997)AESALSVQR	NA	NA	NA	984750	NA	1	1908000	663930	605660	NA	3	NA	NA	NA	NA	1121500	1	NA	1379100	NA	1255500	2	790010	611930	2064500	NA	3	1767400	NA	1551000	1177700	3	828380	1210700	1047600	NA	NA	3	808180	1870400	1309300	1426400	NA	4
2546	Q60610	S(1)LEGIFDDTVPDGK	580020	NA	NA	NA	NA	1	NA	NA	NA	NA	0	1040400	1063600	491360	NA	915550	4	239070	NA	694710	1656600	3	1675400	NA	3493400	NA	2	2764100	NA	NA	NA	1	1483400	288190	702030	2464700	1154500	5	199320	1421500	2208100	826040	1491000	5
2576	Q60875	LQDS(0.248)S(0.748)DPDT(0.002)GS(0.004)EEEVS(0.897)S(0.09)RLS(0.009)PPHS(0.003)PR	NA	NA	NA	8791200	NA	1	NA	NA	15780000	NA	1	NA	NA	12917000	NA	NA	1	14488000	NA	3777900	NA	2	NA	NA	16494000	11120000	2	NA	NA	15521000	NA	1	NA	NA	NA	NA	NA	0	NA	3750000	10296000	NA	6100000	3
2615	Q61070	FPS(1)PHPS(1)PAK	NA	NA	NA	NA	NA	0	1830600	NA	NA	1929300	2	NA	NA	2076400	NA	1827200	2	2776300	2694600	NA	1260500	3	1845400	1078900	1982500	4249700	4	NA	2879700	NA	863700	2	NA	NA	3404600	3438600	NA	2	NA	3356700	1781400	NA	1228000	3
2616	Q61074	LEEALS(0.978)T(0.022)EGAEDTGNSDK	NA	NA	4897800	NA	NA	1	3187400	3255500	NA	3201700	3	NA	NA	3516000	2589900	3814000	3	1953700	7668200	4023100	4997800	4	1417800	NA	4437900	2502600	3	NA	5451300	4890600	3482800	3	3204400	2601600	3483300	5151200	2184000	5	2048600	NA	3952800	3219800	NA	3
2620	Q61097	TDVLGVHEAEAEEPEAGKS(1)EAEDDEEDEVDDLPSSR	3980300	NA	NA	NA	NA	1	5216600	2377000	NA	2448400	3	NA	NA	8838200	6876500	5182700	3	3626000	6298600	4423900	10343000	4	13167000	NA	13962000	NA	2	7462400	3328300	NA	NA	2	5148600	7538500	4580700	8355600	5467000	5	NA	NA	6212600	6885900	NA	2
2638	Q61165	ADLPVITIDPASPQS(0.966)PES(0.034)VDLVNEELK	NA	NA	1353500	NA	NA	1	NA	2991500	NA	NA	1	NA	NA	NA	NA	1378500	1	NA	827270	NA	1912500	2	223820	NA	NA	1107600	2	1676700	925540	2192300	NA	3	NA	NA	2046600	NA	NA	1	NA	429930	NA	NA	NA	1
2650	Q61206	ELFS(1)PLHALNFGIGGDTTR	NA	NA	1365700	NA	NA	1	NA	NA	726090	NA	1	3673000	NA	NA	6041800	2297500	3	NA	465510	NA	1535000	2	NA	NA	7569000	387380	2	2316600	2373500	6607800	NA	3	389600	NA	NA	2199000	NA	2	NA	514270	1447800	NA	1104000	3
2664	Q61290	GDIGGLT(0.001)SALDNQRS(0.917)PLS(0.082)LGK	NA	NA	787220	NA	NA	1	NA	923170	NA	986890	2	1115500	NA	NA	NA	NA	1	451990	NA	NA	7350000	2	NA	NA	9592700	1328700	2	NA	1134300	NA	NA	1	NA	NA	NA	7798900	NA	1	NA	NA	NA	NA	NA	0
2670	Q61290	HMQMS(0.011)S(0.989)QEALNK	NA	NA	5313300	NA	NA	1	NA	NA	10797000	NA	1	NA	NA	9971800	NA	7442400	2	6114400	NA	8641100	6155300	3	2376400	NA	7883700	6528600	3	10067000	6340600	7434800	4110500	4	3484800	6162400	NA	7883600	NA	3	NA	7202500	5847600	NA	NA	2
2676	Q61315	DANIMS(0.994)PGS(0.003)S(0.003)LPSLHVR	682460	NA	NA	NA	NA	1	1225700	1135900	NA	NA	2	NA	NA	NA	NA	931180	1	850670	1480500	NA	2344100	3	1361700	NA	2577400	NA	2	1718600	NA	NA	NA	1	817290	NA	NA	NA	1104600	2	NA	1083300	2254600	1081700	NA	3
2695	Q61410	ALS(1)LEMIQLK	NA	NA	NA	NA	NA	0	410510	300310	NA	436590	3	272410	NA	NA	NA	NA	1	135370	NA	433860	1665600	3	265970	NA	NA	568260	2	NA	603630	NA	717890	2	352130	NA	1856900	651720	201630	4	NA	330590	1006200	325800	NA	3
2696	Q61410	KT(0.22)S(0.767)GLVS(0.013)LHSR	NA	NA	NA	NA	848500	1	1496400	716860	707370	357560	4	965710	NA	851520	889450	NA	3	674300	1681700	NA	1081800	3	NA	NA	1688800	667250	2	1336900	NA	NA	625110	2	756620	697060	996470	NA	NA	3	499010	NA	1130300	502460	612340	4
2721	Q61627	RINS(1)LMDEDIAHK	NA	NA	NA	927740	NA	1	1344800	527770	NA	NA	2	509870	NA	1180200	1164000	794850	4	596750	1244600	NA	1337800	3	1585600	NA	3587400	849110	3	2835700	NA	NA	836450	2	1152900	1646300	NA	NA	NA	2	NA	NA	NA	1086100	NA	1
2745	Q61823	RFVS(1)EGDGGR	NA	NA	NA	NA	NA	0	NA	NA	NA	NA	0	NA	NA	NA	NA	NA	0	NA	NA	NA	NA	0	NA	2428900	660050	NA	2	3399900	NA	NA	NA	1	NA	NA	NA	3269100	2846100	2	NA	NA	NA	1249400	3528100	2
2750	Q61879	GGPISFS(0.062)S(0.253)S(0.685)R	817620	NA	NA	NA	NA	1	NA	NA	NA	NA	0	1583900	NA	NA	1473900	833090	3	1383700	NA	NA	1572700	2	3404100	829680	3243500	1583600	4	1354700	1091200	NA	NA	2	957360	NA	493290	2256900	NA	3	616180	NA	1859600	1499500	1458100	4
2765	Q62108	GNS(1)GLGFSIAGGTDNPHIGDDPSIFITK	NA	NA	1609700	NA	NA	1	NA	1462300	NA	NA	1	2300300	NA	NA	5152500	2920100	3	NA	NA	NA	4302000	1	NA	NA	5376400	982240	2	3908800	1799900	3708300	NA	3	936810	NA	6749600	3904500	NA	3	NA	1087400	4795600	NA	2649900	3
2782	Q62188	NLHQS(0.001)GFS(0.001)LS(0.989)GT(0.01)QVDEGVR	1217600	NA	NA	NA	NA	1	NA	NA	NA	NA	0	NA	NA	NA	NA	2703100	1	NA	NA	NA	4980700	1	4470500	NA	7926600	NA	2	NA	NA	NA	NA	0	2248700	2465600	1541300	4603000	3587800	5	1147900	5153000	3846400	3986300	3044900	5
2799	Q62261	SALPAQS(0.894)AAT(0.106)LPAR	NA	NA	NA	NA	NA	0	NA	NA	NA	NA	0	1946900	NA	NA	NA	2638700	2	2467700	NA	2510800	NA	2	2353200	NA	3210700	NA	2	NA	1180200	NA	1344200	2	NA	NA	3119200	2789800	1758300	3	NA	NA	NA	3050600	NA	1
2816	Q62318	RPAASSAAAAS(0.005)AAAS(0.612)S(0.383)PAGGGGEAQELLEHCGVCR	NA	NA	NA	NA	5088900	1	4530700	NA	NA	NA	1	NA	NA	NA	NA	NA	0	2044600	NA	NA	NA	1	2202600	NA	NA	3555100	2	NA	6812100	NA	NA	1	4436100	2590600	NA	NA	NA	2	NA	5411100	5024400	NA	NA	2
2821	Q62393	ASAAFS(0.885)S(0.045)VGS(0.07)VITK	NA	NA	NA	NA	NA	0	NA	NA	NA	NA	0	NA	NA	NA	NA	986130	1	NA	NA	NA	NA	0	NA	457340	3035500	NA	2	1185500	NA	NA	NA	1	NA	NA	NA	NA	NA	0	NA	NA	NA	NA	NA	0
2834	Q62417	RAGEQDPVPTPAELT(0.07)S(0.93)PGR	1374200	NA	NA	NA	NA	1	NA	1210800	NA	1086800	2	1406600	NA	1666800	2168400	NA	3	1987100	1927700	NA	2033500	3	1283800	867390	2762600	981640	4	2331600	1442200	NA	1734700	3	1013800	1518300	1164100	1010500	1215200	5	1324400	1994600	NA	1503500	965060	4
2835	Q62417	RS(0.966)AT(0.034)LPLPAR	NA	NA	NA	3274000	NA	1	NA	NA	NA	NA	0	NA	NA	NA	NA	NA	0	3273600	NA	NA	NA	1	3828000	2805600	NA	3028300	3	NA	NA	3632600	NA	1	3098900	NA	NA	NA	NA	1	NA	NA	NA	4469000	3696700	2
2873	Q640R3	DKDS(0.039)S(0.961)EPDENPATEPR	NA	NA	1635800	NA	NA	1	NA	NA	3443700	1274500	2	1333500	3482200	NA	1774100	1959000	4	3269200	4588400	2730800	1773400	4	NA	2220600	3639900	NA	2	3859400	3941300	NA	NA	2	2787500	NA	2668100	2076900	1811800	4	2165500	3217400	2523000	NA	1387100	4
2882	Q64213	TGDLGIPPNPEDRS(0.011)PS(0.983)PEPIY(0.464)NS(0.542)EGK	NA	NA	NA	NA	5577500	1	NA	NA	NA	3054000	1	1815500	8893000	NA	9169500	1950000	4	NA	8815800	4768400	7744000	3	6539600	NA	8507500	NA	2	NA	NA	8085600	3127600	2	7785200	2572600	2114600	NA	NA	3	3579100	3741800	8620500	5143800	NA	4
2887	Q64336	S(0.919)KLS(0.081)PVLDGVSELR	NA	NA	NA	NA	2212600	1	NA	3904300	NA	2997800	2	2155900	NA	1416200	4368700	NA	3	1063600	NA	3175200	3490900	3	1477600	NA	NA	2596900	2	NA	NA	NA	3143500	1	1961000	463640	3537900	NA	NA	3	282740	NA	NA	3067900	NA	2
2909	Q66T02	S(0.933)KS(0.066)EAS(0.001)LLQLLSGTPAAR	NA	NA	975250	NA	NA	1	550500	398200	427990	NA	3	221890	NA	142450	1840200	711910	4	NA	1611400	374890	788100	3	412590	NA	3001900	NA	2	1291600	466020	2361400	243660	4	639530	NA	909350	2020900	295120	4	NA	718820	1674500	NA	NA	2
2913	Q66T02	S(0.055)LS(0.945)ELCLISVAPGVR	NA	NA	NA	NA	185070	1	NA	1223000	NA	860370	2	253380	NA	NA	2927400	1573000	3	160680	2093900	552150	NA	3	608380	NA	6275400	NA	2	NA	916060	3822400	NA	2	1367100	239290	3222000	NA	427740	4	117050	1591800	2799900	452760	1066400	5
2919	Q68EF6	ADS(0.999)FS(0.001)EGDDLSQGHLAEPCFLR	NA	NA	NA	NA	NA	0	996590	1250100	NA	1815900	3	1689800	NA	NA	2573000	2459500	3	NA	3529400	1790500	3597700	3	2177000	NA	2798200	972460	3	4962900	1784100	1554500	1180500	4	NA	NA	4467100	3894000	722880	3	NA	2134000	5371000	1082500	1798300	4
2921	Q68EF6	AGGDLS(0.002)LS(0.996)PS(0.002)R	874670	NA	NA	NA	NA	1	2304100	671330	1316400	NA	3	NA	NA	1836500	2446600	NA	2	2109700	2070800	NA	2924500	3	3110000	1991500	NA	1052400	3	NA	1133900	NA	2412900	2	NA	4531600	NA	2619400	2044600	3	2333100	2362900	NA	2375300	NA	3
2937	Q68FE2	LEASYS(0.009)DS(0.991)PPGEEDLLVHVAEGSK	NA	NA	2423100	NA	NA	1	848140	2597100	2383800	3110500	4	NA	NA	NA	5947100	NA	1	NA	NA	2203700	3188200	2	1447700	NA	NA	4373000	2	5500100	3515500	3703300	1081400	4	2463600	NA	2362700	4469500	1052900	4	NA	2323600	3959600	NA	3357200	3
2996	Q69ZA1	HS(0.001)S(0.049)IS(0.937)PS(0.006)T(0.006)LT(0.002)LK	NA	NA	1259600	NA	NA	1	NA	NA	1130000	1313200	2	530050	NA	NA	NA	NA	1	854560	NA	NA	1118700	2	507440	NA	NA	1078500	2	NA	NA	NA	NA	0	NA	NA	NA	NA	NA	0	947950	NA	NA	1007300	931170	3
3042	Q6DFV3	RQLS(1)HDQESVGPPSLDGQHSSK	NA	NA	NA	NA	NA	0	3831400	NA	2219900	1789300	3	NA	NA	6053100	7292000	NA	2	NA	6611400	NA	NA	1	2674600	2763200	NA	NA	2	NA	NA	4259600	2550900	2	NA	8811300	5004300	5792900	2817900	4	NA	NA	NA	5154200	NA	1
3055	Q6DFV7	VLS(0.932)S(0.048)T(0.02)SEEDEPGVVK	1185200	NA	NA	NA	NA	1	NA	528440	NA	NA	1	NA	NA	NA	1311700	NA	1	999870	NA	1261600	1515000	3	2404300	701230	NA	791630	3	NA	NA	NA	NA	0	1249600	1648300	NA	NA	NA	2	907550	NA	1217300	NA	NA	2
3071	Q6GYP7	S(0.08)S(0.08)S(0.832)T(0.009)SDILEPFTVER	NA	NA	NA	662580	NA	1	NA	NA	NA	NA	0	NA	NA	NA	NA	1621600	1	NA	NA	NA	NA	0	3067000	208380	NA	NA	2	NA	NA	NA	1132500	1	NA	1540100	1944400	NA	NA	2	NA	2242000	NA	1856700	NA	2
3077	Q6IR34	VDLAGS(0.988)PEQEAS(0.012)GLPDPQQQCPPGAS	NA	NA	NA	NA	NA	0	NA	NA	2473400	2014200	2	NA	NA	NA	NA	NA	0	NA	NA	NA	NA	0	NA	1122600	NA	3555600	2	2829500	NA	NA	NA	1	NA	1502500	NA	NA	NA	1	NA	NA	NA	NA	NA	0
3104	Q6NZK8	RQLS(0.021)Y(0.002)S(0.974)DS(0.002)DLK	NA	NA	NA	NA	2765300	1	NA	2628000	4380400	1534500	3	NA	NA	NA	2190200	2589000	2	1311100	4136800	2737700	3266000	4	1098500	NA	4226000	NA	2	NA	1236400	NA	2379700	2	3438800	3035200	3682700	NA	NA	3	2566300	2317000	2323900	1997400	NA	4
3106	Q6NZL0	EQS(0.978)ES(0.017)LS(0.005)ELR	NA	NA	NA	NA	2672500	1	NA	NA	NA	NA	0	NA	NA	NA	NA	3701700	1	NA	4050100	4011000	NA	2	NA	2708000	3036900	NA	2	NA	NA	NA	2968500	1	NA	NA	NA	NA	1895000	1	NA	NA	NA	NA	NA	0
3128	Q6P5F7	YLATSQPRPDS(0.84)S(0.089)GS(0.071)GH	NA	NA	NA	NA	NA	0	772720	NA	805600	552950	3	NA	NA	NA	NA	613920	1	670350	1486600	910800	575710	4	NA	NA	1495500	1058200	2	951700	1596300	NA	NA	2	759200	924780	NA	1130400	452870	4	669240	652680	933400	656830	747440	5
3153	Q6P9K8	T(0.003)GS(0.003)EPS(0.984)PPQGGGS(0.005)LGPS(0.005)APPEEIWVLR	NA	NA	NA	NA	566040	1	903960	NA	1999900	661810	3	NA	NA	305300	NA	1700800	2	NA	662790	NA	NA	1	NA	NA	2395500	580210	2	2051100	NA	NA	1194900	2	NA	NA	2544800	1593900	NA	2	NA	NA	1255400	413790	NA	2
3167	Q6P9S0	AGS(1)EECVFYTDEVASPLAPDLAK	638380	NA	NA	NA	NA	1	599520	NA	1963900	960250	3	NA	3869900	440910	NA	2559900	3	461170	2388800	NA	2628100	3	1167600	NA	4951500	1379600	3	6428700	1668800	NA	1184500	3	967750	315860	3306800	NA	NA	3	NA	2025000	NA	NA	NA	1
3177	Q6PAM0	DLS(0.017)S(0.037)S(0.946)PPGPYGQEMYVFR	NA	NA	NA	807360	NA	1	NA	NA	NA	NA	0	NA	NA	NA	5888500	NA	1	NA	NA	2700700	2734500	2	NA	591370	4662200	NA	2	3943400	953330	NA	NA	2	NA	2200600	NA	NA	NA	1	306550	2376500	NA	NA	NA	2
3181	Q6PAM1	EQGVESPGAQPAS(1)S(1)PR	NA	NA	632180	NA	NA	1	943000	NA	1573500	NA	2	NA	NA	948000	NA	1480600	2	NA	2147400	839610	NA	2	NA	557980	NA	1063000	2	1079900	NA	NA	NA	1	2095700	NA	1185200	999360	NA	3	1952200	694660	NA	747080	NA	3
3191	Q6PCL9	KPMDS(0.978)IGGES(0.023)MPIPT(0.921)IDT(0.078)ARK	NA	NA	3258100	NA	NA	1	NA	667210	901300	203760	3	NA	NA	3795400	873620	NA	2	1816100	NA	1826900	NA	2	692860	NA	18412000	3806500	3	1121300	NA	NA	NA	1	NA	4207800	4736400	2220700	NA	3	NA	565270	NA	NA	NA	1
3196	Q6PCN3	S(0.001)ET(0.003)S(0.033)QPPT(0.375)PGS(0.582)PS(0.024)HS(0.974)PLHS(0.008)GPRPR	NA	NA	NA	1352000	NA	1	NA	1433900	NA	NA	1	NA	NA	NA	NA	NA	0	NA	1874400	NA	NA	1	689110	919230	2599800	NA	3	1960000	NA	NA	NA	1	NA	1151700	NA	2124200	NA	2	1257200	1642100	NA	1042900	NA	3
3197	Q6PCN3	S(0.001)ET(0.003)S(0.033)QPPT(0.375)PGS(0.582)PS(0.024)HS(0.974)PLHS(0.008)GPRPR	NA	NA	NA	1352000	NA	1	NA	1433900	NA	NA	1	NA	NA	NA	NA	NA	0	NA	1874400	NA	NA	1	689110	919230	2599800	NA	3	1960000	NA	NA	1451700	2	NA	1151700	NA	2124200	NA	2	1257200	1642100	NA	1042900	NA	3
3227	Q6PE13	GSVGPAPS(0.996)LS(0.004)ELDLRPPS(0.629)PINLS(0.371)R	1475600	NA	NA	NA	NA	1	1850800	587170	3358300	989270	4	3727300	10562000	654790	9818100	8602100	5	439670	3109200	2718500	13366000	4	3982800	NA	24650000	2361100	3	10564000	1445200	2274300	1283300	4	5036300	177940	4432700	9011900	NA	4	NA	4755400	5488600	1137800	NA	3
3259	Q6PGL7	GLFS(1)DEEDSEDLFSSQSSSK	NA	NA	NA	NA	NA	0	NA	716320	869810	NA	2	NA	NA	NA	1222200	1053800	2	NA	NA	NA	1799100	1	NA	NA	1655400	986730	2	1543500	NA	NA	NA	1	1219100	NA	1881000	1987100	NA	3	NA	545130	1471300	NA	887840	3
3280	Q6R891	LDADAVS(1)PTVSQLSAVFEK	952650	NA	NA	NA	NA	1	1255600	476820	2357100	883340	4	2628200	3804800	548510	6014000	NA	4	570430	1795300	1055400	7920600	4	5207700	NA	9759700	1170000	3	NA	999690	2797800	2599900	3	3155700	448680	3185500	4383000	5511100	5	196340	3748100	5712400	1304200	5764700	5
3286	Q6VNB8	WSDQLS(1)LDEK	914770	NA	NA	NA	NA	1	1167600	NA	NA	NA	1	965930	NA	1503500	1328700	1650600	4	NA	995960	588210	1881600	3	1621000	NA	NA	1569700	2	2058900	641460	NA	1158000	3	NA	401970	1445400	1620300	1340100	4	NA	1540500	1413600	833220	1145700	4
3334	Q6ZQ38	VIRPLDQPS(0.07)S(0.908)FDAT(0.02)PY(0.002)IK	NA	NA	NA	NA	NA	0	2900700	2741300	1844300	NA	3	1484600	NA	NA	NA	NA	1	NA	NA	4009300	NA	1	2228400	NA	4582400	NA	2	NA	NA	3248000	NA	1	3133700	NA	3173400	NA	987690	3	NA	NA	NA	NA	NA	0
3337	Q6ZQ58	GLSAS(1)LPDLDSESWIEVK	NA	NA	NA	NA	NA	0	NA	NA	2551800	411960	2	2431400	NA	NA	1653200	NA	2	NA	NA	NA	639520	1	NA	NA	1808400	671940	2	854420	NA	3595400	NA	2	NA	NA	1787600	1706800	NA	2	NA	236760	1070900	NA	925290	3
3338	Q6ZQ58	PRPS(1)PARPK	NA	NA	NA	NA	NA	0	NA	NA	NA	NA	0	NA	NA	NA	NA	560770	1	NA	NA	NA	598020	1	NA	706800	191460	NA	2	287960	267650	NA	569120	3	NA	422730	NA	298090	NA	2	NA	NA	NA	NA	NA	0
3340	Q6ZQ58	SLPTT(0.006)VPES(0.991)PNY(0.002)R	NA	NA	NA	NA	2100000	1	2094000	NA	360270	NA	2	NA	5196400	NA	NA	NA	1	NA	3596900	NA	2625000	2	NA	1749700	4809400	911850	3	NA	NA	3242100	NA	1	2820800	NA	NA	NA	1478400	2	1457800	NA	2200300	NA	NA	2
3350	Q6ZWY8	ADKPDMGEIAS(1)FDK	NA	NA	NA	969570	NA	1	NA	NA	NA	NA	0	NA	1510400	NA	NA	NA	1	785320	NA	NA	NA	1	720080	318790	NA	NA	2	1137900	NA	NA	NA	1	871470	730980	NA	1927800	NA	3	640880	NA	NA	2096900	NA	2
3359	Q78PY7	VNVTVDYIRPAS(0.999)PATET(0.001)VPAFSER	NA	NA	2935800	NA	NA	1	NA	2613500	1736000	NA	2	3356800	NA	NA	NA	3183100	2	NA	4214900	2957400	NA	2	1958200	NA	4959400	NA	2	NA	4091800	NA	1752200	2	3731800	NA	2299300	NA	1126000	3	NA	2756400	2453800	777290	3157900	4
3372	Q7TME0	ESMVT(0.024)FS(0.857)NT(0.119)LPR	NA	NA	NA	1552200	NA	1	NA	NA	1889600	NA	1	533010	NA	2728500	1851500	NA	3	1894000	NA	NA	2644100	2	2429700	442670	NA	NA	2	NA	2628700	NA	NA	1	1309100	2730400	2435000	NA	NA	3	NA	3501200	2061900	NA	1350800	3
3385	Q7TN29	AVGSMPT(0.001)AGS(0.001)AGS(0.998)VPENLNLFPEPGSK	NA	NA	NA	NA	2357900	1	NA	2788100	3926900	3069200	3	3204900	NA	4481800	NA	3940300	3	2575000	4025600	NA	NA	2	4551800	NA	NA	3411700	2	NA	3756800	5018800	2904800	3	4656400	2163600	4740000	5027400	3678200	5	1249800	3619600	4776300	3532800	3271800	5
3386	Q7TN29	DLDLLAS(0.006)VPS(0.76)PS(0.179)S(0.043)VS(0.013)R	NA	NA	NA	NA	NA	0	2656800	NA	2412900	2028800	3	NA	5884800	NA	NA	1952100	2	1400300	2536400	NA	5233900	3	NA	NA	15456000	2044500	2	NA	2574500	NA	NA	1	2865600	1064000	NA	6109000	NA	3	727800	3049100	NA	NA	NA	2
3412	Q7TQD2	RLS(1)LES(0.999)EGANEGAT(0.001)AAPELSALEEAFRR	NA	NA	14596000	NA	NA	1	NA	4104700	6598600	NA	2	19831000	17329000	NA	58384000	49421000	4	NA	12675000	NA	31699000	2	NA	NA	226770000	1678600	2	32645000	14049000	91453000	702920	4	6563700	NA	5787000	15856000	NA	3	NA	1242900	15749000	NA	11651000	3
3413	Q7TQD2	RLS(1)LES(0.999)EGANEGAT(0.001)AAPELSALEEAFRR	NA	NA	671280	NA	NA	1	NA	14672000	29550000	200980	3	NA	1996000	NA	131540000	NA	2	288890	NA	NA	311590	2	NA	NA	5272900	5217500	2	NA	402190	NA	NA	1	29813000	NA	NA	NA	NA	1	NA	NA	NA	368780	NA	1
3432	Q7TSC1	ERSDS(0.998)GGS(0.002)SSEPFER	NA	NA	973410	NA	NA	1	1095700	800610	1233400	547220	4	397870	NA	2047800	NA	839220	3	2054500	2635300	1833100	895250	4	1360600	1846800	2329500	1511300	4	2792200	793190	1018200	643150	4	1119400	NA	NA	1554600	NA	2	1385300	1419000	1326800	1406500	1084400	5
3433	Q7TSC1	LKFS(0.993)DEEDGRDS(0.007)DEEGAEGHK	NA	NA	NA	NA	NA	0	NA	3251500	NA	NA	1	2324500	NA	2999000	NA	NA	2	3794000	612520	NA	NA	2	2366500	NA	NA	695590	2	4974700	2716600	NA	NA	2	2676600	2638900	1684900	2467400	862200	5	NA	NA	NA	NA	NA	0
3443	Q7TSH2	RQS(0.601)S(0.388)T(0.011)ADAPEAQHEPGITITEWK	NA	NA	NA	883280	NA	1	NA	NA	NA	1606300	1	1159100	NA	1727400	NA	NA	2	NA	NA	NA	2205300	1	NA	NA	2864400	2010100	2	2866100	NA	NA	NA	1	NA	NA	NA	NA	NA	0	NA	NA	NA	1130700	683250	2
3446	Q7TSH8	VEPPHS(0.966)S(0.033)HEDLT(0.001)DDLSTR	NA	NA	NA	NA	NA	0	NA	16299000	NA	NA	1	8962700	NA	13427000	NA	7479800	3	NA	NA	14887000	9303500	2	9265100	NA	13188000	9261400	3	14772000	12943000	NA	NA	2	11420000	9179100	11217000	NA	NA	3	8062700	7350500	NA	NA	NA	2
3450	Q7TSJ2	ATGPAPGPS(0.996)VDRET(0.004)VAAPGR	NA	NA	NA	NA	NA	0	NA	NA	NA	NA	0	1135500	2305300	1815900	NA	703300	4	NA	1614100	NA	NA	1	NA	894290	2084700	NA	2	1315400	NA	NA	NA	1	NA	1238100	NA	624090	NA	2	NA	NA	NA	NA	NA	0
3465	Q80T85	AEEPPAS(1)PGPK	NA	NA	255680	NA	NA	1	NA	571250	385730	69101	3	NA	999510	NA	258240	158990	3	NA	1837300	NA	134940	2	NA	NA	504930	1010500	2	NA	962190	253680	85057	3	1021900	NA	280170	431480	244970	4	1129500	1075100	NA	159700	646370	4
3484	Q80TJ1	AGGGRPS(0.013)S(0.021)PS(0.966)PS(0.325)VVS(0.675)EK	NA	NA	NA	NA	NA	0	NA	NA	NA	468690	1	NA	18959000	NA	3525300	1948600	3	1087000	NA	1223000	4395900	3	8218300	NA	18053000	NA	2	NA	NA	NA	NA	0	NA	NA	897060	NA	NA	1	2905100	4994400	1131400	NA	NA	3
3496	Q80TK0	S(0.072)S(0.072)S(0.847)DT(0.009)S(0.001)TPEELK	NA	NA	742290	NA	NA	1	NA	894730	1099000	749080	3	897540	NA	674840	1236000	697550	4	908790	NA	NA	NA	1	1212300	NA	2508800	780260	3	1603600	NA	NA	NA	1	977410	1324200	885420	NA	NA	3	931360	NA	1734000	NA	NA	2
3522	Q80TT8	VGLQS(0.992)PS(0.008)VETR	1274000	NA	NA	NA	NA	1	2016600	NA	2044300	1338400	3	NA	2417600	NA	NA	1760000	2	NA	2993200	NA	1525800	2	NA	2250900	NA	2049400	2	3056000	NA	NA	2028100	2	1617200	2484200	1712500	3156000	1301100	5	1650200	NA	NA	2365400	NA	2
3548	Q80U22	LSEGPAALAGPAS(1)PPRR	NA	NA	935820	NA	NA	1	1140300	1187400	945680	864040	4	NA	NA	928210	NA	NA	1	856650	NA	2024700	NA	2	1506200	808730	NA	899970	3	NA	NA	NA	NA	0	686260	NA	NA	NA	749390	2	761910	1388600	1073800	NA	NA	3
3549	Q80U23	EEGT(0.02)GES(0.871)AGGS(0.11)PAR	NA	NA	NA	NA	NA	0	NA	NA	NA	NA	0	NA	NA	NA	NA	NA	0	NA	NA	NA	NA	0	3789600	408320	NA	NA	2	NA	NA	NA	NA	0	NA	NA	NA	NA	NA	0	NA	NA	NA	NA	NA	0
3553	Q80U28	AT(0.045)LS(0.953)DS(0.002)EIETNSATSAIFGK	NA	1994600	NA	NA	NA	1	NA	NA	50569000	NA	1	NA	NA	NA	NA	NA	0	NA	NA	NA	NA	0	NA	NA	43239000	19877000	2	NA	37284000	NA	NA	1	NA	NA	NA	24694000	NA	1	NA	NA	34933000	NA	25715000	2
3566	Q80U28	S(0.006)S(0.006)S(0.006)S(0.002)T(0.002)T(0.002)AS(0.004)S(0.049)S(0.861)PS(0.058)T(0.006)VVHSAHSEAADSTEMGDK	NA	NA	NA	NA	NA	0	NA	4917800	NA	2072400	2	NA	NA	NA	NA	4045800	1	1511700	NA	NA	NA	1	3772400	NA	5974000	NA	2	NA	NA	NA	NA	0	NA	NA	NA	NA	NA	0	NA	5570000	4851700	5342000	2704300	4
3581	Q80U49	S(0.234)PS(0.766)LGNVPNTPASTISAR	NA	NA	NA	1560600	NA	1	2639400	2034600	NA	NA	2	NA	NA	2470700	3152300	NA	2	2242900	2278100	3609500	3086100	4	2266400	NA	4453500	2089700	3	NA	NA	NA	2157700	1	2325000	NA	1997400	NA	2015800	3	2056800	NA	2278100	NA	1938300	3
3588	Q80U49	NGPS(1)PTTPQTPGPQK	754880	NA	NA	NA	NA	1	NA	NA	NA	NA	0	NA	2316600	NA	NA	NA	1	NA	1419400	1365300	NA	2	NA	930880	2432000	1130400	3	1307900	NA	NA	1204000	2	NA	NA	NA	NA	NA	0	1257000	978150	1151900	NA	NA	3
3618	Q80VC9	AVAS(0.005)S(0.995)PAANNSEVK	NA	NA	NA	NA	NA	0	382770	NA	506110	NA	2	NA	1402300	931270	345300	162410	4	NA	NA	NA	NA	0	NA	NA	1910300	382570	2	1049400	NA	NA	NA	1	713700	2212900	520890	660760	NA	4	703100	1343700	283310	NA	290140	4
3621	Q80VC9	HPLLSPGGPQS(1)PLR	NA	NA	NA	1818400	NA	1	NA	654610	443050	415350	3	838040	NA	1542300	2013600	1030100	4	699460	NA	1787900	1589800	3	1668700	NA	2361700	1218700	3	3056400	NA	826010	NA	2	1004900	1415400	900810	NA	NA	3	1506000	1685200	1795500	1334800	1065700	5
3642	Q80W04	IQQLS(0.991)EGS(0.009)MFGHGLK	NA	NA	NA	786140	NA	1	610690	NA	NA	429170	2	NA	NA	1114600	NA	2548500	2	522920	1234100	NA	2341400	3	1470000	NA	3703700	863380	3	2241600	NA	NA	669180	2	NA	NA	NA	1741300	950460	2	821270	1626200	688760	1317400	1520100	5
3648	Q80WT5	HLLETHS(0.123)S(0.877)PAK	NA	NA	347300	NA	NA	1	5960200	NA	9895200	NA	2	NA	308410	160510	NA	NA	2	557320	NA	216790	NA	2	NA	8123000	90652	NA	2	NA	NA	NA	NA	0	NA	NA	NA	163270	NA	1	9526400	NA	NA	200800	NA	2
3665	Q80X80	VDGKLDS(0.538)PS(0.061)RS(0.413)PS(0.989)K	NA	1442100	NA	NA	NA	1	NA	1786600	1964500	NA	2	NA	NA	NA	NA	NA	0	4056600	NA	1245400	NA	2	4532200	3877800	NA	2976400	3	NA	NA	NA	NA	0	4384100	NA	NA	NA	NA	1	NA	4826000	NA	NA	1704800	2
3671	Q80X80	S(0.094)LS(0.901)PAAT(0.002)VT(0.002)AELHYEQGSPR	NA	NA	4967400	NA	NA	1	NA	4095200	4527400	2074800	3	1297800	NA	NA	2476100	4682200	3	NA	1781900	1128400	4910000	3	NA	NA	4745000	1684800	2	7282900	1710200	6938000	1002500	4	4072600	NA	5886700	6442700	567360	4	NA	3603900	5074600	NA	2796400	3
3682	Q80XK6	DFATAPPT(0.066)S(0.934)PAK	NA	NA	NA	2618300	NA	1	2832200	NA	2340600	1447500	3	2193200	NA	2969600	2360200	1848900	4	NA	2558600	2490000	2950600	3	NA	1740200	NA	1785000	2	4435600	NA	1866700	1623900	3	2601900	3682500	1578100	NA	NA	3	2975500	2693400	2253300	3287000	2070300	5
3712	Q80Y50	FFIQDDDS(1)GEELK	1209500	NA	NA	NA	NA	1	1037900	NA	1049200	NA	2	NA	NA	1035900	1282600	NA	2	909170	1832700	NA	NA	2	1198500	NA	NA	975170	2	1470200	NA	1050900	321950	3	NA	NA	NA	NA	1458400	1	NA	769410	NA	NA	671920	2
3715	Q80Y56	DS(0.088)LS(0.033)T(0.142)HT(0.166)S(0.558)PS(0.036)QS(0.971)PNS(0.005)VHGS(0.001)R	NA	NA	NA	NA	NA	0	NA	NA	NA	NA	0	1807200	NA	NA	NA	NA	1	NA	NA	NA	NA	0	NA	6267600	NA	4142100	2	NA	NA	NA	NA	0	NA	NA	NA	NA	NA	0	NA	2697100	NA	NA	NA	1
3748	Q80YV3	RGLS(0.986)VDS(0.014)AQEVK	NA	NA	810300	NA	NA	1	NA	994920	1032500	949700	3	442170	NA	1614800	1028600	1641000	4	1669800	NA	2603800	1140800	3	1001900	NA	2059400	1500900	3	2098100	1168600	NA	NA	2	1025500	1301300	1061200	NA	NA	3	NA	2706600	2176600	1168800	NA	3
3751	Q80Z38	RAPS(1)PVVS(0.985)PT(0.015)ELSK	1995600	NA	NA	NA	NA	1	NA	NA	NA	NA	0	1645900	NA	NA	2388000	660660	3	1061000	NA	NA	4510100	2	7404000	NA	4721700	NA	2	3957700	NA	NA	NA	1	NA	6355400	NA	2469200	NA	2	2545300	2089400	4964700	3076800	1462700	5
3757	Q80ZD8	RMS(1)DPESVSSVFSDTPIVV	NA	NA	NA	NA	144330	1	511650	NA	2233200	642060	3	1370100	NA	237950	NA	890890	3	NA	628730	692680	2487700	3	587440	NA	NA	1115600	2	2303900	1310700	2282700	459730	4	1176500	NA	2105900	1824400	438130	4	NA	NA	2598900	NA	2018100	2
3763	Q80ZF8	SIFTPVS(0.317)S(0.683)K	NA	NA	NA	NA	3750300	1	NA	6176900	NA	NA	1	4527200	NA	NA	5113700	5122500	3	NA	10133000	NA	6627200	2	NA	5444800	7219300	NA	2	9682400	4822700	NA	NA	2	NA	NA	NA	NA	NA	0	NA	5409100	6929900	6091300	NA	3
3781	Q811D0	HVT(0.037)S(0.002)NAS(0.81)DS(0.004)ES(0.034)S(0.113)YR	452250	NA	NA	NA	NA	1	NA	354940	1358700	NA	2	NA	NA	NA	NA	NA	0	NA	1307000	NA	NA	1	NA	497510	NA	206000	2	1023700	NA	NA	NA	1	NA	NA	191390	NA	NA	1	674130	579540	NA	NA	298180	3
3795	Q812A2	MAT(0.005)FGS(0.021)AGS(0.964)INY(0.01)PDKK	NA	NA	NA	NA	NA	0	NA	NA	NA	NA	0	NA	NA	NA	NA	NA	0	NA	NA	NA	NA	0	526220	415870	1617600	NA	3	888710	NA	NA	861630	2	666770	NA	412570	1021300	NA	3	685850	1433000	NA	NA	NA	2
3851	Q8BGT6	APS(0.001)AS(0.999)PLAIHASR	826530	NA	NA	NA	NA	1	1505500	706400	NA	624850	3	598260	NA	NA	827150	NA	2	NA	924330	1283100	NA	2	1547900	818740	1851400	NA	3	1862400	1473600	1273500	1296100	4	NA	1765300	1132900	1041300	770830	4	NA	1309300	989880	977560	1176900	4
3853	Q8BGT8	LDHALS(0.995)S(0.971)PS(0.02)S(0.014)PCEEIK	NA	NA	NA	NA	NA	0	NA	NA	NA	NA	0	NA	NA	NA	NA	748660	1	NA	1287200	NA	NA	1	900540	NA	3015000	NA	2	2231600	NA	NA	NA	1	NA	NA	NA	1537700	NA	1	821120	601980	NA	NA	NA	2
3854	Q8BGT8	LDHALS(0.003)S(0.006)PS(0.834)S(0.157)PCEEIK	NA	NA	NA	NA	NA	0	2385800	1577300	NA	3257200	3	NA	4722000	7264200	2074900	11292000	4	7101400	12489000	NA	11979000	3	3663500	2267800	NA	4591100	3	21573000	NA	NA	5663400	2	12318000	17787000	8214400	NA	1874100	4	NA	9324800	4012100	5132400	992800	4
3872	Q8BH66	S(0.955)S(0.045)DWSSEEEEPVRK	NA	NA	NA	5011600	NA	1	1860500	NA	NA	626050	2	1936900	NA	5505600	2864900	3838500	4	1527100	1136100	NA	5368700	3	6726500	736430	12345000	2500400	4	6227100	NA	NA	1613500	2	1221700	2976200	3772500	5121400	4943800	5	682660	3441900	3138400	4259600	2506300	5
3899	Q8BIK4	LPVHVY(0.002)EVDEEADKDEDAAS(0.998)LGS(1)QK	2203600	NA	NA	NA	NA	1	NA	NA	NA	NA	0	NA	NA	NA	NA	2236300	1	NA	4424400	NA	2863600	2	1712000	NA	5507100	2159500	3	5034500	NA	NA	NA	1	5183900	NA	2827600	NA	NA	2	NA	NA	8347800	NA	NA	1
3918	Q8BJI1	VPS(1)EAPS(0.987)PMPT(0.013)HR	NA	NA	NA	NA	NA	0	1703300	NA	NA	NA	1	1002400	4362400	3203500	NA	2167600	4	1918100	1440800	NA	5147300	3	8505300	335790	5533500	1505200	4	6734900	NA	NA	NA	1	1322700	8091000	1702500	5518400	3318300	5	643900	4874300	786680	2495900	2152700	5
3924	Q8BKC8	RELPTLSPAPDT(0.035)GLS(0.201)PS(0.764)K	NA	NA	NA	1531800	NA	1	NA	NA	779270	698330	2	698840	NA	NA	2017800	NA	2	806420	NA	1840400	NA	2	1983700	NA	1860200	921850	3	2518900	979460	1401800	NA	3	NA	1304900	NA	NA	NA	1	903420	1410500	1055300	NA	1150400	4
3927	Q8BKX1	LSDSYS(0.931)NT(0.069)LPVR	1652800	NA	NA	NA	NA	1	NA	NA	NA	NA	0	NA	1977000	1442000	2403600	1215900	4	1216800	NA	1911100	2988400	3	NA	961390	7913600	NA	2	2674400	NA	NA	NA	1	NA	NA	1348800	3340100	2292800	3	1300800	2517000	2836000	2742800	1985700	5
3929	Q8BKX1	S(0.554)S(0.156)S(0.156)T(0.133)GNLLDKDDLALPPPDYGTSSR	NA	NA	NA	NA	NA	0	NA	NA	NA	NA	0	NA	NA	NA	NA	NA	0	NA	NA	NA	NA	0	1473100	NA	3696900	NA	2	2338100	NA	NA	NA	1	NA	NA	NA	NA	NA	0	NA	NA	NA	NA	NA	0
3936	Q8BL65	T(0.142)S(0.12)S(0.142)ES(0.595)IVS(0.003)VPAS(0.66)S(0.109)T(0.023)S(0.023)GS(0.158)PS(0.024)R	NA	NA	1636000	NA	NA	1	NA	922890	1465300	NA	2	NA	NA	NA	1427500	NA	1	NA	NA	NA	984020	1	555390	926190	NA	NA	2	NA	NA	NA	662970	1	NA	902890	1418600	842880	NA	3	1213300	NA	1476600	NA	NA	2
3941	Q8BL65	RLDVEDS(0.654)S(0.346)FDQDSR	NA	NA	NA	NA	NA	0	746660	NA	NA	NA	1	NA	NA	NA	818060	776110	2	NA	NA	NA	1164400	1	1583800	NA	1575800	NA	2	2106400	NA	593860	888430	3	878560	702740	NA	NA	964430	3	873890	947190	1114300	1039500	NA	4
3942	Q8BL65	RLDVEDS(0.012)S(0.988)FDQDSR	NA	NA	NA	1542900	NA	1	NA	501720	NA	NA	1	551930	NA	NA	1558400	NA	2	768960	NA	NA	2176300	2	2454500	NA	2348500	NA	2	3626100	NA	NA	NA	1	1288600	1721000	NA	2730300	NA	3	946180	1245300	1437600	2201100	1048800	5
3951	Q8BLD6	GHDPPRAEES(0.053)GGS(0.171)S(0.616)S(0.051)PT(0.109)HDEN	NA	NA	NA	197430	NA	1	NA	NA	NA	NA	0	NA	NA	NA	NA	NA	0	NA	NA	NA	NA	0	NA	360800	NA	340370	2	NA	NA	NA	NA	0	NA	NA	NA	NA	NA	0	NA	NA	NA	NA	NA	0
3993	Q8BPN8	LDHELS(0.73)LDRES(0.232)EAGT(0.052)GS(0.705)S(0.281)EHEDGER	NA	NA	NA	NA	NA	0	NA	NA	NA	NA	0	1214300	NA	2999600	2493900	NA	3	1822700	NA	2472700	2904400	3	2221000	NA	2805600	2672300	3	NA	NA	NA	NA	0	NA	NA	1714900	2244200	NA	2	NA	NA	4493000	NA	NA	1
4005	Q8BPN8	VS(1)VDS(1)NLFVYSK	NA	NA	NA	NA	NA	0	NA	NA	3402700	NA	1	NA	1985700	NA	NA	2386200	2	NA	NA	NA	2380800	1	NA	NA	3323400	932270	2	3343100	NA	1835500	NA	2	2576100	NA	2839200	3195700	NA	3	NA	1282500	2906600	NA	NA	2
4018	Q8BQZ4	VQHQAS(0.035)S(0.097)T(0.16)S(0.656)PLS(0.078)S(0.974)PNQTSSEPRPLPAPR	NA	NA	NA	NA	NA	0	NA	1891400	NA	NA	1	NA	NA	NA	NA	2005900	1	NA	NA	NA	2430500	1	NA	1062700	3793200	NA	2	3422000	NA	NA	NA	1	1730300	NA	1529700	NA	2286500	3	2006400	1938800	NA	NA	812630	3
4026	Q8BRJ3	T(0.011)S(0.011)RGS(0.979)EPDDAQLQPPEDDDVNEDTVER	NA	NA	NA	NA	11063000	1	NA	11559000	NA	4722200	2	NA	10111000	NA	8609100	11583000	3	NA	18712000	NA	11552000	2	NA	NA	12220000	6629600	2	NA	6513600	NA	8179200	2	NA	10413000	12158000	9396900	NA	3	10346000	NA	9624000	NA	6328600	3
4066	Q8BTI8	HAS(0.822)S(0.822)S(0.132)PES(0.223)LKPTPAPGSR	NA	NA	NA	NA	NA	0	2197400	NA	NA	19103000	2	NA	NA	NA	NA	NA	0	NA	7429300	NA	NA	1	6591000	1554100	10109000	NA	3	30685000	NA	NA	NA	1	NA	NA	NA	876020	1897000	2	NA	23408000	NA	2734300	6234700	3
4074	Q8BTI8	RSPS(1)VS(0.922)S(0.078)PEPTEK	2005600	NA	NA	NA	NA	1	1959700	1802500	1464000	711820	4	712130	2342300	1473900	NA	796480	4	1993700	2947000	1156100	NA	3	1538500	2602000	1423500	1589600	4	2228200	978560	1276100	985610	4	1436900	1480200	1452500	1020400	846580	5	996670	704870	1316700	1011100	592920	5
4103	Q8BTW9	S(1)LVGTPYWMAPELISR	NA	NA	NA	NA	64360	1	208820	NA	NA	338890	2	932850	NA	NA	NA	584430	2	NA	NA	NA	637200	1	134860	NA	1074100	509600	3	841820	551860	NA	176540	3	NA	NA	895660	798620	NA	2	NA	NA	654190	NA	551260	2
4117	Q8BUV3	EVHDELEDLPS(1)PPPPLS(0.996)PPPT(0.026)T(0.075)S(0.903)PHK	10447000	NA	NA	NA	NA	1	6626300	10882000	20414000	8399900	4	4876700	12879000	4883000	13628000	13382000	5	NA	17645000	7454700	NA	2	9957500	NA	18786000	NA	2	20350000	NA	13321000	NA	2	14575000	NA	17553000	18149000	NA	3	NA	10520000	NA	NA	NA	1
4121	Q8BVI5	S(1)IAAELDELADDR	NA	NA	NA	NA	NA	0	NA	NA	NA	NA	0	NA	NA	NA	NA	NA	0	NA	NA	NA	NA	0	528730	NA	394000	NA	2	NA	NA	NA	NA	0	258070	NA	NA	NA	NA	1	NA	NA	NA	NA	NA	0
4123	Q8BVL3	VTSSVPLPS(0.021)GGT(0.185)S(0.548)S(0.23)PS(0.016)R	NA	NA	NA	6267400	NA	1	NA	NA	NA	NA	0	NA	NA	7706400	6370500	NA	2	4786000	NA	6698500	5522700	3	5904000	NA	NA	5152000	2	NA	5491500	NA	NA	1	NA	NA	NA	NA	NA	0	NA	NA	NA	NA	NA	0
4126	Q8BW96	RPRPTTVT(0.002)TGHT(0.089)GS(0.908)K	NA	NA	NA	NA	NA	0	NA	NA	NA	NA	0	108730	NA	NA	NA	NA	1	NA	NA	NA	NA	0	77113	NA	NA	48569	2	NA	NA	NA	NA	0	222870	NA	NA	NA	NA	1	96411	NA	NA	NA	NA	1
4136	Q8BX90	MS(0.006)S(0.994)PPPSPQK	NA	NA	NA	427670	NA	1	NA	NA	482570	NA	1	NA	NA	818110	NA	NA	1	483060	592520	778090	NA	3	NA	NA	194010	417380	2	833500	602960	NA	NA	2	NA	NA	276070	NA	NA	1	NA	427540	NA	NA	NA	1
4140	Q8BXR1	ET(0.032)CS(0.967)PVSEGEEFSSPATNTCGAK	NA	NA	1708400	NA	NA	1	NA	NA	NA	1921100	1	NA	2164200	1518900	NA	1224000	3	NA	3252900	2486600	1621400	3	NA	878590	NA	2246600	2	3220500	NA	1519400	1195400	3	NA	1064400	2120200	1247600	NA	3	1229200	NA	NA	NA	NA	1
4143	Q8BXR5	S(1)LETLTQDHSNTVR	NA	NA	NA	972440	NA	1	944830	455970	NA	422310	3	577140	NA	NA	NA	NA	1	874450	1525800	1205700	NA	3	1444300	NA	2410300	948760	3	NA	NA	NA	NA	0	780230	1402200	NA	1600100	NA	3	886000	1574200	1475200	NA	NA	3
4150	Q8BYI9	ITFTPS(0.942)S(0.057)GIS(0.001)SEVTVPR	14940000	NA	NA	NA	NA	1	NA	NA	25938000	23472000	2	NA	NA	NA	NA	NA	0	NA	NA	NA	23550000	1	NA	1816200	27889000	NA	2	28304000	NA	21348000	NA	2	16891000	NA	22974000	NA	NA	2	6123200	NA	NA	13091000	NA	2
4165	Q8BZF8	AAGGIILT(0.164)AS(0.836)HCPGGPGGEFGVK	NA	NA	2266000	NA	NA	1	NA	1853600	NA	NA	1	NA	NA	868980	1852400	2334300	3	NA	NA	2417900	3475900	2	1052300	NA	2496000	NA	2	3904400	3974300	1761400	NA	3	1602200	NA	3109500	NA	NA	2	NA	1801900	2547700	NA	NA	2
4172	Q8C008	FTQGLEDQLS(1)PPGNR	NA	NA	797910	NA	NA	1	NA	NA	NA	NA	0	NA	NA	NA	NA	NA	0	NA	NA	NA	NA	0	1122900	NA	2188500	NA	2	NA	NA	NA	NA	0	NA	NA	NA	NA	NA	0	NA	NA	NA	NA	NA	0
4202	Q8C0P7	EEEFLS(0.001)HY(0.999)KEHHS(0.057)IDY(0.061)VFVS(0.951)EKT(0.931)K	NA	NA	NA	NA	1247200	1	NA	7722700	NA	NA	1	NA	NA	NA	NA	14514000	1	NA	NA	9121000	7558800	2	NA	NA	83393000	4927900	2	NA	7735000	44132000	NA	2	NA	NA	NA	NA	NA	0	NA	NA	1518600	NA	NA	1
4222	Q8C1B1	S(0.999)PTTPVDPER	NA	NA	NA	NA	NA	0	NA	NA	NA	NA	0	NA	NA	2901100	3310100	1684600	3	1749700	NA	2444500	NA	2	4007600	NA	4442400	NA	2	NA	NA	NA	NA	0	NA	4080400	NA	3414800	NA	2	NA	NA	NA	NA	NA	0
4229	Q8C1D8	IDS(1)DDDEEKEGDEEK	NA	NA	481830	NA	NA	1	315920	167920	684420	NA	3	NA	NA	404220	NA	NA	1	408090	NA	NA	NA	1	NA	359210	291410	NA	2	2055000	674910	206640	NA	3	NA	NA	191080	202800	177480	3	310100	269380	NA	NA	216100	3
4233	Q8C351	KQS(1)EADLAEPRPDLK	NA	NA	NA	1090400	NA	1	NA	NA	1515000	NA	1	NA	NA	NA	NA	1646900	1	1709700	NA	NA	2083700	2	1172900	1651600	NA	1728700	3	3782800	NA	NA	NA	1	1677600	2304000	2289500	2668600	NA	4	1296000	1600700	NA	1282800	NA	3
4241	Q8C3Q5	S(0.134)S(0.134)S(0.715)LT(0.017)PGLGGPDSMAPR	NA	NA	NA	NA	NA	0	NA	NA	2542000	1644300	2	1439700	NA	2017600	3119300	2504800	4	1453900	NA	NA	4104500	2	NA	1685600	NA	1692700	2	5436300	NA	NA	NA	1	NA	3748200	NA	NA	2349800	2	NA	NA	NA	3466300	1906800	2
4247	Q8C419	S(0.004)AS(0.994)AHNLS(0.001)SEK	NA	1425100	NA	NA	NA	1	NA	NA	72618	NA	1	NA	17425000	NA	89323	29545	3	NA	88131	271150	86747	3	81309	NA	119970	NA	2	173070	NA	NA	NA	1	NA	75165	NA	83106	NA	2	78544	87901	153940	95510	23542	5
4255	Q8C4Y3	KPS(0.722)PT(0.231)QAAET(0.047)PALDLPLPSVPAPATL	NA	NA	NA	NA	NA	0	1320100	NA	NA	NA	1	NA	NA	NA	NA	NA	0	NA	NA	NA	NA	0	912560	NA	NA	1390800	2	NA	NA	NA	NA	0	NA	NA	NA	NA	1006300	1	NA	NA	NA	NA	NA	0
4278	Q8C8R3	DEFLPALSLQSGALGGS(0.337)S(0.528)ES(0.135)LK	NA	NA	NA	NA	NA	0	NA	749180	NA	NA	1	969260	NA	120930	NA	NA	2	NA	479340	222200	NA	2	495200	NA	NA	630640	2	721860	NA	NA	NA	1	1336300	NA	362300	2167300	747480	4	NA	NA	NA	109870	NA	1
4292	Q8C8R3	ETTQPETCDGHGCETVSPS(0.001)NS(0.004)AT(0.025)PVS(0.738)LGVQS(0.232)PEHK	NA	NA	NA	NA	NA	0	NA	NA	5527200	NA	1	NA	NA	NA	NA	NA	0	4102400	7633500	6287000	3255200	4	NA	3127900	4154400	NA	2	NA	NA	NA	NA	0	3646600	NA	NA	NA	NA	1	4407200	3514400	NA	NA	NA	2
4293	Q8C8R3	ETTQPETCDGHGCETVSPS(0.001)NS(0.003)AT(0.003)PVS(0.023)LGVQS(0.969)PEHK	NA	NA	1755500	NA	NA	1	1364500	NA	NA	1150700	2	NA	NA	1915100	NA	NA	1	NA	5516900	NA	NA	1	NA	811730	NA	2217500	2	3531200	NA	NA	2753000	2	NA	1684000	2390700	NA	NA	2	NA	1258200	NA	NA	NA	1
4302	Q8C8R3	HPPVS(1)PGK	NA	NA	NA	NA	NA	0	NA	NA	20844	NA	1	151960	NA	NA	NA	NA	1	203680	NA	NA	NA	1	NA	93771	NA	71567	2	108310	NA	NA	NA	1	89854	NA	68069	75635	NA	3	NA	78438	21506	83826	44147	4
4307	Q8C8R3	KGS(1)S(1)EES(1)VDEDR	2712100	NA	NA	NA	NA	1	3936400	2989800	4743900	NA	3	NA	7378000	NA	3269400	2809700	3	1973500	6170700	1540400	4020000	4	3631500	NA	4857500	3721700	3	12420000	NA	2553300	NA	2	8769400	NA	5393100	3878100	2020700	4	2032400	NA	6672200	3801500	2241200	4
4312	Q8C8R3	LNVPETMTEVLDVS(1)DEEGDDTVTGDGGEYLRPEDLK	NA	NA	8739600	NA	NA	1	NA	15259000	25865000	NA	2	19596000	NA	NA	110000000	48841000	3	NA	NA	2047500	43103000	2	2467000	NA	95200000	18260000	3	48390000	12555000	31013000	973130	4	27879000	NA	41053000	49280000	1960200	4	NA	8786800	48103000	NA	27369000	3
4317	Q8C8R3	RYVS(0.965)S(0.034)DGT(0.001)EK	NA	NA	NA	NA	NA	0	NA	NA	35327	NA	1	NA	7176000	NA	82685	75588	3	NA	NA	NA	137470	1	260530	NA	79151	NA	2	440600	NA	NA	NA	1	482240	NA	NA	NA	83669	2	259230	78384	93863	58638	63371	5
4334	Q8C8R3	T(0.074)PDS(0.926)LEPSPLK	NA	NA	1219600	NA	NA	1	NA	NA	NA	NA	0	NA	NA	NA	NA	NA	0	NA	810710	NA	NA	1	441070	1233700	NA	NA	2	NA	NA	NA	NA	0	NA	367970	NA	NA	NA	1	NA	NA	NA	NA	NA	0
4339	Q8C8R3	VGT(1)PTDIHS(1)EK	NA	NA	NA	NA	NA	0	7505700	NA	7521600	3885200	3	NA	NA	7812700	NA	4711600	2	6150100	8566100	NA	5852700	3	5933300	5616200	NA	4852600	3	10090000	NA	5040000	3029600	3	5559900	5420400	NA	5668600	4523900	4	5372500	NA	NA	4909100	4973900	3
4375	Q8CC35	VRS(0.953)PPS(0.011)Y(0.01)S(0.013)T(0.013)LYPSSDPKPSHLK	NA	NA	NA	3199800	NA	1	NA	NA	2110500	NA	1	3572900	NA	NA	NA	2446500	2	2059600	NA	4148600	3594800	3	4201500	NA	NA	2067800	2	4177400	NA	NA	NA	1	NA	NA	3749200	NA	NA	1	NA	NA	3765500	3508500	NA	2
4380	Q8CCN5	EGS(1)IETLSNSSGSTSGSIPR	NA	NA	NA	972070	NA	1	1423900	NA	565590	645130	3	NA	1446200	NA	NA	1414900	2	NA	1756800	NA	2178500	2	962440	781220	NA	1564000	3	2844900	NA	NA	NA	1	1741400	2142500	1489400	1934000	NA	4	1412200	1436000	NA	1460000	NA	3
4390	Q8CDA1	S(0.192)QS(0.807)AS(0.001)SIDVSTHAPSEAAAGPGSELGK	NA	NA	NA	1791700	NA	1	NA	1021800	NA	942680	2	NA	NA	NA	1499100	1788700	2	NA	2505900	NA	2890600	2	NA	964000	3121100	NA	2	3371300	NA	NA	NA	1	2262500	NA	NA	NA	NA	1	1666800	2221900	2891300	1468100	NA	4
4405	Q8CG79	IPRPLS(0.998)PT(0.002)K	NA	NA	NA	6286500	NA	1	8015900	NA	NA	NA	1	4441800	NA	NA	NA	NA	1	4299900	NA	NA	5088300	2	5849000	5275600	NA	NA	2	9087700	5927500	5978800	4736600	4	6078400	NA	7992000	7725300	4254800	4	5032200	5295300	6399400	5019800	5088100	5
4408	Q8CGE9	LPAGSS(0.001)ELALS(0.794)S(0.204)PPPVK	NA	NA	NA	NA	NA	0	NA	NA	NA	NA	0	NA	NA	NA	3196300	1998900	2	NA	NA	NA	2681500	1	2458100	NA	3818200	NA	2	NA	NA	NA	NA	0	NA	NA	NA	NA	NA	0	NA	NA	3469500	NA	NA	1
4413	Q8CGF6	S(1)LNPALDGLTCGLTSHDK	NA	NA	781180	NA	NA	1	835810	NA	2764200	1666800	3	NA	NA	821270	1328600	NA	2	NA	2337700	781910	1934500	3	NA	NA	3056800	705670	2	2276900	3170000	NA	1471200	3	NA	NA	NA	NA	NA	0	243650	915860	1638300	920390	NA	4
4421	Q8CGV2	RGLS(1)LDSAVPEDHQLLGSLTQNK	NA	NA	2061700	NA	NA	1	1030500	1104800	NA	NA	2	1473800	NA	NA	2442300	2628100	3	NA	8250600	1911100	8636600	3	709670	NA	17153000	NA	2	4972200	7136500	5196700	NA	3	3084300	NA	2788400	7151200	NA	3	NA	1344300	5045100	NA	2053400	3
4432	Q8CH77	SASSYSDIEEIATPDS(0.002)S(0.001)APS(0.551)S(0.447)PK	NA	NA	NA	NA	NA	0	1847600	NA	NA	NA	1	1321900	NA	NA	NA	NA	1	1207800	2557000	NA	NA	2	1075600	748020	NA	NA	2	NA	NA	NA	1601500	1	1456900	1329100	NA	NA	NA	2	NA	1894500	NA	NA	NA	1
4449	Q8CHG7	ILS(1)LSEEGSLER	548290	NA	NA	NA	NA	1	NA	NA	NA	NA	0	1191100	NA	NA	2697300	1261800	3	NA	NA	NA	3011600	1	1858800	NA	3979700	1658400	3	1530000	NA	NA	NA	1	1015200	NA	1199600	3223200	1233000	4	NA	1996400	1461300	576250	2669100	4
4470	Q8CHU3	KT(0.198)PES(0.802)FLGPNAALVNLDSLVTK	NA	NA	NA	NA	NA	0	NA	NA	346210	NA	1	NA	1493400	NA	NA	NA	1	NA	369770	NA	1074900	2	1008800	NA	3597900	690560	3	NA	NA	NA	NA	0	NA	NA	NA	3303300	NA	1	NA	1447500	NA	NA	NA	1
4485	Q8CIP4	RS(0.993)PT(0.005)S(0.002)TGDTELK	NA	NA	NA	16811000	NA	1	18320000	NA	12947000	NA	2	11596000	10074000	NA	NA	NA	2	NA	16346000	NA	NA	1	NA	15025000	NA	13589000	2	27700000	NA	210860	NA	2	12867000	23140000	NA	3023500	415620	4	NA	18468000	NA	361630	5643500	3
4507	Q8JZP9	GSPTPS(0.001)PRPGS(0.998)PVPGS(0.001)ER	861040	NA	NA	NA	NA	1	671790	569480	NA	NA	2	443770	NA	NA	NA	NA	1	NA	966310	NA	NA	1	689590	930140	NA	795390	3	1498600	NA	NA	NA	1	NA	626830	NA	982020	NA	2	629690	875930	NA	731690	NA	3
4508	Q8JZP9	RS(0.001)S(0.999)RPEVTPISLR	1598100	NA	NA	NA	NA	1	4560000	2761700	NA	2034400	3	1928900	NA	3507000	4703600	NA	3	2104000	2515700	NA	3715600	3	4389100	1578500	NA	2341300	3	NA	2799200	2672100	3675100	3	1783700	NA	3015100	5061300	NA	3	1976800	NA	4341100	NA	NA	2
4531	Q8K019	ADGDWDDQEVLDYFS(1)DK	NA	NA	NA	NA	NA	0	NA	NA	1212300	NA	1	NA	NA	NA	1036300	1463500	2	NA	NA	NA	1354300	1	NA	NA	2803300	609010	2	2459600	NA	1586200	NA	2	715930	NA	1570700	1593100	NA	3	NA	NA	2060400	NA	NA	1
4538	Q8K019	NTPSQHS(0.013)HS(0.964)IQHS(0.023)PER	NA	NA	NA	NA	NA	0	112710	34237	70847	NA	3	NA	NA	NA	NA	45192	1	145280	NA	NA	136830	2	170790	113260	NA	576180	3	76794	NA	NA	NA	1	1415600	89111	133710	NA	NA	3	NA	NA	NA	NA	NA	0
4550	Q8K0T0	S(1)PPVAMETASTGMAAVPDALDHSPSSTLK	NA	NA	NA	NA	1473000	1	1136500	NA	NA	1330100	2	NA	NA	NA	NA	4124800	1	NA	NA	3049300	3162000	2	NA	NA	5087300	1426000	2	8406700	NA	NA	NA	1	1805900	NA	NA	4042900	NA	2	NA	NA	NA	NA	NA	0
4583	Q8K207	ANMHIS(0.012)ES(0.988)QQEFFR	NA	NA	878010	NA	NA	1	859920	NA	NA	NA	1	756660	NA	NA	821060	1207000	3	NA	1216400	NA	2421000	2	NA	NA	2174900	840260	2	NA	650350	1358500	1201000	3	NA	NA	NA	1325000	NA	1	NA	NA	1933400	NA	602280	2
4584	Q8K207	GRDY(0.125)CS(0.875)EEEDIT	NA	NA	NA	2006000	NA	1	NA	NA	NA	NA	0	NA	NA	NA	NA	NA	0	2364700	NA	NA	NA	1	2328400	2159000	NA	1618100	3	NA	NA	NA	NA	0	NA	NA	NA	3978900	NA	1	2471700	NA	NA	NA	NA	1
4585	Q8K212	DT(0.002)T(0.033)S(0.965)PMELAALEK	NA	NA	NA	NA	NA	0	NA	464660	1078200	NA	2	1118600	NA	1151100	NA	831670	3	NA	NA	1962800	NA	1	2342100	NA	2918000	NA	2	2178800	1004800	NA	NA	2	1720600	2321600	655500	1825100	NA	4	NA	NA	1133200	1964300	NA	2
4590	Q8K212	T(0.088)NS(0.088)S(0.484)DS(0.362)ERS(0.978)PDLGHSTQIPR	NA	NA	NA	2808500	NA	1	3876300	1601300	3003800	NA	3	NA	NA	NA	2861800	2480100	2	NA	NA	NA	4042500	1	2224700	1846000	8499200	NA	3	8566900	NA	4410000	1944000	3	3583700	3378400	2612100	3784000	1716200	5	3367800	2823300	NA	3384500	1050900	4
4629	Q8K327	RPGPPLS(1)PEIR	776160	NA	NA	NA	NA	1	NA	NA	NA	NA	0	834960	NA	NA	941780	610690	3	1044800	NA	NA	1268100	2	1035000	588840	NA	1056500	3	946640	NA	NA	762750	2	1030300	499260	NA	NA	581800	3	675450	NA	1599000	1022200	1001500	4
4631	Q8K330	ALVT(0.078)VS(0.171)RS(0.75)PPAS(0.001)GHSTPVGPTQDR	NA	NA	NA	2292700	NA	1	NA	2624700	NA	1938400	2	NA	2463800	NA	NA	NA	1	NA	NA	NA	NA	0	NA	1433600	NA	2341100	2	NA	NA	NA	NA	0	1942000	NA	NA	NA	NA	1	NA	NA	NA	NA	NA	0
4642	Q8K3F6	IDMIFTPGPPS(0.855)T(0.145)PK	1396300	NA	NA	NA	NA	1	NA	NA	2746800	2226600	2	1836700	NA	NA	NA	2125100	2	1379200	NA	NA	2093200	2	1699100	539210	NA	NA	2	NA	NA	NA	1434900	1	NA	1577900	3265300	2890000	NA	3	NA	NA	3534700	1639000	2113400	3
4652	Q8K3I9	VPCNVEGIS(1)PELEK	NA	NA	NA	NA	NA	0	NA	NA	NA	853700	1	NA	NA	NA	NA	1196400	1	NA	NA	NA	NA	0	NA	617770	NA	1336800	2	2350200	2209000	NA	1383000	3	1274100	1439800	NA	NA	NA	2	1391500	1494500	NA	1348800	NA	3
4679	Q8K4G5	Y(0.002)DS(0.99)PLHSAS(0.008)HAPSSK	NA	NA	500410	NA	NA	1	4029500	757410	NA	915910	3	3271900	NA	3436200	NA	1714400	3	3739000	2724600	3043800	4744000	4	5852700	NA	9396400	1786700	3	5161300	1897700	2693800	3145500	4	2582300	5399000	NA	4898200	NA	3	2368200	5257500	5753200	NA	NA	3
4689	Q8K4Q0	ILDTSSLT(0.042)QS(0.958)APAS(0.982)PT(0.018)NK	1767800	NA	NA	NA	NA	1	1029800	NA	NA	NA	1	NA	2067600	NA	2448500	1634400	3	NA	NA	1505500	2065600	2	1756600	NA	3913900	NA	2	3539700	NA	1156200	NA	2	NA	NA	NA	2927900	1235600	2	NA	NA	NA	NA	NA	0
4712	Q8R071	RLSTSSLSSTGSSSLLEDS(1)EDDLLSDSESR	NA	NA	NA	NA	NA	0	NA	NA	NA	NA	0	NA	NA	NA	NA	NA	0	NA	NA	NA	NA	0	1405100	NA	5432600	NA	2	NA	NA	NA	NA	0	1284800	NA	NA	3180500	NA	2	NA	NA	NA	NA	NA	0
4728	Q8R0S2	SALSS(0.011)S(0.988)LRDLSEAGK	NA	NA	NA	NA	NA	0	2728900	1456900	1577100	NA	3	2337700	NA	NA	6493000	NA	2	1696800	2829800	NA	3518400	3	NA	2018300	8218800	NA	2	4994400	NA	1988100	2084300	3	2869000	6095600	2766200	5283600	2895400	5	1840700	3848800	8458300	5578800	2948700	5
4730	Q8R0S2	SLAES(1)IDDALNCR	334240	NA	NA	NA	NA	1	NA	NA	NA	NA	0	NA	1371700	NA	NA	976720	2	NA	938960	NA	3029500	2	592160	NA	3385500	NA	2	2796400	NA	NA	665850	2	826980	519310	1191200	1911700	NA	4	NA	1551800	686050	576740	NA	3
4731	Q8R0S2	S(1)LSESYELSSDLQDK	1151500	NA	NA	NA	NA	1	2014800	NA	1930000	1757800	3	NA	3056000	NA	NA	NA	1	NA	NA	NA	NA	0	2527100	NA	NA	2346100	2	NA	NA	NA	1907300	1	2089600	1014200	1827700	2251600	2436600	5	NA	2849900	2497300	NA	2303000	3
4760	Q8R361	KY(0.016)DLES(0.586)AS(0.397)AILPSSALEDPELGSLGK	NA	NA	NA	NA	NA	0	NA	NA	NA	NA	0	1191500	NA	NA	2129300	461940	3	NA	NA	NA	1610200	1	816390	NA	5106900	NA	2	NA	NA	NA	NA	0	NA	NA	NA	1467300	NA	1	NA	NA	1042900	NA	NA	1
4785	Q8R464	GS(0.926)Y(0.001)LT(0.061)HEAS(0.013)GLDEQGEAR	NA	NA	NA	NA	8270900	1	NA	26326000	NA	14757000	2	NA	10002000	24383000	NA	NA	2	15465000	NA	NA	NA	1	13366000	NA	26755000	13756000	3	31293000	NA	NA	NA	1	NA	20050000	NA	NA	16416000	2	NA	NA	16324000	NA	14190000	2
4791	Q8R4H2	SEGVQDAEPQSLVGS(0.988)PS(0.009)T(0.003)R	1165600	NA	NA	NA	NA	1	NA	NA	1372000	NA	1	NA	NA	NA	NA	NA	0	NA	NA	1724400	1157900	2	837010	784980	2346800	812130	4	1688100	NA	NA	NA	1	826920	NA	1353100	1216600	492910	4	1056100	1327800	NA	697810	NA	3
4796	Q8R4H2	VEHHDLSVAGLQS(1)PDR	NA	NA	NA	1780900	NA	1	NA	NA	NA	683770	1	1900800	NA	2009000	NA	1584200	3	NA	623370	NA	2317800	2	2793900	772870	2027500	1374300	4	3008500	NA	NA	NA	1	1898600	2367900	1500800	1922500	2012700	5	1381000	2136200	2456000	1747800	1522400	5
4799	Q8R4U7	EKPDS(1)DDDLDIESFVTAK	NA	NA	NA	NA	NA	0	NA	NA	3178100	855220	2	2148600	NA	NA	2453300	1982000	3	NA	NA	NA	2875300	1	704680	NA	4672200	1604000	3	4316600	1047600	4052100	NA	3	2498300	NA	3889200	3583400	NA	3	NA	1167100	3030900	NA	1647800	3
4803	Q8R4U7	SSILIKPSES(1)VEK	NA	NA	NA	NA	NA	0	NA	NA	NA	NA	0	1723000	1453600	2509500	3780600	NA	4	2516400	NA	1732000	3681500	3	NA	NA	10268000	1023300	2	6729700	NA	NA	NA	1	2142500	NA	1943100	NA	NA	2	2603000	4618100	3326500	3292800	2164100	5
4817	Q8R5H6	PTPTCIS(0.003)S(0.001)ATGLIENRPQS(0.996)PAAGR	NA	NA	NA	NA	NA	0	NA	NA	NA	NA	0	NA	1798400	NA	NA	3536500	2	NA	NA	NA	NA	0	5340300	NA	16304000	NA	2	NA	NA	NA	NA	0	NA	8295800	NA	7104100	1922900	3	NA	9840900	4390300	4125500	1234600	4
4850	Q8VD04	S(0.043)LS(0.174)S(0.734)S(0.048)PQAQPPRPAELSDEEVAELFQR	2346600	NA	NA	NA	NA	1	NA	NA	2922800	3155000	2	NA	NA	NA	NA	17692000	1	NA	NA	NA	NA	0	2668900	NA	34103000	NA	2	NA	NA	NA	NA	0	NA	NA	NA	NA	NA	0	NA	NA	NA	NA	NA	0
4852	Q8VD04	TGLEELVLSEMNS(1)PSR	NA	NA	NA	NA	NA	0	201650	467890	884200	386070	4	NA	2284500	NA	1112500	1117600	3	NA	330780	128080	3473200	3	351260	NA	5419300	NA	2	1956600	NA	1453100	362410	3	850250	NA	1298900	2343400	301610	4	NA	755440	1553400	NA	1159200	3
4876	Q8VD37	RNLS(0.202)S(0.798)EEVAR	NA	NA	NA	NA	NA	0	NA	NA	NA	360780	1	531910	NA	NA	NA	295250	2	NA	NA	676940	763800	2	563250	NA	1017000	NA	2	NA	NA	NA	NA	0	617390	714200	NA	NA	NA	2	586610	411250	552480	NA	NA	3
4878	Q8VD37	TEVLLDQPEIWGSGQPMNPS(0.054)T(0.054)ES(0.892)PELAR	NA	NA	711750	NA	NA	1	NA	624390	3610400	1546600	3	NA	NA	NA	NA	NA	0	NA	NA	289910	NA	1	942100	NA	4616900	1792400	3	NA	NA	NA	896690	1	NA	NA	5240100	NA	622810	2	NA	945670	NA	NA	1402500	2
4885	Q8VD37	YNSPELDEEGYSIRPEEPGS(0.851)T(0.149)K	NA	NA	NA	NA	NA	0	1787500	2600400	1910000	NA	3	NA	NA	NA	1892300	2426400	2	NA	3391900	2575800	3331600	3	NA	NA	3725400	2270200	2	4296100	3428500	2111400	1464800	4	1764300	1927900	NA	2349800	NA	3	1769500	NA	1737600	NA	NA	2
4891	Q8VDB2	VLAS(0.02)IEGT(0.003)T(0.02)GIS(0.957)LNLMK	NA	NA	1006500	NA	NA	1	NA	188200	NA	NA	1	NA	NA	NA	NA	1619900	1	NA	NA	NA	NA	0	542700	NA	10859000	NA	2	448020	1412700	8485200	NA	3	382470	NA	1486700	892240	NA	3	NA	206050	354960	NA	1339300	3
4902	Q8VDP4	DEVQNEGT(0.001)AAES(0.973)DS(0.027)PLK	NA	NA	NA	NA	NA	0	NA	NA	NA	1678900	1	NA	NA	NA	NA	2414800	1	2589900	NA	NA	2172200	2	1822700	NA	NA	1778300	2	NA	NA	NA	NA	0	NA	NA	2274500	NA	2455400	2	NA	NA	NA	NA	NA	0
4924	Q8VDZ4	SIGSASPGPGQPPLS(0.715)S(0.21)PT(0.075)R	NA	NA	NA	4044700	NA	1	NA	2692200	NA	1548900	2	NA	NA	3566800	3933600	3104700	3	3277400	3860300	3660200	NA	3	3575900	2629300	NA	NA	2	NA	NA	NA	NA	0	NA	NA	NA	NA	2433000	1	NA	NA	3226900	NA	NA	1
4930	Q8VE33	PVETPDAPEAS(0.367)S(0.633)PAHWPK	NA	NA	NA	3975900	NA	1	2315200	NA	NA	1632000	2	NA	NA	NA	NA	2105900	1	NA	NA	NA	2982700	1	3170700	NA	NA	1995900	2	1912700	2169700	NA	2158200	3	NA	NA	3017200	2223700	2044100	3	1003300	1106500	2876400	1928100	1298100	5
4938	Q8VED9	AGS(1)VADSDAVVK	NA	NA	8410400	NA	NA	1	NA	11039000	15038000	9428300	3	NA	12361000	15507000	11381000	13216000	4	8394800	12080000	13350000	11817000	4	8032500	NA	NA	363120	2	NA	11194000	8445500	7089100	3	NA	NA	16344000	NA	NA	1	NA	6303400	9656700	4432800	3415600	4
4965	Q8VHK5	KGS(1)ISDGSNILDEVTFPAR	NA	NA	NA	NA	NA	0	619500	1452300	NA	NA	2	NA	NA	621400	NA	1068600	2	NA	1543500	875790	1329700	3	773230	NA	2285700	889160	3	1192400	1137300	2061200	NA	3	NA	NA	1126100	2180100	289190	3	NA	691320	NA	551150	NA	2
4967	Q8VHQ9	S(0.831)IS(0.169)HPESGDPPTMAEGEGYR	NA	NA	NA	563560	NA	1	1648400	1263900	NA	NA	2	962020	NA	NA	NA	NA	1	1199200	NA	NA	NA	1	941300	625810	963450	NA	3	NA	NA	NA	NA	0	1074200	NA	NA	NA	837290	2	NA	1366200	NA	1211000	765880	3
4972	Q8VHW2	AGGGAGGSGGS(0.195)GPS(0.805)AILR	NA	NA	NA	NA	NA	0	NA	NA	NA	2900400	1	NA	NA	NA	NA	NA	0	3343000	NA	NA	NA	1	NA	3020400	4290900	NA	2	NA	NA	NA	NA	0	NA	NA	NA	NA	NA	0	NA	NA	NA	NA	NA	0
4973	Q8VHW2	DAS(1)PGGPGGPGFASTDISMYTLSR	891580	NA	NA	NA	NA	1	NA	NA	NA	NA	0	NA	NA	NA	NA	NA	0	482670	NA	NA	NA	1	1914300	122590	NA	1132300	3	1387700	NA	NA	NA	1	NA	834020	NA	NA	1180900	2	425810	1457700	NA	866990	NA	3
4974	Q8VHW2	DRGS(0.723)S(0.202)AGFLT(0.075)LHNAFPK	NA	NA	NA	NA	NA	0	NA	NA	NA	NA	0	NA	NA	NA	NA	NA	0	NA	NA	NA	1348500	1	1033500	NA	3174200	NA	2	869480	NA	NA	NA	1	441080	NA	NA	NA	NA	1	NA	794130	NA	NA	900820	2
4984	Q8WTY4	EALS(1)PEEVQSVQEHLGYHSDSLR	NA	NA	4510800	NA	NA	1	2498600	NA	NA	NA	1	1754100	NA	NA	4218400	3510800	3	NA	NA	NA	3850800	1	2535600	NA	NA	2320800	2	4378900	NA	NA	2498500	2	2817800	NA	4561400	5342000	NA	3	NA	2790400	3508000	1402300	1854900	4
5021	Q91WK7	EQVDEVT(0.104)DLLAS(0.774)FT(0.774)S(0.45)LS(0.818)LQMQS(0.081)MEK	NA	NA	NA	1584200	NA	1	NA	2953400	3375100	1537700	3	NA	NA	2409700	1708600	1868000	3	2439300	NA	3154800	NA	2	1797600	1408000	NA	2531400	3	2710400	NA	NA	NA	1	1729800	NA	3034900	1772000	NA	3	2365600	1975800	1934000	NA	NA	3
5025	Q91XF0	GLAT(0.005)GDS(0.993)PLGPMT(0.001)HHGEEDWVYER	NA	NA	NA	NA	3100100	1	1919000	1252000	NA	NA	2	4748000	NA	NA	NA	2712900	2	NA	NA	NA	2785900	1	2007700	NA	6910200	NA	2	4682700	4095100	3905200	NA	3	NA	NA	4211800	NA	NA	1	NA	NA	1936800	1856500	NA	2
5031	Q91XM9	NLSQIENVHGYVLQS(0.009)HIS(0.991)PLK	NA	NA	21063000	NA	NA	1	NA	NA	3303300	NA	1	4848900	2434200	NA	40284000	21795000	4	NA	NA	11956000	NA	1	NA	NA	47131000	4934800	2	NA	NA	NA	11577000	1	NA	NA	44237000	NA	NA	1	NA	NA	29104000	NA	NA	1
5042	Q91XV3	APAPAAPAAAEPQAEAPAAAAS(0.736)S(0.193)EQS(0.07)VAVKE	NA	NA	NA	NA	3303100	1	NA	NA	NA	NA	0	NA	NA	NA	NA	5457700	1	NA	7920400	NA	6655600	2	NA	7311400	NA	7673600	2	NA	NA	5884600	7165200	2	NA	NA	NA	NA	4599400	1	NA	NA	NA	NA	NA	0
5076	Q91ZM2	S(0.5)S(0.5)EDLAGPLPSSVPSSTTSSKPK	NA	NA	NA	NA	NA	0	NA	NA	NA	NA	0	997440	NA	883700	NA	NA	2	NA	NA	NA	1600100	1	1298700	649040	NA	NA	2	2015000	NA	NA	NA	1	1316400	2512500	654410	NA	NA	3	686850	NA	NA	1248400	NA	2
5077	Q91ZM2	S(0.5)S(0.5)EDLAGPLPSSVPSSTTSSKPK	NA	NA	NA	NA	NA	0	NA	NA	NA	NA	0	997440	NA	883700	NA	NA	2	NA	NA	NA	1600100	1	1298700	649040	NA	NA	2	2015000	NA	NA	NA	1	1316400	2512500	654410	NA	NA	3	686850	NA	NA	1248400	NA	2
5084	Q91ZU6	S(0.995)FS(0.005)EDVISHK	NA	NA	NA	NA	NA	0	NA	4220200	NA	NA	1	NA	3541000	5248400	NA	4002000	3	4272800	NA	5323600	4687000	3	4846800	NA	5425700	NA	2	NA	NA	NA	NA	0	NA	NA	NA	5450800	4073100	2	NA	3744400	NA	NA	NA	1
5091	Q91ZZ3	EQAS(1)HLGGAVFSGAGNIAAATGLVK	NA	NA	1102900	NA	NA	1	NA	609100	NA	NA	1	539130	NA	NA	1540600	905950	3	NA	NA	660820	1018500	2	NA	NA	3030300	617480	2	2554100	1002400	2404300	NA	3	1262500	NA	1004500	1936500	NA	3	NA	NA	967360	NA	NA	1
5106	Q920R0	RLS(1)LPGLLS(0.004)QVS(0.996)PR	NA	NA	NA	NA	NA	0	NA	NA	NA	NA	0	722560	NA	NA	1840600	1921600	3	NA	NA	NA	2860400	1	NA	NA	3407200	446340	2	1820400	477410	2216400	NA	3	1019700	NA	1550500	3098500	262800	4	NA	NA	1700600	NA	1375200	2
5164	Q99104	KIGELEVGQMENIS(1)PGQIIDEPIRPVNIPR	NA	NA	568290	NA	NA	1	NA	NA	1097300	NA	1	3816900	4084800	NA	3983800	3124100	4	NA	NA	NA	6199200	1	NA	NA	14284000	1076300	2	7134100	1261500	5587800	NA	3	NA	NA	2879100	4646400	NA	2	NA	1567000	4048300	NA	3419300	3
5167	Q99104	RTS(0.001)S(0.999)IADEGTYTLDSILR	NA	NA	NA	NA	NA	0	NA	NA	NA	NA	0	2945100	1862300	NA	NA	NA	2	NA	NA	NA	9241200	1	1410200	NA	5040000	NA	2	3682400	NA	NA	680750	2	NA	NA	3094200	6581100	1723800	3	NA	NA	9082300	673680	5174800	3
5190	Q99K01	VEQLSSGLEHDNLEAHS(1)PEQPPR	NA	NA	833620	NA	NA	1	NA	1608100	NA	NA	1	NA	NA	1554900	1131800	1468500	3	NA	NA	2395400	NA	1	1159400	NA	4181600	NA	2	3110300	NA	NA	NA	1	1950500	2266300	NA	NA	1086800	3	1606800	2868400	NA	1330500	NA	3
5206	Q99KX1	LAIQGPEDS(0.143)PS(0.857)R	NA	NA	NA	NA	1037200	1	NA	NA	NA	NA	0	NA	NA	NA	NA	NA	0	NA	NA	NA	NA	0	900540	NA	1283600	NA	2	NA	NA	NA	NA	0	NA	NA	NA	NA	NA	0	NA	NA	1017800	NA	NA	1
5231	Q99MB3	MAAAWPAGRAS(1)PAAGPPGLLR	NA	NA	NA	NA	NA	0	NA	NA	NA	NA	0	NA	NA	NA	NA	NA	0	1816200	2273200	NA	NA	2	8316100	568780	NA	1911600	3	NA	NA	NA	NA	0	NA	NA	NA	NA	NA	0	NA	NA	NA	3791900	NA	1
5238	Q99MR1	GLEEEEEEEEEPS(1)EGVDEERPEAGGK	NA	NA	NA	NA	NA	0	3701100	NA	NA	NA	1	2992000	NA	5349600	NA	1772300	3	3631000	3844300	4455000	NA	3	3651000	NA	NA	2600800	2	NA	1615400	NA	1925500	2	2874800	2769600	4092500	2104800	2765500	5	3056600	2841200	NA	NA	2654700	3
5245	Q99N28	GSDDAPDADT(0.001)AIINAEGGQS(0.999)GGDDKK	NA	NA	NA	NA	3578500	1	NA	NA	6880700	3388300	2	NA	NA	6301500	NA	4723800	2	NA	NA	6481700	5287400	2	2127700	NA	6225000	4178600	3	7626400	NA	NA	2744600	2	NA	NA	4916000	NA	NA	1	NA	3665100	4155100	1503000	NA	3
5247	Q99N57	SAS(1)EPSLHR	NA	NA	4229700	NA	NA	1	NA	1394900	1690700	NA	2	3299800	6433100	5584600	NA	94203	4	1273100	4734900	633100	NA	3	4663400	NA	195890	NA	2	6020100	695300	420680	NA	3	NA	4626100	NA	NA	NA	1	4877900	NA	364830	NA	551820	3
5249	Q99N57	S(0.127)T(0.127)S(0.716)T(0.029)PNVHMVSTTLHVDSR	NA	NA	1066200	NA	NA	1	NA	NA	NA	NA	0	1290700	NA	NA	1395900	1452300	3	NA	NA	1446700	2571800	2	1725200	NA	3035500	NA	2	3256400	1017500	2514100	NA	3	NA	NA	NA	NA	NA	0	NA	NA	2353000	NA	1241500	2
5256	Q99NE5	IPESSHPPLES(0.003)S(0.002)S(0.006)S(0.928)S(0.061)FESQK	NA	NA	NA	7440100	NA	1	6996500	NA	2981500	3023900	3	2906900	3551800	NA	5495900	NA	3	NA	NA	NA	8404600	1	NA	6596400	8440700	NA	2	9798100	3693100	NA	NA	2	NA	NA	7214900	NA	3542300	2	NA	6838000	6301700	5237800	NA	3
5257	Q99NE5	IPESSHPPLES(0.002)S(0.002)S(0.012)S(0.021)S(0.959)FES(0.004)QK	1300100	NA	NA	NA	NA	1	NA	NA	1072700	NA	1	NA	NA	1962900	NA	1046300	2	1529800	NA	1903700	NA	2	1711300	NA	2291700	1908500	3	NA	1432200	NA	1068200	2	1592800	1487300	NA	NA	NA	2	NA	1259200	1504700	NA	776410	3
5288	Q99P72	ES(0.001)ET(0.001)FS(0.002)DS(0.024)S(0.973)PIEIIDEFPTFVSAK	NA	NA	3552800	NA	NA	1	NA	2451800	3162800	1753000	3	4643000	NA	NA	6783900	4141100	3	NA	436510	NA	7305100	2	NA	NA	14870000	1458000	2	7434700	8155700	16964000	NA	3	NA	NA	8444200	6001700	NA	2	NA	3683100	11821000	NA	4203300	3
5318	Q9CQC7	YKPAPLATLPSTLDPAEY(0.011)DVS(0.972)PET(0.016)R	NA	NA	1313200	NA	NA	1	899620	1107400	NA	NA	2	1481400	NA	NA	NA	1849100	2	NA	1930500	1181300	2019300	3	1491800	NA	NA	1362800	2	NA	2574900	NA	NA	1	1421500	NA	2143200	1742600	445240	4	NA	1093600	2302700	708960	1768500	4
5320	Q9CQG9	RRES(0.998)QT(0.002)ALVVNQR	NA	NA	NA	NA	NA	0	7781900	NA	8755300	NA	2	3390500	NA	15310000	NA	NA	2	8024400	10369000	16909000	NA	3	5070300	7127600	18585000	10165000	4	NA	NA	13143000	8475700	2	7921900	NA	NA	10294000	4247100	3	5156900	NA	12833000	NA	NA	2
5323	Q9CQJ8	AMY(1)PDY(1)FS(1)KREQWK	NA	NA	NA	NA	NA	0	NA	3341200	NA	NA	1	2072600	NA	NA	4822100	NA	2	NA	21588000	NA	7110800	2	5202000	14501000	NA	NA	2	NA	NA	NA	NA	0	NA	NA	7467400	NA	NA	1	NA	NA	NA	NA	NA	0
5332	Q9CQU1	IVEPEVVGES(0.649)DS(0.351)EVEGDAWR	1049700	NA	NA	NA	NA	1	NA	NA	1553900	1571400	2	NA	NA	NA	NA	1306700	1	NA	NA	NA	1433900	1	988920	NA	NA	1339600	2	NA	NA	NA	NA	0	NA	NA	2901000	892330	742060	3	NA	NA	NA	NA	1446500	1
5345	Q9CR00	LASNS(1)PVLPQAFAR	2217500	NA	NA	NA	NA	1	2351200	4035000	2663800	2612600	4	1948900	3614600	5917700	4614100	6742600	5	2510200	7781800	8110100	NA	3	1739900	1204100	4536600	5968700	4	4051600	2647700	5404500	2324000	4	4068600	2289000	7160200	6825100	1493300	5	NA	4133500	4894300	4226100	1636000	4
5357	Q9CRD0	YEPIPFSASMNESTPTGIT(0.001)DHIAQGPEPNLEES(0.999)PK	NA	NA	2160300	NA	NA	1	NA	2391300	5278000	1646800	3	NA	NA	NA	NA	4947400	1	NA	6491500	1972000	4063300	3	1222100	NA	8762600	2598600	3	8202900	4781200	7643000	1572500	4	2971400	NA	6774700	5314800	588100	4	NA	3175500	1889600	NA	2158000	3
5375	Q9CWE0	NAS(1)VPNLR	NA	NA	1158700	NA	NA	1	843030	686650	1750200	NA	3	NA	NA	1735400	619250	1452300	3	1200000	2553800	1274600	754400	4	NA	NA	1804700	1286000	2	1509500	751370	NA	991010	3	NA	NA	862660	962730	NA	2	NA	NA	812340	687690	NA	2
5384	Q9CX60	DRLPS(1)IVVEPTEGEVESGELR	1194400	NA	NA	NA	NA	1	843400	NA	NA	430970	2	2375300	NA	1276600	NA	2279500	3	NA	1712700	1615700	3749100	3	4400200	NA	4875700	1079600	3	2539200	NA	NA	NA	1	2664600	583490	1745200	NA	1853400	4	NA	1860200	NA	1181400	2152700	3
5427	Q9D0E3	GESGVPEEDTGLYPS(0.07)S(0.93)PR	708040	NA	NA	NA	NA	1	NA	NA	NA	NA	0	984740	NA	NA	NA	NA	1	1080200	NA	NA	NA	1	1959000	676640	NA	NA	2	1762100	NA	NA	NA	1	1144000	1624500	NA	1554500	1068800	4	961060	NA	NA	NA	1290300	2
5461	Q9D2N4	ELNSEVASETESTVDSEFSRPQFEDLAPS(0.932)PT(0.034)S(0.034)EK	NA	NA	NA	NA	NA	0	NA	1210300	NA	780130	2	NA	NA	NA	NA	2674000	1	NA	2070800	NA	3810100	2	NA	NA	6913600	2008300	2	5099000	2867600	NA	NA	2	NA	NA	NA	4216700	NA	1	NA	NA	2021700	NA	NA	1
5477	Q9D415	AMGDEDS(1)GDS(1)DTSPKPSPK	NA	NA	NA	NA	NA	0	NA	NA	NA	411250	1	488490	NA	NA	NA	758720	2	NA	NA	679510	888680	2	NA	NA	673380	1194100	2	917180	NA	NA	419810	2	NA	445060	1163900	541290	605720	4	740450	NA	1217600	1135700	NA	3
5509	Q9D7A8	SESGEEMLVPFQDAPVEVEENT(0.016)ELPDY(0.032)LPEDES(0.736)PT(0.216)K	NA	NA	938620	NA	NA	1	NA	913810	NA	765620	2	1207100	NA	NA	2445100	NA	2	NA	NA	NA	NA	0	NA	NA	3917700	1273200	2	NA	2467000	NA	NA	1	639820	NA	NA	NA	NA	1	NA	NA	2799300	NA	1571700	2
5558	Q9DBR7	KS(0.985)PLIES(0.003)T(0.012)ANMENNQPQK	NA	NA	NA	NA	NA	0	1133700	NA	1293300	852990	3	NA	NA	1429600	NA	1316000	2	1130600	1314400	1772400	1611700	4	749550	NA	NA	1307800	2	NA	NA	NA	NA	0	NA	1695100	NA	NA	NA	1	1601100	1158300	NA	854560	NA	3
5576	Q9DCL8	EQES(1)S(1)GEEDNDLSPEER	NA	NA	NA	1862100	NA	1	2047100	3146900	5545100	2931700	4	611160	NA	NA	NA	NA	1	NA	3597000	NA	2266800	2	1222100	2702000	NA	1510300	3	1342100	NA	NA	1750400	2	NA	1124000	2859200	NA	684930	3	NA	2081200	NA	1545600	739800	3
5580	Q9DCL8	IDEPNT(0.001)PYHNMIGDDEDAY(0.014)S(0.04)DS(0.939)EGNEVMT(0.006)PDILAK	2271900	NA	NA	NA	NA	1	NA	NA	3889900	NA	1	NA	NA	NA	NA	NA	0	NA	NA	NA	8669500	1	4285900	NA	NA	4210700	2	12516000	NA	NA	NA	1	8900100	NA	NA	8494100	NA	2	NA	NA	NA	NA	NA	0
5585	Q9DCT6	VYEDSGIPLPAES(1)PKK	NA	NA	NA	NA	NA	0	2304700	NA	NA	NA	1	NA	NA	NA	NA	NA	0	NA	1551400	NA	NA	1	1475000	1546800	NA	NA	2	1877800	NA	NA	NA	1	NA	NA	1214900	NA	800600	2	1029700	914990	NA	1240600	1003700	4
5610	Q9EPQ8	LS(0.648)T(0.172)S(0.18)PATRDEAAS(1)PGAK	NA	NA	NA	NA	1385800	1	NA	1741700	NA	1032800	2	NA	NA	1211400	1840000	811190	3	1854400	NA	1683900	2144600	3	1287500	NA	1397400	NA	2	NA	1206500	NA	NA	1	NA	NA	1639900	NA	NA	1	NA	NA	2498000	NA	NA	1
5612	Q9EPQ8	LS(0.333)T(0.333)S(0.333)PATRDEAAS(1)PGAK	NA	NA	NA	NA	1385800	1	1833300	1741700	NA	1032800	3	NA	2573600	1211400	1840000	811190	4	1854400	1766800	1683900	2144600	4	1287500	1244600	1397400	NA	3	NA	1206500	NA	NA	1	NA	NA	1639900	NA	1302400	2	NA	NA	2498000	NA	NA	1
5615	Q9EQ28	RVDLS(1)DEEAK	NA	NA	NA	NA	NA	0	NA	NA	4020900	2133700	2	1929200	NA	NA	NA	2797100	2	2920700	NA	NA	NA	1	NA	4168900	NA	2747900	2	NA	3476800	4168300	NA	2	3241600	NA	NA	4543700	2441900	3	2530600	NA	4702800	2121800	NA	3
5629	Q9EQZ7	RHS(0.996)DVS(0.004)LANAELEDSR	NA	NA	NA	NA	NA	0	1843400	NA	NA	NA	1	NA	NA	NA	NA	NA	0	1459300	NA	NA	NA	1	1370900	NA	3662200	NA	2	NA	NA	1948300	1093500	2	1051700	NA	NA	NA	NA	1	NA	NA	NA	NA	NA	0
5684	Q9ESE1	KDS(1)PISPHFTR	NA	NA	NA	1234000	NA	1	1811100	1049900	1093700	956640	4	957770	NA	NA	1561500	1121100	3	1099900	1219300	NA	938000	3	1153500	NA	NA	941310	2	1503300	1584300	NA	830540	3	829300	842440	1537400	1516700	NA	4	NA	789430	1305600	833190	783980	4
5742	Q9JJA9	NFTQS(1)PEQQR	NA	NA	NA	NA	NA	0	NA	724160	NA	NA	1	NA	NA	NA	2244200	NA	1	1759700	NA	NA	NA	1	580820	NA	2034300	1266100	3	NA	NA	NA	859830	1	NA	NA	1672300	NA	NA	1	NA	NA	2245100	NA	NA	1
5753	Q9JK45	RSPSTDITAEGS(0.984)PT(0.016)K	NA	NA	NA	NA	1584400	1	NA	1902300	2175900	NA	2	1109600	NA	2814000	1764300	1534600	4	1598400	NA	NA	NA	1	1454800	NA	1481800	1858600	3	3378600	NA	NA	NA	1	1231300	1675800	2539900	NA	NA	3	807700	1619500	3297000	1433400	1643500	5
5754	Q9JK81	MLGS(1)EQDPPAKRPR	NA	NA	973450	NA	NA	1	1227000	1237900	1221500	1029600	4	1387100	NA	732700	NA	1435300	3	NA	1369900	1311400	1026800	3	890630	620150	NA	1269700	3	NA	1182600	NA	NA	1	NA	NA	777730	1167100	864950	3	531860	564810	995190	NA	NA	3
5774	Q9JL04	S(1)ADWTEELGVR	241780	NA	NA	NA	NA	1	NA	NA	NA	NA	0	NA	NA	NA	NA	NA	0	NA	NA	NA	581200	1	661920	NA	NA	280710	2	783960	NA	NA	NA	1	NA	NA	773850	NA	NA	1	NA	NA	NA	NA	NA	0
5781	Q9JLI8	ATTAAS(0.002)S(0.007)AS(0.991)EPEVEPQAGPEAEGEEDEAK	NA	NA	NA	NA	NA	0	NA	NA	NA	NA	0	NA	NA	NA	NA	NA	0	NA	NA	NA	NA	0	NA	1490700	NA	1469600	2	NA	NA	NA	NA	0	NA	NA	NA	NA	NA	0	NA	NA	NA	NA	NA	0
5821	Q9JMH9	FSHSYLS(0.964)DS(0.035)DT(0.001)EAK	12239000	NA	NA	NA	NA	1	NA	NA	NA	NA	0	NA	NA	NA	NA	NA	0	NA	NA	NA	NA	0	14650000	NA	13576000	NA	2	NA	NA	NA	NA	0	NA	NA	NA	NA	NA	0	NA	NA	NA	NA	NA	0
5824	Q9JMH9	GSIILDSGHLSTAS(0.073)S(0.853)S(0.073)DDLK	NA	NA	NA	905930	NA	1	NA	NA	NA	NA	0	1176000	NA	NA	NA	NA	1	NA	1782800	NA	NA	1	2589100	NA	NA	885320	2	NA	NA	NA	1127500	1	1982600	NA	NA	1886900	1684100	3	779450	2038500	NA	1905900	NA	3
5874	Q9QWI6	LPPS(0.19)S(0.81)PQK	NA	NA	NA	NA	NA	0	NA	NA	NA	NA	0	NA	NA	1412000	NA	NA	1	NA	2153100	605190	NA	2	NA	NA	837190	1331200	2	NA	NA	NA	NA	0	NA	NA	NA	NA	NA	0	NA	1764100	NA	NA	NA	1
5877	Q9QWI6	LS(0.952)YAS(0.048)AESLETMSEAELPLGFSR	NA	NA	432150	NA	NA	1	NA	429300	NA	610820	2	NA	NA	NA	2206500	414500	2	NA	NA	NA	1307400	1	NA	NA	2996500	622650	2	1480100	NA	NA	NA	1	NA	NA	NA	1614700	NA	1	NA	1399500	1403800	NA	3282500	3
5882	Q9QWI6	PS(0.011)KS(0.989)PPPPPPR	NA	NA	NA	607660	NA	1	NA	NA	36094	NA	1	417840	NA	111960	NA	50435	3	NA	NA	NA	23161	1	2416200	642830	NA	500000	3	204810	NA	NA	NA	1	978560	2056400	NA	NA	NA	2	NA	111630	NA	NA	NA	1
5898	Q9QXG4	AELGMNDS(0.001)PS(0.003)QS(0.996)PPVK	NA	NA	933930	NA	NA	1	1242600	NA	1194200	NA	2	NA	1817700	NA	NA	887380	2	1531500	NA	NA	NA	1	NA	849370	NA	1274900	2	NA	1280100	NA	631710	2	1451600	851370	1493700	NA	416560	4	1191800	NA	NA	NA	977300	2
5919	Q9QXS1	S(0.101)S(0.213)S(0.687)VGSSSSYPISSAGPR	NA	NA	NA	NA	NA	0	NA	11612000	NA	NA	1	7770000	NA	NA	NA	NA	1	NA	NA	NA	22271000	1	12178000	NA	NA	5918800	2	NA	NA	NA	NA	0	NA	NA	16180000	NA	NA	1	NA	NA	NA	NA	NA	0
5993	Q9QYC0	YSDVEVPAS(0.096)VT(0.01)GHS(0.037)FAS(0.845)DGDS(0.007)GT(0.003)CS(0.003)PLR	NA	NA	NA	NA	NA	0	NA	NA	NA	NA	0	NA	5777800	NA	NA	NA	1	NA	NA	NA	11857000	1	8364200	881720	NA	NA	2	NA	NA	NA	21068000	1	NA	NA	37943000	NA	NA	1	NA	NA	NA	NA	NA	0
6001	Q9QYC0	WLHSGRGDDASEEGQNGS(0.265)S(0.735)PK	NA	NA	NA	NA	NA	0	920910	NA	1328500	NA	2	NA	NA	NA	NA	NA	0	NA	1591300	NA	NA	1	NA	NA	2510500	915860	2	NA	NA	NA	NA	0	NA	NA	NA	NA	NA	0	NA	NA	1901600	NA	NA	1
6014	Q9QYF9	THS(0.79)T(0.075)S(0.127)S(0.729)S(0.253)IGS(0.026)GES(0.001)PFSR	NA	NA	NA	NA	5290300	1	NA	6896700	NA	3677000	2	2403800	2433500	NA	4091000	NA	3	3063600	NA	4553200	4414600	3	2406600	NA	4328500	NA	2	NA	4784800	6179800	NA	2	NA	NA	NA	NA	NA	0	NA	3077800	5623600	NA	NA	2
6048	Q9QYR6	ELALS(0.006)S(0.994)PEDLTQDFEELK	NA	NA	NA	NA	NA	0	NA	NA	NA	NA	0	1171600	1349300	NA	2629600	NA	3	NA	NA	583810	2196100	2	NA	NA	3622700	510690	2	2831500	1668100	4131900	NA	3	881190	NA	2917400	NA	NA	2	NA	291390	2465000	NA	1547400	3
6064	Q9QYR6	HSPGEITGPGGHFMTSDS(0.005)S(0.922)LT(0.073)K	NA	NA	771060	NA	NA	1	16017000	12514000	NA	NA	2	1302500	NA	13557000	7145100	12099000	4	11927000	NA	NA	15388000	2	12311000	2760400	NA	8604900	3	NA	NA	13996000	10761000	2	17262000	16138000	13167000	16079000	9721100	5	3427000	NA	3803000	14198000	8903300	4
6078	Q9QYR6	PASPALSEGS(0.999)S(0.954)S(0.047)EATTPVISSVAER	NA	NA	NA	NA	10242000	1	NA	NA	4236300	1350600	2	NA	3975700	1421800	NA	2137400	3	8041800	3403800	1972800	2917100	4	2781800	NA	NA	2411300	2	4705700	NA	2991200	NA	2	2755700	NA	4188100	3727700	NA	3	NA	NA	2449700	NA	8658900	2
6087	Q9QYR6	SPESLS(0.015)S(0.985)PAMEDLAMEWGGK	NA	NA	NA	NA	NA	0	404010	NA	1160700	529590	3	824970	NA	NA	NA	853370	2	NA	NA	NA	1207700	1	473440	NA	1595300	NA	2	1599600	434510	NA	620460	3	NA	NA	1283200	885330	327880	3	NA	429220	878470	59388	NA	3
6105	Q9QYR6	VPLS(0.787)RS(0.208)PQAQDT(0.004)LGSLAGGQTGCTIQLLPEQDK	2923800	NA	NA	NA	NA	1	NA	NA	3174400	NA	1	NA	NA	NA	NA	NA	0	NA	NA	NA	10999000	1	NA	NA	17004000	3072000	2	11893000	NA	NA	NA	1	NA	NA	NA	NA	NA	0	276710	NA	5334800	NA	4341500	3
6111	Q9QYR6	YS(0.584)EERES(0.208)T(0.208)FLDEGPNEQEITPLQHTPR	NA	NA	NA	NA	NA	0	NA	NA	NA	NA	0	1574100	NA	NA	3465500	1908100	3	NA	NA	3301800	NA	1	3117300	NA	6166400	NA	2	NA	NA	NA	NA	0	2495900	NA	NA	NA	NA	1	NA	2869000	2408800	NA	NA	2
6113	Q9QYX7	RAS(0.062)Y(0.134)DS(0.799)VEDS(0.004)SES(0.261)ENS(0.739)PVAR	1332600	NA	NA	NA	NA	1	NA	NA	NA	NA	0	NA	NA	NA	NA	1268700	1	NA	NA	NA	NA	0	1115400	1060000	NA	NA	2	NA	NA	NA	NA	0	NA	NA	NA	1671100	NA	1	1234000	NA	NA	719360	NA	2
6146	Q9QYX7	GSVPAAAAES(0.992)PS(0.008)MHRK	NA	NA	NA	NA	NA	0	2995500	NA	NA	745460	2	NA	NA	1656200	NA	NA	1	NA	1267200	NA	2831700	2	4421900	849680	7993300	1737900	4	4027500	NA	NA	1286300	2	NA	2437100	NA	NA	2122300	2	NA	NA	2590800	2620300	1837900	3
6147	Q9QYX7	HSWHDEDDETFDES(1)PELK	2058100	NA	NA	NA	NA	1	5451000	NA	891050	2599100	3	1848600	NA	3973600	2725700	3535900	4	NA	1318600	NA	6253900	2	2132700	NA	NA	1900200	2	8703300	2209400	4227000	2611100	4	1293600	NA	4776500	4329500	2419900	4	NA	NA	4309000	3844200	1612500	3
6179	Q9QYX7	VLY(0.001)S(0.004)PIS(0.995)PLS(0.999)PGHALEPAFVPYEK	NA	NA	NA	NA	NA	0	297240	NA	NA	NA	1	NA	NA	NA	NA	NA	0	NA	1492100	NA	NA	1	NA	NA	2292100	612410	2	NA	NA	NA	NA	0	1586800	NA	NA	2321800	NA	2	NA	NA	NA	NA	NA	0
6180	Q9QYX7	VLY(0.001)S(0.004)PIS(0.995)PLS(0.999)PGHALEPAFVPYEK	748000	NA	NA	NA	NA	1	NA	569100	NA	NA	1	NA	NA	NA	3943300	1497600	2	NA	523310	NA	3844100	2	3990200	NA	13225000	NA	2	4097000	NA	2085700	NA	2	1586800	NA	1380300	2321800	686250	4	NA	2005900	2470000	276690	2178700	4
6186	Q9QZL6	ADHGVPLPGS(1)PPPAVALPLPSR	NA	NA	NA	NA	NA	0	NA	NA	NA	NA	0	NA	NA	NA	NA	NA	0	379880	1994100	NA	992270	3	1122800	NA	NA	1138800	2	NA	NA	NA	NA	0	NA	NA	NA	NA	NA	0	299490	NA	NA	NA	NA	1
6206	Q9R0A0	DS(0.053)HS(0.943)PEGS(0.002)T(0.002)ATYHLLGPQEEGEGVLDVK	NA	NA	2965700	NA	NA	1	1528100	NA	661100	NA	2	1893900	NA	NA	NA	NA	1	NA	4609400	3050500	NA	2	2177500	NA	NA	1775300	2	4386900	3908200	NA	1862200	3	2410700	NA	NA	5880500	1528100	3	NA	NA	3828100	NA	2910300	2
6210	Q9R0K7	IEDS(1)QPHIPLIDDTDLEEDAALK	NA	NA	NA	NA	NA	0	NA	NA	NA	NA	0	NA	NA	NA	4627600	NA	1	NA	NA	1266300	5152200	2	1572800	NA	8565000	NA	2	NA	803680	NA	900920	2	NA	NA	2865800	4094800	1129700	3	NA	1799900	NA	NA	2515100	2
6231	Q9R1L5	Y(0.016)HHVNS(0.87)Y(0.114)DEDDTTEEEPVEIR	NA	NA	1299500	NA	NA	1	3134000	1636500	NA	NA	2	NA	NA	NA	2108800	2107100	2	702340	3387500	NA	2332600	3	1603100	NA	3008600	NA	2	3680600	NA	2033700	NA	2	1743200	1909400	1689500	2818300	1121800	5	NA	1649400	NA	1559800	NA	2
6267	Q9WUK6	ELDREDKAS(1)DDEMMTPESER	1790600	NA	NA	NA	NA	1	2652500	1851800	2340600	1550700	4	NA	NA	NA	NA	NA	0	2368300	2148600	2852400	1974000	4	NA	NA	3442500	1411200	2	NA	1498200	NA	NA	1	2350300	NA	2558900	2112500	1466500	4	1494000	2117300	1837900	NA	1019100	4
6269	Q9WUT3	GFS(1)FVASSLVQEPSQQDVPK	NA	NA	NA	NA	NA	0	NA	NA	NA	NA	0	NA	NA	NA	NA	NA	0	NA	NA	NA	NA	0	NA	NA	3167100	491870	2	1499100	NA	NA	NA	1	456960	NA	NA	1444500	389940	3	NA	916860	NA	NA	NA	1
6288	Q9WV92	DEVDAAES(0.957)T(0.043)PTDRR	NA	NA	2036900	NA	NA	1	4732300	NA	NA	NA	1	2168400	NA	4719800	3440100	2108600	4	3059000	5222200	NA	NA	2	3531600	NA	3928900	NA	2	3832500	NA	NA	NA	1	3544700	NA	3036100	NA	2337900	3	NA	NA	NA	NA	NA	0
6299	Q9WV92	VES(0.035)T(0.016)S(0.928)VGS(0.021)ISPGGAK	2904300	NA	NA	NA	NA	1	NA	NA	NA	NA	0	NA	4470200	NA	NA	2899700	2	NA	4087000	NA	NA	1	5048100	2690600	NA	NA	2	6295300	NA	1958200	NA	2	NA	5831200	NA	NA	4433600	2	5026600	4771700	NA	5641800	3796000	4
6327	Q9Z0J4	GNVPVVLNNPYS(0.002)ENEQS(0.009)PAS(0.166)GKQS(0.658)PT(0.166)K	NA	NA	18136000	NA	NA	1	NA	NA	NA	NA	0	NA	NA	NA	6221300	NA	1	NA	NA	NA	NA	0	2365100	4112200	NA	NA	2	36626000	5586700	NA	15574000	3	NA	NA	19916000	NA	1548600	2	17435000	NA	NA	NA	NA	1
6328	Q9Z0J4	LRS(0.824)ES(0.176)IAFIEESK	NA	NA	NA	NA	NA	0	NA	632630	NA	211800	2	788260	NA	NA	1381300	1402500	3	NA	NA	NA	1778300	1	1465900	NA	NA	672350	2	2077500	NA	NA	NA	1	1598800	1257600	NA	NA	NA	2	NA	1263400	NA	527500	NA	2
6333	Q9Z0P4	ENS(0.986)AAPS(0.052)PGRPQS(0.961)AS(1)PAKEEQK	23324000	NA	NA	NA	NA	1	NA	NA	27184000	NA	1	2964700	4729200	NA	NA	18267000	3	1344100	1510100	1676200	943370	4	8843700	NA	20469000	NA	2	35633000	NA	NA	2818400	2	NA	1763200	1012800	810840	NA	3	24698000	1075000	798220	NA	NA	3
6354	Q9Z0R4	STSIDTGPT(0.006)ES(0.994)PASLK	NA	NA	NA	1368000	NA	1	1705100	NA	NA	NA	1	886450	NA	1549600	NA	NA	2	NA	1335200	NA	1756700	2	3955000	657210	NA	777830	3	3703800	NA	NA	1021000	2	1374800	NA	787220	2041700	NA	3	1677600	2992400	NA	1579900	1799300	4
6393	Q9Z1J2	RS(0.007)S(0.993)DGGDGEGSELVK	NA	NA	1043900	NA	NA	1	NA	1321000	2037200	714840	3	NA	NA	3528400	1723900	1469700	3	NA	NA	2983800	1803800	2	2073900	NA	2632100	NA	2	2525100	1923400	1802800	NA	3	1923800	1695400	1837900	NA	1463000	4	1629300	1478900	2973900	2113800	1959100	5
6418	Q9Z2C9	S(0.031)PS(0.969)QGDEDSALILTQDNLK	NA	NA	NA	647880	NA	1	1222100	1869000	2719100	1679600	4	356130	2390700	738520	NA	1192700	4	987250	2570900	1855600	2572500	4	NA	430470	NA	1296600	2	2131600	815470	2971200	931740	4	1598900	1180800	2319200	1646500	NA	4	907330	1337200	1869700	1002700	NA	4
6428	Q9Z2F7	DHS(0.907)S(0.047)QS(0.047)EEEVVEGEK	NA	NA	NA	NA	NA	0	NA	NA	NA	NA	0	NA	NA	NA	NA	NA	0	2861200	NA	3474200	NA	2	1661400	NA	NA	2167700	2	NA	NA	NA	1850200	1	NA	NA	NA	NA	NA	0	2062200	NA	NA	NA	NA	1
6436	Q9Z2H5	DKSDS(1)ETEGLVFAQDLK	4282700	NA	NA	NA	NA	1	NA	13412000	NA	3664800	2	6062700	11254000	NA	32235000	NA	3	NA	61361000	NA	27967000	2	4180800	NA	49098000	8806900	3	NA	18452000	34930000	NA	2	17929000	NA	47257000	NA	2266300	3	NA	NA	21170000	NA	11015000	2
6454	Q9Z2H5	SLDGAEFS(0.002)RPAS(0.988)VS(0.009)ENHDAGPEGDK	1955600	NA	NA	NA	NA	1	NA	NA	NA	620450	1	1492800	NA	NA	7143100	NA	2	3602600	5799600	8217000	4547000	4	NA	1332200	5133100	4940300	3	NA	NA	NA	NA	0	2891500	NA	NA	NA	1898400	2	4691500	2731000	3618000	4566100	1398500	5
6475	A2A5R2	PMQSKPQS(1)PVIQAT(0.904)AGS(0.096)PK	NA	NA	NA	NA	NA	0	NA	2424500	NA	NA	1	NA	NA	3337700	3307300	2828600	3	2386000	NA	3627800	NA	2	791590	NA	NA	2876700	2	NA	NA	2287000	NA	1	NA	NA	2440900	NA	NA	1	NA	NA	NA	NA	NA	0
6485	A2AJA9	DT(0.032)RGS(0.984)S(0.984)PEGRRPPVVVNLS(1)T(1)S(1)PR	NA	NA	2813800	NA	NA	1	NA	2059100	NA	NA	1	NA	NA	1408500	NA	NA	1	NA	NA	NA	NA	0	NA	NA	5104200	2138900	2	NA	NA	NA	NA	0	NA	NA	NA	NA	4140100	1	NA	2432500	3315500	2233300	3493900	4
6487	A2AJI0	RS(0.018)S(0.424)QPS(0.379)PT(0.425)T(0.754)VPASDSPPAK	NA	NA	6208100	NA	NA	1	NA	NA	NA	NA	0	NA	9853000	NA	NA	6558200	2	12515000	NA	NA	NA	1	6267400	NA	NA	13178000	2	9695600	NA	NA	NA	1	NA	NA	NA	NA	NA	0	NA	NA	NA	NA	NA	0
6515	E9PUL5	AELAPET(0.012)T(0.089)ET(0.798)PVET(0.088)PET(0.012)VQATDLSLNPEEGSK	NA	NA	NA	NA	NA	0	39642000	NA	5615900	NA	2	1246700	13523000	NA	9941400	9848500	4	NA	69170000	NA	NA	1	2433500	NA	NA	5109600	2	17639000	NA	NA	NA	1	8966000	NA	9314600	NA	NA	2	18720000	1756000	9864700	23769000	2533900	5
6524	G5E829	IEDSEPHIPLIDDT(1)DAEDDAPTK	NA	NA	NA	NA	NA	0	NA	NA	NA	NA	0	NA	8046900	NA	13401000	10398000	3	7556400	NA	NA	NA	1	NA	NA	14795000	8115400	2	NA	NA	NA	NA	0	NA	NA	NA	9078200	NA	1	NA	NA	NA	NA	NA	0
6531	O08553	GLYDGPVCEVS(0.053)VT(0.947)PKT(0.999)VT(0.954)PAS(0.025)S(0.021)AK	9309300	NA	NA	NA	NA	1	NA	7667200	13040000	NA	2	NA	13632000	NA	6846200	NA	2	NA	6927500	NA	8677800	2	3879900	NA	4284500	NA	2	17112000	NA	7755500	NA	2	10430000	NA	6320200	7383400	4088300	4	NA	8532800	8542300	7441700	2691500	4
6547	O35226	RAAAASAAEAGIAT(0.999)PGT(0.001)EDSDDALLK	1891300	NA	NA	NA	NA	1	2474200	2610800	2513700	1968500	4	2504400	NA	3068100	4622700	1771200	4	1587300	3927200	2375400	2420700	4	3352800	NA	NA	2490200	2	4815900	2647000	NA	2150200	3	2840500	2125900	2415500	3059500	2338400	5	1829200	2686900	NA	3128200	2072100	4
6552	O35737	HT(0.012)GPNS(0.085)PDT(0.903)ANDGFVR	NA	NA	661040	NA	NA	1	NA	1147600	NA	591050	2	NA	NA	980640	648750	NA	2	934720	NA	1035800	726950	3	797080	NA	1084600	845410	3	NA	NA	NA	NA	0	627570	662480	NA	NA	NA	2	NA	607350	1482900	NA	NA	2
6561	O35954	SSTEARPGT(0.005)S(0.005)T(0.01)AGT(0.979)PDGPEAPPGPDASPDASFGK	NA	NA	NA	NA	NA	0	10512000	9305200	NA	7778500	3	NA	6889000	6217400	5794100	11816000	4	6028700	NA	NA	NA	1	4957900	6758900	7633300	NA	3	9430600	14521000	6067300	5687600	4	7258700	10699000	9310700	6997700	4508600	5	NA	4811200	5774000	6111800	NA	3
6580	O55022	EGEEPT(1)VYSDDEEPK	NA	NA	NA	8309400	NA	1	16132000	16523000	NA	NA	2	1725400	NA	NA	NA	NA	1	23427000	34372000	26361000	NA	3	7781300	12450000	NA	13573000	3	NA	16325000	13660000	11735000	3	11847000	14596000	NA	NA	4186000	3	11348000	NA	NA	NA	NA	1
6597	O88643	DVATSPIS(0.05)PT(0.949)ENNT(0.001)TPPDALTR	NA	NA	NA	NA	NA	0	14690000	10509000	NA	NA	2	NA	18648000	14433000	11537000	10227000	4	NA	18121000	NA	NA	1	8369500	NA	15409000	13199000	3	NA	NA	11496000	9592400	2	624710	NA	11819000	NA	NA	2	NA	10376000	NA	9744900	NA	2
6617	O88935	LPS(0.009)PT(0.863)AAPQQS(0.094)AS(0.034)QATPVTQGQGR	NA	NA	1099600	NA	NA	1	2585300	1758700	2209200	1011100	4	2204300	23722000	5772700	10595000	3079200	5	4322300	7848400	3754900	6565600	4	18765000	828970	NA	NA	2	18779000	1477700	NA	5362300	3	7131000	NA	2662300	12372000	NA	3	NA	11274000	NA	10228000	3482000	3
6624	P04370	YLAT(0.001)AS(0.155)T(0.844)MDHAR	NA	NA	NA	1507000	NA	1	NA	NA	NA	NA	0	1215500	NA	NA	NA	NA	1	NA	NA	NA	NA	0	2798200	NA	NA	1278100	2	NA	NA	NA	NA	0	NA	NA	NA	NA	NA	0	NA	NA	NA	NA	NA	0
6632	P08226	NEVHTMLGQS(0.048)T(0.952)EEIR	NA	NA	NA	NA	2309100	1	NA	1970500	2729200	2019200	3	973660	NA	2386700	1660300	NA	3	NA	NA	3145800	2252300	2	1724900	NA	3010200	NA	2	NA	3017700	NA	NA	1	2054600	NA	NA	NA	NA	1	1493700	2428800	NA	NA	NA	2
6634	P08553	EVT(1)KESPKEEK	NA	NA	42505	NA	NA	1	NA	NA	51475	NA	1	NA	860950000	NA	NA	84688	2	NA	2467600	20923	30727	3	NA	1846400	679240	NA	2	4869300	88709	NA	NA	2	NA	NA	NA	988280	NA	1	NA	1973300	NA	NA	31468	2
6643	P0C7L0	VNPSVVPPPLPCAPPLPPPPPT(0.999)PPPLPPASALSDK	4797700	NA	NA	NA	NA	1	2938800	1241800	3584300	2435100	4	5314300	NA	NA	5112300	3413100	3	1584200	3990800	3270100	3580400	4	4011500	NA	7993500	2481100	3	6390000	5393200	NA	1535100	3	3811000	354510	3407000	5901600	2216800	5	174140	4522000	4776600	513340	4318400	5
6696	P15508	ERQT(0.921)PERPT(0.078)EEPGPQEEEGETAGEAPQVHHAATER	NA	NA	NA	NA	4735000	1	NA	NA	3664200	NA	1	NA	NA	NA	NA	NA	0	NA	NA	7582400	NA	1	NA	4485400	NA	5097700	2	NA	6667100	NA	4234000	2	3429700	NA	NA	NA	NA	1	NA	5669300	3310200	NA	2567500	3
6713	P20065	NPLPS(0.013)KET(0.987)IEQEK	4144500	NA	NA	NA	NA	1	NA	NA	NA	NA	0	NA	10214000	NA	NA	5142200	2	11678000	5564900	NA	NA	2	9250000	3167300	13127000	4520700	4	7113900	NA	NA	2538600	2	5244700	16574000	4804000	4230800	5027200	5	3992600	NA	NA	NA	NA	1
6725	P20357	LSVEIPCPPPVSEADLS(0.188)T(0.812)DEK	1022300	NA	NA	NA	NA	1	NA	1187700	NA	NA	1	NA	NA	NA	NA	1546600	1	617300	NA	NA	NA	1	1093900	NA	NA	1591500	2	NA	NA	NA	1737200	1	1488800	331590	2286800	2479700	NA	4	NA	2499700	1895300	1094500	NA	3
6731	P20357	S(0.5)T(0.5)ELGSDYYELSDSR	2606000	NA	NA	NA	NA	1	NA	NA	NA	NA	0	NA	NA	NA	NA	NA	0	NA	NA	NA	NA	0	7824500	NA	9094600	NA	2	NA	NA	NA	NA	0	NA	NA	NA	NA	NA	0	NA	NA	NA	NA	NA	0
6749	P26231	T(0.992)PEELDDS(0.008)DFETEDFDVR	652690	NA	NA	NA	NA	1	NA	NA	1968400	895070	2	1224800	NA	NA	NA	1632100	2	NA	NA	NA	NA	0	603090	NA	NA	1911800	2	2801900	855200	NA	NA	2	NA	NA	2607300	2222900	334490	3	NA	668590	2801300	NA	1458200	3
6757	P27546	RNT(0.006)T(0.993)PT(0.001)GAAPPAGMTSTR	NA	NA	1140200	NA	NA	1	2027100	1704000	1454800	92289	4	743560	NA	1287400	2734200	NA	3	2502100	2572200	1750700	646350	4	1944000	1815900	2508700	1845300	4	1607100	1667900	762690	NA	3	1889100	2308100	NA	1479600	998240	4	NA	2044300	1315500	1332900	1107700	4
6775	P30275	PVSPLLT(1)AAGMAR	NA	NA	NA	NA	NA	0	NA	NA	NA	NA	0	NA	NA	NA	NA	656420	1	NA	NA	NA	NA	0	NA	239050	967520	NA	2	NA	NA	NA	682540	1	904270	NA	NA	NA	NA	1	632870	NA	NA	848450	NA	2
6798	P46097	GGQDDDDAET(0.766)GLT(0.234)EGEGEGEEEKEPENLGK	NA	NA	NA	NA	NA	0	NA	NA	NA	NA	0	NA	NA	NA	NA	NA	0	NA	34094000	NA	NA	1	NA	NA	19185000	15427000	2	NA	NA	NA	NA	0	NA	NA	NA	NA	NA	0	NA	NA	NA	NA	NA	0
6802	P47212	EAGALDSLPGIPLAT(0.834)S(0.062)S(0.104)EDLEK	NA	NA	1310700	NA	NA	1	NA	NA	NA	NA	0	NA	NA	NA	1377700	NA	1	474970	NA	785960	2274300	3	515740	NA	NA	816910	2	NA	NA	NA	NA	0	NA	128870	NA	1990300	NA	2	NA	NA	NA	NA	NA	0
6819	P52480	EAT(0.927)ES(0.048)FAS(0.024)DPILYRPVAVALDTK	NA	NA	929840	NA	NA	1	NA	NA	NA	NA	0	NA	NA	NA	NA	1921100	1	NA	NA	707350	NA	1	465130	NA	2693900	NA	2	NA	NA	NA	NA	0	NA	NA	NA	NA	NA	0	NA	NA	NA	NA	NA	0
6826	P54728	PAQT(0.001)PVLT(0.994)S(0.005)PAPADSTPGDSSR	NA	NA	NA	14066000	NA	1	NA	NA	NA	NA	0	NA	22276000	NA	NA	14541000	2	NA	NA	21780000	NA	1	12289000	10610000	NA	NA	2	NA	NA	NA	NA	0	NA	1841800	NA	13786000	8994600	3	NA	NA	NA	12329000	NA	1
6873	P63318	LVLAS(0.021)IDQADFQGFT(0.978)YVNPDFVHPDAR	NA	NA	1853000	NA	NA	1	NA	NA	NA	838610	1	32929000	NA	NA	87813000	9858100	3	NA	NA	NA	11979000	1	735160	NA	NA	2678600	2	19764000	2182400	36380000	NA	3	NA	NA	1696900	12692000	NA	2	NA	1488000	9000400	NA	11424000	3
6886	P70414	GMIIEHEGDRPAS(0.166)KT(0.834)EIEMDGK	NA	NA	4439300	NA	NA	1	NA	NA	NA	NA	0	NA	NA	NA	NA	3472000	1	3207200	NA	NA	NA	1	3941300	NA	NA	2302500	2	NA	NA	5787000	NA	1	NA	NA	5448100	7673800	1720600	3	NA	NA	5792500	NA	NA	1
6901	P97492	PLREPGSSHLGS(0.03)PDT(0.97)AR	NA	NA	NA	NA	1429800	1	NA	NA	NA	NA	0	NA	NA	1674300	NA	NA	1	2210000	NA	1566500	NA	2	1869800	NA	1422300	NA	2	NA	NA	NA	NA	0	796750	NA	NA	NA	NA	1	NA	NA	NA	NA	NA	0
6913	P98200	AT(0.759)S(0.241)VGDQLEAPAR	NA	NA	NA	2115100	NA	1	NA	NA	NA	NA	0	NA	NA	NA	NA	NA	0	NA	NA	NA	2487000	1	1169100	NA	NA	2366000	2	NA	NA	NA	2120600	1	NA	NA	NA	2370300	NA	1	NA	2232100	NA	NA	NA	1
6914	P98203	NFDT(1)LDLPK	NA	NA	884590	NA	NA	1	NA	719580	NA	647380	2	NA	NA	NA	NA	NA	0	NA	NA	1036500	630110	2	NA	266430	NA	1390800	2	NA	759570	NA	NA	1	NA	395190	855950	794960	NA	3	290550	655600	NA	NA	NA	2
6923	Q02248	RT(0.002)S(0.047)MGGT(0.951)QQQFVEGVR	NA	NA	28993000	NA	NA	1	NA	NA	NA	NA	0	10208000	NA	NA	NA	16058000	2	NA	16521000	NA	17972000	2	12716000	NA	NA	20232000	2	22031000	NA	NA	NA	1	NA	19968000	NA	NA	14432000	2	22029000	16153000	NA	NA	17234000	3
6931	Q03517	IET(0.017)QT(0.983)QEEVRDS(1)K	NA	NA	NA	NA	NA	0	NA	NA	541740	104130	2	NA	NA	555150	NA	NA	1	NA	NA	356290	202510	2	NA	368090	429090	NA	2	NA	351510	NA	NA	1	NA	NA	325570	NA	NA	1	239700	NA	182750	NA	NA	2
6932	Q03717	NHFESSPLPT(0.688)S(0.312)PK	NA	NA	1414100	NA	NA	1	NA	2727000	NA	1916800	2	NA	NA	NA	NA	NA	0	NA	NA	4924900	NA	1	4900500	NA	NA	3468500	2	NA	NA	NA	2855300	1	NA	NA	NA	NA	NA	0	NA	NA	5695800	NA	NA	1
6953	Q148V7	AGSIS(0.002)T(0.852)LDS(0.146)LDFAR	NA	NA	NA	NA	NA	0	NA	NA	NA	NA	0	NA	NA	NA	1893600	NA	1	166020	NA	NA	2859800	2	1112900	NA	3069500	NA	2	2246100	NA	NA	NA	1	1153400	455890	NA	2274000	1284000	4	NA	NA	1409600	NA	NA	1
6969	Q3TQF0	RGPAETAAADS(0.006)EADT(0.994)DPEEERIEAGPAR	NA	NA	NA	1886600	NA	1	NA	NA	NA	NA	0	NA	NA	NA	2694000	NA	1	2188800	NA	2623100	1600700	3	1825300	NA	2844100	2060700	3	3510800	1916600	NA	1018000	3	2360600	1343600	NA	1589900	1068300	4	1467600	1812000	1873200	1847800	1636500	5
6972	Q3TXS7	T(0.849)VGT(0.151)PIASVPGSTNTGTVPGSEK	NA	NA	13008000	NA	NA	1	10406000	NA	NA	NA	1	NA	NA	4191800	8403200	NA	2	NA	17125000	NA	NA	1	5861500	NA	14326000	5119000	3	16713000	NA	9914500	7743800	3	10082000	NA	12127000	13720000	NA	3	NA	NA	NA	NA	NA	0
6995	Q3UHL1	S(0.001)AT(0.001)PAT(0.005)DGRAT(0.189)PAT(0.801)EES(0.003)TVPATQSSALPAAK	1110400	NA	NA	NA	NA	1	NA	1421900	2950500	2066400	3	2824100	NA	16160000	55655000	33125000	4	17365000	NA	NA	NA	1	56433000	NA	NA	5542900	2	5084800	12192000	NA	NA	2	2440100	5625600	NA	5158100	NA	3	NA	55556000	NA	4326100	2904500	3
7005	Q3UNH4	ERPGS(0.176)T(0.824)GEGDLVSLR	12620000	NA	NA	NA	NA	1	NA	NA	NA	11814000	1	NA	4681900	17798000	18403000	12357000	4	NA	25975000	NA	21035000	2	14542000	10763000	30717000	15263000	4	26735000	15354000	18587000	26330000	4	20161000	19923000	NA	18214000	15795000	4	14465000	15598000	NA	18579000	16012000	4
7008	Q3UNH4	VITQIPGAT(0.954)S(0.046)PGKVETPSLQK	NA	NA	NA	NA	NA	0	NA	8490100	NA	NA	1	NA	14600000	NA	NA	NA	1	NA	15105000	12262000	NA	2	12665000	3558400	40913000	NA	3	48467000	NA	NA	NA	1	12711000	NA	NA	NA	NA	1	NA	NA	NA	9808600	5343500	2
7018	Q3V3V9	PLPPY(0.031)PT(0.749)EPS(0.117)S(0.117)PERS(0.967)PPS(0.017)PAT(0.002)DQR	NA	NA	3188900	NA	NA	1	6537900	5916300	6588200	NA	3	NA	NA	NA	NA	4997200	1	NA	NA	NA	NA	0	NA	4647000	NA	5071700	2	NA	NA	NA	NA	0	NA	NA	6262000	5565600	NA	2	NA	NA	NA	NA	NA	0
7064	Q5SRX1	GIEFPMADLDALS(1)PIHT(1)PQR	NA	NA	NA	NA	NA	0	NA	NA	NA	NA	0	1494400	1981300	NA	5180700	1347200	4	NA	NA	NA	1713200	1	1137000	NA	2494300	900940	3	36854000	NA	NA	NA	1	1773300	NA	825060	3474900	923990	4	NA	1278900	NA	NA	1772300	2
7099	Q61206	PLHELIMQLLEET(1)PEEK	NA	NA	NA	NA	NA	0	NA	NA	NA	NA	0	11106000	NA	NA	3248800	1113600	3	NA	NA	NA	1151800	1	NA	NA	11421000	316330	2	1191600	378990	5133600	NA	3	NA	NA	NA	1994200	NA	1	NA	NA	NA	NA	665520	1
7116	Q61548	T(0.166)IDT(0.637)S(0.195)PPVDIFAT(0.002)ASAAAPVSSAK	NA	NA	NA	NA	NA	0	NA	NA	NA	NA	0	NA	NA	NA	NA	NA	0	NA	NA	NA	NA	0	NA	502920	NA	58905000	2	NA	NA	NA	NA	0	NA	NA	NA	NA	NA	0	NA	NA	NA	NA	NA	0
7126	Q61768	PIRPGQHPAAS(0.157)PT(0.84)HPGT(0.003)VR	19547000	NA	NA	NA	NA	1	75828000	NA	NA	43207000	2	NA	NA	59545000	NA	NA	1	31257000	NA	61492000	NA	2	61503000	NA	138310000	NA	2	NA	61181000	51575000	43348000	3	46674000	NA	NA	46731000	32989000	3	NA	NA	NA	NA	35023000	1
7127	Q62018	KGGEFDEFVNDDT(1)DDDLPVSK	760160	NA	NA	NA	NA	1	1794200	1262600	NA	NA	2	NA	NA	NA	NA	NA	0	NA	1210000	NA	1233100	2	1320100	NA	NA	1245700	2	1749500	NA	NA	NA	1	1544700	NA	1506700	1091200	NA	3	NA	NA	1917200	NA	NA	1
7133	Q62172	T(0.008)GEPS(0.992)PPHDVLHEPPDT(0.8)VS(0.2)DDDK	4791700	NA	NA	NA	NA	1	5373100	2585200	1194300	NA	3	1968700	NA	NA	NA	NA	1	2829300	NA	NA	4519800	2	NA	4895000	5645300	2617500	3	3324800	2464700	NA	1207200	3	2712600	3068300	6576400	4619800	NA	4	3394900	4530600	NA	NA	NA	2
7138	Q62188	GMYDGPVFDLT(0.027)T(0.88)T(0.092)PK	NA	NA	NA	NA	NA	0	NA	NA	NA	NA	0	NA	NA	NA	NA	NA	0	NA	NA	NA	NA	0	NA	85846	NA	1712100	2	NA	NA	NA	NA	0	NA	NA	NA	NA	NA	0	NA	NA	NA	1298500	NA	1
7158	Q64012	LPAPQEDT(0.958)AS(0.039)EAGT(0.003)PQGEVQTR	NA	NA	853730	NA	NA	1	NA	1444600	2121500	NA	2	NA	NA	NA	NA	1413800	1	1617900	4340900	NA	1621700	3	1638200	2153600	NA	NA	2	NA	NA	NA	NA	0	NA	NA	NA	NA	NA	0	1846100	1240000	NA	NA	NA	2
7162	Q640R3	T(0.001)HT(0.985)S(0.014)PPRAPS(0.856)S(0.144)PGR	NA	14389000	NA	NA	NA	1	NA	NA	NA	NA	0	NA	NA	21907000	14820000	9192200	3	NA	36675000	NA	NA	1	NA	NA	23360000	15093000	2	24880000	NA	NA	NA	1	NA	NA	NA	NA	NA	0	NA	18998000	NA	NA	NA	1
7184	Q69Z98	SISGAS(0.002)S(0.008)GLS(0.186)T(0.733)S(0.072)PLSSPR	NA	NA	NA	NA	NA	0	9692200	NA	5312400	NA	2	NA	6955300	7570500	NA	NA	2	5019900	NA	NA	NA	1	6731300	NA	13171000	4670900	3	NA	NA	NA	NA	0	10072000	NA	NA	NA	NA	1	NA	NA	7603300	9409100	NA	2
7206	Q6NVE8	SELEFEALKT(1)PDLDVPK	652550	NA	NA	NA	NA	1	1087100	NA	NA	NA	1	1292600	NA	NA	1899500	1108000	3	NA	NA	742710	2134600	2	1985000	NA	4817400	847390	3	2965100	NA	NA	1140900	2	1098500	262680	888150	1573300	1358100	5	NA	1894800	1269400	755230	1486600	4
7237	Q6WVG3	EGSLGDELLPLGYAEPEPQEGASAGAPS(0.192)PT(0.729)LELAS(0.078)R	NA	NA	NA	NA	NA	0	NA	NA	NA	NA	0	3291100	NA	NA	NA	5096200	2	NA	NA	NA	NA	0	986810	NA	6605600	2151900	3	NA	NA	NA	NA	0	NA	NA	NA	NA	NA	0	NA	NA	NA	NA	NA	0
7241	Q6Y7W8	ALSSGGS(0.004)IT(0.929)S(0.066)PPLSPALPK	NA	NA	NA	5969200	NA	1	NA	NA	5145700	NA	1	4894400	NA	6312900	6005600	4035200	4	NA	NA	NA	NA	0	5298200	NA	7066800	NA	2	NA	NA	NA	NA	0	NA	NA	NA	NA	NA	0	NA	NA	NA	NA	NA	0
7251	Q6ZPZ3	ATAAPTAAS(0.028)S(0.181)T(0.516)PPPEGAT(0.228)PQPGVHNLPVPT(0.013)LFGT(0.032)VK	NA	NA	NA	NA	NA	0	NA	NA	NA	NA	0	NA	NA	NA	NA	NA	0	465240	NA	NA	NA	1	1071200	NA	NA	1210700	2	NA	NA	NA	NA	0	NA	NA	NA	NA	NA	0	NA	NA	NA	NA	NA	0
7295	Q80TE7	LET(0.844)T(0.152)PT(0.002)TS(0.001)PLPERK	NA	NA	NA	NA	NA	0	NA	NA	NA	NA	0	NA	NA	NA	NA	NA	0	1282500	952700	NA	1426900	3	1449400	NA	2023500	NA	2	1755400	NA	NA	NA	1	NA	NA	NA	1656600	NA	1	NA	2009300	NA	NA	NA	1
7334	Q80X80	SDISERPSVDDVES(0.003)ET(0.206)GS(0.218)T(0.573)GALETR	NA	NA	NA	NA	NA	0	3927400	NA	NA	NA	1	NA	NA	NA	NA	NA	0	NA	NA	NA	NA	0	6366100	NA	NA	7068800	2	NA	NA	NA	NA	0	NA	NA	NA	NA	NA	0	NA	NA	NA	NA	NA	0
7335	Q80XI3	EQT(0.972)RT(0.028)PDEVLEAEAEPK	NA	NA	NA	NA	NA	0	NA	914400	3192100	NA	2	NA	1394900	NA	NA	1997100	2	NA	1778400	1573500	1411200	3	NA	898030	NA	1712700	2	NA	1739400	NA	NA	1	NA	NA	1624500	1757100	NA	2	1166200	1451000	1161500	1127300	NA	4
7338	Q80XK6	DFATAPPT(0.703)S(0.297)PAK	2164700	NA	NA	NA	NA	1	2832200	NA	2340600	1447500	3	2193200	NA	2969600	2360200	1848900	4	NA	2558600	2490000	2950600	3	NA	1740200	NA	1785000	2	4435600	NA	1866700	1623900	3	2601900	3682500	1578100	2711300	2362900	5	2975500	2693400	2253300	NA	2070300	4
7340	Q80XQ2	EFT(0.799)GS(0.201)PPPSATK	NA	NA	NA	2796900	NA	1	NA	NA	NA	3230500	1	NA	3850600	NA	NA	NA	1	NA	NA	NA	NA	0	331330	197380	NA	NA	2	478980	NA	NA	NA	1	NA	NA	NA	289930	NA	1	NA	NA	NA	NA	NA	0
7371	Q8BGV8	AISAPT(0.104)S(0.087)PT(0.81)R	NA	NA	NA	NA	NA	0	NA	NA	NA	NA	0	NA	NA	NA	NA	NA	0	9711300	NA	NA	NA	1	8077400	NA	9047700	NA	2	NA	NA	NA	NA	0	NA	NA	NA	NA	NA	0	NA	8542200	NA	NA	NA	1
7395	Q8BLK9	GVDLLLEGVQGES(0.006)S(0.027)PT(0.967)RR	935800	NA	NA	NA	NA	1	1713100	NA	3062900	NA	2	NA	NA	1607400	NA	3530100	2	384010	NA	2999700	NA	2	1218600	NA	NA	1889300	2	NA	4241800	NA	NA	1	NA	496110	4515700	NA	NA	2	NA	NA	NA	1175500	NA	1
7406	Q8BQZ4	TNSGISSASGGSTEPT(0.027)T(0.965)PDS(0.007)ERPAQALLR	2726400	NA	NA	NA	NA	1	NA	NA	2724900	NA	1	NA	NA	NA	2595200	NA	1	NA	NA	NA	NA	0	2307800	1825700	NA	NA	2	6045700	NA	NA	3052000	2	2976100	3537500	NA	NA	1310300	3	NA	3553600	4504100	NA	1645100	3
7440	Q8BZF8	AAGGIILT(0.5)AS(0.5)HCPGGPGGEFGVK	NA	NA	2266000	NA	NA	1	NA	1853600	NA	NA	1	NA	NA	868980	1852400	NA	2	NA	NA	2417900	3475900	2	1052300	NA	2496000	NA	2	3904400	3974300	1761400	NA	3	1602200	NA	3109500	NA	NA	2	NA	1801900	2547700	NA	NA	2
7456	Q8C7M3	NILVQT(1)PESESPQSR	NA	NA	NA	NA	NA	0	NA	NA	1727300	NA	1	NA	2799100	1717000	NA	1994500	3	2896700	NA	NA	1377500	2	2493700	NA	3104000	NA	2	2641500	NA	NA	1308100	2	2041000	3509000	1821800	NA	NA	3	765030	2135800	NA	2178800	NA	3
7485	Q8CB93	DVT(0.027)KT(0.957)VS(0.655)S(0.655)S(0.668)AY(0.036)VIS(0.002)PS(1)MK	NA	NA	NA	2330700	NA	1	NA	2272100	2752700	NA	2	NA	2768800	2289100	1720700	1594300	4	NA	2601100	2253300	NA	2	NA	1322200	2641100	NA	2	NA	2001700	NA	NA	1	NA	NA	2736400	NA	NA	1	NA	NA	1551500	NA	NA	1
7527	Q8K1L6	HLSVPNIIITPPT(0.995)PT(0.005)GMGLSR	NA	NA	1328500	NA	NA	1	NA	947460	NA	837610	2	2286200	NA	NA	1458000	1720700	3	NA	NA	643850	2803400	2	NA	NA	4840300	880940	2	3014800	2774500	NA	NA	2	NA	NA	1995400	2794400	NA	2	NA	739030	2172100	NA	1121300	3
7528	Q8K1L6	HLSVPNIIITPPT(0.034)PT(0.917)GMGLS(0.048)R	NA	NA	650540	NA	NA	1	NA	NA	NA	NA	0	1361900	NA	NA	2190400	840240	3	NA	NA	NA	1854200	1	898150	NA	4259000	NA	2	NA	NA	NA	NA	0	1089200	NA	814040	NA	NA	2	NA	733260	1909900	NA	NA	2
7533	Q8K221	HPS(0.006)HS(0.018)T(0.947)S(0.029)PSGPGDEVAR	NA	NA	NA	1060100	NA	1	1985300	NA	NA	NA	1	NA	NA	NA	NA	427990	1	NA	NA	NA	780690	1	1320600	NA	1466300	1738200	3	NA	NA	NA	NA	0	1411300	NA	NA	NA	NA	1	NA	NA	651870	NA	NA	1
7551	Q8K4J6	FGS(0.006)T(0.028)GS(0.065)T(0.899)PPVS(0.001)PTPSER	NA	NA	NA	NA	NA	0	2855000	NA	NA	NA	1	NA	NA	NA	NA	NA	0	2620900	3113800	3529600	NA	3	1407200	645480	NA	NA	2	2565600	2873300	NA	1647900	3	1922500	NA	2605400	NA	NA	2	1934200	NA	NA	NA	NA	1
7555	Q8K4Q0	ILDTSSLTQSAPAS(0.003)PT(0.997)NK	NA	NA	NA	NA	2205500	1	1285000	2003300	NA	NA	2	NA	NA	1990300	1763100	2776500	3	NA	3006500	NA	2909200	2	1309700	1015700	NA	NA	2	NA	2213500	2048500	2308200	3	3244000	NA	NA	NA	1153400	2	2679800	1983100	1576000	NA	NA	3
7565	Q8R1Q8	KPASVS(0.001)PT(0.993)T(0.005)PT(0.034)S(0.966)PTEGEAS	NA	8714600	NA	NA	NA	1	NA	5784900	NA	NA	1	4465400	NA	3403400	NA	NA	2	7610400	8615300	14039000	NA	3	NA	6138900	7283100	NA	2	NA	5976200	NA	5195000	2	NA	NA	6536300	5367000	NA	2	7612000	3893400	NA	5582300	4074900	4
7602	Q8VD37	WVHFS(0.36)DAS(0.641)PEHVT(0.999)PELT(1)PR	779930	NA	NA	NA	NA	1	NA	NA	1659400	817380	2	1646200	NA	NA	2525800	2448400	3	NA	813650	NA	2149600	2	1554200	NA	5036500	NA	2	3745200	1198900	NA	NA	2	NA	NA	1637300	2884400	NA	2	NA	NA	1708500	NA	690060	2
7660	Q99JF8	ET(0.719)NVS(0.252)KEDT(0.056)DQEEKAS(0.96)NEDVT(0.013)K	NA	6337500	NA	NA	NA	1	NA	NA	NA	NA	0	NA	NA	NA	NA	NA	0	NA	NA	NA	NA	0	6357900	9063900	NA	NA	2	NA	NA	11131000	NA	1	NA	NA	NA	NA	2411600	1	NA	NA	NA	NA	NA	0
7724	Q9D3A8	DGGSHIDSTVSPHPQEPMLT(0.77)AS(0.23)PR	NA	NA	NA	NA	NA	0	3193300	NA	NA	1038500	2	NA	NA	NA	1961800	NA	1	2217000	NA	NA	NA	1	4800700	662380	3933900	NA	3	6744400	NA	NA	1795400	2	NA	4993300	NA	4780300	2609700	3	1391500	3019000	NA	3385700	1418400	4
7793	Q9JJA9	ALAVS(0.024)GGT(0.976)LPR	1093500	NA	NA	NA	NA	1	NA	1234500	NA	NA	1	NA	NA	NA	NA	NA	0	1337000	1089800	1341800	1224400	4	1067600	NA	NA	1042000	2	NA	1378100	NA	NA	1	1148200	1284900	NA	NA	947050	3	482480	1439100	NA	1137900	NA	3
7804	Q9JM14	DTEVFICT(0.025)T(0.975)PLLK	NA	NA	NA	NA	NA	0	NA	554640	804300	524280	3	1144100	NA	NA	NA	NA	1	NA	NA	NA	NA	0	371540	NA	NA	935590	2	NA	749100	NA	NA	1	NA	NA	NA	963800	NA	1	NA	700830	NA	NA	NA	1
7812	Q9QWI6	GLDFEIPPPS(0.99)PPLNLHELS(0.082)GPAEGT(0.208)PLT(0.72)PK	NA	NA	NA	NA	NA	0	NA	NA	NA	NA	0	NA	NA	NA	NA	NA	0	NA	NA	NA	1414400	1	453330	NA	2651200	NA	2	1564000	NA	NA	NA	1	NA	NA	NA	NA	NA	0	NA	947450	NA	NA	NA	1
7817	Q9QXS6	MAPT(0.002)PIPT(0.742)RS(0.213)PS(0.039)DS(0.001)S(0.001)T(0.001)ASTPIAEQIER	NA	NA	NA	NA	NA	0	NA	2111000	NA	1181500	2	NA	NA	NA	NA	2191700	1	NA	NA	2272300	NA	1	NA	NA	3883500	1794400	2	3268000	NA	NA	NA	1	3026800	NA	NA	3710600	NA	2	NA	NA	NA	3277700	NA	1
7828	Q9QYB8	SPAVS(0.995)PS(0.052)KT(0.95)S(0.003)EDTK	NA	NA	397550	NA	NA	1	NA	NA	NA	297280	1	242570	NA	NA	NA	NA	1	390420	NA	181470	NA	2	NA	1729600	1437200	NA	2	438940	1465700	1204800	NA	3	503450	NA	180500	NA	NA	2	NA	242650	NA	NA	NA	1
7830	Q9QYB8	DKT(0.006)ES(0.009)VT(0.865)S(0.073)GPLS(0.047)PEGSPS(0.027)KS(0.857)PS(0.116)K	NA	NA	NA	NA	NA	0	NA	NA	NA	NA	0	NA	NA	NA	NA	NA	0	NA	NA	NA	NA	0	2558300	889840	NA	2480600	3	NA	NA	NA	NA	0	NA	685360	NA	NA	2143800	2	NA	NA	NA	NA	2312300	1
7832	Q9QYB8	SRSPS(0.072)T(0.841)ES(0.087)QLMSK	NA	NA	2719200	NA	NA	1	1953300	1604300	NA	NA	2	NA	NA	NA	NA	NA	0	1497100	2183300	NA	NA	2	NA	1229700	2262800	NA	2	1029400	NA	1305100	507390	3	2523300	NA	NA	897900	NA	2	NA	NA	NA	NA	NA	0
7837	Q9QYC0	KYSDVEVPASVTGHS(0.001)FAS(0.036)DGDS(0.896)GT(0.896)CS(0.171)PLR	3820600	NA	NA	NA	NA	1	7906800	4432500	8905800	2279900	4	NA	3226100	NA	NA	9998100	2	NA	NA	3939100	15305000	2	3822800	NA	21719000	NA	2	31030000	NA	11143000	1391100	3	9539900	NA	37213000	11921000	1850800	4	830710	5454900	5964700	NA	1447100	4
7857	Q9QYR6	ET(0.236)S(0.808)PT(0.912)RGEPVPAWEGKS(0.043)PEQEVR	NA	NA	NA	527810	NA	1	NA	NA	NA	NA	0	NA	NA	NA	NA	NA	0	684260	NA	NA	NA	1	814530	20252000	NA	1967100	3	NA	NA	420560	NA	1	NA	NA	NA	96741000	NA	1	355100	NA	NA	NA	NA	1
7866	Q9QYR6	SSLLLDT(0.981)VT(0.004)S(0.015)IPSSR	NA	NA	NA	NA	NA	0	NA	10911000	18638000	NA	2	2795300	3687400	NA	NA	5847400	3	NA	515800	8159800	3905100	3	1131500	400320	NA	NA	2	NA	NA	10421000	NA	1	3863000	NA	NA	NA	2038600	2	NA	NA	NA	2215500	3492900	2
7869	Q9QYR6	TEATQGLDYVPSAGTIS(0.977)PT(0.928)S(0.057)S(0.038)LEEDK	NA	NA	NA	NA	NA	0	NA	27821000	NA	8782500	2	NA	5369200	NA	NA	NA	1	NA	41821000	NA	NA	1	7448200	1541100	NA	NA	2	6751400	NA	NA	NA	1	6680300	NA	NA	NA	NA	1	NA	NA	NA	NA	NA	0
7873	Q9QYR6	VPS(0.006)APGQES(0.993)PVPDT(0.762)KS(0.119)T(0.102)PPT(0.017)R	NA	1934200	NA	NA	NA	1	NA	3880200	NA	NA	1	NA	5960200	NA	NA	NA	1	NA	NA	NA	5211100	1	NA	NA	4508900	3611200	2	NA	3324800	NA	NA	1	NA	NA	NA	NA	NA	0	NA	NA	NA	NA	NA	0
7890	Q9R0K7	IEDSQPHIPLIDDT(1)DLEEDAALK	NA	NA	NA	NA	NA	0	NA	NA	NA	NA	0	1877400	NA	NA	NA	2562000	2	NA	NA	NA	2740600	1	NA	NA	6148000	1312100	2	3726300	NA	NA	NA	1	1468700	NA	NA	2186000	NA	2	NA	NA	2899700	NA	NA	1
7892	Q9R0N3	MDIT(0.987)GLS(0.013)GNPYVKVNVY(1)Y(1)GRK	NA	NA	NA	3706100	NA	1	NA	NA	NA	2248500	1	3274400	NA	NA	NA	NA	1	2633700	NA	NA	NA	1	2854800	NA	NA	1961800	2	NA	NA	NA	NA	0	NA	NA	NA	NA	2206700	1	NA	NA	NA	NA	2037100	1
7895	Q9R1K9	RMS(0.003)PKPELT(0.997)EDQK	NA	NA	NA	NA	1760700	1	2201600	NA	NA	1467700	2	509360	NA	2206700	NA	1682200	3	2321700	1706500	2474100	NA	3	1299700	NA	NA	2015300	2	NA	3241200	1446300	NA	2	1320300	2089900	NA	NA	NA	2	NA	1494500	2507700	NA	NA	2
7899	Q9WTK7	IDS(0.208)T(0.792)EVIYQPR	NA	NA	1952800	NA	NA	1	6058800	2500600	3506300	1906500	4	5585600	NA	NA	NA	NA	1	7127600	8424100	NA	NA	2	8799200	NA	13164000	5069100	3	NA	NA	NA	NA	0	NA	9192000	NA	NA	6853500	2	NA	NA	NA	8001500	5544300	2
7926	Q9Z0J4	VTQPLGT(0.793)PT(0.207)K	NA	NA	NA	NA	1185600	1	NA	NA	NA	8599600	1	NA	NA	NA	600270	9501300	2	12121000	NA	15390000	NA	2	9836700	10240000	21435000	NA	3	19668000	NA	9771400	7298900	3	NA	NA	NA	NA	NA	0	NA	10424000	311760	NA	7522100	3
7937	Q9Z0R4	S(0.181)T(0.682)S(0.136)IDTGPTESPASLK	NA	3574100	NA	NA	NA	1	8165900	NA	NA	NA	1	NA	NA	NA	NA	NA	0	NA	NA	NA	NA	0	16205000	NA	NA	7877700	2	NA	NA	NA	NA	0	NA	NA	NA	NA	NA	0	NA	NA	NA	NA	NA	0
7943	Q9Z1W9	T(1)PDIAQR	3210700	NA	NA	NA	NA	1	6143100	3539500	NA	NA	2	2019400	2761300	4405400	NA	4707100	4	3591700	5928100	4600100	4784200	4	3045400	2965500	6761100	4939600	4	9250200	2944300	4004000	NA	3	3398400	NA	5280500	6221000	NA	3	4804900	5303500	NA	4049000	NA	3
7975	P18052	VVQEYIDAFSDY(1)ANFK	NA	NA	NA	NA	NA	0	NA	NA	NA	NA	0	NA	NA	NA	1448800	1994500	2	NA	NA	NA	1864100	1	NA	NA	2915900	912110	2	NA	NA	NA	NA	0	958000	NA	1706800	2083000	NA	3	NA	1275600	927330	NA	1038500	3
7986	P63318	LVLASIDQADFQGFT(0.002)Y(0.998)VNPDFVHPDAR	NA	NA	NA	NA	NA	0	NA	NA	NA	NA	0	5819600	NA	NA	12992000	919210	3	NA	NA	NA	1755700	1	NA	NA	13768000	685870	2	2638900	NA	4702800	NA	2	NA	NA	NA	NA	NA	0	NA	NA	NA	NA	1698000	1
7990	Q60598	KQTPPASPSPQPIEDRPPS(0.15)S(0.15)PIY(0.7)EDAAPFK	48044000	NA	NA	NA	NA	1	NA	3610900	NA	NA	1	17392000	NA	NA	NA	NA	1	NA	83427000	NA	13157000	2	2345800	NA	NA	38930000	2	NA	NA	NA	NA	0	NA	NA	6777800	12798000	NA	2	44598000	NA	NA	66192000	NA	2
7991	Q61136	LCDFGSASHVADNDITPY(0.993)LVS(0.007)R	NA	NA	5185500	NA	NA	1	4337200	5870600	2905800	4034800	4	NA	NA	3124600	NA	5512500	2	NA	NA	7102000	NA	1	NA	NA	10016000	5649700	2	11681000	7059000	6897800	3107700	4	6785100	1124700	6570900	NA	NA	3	NA	NA	6244300	NA	NA	1
7997	Q64213	TGDLGIPPNPEDRS(0.418)PS(0.641)PEPIY(0.855)NS(0.086)EGK	NA	NA	3182600	NA	NA	1	NA	3016400	NA	NA	1	NA	4229900	NA	NA	NA	1	NA	NA	4768400	NA	1	5208500	NA	NA	3562100	2	8614900	NA	4299100	2232400	3	7785200	NA	8869700	NA	1723700	3	NA	NA	NA	1849800	2386700	2

## Sheet: absent in TS_present in WT
	Leading.proteins	Phospho..STY..Probabilities	WT_NT.1.1	WT_NT.2.1	WT_NT.3.1	WT_NT.4.1	WT_NT.5.1	COUNT.WT	WT_EGCG.2.1	WT_EGCG.3.1	WT_EGCG.4.1	WT_EGCG.5.1	COUNT.WT_EGCG	WT_EGCG_EE.1.1	WT_EGCG_EE.2.1	WT_EGCG_EE.3.1	WT_EGCG_EE.4.1	WT_EGCG_EE.5.1	COUNT.WT_EGCG_EE	WT_EE.1.1	WT_EE.2.1	WT_EE.3.1	WT_EE.5.1	COUNT.WT_EE	TS_NT.1.1	TS_NT.2.1	TS_NT.3.1	TS_NT.4.1	COUNT.TS	TS_EGCG.2.1	TS_EGCG.3.1	TS_EGCG.4.1	TS_EGCG.5.1	COUNT.TS.EGCG	TS_EGCG_EE.1.1	TS_EGCG_EE.2.1	TS_EGCG_EE.3.1	TS_EGCG_EE.4.1	TS_EGCG_EE.5.1	COUNT.TS_EGCG	TS_EE.1.1	TS_EE.2.1	TS_EE.3.1	TS_EE.4.1	TS_EE.5.1	COUNT.TS.EE
114	A2AWL7	S(0.236)S(0.304)Y(0.53)KS(0.931)ILPY(0.999)PVSPK	3605700	NA	2889800	6349700	NA	3	4707300	1468000	922750	NA	3	3831400	NA	4534100	NA	NA	2	5313200	4351700	NA	NA	2	6411900	NA	NA	NA	1	4335800	889890	NA	NA	2	NA	4639500	119930	648320	NA	3	6563000	3089500	NA	NA	NA	2
203	E9PZM4	HSDNPS(1)EEGEVKDDGLEK	666350	NA	837120	958580	1047400	4	1404000	1432300	950610	NA	3	NA	NA	NA	NA	NA	0	1110100	NA	NA	941430	2	NA	NA	1375800	NA	1	NA	NA	1093900	822740	2	1171600	1532000	NA	NA	NA	2	687410	NA	1103900	891540	NA	3
352	O35593	PS(0.002)IQALIHGLNRHY(0.996)Y(0.996)S(0.623)IT(0.529)INY(0.854)RK	1684600	NA	2369600	906950	NA	3	1991000	2375100	4600300	1376400	4	1283000	NA	NA	11346000	NA	2	2641400	NA	2483800	NA	2	3757200	NA	NA	NA	1	7688600	1848900	NA	NA	2	1536700	995410	NA	2465900	1920100	4	2393300	2291200	3549900	2439800	1912700	5
485	O88343	IS(0.008)ENYS(0.992)DKS(1)DVENADESSSSILK	9635500	NA	4225500	1237200	NA	3	3843200	3437200	10698000	NA	3	NA	11775000	NA	NA	NA	1	NA	13252000	3453500	NA	2	4660400	NA	NA	NA	1	15019000	NA	8211600	2793100	3	10828000	1677900	26269000	NA	2385800	4	4109400	4599600	NA	3444300	1792700	4
540	O88737	DACEPES(1)GPDPSTVR	1044700	NA	2077000	NA	1106800	3	1262200	1332800	2560500	1338800	4	NA	1054000	NA	2067100	1149400	3	2617600	NA	1533500	1655400	3	NA	NA	2327400	NA	1	3794500	2032000	NA	NA	2	385740	2637500	3292600	3253200	NA	4	NA	1547600	1949400	1472900	NA	3
549	O88737	GEHSSTLPASTPSYTSGTSPTSLSSLEEDS(0.007)DS(0.064)S(0.673)PS(0.255)R	2067100	NA	2472000	1562900	NA	3	NA	NA	NA	2397200	1	NA	NA	3225200	NA	NA	1	NA	NA	NA	2874600	1	NA	NA	NA	NA	0	5072500	NA	NA	NA	1	NA	1770800	NA	NA	NA	1	1867000	NA	NA	NA	NA	1
598	O88746	LPNLAS(0.105)PS(0.894)AEGPPRPSPGTAPR	5640700	2094300	NA	5526900	4739200	4	NA	NA	3149200	3199100	2	NA	NA	NA	10793000	7423400	2	4022700	6743500	5946900	11328000	4	NA	2598000	NA	NA	1	NA	3357300	NA	NA	1	NA	15065000	5465500	NA	NA	2	8445100	8542200	NA	NA	4521100	3
604	O88874	KPS(1)PQPS(1)PPR	833660	NA	NA	934680	206020	3	1051200	NA	814310	147120	3	NA	NA	1463100	299470	221640	3	NA	1060700	NA	262760	2	NA	932710	NA	NA	1	NA	735800	274000	220780	3	1251600	NA	548150	514010	356410	4	NA	933220	NA	219330	NA	2
605	O88874	KPS(1)PQPS(1)PPR	833660	NA	NA	934680	206020	3	1051200	NA	814310	147120	3	NA	NA	1463100	299470	221640	3	NA	1060700	NA	262760	2	NA	932710	NA	NA	1	NA	735800	274000	220780	3	1251600	NA	548150	514010	356410	4	NA	933220	NA	219330	NA	2
649	P14439	FFFIAVLMS(0.964)S(0.036)QK	2070100	NA	1098200	2909300	1173300	4	NA	1457800	1455200	1177600	3	1802400	NA	3979200	3133100	2991100	4	2434400	NA	4045000	3536000	3	3201300	NA	NA	NA	1	5061600	1335900	NA	1864600	3	NA	2413600	2906800	NA	2018800	3	2975500	NA	NA	2820900	1988700	3
660	P05064	LQS(1)IGTENTEENR	3315900	NA	7412500	3653100	NA	3	NA	NA	7890700	5795500	2	NA	NA	NA	NA	6704000	1	NA	NA	NA	NA	0	NA	4659100	NA	NA	1	12991000	NA	NA	NA	1	NA	6906900	NA	NA	2769600	2	NA	5682500	NA	3999900	2457300	3
690	P08553	AEEEGGS(1)EEEGS(1)DRS(0.996)PQES(0.004)K	3191600	NA	172110	NA	106290	3	691580	NA	NA	NA	1	NA	NA	66971	NA	NA	1	NA	NA	69381	120450	2	NA	163910	NA	NA	1	88574	72609	NA	NA	2	872360	283470	NA	NA	96819	3	NA	NA	68087	NA	NA	1
717	P0C7M9	PRS(1)PAEAEAR	28051000	NA	37699000	30264000	38744000	4	63814000	44381000	53608000	31917000	4	28507000	18922000	NA	36754000	38531000	4	37384000	71716000	NA	38399000	3	NA	43940000	NA	NA	1	74045000	NA	37483000	22676000	3	41592000	44727000	45267000	55892000	30262000	5	48631000	46841000	54599000	36680000	57703000	5
796	P14873	DENERAS(0.952)LS(0.048)PMDEPVPDS(0.093)ES(0.907)PVEK	NA	NA	5522100	7114800	5125800	3	NA	6198100	NA	NA	1	NA	6131600	10949000	2493600	10451000	4	7823600	NA	12880000	5561100	3	NA	NA	NA	NA	0	NA	7346600	NA	NA	1	7958100	NA	11646000	NA	4574500	3	11376000	NA	10511000	NA	NA	2
824	P14873	ES(0.848)S(0.152)PLYSPGFSDSTSAAK	794720	16283000	1583200	NA	1817000	4	4116000	NA	NA	1109500	2	NA	36827000	NA	29706000	10014000	3	NA	NA	NA	39903000	1	NA	NA	45177000	NA	1	NA	1424500	NA	NA	1	NA	4058100	11034000	33709000	5577900	4	NA	NA	NA	NA	NA	0
832	P14873	GS(0.05)AES(0.941)PDEGIT(0.003)T(0.003)T(0.001)EGEGECEQTPEELEPVEK	NA	13110000	NA	5554100	12081000	3	NA	19457000	NA	23257000	2	NA	NA	39700000	NA	26351000	2	NA	NA	34604000	NA	1	NA	NA	28337000	NA	1	NA	NA	22934000	NA	1	16371000	24389000	NA	15891000	5851700	4	NA	24042000	14417000	NA	NA	2
1012	P20357	EES(0.995)Y(0.001)ES(0.003)S(0.001)GEHESLTMESLKPDEGKK	5496100	NA	5371300	3338600	8189600	4	6210000	NA	3624500	NA	2	3123300	NA	NA	4742400	NA	2	4892200	11550000	14586000	NA	3	NA	NA	NA	7874300	1	8540600	NA	8371700	NA	2	7956400	2922900	12133000	10576000	4936200	5	2953300	6862800	NA	NA	NA	2
1095	P24788	RGT(0.168)S(0.832)PRPPEGGLGYSQLGDDDLK	1965100	NA	1846700	2004200	NA	3	NA	2598700	NA	1402300	2	NA	NA	2138800	NA	1881000	2	1685100	4094900	2526700	2523400	4	NA	NA	NA	1816300	1	4067600	2541100	3571400	NA	3	1525400	1837900	2552800	2929500	1466100	5	1715200	1425500	2426300	NA	1753600	4
1112	P26645	EAAEAEPAEPS(0.5)S(0.5)PAAEAEGASASS(0.002)T(0.007)S(0.034)S(0.957)PK	NA	6003100	5682900	5706300	5429200	4	5607600	5928600	NA	NA	2	NA	NA	5917500	5738800	5501100	3	7218200	9117200	NA	5619400	3	NA	4432100	NA	NA	1	NA	5269100	NA	4000300	2	5648000	NA	NA	6371600	3955900	3	7026900	4128300	NA	4675300	4603700	4
1152	P28661	LT(0.046)RES(0.894)GT(0.061)DFPIPAVPPGTDPETEK	NA	NA	2826600	6008600	3567200	3	NA	NA	NA	NA	0	7414800	5025000	NA	7696600	NA	3	NA	11063000	NA	9250000	2	NA	NA	6470100	NA	1	NA	3310900	NA	NA	1	5709700	NA	NA	7086500	NA	2	NA	NA	10917000	6476100	6702300	3
1166	P29699	HAFSPVAS(0.999)VESASGETLHSPK	804190	NA	890130	927710	1637600	4	1094000	1668400	NA	834310	3	NA	NA	NA	NA	1733800	1	NA	NA	NA	1288400	1	826750	NA	NA	NA	1	1396900	1280600	1089100	561260	4	978280	1304800	1025800	NA	826680	4	NA	941560	NA	709150	NA	2
1211	P35564	SDAEEDGVT(0.005)GS(0.007)QDEEDS(0.988)KPK	2206500	NA	3224400	2235000	2488500	4	2053200	1870100	4461400	2665600	4	NA	NA	1921000	1632000	NA	2	1531100	NA	NA	2824800	2	1363000	NA	NA	NA	1	4073400	2033000	3162200	NA	3	NA	2633100	NA	NA	NA	1	1872900	NA	NA	1708700	2594200	3
1217	P35831	DADVSEES(1)PPPLPER	1825900	NA	1955700	2826600	NA	3	NA	1579500	429920	NA	2	NA	NA	2713300	NA	NA	1	1470800	NA	NA	1950100	2	NA	1961100	NA	NA	1	NA	NA	NA	1870400	1	1472200	NA	NA	1781300	2284700	3	NA	NA	NA	NA	1243900	1
1250	P42567	NITGS(0.003)S(0.997)PVADFSAIK	1697000	NA	2592400	1242400	1364700	4	2328800	1565000	2297000	1636300	4	868070	1453300	2672200	2896000	2718100	5	1457400	3062500	2357000	NA	3	NA	767300	NA	NA	1	NA	3362100	NA	2058500	2	1763800	NA	2250200	NA	NA	2	1372400	NA	1620700	NA	NA	2
1256	P42859	S(0.776)GS(0.224)IVELLAGGGSSCSPVLSR	615440	NA	2336000	NA	314120	3	NA	742980	5043200	NA	2	NA	NA	NA	NA	1802600	1	NA	3360700	NA	NA	1	NA	NA	NA	NA	0	3127600	NA	2946800	747590	3	1493600	173690	4560600	2491800	NA	4	171600	1081100	1146200	300030	NA	4
1257	P42859	S(0.101)GS(0.899)IVELLAGGGS(0.067)S(0.466)CS(0.466)PVLS(0.001)R	615440	NA	2336000	NA	314120	3	NA	742980	5043200	NA	2	NA	4499500	NA	NA	4685800	2	NA	3360700	NA	3018200	2	NA	NA	7528700	NA	1	7968400	NA	2946800	747590	3	3016400	NA	6819200	6288900	NA	3	171600	1081100	2539800	300030	521840	5
1277	P46460	GSMAGS(0.922)T(0.077)GVHDT(0.001)VVNQLLSK	1645400	NA	4613800	1144400	3761700	4	4117700	2862400	NA	4456700	3	1808400	NA	4210000	2636300	NA	3	1826600	3404600	NA	4613800	3	NA	NA	NA	2108500	1	7429200	4295500	5983400	3100400	4	2655600	1606600	NA	NA	3473000	3	811230	3428400	5062700	4881200	3264600	5
1317	P48722	S(1)IDLPIQSSLYR	457260	NA	574430	199380	461940	4	NA	1519600	1874500	636290	3	819690	NA	NA	NA	985700	2	251740	NA	NA	1098500	2	NA	NA	NA	NA	0	913020	NA	NA	NA	1	812490	109340	1320000	NA	NA	3	NA	895090	1415600	NA	NA	2
1332	P51125	PFT(0.001)PAS(0.999)PVQSTPSKPSDK	1032500	NA	1289800	1012400	802110	4	736050	827700	1230600	565060	4	NA	NA	1885200	NA	1005700	2	533970	1853300	864990	863220	4	NA	NA	NA	739030	1	2552700	NA	NA	1059900	2	1137100	1026000	1093100	NA	463030	4	1199900	776590	1225100	NA	NA	3
1378	P54310	S(0.139)VS(0.861)EAALAQPEGLLGTDTLK	959670	NA	NA	189690	725930	3	1246900	NA	1813800	734650	3	NA	NA	1253500	1786600	1203100	3	764260	1211600	NA	NA	2	NA	NA	NA	928160	1	1618400	NA	NA	2086500	2	NA	469200	1501300	2415300	NA	3	321890	894330	1266700	1322100	2050000	5
1406	P56695	GIT(0.01)S(0.99)ENEAEVK	2132300	NA	2130500	1856700	1792700	4	NA	NA	NA	1310200	1	NA	NA	NA	1675100	2005000	2	1747200	NA	NA	2011600	2	NA	NA	NA	1083900	1	1666500	1853100	1515800	NA	3	1298900	1061300	1097200	NA	NA	3	1062100	1451600	NA	876700	1177900	4
1422	P58871	GEGVS(0.026)QVGPGT(0.974)PPAPES(1)PRK	5668900	NA	5912600	3500600	3350500	4	NA	5232700	NA	NA	1	NA	NA	11122000	NA	7350500	2	4245800	10126000	11497000	8080500	4	6453600	NA	NA	NA	1	13545000	7098200	NA	5704000	3	5748800	6786300	8051500	7848400	5034500	5	NA	8523600	7896400	6800600	3536100	4
1439	P58871	S(0.053)PPS(0.05)GS(0.836)QS(0.061)LLEGIMTASSSK	1215300	NA	1746600	NA	816760	3	NA	1629700	NA	3098900	2	NA	NA	NA	NA	2357200	1	614600	NA	1675000	3787600	3	NA	NA	1840800	NA	1	NA	NA	4095100	NA	1	1881500	NA	NA	NA	NA	1	NA	NA	NA	1511100	1058900	2
1446	P58871	VSGAGLS(0.093)PS(0.907)R	1845100	NA	616270	5122500	988350	4	1792200	592670	NA	NA	2	2430100	NA	NA	NA	NA	1	1802600	NA	1430400	3039300	3	NA	NA	NA	NA	0	NA	1283900	NA	NA	1	NA	NA	1029200	2970500	NA	2	1876200	2952800	2100500	NA	NA	3
1453	P59281	EDTS(0.003)S(0.95)CS(0.047)PPGVLLEK	920080	NA	1174100	841150	NA	3	1343100	NA	1910000	NA	2	NA	NA	1538100	682170	NA	2	2634600	NA	1036700	1840300	3	909020	NA	NA	NA	1	3312500	1277700	496430	1569000	4	391280	1529700	986150	1134900	NA	4	1611400	1895600	NA	NA	NA	2
1455	P59281	FLS(1)LEYSPVGK	NA	NA	597090	347860	415560	3	NA	984130	1543400	628210	3	NA	NA	412230	866550	NA	2	285750	NA	2215000	464950	3	539950	NA	NA	NA	1	881890	1070600	826590	650620	4	NA	NA	1270000	663260	NA	2	NA	280450	707490	346940	NA	3
1478	P60202	GLS(1)ATVTGGQK	1804400	NA	2228900	2767700	1997900	4	3174200	2482900	3112800	1847600	4	2133600	NA	3164800	1986000	1716200	4	2788000	3529600	2536700	2101600	4	NA	NA	NA	1659200	1	2569300	2440700	2407000	3398300	4	2754100	4421600	4424300	2493300	NA	4	2491400	2961900	2791200	2660200	NA	4
1480	P60335	VMTIPY(0.008)QPMPAS(0.092)S(0.899)PVICAGGQDR	2004400	NA	1308700	NA	1328100	3	NA	2045000	NA	2140600	2	NA	2914600	2742100	NA	NA	2	2126800	NA	3830000	NA	2	1733700	NA	NA	NA	1	5923500	NA	3436400	2581300	3	2713600	1668900	NA	NA	NA	2	891270	2755100	NA	3254300	NA	3
1528	P62983	TLS(1)DYNIQK	4873700	NA	5060000	5556000	NA	3	6398000	5698400	10011000	1632500	4	NA	NA	NA	5362200	6958300	2	2819600	9637400	NA	5369000	3	NA	5750500	NA	NA	1	9456300	2624100	7175500	5482700	4	5040400	5734600	6856200	7357200	NA	4	5457800	5177000	NA	NA	NA	2
1562	P63318	MGPSSSPIPS(0.997)PS(0.054)PS(0.765)PT(0.181)DS(0.004)K	3635400	NA	NA	2897500	1446100	3	NA	NA	705580	954510	2	1216200	8897600	NA	3331200	3570300	4	NA	NA	3368600	NA	1	NA	NA	NA	3318400	1	7588900	2355100	3318000	1570500	4	6784900	2699700	5471200	NA	2255000	4	2704500	2246700	6224000	3436400	NA	4
1576	P70206	TAS(0.001)S(0.998)PDS(0.001)LR	3633700	NA	1339300	2758300	NA	3	NA	NA	NA	327720	1	NA	NA	3816900	NA	711310	2	NA	NA	NA	NA	0	NA	NA	NA	2468600	1	6157300	2004400	NA	NA	2	3195700	3193900	1374500	NA	NA	3	2627600	3074800	1438100	721400	NA	4
1599	P70302	LPDS(1)PALAK	670390	NA	NA	1003400	1386100	3	NA	NA	NA	NA	0	354180	NA	NA	NA	NA	1	NA	NA	NA	1228100	1	1938700	NA	NA	NA	1	2051100	NA	NA	NA	1	NA	2500500	NA	NA	NA	1	NA	1983100	NA	NA	NA	1
1618	P70399	SEDRPS(0.792)S(0.208)PQVSVAAVETK	3182100	NA	5443400	4526700	NA	3	4821600	NA	6294100	3476100	3	NA	NA	NA	NA	4850600	1	NA	8908000	2874200	NA	2	NA	2493000	NA	NA	1	NA	2790600	NA	NA	1	NA	NA	NA	5284900	NA	1	NA	NA	NA	4518500	1819000	2
1664	P70698	S(0.003)GS(0.009)S(0.938)S(0.05)PDSEITELK	2609800	NA	3112300	NA	2374000	3	3283300	NA	4516500	NA	2	NA	NA	NA	1753200	NA	1	2445700	NA	2909600	2141800	3	1243800	NA	NA	NA	1	NA	NA	3588100	2124100	2	NA	NA	2878400	2298500	1406700	3	3151300	1989500	2498300	NA	1471200	4
1676	P81122	RTYS(0.934)LT(0.059)T(0.006)PAR	4448200	NA	3394600	3950500	NA	3	5653000	3245700	4796600	3240400	4	NA	NA	NA	NA	2684100	1	NA	NA	NA	NA	0	NA	NA	NA	5143500	1	7613700	4740900	4666700	3854000	4	3482900	NA	3679400	5605700	NA	3	3139900	4013000	NA	NA	3824700	3
1714	P97434	AATEALGEKS(1)PEGTTVSGYDIMK	1922000	NA	2623200	1505100	1975100	4	3655600	NA	NA	2140400	2	1910000	NA	3419200	NA	2031700	3	2210700	3486000	NA	3393800	3	NA	NA	NA	2634100	1	NA	NA	NA	1663300	1	NA	NA	4951600	3061900	2834200	3	1680000	2227500	3109100	NA	NA	3
1739	P97792	APQS(0.954)PT(0.046)LAPAK	3876700	NA	5387900	6186500	4087300	4	NA	NA	5844600	3143300	2	1746100	NA	NA	NA	5183500	2	6678800	7423200	10202000	NA	3	NA	NA	NA	9105800	1	8397500	5459300	NA	NA	2	5600600	6012900	6241300	NA	4232800	4	4424100	9210500	NA	NA	NA	2
1811	Q02819	SGKLS(1)QELDFVSHNVR	341990	NA	6519600	NA	2448300	3	1265400	1875000	NA	NA	2	694350	NA	NA	3282900	3504000	3	NA	5402000	NA	6899800	2	NA	NA	8331300	NA	1	4741500	NA	9044500	NA	2	1864900	NA	4535900	7205500	NA	3	NA	1427900	4336200	1462500	1472400	4
1813	Q03141	RY(0.025)S(0.975)DHAGPAIPSVVAYPK	3142000	NA	3158600	2266400	NA	3	3678400	3093700	2947200	NA	3	2299100	NA	2946100	3925900	3571900	4	NA	4495800	NA	3609300	2	3561100	NA	NA	NA	1	7395900	4316800	3269600	2365000	4	3315200	NA	3916700	NA	NA	2	NA	NA	3057000	NA	NA	1
1833	Q03717	S(0.008)S(0.008)S(0.008)S(0.977)PQHLNVQQLQDMYSK	867600	NA	1612800	803530	NA	3	NA	NA	3202000	NA	1	NA	NA	NA	NA	2958300	1	NA	NA	NA	NA	0	NA	NA	NA	NA	0	NA	NA	NA	2349300	1	NA	NA	3073500	2081500	NA	2	866450	NA	2971400	NA	NA	2
1873	Q08460	SSPDNS(1)PVHGMLR	NA	NA	2591700	1808100	2100700	3	NA	2207800	1804200	NA	2	NA	NA	NA	1340200	1286200	2	NA	NA	NA	2236500	1	NA	NA	2054500	NA	1	3328100	NA	NA	NA	1	1255700	2155300	2577300	NA	NA	3	921760	1855100	3192300	1577600	1139500	5
1887	Q0KL02	S(0.008)ADAGS(0.008)QKDS(0.87)DDS(0.114)AATPQDETIEER	2231200	NA	1960900	1307600	NA	3	NA	NA	2407400	NA	1	NA	NA	NA	NA	NA	0	NA	4126800	NA	NA	1	NA	NA	NA	NA	0	NA	NA	NA	1945400	1	NA	NA	NA	1926100	NA	1	NA	1623500	NA	NA	NA	1
1889	Q0KL02	LQRPLT(0.012)PGS(0.116)S(0.156)DS(0.689)LT(0.021)AS(0.003)ANYS(0.002)K	708220	NA	1339300	NA	1031900	3	NA	NA	NA	NA	0	NA	NA	NA	NA	NA	0	NA	NA	1331600	1344800	2	NA	NA	NA	NA	0	1989600	NA	NA	NA	1	896600	NA	NA	1233900	NA	2	NA	NA	NA	NA	NA	0
1905	Q0PHV7	S(0.001)QS(0.998)ET(0.001)SLLGR	947360	NA	804200	1300200	NA	3	NA	NA	NA	NA	0	NA	NA	NA	NA	NA	0	NA	NA	NA	NA	0	NA	882370	NA	NA	1	2098000	NA	NA	NA	1	1431300	1308100	1634500	1092500	633650	5	953240	NA	1463800	NA	NA	2
1909	Q0VBF8	GASSS(0.211)S(0.788)GVVVQVR	1857500	363980	2644700	2310200	2274100	5	2141100	2636800	3731800	2378500	4	1178400	2053500	2240800	3227800	2121900	5	NA	4096300	2211700	NA	2	NA	NA	NA	2449200	1	3554500	2795200	2568700	4165400	4	1946900	1946700	NA	3074800	1808500	4	1162600	2493100	2921200	2696900	NA	4
1992	Q3TLI0	RQES(0.98)GS(0.01)S(0.01)LEPPS(0.001)GLALEDGAHVLR	4480200	NA	4341100	1906500	5498700	4	11211000	4680400	NA	4287000	3	NA	4944600	7136700	NA	NA	2	3101600	13304000	10266000	13431000	4	NA	NA	NA	5434200	1	NA	5374500	NA	5834500	2	8992700	NA	5977200	14517000	7966300	4	NA	NA	9548100	9991200	NA	2
2024	Q3TZZ7	SSS(0.001)S(0.001)LLAS(0.993)PS(0.005)HIAAK	NA	NA	1641300	3519900	1720500	3	NA	NA	2266300	984900	2	1569300	NA	3789300	NA	3160100	3	NA	NA	NA	3975800	1	NA	NA	6240200	NA	1	6956900	2407500	2558900	NA	3	NA	4254700	2356000	NA	NA	2	NA	3204400	NA	NA	2505800	2
2031	Q3U1V6	DGVLS(0.999)PS(0.001)SQAQLSSR	1045200	NA	867420	1246200	NA	3	NA	1220300	957750	NA	2	NA	NA	NA	NA	1102900	1	765350	NA	NA	NA	1	NA	816940	NA	NA	1	1203200	892170	NA	NA	2	NA	1155000	NA	1271600	NA	2	992350	1105900	NA	1176800	NA	3
2049	Q3UE31	NNRPAFFS(0.017)PS(0.983)LK	897330	NA	NA	618320	822830	3	NA	NA	996080	NA	1	NA	NA	1018700	1012400	938520	3	609840	NA	1112000	1175400	3	NA	NA	NA	990860	1	1746900	834910	NA	NA	2	NA	656510	1834000	1507800	501190	4	606590	NA	NA	1048400	618010	3
2214	Q3UU96	SMS(0.997)AS(0.002)S(0.002)GLSAR	546070	NA	404640	952880	NA	3	NA	NA	NA	NA	0	NA	NA	1132400	NA	NA	1	NA	NA	NA	1257200	1	NA	NA	1122700	NA	1	1744400	NA	NA	NA	1	1054300	1508000	NA	1041800	NA	3	807000	1214800	1243700	1060300	845960	5
2221	Q3UVL4	IDVFS(1)PVEFNK	NA	NA	18469000	27367000	30829000	3	586180	46760000	27633000	26522000	4	NA	NA	30738000	32265000	11537000	3	NA	528270	33516000	30621000	3	NA	NA	NA	27722000	1	23687000	21384000	NA	NA	2	NA	NA	19175000	NA	33070000	2	NA	17743000	49236000	385510	NA	3
2284	Q4V9W2	RS(0.022)S(0.96)PY(0.018)HSELTK	3124300	NA	1177400	2285500	NA	3	NA	NA	5138200	124760	2	1544800	NA	NA	NA	NA	1	NA	NA	NA	NA	0	NA	2788400	NA	NA	1	NA	NA	NA	NA	0	NA	2988500	NA	NA	NA	1	NA	1691700	NA	NA	NA	1
2313	Q52KI8	HRPS(0.958)S(0.998)PAT(0.044)PPPK	1802700	NA	244680	1112900	NA	3	NA	87568	NA	71242	2	NA	16460000	74402	NA	25808	3	1163700	50661	25648	NA	3	NA	NA	NA	980560	1	NA	NA	42421	NA	1	2370400	NA	183570	NA	NA	2	NA	378140	NA	48584	NA	2
2342	Q569Z6	S(1)PLQSVVVR	1283200	NA	1748400	1441700	NA	3	1617800	347030	1242600	983480	4	980260	NA	1624400	NA	970390	3	NA	NA	1901300	1675400	2	NA	1447200	NA	NA	1	1674500	1106200	NA	NA	2	1689100	1142400	1915500	965350	1314600	5	1189600	1369800	2014700	1414200	1139100	5
2346	Q56A08	AGRES(0.094)PPPS(0.906)APSMAPISFGFTR	NA	NA	1532700	152070	1289700	3	NA	NA	2704900	NA	1	NA	NA	NA	2091300	1734000	2	538000	2136300	NA	2080600	3	NA	NA	NA	1399200	1	3095700	NA	NA	NA	1	NA	NA	NA	2286700	763860	2	NA	1160000	2117200	NA	1503700	3
2372	Q5DTT2	LEAS(0.777)T(0.195)S(0.028)DPLPAGGGSVLPGSR	NA	NA	1777900	1269800	1780800	3	NA	1146900	NA	1057400	2	1399600	NA	2412300	NA	2316200	3	NA	NA	NA	NA	0	NA	NA	NA	NA	0	NA	NA	NA	NA	0	1725400	1071700	NA	NA	NA	2	NA	NA	NA	NA	NA	0
2403	Q5DU25	S(0.927)S(0.073)LEDTYGAGDGLK	1691000	NA	NA	3611600	1445500	3	3452900	1665600	NA	NA	2	NA	NA	1563100	2661800	NA	2	NA	NA	1858300	2845600	2	NA	NA	2751600	NA	1	4183600	1482400	2156900	2280400	4	1692300	2370400	2383100	3160000	NA	4	NA	NA	5028000	NA	NA	1
2434	Q5PR69	ETAQT(0.008)DS(0.991)PQPQER	280380	473990	88268	163500	NA	4	NA	NA	NA	NA	0	NA	NA	155500	NA	NA	1	NA	NA	NA	NA	0	393930	NA	NA	NA	1	NA	NA	NA	NA	0	396750	323690	NA	NA	NA	2	267130	NA	NA	NA	NA	1
2461	Q5SPX1	S(0.001)ELEEQLQS(0.029)LQS(0.97)DR	6391800	NA	6220200	2209300	6247900	4	NA	9070200	8809900	6915700	3	5873600	NA	8003400	6643200	NA	3	6604600	NA	8593000	NA	2	7122300	NA	NA	NA	1	10716000	NA	NA	NA	1	7336200	2558900	NA	7203000	NA	3	NA	5518600	NA	5859200	5290800	3
2482	Q5SVL6	S(0.005)ET(0.01)S(0.858)S(0.127)NPS(0.125)S(0.875)PEICPNK	3461100	NA	955250	2161800	941310	4	NA	NA	5212000	NA	1	NA	9288600	NA	1548400	4480800	3	NA	NA	NA	4604500	1	NA	NA	NA	NA	0	8327800	NA	NA	NA	1	4225200	NA	1458400	4885500	NA	3	3516500	2455500	2921600	1848200	NA	4
2485	Q5SVL6	S(0.205)ET(0.131)S(0.654)S(0.011)NPS(0.05)S(0.95)PEICPNK	3605300	3534500	3076900	2161800	NA	4	1284000	NA	7584400	600980	3	NA	9288600	NA	1548400	5317200	3	NA	3719000	NA	4779200	2	NA	NA	3510500	NA	1	10591000	NA	3088700	1792200	3	1574200	3740700	6246000	4937700	NA	4	4403800	3251900	2921600	1303400	NA	4
2501	Q5SXY1	KLGS(0.055)S(0.933)PT(0.009)S(0.002)S(0.001)CNPTPTK	NA	NA	3113000	1722100	1219600	3	853480	1204600	NA	695410	3	NA	6193300	NA	896540	2987800	3	NA	NA	NA	NA	0	NA	821150	NA	NA	1	NA	NA	2633400	NA	1	2775100	NA	NA	NA	NA	1	5031000	NA	1831800	NA	NA	2
2598	Q60953	VPAPPGS(1)PCR	583810	929750	1535900	NA	NA	3	915170	NA	1980400	NA	2	NA	2111500	NA	1083000	2095400	3	NA	1715000	NA	NA	1	NA	NA	NA	1618300	1	2441400	NA	1777300	1173200	3	884380	NA	1854500	1714800	281520	4	1031600	1640700	NA	437700	NA	3
2660	Q61290	EVS(1)PMSAPNMPSIER	1411100	NA	2500100	NA	2951000	3	2882200	2120400	3150100	2281200	4	916830	NA	4533500	NA	2832000	3	2552100	3310900	4198500	2034200	4	NA	NA	NA	2894000	1	4542600	3119900	4680100	2626400	4	NA	2298000	4553500	3579200	NA	3	1091500	3037500	NA	1832100	1642700	4
2661	Q61290	FGEAVVVGRPGS(1)GDGDSDQSR	1509800	NA	1611200	2025300	2150200	4	1952400	1519100	3525100	NA	3	1219200	NA	1585500	2502000	NA	3	2265900	NA	3895100	3191800	3	1780200	NA	NA	NA	1	3920500	2534900	2818100	1440600	4	2111400	1427700	3538200	2881800	997300	5	958080	1964400	2723200	NA	1971900	4
2690	Q61361	ELET(0.01)PS(0.99)EEK	NA	20355000	NA	26668000	32246000	3	NA	NA	NA	30990000	1	19166000	NA	NA	NA	NA	1	38499000	NA	37985000	35478000	3	30091000	NA	NA	NA	1	NA	42116000	NA	NA	1	31213000	NA	44670000	NA	24863000	3	30793000	NA	NA	NA	NA	1
2694	Q61361	GAIYS(0.004)IPIS(0.016)EDGGGGS(0.107)S(0.765)T(0.107)PEDPAEAPR	1413500	NA	1679200	950990	1818800	4	1642000	1362900	2655300	981880	4	NA	NA	2326800	NA	1987100	2	NA	2415600	2465000	NA	2	NA	475730	NA	NA	1	2785500	NA	NA	NA	1	1886300	NA	NA	1873700	912020	3	NA	1367800	NA	1486800	1844800	3
2710	Q61548	S(0.413)S(0.587)PATTVT(0.225)S(0.498)PNS(0.225)T(0.051)PAK	1202100	2112900	2134200	NA	NA	3	NA	NA	3564900	601870	2	NA	4563000	NA	NA	1874200	2	NA	3098700	NA	2336600	2	NA	NA	NA	NA	0	2457500	NA	3906400	NA	2	2756500	1636300	2172700	3050500	NA	4	2295300	1623700	NA	1825500	711680	4
2735	Q61699	NIQQDNSEAGTQPQVQTDGQQT(0.001)SQS(0.001)PPS(0.969)PELT(0.016)S(0.006)EES(0.006)K	NA	6815700	11546000	NA	9207100	3	NA	NA	NA	12287000	1	NA	NA	15323000	6507900	NA	2	NA	NA	NA	12253000	1	4898300	NA	NA	NA	1	19440000	16206000	NA	8232900	3	8771900	8553600	14704000	NA	NA	3	NA	11730000	10446000	9274900	NA	3
2767	Q62108	RVHS(0.08)DS(0.911)ET(0.009)DDIGFIPSK	1601600	NA	1999200	2501100	NA	3	5099000	NA	NA	NA	1	NA	NA	NA	NA	1516900	1	NA	4856100	925160	2716700	3	NA	1318700	NA	NA	1	NA	NA	NA	2147000	1	NA	NA	3319500	3104200	NA	2	NA	1875100	NA	NA	NA	1
2775	Q62172	TPS(0.091)S(0.908)EEISPTK	NA	1600100	1119100	1859400	NA	3	NA	NA	NA	NA	0	NA	NA	NA	1941400	2008700	2	NA	NA	NA	2058300	1	NA	NA	3513800	NA	1	NA	1636000	NA	NA	1	1901200	NA	NA	NA	NA	1	1897800	NA	2528100	NA	1369900	3
2813	Q62318	AASAAATAAASAATAASAASGS(0.999)PGSGEGSAGGEK	30584000	14445000	32125000	NA	19631000	4	30405000	45902000	56603000	40981000	4	33444000	NA	25284000	NA	44568000	3	NA	32291000	NA	35086000	2	NA	NA	35777000	NA	1	53367000	NA	38582000	21179000	3	42107000	NA	43529000	1297000	NA	3	NA	31273000	NA	16734000	32716000	3
2853	Q62433	T(0.001)AS(0.999)GS(0.002)S(0.868)VT(0.075)S(0.057)LEGTR	1226700	NA	1749400	1751000	NA	3	NA	1203300	1442700	683900	3	NA	NA	NA	NA	817710	1	892870	NA	NA	NA	1	829940	NA	NA	NA	1	NA	NA	NA	NA	0	NA	NA	NA	1255600	NA	1	1126800	967130	NA	NA	NA	2
2902	Q65Z40	RT(0.002)ES(0.927)PS(0.069)ES(0.001)CPVK	418630	NA	543350	253370	NA	3	NA	NA	NA	NA	0	NA	NA	NA	NA	NA	0	NA	799150	NA	NA	1	NA	NA	NA	368660	1	476130	NA	NA	NA	1	NA	542350	NA	207500	100280	3	457200	NA	NA	NA	NA	1
2911	Q66T02	S(0.005)KS(0.02)EAS(0.975)LLQLLSGTPAAR	721600	NA	2590200	NA	112640	3	NA	NA	894770	1019200	2	2155900	NA	NA	NA	NA	1	336290	5445400	1545400	3746300	4	NA	NA	7673300	NA	1	5541100	1825800	4526300	NA	3	2294200	290990	4486000	NA	NA	3	NA	2119800	NA	1364800	2499100	3
2961	Q68FH0	GLYPGS(0.002)S(0.007)KPS(0.987)PIY(0.003)ISSYSSPAR	NA	NA	1875900	908730	1827900	3	1916600	4320700	2354300	NA	3	585160	2056000	NA	1479600	NA	3	NA	NA	NA	3760000	1	NA	342270	NA	NA	1	2673900	NA	NA	1451900	2	3178300	1538700	4100000	2702800	NA	4	1565700	1563400	2090900	1853300	NA	4
2962	Q68FH0	GLYPGS(0.062)S(0.062)KPS(0.853)PIY(0.023)IS(0.013)S(0.013)Y(0.011)S(0.576)S(0.387)PAR	NA	NA	1875900	908730	1827900	3	NA	NA	2354300	NA	1	585160	NA	NA	1479600	NA	2	NA	NA	NA	2025400	1	NA	NA	NA	NA	0	NA	NA	NA	NA	0	NA	NA	NA	NA	NA	0	NA	NA	2090900	1853300	NA	2
2988	Q69Z98	LQVPTPEEMSNLTPES(0.008)S(0.992)PELAK	555390	NA	1335600	NA	569680	3	1221000	1762600	NA	967200	3	NA	2199900	1294100	2617600	1248200	4	760710	1436000	1348200	1127700	4	NA	NA	NA	2843000	1	1924000	1976700	NA	948550	3	NA	621560	2398300	1183200	917050	4	968630	1022400	1341500	501250	NA	4
3056	Q6DFW4	EEPLS(1)EEEPCTSTAVPSPEK	696560	NA	2124500	799770	2320900	4	NA	1793800	3490400	2598000	3	NA	NA	1780800	NA	1135500	2	1127700	6064200	NA	1865000	3	NA	NA	NA	796890	1	4974600	NA	2454400	3729600	3	NA	1036000	3214400	886420	NA	3	3159500	1341100	NA	NA	NA	2
3060	Q6DIC0	GRPPAEKLS(1)PNPPK	3237500	NA	4880000	3358600	2992800	4	3951600	3117100	6604700	2780900	4	NA	3905700	NA	2886400	3777200	3	3824900	6006200	NA	4196900	3	NA	NA	NA	4010400	1	7640800	NA	4852500	4344200	3	NA	4217400	5057100	NA	NA	2	3610300	3672700	4236200	3065900	1572600	5
3112	Q6P1G2	LES(1)LPENK	1255300	NA	NA	2116800	2166000	3	1649700	929180	1333500	1105900	4	NA	NA	NA	NA	2584000	1	998100	1582300	2768900	1397200	4	NA	2015200	NA	NA	1	1535400	1598900	NA	NA	2	2366900	1508800	1852200	1249500	1258700	5	NA	1408100	NA	NA	NA	1
3142	Q6P9K8	PAS(0.21)S(0.736)PPS(0.026)QS(0.012)AS(0.016)PVKPPS(0.991)PGT(0.008)PALHVPAKPPR	15449000	5805800	29269000	16042000	NA	4	NA	14367000	NA	11908000	2	NA	6277300	NA	NA	22934000	2	NA	32461000	NA	NA	1	NA	NA	NA	NA	0	3915600	NA	NA	NA	1	3924900	17790000	NA	NA	9673800	3	21705000	NA	NA	19096000	NA	2
3235	Q6PE13	S(0.899)LT(0.101)EVCLR	685770	NA	1058700	735410	NA	3	1461700	1056000	874090	NA	3	NA	NA	2016300	1510300	NA	2	NA	2478100	2245100	NA	2	NA	889690	NA	NA	1	2394500	730090	1166600	1104400	4	NA	1400200	1205400	NA	NA	2	1323700	1247600	NA	1021600	NA	3
3247	Q6PFD5	S(0.001)HS(0.999)LEAPGK	858530	1677100	NA	807160	NA	3	253470	NA	NA	NA	1	535050	6969900	NA	68681	NA	3	NA	NA	NA	NA	0	NA	NA	NA	369930	1	NA	NA	NA	100860	1	2146300	NA	NA	NA	NA	1	NA	NA	NA	NA	NA	0
3252	Q6PGE7	TGMYVATLAGSQS(1)PK	1458300	NA	1539900	3289500	1966300	4	2158700	1195700	2947500	NA	3	450450	3445900	NA	1382800	3962600	4	NA	3791800	NA	6926400	2	NA	650970	NA	NA	1	4911800	NA	3596100	4871400	3	2744900	3412100	4228000	6647800	730810	5	1753400	4301400	3053500	3753500	NA	4
3289	Q6VNS1	VFLAECYNLS(0.999)PT(0.001)K	1670800	NA	5635900	336540	NA	3	2004000	3281600	5181400	3172600	4	NA	3304900	966010	3571800	5674200	4	1362700	6276200	3664700	4960600	4	NA	NA	NA	3415000	1	8392700	4526600	5050500	3635600	4	3413700	1007500	7317500	4990300	1272000	5	495480	4813900	3969600	1312300	1598900	5
3299	Q6WVG3	S(0.001)PS(0.001)GGAAGPLLT(0.998)PS(0.98)QS(0.013)LDGS(0.007)RR	1477000	NA	884510	1893200	NA	3	1941600	1312900	1576000	NA	3	NA	2726900	NA	2472300	1784100	3	621470	3041400	NA	1897600	3	1242000	NA	NA	NA	1	8406000	1566300	NA	3760100	3	7174700	3868100	NA	2677200	NA	3	2738600	2006800	880230	3233800	NA	4
3316	Q6ZPJ0	SPVQS(0.003)AES(0.186)S(0.758)PT(0.04)AS(0.013)K	483760	NA	1016900	526320	NA	3	NA	526700	1148900	NA	2	NA	NA	NA	NA	265610	1	NA	NA	NA	165400	1	NA	696900	NA	NA	1	419450	NA	NA	NA	1	NA	NA	NA	NA	NA	0	NA	NA	NA	183180	NA	1
3331	Q6ZQ18	SPS(1)PLQAPEK	NA	1804200	1220900	1298400	NA	3	NA	NA	1719200	921450	2	NA	2683400	1562800	1308600	1309100	4	NA	NA	NA	1479500	1	NA	NA	NA	1092500	1	NA	1164600	NA	NA	1	1342500	1696900	NA	NA	NA	2	1784800	1298100	3368600	NA	NA	3
3333	Q6ZQ38	VIRPLDQPS(0.994)S(0.006)FDATPYIK	1879100	NA	3386600	902490	2052100	4	NA	NA	NA	2142400	1	NA	NA	2067600	2272200	3374400	3	1326600	4754100	NA	2317400	3	NA	NA	NA	2420200	1	5075600	3021400	NA	1845700	3	NA	1263600	NA	2712300	NA	2	893540	2364600	3003900	1987600	2086400	5
3388	Q7TN29	DLDLLAS(0.002)VPS(0.076)PS(0.025)S(0.894)VS(0.004)R	2097800	NA	1192200	NA	452300	3	334500	2844700	NA	NA	2	2050900	NA	1545800	NA	NA	2	NA	NA	2274100	NA	1	5126100	NA	NA	NA	1	NA	NA	NA	NA	0	NA	NA	3223100	NA	3504500	2	NA	NA	4997700	1489300	NA	2
3393	Q7TNM2	LQESFQGAPDVIS(1)PR	1232700	NA	1261500	1009900	NA	3	1374900	1365900	1856000	NA	3	800310	NA	2694800	1612900	1191800	4	1599000	2152100	2264400	NA	3	NA	NA	NA	1663300	1	1619700	2633400	1875500	804410	4	1472000	1346000	1770400	1787700	813460	5	1009600	2069900	1717600	1219600	NA	4
3394	Q7TNV0	NKEES(1)S(1)EDEEKES(1)EEEQPPKK	546750	NA	220510	335360	NA	3	NA	NA	NA	NA	0	NA	738330	164580	NA	NA	2	5652400	1653900	NA	NA	2	NA	NA	NA	NA	0	1040200	NA	NA	NA	1	498730	491400	NA	NA	NA	2	549210	1233300	NA	NA	NA	2
3395	Q7TNV0	NKEES(1)S(1)EDEEKES(1)EEEQPPKK	546750	NA	220510	335360	NA	3	NA	NA	NA	NA	0	NA	NA	1024100	NA	NA	1	2408900	NA	526290	NA	2	NA	NA	NA	NA	0	1040200	NA	NA	NA	1	498730	491400	NA	NA	NA	2	549210	410180	NA	NA	NA	2
3404	Q7TPS5	S(0.014)QS(0.985)ES(0.001)S(0.001)DEVTELDLSHGK	1352600	NA	1077300	1186200	NA	3	1578100	845880	1497800	737080	4	NA	NA	NA	1304800	1173400	2	678050	1764100	NA	1336000	3	NA	NA	NA	NA	0	2147600	1030300	1412400	1500400	4	1516800	NA	1906100	2559000	1066000	4	NA	767730	NA	1255700	NA	2
3409	Q7TQD2	APVIS(0.985)GVT(0.015)K	673680	NA	NA	1292000	744330	3	NA	1582200	NA	NA	1	707300	NA	1423100	NA	NA	2	NA	NA	NA	1199700	1	NA	NA	NA	NA	0	NA	1435600	NA	NA	1	NA	NA	NA	NA	NA	0	503800	NA	1987200	NA	NA	2
3418	Q7TQF7	T(0.272)PS(0.728)PPEEPS(0.977)PLPS(0.697)PT(0.308)AS(0.017)PNHTLAPASPAPVRPR	142060000	NA	NA	13826000	153910000	3	NA	NA	NA	NA	0	72389000	2573500	NA	NA	141590000	3	NA	11050000	NA	NA	1	NA	NA	28880000	NA	1	NA	NA	7007000	NA	1	NA	NA	NA	NA	NA	0	NA	NA	158180000	NA	NA	1
3427	Q7TQG1	YIDLEPDTPLS(1)PEELK	1123700	NA	952590	430360	NA	3	NA	1261100	2385500	1389000	3	1559300	NA	1275100	NA	803710	3	896690	NA	1623400	1683500	3	NA	NA	NA	1127600	1	1776500	1193100	NA	1299900	3	1552700	NA	1212900	1444000	NA	3	413040	1055400	NA	NA	NA	2
3434	Q7TSC1	FSDEEDGRDS(1)DEEGAEGHK	1641700	NA	3521700	2135700	2816200	4	2837100	3251500	3121100	1648900	4	NA	NA	NA	NA	NA	0	NA	5533700	4610200	2826500	3	NA	NA	5072800	NA	1	NA	443380	2491500	NA	2	NA	NA	NA	NA	4124700	1	3085300	2424400	3644100	4348000	3418200	5
3441	Q7TSF4	EGTDQQDPIGS(1)PVTPAR	1010400	NA	927180	992880	NA	3	NA	NA	NA	NA	0	NA	NA	NA	NA	972590	1	NA	NA	NA	NA	0	NA	NA	NA	NA	0	1741700	NA	NA	NA	1	NA	NA	NA	1232400	674510	2	870880	1319400	NA	NA	NA	2
3474	Q80TE7	SQS(1)IDEIDVGTYK	1258300	NA	970480	3454300	1668900	4	1927200	1226900	2316100	467330	4	878050	NA	NA	1870300	3651600	3	NA	3654900	NA	2802900	2	NA	1089100	NA	NA	1	7167800	NA	NA	3204600	2	1429700	2242600	5733700	3654600	NA	4	1623000	1764700	4323400	2060500	1100100	5
3479	Q80TI0	S(0.99)PT(0.01)PQNQDGDTMVEK	1396000	1041300	911860	811800	NA	4	1349100	NA	1095800	954880	3	NA	NA	1408500	NA	NA	1	1459100	1567800	1663800	1313900	4	1188600	NA	NA	NA	1	1973400	1203300	1129300	766950	4	945040	NA	1164500	2213900	1057500	4	NA	1508000	NA	1500000	535180	3
3482	Q80TI0	TESTYLAEIHRQS(1)PK	9071400	NA	19140000	8912900	NA	3	13837000	15987000	17335000	1372000	4	NA	NA	NA	9467700	10075000	2	NA	24261000	NA	16153000	2	NA	4531500	NA	NA	1	20587000	NA	15405000	12133000	3	NA	7166000	13831000	17514000	3406400	4	NA	9055400	15998000	NA	NA	2
3527	Q80TY0	RT(0.001)VS(0.999)DNS(0.998)LS(0.001)SSK	7606500	4573600	NA	7445300	NA	3	5863900	NA	9761500	54235	3	4559400	17593000	NA	2376100	NA	3	NA	14279000	NA	NA	1	NA	7950700	NA	NA	1	NA	NA	3454000	246020	2	NA	NA	NA	6472400	3311900	2	7139200	NA	NA	802100	NA	2
3537	Q80TZ3	PQTLDPFADLGTLGSSSFASKPTTPTGLGGGFPPLS(0.707)S(0.291)PQK	498260	NA	736710	712240	NA	3	NA	NA	NA	NA	0	518620	NA	NA	NA	NA	1	NA	NA	624960	710860	2	NA	NA	NA	NA	0	NA	NA	NA	NA	0	614850	717200	NA	NA	NA	2	575380	NA	NA	NA	787840	2
3557	Q80U28	LAS(0.998)DS(0.002)DAESDSR	1650400	485070	1848400	666920	NA	4	NA	NA	1249100	NA	1	NA	NA	NA	150640	NA	1	761080	NA	NA	NA	1	NA	NA	NA	NA	0	2561000	1907700	NA	NA	2	NA	306760	569830	NA	716370	3	1811500	1211500	265120	NA	NA	3
3572	Q80U35	RPSMDSEALGSTS(0.999)PDR	894580	NA	NA	881670	821350	3	1325500	NA	NA	614440	2	721020	NA	1762900	NA	749830	3	NA	NA	NA	NA	0	1216700	NA	NA	NA	1	1332000	NA	NA	889420	2	NA	NA	1123500	1415000	1122500	3	NA	900200	NA	962860	NA	2
3677	Q80XA6	ASS(1)LDLNK	NA	1296700	1796700	NA	3694100	3	2412400	1530800	2629100	1965300	4	859970	NA	2680900	NA	NA	2	2323500	NA	NA	NA	1	NA	NA	NA	NA	0	NA	2202200	NA	1931500	2	2953400	NA	NA	3343600	2791600	3	2510300	NA	5358900	3014100	NA	3
3688	Q80XP9	EGETTVNTET(0.006)S(0.006)S(0.987)PK	NA	1202900	1899400	1507200	NA	3	NA	NA	NA	NA	0	NA	NA	NA	NA	NA	0	NA	NA	2386000	NA	1	NA	1459600	NA	NA	1	NA	NA	NA	1292800	1	1890100	NA	NA	NA	753020	2	NA	NA	NA	NA	NA	0
3725	Q80YA9	PLALQPLIPRS(0.982)PT(0.017)SSVATPSSTISTPTK	3033200	NA	3402600	4479000	1564300	4	2871800	NA	1513300	867590	3	1831800	3942400	2252500	3873900	1251900	5	NA	1872100	1846000	NA	2	NA	NA	NA	1294600	1	4030000	NA	1560600	2658700	3	3218500	NA	1619000	4820200	5951700	4	3030000	5255700	2429700	3467800	NA	4
3729	Q80YA9	S(0.846)NS(0.154)PAHYSLLPSLQMDALR	783790	NA	3700100	415160	NA	3	1627900	NA	NA	NA	1	884960	NA	NA	5443000	5452700	3	713380	NA	NA	NA	1	NA	NA	21278000	NA	1	16102000	NA	941480	NA	2	1733500	NA	4980100	NA	NA	2	NA	NA	6708200	NA	NA	1
3741	Q80YN3	DS(0.003)S(0.001)CQT(0.002)S(0.006)NS(0.489)VEKT(0.5)PS(0.987)PPEPEPAGT(0.012)AQK	3646100	7083700	3651200	3713700	NA	4	5514100	NA	8026100	NA	2	NA	10459000	NA	NA	NA	1	NA	7946900	NA	NA	1	NA	5134500	NA	NA	1	5145300	NA	NA	NA	1	4786400	NA	933980	NA	NA	2	6424800	4285800	NA	NA	NA	2
3794	Q812A2	MATFGS(1)AGSINYPDK	NA	NA	1208000	2165200	1504300	3	NA	NA	2807000	1198900	2	NA	NA	NA	NA	NA	0	1335000	NA	NA	3395600	2	NA	637070	NA	NA	1	8196900	NA	NA	NA	1	NA	2264000	2266400	NA	1548000	3	NA	2698600	2587600	2466600	1156600	4
3818	Q8BG05	S(0.033)S(0.033)GS(0.934)PYGGGYGSGGGSGGYGSR	4997500	6585900	13946000	NA	NA	3	NA	NA	NA	481560	1	1249900	NA	NA	3160600	7673300	3	NA	NA	NA	13025000	1	NA	NA	NA	NA	0	13963000	435500	NA	13700000	3	NA	12181000	19850000	10579000	NA	3	14226000	8148100	NA	NA	NA	2
3992	Q8BPN8	LDHELS(0.02)LDRES(0.956)EAGT(0.01)GS(0.01)S(0.01)EHEDGEREGS(0.994)PR	6508300	NA	10702000	NA	6880200	3	NA	NA	NA	NA	0	10072000	NA	NA	NA	NA	1	NA	NA	11593000	NA	1	14712000	NA	NA	NA	1	NA	21225000	NA	NA	1	NA	NA	NA	NA	5359500	1	NA	NA	NA	11520000	18479000	2
4003	Q8BPN8	THPRPS(0.997)IS(0.003)MPLPTVLLDR	2125700	NA	2971600	1800700	2784000	4	2688700	3621100	NA	1825700	3	2698500	NA	2549700	10823000	NA	3	1499300	2742700	4280700	3921800	4	NA	NA	NA	1788000	1	2959100	4377200	2109200	1063800	4	1884600	667080	2006400	NA	NA	3	405620	1490500	1922100	1080700	2918900	5
4069	Q8BTI8	HSLS(0.875)GS(0.03)S(0.095)PGMK	1104900	NA	1754900	1367700	NA	3	1901100	NA	NA	NA	1	NA	NA	NA	NA	NA	0	NA	NA	NA	NA	0	NA	1174600	NA	NA	1	NA	NA	NA	NA	0	NA	NA	NA	NA	NA	0	NA	NA	NA	NA	NA	0
4078	Q8BTI8	SSSELS(0.999)PEVVEK	819390	NA	735000	1352400	NA	3	NA	1277000	916820	660420	3	NA	NA	945540	NA	1246400	2	1128900	NA	1252000	NA	2	NA	NA	NA	NA	0	1084700	NA	NA	NA	1	1015200	NA	NA	NA	NA	1	1012200	NA	NA	NA	NA	1
4088	Q8BTI8	SLS(0.999)GS(0.001)SPCPK	465250	637510	1196800	NA	NA	3	NA	NA	2533700	NA	1	NA	958020	NA	NA	980130	2	894120	2708000	NA	1675100	3	NA	NA	NA	NA	0	3341500	NA	NA	NA	1	646810	1326800	1286300	NA	NA	3	1027700	NA	NA	686580	229120	3
4091	Q8BTI8	S(0.886)RT(0.106)PPS(0.008)APSQSR	2178200	NA	1125200	2239400	NA	3	3809900	NA	NA	NA	1	NA	NA	NA	NA	NA	0	NA	2288000	NA	NA	1	NA	2146700	NA	NA	1	1146200	NA	NA	NA	1	2932700	2299400	NA	47616	NA	3	2548100	107390	NA	NA	NA	2
4097	Q8BTI8	S(0.01)S(0.013)S(0.977)PVTELT(0.009)ARS(0.991)PVK	4969700	3401200	NA	5572300	NA	3	8824700	NA	6715200	4187500	3	3297200	5309400	5341600	6269200	5769800	5	NA	NA	NA	NA	0	NA	NA	NA	NA	0	NA	NA	NA	NA	0	6810200	4838900	7110000	6089100	NA	4	6203100	5057000	7824600	5921300	4260100	5
4151	Q8BYI9	ITFTPS(0.058)S(0.941)GISSEVTVPR	NA	2527900	NA	7011000	17298000	3	NA	23243000	NA	NA	1	NA	NA	23020000	21145000	19168000	3	11981000	28263000	21785000	NA	3	17353000	NA	NA	NA	1	NA	NA	NA	15464000	1	NA	7705700	NA	NA	11925000	2	NA	17271000	20458000	NA	13022000	3
4153	Q8BYK5	SVSQLPS(1)PPLLPTPPPK	1305800	NA	1753700	1033900	1529300	4	1368200	1920900	2090700	1151500	4	390420	NA	NA	NA	1525900	2	435710	1794000	NA	1326000	3	NA	296900	NA	NA	1	NA	NA	NA	911370	1	1578400	994320	NA	NA	478330	3	846120	1310400	1577300	NA	NA	3
4178	Q8C078	S(1)FGNPFEGSR	675910	NA	861600	621860	NA	3	NA	710050	NA	632080	2	558970	NA	747450	NA	851470	3	NA	NA	319500	656380	2	NA	445120	NA	NA	1	1014400	729400	NA	NA	2	NA	433510	NA	889840	NA	2	NA	NA	NA	NA	NA	0
4189	Q8C0D4	VLSSTINNQVAEADEAAEEET(0.002)PDS(0.998)PGVEK	5639900	NA	4589300	NA	2551500	3	6494100	5676200	NA	NA	2	NA	NA	NA	NA	NA	0	NA	10511000	8468400	NA	2	4864100	NA	NA	NA	1	NA	NA	NA	NA	0	NA	NA	NA	NA	NA	0	NA	5945600	NA	2643600	4387600	3
4192	Q8C0E2	S(0.984)MS(0.016)HQAAIASQR	9591500	1348200	9251500	NA	NA	3	14404000	NA	NA	NA	1	4155300	6675100	NA	NA	NA	2	NA	13405000	6798200	NA	2	6396000	NA	NA	NA	1	23386000	NA	NA	NA	1	NA	NA	NA	NA	6948900	1	10647000	NA	13678000	NA	6225200	3
4212	Q8C0T5	TLS(1)DESIYSSQR	6376600	3974100	5376500	8230600	NA	4	9376500	5886800	9979500	804660	4	967410	9169500	1335300	NA	6241100	4	NA	14700000	NA	10971000	2	3019300	NA	NA	NA	1	16451000	957730	9571200	9244500	4	8335100	11043000	13710000	11910000	2714300	5	10379000	7841800	10283000	9421000	3028700	5
4226	Q8C1D8	GLHS(0.983)S(0.571)DS(0.446)EEEEPK	545770	568810	323460	552510	NA	4	NA	NA	61237	NA	1	496210	613710	880570	NA	NA	3	NA	853750	NA	NA	1	NA	NA	NA	819160	1	620980	NA	NA	NA	1	794010	527750	NA	NA	NA	2	NA	465960	NA	NA	NA	1
4282	Q8C8R3	DSLES(0.035)S(0.965)PVEPK	NA	3277600	NA	7507800	4344400	3	NA	4689100	NA	NA	1	NA	5633300	NA	6355500	NA	2	NA	NA	7068200	NA	1	NA	7078100	NA	NA	1	NA	NA	5052600	NA	1	NA	NA	NA	NA	NA	0	6805500	NA	NA	NA	6079500	2
4284	Q8C8R3	EIAS(0.014)PS(0.868)S(0.118)PVK	10587000	24516000	NA	NA	49182000	3	34677000	NA	611540	24768000	3	11037000	19181000	32595000	NA	20629000	4	3263200	NA	NA	2735500	2	NA	26052000	NA	NA	1	NA	NA	NA	743230	1	8250300	16000000	NA	2679300	1562700	4	5718100	392060	28491000	18769000	NA	4
4321	Q8C8R3	S(0.024)KS(0.976)ESDASSLDAK	22342000	9401500	623210	NA	NA	3	NA	220510	NA	323970	2	NA	NA	462350	255470	1037300	3	NA	NA	NA	NA	0	NA	NA	241080	NA	1	NA	245020	NA	NA	1	14467000	7312600	130000	NA	540890	4	NA	NA	220240	436410	182830	3
4462	Q8CHI8	GFDT(0.026)S(0.018)PEHS(0.956)LDLGISGR	1019900	NA	977620	NA	497210	3	1208300	1031800	1023300	NA	3	1021800	NA	1070600	1131700	1215000	4	408010	NA	1746300	1286900	3	NA	NA	NA	NA	0	NA	1013000	NA	NA	1	NA	NA	1033000	1020500	1010500	3	242560	988920	1001600	NA	NA	3
4468	Q8CHU3	GS(0.62)S(0.38)QPNLSTSYSEQEYGK	2108400	2333300	2367600	2425800	NA	4	1966200	1852900	4142400	NA	3	NA	4169100	NA	NA	2470500	2	NA	3667000	NA	4269400	2	NA	1413800	NA	NA	1	5142700	NA	2801700	3671600	3	3637100	NA	3612100	3120800	NA	3	3741700	3256700	2661400	2360100	NA	4
4469	Q8CHU3	GS(0.171)S(0.829)QPNLSTSYSEQEYGK	2108400	2333300	2367600	2425800	2836400	5	NA	1852900	4142400	NA	2	NA	4169100	NA	NA	2470500	2	NA	3667000	NA	4269400	2	NA	1413800	NA	NA	1	5142700	NA	2801700	3671600	3	3637100	3557100	3612100	3120800	NA	4	3741700	NA	2661400	2360100	NA	3
4513	Q8JZR0	NIFKLAQGEYIAPEKIENVY(1)S(1)RS(1)R	NA	NA	8386500	665700	2293100	3	8473100	9979500	NA	14770000	3	7846000	NA	4995100	9543600	8898700	4	NA	16660000	10932000	10475000	3	NA	NA	NA	7364500	1	17188000	26602000	NA	NA	2	8296900	2026100	13055000	16847000	6823300	5	850330	9365200	12590000	5402300	9433700	5
4514	Q8JZR0	NIFKLAQGEYIAPEKIENVY(1)S(1)RS(1)R	NA	NA	8386500	665700	2293100	3	8473100	9979500	NA	14770000	3	7846000	NA	4995100	9543600	8898700	4	NA	16660000	10932000	10475000	3	NA	NA	NA	7364500	1	17188000	26602000	NA	NA	2	8296900	2026100	13055000	16847000	6823300	5	850330	9365200	12590000	5402300	9433700	5
4615	Q8K2K6	GTPSQS(1)PVVGR	4233600	NA	1996200	6392300	1339900	4	5346900	2889700	3444900	2125500	4	3361300	NA	4351600	8363000	4088100	4	NA	6275600	4082200	7012900	3	NA	NA	NA	3547700	1	12752000	NA	3976100	4516200	3	5781600	12220000	3377200	7977900	6687000	5	NA	8860800	NA	5788400	3706700	3
4653	Q8K3W3	GTVTGERQS(1)GDGQESTEPVENK	944420	NA	2066800	585430	NA	3	NA	NA	2539200	1661900	2	NA	1746200	2834600	NA	1707100	3	1614500	3334800	NA	NA	2	NA	1191900	NA	NA	1	2547800	NA	1614600	NA	2	NA	NA	1996900	NA	NA	1	1632700	NA	NA	NA	NA	1
4663	Q8K400	RRPVS(0.006)VS(0.975)PS(0.068)S(0.241)S(0.71)QEISENQYAVICSEK	1925000	NA	15372000	NA	6361000	3	NA	NA	NA	NA	0	NA	NA	NA	2674800	5535000	2	NA	28285000	NA	19376000	2	NA	NA	6393700	NA	1	30818000	NA	15875000	8034700	3	12159000	NA	14100000	12609000	NA	3	NA	9094600	7812200	1295400	NA	3
4722	Q8R0P4	ETGTEHS(1)PGVQPADVK	1012100	NA	1590700	802050	917190	4	1221900	1240500	1683300	1045400	4	371660	NA	2124800	1299300	1340900	4	NA	2023300	1986200	1170400	3	NA	1409700	NA	NA	1	2019200	1576100	887670	744010	4	874090	1220700	1319400	NA	635010	4	678040	1028400	NA	1126400	742860	4
4734	Q8R0S4	HSNHSTENS(1)PIER	415380	NA	NA	57027	38980	3	NA	NA	NA	NA	0	107710	NA	NA	NA	NA	1	NA	NA	NA	NA	0	NA	NA	NA	133650	1	NA	NA	NA	NA	0	106960	NA	NA	NA	NA	1	118130	NA	NA	NA	NA	1
4856	Q8VD33	SFS(0.993)S(0.007)SADEHS	1977000	NA	660660	3150500	920920	4	NA	1168300	1803600	NA	2	1590000	2537400	1440800	2471100	1828000	5	NA	NA	2044400	2423400	2	NA	NA	3194500	NA	1	4575600	1580900	1806600	1350900	4	2652400	2551100	1213500	NA	NA	3	1483600	2454900	3665600	NA	NA	3
4906	Q8VDP4	S(0.019)VAS(0.981)NQSEMEYSSLQDMPK	1455300	NA	1902400	NA	1573100	3	NA	1592800	2639300	NA	2	NA	NA	NA	NA	2092400	1	NA	2706800	NA	1812600	2	NA	NA	2076700	NA	1	1961500	NA	NA	NA	1	NA	NA	2294000	1111300	NA	2	962780	NA	NA	1442700	NA	2
4915	Q8VDU5	MNIAS(0.976)PGT(0.024)VHK	1178700	NA	825740	1498100	NA	3	NA	1274500	1813200	998680	3	418510	NA	1983400	NA	NA	2	NA	1532200	NA	1551100	2	NA	1095400	NA	NA	1	3246500	1095600	1589900	1551000	4	NA	2300200	1060100	NA	NA	2	NA	2010900	1725500	NA	NA	2
4946	Q8VEL9	GHAGGQRPEPS(0.923)S(0.076)PDGPAPPTRR	1134200	NA	756110	995730	NA	3	NA	514060	1992600	NA	2	NA	NA	1636000	1061100	448630	3	NA	2771400	NA	NA	1	NA	NA	NA	NA	0	NA	1067000	NA	NA	1	NA	891570	2100500	NA	NA	2	1071700	NA	NA	NA	NA	1
4948	Q8VEL9	QAS(1)PLGTPTPEADTTLLK	645240	NA	987220	841980	NA	3	1177600	1398800	1659200	1108200	4	NA	NA	1601700	1016400	1215500	3	608880	NA	1798400	1693000	3	NA	773940	NA	NA	1	1862100	NA	NA	944900	2	NA	NA	1040900	1332200	NA	2	1151300	1548800	1181800	NA	NA	3
4969	Q8VHR5	LTPSPDIIVLSDNEAS(0.113)S(0.887)PR	683110	NA	983480	246680	NA	3	NA	1170000	954240	1012600	3	NA	NA	NA	NA	583740	1	517990	NA	1313300	NA	2	NA	NA	NA	643940	1	NA	816150	NA	NA	1	NA	219560	787500	NA	NA	2	427850	NA	NA	NA	NA	1
5012	Q91WG5	IYAS(0.001)S(0.148)S(0.851)PPDTGQR	NA	3564000	4195200	NA	3806000	3	NA	6328700	8577600	2282500	3	NA	NA	1845500	3442900	4981600	3	2694600	NA	3476700	4502800	3	NA	NA	6918000	NA	1	NA	2579700	NA	NA	1	NA	NA	6660400	NA	NA	1	NA	NA	5332400	NA	NA	1
5013	Q91WG5	TVFPFSYQES(1)PPR	615820	NA	NA	444070	422570	3	548280	NA	NA	394550	2	NA	NA	300060	NA	NA	1	NA	NA	NA	604280	1	NA	NA	NA	NA	0	1199200	NA	NA	482520	2	626550	556290	1053800	954570	428080	5	331950	1138200	863420	512020	NA	4
5086	Q91ZU6	SLS(1)GTLTELDDK	556810	NA	1129500	457310	NA	3	NA	907780	NA	1112900	2	628850	NA	1200200	NA	650740	3	614110	NA	1069300	1810100	3	NA	NA	NA	945450	1	1138000	NA	NA	1516700	2	837240	796690	1587200	1909200	NA	4	482150	600960	1891900	1338500	1227300	5
5122	Q921Q7	RLS(1)ADGSLGR	1079700	NA	1494500	1725300	NA	3	2283000	NA	1251200	1454900	3	1149300	NA	NA	NA	1401800	2	NA	3443400	NA	NA	1	NA	NA	NA	1535800	1	NA	NA	NA	1720400	1	NA	1483800	NA	1699900	1079700	3	1425200	1620100	NA	1166900	1428300	4
5131	Q922J3	T(0.18)AS(0.819)PLS(0.001)TAAATMVSSSPATPSNIPHK	2077700	NA	1772200	NA	2006900	3	1746700	1468900	NA	NA	2	NA	NA	NA	NA	2092600	1	NA	2105600	NA	2117900	2	1310700	NA	NA	NA	1	3192300	NA	NA	1474800	2	1909100	1630800	2371400	2362900	NA	4	1063700	1902700	2219900	1587900	NA	4
5132	Q922M7	S(1)PPLSPVGTTPVK	886890	NA	2173800	994370	NA	3	1540200	1548300	1960800	946400	4	1196700	NA	NA	NA	1139600	2	753380	1848500	NA	1211000	3	NA	910230	NA	NA	1	2946300	1487600	NA	689170	3	1359100	1434200	1055800	1164500	803600	5	1050500	931300	NA	974950	1013600	4
5137	Q922Y1	S(0.5)S(0.5)PPATDPGPVPSSPSQEPPTK	820210	NA	2431800	1155100	NA	3	NA	762750	1698600	NA	2	NA	NA	NA	NA	673660	1	NA	NA	NA	1099100	1	NA	NA	NA	NA	0	682550	NA	NA	523910	2	1488900	1061100	1619500	809970	NA	4	764790	1088700	1204300	NA	NA	3
5138	Q922Y1	S(0.5)S(0.5)PPATDPGPVPSSPSQEPPTK	820210	NA	2431800	1155100	NA	3	NA	762750	1698600	NA	2	NA	NA	NA	NA	673660	1	NA	NA	NA	1099100	1	NA	NA	NA	NA	0	682550	NA	NA	523910	2	1488900	1061100	1619500	809970	NA	4	764790	1088700	1204300	NA	NA	3
5180	Q99JF8	PGVTS(0.003)T(0.084)S(0.913)DS(1)EDEDDQEGEKK	7695600	6464600	5027200	NA	NA	3	14731000	NA	NA	3929700	2	NA	12217000	6617200	NA	5039000	3	8930900	NA	NA	NA	1	NA	5980000	NA	NA	1	8490000	NA	5941800	7504900	3	NA	NA	NA	5554100	3014300	2	5604000	NA	NA	4645200	NA	2
5210	Q99L02	DLFSLDSEGPSPT(0.001)S(0.999)PPLR	1052700	NA	1387900	NA	617990	3	NA	NA	2044500	1635000	2	1053400	NA	985470	NA	872750	3	828420	1917000	1353600	2111000	4	1590000	NA	NA	NA	1	2102900	1878700	1710700	NA	3	1446300	530930	NA	NA	944600	3	515740	NA	1615400	1009300	1415900	4
5216	Q99L45	S(1)GDEMIFDPTMSK	2226900	2047800	NA	856550	NA	3	3994500	NA	8668300	4894300	3	2877600	7218000	NA	NA	NA	2	3845000	3088400	NA	NA	2	NA	NA	NA	5194900	1	10162000	NA	6565500	120910	3	4847000	1272100	NA	7157600	3227600	4	1549900	3445400	NA	NA	2816300	3
5240	Q99MR1	IS(0.384)S(0.616)PPGPPGDLEDEEGLK	1838100	1737400	NA	3014100	3495200	4	3203100	3432600	3295900	2866100	4	2475100	4096400	4055600	4389700	2971900	5	NA	4826700	3827800	3564200	3	NA	NA	NA	3095700	1	NA	3495800	2664700	2533600	3	3373200	2431100	3740500	NA	NA	3	2376800	NA	3638600	3897500	2632400	4
5250	Q99NB9	TMIIS(1)PERLDPFADGGK	216520	NA	358390	NA	216000	3	NA	404040	NA	NA	1	791980	NA	NA	NA	386500	2	NA	NA	360930	763380	2	361960	NA	NA	NA	1	937860	NA	NA	NA	1	429250	NA	1295600	NA	NA	2	NA	NA	1105100	411010	NA	2
5265	Q99NE5	SASTNCLRPDTSLHS(1)PER	1162500	NA	1832400	892690	NA	3	1972600	1472600	NA	NA	2	NA	NA	NA	NA	2593600	1	NA	4432700	NA	2752600	2	NA	NA	5023900	NA	1	4486700	NA	2043400	3217200	3	2039800	2848200	3297000	NA	NA	3	1810600	2153400	2208000	1242500	NA	4
5285	Q99P72	LSAS(1)PQEVGK	7460200	5706500	NA	4650400	NA	3	3317800	NA	2837100	1996900	3	5194000	NA	NA	3871700	4258400	3	9080400	4570600	NA	NA	2	NA	NA	NA	6442200	1	5324100	NA	NA	2714600	2	4414300	NA	4602300	NA	6690500	3	4470300	9149100	NA	3257600	NA	3
5303	Q99PT1	AEQEPTAEQLAQIAAENEEDEHS(0.992)VNY(0.008)KPPAQK	4256000	NA	12266000	1189200	NA	3	7564400	6254800	12223000	7312900	4	1134200	5621200	9930300	6012000	13090000	5	6110900	15965000	13436000	9492400	4	NA	NA	NA	6673100	1	20210000	9818000	13537000	7850800	4	6869800	6267800	11962000	12022000	NA	4	4451500	10415000	8435400	NA	NA	3
5324	Q9CQP2	FAMNPFYEPNS(1)PIR	467920	NA	785050	204370	695700	4	NA	706390	NA	511390	2	NA	NA	219770	NA	1192800	2	297110	770400	636890	917020	4	NA	NA	NA	476750	1	NA	NA	NA	654020	1	1092100	295270	1059600	NA	NA	3	NA	555660	NA	458960	NA	2
5334	Q9CQV4	AMS(1)GSWER	620550	NA	NA	745270	984650	3	NA	NA	900880	NA	1	NA	NA	1778200	NA	NA	1	NA	NA	NA	552530	1	NA	NA	NA	NA	0	1058100	NA	NA	NA	1	NA	NA	1485900	780590	NA	2	NA	774440	NA	787170	NA	2
5388	Q9CXF7	LLSSEGS(0.184)S(0.816)MEDIDLK	4254600	NA	2086000	291300	NA	3	NA	4538700	5568700	NA	2	6007400	NA	NA	NA	NA	1	1711100	NA	NA	NA	1	NA	NA	NA	10031000	1	NA	NA	NA	NA	0	4924300	NA	5393700	NA	4429400	3	NA	NA	NA	2632600	7765600	2
5411	Q9CZC8	AVIES(1)DEEQGR	1590800	1597500	2280200	NA	1611100	4	NA	1143500	3155600	2080600	3	1325900	NA	2810700	1363500	2361000	4	NA	2907800	3592000	1626100	3	NA	NA	NA	2170300	1	3270500	2882800	NA	1170000	3	2229900	2132900	2735800	NA	1356700	4	1988500	2272900	2652200	NA	NA	3
5412	Q9CZH7	VAEPEES(1)EAEEPAAEGR	NA	4963600	6740500	NA	4555200	3	NA	4375900	6284100	4788200	3	5929200	11008000	13558000	6614800	6134000	5	7566900	NA	7535600	7986100	3	NA	NA	10353000	NA	1	7788800	7785600	NA	NA	2	6579800	7601300	8850800	NA	NA	3	NA	4645800	8281100	NA	NA	2
5432	Q9D0J8	S(1)VEAAAELSAK	1585200	NA	2475800	1980800	NA	3	NA	2515500	4272800	3781200	3	NA	NA	1088200	NA	2670100	2	1765700	NA	1987300	4513600	3	NA	NA	NA	2026300	1	3575500	2978300	NA	NA	2	1807900	NA	3061200	NA	NA	2	NA	2259200	NA	NA	NA	1
5480	Q9D415	S(1)LDSLDPAGLLTSPK	784190	NA	843220	661560	798070	4	1898000	1374400	3293500	2494200	4	NA	3052000	638910	3848400	NA	3	903330	2451500	1008200	5377000	4	NA	NA	NA	NA	0	3309900	989320	NA	2798700	3	1639400	643290	3873500	6847000	3300800	5	398220	2682300	6666300	1947200	4406500	5
5519	Q9D8S9	LEQALS(1)PEVLELR	918460	NA	597680	216960	NA	3	NA	862300	NA	NA	1	NA	NA	1118000	NA	603640	2	NA	NA	854910	1185100	2	NA	NA	NA	893610	1	1095300	NA	NA	914600	2	774900	NA	1395100	NA	NA	2	NA	NA	NA	NA	NA	0
5608	Q9EPQ8	AGS(0.57)S(0.428)PT(0.002)QGAQNEAPR	1306400	NA	1964700	1340300	NA	3	NA	1412200	1634200	NA	2	557940	3013200	NA	1423000	777460	4	1953000	2773200	1942100	NA	3	NA	2028600	NA	NA	1	NA	NA	1639200	1484600	2	NA	NA	2100800	NA	NA	1	1387400	NA	2021500	NA	916640	3
5619	Q9EQF6	DLHES(0.003)S(0.013)FS(0.003)LS(0.97)GS(0.011)QIDDHVPK	2026900	NA	NA	1410900	1797700	3	NA	1261800	1121900	1721600	3	NA	NA	NA	3580500	NA	1	NA	5466800	NA	5344400	2	NA	NA	NA	NA	0	5392400	NA	NA	NA	1	NA	NA	1986200	NA	NA	1	1022100	3606300	2682900	3358000	NA	4
5630	Q9EQZ7	TGSVQT(0.036)S(0.963)PS(0.001)STPGTGR	383590	NA	888720	874200	NA	3	657090	724770	1038800	NA	3	NA	NA	NA	NA	NA	0	NA	1550100	NA	NA	1	NA	696870	NA	NA	1	1251900	157520	377470	NA	3	640950	947500	975240	760440	NA	4	886010	874960	221340	NA	NA	3
5692	Q9ESJ4	RGTSASSATVMTPS(0.012)T(0.1)S(0.888)DHHLDAAVSR	2593500	NA	NA	2076800	1151300	3	1949900	1195500	NA	NA	2	3696500	NA	NA	NA	NA	1	NA	NA	NA	NA	0	NA	NA	2224900	NA	1	NA	2643100	NA	NA	1	NA	NA	NA	1647800	2187500	2	NA	NA	1866500	NA	2511400	2
5751	Q9JJY4	AAMHTYSSPTVAT(0.022)QS(0.978)PKK	1130900	NA	2115700	1206800	2473500	4	2502000	1237800	3396700	NA	3	NA	NA	NA	NA	1679800	1	872860	2071700	NA	2343700	3	NA	NA	3636700	NA	1	2529700	NA	3574100	1523800	3	NA	1822700	2307800	2248700	NA	3	NA	1481900	1911600	NA	NA	2
5793	Q9JLM8	ISQHGGS(0.565)S(0.256)T(0.378)S(0.801)LS(0.009)S(0.986)T(0.005)K	813970	NA	304370	659920	NA	3	4284900	NA	NA	332720	2	NA	1771600	550710	NA	NA	2	NA	7546100	NA	NA	1	NA	NA	NA	2185000	1	1922500	NA	448340	NA	2	NA	NA	NA	649600	483810	2	NA	NA	NA	NA	NA	0
5816	Q9JMA1	VNQQPNANDKNS(1)PPK	921550	NA	535340	226930	NA	3	282880	NA	NA	NA	1	NA	NA	542690	NA	96392	2	NA	603860	NA	66861	2	NA	NA	NA	529690	1	460240	NA	NA	NA	1	2114000	1792800	NA	NA	NA	2	648560	235570	NA	NA	NA	2
5845	Q9QWI6	DS(0.075)GS(0.913)S(0.011)S(0.001)VFAESPGGK	4607600	NA	623190	NA	2399100	3	NA	NA	NA	NA	0	NA	4168700	NA	NA	3731200	2	NA	NA	3336100	4086400	2	NA	NA	4479400	NA	1	NA	NA	NA	NA	0	NA	NA	NA	NA	NA	0	NA	NA	NA	NA	NA	0
5942	Q9QXW9	PIFKPTPVKDPDS(1)EEQP	NA	NA	1431100	1109000	1714900	3	NA	NA	1523900	NA	1	NA	NA	2051400	NA	1575200	2	2108100	NA	NA	1594900	2	NA	NA	NA	1689700	1	1766400	1146000	907370	NA	3	938350	NA	1288600	NA	NA	2	1050800	731760	1565500	NA	NA	3
6005	Q9QYE3	LLLGS(0.932)PS(0.05)S(0.014)LS(0.004)PFSK	741510	NA	695590	213640	428500	4	852830	906480	1038100	NA	3	848680	NA	NA	NA	707570	2	NA	1634200	1354800	1518900	3	NA	NA	NA	NA	0	1816200	849290	NA	NA	2	1231500	266650	1710000	NA	1289400	4	184610	833580	1870100	1206400	2346300	5
6007	Q9QYE3	LLLGSPS(0.021)S(0.008)LS(0.967)PFS(0.004)K	505710	NA	390510	463870	556990	4	NA	1168500	NA	637430	2	NA	NA	722660	NA	556190	2	494450	NA	1153800	NA	2	NA	NA	NA	NA	0	857580	NA	NA	1053800	2	698270	367830	1111000	1592900	734480	5	191600	895980	1456900	1027000	909790	5
6023	Q9QYG0	T(0.172)LS(0.883)QS(0.799)S(0.139)ES(0.004)GT(0.004)LPSGPPGHTMEVSC	13977000	3149900	19944000	6240000	NA	4	7324900	16894000	11408000	4787600	4	NA	NA	1957100	27129000	17065000	3	NA	16786000	3557500	12811000	3	NA	NA	NA	4098800	1	NA	2028500	5433900	2918500	3	NA	NA	9816400	NA	4460600	2	NA	NA	NA	NA	NA	0
6025	Q9QYG0	T(0.389)LS(0.583)QS(0.032)S(0.989)ES(0.007)GTLPSGPPGHTMEVSC	11564000	14482000	4618500	1707500	19655000	5	7728700	6910800	15305000	2641900	4	2156000	25078000	2592900	NA	16451000	4	2750500	NA	5204600	18696000	3	NA	NA	NA	5232300	1	73523000	1802600	NA	24183000	3	22473000	3491400	22125000	18921000	6697400	5	7472500	8645300	19777000	8992100	6919600	5
6041	Q9QYR6	CLS(1)PDDSTVK	2006300	1742100	2824200	1985200	2746200	5	1892200	1320400	3700200	2991200	4	NA	4020200	3649800	1613600	3065500	4	NA	3691200	2348100	3503500	3	NA	NA	NA	1812800	1	6131800	2398100	NA	2600000	3	841480	NA	2643100	3633100	NA	3	1518700	2847700	2473500	1895900	NA	4
6063	Q9QYR6	KHS(0.997)PGEIT(0.003)GPGGHFMT(0.002)S(0.004)DS(0.703)S(0.26)LT(0.031)K	4535100	NA	4071600	10238000	4214000	4	NA	NA	3982700	3658500	2	NA	NA	NA	12312000	4824800	2	3583600	NA	NA	NA	1	NA	535350	NA	NA	1	6646900	4010700	NA	NA	2	NA	NA	3370400	NA	NA	1	7136500	NA	NA	NA	NA	1
6088	Q9QYR6	S(0.999)PQAQDTLGSLAGGQTGCTIQLLPEQDK	19623000	NA	38909000	499180	4640600	4	NA	NA	42042000	31272000	2	NA	36788000	27192000	NA	36901000	3	10125000	NA	32992000	62420000	3	NA	NA	55711000	NA	1	54224000	NA	39411000	35573000	3	24055000	5254000	58372000	54525000	11340000	5	3207400	NA	45242000	NA	20317000	3
6090	Q9QYR6	SSLLLDT(0.005)VT(0.053)S(0.942)IPS(0.614)S(0.386)R	3382000	NA	8106300	1815100	1915100	4	6839100	NA	1266700	10690000	3	NA	535010	2450800	1175400	NA	3	NA	NA	NA	1353700	1	NA	NA	NA	NA	0	8825500	NA	NA	NA	1	614360	NA	1241800	NA	NA	2	1348500	3166900	7444000	NA	NA	3
6108	Q9QYR6	VRTES(0.828)S(0.172)EALK	2443900	NA	NA	190860	83748	3	NA	NA	NA	NA	0	NA	NA	NA	NA	175020	1	NA	NA	NA	74732	1	NA	NA	NA	NA	0	NA	NA	NA	NA	0	2227200	NA	NA	NA	77526	2	255670	NA	NA	NA	NA	1
6153	Q9QYX7	LPT(0.159)AVS(0.587)LY(0.044)S(0.205)PT(0.005)DEQSVMQK	1150900	NA	600110	NA	604960	3	NA	NA	1096400	1331900	2	NA	NA	1027300	NA	NA	1	514260	NA	NA	1470900	2	1066400	NA	NA	NA	1	NA	NA	NA	NA	0	1492900	691470	1118600	1509100	NA	4	943050	668630	NA	NA	NA	2
6157	Q9QYX7	PSLQQPS(1)PK	1163200	NA	1634900	1669900	1098800	4	1040600	NA	1659900	NA	2	NA	NA	NA	NA	1787200	1	NA	2547800	NA	3350800	2	NA	NA	5629300	NA	1	4422900	NA	1452400	2180900	3	1777600	2868400	1663000	2596700	NA	4	2605600	1899500	1037200	1172200	NA	4
6239	Q9R1V6	S(1)PSSSTGSIASSR	4165800	NA	7302900	4129500	5051400	4	4301800	6280300	9412300	3636200	4	2222300	2524100	3106700	2286900	2741200	5	3235900	5975700	3791600	2185200	4	NA	NA	2816500	NA	1	821080	6067000	5382100	NA	3	NA	2026400	3257400	2933200	1528500	4	4521000	2121700	2996000	NA	2066000	4
6241	Q9R1V6	S(0.004)PS(0.023)S(0.979)S(0.992)T(0.97)GS(0.032)IASSRK	1158500	502150	NA	1105300	NA	3	NA	NA	1747700	NA	1	NA	1413200	NA	NA	NA	1	NA	NA	NA	NA	0	NA	4219800	NA	NA	1	821080	NA	NA	2733300	2	NA	NA	NA	NA	NA	0	1031400	NA	NA	NA	NA	1
6277	Q9WV69	DSSVPGS(0.114)PS(0.853)S(0.032)IVAK	NA	NA	3705300	6876100	4236900	3	7676400	NA	5665400	4128200	3	NA	NA	NA	7770500	NA	1	NA	8287800	NA	5593200	2	6093000	NA	NA	NA	1	9592000	5123400	NA	4807100	3	8163900	7000000	6244700	NA	6981500	4	7035300	6747000	NA	NA	5738300	3
6286	Q9WV69	VFAMS(1)PEEFGK	581920	NA	NA	584690	954780	3	1124200	787110	1130000	739180	4	333730	NA	1119300	NA	1069100	3	NA	824360	1162100	NA	2	NA	NA	NA	703220	1	1708500	NA	NA	576050	2	NA	601320	NA	1451500	681960	3	NA	905870	819440	NA	NA	2
6310	Q9Z0E0	LLS(0.003)T(0.028)S(0.97)PALQGTPASR	1146000	1373900	1694300	1407900	NA	4	1299800	1766900	1381300	1398600	4	NA	NA	1684300	1213500	1128600	3	NA	2080400	NA	NA	1	NA	1321500	NA	NA	1	2105900	NA	2739300	1207200	3	1344000	1197300	NA	NA	751950	3	1245800	956860	NA	960310	830640	4
6321	Q9Z0H8	YSLIDPAS(1)PPELLK	238210	NA	NA	81642	293480	3	384740	470460	NA	474560	3	437680	NA	NA	NA	NA	1	170750	NA	476250	477560	3	296740	NA	NA	NA	1	546580	NA	NA	482560	2	NA	NA	NA	NA	NA	0	NA	321210	NA	NA	422070	2
6330	Q9Z0P4	ADEVT(0.004)LS(0.996)EAGSTAGPAEPR	1415600	1426400	1243500	1677100	NA	4	2094100	1708900	562410	1282000	4	NA	1579600	2779100	3140700	1989400	4	2307800	3057100	3336200	2723100	4	1719800	NA	NA	NA	1	3346700	1747800	1479000	2075000	4	1816700	2288600	2327100	1882900	2684500	5	NA	2290100	2929700	2793000	1895700	4
6339	Q9Z0P4	TSTPVRS(0.002)PGGS(0.948)T(0.05)MMK	4702500	1790800	NA	9570700	10306000	4	1584100	7890500	11198000	1514000	4	NA	9070900	NA	NA	8611700	2	NA	853380	NA	13794000	2	NA	4904200	NA	NA	1	NA	NA	12571000	9819500	2	NA	NA	11732000	NA	8167600	2	6856600	NA	NA	NA	NA	1
6370	Q9Z140	PS(0.998)T(0.001)PAMT(0.001)PSPSP	2054700	1821800	2499300	2699800	NA	4	3964700	1434800	NA	NA	2	NA	NA	3415900	NA	NA	1	NA	1845600	2617000	NA	2	NA	NA	NA	NA	0	4198300	1875500	4139300	1829600	4	2066800	NA	NA	2657100	1919600	3	2029200	NA	2381700	NA	NA	2
6459	Q9Z2I9	INFDS(0.107)NS(0.893)AYR	2049200	1615200	1950000	NA	NA	3	NA	NA	NA	NA	0	NA	2733900	NA	NA	4070700	2	NA	NA	NA	2403700	1	NA	NA	NA	NA	0	NA	NA	2165000	2011100	2	NA	NA	NA	3062000	NA	1	2216100	NA	NA	NA	NA	1
6478	A2A690	DCSYGAVT(0.004)S(0.021)PT(0.694)S(0.215)T(0.067)LESR	NA	3345000	2821000	2765100	3119600	4	NA	2880100	5248700	NA	2	NA	7566600	NA	3127100	NA	2	NA	NA	NA	NA	0	NA	NA	9371500	NA	1	NA	2113600	NA	NA	1	NA	NA	NA	NA	NA	0	NA	5236900	4841000	NA	NA	2
6486	A2AJI0	RSS(1)QPS(0.002)PT(0.829)T(0.17)VPASDSPPAK	2777200	NA	NA	4891100	3539200	3	NA	3272100	NA	NA	1	1195800	NA	NA	NA	2371300	2	NA	NA	7064200	4963300	2	NA	NA	NA	5996200	1	4291800	NA	NA	NA	1	2569700	NA	6557000	NA	NA	2	2257200	4922800	6086800	2370700	NA	4
6492	A2AP18	KVAS(0.02)VEEGDET(0.98)LDSPGSQSR	5200200	NA	3874900	6569500	NA	3	NA	5987300	NA	NA	1	3549200	NA	14599000	7326900	10871000	4	NA	NA	NA	NA	0	NA	NA	NA	10771000	1	15556000	6756100	6269400	NA	3	9933300	NA	15021000	NA	NA	2	NA	9501100	10139000	7612100	3927200	4
6537	O08648	ELES(0.018)GT(0.918)EES(0.064)DEEPTPSPR	NA	1823500	3314200	3886700	NA	3	4773000	NA	NA	NA	1	NA	NA	NA	NA	NA	0	NA	NA	NA	NA	0	NA	NA	NA	4001700	1	NA	1899700	NA	1791700	2	NA	NA	NA	NA	NA	0	NA	NA	NA	NA	NA	0
6570	O54781	TVSAS(0.008)S(0.135)T(0.857)GDLPK	NA	NA	1405700	2200000	2305800	3	NA	NA	NA	1197600	1	1101100	NA	2272000	2477100	NA	3	2238900	NA	2120700	2075500	3	NA	NA	NA	1601000	1	NA	1499300	NA	NA	1	1822600	NA	1926400	NA	NA	2	2156200	1851900	1572700	NA	NA	3
6657	P11798	S(0.003)T(0.997)VASCMHR	1520800	3048200	3455000	5090100	1016800	5	35642000	614380	2442200	563600	4	NA	NA	NA	NA	NA	0	428560	1362200	NA	NA	2	NA	17725000	NA	NA	1	1048100	883150	217480	NA	3	722800	20243000	9775500	NA	NA	3	719030	26819000	77321	NA	NA	3
6671	P14873	DYNASAS(0.002)T(0.983)IS(0.005)PPS(0.007)S(0.002)MEEDK	8539700	1479000	NA	NA	7979200	3	NA	NA	NA	NA	0	NA	NA	9707600	3444700	NA	2	9508200	9059500	NA	NA	2	NA	NA	7974000	NA	1	NA	NA	NA	NA	0	NA	NA	NA	NA	NA	0	NA	8165200	9287800	8810800	NA	3
6674	P14873	GSAESPDEGITTTEGEGECEQT(1)PEELEPVEK	NA	NA	4252200	1262900	4522700	3	NA	3694100	NA	5177000	2	1449200	7327600	8181300	NA	4960300	4	6748900	1654000	NA	4626800	3	NA	NA	NA	4811800	1	10539000	6291000	NA	1022000	3	5271700	NA	8313000	4286300	NA	3	NA	5600500	NA	NA	NA	1
6677	P14873	SQGS(0.007)T(0.841)S(0.095)NS(0.057)DWMK	1634600	NA	NA	1706800	2392900	3	883200	NA	3124800	NA	2	NA	NA	NA	NA	2325100	1	NA	NA	NA	3820500	1	NA	NA	NA	NA	0	NA	NA	NA	NA	0	NA	971640	3643800	NA	NA	2	NA	1056700	NA	NA	NA	1
6719	P20357	KET(0.884)S(0.116)PETSLIQDEVALK	NA	NA	74454000	29880000	48881000	3	89447000	NA	NA	NA	1	NA	NA	130820000	NA	NA	1	NA	119130000	132210000	NA	2	NA	17051000	NA	NA	1	NA	137560000	980890	NA	2	NA	NA	NA	NA	NA	0	NA	NA	NA	119210000	116180000	2
6735	P20357	VAIIRT(1)PPKS(1)PAT(1)PK	9792100	NA	2764000	NA	3369100	3	8748600	3265400	NA	NA	2	4822500	NA	9733800	15345000	NA	3	NA	NA	NA	NA	0	NA	1479700	NA	NA	1	NA	3092300	NA	NA	1	NA	7815400	2656000	NA	28246000	3	NA	8236600	13277000	5588800	15946000	4
6812	P51830	AS(0.011)S(0.011)PHQQLLHHHS(0.273)T(0.632)EVS(0.072)CDSSGDSNSVR	NA	NA	6805800	2857400	5728400	3	NA	NA	NA	NA	0	NA	NA	NA	NA	6479300	1	NA	NA	10116000	NA	1	NA	NA	NA	NA	0	8632400	NA	NA	1267000	2	NA	NA	NA	NA	NA	0	NA	NA	NA	NA	NA	0
6946	Q08509	S(0.004)ADT(0.004)PS(0.009)APS(0.026)PPPT(0.957)PAPVPVPLPPSVPAPVSVPK	2147800	NA	1447600	NA	1420700	3	NA	NA	1732900	NA	1	1407100	NA	NA	NA	NA	1	NA	2525200	1942000	NA	2	2366200	NA	NA	NA	1	NA	1465600	NA	NA	1	NA	855760	2298900	1749600	NA	3	797630	NA	2357100	1498400	NA	3
6947	Q0GA42	APT(0.316)T(0.327)RGT(0.373)PQT(0.983)PKDDPVLTLLSNR	NA	NA	716750	328770	1043500	3	NA	1221800	NA	NA	1	NA	NA	705720	1108700	1256000	3	NA	1483700	1373600	4562400	3	NA	NA	NA	934570	1	3154200	NA	NA	NA	1	928250	NA	2750500	1131000	NA	3	NA	1051700	2472900	763700	NA	3
6960	Q2PFD7	S(0.669)HS(0.588)S(0.588)PS(0.155)LNPDAS(0.27)PVT(0.73)AK	10258000	NA	1962700	776410	1118100	4	1303700	NA	1498900	819590	3	NA	NA	NA	NA	854650	1	NA	NA	NA	1298300	1	NA	1019200	NA	NA	1	3895700	928150	NA	NA	2	1103900	1150200	770480	2558900	1776200	5	NA	978920	1921600	NA	NA	2
7025	Q4KMM3	VVS(0.002)S(0.031)T(0.75)S(0.217)EEEEAFTEK	2616400	48227000	NA	103040000	NA	3	NA	NA	NA	NA	0	NA	NA	NA	NA	NA	0	NA	NA	NA	NA	0	NA	NA	NA	NA	0	NA	100960000	94889000	NA	2	NA	NA	NA	NA	NA	0	NA	112190000	NA	NA	NA	1
7066	Q5SSL4	GPPEGSETMPYIDES(0.003)PT(0.985)MS(0.01)PQLS(0.001)AR	3259100	NA	3360900	2223300	NA	3	3583200	2760300	NA	NA	2	NA	3781800	NA	NA	2445700	2	NA	2758000	3545500	NA	2	NA	NA	NA	NA	0	NA	NA	1938900	1798100	2	NA	3009200	NA	NA	NA	1	3292300	NA	NA	NA	NA	1
7100	Q61290	DSSDEHCVDISS(0.001)VGT(0.999)PLAR	919610	NA	1742000	777380	NA	3	NA	796010	1414700	907810	3	1033400	NA	1462300	793040	1767400	4	988590	NA	NA	NA	1	NA	NA	NA	NA	0	3123100	NA	NA	NA	1	1655000	1236700	1013200	NA	NA	3	573790	1342100	NA	NA	NA	2
7117	Q61548	TIDTSPPVDIFAT(0.717)AS(0.283)AAAPVSSAK	NA	NA	767000	253340	502470	3	NA	880570	1159600	608560	3	NA	NA	681110	NA	1025600	2	NA	NA	NA	884820	1	NA	NA	NA	681800	1	NA	NA	NA	462520	1	NA	NA	NA	1778000	646470	2	NA	NA	NA	543150	NA	1
7145	Q62261	SALPAQS(0.021)AAT(0.979)LPAR	326510	2136500	941280	NA	NA	3	NA	1433500	1142300	NA	2	NA	3960000	1977300	NA	NA	2	332390	3670000	NA	3547900	3	NA	2426500	NA	NA	1	2527100	NA	NA	NA	1	3288100	NA	NA	2789800	NA	2	NA	3717000	NA	NA	1433600	2
7155	Q62448	T(0.001)QT(0.999)PPLGQTPQLGLK	1995100	NA	2315100	3281000	NA	3	2661500	3870500	3025300	NA	3	NA	5123800	NA	NA	4418600	2	NA	3652400	NA	4667100	2	NA	1586000	NA	NA	1	7575700	NA	4039400	3597000	3	4391900	3632100	3816300	6035900	NA	4	3524800	4872500	NA	3883900	NA	3
7218	Q6PCP5	NDSIVT(1)PS(1)PPQAR	4557400	2917600	3940000	2048700	3359800	5	3287200	NA	7523600	NA	2	1413200	2967400	3041600	3894400	3491400	5	4651700	8259100	6081500	2347600	4	NA	3717800	NA	NA	1	2496700	5005900	3585100	3052900	4	1758800	1386700	NA	5093600	1023300	4	5153100	1474100	2355900	2134900	1336200	5
7290	Q7TSJ2	GTQLPTVSPSPPVMIPT(0.042)VPHT(0.762)EY(0.033)IEGS(0.163)P	7209500	NA	9632100	NA	2234300	3	NA	NA	18042000	9519900	2	4717600	NA	3542500	NA	NA	2	NA	14074000	NA	NA	1	NA	NA	NA	NA	0	12601000	NA	NA	NA	1	9158200	NA	NA	NA	NA	1	NA	NA	NA	2206000	NA	1
7376	Q8BHL3	ASPVPGPGT(0.849)PT(0.151)R	4330000	NA	NA	8368300	1742300	3	6034900	NA	NA	NA	1	NA	NA	NA	8507100	NA	1	NA	4479100	NA	6847400	2	NA	2465300	NA	NA	1	NA	NA	1579000	4698400	2	NA	NA	NA	NA	4549600	1	NA	NA	6684700	8871500	6053700	3
7377	Q8BHL3	ASPVPGPGT(0.024)PT(0.976)R	4330000	2112500	NA	8368300	1742300	4	NA	NA	NA	NA	0	NA	3805700	NA	NA	NA	1	NA	NA	NA	6847400	1	NA	NA	NA	NA	0	NA	NA	NA	NA	0	NA	NA	NA	4432700	NA	1	NA	NA	6684700	NA	NA	1
7416	Q8BTI8	SMLQT(1)PPDQNLSGSK	1038000	NA	1911400	787950	NA	3	NA	991900	2468000	1175300	3	NA	1827600	NA	NA	1290500	2	NA	NA	NA	1417800	1	NA	NA	NA	NA	0	2444500	NA	2355500	1985700	3	1579400	1101600	NA	1743400	NA	3	1363200	NA	NA	1843100	NA	2
7421	Q8BUV3	DTAS(0.002)LS(0.002)T(0.021)T(0.972)PS(0.006)ES(0.996)PR	556380	7991200	NA	2584200	NA	3	NA	1039000	1912100	744700	3	1168900	1347500	1752100	1557800	1050700	5	1837500	NA	19599000	14218000	3	1647700	NA	NA	NA	1	3232600	1130800	1784300	1152800	4	2389400	NA	NA	NA	NA	1	1942900	NA	1746600	NA	474580	3
7441	Q8C015	KES(1)PPT(1)PDQGAASR	471180	1035700	800710	NA	352370	4	860480	469330	645100	226670	4	NA	1150500	337160	NA	419710	3	589520	932060	693520	583690	4	NA	NA	NA	716030	1	1147900	641090	511780	257080	4	NA	325200	627100	496240	331550	4	NA	674460	592030	328410	NA	3
7462	Q8C8R3	PCLQT(0.006)PVT(0.73)S(0.728)ERGS(0.536)PIVQEPEEAS(0.001)EPK	2476200	NA	1823900	1412000	NA	3	2612700	NA	3446900	2276000	3	NA	NA	2357100	NA	1969500	2	2338800	3273100	2699100	NA	3	NA	NA	NA	1620000	1	3382900	2609300	NA	NA	2	1646900	NA	2949700	2877300	NA	3	2388400	NA	NA	NA	NA	1
7477	Q8C8R3	TQDQQEYYVT(0.959)T(0.041)PGAEVEDPQK	NA	4082200	3992100	5468600	NA	3	4480500	3975700	NA	NA	2	NA	NA	NA	NA	NA	0	1371600	7532100	NA	7966400	3	2326600	NA	NA	NA	1	15927000	NA	5829100	5058100	3	7463600	NA	6791300	NA	1559400	3	5901200	7796600	7107100	6063100	NA	4
7510	Q8CHU3	T(0.633)T(0.079)S(0.287)PDLFESQSLTSASSK	737730	5401300	NA	NA	8957000	3	NA	10460000	NA	NA	1	NA	NA	NA	NA	13220000	1	NA	NA	NA	NA	0	NA	5365800	NA	NA	1	NA	2982700	NA	NA	1	NA	12497000	NA	NA	NA	1	NA	NA	NA	NA	NA	0
7536	Q8K2P7	RS(0.321)LT(0.664)NS(0.015)HLEK	3632500	NA	332490	3064300	125370	4	NA	NA	NA	70928	1	1178000	NA	NA	NA	NA	1	NA	NA	NA	103360	1	NA	NA	NA	2182800	1	NA	NA	NA	NA	0	3983300	6810000	NA	NA	NA	2	NA	403010	NA	NA	NA	1
7591	Q8VD37	EQVVT(0.994)PPAAS(0.006)DIPADSPAPAPPGPTGSAGPPGPPGPR	NA	NA	26204000	32033000	17567000	3	NA	55190000	32410000	47704000	3	NA	NA	NA	NA	22596000	1	NA	NA	53455000	36279000	2	NA	NA	NA	41610000	1	44062000	36307000	25403000	NA	3	NA	NA	NA	NA	NA	0	NA	51516000	NA	NA	NA	1
7674	Q99N28	GSDDAPDADT(0.99)AIINAEGGQS(0.009)GGDDKK	3350500	NA	4432600	3074900	NA	3	4082100	3366200	NA	NA	2	1012300	3826700	NA	3080100	NA	3	5306600	4224600	NA	NA	2	NA	2396100	NA	NA	1	NA	4793700	3629300	NA	2	NA	4602100	NA	3442200	NA	2	3525300	NA	NA	NA	NA	1
7687	Q9CPS8	T(0.87)PS(0.13)PGEQQQVQEVK	695890	1004400	1553800	NA	NA	3	NA	1022000	NA	NA	1	NA	1382600	NA	NA	3298700	2	NA	1371000	NA	NA	1	NA	907410	NA	NA	1	4481100	NA	NA	1221700	2	837140	686630	4594900	1284600	NA	4	797490	709660	772360	NA	NA	3
7709	Q9CYT6	THT(0.027)PS(0.152)PT(0.843)S(0.978)PK	1691800	9038800	NA	344090	NA	3	NA	NA	NA	NA	0	NA	NA	NA	NA	2180300	1	NA	NA	NA	NA	0	NA	223840	NA	NA	1	76367	NA	NA	NA	1	880590	284120	1716100	NA	NA	3	NA	NA	NA	NA	609000	1
7720	Q9D219	AVT(1)PVSQGSNSSSADPK	393480	561820	NA	493500	441230	4	NA	NA	848180	504280	2	NA	NA	NA	NA	546390	1	734770	1076300	NA	744160	3	NA	NA	NA	512760	1	641680	465280	691370	370460	4	436660	624830	583300	NA	NA	3	470200	559430	678820	566340	NA	4
7767	Q9ERU9	S(0.076)HET(0.907)DGGS(0.017)AHGDEEDDGPHFEPVVPLPDK	NA	NA	3606900	1993600	3610400	3	5380200	NA	2095400	NA	2	NA	NA	NA	4236800	4587400	2	4150300	NA	NA	6615200	2	NA	NA	NA	4391600	1	NA	4424200	NA	3218500	2	NA	NA	4135300	NA	NA	1	NA	NA	5735900	NA	3905200	2
7846	Q9QYG0	T(0.013)LS(0.013)QS(0.015)S(0.045)ES(0.108)GT(0.778)LPS(0.027)GPPGHT(0.001)MEVSC	NA	NA	4263400	5934200	3588500	3	13721000	NA	NA	NA	1	NA	NA	NA	NA	NA	0	NA	NA	NA	NA	0	NA	NA	NA	NA	0	NA	NA	NA	NA	0	NA	NA	NA	NA	NA	0	NA	NA	NA	8139500	NA	1
7893	Q9R0N7	NSLET(0.97)VGT(0.029)PDSGR	889420	NA	1236900	10105000	NA	3	NA	1482600	NA	726290	2	NA	6897400	NA	1242000	785960	3	NA	NA	1756900	1034100	2	4320700	NA	NA	NA	1	NA	975800	5718700	NA	2	NA	NA	NA	4941400	NA	1	1020100	1247500	1912800	NA	NA	3
7927	Q9Z0J4	VTQPLGT(0.011)PT(0.989)K	7465200	6247900	10805000	8798100	9188800	5	11684000	9581300	12845000	NA	3	6644100	NA	12504000	12350000	9501300	4	NA	13884000	NA	11964000	2	NA	NA	NA	11602000	1	NA	12546000	NA	NA	1	8442400	10320000	10553000	14532000	7098800	5	7989100	NA	12363000	9805100	7522100	4
7970	P14873	TLEVVSPSQS(0.001)VT(0.009)GS(0.006)AGHT(0.019)PY(0.067)Y(0.627)QS(0.244)PT(0.026)DEK	25594000	NA	4380900	19912000	NA	3	NA	NA	NA	NA	0	NA	NA	NA	NA	NA	0	3809600	NA	NA	NA	1	NA	NA	NA	NA	0	NA	NA	NA	NA	0	15562000	NA	NA	NA	NA	1	NA	NA	NA	NA	NA	0
8012	Q8JZR0	NIFKLAQGEYIAPEKIENVY(1)S(1)RS(1)R	NA	NA	8386500	665700	2293100	3	8473100	9979500	NA	14770000	3	7846000	NA	4995100	9543600	8898700	4	NA	16660000	10932000	10475000	3	NA	NA	NA	7364500	1	17188000	26602000	NA	NA	2	8296900	2026100	13055000	16847000	6823300	5	850330	9365200	12590000	5402300	9433700	5
