# Supplementary material for: Re-establishment of the epigenetic state and rescue of kinome deregulation in Ts65Dn mice upon treatment with green tea extract and environmental enrichment
Source: Sci Rep. 2020 Sep 29;10:16023. doi: 10.1038/s41598-020-72625-z (PMC7524756; doi:10.1038/s41598-020-72625-z)
Supplement: Supplementary file 14 — Supplementary Table 12. [file 41598_2020_72625_MOESM14_ESM.xlsx]

## Sheet: myresults_P_WT_NT-WT_EGCG
Protein	Label	log2FC	SE	Tvalue	DF	pvalue	adj.pvalue
A1A535_ADS(0.191)S(0.854)RRKT(0.974)S(0.992)T(0.99)EVSIPEK	WT_NT-WT_EGCG	-0.139675	0.2717	-0.514079	5	0.629103	0.941672
A1A535_ADS(0.984)S(0.986)RRKT(0.939)S(0.588)T(0.496)EVS(0.008)IPEK	WT_NT-WT_EGCG	-0.139675	0.2717	-0.514079	5	0.629103	0.941672
A2A5R2_PMQSKPQS(1)PVIQATAGS(1)PK	WT_NT-WT_EGCG	-0.181392	0.246653	-0.735414	7	0.485992	0.920603
A2A5R2_PQS(1)PVIQAT(0.849)AGS(0.151)PK	WT_NT-WT_EGCG	-0.338434	0.517927	-0.653441	7	0.534339	0.93408
A2A690_DCSYGAVT(0.004)S(0.021)PT(0.694)S(0.215)T(0.067)LESR	WT_NT-WT_EGCG	-0.141176	0.17599	-0.802181	4	0.467399	0.91426
A2A690_ELPLTQAPSAHSSITSGSCPGT(1)PEMR	WT_NT-WT_EGCG	0.0133656	0.333035	0.0401327	4	0.969911	0.991288
A2A690_EYPS(1)PPPSPLR	WT_NT-WT_EGCG	-0.339566	0.19458	-1.74512	7	0.124475	0.91426
A2A690_PSQGLPVIQS(1)PPSSPAHR	WT_NT-WT_EGCG	-0.128539	0.449997	-0.285645	7	0.783418	0.96299
A2A690_QIAS(0.004)DS(0.996)PHAS(1)PK	WT_NT-WT_EGCG	0.503979	0.727817	0.692452	3	0.538439	0.934455
A2A699_RDS(0.996)LT(0.003)S(0.001)PEDELGAEVGDEAGDKK	WT_NT-WT_EGCG	-0.257019	0.209924	-1.22435	6	0.26671	0.91426
A2A699_S(1)VEGPGGLEPSLDEYRR	WT_NT-WT_EGCG	0.550199	0.804613	0.683805	3	0.543181	0.934455
A2AAE1_ALETIPIT(1)PIER	WT_NT-WT_EGCG	-0.333634	0.232101	-1.43745	5	0.210097	0.91426
A2AAE1_SDENVLDS(1)PK	WT_NT-WT_EGCG	0.36586	0.327615	1.11674	6	0.30682	0.91426
A2AAE1_YTAGSAS(0.991)PT(0.009)PTFK	WT_NT-WT_EGCG	0.297789	0.274113	1.08637	3	0.356807	0.91426
A2AG50_S(0.278)NS(0.716)LDDS(0.004)T(0.002)EDVQSMDVSPVSK	WT_NT-WT_EGCG	0.0110729	0.240686	0.0460056	5	0.965087	0.988266
A2AG50_S(0.5)NS(0.5)LDDSTEDVQSMDVSPVSK	WT_NT-WT_EGCG	0.0110729	0.240686	0.0460056	5	0.965087	0.988266
A2AG50_VATS(0.001)AAS(0.99)GGHGS(0.008)PLRR	WT_NT-WT_EGCG	-1.02298	2.03296	-0.5032	5	0.636202	0.947292
A2AHC3_APVHFVEPLS(1)PTGVPGHR	WT_NT-WT_EGCG	0.408959	0.648153	0.630962	4	0.562321	0.93876
A2AHC3_S(0.999)PS(0.001)DPGGELPEK	WT_NT-WT_EGCG	0.61638	0.318969	1.93241	3	0.148814	0.91426
A2AIV2_SFLSEPS(0.186)S(0.814)PGR	WT_NT-WT_EGCG	0.515803	0.452934	1.13881	5	0.306388	0.91426
A2AIV2_SFLSEPS(0.784)S(0.216)PGR	WT_NT-WT_EGCG	0.515803	0.452934	1.13881	5	0.306388	0.91426
A2AJA9_ASQGLATAPAS(1)PPVLQR	WT_NT-WT_EGCG	-0.0586272	0.139615	-0.419922	7	0.687131	0.954596
A2AJA9_DT(0.032)RGS(0.984)S(0.984)PEGRRPPVVVNLS(1)T(1)S(1)PR	WT_NT-WT_EGCG	0.224155	0.490577	0.456922	3	0.678782	0.954596
A2AJA9_PYLSEEPPRPS(1)PR	WT_NT-WT_EGCG	-0.587912	1.49158	-0.394155	3	0.719814	0.958226
A2AJA9_VALAAGS(0.999)PT(0.001)RPPPAR	WT_NT-WT_EGCG	-0.476528	0.495632	-0.961457	7	0.368349	0.91426
A2AJI0_RSS(1)QPS(0.379)PT(0.564)T(0.057)VPASDSPPAK	WT_NT-WT_EGCG	0.35536	0.254235	1.39776	5	0.221035	0.91426
A2ALS5_RS(0.003)S(0.997)AIGIENIQEVQEK	WT_NT-WT_EGCG	0.145584	0.315932	0.460809	4	0.668876	0.953197
A2ALS5_SENSSTQS(1)S(1)PEMPTTK	WT_NT-WT_EGCG	-0.162638	0.40342	-0.403148	6	0.700812	0.954596
A2ALU4_DSCS(0.095)S(0.902)PPS(0.002)LNYGK	WT_NT-WT_EGCG	1.15867	0.543388	2.1323	5	0.0861532	0.91426
A2ALU4_SPS(1)PQFAPQK	WT_NT-WT_EGCG	0.294392	0.245907	1.19717	4	0.297338	0.91426
A2AN08_AAPPPPPPPPPLES(0.275)S(0.725)PR	WT_NT-WT_EGCG	0.117566	0.261341	0.449858	3	0.68333	0.954596
A2AN08_ELAS(1)PVSPELR	WT_NT-WT_EGCG	-0.0100116	0.175437	-0.0570666	6	0.956345	0.987637
A2AP18_GT(0.004)KPGS(0.956)LDS(0.04)HAAGQPLPR	WT_NT-WT_EGCG	0.183539	0.294822	0.62254	5	0.560875	0.93876
A2AP18_VAS(1)VEEGDETLDSPGSQSR	WT_NT-WT_EGCG	-0.0849095	0.253713	-0.334667	6	0.749266	0.96299
A2AQ25_IGGKS(1)PPPPPPPPRR	WT_NT-WT_EGCG	-0.648107	0.366154	-1.77004	6	0.127117	0.91426
A2AQ25_LELSEDS(1)PNSEQELDK	WT_NT-WT_EGCG	0.212353	0.164981	1.28714	6	0.245467	0.91426
A2AQ25_PSIAST(0.001)PLS(0.999)PQAGR	WT_NT-WT_EGCG	0.484127	0.41622	1.16315	5	0.297256	0.91426
A2AWL7_S(0.236)S(0.304)Y(0.53)KS(0.931)ILPY(0.999)PVSPK	WT_NT-WT_EGCG	1.46517	0.73194	2.00177	4	0.115882	0.91426
A2BH40_SHHAPMS(0.999)PGSSGGGGQPLAR	WT_NT-WT_EGCG	-0.711816	0.279011	-2.55121	3	0.0838541	0.91426
A2RSJ4_NLGS(0.999)PPKS(0.95)PT(0.051)HASPQHTQTEK	WT_NT-WT_EGCG	0.220988	0.143922	1.53547	4	0.199466	0.91426
A2RSJ4_NLGS(1)PPKS(0.491)PT(0.491)HAS(0.017)PQHTQTEK	WT_NT-WT_EGCG	0.323964	0.126963	2.55165	6	0.043394	0.91426
A2RSJ4_SMS(1)VDLSHAPLK	WT_NT-WT_EGCG	0.424448	0.734606	0.577791	5	0.588449	0.93876
A6H619_EVS(1)PAPATQGESR	WT_NT-WT_EGCG	-0.0536508	0.215108	-0.249413	4	0.815326	0.96299
B1AY13_VSDQNS(1)PVLPK	WT_NT-WT_EGCG	-0.183126	0.325779	-0.562117	7	0.591573	0.93876
B1AZA5_GGPAEAPS(1)PR	WT_NT-WT_EGCG	-0.169056	0.155346	-1.08825	7	0.312526	0.91426
B1AZA5_GGPAEAPS(1)PRGS(1)PRPESR	WT_NT-WT_EGCG	-0.237377	0.153307	-1.54838	6	0.1725	0.91426
B1AZP2_AMGDEDS(1)DESGGGSPKPSPK	WT_NT-WT_EGCG	-0.366622	0.606691	-0.604297	6	0.567777	0.93876
B1AZP2_ANSWQLVET(1)PEK	WT_NT-WT_EGCG	-0.311704	0.274572	-1.13524	4	0.319686	0.91426
B1AZP2_RS(1)LDRLDS(1)VDMLLPSK	WT_NT-WT_EGCG	-0.406266	0.262681	-1.54661	5	0.182626	0.91426
B2RQC6_IHRAS(1)DPGLPAEEPK	WT_NT-WT_EGCG	-0.469747	0.151663	-3.09731	3	0.0534077	0.91426
B2RUJ5_APT(1)PGGGHPDS(1)PGLPAPAGQQQR	WT_NT-WT_EGCG	-0.0427789	0.461678	-0.0926596	6	0.92919	0.979604
B2RUJ5_SNS(1)QENVEASHPSQDGK	WT_NT-WT_EGCG	3.54422	1.33678	2.65132	4	0.0569036	0.91426
B2RY56_LGASNS(1)PGQPNSVK	WT_NT-WT_EGCG	-0.406168	0.697397	-0.582405	4	0.591544	0.93876
B9EHT4_TDPAPMAPPPRGEEEEEEEEDEPVPEAPS(0.987)PT(0.013)QER	WT_NT-WT_EGCG	-0.586705	0.306004	-1.91731	4	0.127666	0.91426
B9EKI3_SVSEINS(1)DDELPGK	WT_NT-WT_EGCG	-0.210283	0.312316	-0.673302	5	0.530617	0.929689
B9EKR1_NAPEDSAPS(0.028)GS(0.955)EES(0.017)LK	WT_NT-WT_EGCG	0.0838235	0.301582	0.277945	3	0.799109	0.96299
D3YVE8_REDYQEILDS(1)PIK	WT_NT-WT_EGCG	-0.473519	0.569107	-0.832039	5	0.443297	0.91426
D3YVF0_ASLLESSAAGS(1)PR	WT_NT-WT_EGCG	-0.511922	0.375651	-1.36276	7	0.215174	0.91426
D3YVF0_GPVAAS(1)PQK	WT_NT-WT_EGCG	1.08837	2.537	0.429	4	0.690019	0.954596
D3YVF0_SSAIQMGT(1)PELEK	WT_NT-WT_EGCG	0.252976	0.443089	0.570938	7	0.585895	0.93876
D3YXK2_APTAALS(1)PEPQDSK	WT_NT-WT_EGCG	-0.102563	0.210995	-0.486093	7	0.641749	0.947292
D3YZP9_LDQPVS(1)APPS(1)PR	WT_NT-WT_EGCG	0.162529	0.349565	0.464945	7	0.656087	0.951106
D3YZU1_NHREQDVVPFQES(1)PK	WT_NT-WT_EGCG	-0.371016	0.228752	-1.62191	7	0.148852	0.91426
D3YZU1_S(1)IDEGMFSAEPYLR	WT_NT-WT_EGCG	-1.74863	0.385738	-4.53321	6	0.00396167	0.91426
D3YZU1_S(1)IGAAEDDRPYLAPPAMK	WT_NT-WT_EGCG	-0.0756606	0.513453	-0.147356	6	0.887678	0.971528
D3Z0R2_FVALLS(0.001)LQDT(0.999)EMQR	WT_NT-WT_EGCG	0.613723	0.951648	0.644906	6	0.542845	0.934455
E9PUL5_AS(1)PSPS(0.782)PS(0.218)EAR	WT_NT-WT_EGCG	0.920596	1.57897	0.583037	7	0.578159	0.93876
E9PUL5_ASPSPS(0.973)PS(0.026)EAR	WT_NT-WT_EGCG	1.28944	1.00523	1.28273	7	0.240424	0.91426
E9PZM4_HSDNPS(1)EEGEVKDDGLEK	WT_NT-WT_EGCG	-0.159172	0.298313	-0.533573	5	0.616495	0.941672
E9Q1P8_RKPS(1)PEPEGEVGPPK	WT_NT-WT_EGCG	-0.311529	0.321784	-0.968132	4	0.387802	0.91426
E9Q401_EAAVPEEEGGT(1)PEK	WT_NT-WT_EGCG	-0.319567	0.246823	-1.29472	6	0.243005	0.91426
E9Q401_IAEDPS(0.004)RDGPS(0.986)PT(0.002)S(0.008)GSSK	WT_NT-WT_EGCG	-0.303003	0.277306	-1.09267	5	0.324369	0.91426
E9Q5K9_GIS(1)PIVFDR	WT_NT-WT_EGCG	-0.687838	0.690694	-0.995866	7	0.352487	0.91426
F6SEU4_EGS(0.001)IGGS(0.998)GGS(0.998)GGGGGGGLKPS(0.002)IT(0.001)K	WT_NT-WT_EGCG	-0.0636407	0.318036	-0.200105	5	0.849282	0.96299
F6SEU4_EGS(1)IGGSGGSGGGGGGGLK	WT_NT-WT_EGCG	0.15838	0.5527	0.286556	4	0.788682	0.96299
F6SEU4_EYEEEIHS(1)LK	WT_NT-WT_EGCG	-0.0542183	0.40826	-0.132803	6	0.898691	0.971528
F6SEU4_LS(0.001)QGS(0.992)GS(0.005)S(0.002)IT(0.001)AAGMR	WT_NT-WT_EGCG	-0.598879	0.550424	-1.08803	3	0.356179	0.91426
F6SEU4_SSPAYCTSS(0.007)S(0.992)DITEPEQK	WT_NT-WT_EGCG	-0.509535	0.467939	-1.08889	4	0.337412	0.91426
F6SEU4_TVS(1)VPVEGR	WT_NT-WT_EGCG	0.577689	0.565928	1.02078	6	0.346739	0.91426
F8VPU2_ACT(0.001)LELGPHQS(0.999)PALPKS(0.981)PPGS(0.019)K	WT_NT-WT_EGCG	0.335741	0.308439	1.08852	4	0.337559	0.91426
F8VPU2_ACTLELGPHQS(1)PALPK	WT_NT-WT_EGCG	-0.128305	0.13694	-0.936941	6	0.384952	0.91426
F8VPU2_LGAPENSGIS(0.018)T(0.982)LER	WT_NT-WT_EGCG	0.0685081	0.293974	0.233041	6	0.823476	0.96299
G5E829_AQDGAAMEMQPLKS(1)EEGGDGDEK	WT_NT-WT_EGCG	-0.402071	0.288396	-1.39416	6	0.212709	0.91426
G5E829_RNS(0.998)S(0.001)PPPS(0.001)PNK	WT_NT-WT_EGCG	0.0712621	0.529267	0.134643	7	0.896684	0.971528
G5E829_SATSSSPGS(1)PLHSLETSL	WT_NT-WT_EGCG	-1.14196	0.460163	-2.48164	7	0.0421091	0.91426
G5E829_SATSSSPGSPLHSLET(0.005)S(0.995)L	WT_NT-WT_EGCG	-1.05357	0.560821	-1.87862	7	0.102373	0.91426
G5E8K5_LDDS(0.999)S(0.999)DQARDS(0.002)ITSYLTGEPGK	WT_NT-WT_EGCG	0.411232	0.727056	0.565613	5	0.596095	0.93876
G5E8K5_VALLLLDQGAS(1)PHAAAK	WT_NT-WT_EGCG	-0.240466	0.433606	-0.554573	6	0.599234	0.93876
G5E8Z2_S(0.96)NS(0.04)GQLMLVSPQQAVTGAK	WT_NT-WT_EGCG	-0.872943	0.390447	-2.23575	5	0.075617	0.91426
O08530_RPIIPGMEFS(1)R	WT_NT-WT_EGCG	0.22354	0.365204	0.612097	3	0.583743	0.93876
O08539_GNKS(1)PS(1)PPPDGS(1)PAATPEIR	WT_NT-WT_EGCG	-0.131629	0.396607	-0.331887	7	0.74969	0.96299
O08539_S(1)PS(1)PPPDGSPAATPEIR	WT_NT-WT_EGCG	-0.535251	0.552894	-0.968088	7	0.36525	0.91426
O08539_VNHEPEPASGAS(1)PGATIPK	WT_NT-WT_EGCG	-0.00344871	0.23104	-0.0149269	6	0.988574	0.998075
O08547_NLGS(1)INTELQDVQR	WT_NT-WT_EGCG	-1.11557	0.389632	-2.86313	5	0.0352772	0.91426
O08553_GLYDGPVCEVS(1)VT(1)PK	WT_NT-WT_EGCG	0.134168	0.623884	0.215053	7	0.835857	0.96299
O08553_NLHQSGFS(0.998)LS(0.002)GAQIDDNIPR	WT_NT-WT_EGCG	-0.229666	1.0326	-0.222416	3	0.838272	0.96299
O08553_T(0.159)VT(0.841)PAS(1)S(1)AKT(0.81)S(0.19)PAK	WT_NT-WT_EGCG	2.48243	2.3395	1.06109	7	0.32388	0.91426
O08553_TVT(1)PASSAK	WT_NT-WT_EGCG	2.84339	2.30694	1.23254	7	0.257535	0.91426
O08553_TVTPASSAKT(1)S(1)PAK	WT_NT-WT_EGCG	2.20203	2.20999	0.996403	7	0.352243	0.91426
O08582_LVLVS(1)PTSEQYDSLLR	WT_NT-WT_EGCG	-1.96885	0.878444	-2.24129	6	0.0662295	0.91426
O08582_S(0.162)RS(0.837)PVDS(0.001)PVPASMFAPEPS(0.013)S(0.987)PGAAR	WT_NT-WT_EGCG	-0.0952799	0.538765	-0.176849	5	0.866568	0.96299
O08582_S(0.875)RS(0.115)PVDS(0.01)PVPASMFAPEPSSPGAAR	WT_NT-WT_EGCG	-0.504853	0.374214	-1.3491	4	0.248614	0.91426
O08585_LQS(1)EPESIRK	WT_NT-WT_EGCG	-0.198943	0.283111	-0.702701	6	0.508574	0.929689
O08586_YSDTTDS(1)DPENEPFDEDQHSQITK	WT_NT-WT_EGCG	-0.673261	0.373035	-1.80482	5	0.130943	0.91426
O08638_VIENTDGS(1)EEEMDAR	WT_NT-WT_EGCG	-0.571864	0.372664	-1.53453	7	0.168771	0.91426
O08919_AEAAAAPAVAPGPAQPGHVS(0.003)PT(0.05)PAT(0.896)T(0.284)S(0.766)PGEK	WT_NT-WT_EGCG	-0.489876	0.336703	-1.45492	5	0.205448	0.91426
O08919_AEAAAAPAVAPGPAQPGHVS(0.012)PT(0.035)PAT(0.547)T(0.547)S(0.858)PGEK	WT_NT-WT_EGCG	-0.708906	1.53653	-0.461367	5	0.663911	0.953197
O08919_KAEAAAAPAVAPGPAQPGHVS(0.984)PT(0.524)PAT(0.117)T(0.101)S(0.275)PGEK	WT_NT-WT_EGCG	-1.58448	1.86166	-0.851112	4	0.442659	0.91426
O08992_SLYPS(1)LEDLK	WT_NT-WT_EGCG	-0.397194	0.610491	-0.650614	4	0.550777	0.934455
O35098_NLHQS(0.001)GFS(0.001)LS(0.049)GS(0.949)QADDHIAR	WT_NT-WT_EGCG	-0.64602	0.48985	-1.31881	4	0.257668	0.91426
O35099_TLFLGIPDENFEDHS(0.006)APPS(0.994)PEEK	WT_NT-WT_EGCG	0.186167	0.483453	0.385077	4	0.71978	0.958226
O35136_DGS(1)KEPIVEMR	WT_NT-WT_EGCG	0.873247	0.33039	2.64308	4	0.0573952	0.91426
O35136_IT(0.089)NHEDGS(0.911)PVNEPNET(0.078)T(0.914)PLT(0.008)EPEK	WT_NT-WT_EGCG	-0.750712	0.357269	-2.10125	5	0.089611	0.91426
O35136_T(0.002)EDERIT(0.998)NHEDGS(1)PVNEPNETTPLTEPEK	WT_NT-WT_EGCG	1.41848	1.30354	1.08818	5	0.326163	0.91426
O35136_T(0.069)EDERIT(0.931)NHEDGS(1)PVNEPNETTPLTEPEK	WT_NT-WT_EGCG	-0.784473	1.0339	-0.758749	5	0.482217	0.919726
O35188_S(0.024)LGS(0.976)EEINPVHTDNFQER	WT_NT-WT_EGCG	-0.205053	0.270385	-0.758372	6	0.47695	0.919726
O35295_ADGDS(1)GS(1)ERGGGGGGGGGPGGFQPAPR	WT_NT-WT_EGCG	-0.25095	0.471844	-0.531849	4	0.622997	0.941672
O35344_RNVPQEES(1)LEDSDVDADFK	WT_NT-WT_EGCG	0.0449969	0.131889	0.341171	6	0.744605	0.96299
O35344_RNVPQEESLEDS(1)DVDADFK	WT_NT-WT_EGCG	-0.0687232	0.246544	-0.278746	6	0.789798	0.96299
O35526_HSAILAS(1)PNPDEK	WT_NT-WT_EGCG	-0.851713	0.91372	-0.932138	7	0.382291	0.91426
O35526_TAKDS(1)DDDDDVTVTVDR	WT_NT-WT_EGCG	-0.750641	0.914443	-0.820872	7	0.438776	0.91426
O35593_PS(0.002)IQALIHGLNRHY(0.996)Y(0.996)S(0.623)IT(0.529)INY(0.854)RK	WT_NT-WT_EGCG	-0.429726	0.479455	-0.896281	5	0.411174	0.91426
O35607_LNINS(0.076)S(0.924)PDEHEPLLR	WT_NT-WT_EGCG	-0.0112313	0.244731	-0.0458923	5	0.965173	0.988266
O35607_LNINS(0.964)S(0.036)PDEHEPLLR	WT_NT-WT_EGCG	-0.133541	0.226509	-0.589564	4	0.587174	0.93876
O35609_KLS(0.999)PT(0.001)EPR	WT_NT-WT_EGCG	2.18018	1.60945	1.35461	7	0.217634	0.91426
O35621_TVGHSVVS(1)PQDTVQR	WT_NT-WT_EGCG	0.418776	0.427347	0.979943	5	0.372118	0.91426
O35737_HTGPNS(1)PDTANDGFVR	WT_NT-WT_EGCG	-0.0356139	0.17395	-0.204736	6	0.844547	0.96299
O35927_ALQS(1)PEHHIDPIYEDR	WT_NT-WT_EGCG	0.0482038	0.331213	0.145537	6	0.889053	0.971528
O35927_GGS(1)PLTT(0.107)T(0.652)QGGS(0.24)PT(0.001)K	WT_NT-WT_EGCG	0.158908	0.0779076	2.0397	7	0.0807487	0.91426
O35927_GGS(1)PLTTT(0.002)QGGS(0.977)PT(0.022)K	WT_NT-WT_EGCG	0.0994322	0.489253	0.203233	7	0.844734	0.96299
O35954_S(0.011)S(0.011)T(0.011)EARPGT(0.209)S(0.072)T(0.072)AGT(0.612)PDGPEAPPGPDAS(1)PDASFGK	WT_NT-WT_EGCG	0.193339	0.430062	0.449561	6	0.668811	0.953197
O54724_ATEEPSGT(0.031)GS(0.969)DELIK	WT_NT-WT_EGCG	-0.522754	0.591493	-0.883787	4	0.426732	0.91426
O54724_LPAKLS(0.999)VS(0.001)K	WT_NT-WT_EGCG	-0.0504263	0.229665	-0.219564	6	0.83349	0.96299
O54774_HSS(1)LPTESDEDIAPAQR	WT_NT-WT_EGCG	-0.193203	0.267221	-0.723008	6	0.496879	0.924568
O54774_HSSLPTES(1)DEDIAPAQR	WT_NT-WT_EGCG	-1.4143	0.838488	-1.68673	7	0.135517	0.91426
O54774_VDIITEEMPENALPS(1)DEDDK	WT_NT-WT_EGCG	-0.48227	0.671253	-0.718462	6	0.499481	0.924568
O54781_AADLEDT(0.002)T(0.998)EEETAK	WT_NT-WT_EGCG	0.0199103	0.240706	0.0827162	5	0.937287	0.981627
O54829_S(0.033)HS(0.965)PT(0.001)HTPTPETK	WT_NT-WT_EGCG	-3.39764	0.395574	-8.58915	5	0.000352746	0.812726
O54916_S(0.001)HS(0.003)GT(0.11)S(0.841)PDNT(0.044)APPPPPPRPQPSHSR	WT_NT-WT_EGCG	-0.503151	0.364404	-1.38075	5	0.225886	0.91426
O54991_DQNLPQILEES(0.001)RS(0.999)E	WT_NT-WT_EGCG	-0.42998	0.481706	-0.892619	5	0.412955	0.91426
O55003_AEIDS(0.773)HS(0.227)FGEK	WT_NT-WT_EGCG	0.163172	0.34446	0.473703	4	0.660409	0.953197
O55003_NSTLS(1)EEDYIER	WT_NT-WT_EGCG	-0.0591265	0.0845213	-0.699545	4	0.522756	0.929689
O55017_IGS(1)DPYLGQR	WT_NT-WT_EGCG	0.142486	0.41409	0.344094	5	0.744774	0.96299
O55022_EGEEPTVYS(1)DDEEPKDETAR	WT_NT-WT_EGCG	-1.74823	1.11122	-1.57326	7	0.159658	0.91426
O55023_S(0.222)S(0.778)PADLVTVTDQK	WT_NT-WT_EGCG	0.111006	0.363989	0.30497	5	0.772676	0.96299
O55023_S(0.741)S(0.259)PADLVTVTDQK	WT_NT-WT_EGCG	-0.255614	0.46374	-0.551202	5	0.60522	0.940969
O55028_S(0.959)T(0.04)S(0.001)ATDTHHVELAR	WT_NT-WT_EGCG	0.0239455	0.316429	0.0756741	5	0.942613	0.982399
O55091_TEEVEVES(1)EEDPILEHPPENPVK	WT_NT-WT_EGCG	-0.277616	0.533776	-0.5201	5	0.625193	0.941672
O55131_IYEFPET(1)DDEEENK	WT_NT-WT_EGCG	-0.247358	0.231959	-1.06639	7	0.321642	0.91426
O55131_S(1)PLAQMEEERR	WT_NT-WT_EGCG	-0.205404	0.362881	-0.566035	5	0.595829	0.93876
O55143_EFDELSPS(1)AQR	WT_NT-WT_EGCG	-0.154905	0.267345	-0.579418	7	0.580467	0.93876
O70161_RT(0.095)QS(0.853)S(0.052)GQDGRPQEEPHAEDLQK	WT_NT-WT_EGCG	0.197007	0.223217	0.88258	6	0.411425	0.91426
O70161_SWVYSPLHYSARPAS(0.999)DGES(0.001)DT	WT_NT-WT_EGCG	-0.633939	1.05516	-0.600798	4	0.580359	0.93876
O70166_DAS(1)LEELQK	WT_NT-WT_EGCG	-0.215479	0.298888	-0.720936	7	0.494316	0.922916
O70166_SPSDLS(1)PESPVLSSPPK	WT_NT-WT_EGCG	-1.00636	0.433482	-2.32158	5	0.0679202	0.91426
O70166_SPSDLSPES(0.997)PVLS(0.953)S(0.05)PPK	WT_NT-WT_EGCG	-1.82053	1.02919	-1.76889	4	0.151635	0.91426
O70166_SPSDLSPES(1)PVLSSPPK	WT_NT-WT_EGCG	-0.148762	0.390088	-0.381354	7	0.714251	0.958226
O70251_YGPS(0.006)S(0.994)VEDTTGSGAADAK	WT_NT-WT_EGCG	0.140298	0.222027	0.631897	6	0.550756	0.934455
O70310_SGLS(1)PANDTGAK	WT_NT-WT_EGCG	0.577043	0.266525	2.16506	7	0.0671047	0.91426
O70343_ARYSECSGTQGSHS(0.998)T(0.002)K	WT_NT-WT_EGCG	-0.899616	0.406153	-2.21497	4	0.0911208	0.91426
O70405_SPLPPILGS(0.998)PT(0.002)K	WT_NT-WT_EGCG	-0.106528	0.400827	-0.265771	3	0.807633	0.96299
O70439_EFGSLPT(0.677)T(0.316)PS(0.007)EQR	WT_NT-WT_EGCG	-0.300503	0.268678	-1.11845	5	0.314211	0.91426
O70439_TLNQLGT(1)PQDSPELR	WT_NT-WT_EGCG	0.141667	0.210014	0.67456	6	0.52508	0.929689
O88196_RNS(0.993)DS(0.007)AGPFAVPDHLR	WT_NT-WT_EGCG	0.245893	0.279996	0.878201	5	0.420026	0.91426
O88207_GEAGPS(1)GAAGPPGPKGPPGDDGPK	WT_NT-WT_EGCG	0.224804	0.285553	0.787258	6	0.461088	0.91426
O88343_IS(0.008)ENYS(0.992)DKS(1)DVENADESSSSILK	WT_NT-WT_EGCG	-0.155967	0.983187	-0.158634	4	0.881644	0.969598
O88343_ISENYS(1)DK	WT_NT-WT_EGCG	-0.362262	0.7706	-0.470104	4	0.662766	0.953197
O88447_KYDDDIS(1)PSEDK	WT_NT-WT_EGCG	0.067892	0.101819	0.666792	6	0.529697	0.929689
O88447_VDS(1)PTVTTTLK	WT_NT-WT_EGCG	0.0336018	0.348583	0.0963953	7	0.925908	0.979604
O88454_EQPLLPSSLPAPPAVVEPAGRPGS(1)PAPAEK	WT_NT-WT_EGCG	-0.625799	0.369831	-1.69212	5	0.151407	0.91426
O88485_ANRADS(1)EEEGAVELAA	WT_NT-WT_EGCG	-0.53352	0.370632	-1.43949	7	0.193191	0.91426
O88485_ETQTPLAT(0.002)HQS(0.998)EEDEEDEEMVEPK	WT_NT-WT_EGCG	-0.273891	0.578557	-0.473403	5	0.655874	0.951106
O88485_KEPVQDDS(1)DLDRK	WT_NT-WT_EGCG	0.635998	0.718945	0.884627	5	0.416863	0.91426
O88532_RRDS(1)DGVDGFEAEGKK	WT_NT-WT_EGCG	0.200434	0.261752	0.765739	6	0.472869	0.917853
O88587_AVYQGPGS(0.001)S(0.999)PVK	WT_NT-WT_EGCG	-0.189407	0.19942	-0.949788	7	0.373851	0.91426
O88643_YMS(1)FTDK	WT_NT-WT_EGCG	0.261315	0.165703	1.57701	6	0.165867	0.91426
O88703_DS(0.035)AS(0.965)PGAASGLDPLDSAR	WT_NT-WT_EGCG	-0.281012	0.382999	-0.733715	6	0.490786	0.921575
O88703_GAASGPSAAEEAGS(1)EEAGPAGEPR	WT_NT-WT_EGCG	-0.076447	0.185403	-0.412329	7	0.692433	0.954596
O88703_PLVGPLALGS(1)PR	WT_NT-WT_EGCG	-0.863269	0.456614	-1.89059	7	0.100589	0.91426
O88703_RAPPGPLPPAAS(1)PGPPAAS(1)PPAAPS(0.944)S(0.056)PR	WT_NT-WT_EGCG	-0.625418	0.56816	-1.10078	4	0.332782	0.91426
O88703_RAPPGPLPPAASPGPPAAS(0.999)PPAAPS(0.087)S(0.914)PR	WT_NT-WT_EGCG	-0.329796	0.302874	-1.08889	6	0.317994	0.91426
O88703_RAPPGPLPPAASPGPPAAS(1)PPAAPS(0.299)S(0.701)PR	WT_NT-WT_EGCG	-0.105255	0.357439	-0.294469	6	0.778322	0.96299
O88704_KNS(1)ILLQK	WT_NT-WT_EGCG	0.0522974	0.442147	0.11828	3	0.913321	0.973667
O88704_VDGGGGEEPAGS(1)FEDAEGPRR	WT_NT-WT_EGCG	0.415841	0.23296	1.78503	5	0.134322	0.91426
O88705_GPLPLS(1)PDSPATLLAR	WT_NT-WT_EGCG	-0.629299	0.301079	-2.09015	6	0.0815818	0.91426
O88737_DACEPES(1)GPDPSTVR	WT_NT-WT_EGCG	-0.00387315	0.394354	-0.00982149	5	0.992544	0.998075
O88737_FS(1)PIEEAK	WT_NT-WT_EGCG	-0.0419002	0.29714	-0.141012	6	0.892476	0.971528
O88737_GEEES(1)EEDSYDPR	WT_NT-WT_EGCG	0.49386	0.450587	1.09604	5	0.323025	0.91426
O88737_GYSYFT(0.001)GS(0.033)S(0.964)PPLS(0.001)PSTPSESPTFSPGK	WT_NT-WT_EGCG	-0.778257	1.21337	-0.641402	6	0.544968	0.934455
O88737_IADSSVQT(1)DDEEGEGR	WT_NT-WT_EGCG	0.0811204	0.285638	0.283998	6	0.785958	0.96299
O88737_LHS(0.002)S(0.998)PVSSTLTSK	WT_NT-WT_EGCG	0.425644	0.543346	0.783376	6	0.463198	0.91426
O88737_PLS(0.999)PT(0.001)AEESAK	WT_NT-WT_EGCG	-0.256096	0.398454	-0.642724	7	0.540875	0.934455
O88737_S(0.004)QAS(0.011)EEES(0.985)PVS(1)PLGRPR	WT_NT-WT_EGCG	0.366033	0.215292	1.70017	4	0.164322	0.91426
O88737_S(0.006)LS(0.994)DPKPLSPTAEESAK	WT_NT-WT_EGCG	-0.566121	0.642078	-0.881702	7	0.407192	0.91426
O88737_S(0.649)LS(0.351)DPKPLS(0.9)PT(0.1)AEESAK	WT_NT-WT_EGCG	0.0460382	0.361094	0.127497	6	0.902713	0.971528
O88737_SQAS(1)EEESPVSPLGR	WT_NT-WT_EGCG	0.149752	0.52038	0.287775	5	0.785066	0.96299
O88737_SQASEEESPVS(1)PLGR	WT_NT-WT_EGCG	0.798589	0.370661	2.1545	6	0.0746412	0.91426
O88737_SRGEHSSTLPASTPSYTSGT(0.001)S(0.001)PT(0.001)S(0.001)LS(0.01)S(0.01)LEEDS(0.041)DS(0.581)S(0.178)PS(0.178)RR	WT_NT-WT_EGCG	-0.740567	0.419079	-1.76713	4	0.151947	0.91426
O88746_GDLSQHATPLPTPAVLPGDS(0.993)PIT(0.007)PTPEQIGK	WT_NT-WT_EGCG	-0.799263	0.833383	-0.959059	6	0.374565	0.91426
O88746_GLEFPMTDLDMLS(0.999)PIHT(0.001)PQR	WT_NT-WT_EGCG	0.18032	0.640122	0.281696	4	0.79215	0.96299
O88746_LPNLAS(0.105)PS(0.894)AEGPPRPSPGTAPR	WT_NT-WT_EGCG	0.434572	0.620223	0.700671	4	0.522124	0.929689
O88874_KPS(1)PQPS(1)PPR	WT_NT-WT_EGCG	0.352669	0.917211	0.384501	4	0.720175	0.958226
O88910_TTGTLPS(1)PQNFK	WT_NT-WT_EGCG	0.470617	0.252879	1.86104	6	0.112062	0.91426
O88935_ASTAAPVASPAAPS(0.998)PGS(0.001)SGGGGFFSSLSNAVK	WT_NT-WT_EGCG	-1.71279	1.03836	-1.64951	6	0.150137	0.91426
O88935_DAS(1)PGRGSHSQSSSPGALTLGR	WT_NT-WT_EGCG	0.00161477	0.197096	0.00819283	6	0.993729	0.998075
O88935_GS(0.01)HS(0.986)QS(0.005)S(0.578)S(0.42)PGALTLGR	WT_NT-WT_EGCG	-0.559119	0.674943	-0.828395	3	0.468197	0.91426
O88935_GS(0.997)HS(0.003)QS(0.074)S(0.227)S(0.699)PGALT(0.001)LGR	WT_NT-WT_EGCG	0.262482	1.39131	0.188658	6	0.85658	0.96299
O88935_GSHSQSS(0.018)S(0.982)PGALTLGR	WT_NT-WT_EGCG	0.677699	1.12757	0.601026	5	0.574028	0.93876
O88935_GSHSQSS(0.941)S(0.059)PGALTLGR	WT_NT-WT_EGCG	-1.11177	1.14137	-0.974065	7	0.362474	0.91426
O88935_LPS(0.002)PT(0.004)AAPQQS(0.806)AS(0.162)QAT(0.026)PVTQGQGR	WT_NT-WT_EGCG	0.0581179	0.492288	0.118057	4	0.911714	0.973667
O88935_PQPPPPPPS(0.005)AAS(0.995)PGATPGSATASAER	WT_NT-WT_EGCG	0.890323	0.367964	2.41959	5	0.0601478	0.91426
O88935_PVAGGPGAPPAARPPAS(1)PS(1)PQR	WT_NT-WT_EGCG	-0.395796	0.887717	-0.445858	7	0.669164	0.953197
O88935_S(0.123)QS(0.874)LT(0.003)NAFNLPEPAPPRPSLSQDEVK	WT_NT-WT_EGCG	0.0416137	1.10063	0.037809	6	0.971067	0.991288
O89079_APPVPGAVSGGS(1)GEVDELFDVK	WT_NT-WT_EGCG	-1.10335	0.834837	-1.32163	5	0.24353	0.91426
O89084_LVHT(0.946)GS(0.054)LNINVPR	WT_NT-WT_EGCG	-0.190679	0.203641	-0.936352	3	0.418167	0.91426
P02088_VITAFNDGLNHLDS(1)LK	WT_NT-WT_EGCG	-0.991018	0.755551	-1.31165	6	0.237589	0.91426
P02664_T(0.218)VMT(0.782)EESKNIQDYMNK	WT_NT-WT_EGCG	-0.165531	0.558852	-0.296199	5	0.778986	0.96299
P04370_NIVTPRT(1)PPPSQGK	WT_NT-WT_EGCG	0.507299	0.976075	0.519733	6	0.621859	0.941672
P04370_TTHYGS(1)LPQK	WT_NT-WT_EGCG	0.526566	0.312654	1.68418	3	0.190735	0.91426
P05063_GILAADES(1)VGSMAK	WT_NT-WT_EGCG	-0.833622	0.316056	-2.63758	5	0.0461105	0.91426
P05063_GILAADESVGS(1)MAK	WT_NT-WT_EGCG	-0.294813	0.259604	-1.13563	6	0.29943	0.91426
P05063_RLS(1)QIGVENTEENRR	WT_NT-WT_EGCG	-0.454523	0.464085	-0.979396	5	0.372363	0.91426
P05064_GILAADES(0.935)T(0.064)GSIAK	WT_NT-WT_EGCG	-1.43004	1.00056	-1.42924	7	0.196006	0.91426
P05064_GILAADESTGS(1)IAK	WT_NT-WT_EGCG	-0.656406	0.492172	-1.33369	7	0.224063	0.91426
P05064_LQS(1)IGTENTEENR	WT_NT-WT_EGCG	-0.535608	0.499164	-1.07301	3	0.361901	0.91426
P05480_LFGGFNSSDTVTS(1)PQR	WT_NT-WT_EGCG	-0.0866796	0.196066	-0.442094	5	0.676889	0.954596
P05480_S(1)LEPSENVHGAGGAFPASQTPSK	WT_NT-WT_EGCG	-0.414783	0.870529	-0.476473	7	0.648251	0.950569
P06837_AAQPPTETAES(0.04)S(0.96)QAEEEK	WT_NT-WT_EGCG	-0.0728484	0.244354	-0.298127	5	0.777597	0.96299
P06837_KEGDGS(0.058)AT(0.933)T(0.01)DAAPAT(0.241)S(0.759)PK	WT_NT-WT_EGCG	0.75116	0.897214	0.837213	4	0.449578	0.91426
P06837_KEGDGS(0.995)AT(0.003)T(0.002)DAAPAT(0.962)S(0.038)PK	WT_NT-WT_EGCG	0.379306	1.21697	0.311681	4	0.770853	0.96299
P06837_KEGDGS(1)ATTDAAPAT(0.87)S(0.13)PK	WT_NT-WT_EGCG	0.321769	0.855776	0.375997	7	0.718055	0.958226
P06837_KEGDGSATTDAAPATS(1)PK	WT_NT-WT_EGCG	0.0462879	0.114816	0.403148	7	0.698869	0.954596
P06837_QADVPAAVTDAAATT(1)PAAEDAATK	WT_NT-WT_EGCG	-0.0499413	0.257151	-0.19421	7	0.851527	0.96299
P07901_ES(1)DDKPEIEDVGSDEEEEEKK	WT_NT-WT_EGCG	-0.170459	0.322995	-0.527745	4	0.625595	0.941672
P07901_EVS(1)DDEAEEKEEKEEEK	WT_NT-WT_EGCG	-1.29068	1.01755	-1.26842	7	0.245202	0.91426
P07901_PEIEDVGS(1)DEEEEEKK	WT_NT-WT_EGCG	-0.775004	0.639559	-1.21178	7	0.264909	0.91426
P08226_NEVHTMLGQS(0.988)T(0.011)EEIR	WT_NT-WT_EGCG	-0.141726	0.36781	-0.385323	5	0.715846	0.958226
P08551_DEPPS(1)EGEAEEEEK	WT_NT-WT_EGCG	-0.447494	0.364337	-1.22824	7	0.259046	0.91426
P08553_AEEEGGS(1)EEEGSDRSPQESK	WT_NT-WT_EGCG	0.172055	2.28151	0.0754131	6	0.942338	0.982399
P08553_EKAEEEGGSEEEGS(0.002)DRS(0.998)PQESK	WT_NT-WT_EGCG	2.70835	2.38536	1.1354	6	0.299517	0.91426
P08553_GVVTNGLDVS(1)PAEEK	WT_NT-WT_EGCG	-0.0631081	0.184992	-0.34114	7	0.743009	0.96299
P08553_S(1)PMPKS(1)PVEEVKPKPEAK	WT_NT-WT_EGCG	0.717089	0.751213	0.954575	6	0.376653	0.91426
P08553_S(1)PVEEVKPKPEAK	WT_NT-WT_EGCG	-0.500521	0.656488	-0.762423	7	0.470713	0.9155
P08553_S(1)PVKS(1)PEAKEEEEEGEK	WT_NT-WT_EGCG	-0.998999	0.878088	-1.1377	7	0.292684	0.91426
P08553_VSGS(1)PSSGFR	WT_NT-WT_EGCG	0.00765931	0.195572	0.0391637	7	0.969853	0.991288
P09405_GLS(1)EDTTEETLK	WT_NT-WT_EGCG	-0.988565	0.232715	-4.24797	5	0.00810754	0.91426
P09411_ALES(1)PERPFLAILGGAK	WT_NT-WT_EGCG	-0.910014	1.50207	-0.60584	6	0.566818	0.93876
P09470_GPQFGS(1)EVELR	WT_NT-WT_EGCG	-0.341362	0.306354	-1.11427	6	0.307796	0.91426
P09528_T(0.002)T(0.002)AS(0.968)PS(0.029)QVR	WT_NT-WT_EGCG	0.212615	0.219422	0.968981	6	0.369976	0.91426
P0C7L0_AQLVS(1)PPAPPTK	WT_NT-WT_EGCG	0.0290539	0.170232	0.170672	6	0.870092	0.964079
P0C7M9_PRS(1)PAEAEAR	WT_NT-WT_EGCG	-0.29262	0.141325	-2.07055	6	0.0838237	0.91426
P0C913_DTTEDS(0.999)IT(0.001)EDDK	WT_NT-WT_EGCG	0.214662	0.411529	0.521619	5	0.624208	0.941672
P10518_DAAQS(0.001)S(0.999)PAFGDR	WT_NT-WT_EGCG	-0.174466	0.464392	-0.375687	6	0.720073	0.958226
P10518_DAAQS(0.646)S(0.354)PAFGDRR	WT_NT-WT_EGCG	-0.505412	0.385471	-1.31116	5	0.246788	0.91426
P10637_IGS(0.993)T(0.007)ENLK	WT_NT-WT_EGCG	-0.445769	0.998866	-0.446275	7	0.668877	0.953197
P10637_S(0.001)GYS(0.246)S(0.753)PGS(1)PGTPGSR	WT_NT-WT_EGCG	0.502696	1.5678	0.320638	7	0.757845	0.96299
P10637_S(0.002)GYS(0.958)S(0.047)PGS(0.992)PGT(0.999)PGSR	WT_NT-WT_EGCG	-2.20421	1.37838	-1.59913	6	0.160907	0.91426
P10637_S(0.005)GERS(0.987)GY(0.024)S(0.061)S(0.922)PGSPGTPGSR	WT_NT-WT_EGCG	0.606849	0.642803	0.944067	4	0.398591	0.91426
P10637_S(0.074)GY(0.004)S(0.957)S(0.957)PGS(0.006)PGTPGSR	WT_NT-WT_EGCG	2.2202	1.58527	1.40052	5	0.220259	0.91426
P10637_S(0.742)RT(0.246)PS(0.012)LPT(1)PPTREPK	WT_NT-WT_EGCG	-1.72851	1.47943	-1.16836	5	0.295333	0.91426
P10637_S(0.875)RT(0.125)PS(0.076)LPT(0.923)PPT(0.001)REPK	WT_NT-WT_EGCG	0.406483	0.287448	1.41411	6	0.207061	0.91426
P10637_S(1)PVVS(0.002)GDT(0.652)S(0.346)PR	WT_NT-WT_EGCG	-0.83244	0.963378	-0.864085	7	0.416165	0.91426
P10637_SPVVS(1)GDT(0.003)S(0.997)PR	WT_NT-WT_EGCG	-0.241954	1.32256	-0.182944	7	0.860028	0.96299
P10637_SPVVS(1)GDT(0.125)S(0.875)PR	WT_NT-WT_EGCG	0.0973725	0.267635	0.363826	7	0.726728	0.960481
P10637_T(0.001)PS(0.999)LPTPPTR	WT_NT-WT_EGCG	-0.207648	0.368374	-0.563689	7	0.590559	0.93876
P10637_T(1)PPGSGEPPK	WT_NT-WT_EGCG	1.38898	1.17251	1.18462	7	0.274823	0.91426
P10637_TDHGAEIVY(0.01)KS(0.99)PVVS(0.997)GDT(0.98)S(0.023)PR	WT_NT-WT_EGCG	-0.229565	2.96426	-0.0774443	5	0.941274	0.982199
P10637_VAVVRT(1)PPK	WT_NT-WT_EGCG	-1.94828	0.547951	-3.55557	7	0.00927431	0.91426
P10637_VAVVRT(1)PPKS(0.003)PS(0.989)AS(0.009)K	WT_NT-WT_EGCG	-0.344297	0.619641	-0.555639	6	0.598549	0.93876
P10711_KKEPAISSQNS(1)PEAR	WT_NT-WT_EGCG	-0.131084	0.232572	-0.563628	6	0.593431	0.93876
P10711_LLDGPS(0.412)T(0.588)DKDPEEK	WT_NT-WT_EGCG	-0.309671	0.508614	-0.608853	5	0.569221	0.93876
P11499_EIS(1)DDEAEEEKGEKEEEDKEDEEK	WT_NT-WT_EGCG	0.0526989	0.281186	0.187417	7	0.856651	0.96299
P11499_IEDVGS(1)DEEDDS(1)GKDK	WT_NT-WT_EGCG	0.247655	0.21392	1.1577	6	0.290985	0.91426
P11499_PKIEDVGS(1)DEEDDSGK	WT_NT-WT_EGCG	0.0387181	0.184493	0.209862	7	0.839753	0.96299
P11627_DET(0.003)FGEY(0.064)RS(0.897)LES(0.036)DNEEK	WT_NT-WT_EGCG	0.128429	0.603246	0.212896	4	0.841818	0.96299
P11798_ES(0.999)S(0.001)ES(0.949)T(0.048)NT(0.003)T(0.001)IEDEDTK	WT_NT-WT_EGCG	0.709475	1.59752	0.44411	7	0.670368	0.953197
P11798_ESSES(0.995)T(0.005)NTTIEDEDTK	WT_NT-WT_EGCG	-0.880174	1.00192	-0.878488	7	0.408819	0.91426
P11798_ESSEST(0.001)NT(0.999)T(1)IEDEDTK	WT_NT-WT_EGCG	2.64535	1.83866	1.43873	6	0.200278	0.91426
P11798_KNDGVKES(0.996)S(0.988)ES(0.011)T(0.006)NTTIEDEDTK	WT_NT-WT_EGCG	-0.0762628	1.38381	-0.0551106	7	0.95759	0.988266
P11798_S(0.003)T(0.997)VASCMHR	WT_NT-WT_EGCG	0.206942	1.18674	0.174378	7	0.866505	0.96299
P11798_S(0.957)T(0.043)VASCMHR	WT_NT-WT_EGCG	-0.198335	1.62728	-0.121881	6	0.906973	0.973091
P12367_MFGS(1)NLDLMDPGQ	WT_NT-WT_EGCG	-1.16392	0.482738	-2.41107	4	0.0734695	0.91426
P12657_SQPGAEGS(0.002)PES(0.998)PPGR	WT_NT-WT_EGCG	0.36458	0.190206	1.91677	6	0.10373	0.91426
P12849_ASPSCFHS(1)EDEDSLK	WT_NT-WT_EGCG	0.558401	0.412118	1.35496	3	0.268433	0.91426
P12961_SVPHFS(1)EEEK	WT_NT-WT_EGCG	-0.137617	0.435984	-0.315647	6	0.762961	0.96299
P13595_AAFS(1)KDES(1)KEPIVEVR	WT_NT-WT_EGCG	-0.0616763	0.213339	-0.2891	5	0.784108	0.96299
P13595_AS(0.994)PAPT(0.006)PTPAGAASPLAAVAAPATDAPQAK	WT_NT-WT_EGCG	1.06664	0.534336	1.99619	5	0.102437	0.91426
P13595_ASPAPTPTPAGAAS(1)PLAAVAAPATDAPQAK	WT_NT-WT_EGCG	0.566774	1.17098	0.484018	6	0.645532	0.950355
P13595_DES(1)KEPIVEVR	WT_NT-WT_EGCG	-0.957213	0.873977	-1.09524	7	0.309659	0.91426
P13595_GVTAS(0.022)S(0.075)S(0.857)S(0.045)PASAPK	WT_NT-WT_EGCG	-2.08046	3.40018	-0.611867	4	0.573695	0.93876
P13595_GVTASS(0.016)S(0.053)S(0.931)PAS(0.001)APK	WT_NT-WT_EGCG	1.92426	2.73883	0.702584	5	0.513668	0.929689
P13595_MDEGNFKT(1)PDIDLAK	WT_NT-WT_EGCG	-0.0694659	0.353975	-0.196245	6	0.850896	0.96299
P13595_NPPEAATAPAS(1)PK	WT_NT-WT_EGCG	-0.0992386	0.159921	-0.620546	7	0.554556	0.936728
P14152_KLS(0.998)S(0.001)AMSAAK	WT_NT-WT_EGCG	0.724825	0.682986	1.06126	5	0.337121	0.91426
P14439_FFFIAVLMS(0.964)S(0.036)QK	WT_NT-WT_EGCG	0.381615	0.396584	0.962257	5	0.380114	0.91426
P14873_ADS(0.999)RES(0.001)LKPATK	WT_NT-WT_EGCG	1.61536	0.644826	2.50512	6	0.0462072	0.91426
P14873_AS(0.134)LS(0.866)PMDEPVPDSES(1)PVEK	WT_NT-WT_EGCG	-0.260354	0.220138	-1.18268	7	0.275543	0.91426
P14873_ASLS(1)PMDEPVPDSESPVEK	WT_NT-WT_EGCG	0.117507	0.570825	0.205855	7	0.842763	0.96299
P14873_ASLSPMDEPVPDS(0.982)ES(0.018)PVEK	WT_NT-WT_EGCG	0.628503	0.441711	1.42288	6	0.20462	0.91426
P14873_DLTGQVPT(1)PPVK	WT_NT-WT_EGCG	-0.201544	0.343167	-0.587307	6	0.578413	0.93876
P14873_DVMSDETNNEETES(1)PSQEFVNITK	WT_NT-WT_EGCG	-1.18164	0.738635	-1.59977	7	0.153683	0.91426
P14873_DVSDERLS(1)PAK	WT_NT-WT_EGCG	-0.0870122	0.5227	-0.166467	7	0.872496	0.964079
P14873_DYNASAST(0.01)IS(0.975)PPS(0.01)S(0.003)MEEDK	WT_NT-WT_EGCG	-0.177832	0.246432	-0.721628	5	0.502848	0.926574
P14873_EECPRPMSISPPDFS(1)PK	WT_NT-WT_EGCG	-0.163173	0.26755	-0.609879	6	0.56431	0.93876
P14873_ES(0.016)S(0.984)PLYSPGFSDSTSAAK	WT_NT-WT_EGCG	0.0250933	0.312997	0.0801712	5	0.939211	0.981627
P14873_ES(0.848)S(0.152)PLYSPGFSDSTSAAK	WT_NT-WT_EGCG	0.296298	1.39078	0.213045	4	0.84171	0.96299
P14873_ESSPLYS(1)PGFSDSTSAAK	WT_NT-WT_EGCG	0.59338	0.544704	1.08936	7	0.312069	0.91426
P14873_EVSSKEEQS(1)PVK	WT_NT-WT_EGCG	-0.66672	2.15851	-0.30888	4	0.772832	0.96299
P14873_GEAEQS(1)EEEGEEEDKAEDAR	WT_NT-WT_EGCG	0.851839	1.74778	0.487383	7	0.640879	0.947292
P14873_GS(0.05)AES(0.941)PDEGIT(0.003)T(0.003)T(0.001)EGEGECEQTPEELEPVEK	WT_NT-WT_EGCG	-1.30127	0.546759	-2.37997	3	0.0976203	0.91426
P14873_GSAESPDEGITTTEGEGECEQT(1)PEELEPVEK	WT_NT-WT_EGCG	-0.681294	0.861148	-0.791146	3	0.486637	0.920603
P14873_HSPTEDDES(1)AKAEADVHLK	WT_NT-WT_EGCG	0.781808	0.925723	0.844538	5	0.436902	0.91426
P14873_IAELEEERS(1)QGSTSNSDWMK	WT_NT-WT_EGCG	-0.330822	0.644537	-0.513271	6	0.626107	0.941672
P14873_LGGDVS(1)PTQIDVSQFGSFK	WT_NT-WT_EGCG	-2.99328	1.24614	-2.40204	7	0.0473238	0.91426
P14873_LSPAKS(1)PS(0.012)LS(0.789)PS(0.199)PPS(1)PIEK	WT_NT-WT_EGCG	1.06483	0.735817	1.44714	4	0.221411	0.91426
P14873_MSIS(1)EGTVSDK	WT_NT-WT_EGCG	0.0575043	0.22975	0.250291	6	0.810712	0.96299
P14873_MSISEGTVS(1)DK	WT_NT-WT_EGCG	-0.661934	0.422988	-1.5649	7	0.161585	0.91426
P14873_PLAAS(1)PKPGALK	WT_NT-WT_EGCG	-0.620225	0.796027	-0.779151	7	0.461414	0.91426
P14873_QGFPDRES(1)PVSDLTSTGLYQDK	WT_NT-WT_EGCG	-0.0183566	0.407513	-0.0450455	6	0.965533	0.988266
P14873_RES(1)VVS(1)GDDRAEEDMDDVLEK	WT_NT-WT_EGCG	-0.244183	0.617697	-0.395312	7	0.704382	0.955188
P14873_S(0.5)VS(0.5)PGVTQAVVEEHCAS(1)PEEK	WT_NT-WT_EGCG	-1.17523	0.876269	-1.34117	7	0.221747	0.91426
P14873_S(0.941)S(0.059)HLPTEVTEK	WT_NT-WT_EGCG	1.22318	0.649334	1.88375	5	0.118306	0.91426
P14873_S(1)PCDSGYSYETIEK	WT_NT-WT_EGCG	0.435196	0.315016	1.38151	5	0.225668	0.91426
P14873_S(1)PDTSAYCYETMEK	WT_NT-WT_EGCG	-0.0598906	0.423939	-0.141272	7	0.891635	0.971528
P14873_SDIS(1)PLT(1)PR	WT_NT-WT_EGCG	-0.0707416	0.365375	-0.193614	7	0.851977	0.96299
P14873_SLMS(1)S(1)PEDLTK	WT_NT-WT_EGCG	-0.362186	0.426292	-0.84962	7	0.423639	0.91426
P14873_SPSLS(1)PS(0.001)PPS(0.999)PIEK	WT_NT-WT_EGCG	0.444151	0.450246	0.986464	7	0.356768	0.91426
P14873_SPSLS(1)PSPPS(1)PIEK	WT_NT-WT_EGCG	0.348272	0.78356	0.444474	7	0.670117	0.953197
P14873_SPSLSPS(0.992)PPS(0.008)PIEK	WT_NT-WT_EGCG	0.734719	1.68273	0.436623	6	0.677659	0.954596
P14873_SQGS(0.007)T(0.841)S(0.095)NS(0.057)DWMK	WT_NT-WT_EGCG	0.679007	0.763763	0.889029	3	0.439477	0.91426
P14873_T(1)PEDGGYTCEITEK	WT_NT-WT_EGCG	-0.611662	0.520712	-1.17466	4	0.305285	0.91426
P14873_T(1)PEEGGYSYEISEK	WT_NT-WT_EGCG	-0.300102	0.332776	-0.901812	5	0.408495	0.91426
P14873_TLEVVS(0.995)PS(0.016)QS(0.04)VT(0.174)GS(0.588)AGHT(0.126)PY(0.025)Y(0.025)QS(0.009)PT(0.003)DEK	WT_NT-WT_EGCG	-1.27766	0.871617	-1.46585	7	0.186115	0.91426
P14873_VLS(1)PLRS(1)PPLLGSESPYEDFLSADSK	WT_NT-WT_EGCG	-0.777651	1.42901	-0.544189	5	0.60969	0.941672
P14873_VQS(1)LEGEKLS(1)PK	WT_NT-WT_EGCG	-0.536241	0.688547	-0.7788	7	0.461608	0.91426
P15105_RPS(1)ANCDPYAVTEAIVR	WT_NT-WT_EGCG	0.00742606	0.442188	0.0167939	6	0.987146	0.997537
P16014_ADAHS(1)MELEEK	WT_NT-WT_EGCG	-0.870895	0.81254	-1.07182	7	0.319358	0.91426
P16014_EGVDDQESLRPSNQQAS(1)K	WT_NT-WT_EGCG	0.219857	0.434989	0.505431	6	0.631282	0.94385
P16014_HIEDS(1)GEKPNTFSNK	WT_NT-WT_EGCG	0.23715	0.406089	0.583985	6	0.580506	0.93876
P16014_WAS(0.028)S(0.972)REDAGAPVEDSQGQTK	WT_NT-WT_EGCG	0.00175595	0.376823	0.0046599	6	0.996433	0.998166
P16014_WAS(0.547)S(0.453)REDAGAPVEDSQGQTK	WT_NT-WT_EGCG	-0.266223	0.445217	-0.597962	4	0.582074	0.93876
P16014_WT(0.013)EGGGHS(0.987)REGVDDQESLRPSNQQASK	WT_NT-WT_EGCG	0.0434207	0.732724	0.0592593	4	0.955588	0.987298
P16054_GFS(1)YFGEDLMP	WT_NT-WT_EGCG	-1.07885	1.14201	-0.944693	6	0.381286	0.91426
P16054_LAAGAES(1)PQPAS(0.001)GNS(0.997)PS(0.002)EDDR	WT_NT-WT_EGCG	-0.136614	0.199078	-0.686233	7	0.514646	0.929689
P16054_LAAGAESPQPASGNS(1)PSEDDR	WT_NT-WT_EGCG	-0.0618642	1.23057	-0.0502727	7	0.961309	0.988266
P16054_S(1)APT(0.067)S(0.933)PCDQELK	WT_NT-WT_EGCG	0.307587	0.388738	0.791246	6	0.458927	0.91426
P16054_SAPT(0.001)S(0.999)PCDQELK	WT_NT-WT_EGCG	0.368986	0.338417	1.09033	7	0.311672	0.91426
P16283_ALPSVGLQSDQS(1)PQR	WT_NT-WT_EGCG	-0.524015	0.276108	-1.89786	6	0.106485	0.91426
P16283_FSIGS(1)DEDDSPGLPVK	WT_NT-WT_EGCG	-0.603398	0.602116	-1.00213	6	0.354969	0.91426
P16283_GS(1)PSGLAPILR	WT_NT-WT_EGCG	0.249113	0.308673	0.807043	6	0.450441	0.91426
P16330_HFIS(1)GDEPK	WT_NT-WT_EGCG	0.294451	0.224476	1.31172	5	0.24661	0.91426
P16388_TVMSGENADEAS(0.007)T(0.016)APGHPQDGS(0.913)Y(0.064)PR	WT_NT-WT_EGCG	0.62882	0.512348	1.22733	4	0.28699	0.91426
P16546_WRS(1)LQQLAEER	WT_NT-WT_EGCG	0.0732499	0.418106	0.175195	6	0.866689	0.96299
P17182_TIAPALVS(1)K	WT_NT-WT_EGCG	-0.0680688	0.125618	-0.54187	6	0.607428	0.940969
P17182_YDLDFKS(1)PDDPSR	WT_NT-WT_EGCG	-0.593147	0.761704	-0.778711	7	0.461657	0.91426
P17183_YDLDFKS(1)PADPSR	WT_NT-WT_EGCG	-0.0974509	0.273302	-0.356568	6	0.733619	0.96299
P17426_S(0.124)S(0.876)PPVQFSLLHSK	WT_NT-WT_EGCG	0.519018	0.577609	0.898562	3	0.435107	0.91426
P17751_IIYGGS(0.024)VT(0.972)GAT(0.004)CK	WT_NT-WT_EGCG	-0.113509	0.530641	-0.213909	4	0.841079	0.96299
P18572_RKPDQT(1)LDEDDPGAAPLK	WT_NT-WT_EGCG	0.0730517	0.32801	0.222712	3	0.838061	0.96299
P18581_NLS(1)LPFILHEK	WT_NT-WT_EGCG	-0.625043	0.617664	-1.01195	5	0.358	0.91426
P19096_DIMLAT(0.003)GKLS(0.997)PDAIPGK	WT_NT-WT_EGCG	-0.580032	0.711644	-0.815059	4	0.460784	0.91426
P19246_EDIKPPAEAKS(1)PEK	WT_NT-WT_EGCG	-1.04538	0.95722	-1.0921	7	0.310945	0.91426
P19246_EEEEGAAAT(0.001)S(0.999)PPAEEAASPEK	WT_NT-WT_EGCG	-0.0643367	0.283309	-0.227091	6	0.827893	0.96299
P19246_EEEEGAAAT(0.004)S(0.996)PPAEEAAS(1)PEK	WT_NT-WT_EGCG	0.43012	0.607527	0.707985	6	0.505514	0.926574
P19246_HPTDIRPPEQVKS(1)PAK	WT_NT-WT_EGCG	0.140275	0.375517	0.373552	6	0.721581	0.958226
P19246_IGFGPS(1)PFSLTEGLPK	WT_NT-WT_EGCG	-0.572655	0.36043	-1.58881	5	0.17297	0.91426
P19246_S(0.003)PGEAKS(0.997)PAEPKS(1)PAEAKS(1)PAEVK	WT_NT-WT_EGCG	-0.223778	0.237903	-0.940626	7	0.378214	0.91426
P19246_S(0.923)PS(0.224)EAKS(0.853)PAEAKS(1)PAEAKS(1)PAEAK	WT_NT-WT_EGCG	0.750418	2.44184	0.307317	7	0.767544	0.96299
P19246_S(0.976)PS(0.981)EAKS(0.053)PAEAKS(0.99)PAEAK	WT_NT-WT_EGCG	0.965854	1.09973	0.878267	5	0.419994	0.91426
P19246_S(1)PAEAKS(0.999)PAT(0.001)VK	WT_NT-WT_EGCG	-0.500459	1.12895	-0.443294	7	0.67093	0.953197
P19246_S(1)PAEAKS(1)PAAVKS(1)PGEAK	WT_NT-WT_EGCG	-0.672404	0.984242	-0.683169	5	0.524864	0.929689
P19246_S(1)PAEAKS(1)PAEAKS(1)PAEAKS(0.978)PAT(0.022)VK	WT_NT-WT_EGCG	-0.662076	0.515833	-1.28351	7	0.240167	0.91426
P19246_S(1)PAEAKS(1)PAEAKS(1)PAEAKS(1)PAEAK	WT_NT-WT_EGCG	0.809395	2.16989	0.373013	7	0.720178	0.958226
P19246_S(1)PAEAKS(1)PAEAKS(1)PAEAKS(1)PAEVK	WT_NT-WT_EGCG	1.25326	1.23842	1.01198	6	0.350604	0.91426
P19246_S(1)PAEAKS(1)PAEAKS(1)PAEVKS(1)PGEAK	WT_NT-WT_EGCG	0.503228	0.630728	0.797854	7	0.451168	0.91426
P19246_S(1)PAEAKS(1)PAEAKS(1)PATVK	WT_NT-WT_EGCG	-0.363279	1.07655	-0.337446	7	0.745673	0.96299
P19246_S(1)PAEAKS(1)PAEVKS(1)PGEAKS(1)PAEPK	WT_NT-WT_EGCG	0.315033	0.650167	0.484541	7	0.642795	0.947537
P19246_S(1)PAEPKS(0.996)PAT(0.018)VKS(0.986)PGEAK	WT_NT-WT_EGCG	0.204633	0.927484	0.220633	7	0.831675	0.96299
P19246_S(1)PAEVKS(1)PAEAKS(1)PAEVKS(1)PGEAK	WT_NT-WT_EGCG	-0.323329	0.489276	-0.660831	7	0.52986	0.929689
P19246_S(1)PAEVKS(1)PGEAKS(1)PAAVKS(1)PAEAK	WT_NT-WT_EGCG	-0.158114	0.42879	-0.368746	7	0.723217	0.959293
P19246_S(1)PAEVKS(1)PGEAKS(1)PAEPKS(1)PAEAK	WT_NT-WT_EGCG	0.681965	0.758128	0.899539	7	0.398253	0.91426
P19246_S(1)PATVKS(1)PGEAK	WT_NT-WT_EGCG	-0.268997	0.493936	-0.544598	7	0.602939	0.940536
P19246_S(1)PEAQT(1)PVQEEAK	WT_NT-WT_EGCG	-0.996256	0.787576	-1.26497	7	0.246365	0.91426
P19246_S(1)PGEAKS(0.999)PS(0.023)EAKS(0.977)PAEAK	WT_NT-WT_EGCG	0.735326	0.950655	0.773493	7	0.464545	0.91426
P19246_S(1)PGEAKS(1)PAAVKS(1)PAEAKS(1)PAAVK	WT_NT-WT_EGCG	-0.0195646	0.129693	-0.150852	7	0.884347	0.971065
P19246_S(1)PGEAKS(1)PAEAKS(1)PAEAKS(1)PIEVK	WT_NT-WT_EGCG	-0.108113	0.167287	-0.646272	7	0.538706	0.934455
P19246_S(1)PGEAKS(1)PAEPKS(1)PAEAKS(1)PAEVK	WT_NT-WT_EGCG	-0.98797	0.928591	-1.06395	7	0.322672	0.91426
P19246_S(1)PGEAKS(1)PGEAKS(1)PAEAKS(1)PGEAK	WT_NT-WT_EGCG	2.3524	0.648411	3.62795	5	0.0150931	0.91426
P19246_S(1)PGEAKS(1)PGEAKS(1)PAEPKS(1)PAEPK	WT_NT-WT_EGCG	0.579179	0.766441	0.755673	7	0.474501	0.919726
P19246_S(1)PGEAKS(1)PGEAKS(1)PGEAK	WT_NT-WT_EGCG	0.657818	1.14146	0.576295	7	0.582463	0.93876
P19246_S(1)PIEVKS(1)PEK	WT_NT-WT_EGCG	-0.403238	0.43437	-0.928327	7	0.384131	0.91426
P19246_S(1)PVKEEVKAKEPPK	WT_NT-WT_EGCG	1.5012	1.03145	1.45543	7	0.188885	0.91426
P19246_SPGEAKS(1)PAEPKS(1)PAEPKS(1)PAEAK	WT_NT-WT_EGCG	-0.266896	0.368847	-0.723594	7	0.492781	0.922916
P19246_SPGEAKS(1)PSEAKS(1)PAEAK	WT_NT-WT_EGCG	2.54277	1.49726	1.69828	6	0.140372	0.91426
P19246_TSVSS(0.002)VS(0.019)AS(0.978)PS(0.002)R	WT_NT-WT_EGCG	0.640904	0.531881	1.20498	6	0.273578	0.91426
P20357_APHWTSASLTEAAAHPHS(1)PEMK	WT_NT-WT_EGCG	0.240142	1.02165	0.235054	6	0.821984	0.96299
P20357_DGS(1)PDAPAT(1)PEKEEVAFSEYK	WT_NT-WT_EGCG	0.38057	0.322923	1.17852	7	0.277096	0.91426
P20357_EAS(1)PPTSADK	WT_NT-WT_EGCG	2.02452	1.93449	1.04654	5	0.343244	0.91426
P20357_EES(0.995)Y(0.001)ES(0.003)S(0.001)GEHESLTMESLKPDEGKK	WT_NT-WT_EGCG	0.666459	0.471532	1.41339	4	0.230424	0.91426
P20357_GLS(0.074)S(0.926)VPEVAEVEPTTK	WT_NT-WT_EGCG	0.271192	0.23223	1.16778	6	0.287198	0.91426
P20357_GSAQES(0.417)LDT(0.583)IS(1)PK	WT_NT-WT_EGCG	-0.308841	0.568591	-0.543169	6	0.606587	0.940969
P20357_KET(0.006)S(0.994)PETSLIQDEVALK	WT_NT-WT_EGCG	-1.00469	0.511051	-1.96593	6	0.0968954	0.91426
P20357_SEVQAHS(0.999)PS(0.001)R	WT_NT-WT_EGCG	0.247261	0.43786	0.564703	6	0.592745	0.93876
P20357_SGTSTPTTPGSTAITPGT(0.999)PPSYSSR	WT_NT-WT_EGCG	-1.7635	1.60778	-1.09686	7	0.308998	0.91426
P20357_STVS(1)IEEAVAK	WT_NT-WT_EGCG	0.278321	0.450715	0.61751	6	0.559589	0.93835
P20357_TGVIQT(0.001)S(0.003)T(0.013)EQS(0.981)FS(0.002)K	WT_NT-WT_EGCG	0.154297	0.724085	0.213093	7	0.837328	0.96299
P20357_VAIIRT(1)PPKS(1)PAT(1)PK	WT_NT-WT_EGCG	-1.03171	1.15418	-0.893884	7	0.401071	0.91426
P20357_VDHGAEIITQS(1)PSR	WT_NT-WT_EGCG	-0.82398	0.991931	-0.830683	7	0.433568	0.91426
P20357_VT(0.002)S(0.998)EPEAVSER	WT_NT-WT_EGCG	-0.0818332	0.754008	-0.108531	6	0.917113	0.975544
P20357_VTDGIS(0.003)KS(0.997)PEK	WT_NT-WT_EGCG	0.520875	1.65156	0.315383	7	0.761665	0.96299
P20444_VIS(1)PSEDRK	WT_NT-WT_EGCG	2.65245	1.59756	1.66031	6	0.147919	0.91426
P20917_GES(1)PELDLSYSHSDLGK	WT_NT-WT_EGCG	-0.304287	0.43504	-0.699445	5	0.515467	0.929689
P21619_LETEDTS(0.004)GS(0.995)PS(0.002)R	WT_NT-WT_EGCG	2.45552	1.32847	1.84838	5	0.123806	0.91426
P22005_FAESLPSDEEGENYS(1)K	WT_NT-WT_EGCG	-0.709608	0.232254	-3.0553	6	0.0223592	0.91426
P23242_VAAGHELQPLAIVDQRPS(0.018)S(0.982)R	WT_NT-WT_EGCG	-0.624198	1.22319	-0.510302	4	0.63671	0.947292
P23818_GFCLIPQQS(1)INEAIR	WT_NT-WT_EGCG	-0.697536	0.541176	-1.28893	5	0.253833	0.91426
P24788_RGT(0.168)S(0.832)PRPPEGGLGYSQLGDDDLK	WT_NT-WT_EGCG	-0.100491	0.194671	-0.516211	3	0.641345	0.947292
P26039_VLVQNAAGS(1)QEK	WT_NT-WT_EGCG	0.0707207	0.383431	0.184442	6	0.859743	0.96299
P26049_SAAAPSASSTPTAIAS(1)PK	WT_NT-WT_EGCG	-0.414986	0.304713	-1.36189	4	0.244885	0.91426
P26369_S(1)DFDEFER	WT_NT-WT_EGCG	-0.35679	0.325192	-1.09717	5	0.322576	0.91426
P26645_AEDGAAPS(0.049)PS(0.044)S(0.812)ET(0.095)PK	WT_NT-WT_EGCG	0.813317	1.8948	0.429235	3	0.696711	0.954596
P26645_AEDGAAPS(0.996)PS(0.139)S(0.103)ET(0.763)PKK	WT_NT-WT_EGCG	0.987677	0.696918	1.41721	7	0.199358	0.91426
P26645_AEDGAAPSPSSET(1)PK	WT_NT-WT_EGCG	0.0827139	0.440697	0.187689	7	0.856445	0.96299
P26645_EAAEAEPAEPS(0.197)S(0.802)PAAEAEGAS(0.004)AS(0.007)S(0.052)T(0.209)S(0.143)S(0.586)PK	WT_NT-WT_EGCG	-0.194844	0.18773	-1.0379	6	0.339324	0.91426
P26645_EAAEAEPAEPS(0.5)S(0.5)PAAEAEGASASS(0.002)T(0.007)S(0.034)S(0.957)PK	WT_NT-WT_EGCG	0.263853	0.170169	1.55054	4	0.19595	0.91426
P26645_EAAEAEPAEPS(0.794)S(0.206)PAAEAEGAS(0.007)AS(0.005)S(0.127)T(0.088)S(0.375)S(0.398)PK	WT_NT-WT_EGCG	-0.952442	1.16578	-0.816999	6	0.44515	0.91426
P26645_EAEAAEPEQPEQPEQPAAEEPQAEEQS(1)EAAGEK	WT_NT-WT_EGCG	-0.272682	0.29508	-0.924095	5	0.397842	0.91426
P26645_EEPASGSAAT(1)PAAAEK	WT_NT-WT_EGCG	0.505472	0.36387	1.38916	7	0.207373	0.91426
P26645_GEATAERPGEAAVAS(0.001)S(0.999)PSK	WT_NT-WT_EGCG	-0.24743	0.487229	-0.507831	7	0.627179	0.941672
P26645_GEATAERPGEAAVASS(0.001)PS(0.999)K	WT_NT-WT_EGCG	0.0061664	0.126885	0.0485982	5	0.963121	0.988266
P26645_KES(1)GEGAEAEGATAEGAK	WT_NT-WT_EGCG	-0.769009	0.920066	-0.835819	7	0.430858	0.91426
P26645_LSGFS(1)FKK	WT_NT-WT_EGCG	-0.0710324	0.640321	-0.110933	5	0.915985	0.975168
P26645_VNGDAS(1)PAAAEPGAK	WT_NT-WT_EGCG	-0.854172	0.603677	-1.41495	6	0.206826	0.91426
P26883_GVQVETIS(1)PGDGR	WT_NT-WT_EGCG	-0.0649623	0.310432	-0.209264	7	0.840202	0.96299
P27546_AAVGVTGNDITT(1)PPNK	WT_NT-WT_EGCG	-0.0509127	0.250567	-0.20319	7	0.844767	0.96299
P27546_AT(0.008)S(0.988)PS(0.003)T(0.001)LVSTGPSSR	WT_NT-WT_EGCG	0.71051	0.27503	2.58339	6	0.0415796	0.91426
P27546_DMS(1)PSAETEAPLAK	WT_NT-WT_EGCG	0.184971	0.156507	1.18187	6	0.28197	0.91426
P27546_EPPPS(1)PEK	WT_NT-WT_EGCG	-0.741666	0.377124	-1.96663	7	0.0899361	0.91426
P27546_LATTVS(1)APDLK	WT_NT-WT_EGCG	-0.306829	0.272193	-1.12724	7	0.296791	0.91426
P27546_RNT(0.998)T(0.002)PTGAAPPAGMTSTR	WT_NT-WT_EGCG	-0.325679	0.143754	-2.26554	4	0.0861511	0.91426
P27546_RT(0.015)S(0.912)PS(0.068)KPS(0.003)S(0.001)APALKPGPK	WT_NT-WT_EGCG	0.938276	1.27275	0.737206	5	0.494115	0.922916
P27546_VGS(1)LDNVGHLPAGGAVK	WT_NT-WT_EGCG	0.05957	0.298528	0.199546	6	0.848427	0.96299
P28028_DRS(0.092)S(0.092)S(0.817)APNVHINTIEPVNIDEK	WT_NT-WT_EGCG	-0.0364268	0.254776	-0.142976	6	0.89099	0.971528
P28028_SAS(1)EPSLNR	WT_NT-WT_EGCG	0.513357	0.264645	1.93979	7	0.0935639	0.91426
P28028_T(1)PIQAGGYGEFAAFK	WT_NT-WT_EGCG	-0.273849	0.322102	-0.850194	5	0.434031	0.91426
P28352_AAADDGEEPKS(1)EPETK	WT_NT-WT_EGCG	2.38722	0.952534	2.50618	5	0.05408	0.91426
P28652_ESSDS(0.996)T(0.004)NTTIEDEDAK	WT_NT-WT_EGCG	-0.774036	1.20117	-0.6444	6	0.543151	0.934455
P28652_ESSDSTNT(0.003)T(0.997)IEDEDAK	WT_NT-WT_EGCG	-0.233466	0.336627	-0.693545	4	0.526136	0.929689
P28652_GS(1)LPPAALEPQTTVIHNPVDGIK	WT_NT-WT_EGCG	0.724833	0.47612	1.52237	5	0.188409	0.91426
P28656_LDGLVDT(1)PTGYIESLPK	WT_NT-WT_EGCG	-0.575463	0.419481	-1.37185	5	0.228464	0.91426
P28661_LDPYDS(0.911)S(0.089)EDDK	WT_NT-WT_EGCG	1.21065	1.28636	0.941146	6	0.38296	0.91426
P28661_VARPQILEPRPQS(1)PDLCDDDVEFR	WT_NT-WT_EGCG	-0.481817	0.25936	-1.85771	6	0.11258	0.91426
P28667_AAAT(1)PES(1)QEPQAK	WT_NT-WT_EGCG	2.17321	2.18402	0.99505	7	0.352856	0.91426
P28667_GDVTAEEAAGAS(1)PAK	WT_NT-WT_EGCG	0.0281326	0.175079	0.160685	7	0.87688	0.965742
P28738_PIRPGHYPAS(0.974)S(0.025)PT(0.001)AVHAVR	WT_NT-WT_EGCG	-2.73764	2.33652	-1.17167	5	0.294117	0.91426
P28867_AS(0.155)T(0.845)FCGTPDYIAPEILQGLK	WT_NT-WT_EGCG	-0.822665	1.03067	-0.798188	5	0.460973	0.91426
P28867_AS(0.5)T(0.5)FCGTPDYIAPEILQGLK	WT_NT-WT_EGCG	-0.822665	1.03067	-0.798188	5	0.460973	0.91426
P29699_HAFSPVAS(0.999)VESASGETLHSPK	WT_NT-WT_EGCG	-0.0565434	0.396326	-0.142669	5	0.892123	0.971528
P29699_HAFSPVASVES(1)AS(0.997)GET(0.003)LHSPK	WT_NT-WT_EGCG	0.0671638	0.304891	0.220288	6	0.832951	0.96299
P29699_VMHTQCHSTPDS(1)AEDVRK	WT_NT-WT_EGCG	-0.816785	0.811749	-1.0062	4	0.371246	0.91426
P30275_GTGGVDTAAT(0.003)GS(0.996)VFDIS(0.001)NLDR	WT_NT-WT_EGCG	-1.32062	0.939415	-1.40579	6	0.2094	0.91426
P30275_LGYILTCPS(1)NLGTGLR	WT_NT-WT_EGCG	-1.39242	0.939474	-1.48213	6	0.188821	0.91426
P31324_RAS(1)VCAEAYNPDEEEDDAESR	WT_NT-WT_EGCG	-1.13814	0.959797	-1.18581	6	0.280524	0.91426
P31650_AAEEARGS(1)ETLGGGGGGAAGTR	WT_NT-WT_EGCG	0.042181	0.245089	0.172105	6	0.869013	0.964079
P33173_PAS(1)PEPELLPELDSK	WT_NT-WT_EGCG	-0.577985	0.728963	-0.792886	7	0.453875	0.91426
P33173_S(0.001)DS(0.999)LILDHQWELEK	WT_NT-WT_EGCG	-0.852123	0.623695	-1.36625	5	0.230099	0.91426
P33173_S(0.002)GT(0.008)S(0.989)QEELR	WT_NT-WT_EGCG	1.57995	0.62215	2.5395	5	0.0519257	0.91426
P33173_S(0.867)DS(0.133)LILDHQWELEK	WT_NT-WT_EGCG	-1.26916	0.869912	-1.45895	6	0.194861	0.91426
P33173_T(0.004)PQPCS(0.996)RPAS(1)PEPELLPELDSK	WT_NT-WT_EGCG	-0.558007	0.305981	-1.82367	5	0.127805	0.91426
P33175_PVRPGHYPAS(0.01)S(0.985)PT(0.005)NPYGTR	WT_NT-WT_EGCG	0.495213	0.645426	0.767266	5	0.47757	0.919726
P34152_LQPQEIS(0.999)PPPT(0.001)ANLDR	WT_NT-WT_EGCG	-0.213486	0.241732	-0.88315	7	0.406461	0.91426
P35123_EQLSEVEGS(1)GEDDQGDDHSESAQK	WT_NT-WT_EGCG	-0.0774255	0.419739	-0.184461	5	0.8609	0.96299
P35283_RPAGGS(0.001)LGAVS(0.999)PALSGGQAR	WT_NT-WT_EGCG	0.236789	0.828704	0.285734	4	0.789268	0.96299
P35436_KMPS(0.999)IES(0.001)DV	WT_NT-WT_EGCG	-0.179179	0.360825	-0.496582	6	0.63715	0.947292
P35486_YGMGT(0.172)S(0.828)VER	WT_NT-WT_EGCG	-0.519478	0.718719	-0.722782	7	0.493249	0.922916
P35486_YHGHS(0.002)MS(0.998)DPGVSYR	WT_NT-WT_EGCG	0.0227305	1.91799	0.0118512	7	0.990875	0.998075
P35486_YHGHS(0.997)MS(0.003)DPGVS(1)YR	WT_NT-WT_EGCG	0.645248	0.927949	0.695348	6	0.512853	0.929689
P35486_YHGHS(1)MSDPGVS(1)YR	WT_NT-WT_EGCG	-1.42255	1.00014	-1.42235	7	0.19792	0.91426
P35564_AEEDEILNRS(1)PR	WT_NT-WT_EGCG	-1.05497	1.0785	-0.978182	7	0.360572	0.91426
P35564_QKS(1)DAEEDGVTGSQDEEDSKPK	WT_NT-WT_EGCG	0.119999	0.878157	0.136649	7	0.895156	0.971528
P35564_SDAEEDGVT(0.005)GS(0.007)QDEEDS(0.988)KPK	WT_NT-WT_EGCG	0.147338	0.339375	0.434144	6	0.679361	0.954596
P35564_SDAEEDGVTGS(1)QDEEDSKPK	WT_NT-WT_EGCG	-0.0763632	0.579526	-0.131768	7	0.898875	0.971528
P35802_EEQELHDIHS(0.01)T(0.99)R	WT_NT-WT_EGCG	-2.37856	2.45278	-0.969742	6	0.369626	0.91426
P35802_EEQELHDIHS(0.984)T(0.016)RS(1)K	WT_NT-WT_EGCG	-0.31515	2.09468	-0.150453	6	0.885338	0.971065
P35802_EEQELHDIHS(1)T(0.018)RS(0.983)K	WT_NT-WT_EGCG	-1.61547	1.27524	-1.2668	7	0.245747	0.91426
P35802_S(1)KEEQELHDIHSTR	WT_NT-WT_EGCG	-1.33663	0.604122	-2.21251	6	0.0689044	0.91426
P35803_EEQELQDIQS(1)R	WT_NT-WT_EGCG	-0.291219	0.39817	-0.731393	5	0.497361	0.924568
P35803_PAMETAAEENTEQS(1)QERK	WT_NT-WT_EGCG	-0.0220578	0.460727	-0.047876	6	0.963369	0.988266
P35831_DADVSEES(1)PPPLPER	WT_NT-WT_EGCG	1.6382	0.872428	1.87775	3	0.157044	0.91426
P36916_REEQTDT(0.019)S(0.974)DGES(0.004)VT(0.004)HHIR	WT_NT-WT_EGCG	-0.334279	0.163487	-2.04468	5	0.0962932	0.91426
P39447_KDVNDT(1)AS(1)FK	WT_NT-WT_EGCG	-0.483956	0.45846	-1.05561	6	0.331784	0.91426
P39447_S(0.011)REDLS(0.989)AQPVQTK	WT_NT-WT_EGCG	0.196683	0.44205	0.444934	4	0.679383	0.954596
P40124_LEAVSHTSDMHCGYGDS(1)PSK	WT_NT-WT_EGCG	-0.844125	1.04396	-0.80858	7	0.445364	0.91426
P40124_PFSAPKPQT(0.001)S(0.999)PSPK	WT_NT-WT_EGCG	-0.817086	0.802649	-1.01799	7	0.342571	0.91426
P40124_PFSAPKPQTSPS(1)PKPATK	WT_NT-WT_EGCG	0.0044353	0.34908	0.0127057	5	0.990354	0.998075
P40142_ILAT(1)PPQEDAPSVDIANIR	WT_NT-WT_EGCG	-0.383056	0.421803	-0.90814	6	0.39881	0.91426
P42128_EEAPAS(1)PLRPLYPQISPLK	WT_NT-WT_EGCG	-0.851531	0.510409	-1.66833	5	0.156122	0.91426
P42208_IYHLPDAES(1)DEDEDFK	WT_NT-WT_EGCG	-1.43149	1.17589	-1.21737	7	0.262906	0.91426
P42567_LNDPFQPFPGNDS(1)PK	WT_NT-WT_EGCG	-0.501018	0.36878	-1.35858	6	0.223133	0.91426
P42567_NITGS(0.003)S(0.997)PVADFSAIK	WT_NT-WT_EGCG	-0.0202483	0.251865	-0.0803937	6	0.938539	0.981627
P42703_IEDT(0.004)EIIS(0.996)PVAERPGER	WT_NT-WT_EGCG	0.682123	0.176756	3.85912	4	0.0181609	0.91426
P42859_S(0.101)GS(0.899)IVELLAGGGS(0.067)S(0.466)CS(0.466)PVLS(0.001)R	WT_NT-WT_EGCG	-1.05879	1.40354	-0.754371	3	0.50544	0.926574
P42859_S(0.776)GS(0.224)IVELLAGGGSSCSPVLSR	WT_NT-WT_EGCG	-1.05879	1.40354	-0.754371	3	0.50544	0.926574
P43006_MHDS(1)HLS(0.936)S(0.064)DEPK	WT_NT-WT_EGCG	0.242228	0.518011	0.467612	6	0.656563	0.951106
P43006_MHDS(1)HLS(0.993)S(0.007)DEPK	WT_NT-WT_EGCG	-0.438531	1.98002	-0.221478	6	0.832065	0.96299
P43006_MHDSHLS(0.002)S(0.997)DEPK	WT_NT-WT_EGCG	-0.226732	0.679228	-0.333808	4	0.755291	0.96299
P43006_NHRES(0.996)NS(0.004)NQCVYAAHNSVVIDECK	WT_NT-WT_EGCG	2.52622	0.958487	2.63563	3	0.0779477	0.91426
P43006_SADCS(1)VEEEPWK	WT_NT-WT_EGCG	0.558155	0.781636	0.714085	6	0.501995	0.926574
P43006_TQS(1)IYDDK	WT_NT-WT_EGCG	0.689294	0.502177	1.37261	7	0.212233	0.91426
P43274_SETAPAAPAAPAPAEKT(1)PVK	WT_NT-WT_EGCG	-0.290919	0.706214	-0.411942	6	0.694694	0.954596
P46096_DDDAETGLT(1)DGEEKEEPK	WT_NT-WT_EGCG	0.310518	0.363857	0.853406	7	0.421673	0.91426
P46096_DQALKDDDAET(0.946)GLT(0.054)DGEEKEEPKEEEK	WT_NT-WT_EGCG	0.0400985	0.431404	0.0929488	5	0.929554	0.979604
P46097_GGQDDDDAET(0.01)GLT(0.99)EGEGEGEEEK	WT_NT-WT_EGCG	-0.123526	0.342619	-0.360535	6	0.730799	0.961615
P46460_ENRQS(1)IINPDWNFEK	WT_NT-WT_EGCG	-0.683623	0.513697	-1.33079	6	0.231596	0.91426
P46460_GSMAGS(0.922)T(0.077)GVHDT(0.001)VVNQLLSK	WT_NT-WT_EGCG	-0.531976	0.646145	-0.823307	5	0.447808	0.91426
P46467_GNDS(1)DGEAESDDPEKK	WT_NT-WT_EGCG	0.54636	0.387679	1.40931	4	0.231538	0.91426
P46935_RQIS(1)EDVDGPDNR	WT_NT-WT_EGCG	-0.0303982	0.210886	-0.144145	4	0.892357	0.971528
P47746_S(1)IIIHTSEDGK	WT_NT-WT_EGCG	-0.04912	0.308412	-0.159267	6	0.878684	0.967266
P47809_LKIS(1)PEQHWDFTAEDLK	WT_NT-WT_EGCG	-0.451333	0.565085	-0.798699	4	0.469201	0.914584
P47856_VDS(0.999)T(0.001)TCLFPVEEK	WT_NT-WT_EGCG	-0.333951	0.172145	-1.93994	5	0.110079	0.91426
P48437_EMAPQS(0.012)VS(0.988)PR	WT_NT-WT_EGCG	0.0452846	0.2491	0.181793	6	0.861731	0.96299
P48453_ICS(1)FEEAK	WT_NT-WT_EGCG	0.392489	0.497453	0.788999	7	0.456	0.91426
P48678_LRLS(0.998)PS(0.982)PT(0.008)S(0.013)QR	WT_NT-WT_EGCG	-0.136402	1.00239	-0.136077	3	0.900379	0.971528
P48678_LRLS(0.999)PS(0.001)PTSQR	WT_NT-WT_EGCG	-0.367525	0.448375	-0.819682	6	0.443732	0.91426
P48722_S(1)FDDPIVQTER	WT_NT-WT_EGCG	-0.312942	0.307684	-1.01709	7	0.34297	0.91426
P48722_S(1)IDLPIQSSLYR	WT_NT-WT_EGCG	-1.54544	0.471828	-3.27543	5	0.0220656	0.91426
P49312_S(0.003)KS(0.997)ES(1)PKEPEQLRK	WT_NT-WT_EGCG	-0.765863	2.04857	-0.373852	7	0.719581	0.958226
P49615_IGEGT(0.014)YGT(0.986)VFK	WT_NT-WT_EGCG	-0.0805274	0.315232	-0.255455	5	0.808548	0.96299
P50136_IGHHS(0.989)T(0.01)S(0.001)DDSSAYR	WT_NT-WT_EGCG	1.57919	1.96874	0.802133	4	0.467424	0.91426
P51125_PFT(0.001)PAS(0.999)PVQSTPSKPSDK	WT_NT-WT_EGCG	0.537001	0.219614	2.4452	6	0.0501165	0.91426
P51830_GQGT(0.101)AS(0.899)PGS(0.857)VS(0.143)DLAQTVK	WT_NT-WT_EGCG	0.0290575	0.227288	0.127844	6	0.90245	0.971528
P51830_GQGTAS(1)PGSVSDLAQTVK	WT_NT-WT_EGCG	-0.199043	0.271574	-0.732924	7	0.487417	0.920603
P51859_RAGDVLEDS(1)PK	WT_NT-WT_EGCG	-0.406777	0.342751	-1.1868	6	0.280162	0.91426
P51910_MVTMLMFLATLAGLFT(1)T(1)AK	WT_NT-WT_EGCG	-1.36837	1.0421	-1.3131	4	0.259412	0.91426
P51954_SSDVPLPLELLET(0.026)GGS(0.96)PS(0.014)K	WT_NT-WT_EGCG	-1.17864	1.16073	-1.01543	3	0.384671	0.91426
P52479_LLS(0.979)PT(0.021)HEK	WT_NT-WT_EGCG	0.131815	0.196187	0.671882	3	0.549772	0.934455
P53986_AAQS(1)PQQHSSGDPTEEES(1)PV	WT_NT-WT_EGCG	-0.145021	0.259401	-0.559062	7	0.593546	0.93876
P53986_LKS(1)KES(1)LQEAGK	WT_NT-WT_EGCG	-0.0145166	1.83301	-0.00791953	6	0.993938	0.998075
P53986_REGKEDEAS(1)T(1)DVDEKPK	WT_NT-WT_EGCG	1.78813	1.71012	1.04562	7	0.330494	0.91426
P53986_SDANTDLIGGS(1)PK	WT_NT-WT_EGCG	-0.147752	0.273425	-0.540375	7	0.605697	0.940969
P54071_AGY(1)LRAVS(0.816)S(0.186)LCRAS(0.937)GS(0.062)AR	WT_NT-WT_EGCG	0.119554	0.66489	0.179811	6	0.86322	0.96299
P54227_ESVPDFPLS(1)PPKK	WT_NT-WT_EGCG	-0.384649	0.244677	-1.57207	7	0.159931	0.91426
P54227_RAS(1)GQAFELILS(1)PR	WT_NT-WT_EGCG	-1.19097	1.00969	-1.17955	6	0.282827	0.91426
P54285_VEEHS(1)PLER	WT_NT-WT_EGCG	1.48808	1.78586	0.833254	6	0.436608	0.91426
P54310_S(0.139)VS(0.861)EAALAQPEGLLGTDTLK	WT_NT-WT_EGCG	-0.981479	0.756518	-1.29736	4	0.264272	0.91426
P54728_PAQTPVLTS(1)PAPADSTPGDSSR	WT_NT-WT_EGCG	-0.387488	0.447331	-0.866221	5	0.425973	0.91426
P55012_GEGTPAAGDGLGRPLGPTPS(0.999)QS(0.001)R	WT_NT-WT_EGCG	-0.536061	0.411352	-1.30317	6	0.240289	0.91426
P55088_GS(1)YMEVEDNR	WT_NT-WT_EGCG	0.254125	0.32417	0.783925	6	0.462899	0.91426
P55088_GSYMEVEDNRS(1)QVETEDLILK	WT_NT-WT_EGCG	0.556132	0.812697	0.684305	5	0.524205	0.929689
P55288_PGLRPAPNS(1)VDVDDFINTR	WT_NT-WT_EGCG	-0.294552	0.334006	-0.881876	5	0.418215	0.91426
P56183_EAGS(1)EAESSSADPGPGR	WT_NT-WT_EGCG	0.00570211	0.184476	0.0309097	6	0.976344	0.993207
P56388_ALDIYSAVDDAS(1)HEK	WT_NT-WT_EGCG	-0.69395	0.26107	-2.6581	6	0.0376195	0.91426
P56399_GTGLQPGEEELPDIAPPLVT(1)PDEPK	WT_NT-WT_EGCG	-1.1652	0.764284	-1.52456	7	0.171194	0.91426
P56399_SAAES(1)ISESVPVGPK	WT_NT-WT_EGCG	-0.241265	0.18112	-1.33207	7	0.224569	0.91426
P56399_SAAESIS(0.997)ES(0.002)VPVGPK	WT_NT-WT_EGCG	-0.0376753	0.325241	-0.115838	6	0.911561	0.973667
P56564_NRDVEMGNS(1)VIEENEMK	WT_NT-WT_EGCG	-0.606702	0.322242	-1.88275	6	0.10874	0.91426
P56695_LNATAS(1)LEQDK	WT_NT-WT_EGCG	0.184016	0.311772	0.590227	6	0.576576	0.93876
P56695_MNS(0.899)GT(0.101)PPPSPSGPPPPPAPQPQAR	WT_NT-WT_EGCG	-1.17414	0.696188	-1.68653	3	0.190279	0.91426
P57776_ATAPQT(0.968)QHVS(0.032)PMR	WT_NT-WT_EGCG	-0.293673	0.186267	-1.57663	5	0.175706	0.91426
P57776_ATAPQTQHVS(1)PMR	WT_NT-WT_EGCG	-0.875303	0.582444	-1.50281	7	0.17659	0.91426
P57776_KGATPAEDDEDKDIDLFGS(1)DEEEEDK	WT_NT-WT_EGCG	-2.06707	1.0995	-1.88002	7	0.102163	0.91426
P58404_AS(1)PGPGGLSGGESLLVK	WT_NT-WT_EGCG	-0.762373	0.297757	-2.56038	6	0.0428865	0.91426
P58871_DVGHLEEGASGGLLS(1)PSTPHSR	WT_NT-WT_EGCG	-0.0220062	0.252111	-0.0872878	6	0.933283	0.980122
P58871_ENYEDQEPLVGHES(1)PITLAAR	WT_NT-WT_EGCG	0.0886353	0.304812	0.290787	6	0.781004	0.96299
P58871_GEGVSQVGPGT(1)PPAPES(0.926)PRKPIS(0.074)GVQGNDPGISLPQR	WT_NT-WT_EGCG	0.140163	0.378556	0.370256	6	0.72391	0.959396
P58871_MQAESQS(1)PTNVDLEDK	WT_NT-WT_EGCG	0.233449	0.27145	0.860005	7	0.418263	0.91426
P58871_RDS(0.999)LGS(0.001)FSTR	WT_NT-WT_EGCG	0.227291	0.308528	0.736696	6	0.489099	0.920603
P58871_S(0.053)PPS(0.05)GS(0.836)QS(0.061)LLEGIMTASSSK	WT_NT-WT_EGCG	-0.996304	0.620121	-1.60663	3	0.206492	0.91426
P58871_S(1)PPSGSQSLLEGIMTASSSK	WT_NT-WT_EGCG	-1.86368	1.32792	-1.40346	4	0.233146	0.91426
P58871_SSGSLS(1)PGLETEDPLEAR	WT_NT-WT_EGCG	-0.12389	0.322649	-0.383977	4	0.720533	0.958226
P58871_VPS(1)S(1)DEEVVEEPQSR	WT_NT-WT_EGCG	0.424603	0.425063	0.998916	7	0.351106	0.91426
P58871_VSGAGLS(0.093)PS(0.907)R	WT_NT-WT_EGCG	0.90527	1.03345	0.875969	4	0.4305	0.91426
P59281_AFS(1)EDEALAQQDSK	WT_NT-WT_EGCG	-0.169121	0.316639	-0.534113	7	0.609798	0.941672
P59281_EDTS(0.003)S(0.95)CS(0.047)PPGVLLEK	WT_NT-WT_EGCG	-0.248564	0.300088	-0.828306	3	0.468241	0.91426
P59281_FLS(1)LEYSPVGK	WT_NT-WT_EGCG	-1.05884	0.283085	-3.74037	4	0.0201147	0.91426
P59648_S(0.006)ELPS(0.916)S(0.078)APGGGGV	WT_NT-WT_EGCG	-0.0770379	0.276142	-0.278979	6	0.789627	0.96299
P59764_AS(1)PLLSDK	WT_NT-WT_EGCG	0.485664	0.352393	1.37819	6	0.217333	0.91426
P59764_HTTSVSPSPAGRS(1)PLK	WT_NT-WT_EGCG	0.915719	1.00023	0.915505	4	0.411725	0.91426
P59808_AGGS(1)VESLR	WT_NT-WT_EGCG	-0.000636234	0.335073	-0.00189879	6	0.998547	0.999263
P59808_S(0.004)HS(0.996)LDDLQGDADVGK	WT_NT-WT_EGCG	-0.091897	0.27896	-0.329427	6	0.753029	0.96299
P60202_GLS(1)ATVTGGQK	WT_NT-WT_EGCG	-0.0578265	0.133025	-0.434703	6	0.678977	0.954596
P60335_VMTIPY(0.008)QPMPAS(0.092)S(0.899)PVICAGGQDR	WT_NT-WT_EGCG	-0.557573	0.283354	-1.96776	3	0.14376	0.91426
P60469_EEAGVPRGEGPAVPGDT(1)PPPTPR	WT_NT-WT_EGCG	-0.125194	0.227919	-0.549294	7	0.59988	0.93876
P60469_RGS(1)ALGPDEAGGELER	WT_NT-WT_EGCG	0.601102	0.470758	1.27688	6	0.248832	0.91426
P60469_RQAQS(1)PGGVSSEVEVLK	WT_NT-WT_EGCG	-0.586439	0.445566	-1.31617	6	0.236163	0.91426
P60469_S(1)LPGSALELR	WT_NT-WT_EGCG	0.00880238	0.299466	0.0293935	5	0.977688	0.993207
P60469_VSSSGLDS(1)LGR	WT_NT-WT_EGCG	-0.506865	0.501378	-1.01094	5	0.358436	0.91426
P60904_S(0.001)LS(0.002)T(0.015)S(0.971)GES(0.011)LYHVLGLDK	WT_NT-WT_EGCG	-1.50678	0.694489	-2.16963	5	0.0821819	0.91426
P60904_S(0.835)LS(0.164)T(0.001)SGESLYHVLGLDK	WT_NT-WT_EGCG	-2.59307	2.80092	-0.925793	5	0.397039	0.91426
P60904_SLS(0.999)TSGESLYHVLGLDK	WT_NT-WT_EGCG	-1.70298	1.55771	-1.09326	6	0.316218	0.91426
P61264_S(1)AKDS(1)DDEEEVVHVDR	WT_NT-WT_EGCG	-0.63026	0.953306	-0.661131	7	0.529679	0.929689
P61264_T(0.007)T(0.007)T(0.985)NEELEDMLESGK	WT_NT-WT_EGCG	-0.382742	0.381345	-1.00366	6	0.354285	0.91426
P61315_KVDIMGYDLPS(0.999)GGAGPTTEACLK	WT_NT-WT_EGCG	0.094571	0.503505	0.187825	4	0.860157	0.96299
P61329_EPS(1)LHEIGEK	WT_NT-WT_EGCG	0.143305	0.228686	0.626646	5	0.558387	0.938218
P61807_LMTANS(1)PEVHG	WT_NT-WT_EGCG	-0.222749	0.317711	-0.701106	6	0.509501	0.929689
P61967_AIEQADLLQEEDES(1)PR	WT_NT-WT_EGCG	-0.0534474	0.173573	-0.307925	5	0.770554	0.96299
P61979_DYDDMS(1)PR	WT_NT-WT_EGCG	-0.12687	0.302997	-0.418719	7	0.68797	0.954596
P61982_VISSIEQKT(0.016)S(0.984)ADGNEK	WT_NT-WT_EGCG	-0.674327	0.554678	-1.21571	3	0.311035	0.91426
P62071_FQEQECPPS(1)PEPTRK	WT_NT-WT_EGCG	-0.00148963	0.585506	-0.00254418	7	0.998041	0.999263
P62259_AAFDDAIAELDTLS(1)EESYK	WT_NT-WT_EGCG	-2.43823	1.50834	-1.6165	5	0.16691	0.91426
P62482_MYPES(0.01)T(0.006)T(0.287)GS(0.697)PARLS(1)LR	WT_NT-WT_EGCG	-0.186716	0.43222	-0.431994	5	0.683741	0.954596
P62482_MYPESTTGS(1)PAR	WT_NT-WT_EGCG	0.0864856	0.309657	0.279295	5	0.791203	0.96299
P62482_RSS(1)LVITTK	WT_NT-WT_EGCG	-0.232749	0.289471	-0.804049	6	0.45204	0.91426
P62484_HTPPTIGGS(1)LPYR	WT_NT-WT_EGCG	0.707984	0.237585	2.97992	5	0.0308028	0.91426
P62484_NMAPS(0.001)QQS(0.999)PVR	WT_NT-WT_EGCG	-0.244194	0.160966	-1.51705	6	0.180045	0.91426
P62484_TTPPTQKPPS(1)PPMSGK	WT_NT-WT_EGCG	0.608671	0.565198	1.07692	7	0.317226	0.91426
P62754_LS(0.014)S(0.986)LRAS(0.18)T(0.808)S(0.011)K	WT_NT-WT_EGCG	-0.652442	0.396934	-1.6437	5	0.161158	0.91426
P62754_LS(0.068)S(0.932)LRAS(0.903)T(0.058)S(0.039)K	WT_NT-WT_EGCG	0.79983	2.97034	0.269272	3	0.805178	0.96299
P62754_RLS(1)S(1)LR	WT_NT-WT_EGCG	-0.484877	0.502576	-0.964783	7	0.366792	0.91426
P62774_GEDVNRT(1)LEGGRK	WT_NT-WT_EGCG	-0.157958	0.229994	-0.686793	6	0.517863	0.929689
P62908_DEILPT(0.007)T(0.99)PIS(0.003)EQK	WT_NT-WT_EGCG	-0.0345533	0.348555	-0.099133	6	0.924262	0.979604
P62960_NEGS(1)ESAPEGQAQQR	WT_NT-WT_EGCG	0.372612	0.300751	1.23894	5	0.270355	0.91426
P62983_TLS(1)DYNIQK	WT_NT-WT_EGCG	0.23896	0.476359	0.501638	5	0.637225	0.947292
P62996_RPHT(1)PTPGIYMGR	WT_NT-WT_EGCG	-1.05839	0.852687	-1.24124	7	0.254495	0.91426
P62996_SDSGEQNYGERES(1)R	WT_NT-WT_EGCG	0.113314	0.226479	0.500328	7	0.632188	0.944592
P63011_MS(0.001)ES(0.999)LDTADPAVTGAK	WT_NT-WT_EGCG	-0.395853	0.538182	-0.735538	3	0.515299	0.929689
P63011_MS(1)ESLDTADPAVTGAK	WT_NT-WT_EGCG	-0.0273401	0.194658	-0.140452	7	0.892259	0.971528
P63042_RRDPS(1)LEEIQK	WT_NT-WT_EGCG	-0.0435382	0.262875	-0.165623	4	0.876487	0.965742
P63046_AESEAETPGT(1)PGEFESK	WT_NT-WT_EGCG	0.0782851	0.430424	0.181879	7	0.860832	0.96299
P63085_VADPDHDHTGFLT(0.999)EY(0.001)VATR	WT_NT-WT_EGCG	-0.343013	0.61602	-0.556821	6	0.59779	0.93876
P63101_TAFDEAIAELDTLS(1)EESYK	WT_NT-WT_EGCG	-3.00318	2.1761	-1.38007	5	0.226081	0.91426
P63101_VVS(0.004)S(0.996)IEQK	WT_NT-WT_EGCG	0.754732	1.11373	0.677659	5	0.528071	0.929689
P63115_RDS(0.993)DMAS(0.007)HIQQPGGHGNPGPAPSPSPGPGPGPGASER	WT_NT-WT_EGCG	0.836266	0.771846	1.08346	4	0.339546	0.91426
P63141_ETEGEEQAQYLQVTS(1)CPK	WT_NT-WT_EGCG	-0.344808	0.516793	-0.667207	6	0.529449	0.929689
P63141_IPS(1)S(1)PDLKK	WT_NT-WT_EGCG	-0.246978	0.870331	-0.283775	7	0.784793	0.96299
P63166_S(1)DQEAKPSTEDLGDK	WT_NT-WT_EGCG	-0.298603	0.508508	-0.587214	7	0.575503	0.93876
P63213_EDPLLT(1)PVPASENPFR	WT_NT-WT_EGCG	-0.547454	0.523966	-1.04483	6	0.336358	0.91426
P63216_GET(1)PVNSTMSIGQAR	WT_NT-WT_EGCG	-0.461191	0.303107	-1.52154	7	0.171933	0.91426
P63216_GETPVNSTMS(1)IGQAR	WT_NT-WT_EGCG	-0.11682	0.297486	-0.39269	6	0.70812	0.957339
P63318_AAPALT(1)PPDR	WT_NT-WT_EGCG	-0.169815	0.254106	-0.668284	7	0.525368	0.929689
P63318_MGPSS(0.001)S(0.999)PIPSPSPSPTDSK	WT_NT-WT_EGCG	-0.615463	0.689139	-0.893089	6	0.406202	0.91426
P63318_MGPSSSPIPS(0.002)PS(0.997)PS(0.867)PT(0.134)DSK	WT_NT-WT_EGCG	-0.71803	0.0791442	-9.07243	4	0.000818227	0.91426
P63318_MGPSSSPIPS(0.574)PS(0.43)PS(0.993)PT(0.004)DSK	WT_NT-WT_EGCG	-0.274286	0.836064	-0.328068	7	0.752455	0.96299
P63318_MGPSSSPIPS(0.997)PS(0.054)PS(0.765)PT(0.181)DS(0.004)K	WT_NT-WT_EGCG	1.67518	0.645496	2.59519	3	0.0807111	0.91426
P63318_MGPSSSPIPSPSPSPT(0.999)DSK	WT_NT-WT_EGCG	-0.174013	0.1183	-1.47095	7	0.184775	0.91426
P63318_RGS(1)DELYAIK	WT_NT-WT_EGCG	-0.226178	0.238125	-0.949831	5	0.385815	0.91426
P63318_S(0.997)PT(0.147)S(0.856)PVPVPVM	WT_NT-WT_EGCG	0.223268	0.416063	0.536622	6	0.610832	0.941672
P63328_ITS(1)FEEAK	WT_NT-WT_EGCG	0.164364	0.601876	0.273085	7	0.792669	0.96299
P68372_INVYYNEAT(1)GGK	WT_NT-WT_EGCG	-0.106956	0.395379	-0.270516	5	0.797575	0.96299
P68404_ADPAAGPPPS(1)EGEESTVR	WT_NT-WT_EGCG	0.0502457	0.272462	0.184414	6	0.859764	0.96299
P70182_IPLKPS(0.218)PT(0.782)K	WT_NT-WT_EGCG	-0.785753	1.727	-0.454981	6	0.665122	0.953197
P70182_KIPLKPS(0.988)PT(0.012)K	WT_NT-WT_EGCG	-0.785753	1.727	-0.454981	6	0.665122	0.953197
P70265_NYS(1)VGSRPLK	WT_NT-WT_EGCG	0.284958	0.25478	1.11845	3	0.344863	0.91426
P70288_MLPHAPGVQMQAIPEDAVHEDS(1)GDEDGEDPDK	WT_NT-WT_EGCG	-0.0450261	0.208319	-0.21614	6	0.83604	0.96299
P70296_LYEQLS(1)GK	WT_NT-WT_EGCG	-0.299382	0.349076	-0.85764	5	0.430273	0.91426
P70297_AS(1)PALVAK	WT_NT-WT_EGCG	0.50646	0.384901	1.31582	3	0.279751	0.91426
P70302_DLT(0.005)HS(0.982)DS(0.012)ES(0.001)SLHMSDR	WT_NT-WT_EGCG	-0.0854179	0.366273	-0.233208	5	0.824846	0.96299
P70362_FIAFSGEGQS(1)LRK	WT_NT-WT_EGCG	0.138522	0.395916	0.349878	4	0.744075	0.96299
P70392_FS(0.001)S(0.999)PPPLAVSR	WT_NT-WT_EGCG	-0.0532202	0.219745	-0.24219	4	0.820543	0.96299
P70399_DAVTEDS(1)PQPPLPSVR	WT_NT-WT_EGCG	0.257023	0.286853	0.896012	6	0.404759	0.91426
P70399_LPTSEEERS(1)PAK	WT_NT-WT_EGCG	1.24646	1.47202	0.84677	5	0.435767	0.91426
P70399_MESLGS(1)PR	WT_NT-WT_EGCG	-0.242751	0.330124	-0.735334	7	0.486038	0.920603
P70399_PLLPSQPT(0.001)VS(0.999)PQASTPVSR	WT_NT-WT_EGCG	-0.258445	0.324552	-0.796313	4	0.470438	0.9155
P70399_SEDRPS(0.792)S(0.208)PQVSVAAVETK	WT_NT-WT_EGCG	0.0720307	0.279578	0.25764	4	0.809396	0.96299
P70399_STPFIVPS(0.021)S(0.084)PT(0.894)EQGGRK	WT_NT-WT_EGCG	0.396344	0.410348	0.965873	4	0.388804	0.91426
P70399_STPFIVPS(0.216)S(0.736)PT(0.048)EQGGRK	WT_NT-WT_EGCG	-0.238173	0.522427	-0.455897	4	0.672117	0.95388
P70399_TEEDRENTQIDDTEPLS(0.995)PVS(0.005)NSK	WT_NT-WT_EGCG	-0.227477	0.507432	-0.448291	4	0.677154	0.954596
P70408_LAEMYGGGES(1)DKDA	WT_NT-WT_EGCG	-0.295915	0.36865	-0.802698	7	0.44854	0.91426
P70414_GMIIEHEGDRPAS(1)K	WT_NT-WT_EGCG	0.299539	0.400778	0.747393	5	0.488463	0.920603
P70429_S(0.003)NS(0.997)VEKPVSSLLSR	WT_NT-WT_EGCG	0.175984	0.367392	0.47901	6	0.648889	0.950569
P70441_EALVEPASES(1)PRPALAR	WT_NT-WT_EGCG	-0.972869	0.843665	-1.15315	7	0.286702	0.91426
P70441_S(0.005)AS(0.993)S(0.001)DTSEELNSQDS(1)PK	WT_NT-WT_EGCG	-0.277715	0.439729	-0.631559	5	0.555419	0.936812
P70441_SASSDTSEELNSQDS(1)PK	WT_NT-WT_EGCG	0.230975	0.448354	0.515163	7	0.622304	0.941672
P70663_GKES(1)QEQPVSDSHQQPNESSK	WT_NT-WT_EGCG	2.31359	1.35051	1.71312	5	0.147362	0.91426
P70663_PSALNS(1)EEETHEQSTEQDK	WT_NT-WT_EGCG	-1.05334	0.763965	-1.37879	7	0.210407	0.91426
P70663_PSALNSEEETHEQS(0.079)T(0.921)EQDK	WT_NT-WT_EGCG	0.412581	1.42597	0.289333	5	0.78394	0.96299
P70663_PSALNSEEETHEQS(0.978)T(0.022)EQDK	WT_NT-WT_EGCG	-0.997437	0.794114	-1.25604	6	0.255795	0.91426
P70698_S(0.003)GS(0.009)S(0.938)S(0.05)PDSEITELK	WT_NT-WT_EGCG	-0.0158771	0.247602	-0.0641233	3	0.952906	0.986712
P70704_T(0.002)DDVS(0.998)EKT(1)S(1)LADQEEVR	WT_NT-WT_EGCG	0.102209	0.572919	0.178401	7	0.863462	0.96299
P70704_TDDVS(1)EKT(0.09)S(0.91)LADQEEVR	WT_NT-WT_EGCG	-0.0772213	0.546539	-0.141292	6	0.892264	0.971528
P80560_ADSVAGAIQSDPAEGS(1)QESHGR	WT_NT-WT_EGCG	-0.0799235	0.288128	-0.277389	6	0.790791	0.96299
P81122_RTYS(0.934)LT(0.059)T(0.006)PAR	WT_NT-WT_EGCG	0.10482	0.131195	0.798962	5	0.460563	0.91426
P81122_RVS(1)GDGAQDLDR	WT_NT-WT_EGCG	-0.337689	0.602601	-0.560385	5	0.599395	0.93876
P83093_GS(1)PECVGLTETK	WT_NT-WT_EGCG	-0.273124	0.555676	-0.491517	3	0.656775	0.951106
P83093_RAS(1)GSAGAAASPSAAAAGER	WT_NT-WT_EGCG	-0.18222	0.205221	-0.887922	6	0.408764	0.91426
P83510_LGSQPIRAS(1)NPDLR	WT_NT-WT_EGCG	0.815065	0.666603	1.22272	5	0.275922	0.91426
P83510_SEGS(1)PVLPHEPSK	WT_NT-WT_EGCG	-0.38332	0.435106	-0.880981	7	0.407557	0.91426
P83510_TTSIS(1)PALAR	WT_NT-WT_EGCG	0.15638	0.681336	0.22952	4	0.829723	0.96299
P84086_AALEQPCEGS(0.999)LT(0.001)RPK	WT_NT-WT_EGCG	0.157374	0.370231	0.42507	6	0.685608	0.954596
P97315_GFGFGQGAGALVHS(1)E	WT_NT-WT_EGCG	-0.72173	0.479793	-1.50425	6	0.183216	0.91426
P97379_S(0.003)AT(0.997)PPPAEPASLPQEPPK	WT_NT-WT_EGCG	-0.336363	0.104946	-3.20512	7	0.0149592	0.91426
P97427_GMYDGPVYEVPAT(1)PK	WT_NT-WT_EGCG	0.0295631	0.260431	0.113516	7	0.912809	0.973667
P97427_HAAPAPS(1)AK	WT_NT-WT_EGCG	2.58498	1.36399	1.89516	7	0.0999144	0.91426
P97427_HAAPAPS(1)AKS(1)S(0.998)PS(0.002)K	WT_NT-WT_EGCG	1.27301	2.25781	0.563828	6	0.593303	0.93876
P97427_HAAPAPSAKS(1)S(1)PSK	WT_NT-WT_EGCG	1.27301	2.25781	0.563828	6	0.593303	0.93876
P97427_S(1)IPHITSDR	WT_NT-WT_EGCG	-0.775129	0.988079	-0.784481	7	0.458479	0.91426
P97427_VFGLHSVS(1)R	WT_NT-WT_EGCG	-0.00438703	0.256378	-0.0171116	5	0.987009	0.997537
P97434_AATEALGEKS(1)PEGTTVSGYDIMK	WT_NT-WT_EGCG	-0.378208	0.257296	-1.46993	4	0.215524	0.91426
P97445_GADYTEPDS(1)PREPPGGAHDPAPR	WT_NT-WT_EGCG	0.266565	0.27813	0.958417	6	0.374863	0.91426
P97445_GNDLST(0.008)IS(0.001)DT(0.06)S(0.931)PMK	WT_NT-WT_EGCG	-0.34788	0.468902	-0.741903	4	0.499344	0.924568
P97445_LATGEPAS(1)PHDSLGHSGLPPSPAK	WT_NT-WT_EGCG	0.216526	0.665155	0.325528	5	0.757963	0.96299
P97492_EPGS(0.444)S(0.555)HLGSPDTAR	WT_NT-WT_EGCG	0.131148	0.379759	0.345345	6	0.74162	0.96299
P97492_PLREPGSSHLGS(0.999)PDT(0.001)AR	WT_NT-WT_EGCG	0.033186	0.302923	0.109552	6	0.916337	0.975168
P97492_S(1)LGSGESESESRPGK	WT_NT-WT_EGCG	-0.208877	0.843996	-0.247486	5	0.814374	0.96299
P97496_RKPS(1)PS(1)PPPPTATESR	WT_NT-WT_EGCG	-0.0951795	1.1938	-0.0797279	6	0.939046	0.981627
P97792_APQS(0.954)PT(0.046)LAPAK	WT_NT-WT_EGCG	0.242024	0.24036	1.00693	4	0.370938	0.91426
P97798_LELKPIDKS(1)PDPNPVMTDTPIPR	WT_NT-WT_EGCG	-0.300121	0.345803	-0.867898	5	0.425137	0.91426
P97801_AMGSGGAGS(1)EQEDTVLFR	WT_NT-WT_EGCG	-0.868167	0.837622	-1.03647	3	0.376196	0.91426
P97820_RDS(1)PLQGGGQQNSQAGQR	WT_NT-WT_EGCG	0.130469	0.418506	0.311749	4	0.770805	0.96299
P97825_S(0.001)NS(0.998)S(0.001)EASSGDFLDLK	WT_NT-WT_EGCG	-0.484941	0.454387	-1.06724	7	0.32128	0.91426
P97855_S(0.063)T(0.063)S(0.874)PAPADVAPAQEDLR	WT_NT-WT_EGCG	-0.246079	0.249723	-0.98541	6	0.362477	0.91426
P97863_PLFSS(0.002)T(0.943)S(0.056)PQDSSPR	WT_NT-WT_EGCG	-0.300647	0.325582	-0.923414	3	0.423898	0.91426
P97868_VEGTEIVKPS(1)PK	WT_NT-WT_EGCG	0.0363878	0.19044	0.191073	6	0.85477	0.96299
P97927_LAALS(0.001)IEES(0.999)K	WT_NT-WT_EGCG	0.210863	0.667368	0.315962	5	0.764795	0.96299
P98084_S(0.017)AS(0.983)QDCIETTPGAQEGK	WT_NT-WT_EGCG	0.371043	0.390918	0.949159	4	0.396287	0.91426
P98203_GSLGS(1)LDR	WT_NT-WT_EGCG	-0.0266872	0.0947965	-0.281521	6	0.787768	0.96299
P99027_LASVPAGGAVAVSAAPGSAAPAAGS(1)APAAAEEK	WT_NT-WT_EGCG	-0.227827	0.204289	-1.11522	6	0.307421	0.91426
Q00PI9_S(0.002)GDET(0.998)PGS(1)EAPGDK	WT_NT-WT_EGCG	1.18724	0.600816	1.97605	5	0.105108	0.91426
Q00PI9_S(1)GDETPGSEAPGDK	WT_NT-WT_EGCG	1.95252	1.26381	1.54494	6	0.173313	0.91426
Q00PI9_SGDET(1)PGSEAPGDK	WT_NT-WT_EGCG	1.46277	0.633735	2.30817	5	0.0690647	0.91426
Q01063_SDSDYDLS(1)PK	WT_NT-WT_EGCG	-0.276432	0.400429	-0.690338	6	0.515783	0.929689
Q01065_S(1)PPEMLESDCPSPLELK	WT_NT-WT_EGCG	-0.93693	0.356998	-2.62447	6	0.0393499	0.91426
Q01338_RGPGAAGPGAS(0.001)GS(0.999)GHGEER	WT_NT-WT_EGCG	1.45908	1.33762	1.0908	6	0.317216	0.91426
Q01341_NAEPPS(0.995)PT(0.005)PAAHTR	WT_NT-WT_EGCG	-0.25555	0.697522	-0.366369	6	0.726662	0.960481
Q01815_SITADGES(1)PPTTK	WT_NT-WT_EGCG	0.284753	0.210505	1.35271	6	0.224897	0.91426
Q02053_ATLPS(1)PDK	WT_NT-WT_EGCG	-0.34794	0.488801	-0.711822	7	0.499604	0.924568
Q02248_RT(0.003)S(0.997)MGGTQQQFVEGVR	WT_NT-WT_EGCG	0.672514	0.40354	1.66654	6	0.146656	0.91426
Q02357_RRT(0.171)LT(0.86)PLT(0.968)LRY(1)S(1)ILS(1)ES(1)R	WT_NT-WT_EGCG	-1.7327	0.725006	-2.38991	5	0.0623948	0.91426
Q02357_RRT(0.48)LT(0.623)PLT(0.897)LRY(1)S(1)ILS(1)ES(1)R	WT_NT-WT_EGCG	-1.7327	0.725006	-2.38991	5	0.0623948	0.91426
Q02819_AQRLS(1)QETEALGR	WT_NT-WT_EGCG	-0.557963	0.391287	-1.42597	6	0.203768	0.91426
Q02819_SGKLS(1)QELDFVSHNVR	WT_NT-WT_EGCG	0.518174	1.68113	0.30823	3	0.77807	0.96299
Q03141_RY(0.025)S(0.975)DHAGPAIPSVVAYPK	WT_NT-WT_EGCG	0.147988	0.202811	0.729685	4	0.506016	0.926758
Q03141_VRPNSDLSNSTGQS(1)PHHK	WT_NT-WT_EGCG	1.9128	0.434474	4.40257	4	0.0116678	0.91426
Q03173_NSRPS(0.117)S(0.883)PVNTPSSQPPAAK	WT_NT-WT_EGCG	0.361049	0.170196	2.12137	4	0.101185	0.91426
Q03517_EHLGPGS(0.004)S(0.996)QEMER	WT_NT-WT_EGCG	-0.664184	0.172782	-3.84406	4	0.0183956	0.91426
Q03517_IET(0.017)QT(0.983)QEEVRDS(1)K	WT_NT-WT_EGCG	-0.786441	1.10918	-0.709027	6	0.504912	0.926574
Q03517_VPS(0.003)PVS(0.985)S(0.013)EDDLQEEEQLEQAIK	WT_NT-WT_EGCG	-1.27079	0.667401	-1.90408	5	0.115258	0.91426
Q04447_PVS(1)PLLLASGMAR	WT_NT-WT_EGCG	-0.485035	0.33625	-1.44248	6	0.199263	0.91426
Q04447_VLT(1)PELYAELR	WT_NT-WT_EGCG	-1.74912	0.641341	-2.72729	6	0.0343094	0.91426
Q04690_RQEMES(0.002)GIT(0.036)T(0.961)PPK	WT_NT-WT_EGCG	-0.00610573	0.208977	-0.0292173	6	0.977639	0.993207
Q04690_RQEMESGIT(0.5)T(0.5)PPK	WT_NT-WT_EGCG	-0.00610573	0.208977	-0.0292173	6	0.977639	0.993207
Q04690_S(1)FDHLISDTK	WT_NT-WT_EGCG	-0.419597	0.724655	-0.57903	7	0.580715	0.93876
Q04690_SSSGLATYS(1)PPMGAVSER	WT_NT-WT_EGCG	0.292959	0.284946	1.02812	6	0.343544	0.91426
Q04735_KIS(0.999)T(0.001)EDINK	WT_NT-WT_EGCG	0.873925	0.427777	2.04294	4	0.110573	0.91426
Q04736_YTPENLTEPVS(0.96)PS(0.036)AS(0.003)HY(0.001)GVEHATVAPTSSTK	WT_NT-WT_EGCG	-0.342267	0.17935	-1.90837	4	0.128988	0.91426
Q05512_VPVAS(1)PSAHNISSSSGAPDR	WT_NT-WT_EGCG	0.215512	0.332575	0.648012	4	0.552296	0.936171
Q05A62_LSLS(0.993)T(0.007)NCIEK	WT_NT-WT_EGCG	-0.633274	0.72087	-0.878487	3	0.444356	0.91426
Q05CL8_T(0.01)AS(0.99)EGS(1)EAETPEAPK	WT_NT-WT_EGCG	-0.592433	0.654223	-0.905553	4	0.416386	0.91426
Q05CL8_T(0.263)AS(0.737)EGS(1)EAETPEAPK	WT_NT-WT_EGCG	-0.178898	0.50921	-0.351325	4	0.74307	0.96299
Q05D44_KTS(1)FDENDS(1)EELEDK	WT_NT-WT_EGCG	1.04806	0.93309	1.12322	4	0.3242	0.91426
Q05D44_SVPTVDS(1)GNEDDDSSFK	WT_NT-WT_EGCG	-0.190753	0.309531	-0.616265	7	0.557221	0.937433
Q05D44_TARPNSEAPLS(1)GS(1)EDADDSNK	WT_NT-WT_EGCG	0.536396	0.547553	0.979624	5	0.372261	0.91426
Q05D44_TSFDENDS(1)EELEDK	WT_NT-WT_EGCG	-0.249661	0.734995	-0.339677	4	0.751186	0.96299
Q08274_RYHS(1)LGNISR	WT_NT-WT_EGCG	-0.119971	0.470391	-0.255045	6	0.807206	0.96299
Q08274_S(0.002)NS(0.998)LPHPAGGGK	WT_NT-WT_EGCG	-0.219343	0.653529	-0.335629	4	0.754016	0.96299
Q08460_GGYS(0.006)T(0.993)PQTLANR	WT_NT-WT_EGCG	-0.0382682	0.405086	-0.0944693	6	0.927812	0.979604
Q08460_RLEDEQPPT(1)LS(1)PK	WT_NT-WT_EGCG	-0.0914742	0.235741	-0.388029	6	0.711388	0.958226
Q08460_SSPDNS(1)PVHGMLR	WT_NT-WT_EGCG	0.385205	0.316924	1.21545	3	0.311121	0.91426
Q09XV5_T(0.121)AS(0.846)PS(0.033)PLRPDAPVEK	WT_NT-WT_EGCG	-0.113737	0.18561	-0.612775	4	0.573151	0.93876
Q0KL01_LGSLTPEIVST(0.001)PSS(0.999)PEEEDK	WT_NT-WT_EGCG	1.12687	1.08182	1.04164	4	0.356393	0.91426
Q0P678_LGVS(0.002)VS(0.972)PS(0.026)R	WT_NT-WT_EGCG	-0.306986	0.250539	-1.2253	6	0.266374	0.91426
Q0P678_SFSSSPS(0.003)PS(0.001)PT(0.005)PS(0.991)PHRPPVR	WT_NT-WT_EGCG	-0.171649	0.772538	-0.222189	4	0.835051	0.96299
Q0P678_VQSQEETRSDEEDRAS(1)EPK	WT_NT-WT_EGCG	-0.00785612	1.01181	-0.00776445	4	0.994177	0.998075
Q0PHV7_AFSFPVS(1)PER	WT_NT-WT_EGCG	0.119772	0.23434	0.511104	6	0.627535	0.941672
Q0PHV7_PRPPEAS(1)PPPGGAR	WT_NT-WT_EGCG	0.114819	0.44713	0.256791	4	0.810007	0.96299
Q0PHV7_S(1)LGDASPSAPESVGAR	WT_NT-WT_EGCG	0.242112	0.455328	0.531731	5	0.61768	0.941672
Q0VBF8_GASSS(0.211)S(0.788)GVVVQVR	WT_NT-WT_EGCG	-0.604714	0.677637	-0.892387	7	0.40182	0.91426
Q0VGY8_HPASLSS(0.002)S(0.015)GS(0.005)S(0.029)GS(0.938)PS(0.008)S(0.003)S(0.001)IK	WT_NT-WT_EGCG	0.442071	0.307123	1.4394	4	0.223447	0.91426
Q11011_VLGATLS(1)PELIQK	WT_NT-WT_EGCG	-0.802271	0.362556	-2.21282	4	0.0913387	0.91426
Q148V7_AGS(0.996)IS(0.004)TLDSLDFAR	WT_NT-WT_EGCG	-1.2341	0.612879	-2.01361	6	0.0906993	0.91426
Q148V7_S(0.138)S(0.862)PEIQEPIK	WT_NT-WT_EGCG	0.514077	0.293417	1.75204	6	0.130323	0.91426
Q148V7_S(0.604)S(0.396)PEIQEPIK	WT_NT-WT_EGCG	0.867425	0.239639	3.61971	3	0.0362548	0.91426
Q14AX6_NNS(1)PAPPQPAPVK	WT_NT-WT_EGCG	-0.089452	0.455255	-0.196488	5	0.851965	0.96299
Q14CH0_HILEGGSGVIIEHPGEES(1)PGRK	WT_NT-WT_EGCG	-0.302648	0.918914	-0.329355	3	0.763542	0.96299
Q14CH0_STVEDFEANT(0.004)S(0.995)PT(0.001)K	WT_NT-WT_EGCG	0.0711908	0.280741	0.253582	5	0.809916	0.96299
Q1HFZ0_EGVILTNENAAS(1)PEQPGDEDAK	WT_NT-WT_EGCG	-0.397908	0.313545	-1.26906	7	0.244985	0.91426
Q2M3X8_LPCLPVKLS(1)PPLPPKK	WT_NT-WT_EGCG	-0.608712	0.789866	-0.770653	5	0.475732	0.919726
Q2M3X8_S(0.999)DT(0.001)PYLAEAR	WT_NT-WT_EGCG	0.676291	0.535798	1.26221	3	0.296073	0.91426
Q2PFD7_DHRPET(1)PGIK	WT_NT-WT_EGCG	0.999422	2.11254	0.473089	6	0.65287	0.950569
Q2PFD7_IGS(0.994)T(0.006)TNPFLDIPHDPNAAVYK	WT_NT-WT_EGCG	0.785017	1.14631	0.684819	5	0.523906	0.929689
Q2PFD7_S(0.009)HS(0.991)S(1)PSLNPDAS(1)PVTAK	WT_NT-WT_EGCG	0.562918	0.63451	0.88717	7	0.404436	0.91426
Q2PFD7_S(0.041)HS(0.959)S(1)PSLNPDAS(1)PVTAK	WT_NT-WT_EGCG	0.13717	0.413305	0.331884	7	0.749692	0.96299
Q2PFD7_S(0.045)HS(0.938)S(0.026)PS(0.991)LNPDASPVTAK	WT_NT-WT_EGCG	-0.172519	0.967421	-0.178329	6	0.864333	0.96299
Q2PFD7_S(0.669)HS(0.588)S(0.588)PS(0.155)LNPDAS(0.27)PVT(0.73)AK	WT_NT-WT_EGCG	1.04148	0.96239	1.08218	5	0.32858	0.91426
Q2PFD7_S(0.965)HS(0.904)S(0.111)PS(0.02)LNPDASPVTAK	WT_NT-WT_EGCG	-0.407707	1.06257	-0.383701	5	0.716974	0.958226
Q2PFD7_SHS(1)SPSLNPDASPVTAK	WT_NT-WT_EGCG	0.0428965	0.461884	0.0928729	7	0.928607	0.979604
Q2TBE6_VAAAAGSGPS(1)PPCS(1)PGHDR	WT_NT-WT_EGCG	-0.464672	0.318294	-1.45988	7	0.187696	0.91426
Q2WF71_S(0.5)T(0.5)PHLDGAGGGAAGEDGDLGLGSAR	WT_NT-WT_EGCG	0.104437	0.49677	0.210233	4	0.843761	0.96299
Q3B7Z2_MLAES(1)DDS(1)GDEESVSQTDK	WT_NT-WT_EGCG	-0.107534	0.154902	-0.694207	6	0.51352	0.929689
Q3B7Z2_SLS(1)ELESLK	WT_NT-WT_EGCG	-0.163019	0.234769	-0.69438	6	0.513419	0.929689
Q3TC46_QMAVPS(1)FNQQILCPK	WT_NT-WT_EGCG	-1.01498	0.39406	-2.57568	5	0.0496915	0.91426
Q3TDQ1_RENPPVEDS(1)S(1)DEDDK	WT_NT-WT_EGCG	1.30196	0.520178	2.50292	4	0.0665584	0.91426
Q3TES0_VQTPQS(1)PHQHPVAPGAIADK	WT_NT-WT_EGCG	0.352146	0.242483	1.45225	6	0.196641	0.91426
Q3THG9_GAQADHFTESPLS(1)PGSQVQVR	WT_NT-WT_EGCG	-0.116584	0.228756	-0.509646	6	0.628497	0.941672
Q3THK3_GT(0.81)S(0.19)RPGT(0.99)PS(0.01)AEAASTSSTLR	WT_NT-WT_EGCG	0.287201	0.28957	0.991819	4	0.377428	0.91426
Q3TIX9_EADEDS(1)EPEREVR	WT_NT-WT_EGCG	0.0403223	0.155466	0.259364	5	0.805695	0.96299
Q3TLH4_SES(0.049)S(0.951)DFEVVPK	WT_NT-WT_EGCG	0.161246	0.197829	0.815078	5	0.45209	0.91426
Q3TLI0_RQES(0.98)GS(0.01)S(0.01)LEPPS(0.001)GLALEDGAHVLR	WT_NT-WT_EGCG	-0.571126	0.458841	-1.24471	5	0.268397	0.91426
Q3TQI7_RADS(0.007)ES(0.993)EEDEQESEEVR	WT_NT-WT_EGCG	-0.0262631	0.157794	-0.166439	6	0.873278	0.964079
Q3TSG4_YQEDS(0.998)DPERS(0.001)DYEEHQLQK	WT_NT-WT_EGCG	-0.206766	0.513408	-0.402732	4	0.707741	0.957339
Q3TVA9_GLS(1)LTETELEELR	WT_NT-WT_EGCG	-2.94037	0.97395	-3.01902	6	0.0234268	0.91426
Q3TWL2_RIINLGPVHPGPLS(1)PEPQPMGVR	WT_NT-WT_EGCG	0.261482	0.268923	0.97233	6	0.368438	0.91426
Q3TWW8_S(0.001)HS(0.999)PLPAPPSK	WT_NT-WT_EGCG	-0.0618467	0.175474	-0.352455	6	0.736547	0.96299
Q3TXS7_T(0.056)VGT(0.944)PIASVPGSTNTGTVPGSEK	WT_NT-WT_EGCG	-0.608114	0.882507	-0.689076	6	0.516523	0.929689
Q3TXS7_TASAVAGKT(1)PDAS(1)PEPK	WT_NT-WT_EGCG	0.154872	0.313501	0.494008	7	0.636423	0.947292
Q3TY60_DLESLS(1)PR	WT_NT-WT_EGCG	-0.357462	0.411307	-0.869087	6	0.418204	0.91426
Q3TY60_DTDAYS(1)DLS(1)DGEK	WT_NT-WT_EGCG	0.165018	0.232254	0.710508	6	0.504057	0.926574
Q3TY65_ALPRDS(1)LEGDDFEK	WT_NT-WT_EGCG	0.0822747	0.375706	0.218987	6	0.833919	0.96299
Q3TZZ7_SSS(0.001)S(0.001)LLAS(0.993)PS(0.005)HIAAK	WT_NT-WT_EGCG	0.619537	0.470781	1.31598	3	0.279704	0.91426
Q3U0M1_FNFESVPES(1)PGEK	WT_NT-WT_EGCG	-0.387532	0.339071	-1.14292	6	0.296616	0.91426
Q3U0V1_VQIS(1)PDSGGLPER	WT_NT-WT_EGCG	-0.222305	0.296519	-0.749717	5	0.48718	0.920603
Q3U1V6_DGVLS(0.999)PS(0.001)SQAQLSSR	WT_NT-WT_EGCG	0.193446	0.324015	0.597029	3	0.592544	0.93876
Q3UCQ1_EGS(1)PAPLEPEPGASQPK	WT_NT-WT_EGCG	0.204904	0.397525	0.515449	5	0.628212	0.941672
Q3UDE2_MEIQSGPQPGS(1)PGR	WT_NT-WT_EGCG	0.0161488	0.147648	0.109374	7	0.915975	0.975168
Q3UE31_S(0.202)HS(0.729)ANDS(0.068)EEFFREDDSGADLHNATNLR	WT_NT-WT_EGCG	-0.321859	0.503471	-0.63928	4	0.557415	0.937433
Q3UGS4_S(0.994)PT(0.006)NSSEIFTPAHEENVR	WT_NT-WT_EGCG	0.420641	0.165272	2.54514	6	0.0437766	0.91426
Q3UGY8_VAAPSS(0.004)S(0.992)PS(0.004)AEAEYWR	WT_NT-WT_EGCG	-0.352972	0.601222	-0.587091	5	0.58265	0.93876
Q3UH68_S(1)PEPEATLTFPFLDK	WT_NT-WT_EGCG	-0.39137	0.264169	-1.48151	4	0.212594	0.91426
Q3UH68_TINHQMES(1)PGER	WT_NT-WT_EGCG	0.257691	0.485422	0.530859	5	0.618241	0.941672
Q3UH99_ETISAIDT(0.004)S(0.996)PK	WT_NT-WT_EGCG	-0.417685	0.309441	-1.34981	6	0.225775	0.91426
Q3UH99_ILS(1)DEQLLSTER	WT_NT-WT_EGCG	0.150054	0.607768	0.246893	5	0.814807	0.96299
Q3UH99_LHSQDPLLS(1)PER	WT_NT-WT_EGCG	0.636375	0.523416	1.21581	6	0.269718	0.91426
Q3UHB8_S(0.008)FS(0.992)LGDLSHSPQTAQHVER	WT_NT-WT_EGCG	0.196405	0.325665	0.603089	6	0.56853	0.93876
Q3UHB8_S(0.012)FS(0.988)LGDLS(0.052)HS(0.947)PQT(0.001)AQHVER	WT_NT-WT_EGCG	0.136974	0.294251	0.4655	6	0.65799	0.952268
Q3UHB8_SHS(1)LDSLSR	WT_NT-WT_EGCG	-0.682873	0.848563	-0.804741	7	0.447435	0.91426
Q3UHC7_LPS(1)PTPENK	WT_NT-WT_EGCG	0.402936	0.18559	2.1711	7	0.0665084	0.91426
Q3UHD1_NENVATLSVS(0.001)S(0.999)LER	WT_NT-WT_EGCG	-0.301293	0.348258	-0.865143	6	0.4202	0.91426
Q3UHD6_SES(1)GYGFNVR	WT_NT-WT_EGCG	-0.130841	0.507949	-0.257588	7	0.804133	0.96299
Q3UHD9_ALS(1)TDCTPSGDLSPLSR	WT_NT-WT_EGCG	-0.0252874	0.551634	-0.0458409	5	0.965212	0.988266
Q3UHD9_LRTDS(1)QSEAVAIQAIR	WT_NT-WT_EGCG	0.0901364	0.373563	0.241288	6	0.817366	0.96299
Q3UHE1_GS(1)FGLHAQPEFLRK	WT_NT-WT_EGCG	-0.49329	0.198009	-2.49125	4	0.0673943	0.91426
Q3UHE1_GS(1)PPLLDAPASPPQAPR	WT_NT-WT_EGCG	0.130226	0.185727	0.701168	5	0.514479	0.929689
Q3UHF7_EKEAPT(1)KEPEK	WT_NT-WT_EGCG	2.18528	2.0009	1.09215	6	0.316669	0.91426
Q3UHJ0_ILS(1)DVTHSAVFGVPASK	WT_NT-WT_EGCG	-1.31649	0.93286	-1.41124	5	0.217261	0.91426
Q3UHJ0_VGS(0.006)LT(0.994)PPS(0.869)S(0.131)PK	WT_NT-WT_EGCG	-0.195363	1.31481	-0.148587	7	0.886069	0.971065
Q3UHJ0_VGSLT(1)PPS(0.595)S(0.405)PK	WT_NT-WT_EGCG	-0.254964	0.386286	-0.660039	7	0.53034	0.929689
Q3UHJ0_VQT(0.001)T(0.999)PPPTIQGQK	WT_NT-WT_EGCG	-0.0182017	0.161931	-0.112404	7	0.913658	0.973667
Q3UHK1_GSNYHLSDNDAS(1)DVE	WT_NT-WT_EGCG	-0.526602	0.426751	-1.23398	5	0.272046	0.91426
Q3UHK6_ELGLGEMT(1)PPHGTLYR	WT_NT-WT_EGCG	-0.536306	0.309623	-1.73213	5	0.143797	0.91426
Q3UHL1_AT(0.998)PAT(0.002)EESTVPATQSSALPAAK	WT_NT-WT_EGCG	-0.641464	0.387034	-1.65738	3	0.196021	0.91426
Q3UJU9_S(0.001)HS(0.999)LPNSLDYAQASER	WT_NT-WT_EGCG	0.376342	0.387205	0.971945	5	0.375717	0.91426
Q3UL36_AS(0.017)S(0.983)PPDRIDIFGR	WT_NT-WT_EGCG	-0.290415	0.370438	-0.783978	6	0.46287	0.91426
Q3UM45_GAGQQQS(1)QEMMEVDR	WT_NT-WT_EGCG	0.149349	0.212504	0.702806	6	0.508513	0.929689
Q3UM45_HGGGGIVANLS(1)EQS(1)LKDGVDR	WT_NT-WT_EGCG	-0.290039	0.208424	-1.39158	6	0.213451	0.91426
Q3UM45_RVES(1)EES(1)GDEEGKK	WT_NT-WT_EGCG	0.907755	1.08669	0.83534	7	0.431111	0.91426
Q3UMB5_VAS(1)PANVGTLHTLSR	WT_NT-WT_EGCG	0.00100196	0.195247	0.00513174	6	0.996072	0.998166
Q3UMR0_RPRPSEVPAQS(0.991)PT(0.009)R	WT_NT-WT_EGCG	-0.138155	0.348891	-0.395983	4	0.712331	0.958226
Q3UMT1_RGPAEGEEAGPAERS(0.99)PECS(0.005)T(0.005)VDGGSQVR	WT_NT-WT_EGCG	-0.477179	0.294734	-1.61901	3	0.20388	0.91426
Q3UMU9_GGS(1)S(1)GEELEDEEPVKK	WT_NT-WT_EGCG	-0.575994	0.262623	-2.19324	7	0.0643702	0.91426
Q3UNH4_AETVS(1)PGEVDAMTLGK	WT_NT-WT_EGCG	0.309223	0.283545	1.09056	7	0.311578	0.91426
Q3UNH4_APS(1)PAPRPPSR	WT_NT-WT_EGCG	1.29799	1.1531	1.12565	5	0.311423	0.91426
Q3UNH4_ERPGS(0.998)T(0.002)GEGDLVSLR	WT_NT-WT_EGCG	0.571588	0.520469	1.09822	6	0.314214	0.91426
Q3UNH4_NSELVS(1)PVKPER	WT_NT-WT_EGCG	0.265097	0.27909	0.949861	6	0.378857	0.91426
Q3UNH4_S(0.004)VAT(0.001)GPMT(0.994)PQAAAPPAVPPVFPEVR	WT_NT-WT_EGCG	0.0234125	0.601417	0.0389289	4	0.970813	0.991288
Q3UNH4_S(0.044)PS(0.956)AEAAAPPPGPR	WT_NT-WT_EGCG	0.299492	0.301654	0.992833	5	0.366378	0.91426
Q3UNH4_S(0.999)PS(0.001)AEAAAPPPGPR	WT_NT-WT_EGCG	0.129052	0.192347	0.670933	7	0.523777	0.929689
Q3UNH4_SIGSLPEREPSAS(0.002)T(0.016)S(0.981)QK	WT_NT-WT_EGCG	0.799602	0.279195	2.86396	6	0.0286528	0.91426
Q3UNH4_VITQIPGAT(0.009)S(0.991)PGK	WT_NT-WT_EGCG	0.0760434	0.303354	0.250676	7	0.809264	0.96299
Q3URD3_SDVIHAPLPS(1)PVDK	WT_NT-WT_EGCG	0.793718	0.304783	2.60421	4	0.0597828	0.91426
Q3USB7_KLPSESDLLEGEVT(1)DEDEEAEMSR	WT_NT-WT_EGCG	-0.959392	0.472847	-2.02897	5	0.0982404	0.91426
Q3USB7_TVS(1)FSSMPSEK	WT_NT-WT_EGCG	-0.0571133	0.212399	-0.268897	5	0.798752	0.96299
Q3UTJ2_RGS(1)LPDNSILHR	WT_NT-WT_EGCG	0.0569064	0.361877	0.157253	5	0.881198	0.969571
Q3UTJ2_S(1)EPAVGPLR	WT_NT-WT_EGCG	-0.154207	0.609591	-0.252968	6	0.808737	0.96299
Q3UVC0_YSDLHIS(0.008)QT(0.992)LPK	WT_NT-WT_EGCG	0.0594525	0.132828	0.44759	6	0.670155	0.953197
Q3UVL4_AAAAAVGPGLGSGPGDS(1)PEGPEADAPERR	WT_NT-WT_EGCG	-0.15161	0.170362	-0.889928	6	0.407768	0.91426
Q3UVL4_IDVFS(1)PVEFNK	WT_NT-WT_EGCG	1.28183	1.88115	0.681411	5	0.525886	0.929689
Q3UVX5_S(1)PS(1)PISTLSHLAGSAGR	WT_NT-WT_EGCG	-0.602434	0.543552	-1.10833	6	0.31016	0.91426
Q3UVX5_TDDDAPS(0.003)LHS(0.995)ET(0.002)AAR	WT_NT-WT_EGCG	0.63202	0.39324	1.60721	3	0.206368	0.91426
Q3UYC0_AAS(1)LRGGVGAPGSPSTPPTR	WT_NT-WT_EGCG	-0.325405	0.23009	-1.41425	6	0.207021	0.91426
Q3UZY0_KTSQARVHY(0.71)S(0.286)RT(0.008)LCS(0.996)K	WT_NT-WT_EGCG	-0.123543	0.105558	-1.17037	4	0.306822	0.91426
Q3V038_S(0.003)S(0.011)GNPS(0.986)PPALGEGPRPVPPPCVPSGGGAPER	WT_NT-WT_EGCG	-0.0504287	0.726462	-0.0694169	3	0.949026	0.984935
Q3V3V9_KAGS(1)DGDIMDSSTETPPISIK	WT_NT-WT_EGCG	-0.30643	0.254882	-1.20224	6	0.27456	0.91426
Q3V3V9_PLPPY(0.001)PT(0.033)EPS(0.909)S(0.058)PERSPPSPATDQR	WT_NT-WT_EGCG	0.376017	0.513233	0.732644	4	0.504394	0.926574
Q4ACU6_AHS(1)PQGEGEIPLHR	WT_NT-WT_EGCG	-0.1343	0.295607	-0.45432	5	0.668641	0.953197
Q4JIM5_VPVLIS(1)PTLK	WT_NT-WT_EGCG	0.553435	0.490155	1.1291	5	0.310096	0.91426
Q4KMM3_AT(0.007)ES(0.788)LQEVS(0.206)GPK	WT_NT-WT_EGCG	0.0364032	0.141962	0.256429	3	0.814199	0.96299
Q4KMM3_RDS(0.999)ET(0.001)EVEELR	WT_NT-WT_EGCG	-0.870317	0.908011	-0.958487	7	0.369744	0.91426
Q4KMM3_TTT(1)PDVAHPK	WT_NT-WT_EGCG	1.40663	2.51054	0.560287	5	0.599458	0.93876
Q4KMM3_VVSS(0.998)T(0.001)SEEEEAFTEK	WT_NT-WT_EGCG	0.69814	1.19931	0.582117	7	0.578746	0.93876
Q4KMM3_VVSST(0.001)S(0.999)EEEEAFTEK	WT_NT-WT_EGCG	-2.94001	1.60062	-1.83679	6	0.115892	0.91426
Q4U2R1_DEDHCS(0.093)S(0.906)PGGT(0.001)PISK	WT_NT-WT_EGCG	0.000247522	0.255039	0.000970528	5	0.999263	0.999263
Q4V9W2_RS(0.022)S(0.96)PY(0.018)HSELTK	WT_NT-WT_EGCG	1.40375	1.80075	0.779534	3	0.49251	0.922916
Q4VA53_AES(1)PETSAVESTQSTPQK	WT_NT-WT_EGCG	-0.344964	0.263456	-1.30938	7	0.231744	0.91426
Q52KI8_AAS(1)PS(1)PQSVR	WT_NT-WT_EGCG	1.65795	0.755041	2.19584	4	0.0930835	0.91426
Q52KI8_APKPEPVPEPKEPS(1)PEK	WT_NT-WT_EGCG	-0.369828	0.178283	-2.07438	6	0.0833803	0.91426
Q52KI8_APQTS(0.002)S(0.998)PPPVR	WT_NT-WT_EGCG	0.000303719	0.303291	0.00100141	5	0.99924	0.999263
Q52KI8_HRPS(0.958)S(0.998)PAT(0.044)PPPK	WT_NT-WT_EGCG	3.19822	1.10563	2.89266	3	0.0628765	0.91426
Q52KI8_HRPSSPAT(1)PPPK	WT_NT-WT_EGCG	1.31962	1.25727	1.04959	6	0.334331	0.91426
Q52KI8_RRS(1)PS(1)PAPPPPPPPPPPR	WT_NT-WT_EGCG	-1.01492	0.800091	-1.2685	6	0.25161	0.91426
Q52KI8_RRT(1)AS(1)PPPPPK	WT_NT-WT_EGCG	-0.79573	2.12564	-0.374349	6	0.721018	0.958226
Q52KI8_RYS(1)PPIQR	WT_NT-WT_EGCG	-0.0301612	0.140187	-0.21515	6	0.836777	0.96299
Q52KI8_RYS(1)PS(1)PPPK	WT_NT-WT_EGCG	0.360846	0.145662	2.47728	4	0.0684105	0.91426
Q52KI8_S(1)PELPEPSVR	WT_NT-WT_EGCG	-0.114582	0.269645	-0.424937	5	0.688549	0.954596
Q52KI8_SPTPS(0.003)LS(0.997)PAR	WT_NT-WT_EGCG	-0.571713	0.216025	-2.64652	4	0.0571896	0.91426
Q52KI8_SPTPS(0.932)LS(0.067)PAR	WT_NT-WT_EGCG	-0.441255	1.1261	-0.391845	3	0.721349	0.958226
Q52KI8_VELSES(1)EEDK	WT_NT-WT_EGCG	-0.254453	0.254996	-0.997869	6	0.35687	0.91426
Q52KP5_S(1)PDTVVVLK	WT_NT-WT_EGCG	-0.243193	0.465789	-0.522109	6	0.620301	0.941672
Q569Z6_ASVSDLS(1)PR	WT_NT-WT_EGCG	-0.151166	0.307699	-0.491281	7	0.638256	0.947292
Q569Z6_IDIS(0.999)PST(0.001)FRK	WT_NT-WT_EGCG	-0.324431	0.322478	-1.00605	7	0.347892	0.91426
Q569Z6_KS(1)PVGKS(0.997)PPAT(0.002)GSAYGSSQK	WT_NT-WT_EGCG	0.511006	0.229364	2.22792	5	0.0763642	0.91426
Q569Z6_KSPVGKS(1)PPATGSAYGSSQK	WT_NT-WT_EGCG	0.14639	0.337532	0.433706	5	0.682577	0.954596
Q569Z6_MDS(1)FDEDLARPSGLLAQER	WT_NT-WT_EGCG	-0.886271	0.368977	-2.40197	5	0.061471	0.91426
Q569Z6_S(1)PLQSVVVR	WT_NT-WT_EGCG	0.87798	0.527998	1.66285	5	0.15723	0.91426
Q569Z6_S(1)REEEWDPEYTPK	WT_NT-WT_EGCG	0.886413	0.38846	2.28186	5	0.0713717	0.91426
Q56A07_EQKLS(0.207)T(0.793)DDLK	WT_NT-WT_EGCG	0.244601	0.267382	0.9148	6	0.395572	0.91426
Q56A07_LS(0.945)T(0.055)DDLK	WT_NT-WT_EGCG	0.362641	0.283873	1.27747	5	0.257535	0.91426
Q56A07_LSTDDLKT(1)EEEGK	WT_NT-WT_EGCG	-0.0153196	0.315262	-0.0485934	4	0.963573	0.988266
Q56A08_AGRES(1)PPPSAPSMAPISFGFTR	WT_NT-WT_EGCG	-0.3557	0.604962	-0.587971	4	0.588144	0.93876
Q5DQR4_S(0.001)LS(0.001)GS(0.991)T(0.008)NTVSSEGVTK	WT_NT-WT_EGCG	1.56403	0.441575	3.54195	5	0.0165283	0.91426
Q5DQR4_S(0.001)S(0.022)S(0.977)IS(0.994)S(0.006)IDK	WT_NT-WT_EGCG	0.633725	1.11014	0.570853	4	0.59864	0.93876
Q5DQR4_SLSGSTNTVS(0.002)S(0.998)EGVTK	WT_NT-WT_EGCG	-0.199912	0.730731	-0.273578	6	0.793582	0.96299
Q5DQR4_SSS(1)ISSIDK	WT_NT-WT_EGCG	1.05297	0.681338	1.54544	7	0.166158	0.91426
Q5DTL9_DSGLEDGRES(1)PSFDTPSQR	WT_NT-WT_EGCG	-0.915421	1.12608	-0.812924	6	0.44731	0.91426
Q5DTL9_NDVS(0.999)RENS(0.987)T(0.014)VDFSK	WT_NT-WT_EGCG	0.695677	0.523779	1.32819	6	0.232403	0.91426
Q5DTN8_S(1)PAINFHHTPFVDGK	WT_NT-WT_EGCG	-0.0159312	0.315835	-0.0504417	6	0.961408	0.988266
Q5DTT2_LEAS(0.777)T(0.195)S(0.028)DPLPAGGGSVLPGSR	WT_NT-WT_EGCG	0.443301	0.253764	1.7469	3	0.178984	0.91426
Q5DTY9_LLAPEDVKQS(1)PDEFCHSDFEDASQGSDTR	WT_NT-WT_EGCG	0.29571	0.618975	0.477741	5	0.652989	0.950569
Q5DTY9_T(0.001)LT(0.02)S(0.78)GS(0.2)RES(1)NISSK	WT_NT-WT_EGCG	0.10713	0.528423	0.202735	4	0.849237	0.96299
Q5DTY9_T(0.004)LT(0.025)S(0.963)GS(0.095)RES(0.913)NISSK	WT_NT-WT_EGCG	0.303659	0.753976	0.402744	5	0.703779	0.955188
Q5DTY9_TLT(0.007)S(0.006)GS(0.986)RESNISSK	WT_NT-WT_EGCG	0.695724	1.14429	0.607995	5	0.569746	0.93876
Q5DU25_AQNPAYFEGKPAS(1)LDEGAMAGAR	WT_NT-WT_EGCG	-0.180931	0.20405	-0.886697	6	0.409373	0.91426
Q5DU25_MQFS(1)FEEYEK	WT_NT-WT_EGCG	-0.110833	0.300843	-0.368408	5	0.727653	0.960481
Q5DU25_S(0.198)S(0.802)LEDTYGAGDGLK	WT_NT-WT_EGCG	0.122915	0.589061	0.208662	5	0.842946	0.96299
Q5DU25_S(0.284)S(0.33)S(0.384)PGAGGGHS(0.002)T(0.002)S(0.002)T(0.002)S(0.003)T(0.024)S(0.966)PAT(0.002)TLQR	WT_NT-WT_EGCG	0.852891	0.949717	0.898047	5	0.410317	0.91426
Q5DU25_S(0.927)S(0.073)LEDTYGAGDGLK	WT_NT-WT_EGCG	0.102734	0.552843	0.185829	3	0.864434	0.96299
Q5EBJ4_EES(0.021)LAREDS(0.978)PLGS(0.001)PGSQPGTPDEQPVFGK	WT_NT-WT_EGCG	-0.41911	0.412676	-1.01559	5	0.356421	0.91426
Q5F2E7_GADNDGS(1)GSESGYTTPK	WT_NT-WT_EGCG	-0.0537454	0.217723	-0.246852	7	0.812106	0.96299
Q5F2E8_AGS(1)LKDPEIAELFFK	WT_NT-WT_EGCG	-0.410497	0.446761	-0.918829	4	0.410178	0.91426
Q5F2E8_ASDPQS(1)PPQVSR	WT_NT-WT_EGCG	0.148053	0.103085	1.43621	7	0.194086	0.91426
Q5FWK3_S(0.05)DDS(0.03)KS(0.011)S(0.91)S(1)PEPVTHLK	WT_NT-WT_EGCG	0.209645	0.307838	0.681024	6	0.521258	0.929689
Q5HZI1_S(0.998)LLVGS(0.998)APKT(0.149)S(0.862)T(0.862)T(0.137)PGRS(0.066)S(0.188)S(0.188)KPDS(0.552)R	WT_NT-WT_EGCG	-2.74872	2.25772	-1.21748	5	0.277741	0.91426
Q5PR69_PAS(0.001)QT(0.964)PPS(0.026)S(0.009)PLSK	WT_NT-WT_EGCG	-0.0388115	0.184422	-0.21045	3	0.8468	0.96299
Q5PR73_GTFRES(0.999)YIPTVEDTYR	WT_NT-WT_EGCG	-0.306792	0.325212	-0.94336	4	0.398912	0.91426
Q5QNQ6_T(0.007)QS(0.007)DDS(0.986)GDDDEEPAAPADNSELHHTLK	WT_NT-WT_EGCG	0.832984	0.562639	1.4805	3	0.235318	0.91426
Q5RJI5_MQVPTAEEMSSLTPES(0.02)S(0.98)PELAK	WT_NT-WT_EGCG	-1.07894	0.791705	-1.36281	4	0.244622	0.91426
Q5RJI5_SSGGTPLHS(0.999)PLHTPR	WT_NT-WT_EGCG	-0.941612	0.977512	-0.963274	6	0.37261	0.91426
Q5SP85_HALGGS(1)LEHLPR	WT_NT-WT_EGCG	0.786939	0.815155	0.965386	6	0.371634	0.91426
Q5SP85_HPHPGS(0.286)S(0.714)PEVLPK	WT_NT-WT_EGCG	-0.0839674	0.344678	-0.243611	5	0.817212	0.96299
Q5SP85_HPHPGS(0.648)S(0.352)PEVLPK	WT_NT-WT_EGCG	0.0769355	0.33279	0.231183	6	0.824854	0.96299
Q5SPX1_S(0.001)ELEEQLQS(0.029)LQS(0.97)DR	WT_NT-WT_EGCG	-0.678795	0.46909	-1.44705	5	0.207532	0.91426
Q5SRX1_AAETVPDLPS(1)PPTEAPAPASNTSTR	WT_NT-WT_EGCG	0.123796	0.245395	0.504475	7	0.629416	0.941672
Q5SRX1_GIEFPMADLDALS(1)PIHT(1)PQR	WT_NT-WT_EGCG	-0.723077	1.22495	-0.590293	6	0.576535	0.93876
Q5SSH7_GDQEEELDRPVS(0.254)S(0.746)PGEAEQK	WT_NT-WT_EGCG	0.546063	0.451542	1.20933	3	0.313146	0.91426
Q5SSH7_S(1)MEETRPVPTVK	WT_NT-WT_EGCG	0.358735	0.560452	0.640082	5	0.550294	0.934455
Q5SSL4_GPPEGSETMPYIDES(0.003)PT(0.985)MS(0.01)PQLS(0.001)AR	WT_NT-WT_EGCG	0.17837	0.252182	0.707307	3	0.53037	0.929689
Q5SSM3_HSATDKRDS(1)EEESESTAL	WT_NT-WT_EGCG	0.717406	0.88884	0.807127	4	0.46485	0.91426
Q5SVL6_S(0.205)ET(0.131)S(0.654)S(0.011)NPS(0.05)S(0.95)PEICPNK	WT_NT-WT_EGCG	0.923854	0.801952	1.15201	5	0.301406	0.91426
Q5SWP3_VS(0.006)LS(0.994)PHSTLNPK	WT_NT-WT_EGCG	0.210372	0.385288	0.546013	5	0.608526	0.940969
Q5SXY1_GS(0.995)PT(0.005)GSSPNNASELSLASLTEK	WT_NT-WT_EGCG	-1.11008	0.503575	-2.2044	5	0.0786565	0.91426
Q5SXY1_KLGS(0.055)S(0.933)PT(0.009)S(0.002)S(0.001)CNPTPTK	WT_NT-WT_EGCG	1.19359	0.470192	2.53851	4	0.0640823	0.91426
Q5U3K5_FPVREDLS(0.998)DVT(0.002)DEDTGPAQPPPPSK	WT_NT-WT_EGCG	0.227215	0.252265	0.900701	5	0.409032	0.91426
Q5U3K5_NIS(0.009)LS(0.991)S(1)EEEAEGLAGHPR	WT_NT-WT_EGCG	-0.76235	0.404461	-1.88485	5	0.118138	0.91426
Q5U4C3_APSPAPAVS(1)PK	WT_NT-WT_EGCG	0.0742128	0.11663	0.63631	7	0.544811	0.934455
Q5XG69_GHTEENLS(1)PVSK	WT_NT-WT_EGCG	-0.0907527	0.36988	-0.245357	5	0.815933	0.96299
Q5XJE5_GNS(1)DDEHPVASDNDEEK	WT_NT-WT_EGCG	0.773158	0.459303	1.68333	4	0.167599	0.91426
Q5XJE5_GSDS(1)EDEVLR	WT_NT-WT_EGCG	-0.113202	0.245881	-0.460393	5	0.664564	0.953197
Q5XJE5_IYSSDSDEGS(1)EEDK	WT_NT-WT_EGCG	-0.112716	0.327704	-0.343957	5	0.744871	0.96299
Q5XJV6_AQRPPEGMS(1)PELPPR	WT_NT-WT_EGCG	0.309556	0.304327	1.01718	5	0.355733	0.91426
Q60575_SGLS(1)LEELR	WT_NT-WT_EGCG	-0.519495	0.295579	-1.75755	5	0.139161	0.91426
Q60592_KS(0.059)LIVT(0.936)S(0.005)S(0.007)T(0.271)S(0.725)PT(0.997)LPR	WT_NT-WT_EGCG	0.00198466	0.379826	0.00522518	6	0.996	0.998166
Q60592_KS(0.375)LIVT(0.624)S(0.001)S(0.039)T(0.947)S(0.871)PT(0.143)LPR	WT_NT-WT_EGCG	0.0364709	0.373868	0.0975502	6	0.925467	0.979604
Q60598_KQT(1)PPAS(1)PS(1)PQPIEDRPPSSPIYEDAAPFK	WT_NT-WT_EGCG	-0.734204	0.922774	-0.795649	7	0.452368	0.91426
Q60668_IDASKNEEDEGHS(0.029)NS(0.942)S(0.029)PR	WT_NT-WT_EGCG	1.91653	1.7375	1.10304	4	0.331907	0.91426
Q60668_IFVGGLS(0.999)PDT(0.001)PEEK	WT_NT-WT_EGCG	-0.0483004	0.267183	-0.180777	4	0.865333	0.96299
Q60771_FYY(0.001)S(0.05)S(0.928)GS(0.173)S(0.495)S(0.353)PTHAK	WT_NT-WT_EGCG	0.868782	1.28482	0.67619	5	0.528929	0.929689
Q60771_FYYSS(0.003)GS(0.026)S(0.089)S(0.878)PT(0.004)HAK	WT_NT-WT_EGCG	2.08188	1.76006	1.18285	5	0.290044	0.91426
Q60771_FYYSS(0.012)GS(0.956)S(0.019)S(0.013)PTHAK	WT_NT-WT_EGCG	-3.13637	1.6292	-1.9251	6	0.102539	0.91426
Q60780_STGDSQNLGSS(0.018)S(0.982)PGR	WT_NT-WT_EGCG	0.42548	0.340192	1.25071	5	0.266379	0.91426
Q60790_Y(0.06)GS(0.94)QEHPIGDK	WT_NT-WT_EGCG	-0.221432	0.322236	-0.687174	3	0.54133	0.934455
Q60829_ATLSEPGEEPQHPS(1)PP	WT_NT-WT_EGCG	0.0902679	0.192542	0.468823	7	0.653446	0.950569
Q60829_AVQHLQTISNLSENQAS(1)EEEDELGELR	WT_NT-WT_EGCG	-0.520029	0.598173	-0.869363	5	0.424407	0.91426
Q60829_VS(0.005)EHS(0.996)S(0.999)PEEEASPHQR	WT_NT-WT_EGCG	0.9807	2.01359	0.48704	7	0.64111	0.947292
Q60875_EAQELGS(1)PEDR	WT_NT-WT_EGCG	-0.0801364	0.280972	-0.285212	6	0.785071	0.96299
Q60875_LES(1)FESLR	WT_NT-WT_EGCG	0.0828005	0.179524	0.461223	6	0.660885	0.953197
Q60875_LQDS(0.004)S(0.996)DPDTGSEEEVSSR	WT_NT-WT_EGCG	-0.183747	0.31455	-0.58416	6	0.580396	0.93876
Q60875_LS(1)PPHSPR	WT_NT-WT_EGCG	-0.0439819	0.967517	-0.0454585	6	0.965217	0.988266
Q60902_GIDPPQVLS(1)PDMVPPSER	WT_NT-WT_EGCG	-0.572312	0.320461	-1.7859	6	0.124357	0.91426
Q60902_STPSHGSVSSLNS(0.014)T(0.02)GS(0.025)LS(0.94)PK	WT_NT-WT_EGCG	-0.538688	0.91561	-0.588338	5	0.581875	0.93876
Q60902_TVFAGAVPVLPAS(1)PPPK	WT_NT-WT_EGCG	-0.519391	0.506071	-1.02632	7	0.338893	0.91426
Q60932_LTFDSSFS(0.999)PNT(0.001)GK	WT_NT-WT_EGCG	-0.322778	0.276702	-1.16652	6	0.287669	0.91426
Q60949_LNPSAS(0.882)S(0.117)PNFFK	WT_NT-WT_EGCG	-0.293258	0.0894831	-3.27724	4	0.03058	0.91426
Q60953_VPAPPGS(1)PCR	WT_NT-WT_EGCG	-0.0954113	0.705701	-0.135201	3	0.901015	0.971528
Q61026_LLQDS(0.144)S(0.555)S(0.301)PVDLAK	WT_NT-WT_EGCG	-0.316835	0.674779	-0.469539	3	0.670704	0.953197
Q61029_GPPDFSSDEEREPT(0.999)PVLGS(0.001)GASVGR	WT_NT-WT_EGCG	-0.414919	0.290773	-1.42695	5	0.21294	0.91426
Q61036_S(0.009)DS(0.991)LDNEEKPPAPPLR	WT_NT-WT_EGCG	0.15943	0.334327	0.476869	5	0.653568	0.950569
Q61036_S(0.937)DS(0.063)LDNEEKPPAPPLR	WT_NT-WT_EGCG	0.718457	0.888959	0.808199	3	0.478119	0.919726
Q61036_T(0.008)AS(0.008)EPPLAPPVS(0.984)EEEDEEEEEEEDDNEPPPVIAPRPEHTK	WT_NT-WT_EGCG	-0.96087	0.975019	-0.985489	5	0.36964	0.91426
Q61097_AAEPHFGT(1)LPK	WT_NT-WT_EGCG	0.318233	0.424104	0.750366	6	0.481413	0.919726
Q61097_RTES(1)VPSDINNPVDR	WT_NT-WT_EGCG	0.0958885	0.24838	0.386055	6	0.712774	0.958226
Q61136_S(1)KS(1)PVDLRDK	WT_NT-WT_EGCG	0.593087	0.89232	0.664658	4	0.542629	0.934455
Q61137_GNSPS(0.041)DES(0.959)EERERDPK	WT_NT-WT_EGCG	1.52894	2.85373	0.535769	5	0.615084	0.941672
Q61137_S(0.124)AS(0.876)AEAANEIHYIPSVLIGGHGR	WT_NT-WT_EGCG	0.546627	1.36889	0.399323	3	0.716384	0.958226
Q61165_EPSSPGTDDVFTPGS(0.001)S(0.008)DS(0.987)PS(0.004)S(0.001)QR	WT_NT-WT_EGCG	0.0292641	0.222592	0.13147	4	0.901751	0.971528
Q61165_IGS(1)DPLAYEPK	WT_NT-WT_EGCG	0.212644	0.403996	0.526352	5	0.621148	0.941672
Q61165_LDS(1)PTLSR	WT_NT-WT_EGCG	-0.193052	0.326363	-0.591525	7	0.572768	0.93876
Q61235_GLGPPS(1)PPAPPR	WT_NT-WT_EGCG	-0.290532	0.190887	-1.52201	5	0.188496	0.91426
Q61235_GPAGEAS(0.96)AS(0.04)PPVR	WT_NT-WT_EGCG	-0.175465	0.184169	-0.952739	6	0.37751	0.91426
Q61290_DSSDEHCVDISS(0.001)VGT(0.999)PLAR	WT_NT-WT_EGCG	0.156383	0.404022	0.387065	4	0.71842	0.958226
Q61290_EVS(1)PMSAPNMPSIER	WT_NT-WT_EGCG	-0.030764	0.324045	-0.0949375	5	0.928052	0.979604
Q61290_FGEAVVVGRPGS(1)GDGDSDQSR	WT_NT-WT_EGCG	0.0840837	0.30227	0.278174	5	0.792015	0.96299
Q61290_HLLS(1)PDVSR	WT_NT-WT_EGCG	0.472433	0.328673	1.43739	6	0.200641	0.91426
Q61301_HIS(1)PVQALSEFK	WT_NT-WT_EGCG	-0.194031	0.29113	-0.666475	6	0.529886	0.929689
Q61301_TPEELEDDS(1)DFEQEDYDVR	WT_NT-WT_EGCG	-1.62221	1.14351	-1.41862	6	0.205801	0.91426
Q61315_SPSEGPGAT(0.001)T(0.033)S(0.965)PR	WT_NT-WT_EGCG	1.34704	1.40969	0.955553	5	0.383182	0.91426
Q61316_AFS(1)DPFVEAEK	WT_NT-WT_EGCG	0.150201	0.272166	0.551874	5	0.604793	0.940969
Q61316_MQVDQEEPHTEEQQQQPQT(1)PAENK	WT_NT-WT_EGCG	-0.10471	0.305991	-0.342199	7	0.742245	0.96299
Q61337_RMS(1)DEFEGSFK	WT_NT-WT_EGCG	-0.486213	0.522296	-0.930916	6	0.38782	0.91426
Q61361_EVGGET(0.003)GS(0.997)PELSGVPR	WT_NT-WT_EGCG	-0.30136	0.371797	-0.810551	5	0.454458	0.91426
Q61361_GAIYS(0.004)IPIS(0.016)EDGGGGS(0.107)S(0.765)T(0.107)PEDPAEAPR	WT_NT-WT_EGCG	0.0722158	0.286086	0.252427	6	0.809136	0.96299
Q61548_KPGNNEGS(1)GAPS(1)PLS(1)K	WT_NT-WT_EGCG	0.202605	0.226961	0.892686	7	0.40167	0.91426
Q61548_PDAAPSIDLFGTDAFS(0.003)S(0.997)PPR	WT_NT-WT_EGCG	-2.01347	1.22168	-1.64812	6	0.150425	0.91426
Q61548_S(0.413)S(0.587)PATTVT(0.225)S(0.498)PNS(0.225)T(0.051)PAK	WT_NT-WT_EGCG	0.265193	0.760922	0.348515	3	0.750477	0.96299
Q61548_S(0.44)S(0.558)PAT(0.002)TVT(0.004)S(0.009)PNS(0.923)T(0.063)PAK	WT_NT-WT_EGCG	0.720553	0.34787	2.07133	5	0.0930822	0.91426
Q61548_S(0.829)S(0.171)PATTVT(0.006)S(0.979)PNS(0.772)T(0.242)PAK	WT_NT-WT_EGCG	1.45989	0.630843	2.31419	6	0.0599235	0.91426
Q61548_T(0.005)IDT(0.007)S(0.988)PPVDIFATASAAAPVSSAK	WT_NT-WT_EGCG	-2.09134	1.46091	-1.43153	5	0.211695	0.91426
Q61548_TIDTSPPVDIFAT(0.717)AS(0.283)AAAPVSSAK	WT_NT-WT_EGCG	-0.793317	0.480073	-1.65249	4	0.173778	0.91426
Q61553_VNAS(0.001)AS(0.019)S(0.98)LK	WT_NT-WT_EGCG	1.58614	0.72805	2.17862	4	0.0948912	0.91426
Q61644_GSVS(0.027)S(0.97)Y(0.002)DR	WT_NT-WT_EGCG	2.6579	1.25754	2.11358	6	0.0789812	0.91426
Q61644_KAEGATLSNAT(0.001)GAVES(0.001)T(0.001)S(0.003)QAGDRGS(0.954)VS(0.814)S(0.181)Y(0.045)DR	WT_NT-WT_EGCG	0.921949	0.620753	1.48521	3	0.234164	0.91426
Q61644_KAEGATLSNATGAVESTSQAGDRGS(0.997)VS(0.339)S(0.652)Y(0.011)DR	WT_NT-WT_EGCG	0.445529	0.507305	0.878227	6	0.413602	0.91426
Q61687_LTLS(0.999)DGESGEEKPTKPK	WT_NT-WT_EGCG	-0.592012	0.327505	-1.80764	5	0.130468	0.91426
Q61687_LTLSDGES(0.986)GEEKPT(0.014)KPK	WT_NT-WT_EGCG	-0.312901	0.395804	-0.790546	5	0.465035	0.91426
Q61687_YVES(1)DDEKPTDENVNEK	WT_NT-WT_EGCG	0.176014	0.399886	0.440159	6	0.675235	0.954596
Q61699_PKIES(1)PKLER	WT_NT-WT_EGCG	-0.539669	0.570167	-0.946512	7	0.375407	0.91426
Q61699_VPT(1)EEEDGSSLEADMECPNQRPTESSDVDK	WT_NT-WT_EGCG	0.058107	0.706914	0.0821981	6	0.937163	0.981627
Q61701_NCPS(1)PMQTGAATDDSK	WT_NT-WT_EGCG	0.0888796	0.195644	0.454293	7	0.663369	0.953197
Q61771_DYEGPAIS(1)PK	WT_NT-WT_EGCG	0.0761925	0.252516	0.301733	6	0.773041	0.96299
Q61923_S(0.994)LT(0.006)LAAPGEVR	WT_NT-WT_EGCG	0.32883	0.320071	1.02737	4	0.362313	0.91426
Q61990_PSS(0.001)S(0.999)PVIFAGGQDR	WT_NT-WT_EGCG	-0.677532	0.373898	-1.81208	4	0.144199	0.91426
Q62048_QPS(1)EEEIIK	WT_NT-WT_EGCG	-0.798609	0.821148	-0.972552	7	0.363175	0.91426
Q62093_S(1)KS(1)PPKSPEEEGAVSS	WT_NT-WT_EGCG	-0.00632028	0.514498	-0.0122844	4	0.990787	0.998075
Q62108_EQLMNSSLGSGTAS(1)LR	WT_NT-WT_EGCG	-0.406408	0.510886	-0.795496	4	0.470862	0.9155
Q62108_NTYDVVY(1)LK	WT_NT-WT_EGCG	0.0940138	0.143951	0.653097	6	0.5379	0.934455
Q62132_NQEIHLS(1)PIAR	WT_NT-WT_EGCG	0.160038	0.207387	0.77169	5	0.47517	0.919726
Q62172_IAQEIASLS(1)K	WT_NT-WT_EGCG	-0.145869	0.329157	-0.443161	6	0.673181	0.95388
Q62172_T(0.003)GEPS(0.997)PPHDVLHEPPDT(0.163)VS(0.837)DDDK	WT_NT-WT_EGCG	0.0359814	0.0781836	0.460217	5	0.664681	0.953197
Q62172_T(0.008)GEPS(0.992)PPHDVLHEPPDT(0.075)VS(0.925)DDDK	WT_NT-WT_EGCG	0.324743	0.674016	0.481803	6	0.647016	0.950569
Q62172_TPS(0.918)S(0.082)EEIS(0.999)PT(0.001)K	WT_NT-WT_EGCG	-0.267914	0.570149	-0.469902	7	0.652712	0.950569
Q62172_TPS(0.998)S(0.002)EEIS(0.688)PT(0.312)K	WT_NT-WT_EGCG	0.451347	0.536627	0.841082	4	0.447643	0.91426
Q62179_LGS(1)EIR	WT_NT-WT_EGCG	0.158687	0.861777	0.18414	4	0.862862	0.96299
Q62188_GGT(0.006)PAGS(0.951)T(0.088)RGS(0.74)PT(0.215)RPNPPVR	WT_NT-WT_EGCG	0.509633	0.335861	1.51739	6	0.179961	0.91426
Q62188_GGT(0.882)PAGS(0.302)T(0.732)RGS(0.365)PT(0.719)RPNPPVR	WT_NT-WT_EGCG	0.750908	0.628658	1.19446	5	0.285865	0.91426
Q62188_GGT(1)PAGS(0.88)T(0.469)RGS(0.636)PT(0.015)RPNPPVR	WT_NT-WT_EGCG	0.417463	0.279429	1.49398	6	0.185797	0.91426
Q62188_GMYDGPVFDLTT(0.001)T(0.999)PK	WT_NT-WT_EGCG	-0.26743	0.521462	-0.512846	7	0.623842	0.941672
Q62188_GS(0.998)PT(0.002)RPNPPVR	WT_NT-WT_EGCG	-0.177128	0.453373	-0.390689	7	0.707645	0.957339
Q62188_NLHQSGFS(0.989)LS(0.007)GT(0.004)QVDEGVR	WT_NT-WT_EGCG	0.0951691	0.176238	0.540003	4	0.617855	0.941672
Q62245_IPESETESTASAPNS(1)PR	WT_NT-WT_EGCG	0.132916	0.131092	1.01391	4	0.367969	0.91426
Q62245_TSISDPPES(1)PPLLPPREPVR	WT_NT-WT_EGCG	-0.121508	0.203109	-0.59824	6	0.571556	0.93876
Q62261_AQTLPTSVVTITSES(0.001)S(0.999)PGK	WT_NT-WT_EGCG	-0.605011	0.349391	-1.73161	7	0.126951	0.91426
Q62261_ES(0.005)S(0.995)PVPS(0.806)PT(0.194)LDR	WT_NT-WT_EGCG	0.552075	0.453387	1.21767	6	0.26906	0.91426
Q62261_ES(0.073)S(0.927)PVPS(0.999)PT(0.001)LDRK	WT_NT-WT_EGCG	0.549867	0.485039	1.13366	6	0.300194	0.91426
Q62261_ES(0.904)S(0.096)PVPSPTLDR	WT_NT-WT_EGCG	-0.105873	0.366905	-0.288557	4	0.787256	0.96299
Q62261_HDTSAS(0.001)T(0.002)QS(0.997)T(0.999)PAS(0.001)SR	WT_NT-WT_EGCG	1.12812	1.58078	0.713646	4	0.514875	0.929689
Q62261_SALPAQS(0.021)AAT(0.979)LPAR	WT_NT-WT_EGCG	-0.366856	0.995922	-0.368358	3	0.737065	0.96299
Q62261_TLET(1)PAAQMEGFLNR	WT_NT-WT_EGCG	-1.02601	0.750967	-1.36625	6	0.220847	0.91426
Q62277_LHQVY(1)FDAPSCVK	WT_NT-WT_EGCG	-0.198747	0.823076	-0.241469	5	0.818782	0.96299
Q62318_AASAAATAAASAATAASAASGS(0.999)PGSGEGSAGGEK	WT_NT-WT_EGCG	-0.727677	0.41727	-1.7439	6	0.131797	0.91426
Q62318_RPAASSAAAASAAAS(0.051)S(0.949)PAGGGGEAQELLEHCGVCR	WT_NT-WT_EGCG	-0.5196	0.885791	-0.586594	5	0.582959	0.93876
Q62318_S(1)GEGEVSGLLRK	WT_NT-WT_EGCG	-0.326192	0.233965	-1.39419	6	0.212701	0.91426
Q62376_YDERPGPS(1)PLPHR	WT_NT-WT_EGCG	-0.875974	0.581112	-1.50741	7	0.175436	0.91426
Q62393_ASAAFS(0.043)S(0.081)VGS(0.87)VIT(0.005)K	WT_NT-WT_EGCG	-0.399682	0.445722	-0.896706	4	0.420566	0.91426
Q62407_AAS(0.996)S(0.004)EAAPHHQPPPESR	WT_NT-WT_EGCG	3.62832	2.39227	1.51668	4	0.203941	0.91426
Q62407_MPS(1)IPEEPEHGDLER	WT_NT-WT_EGCG	0.315353	0.151944	2.07546	6	0.0832558	0.91426
Q62415_EPEQEGPS(0.001)VPGEGSTVES(0.001)LPRPLS(0.852)PT(0.145)K	WT_NT-WT_EGCG	0.0881695	0.190378	0.463127	5	0.662732	0.953197
Q62415_EPEQEGPSVPGEGS(0.001)T(0.002)VES(0.021)LPRPLS(0.434)PT(0.543)K	WT_NT-WT_EGCG	-0.0337887	0.137848	-0.245116	3	0.822177	0.96299
Q62417_DIS(1)PEEIDLK	WT_NT-WT_EGCG	-0.396743	0.235737	-1.68299	6	0.143366	0.91426
Q62417_GTPS(0.001)S(0.001)S(0.017)PVS(0.981)PQES(1)PKHESK	WT_NT-WT_EGCG	0.116831	1.87829	0.0622006	6	0.952423	0.986712
Q62417_GTPSSS(0.002)PVS(0.999)PQES(0.997)PKHES(0.002)K	WT_NT-WT_EGCG	-0.132235	1.0356	-0.12769	6	0.902566	0.971528
Q62417_S(1)AESLLESTK	WT_NT-WT_EGCG	0.0355096	0.236641	0.150057	6	0.885637	0.971065
Q62432_SSILPFT(1)PPVVK	WT_NT-WT_EGCG	-0.340787	0.280625	-1.21438	5	0.278821	0.91426
Q62433_S(1)RELHDVDLAEVKPLVEK	WT_NT-WT_EGCG	-0.350365	0.819859	-0.427348	6	0.684037	0.954596
Q62433_T(0.001)AS(0.999)GS(0.002)S(0.868)VT(0.075)S(0.057)LEGTR	WT_NT-WT_EGCG	0.615544	0.224534	2.74143	4	0.051829	0.91426
Q62433_TAS(1)GSSVTSLEGTR	WT_NT-WT_EGCG	-0.330705	0.447942	-0.738276	7	0.484357	0.920603
Q62433_TASGSS(0.001)VT(0.059)S(0.941)LEGTR	WT_NT-WT_EGCG	0.154999	0.259668	0.596914	5	0.576564	0.93876
Q62441_SSSVS(0.998)PS(0.002)ASFR	WT_NT-WT_EGCG	0.0542794	0.129522	0.419073	6	0.689751	0.954596
Q62446_FLQDHGS(0.003)DS(0.997)FLAEHK	WT_NT-WT_EGCG	0.199387	0.783255	0.254561	5	0.8092	0.96299
Q62448_T(0.001)QT(0.999)PPLGQTPQLGLK	WT_NT-WT_EGCG	-0.0066058	0.367542	-0.0179729	4	0.986521	0.997537
Q63844_IADPEHDHTGFLT(1)EYVATR	WT_NT-WT_EGCG	-0.129294	0.372096	-0.347475	4	0.745748	0.96299
Q63943_LLS(1)PQQPALQR	WT_NT-WT_EGCG	-0.356817	0.337054	-1.05863	4	0.34946	0.91426
Q63943_VIPAKS(1)PPPPTHNTQLGAPSR	WT_NT-WT_EGCG	-0.141015	0.245676	-0.573989	3	0.606185	0.940969
Q64012_LPAPQEDT(0.006)AS(0.995)EAGT(1)PQGEVQTR	WT_NT-WT_EGCG	0.18018	0.340298	0.529477	6	0.615484	0.941672
Q64012_LPAPQEDTASEAGT(1)PQGEVQTR	WT_NT-WT_EGCG	0.420584	0.309929	1.35703	7	0.216901	0.91426
Q640R3_DKDS(0.991)S(0.009)EPDENPATEPR	WT_NT-WT_EGCG	-0.0435197	0.107398	-0.405217	6	0.69937	0.954596
Q640R3_S(1)PGLPIR	WT_NT-WT_EGCG	0.18287	0.313802	0.582758	6	0.581281	0.93876
Q640R3_T(0.006)HT(0.591)S(0.403)PPRAPS(0.985)S(0.015)PGR	WT_NT-WT_EGCG	-0.364528	0.252287	-1.44489	4	0.222	0.91426
Q640R3_THT(0.009)S(0.991)PPRAPS(0.562)S(0.438)PGR	WT_NT-WT_EGCG	-0.623418	2.12129	-0.293886	6	0.778746	0.96299
Q64133_VLGSQEALS(1)PVHYEEK	WT_NT-WT_EGCG	-0.278038	0.431241	-0.64474	5	0.547507	0.934455
Q64213_TGDLGIPPNPEDRS(0.999)PS(0.354)PEPIY(0.294)NS(0.353)EGK	WT_NT-WT_EGCG	-0.158911	0.31005	-0.512535	4	0.635281	0.947292
Q64332_MNQLLS(0.922)RT(0.175)PALS(0.834)PQRPLT(0.016)T(0.042)QQPQS(0.007)GT(0.004)LK	WT_NT-WT_EGCG	-0.308121	0.280692	-1.09772	6	0.314414	0.91426
Q64332_T(1)PALS(1)PQRPLTTQQPQSGTLK	WT_NT-WT_EGCG	0.197761	0.876439	0.225642	7	0.827927	0.96299
Q64337_LTPT(0.001)T(0.969)PES(0.014)S(0.014)STGTEDK	WT_NT-WT_EGCG	0.342236	0.256417	1.33468	5	0.239527	0.91426
Q65CL1_TPEELEDVS(1)DLEDDHEVR	WT_NT-WT_EGCG	-0.708696	0.574199	-1.23423	6	0.263262	0.91426
Q66L42_GS(0.003)DGAS(0.997)PPASPSIIPR	WT_NT-WT_EGCG	0.277803	0.251173	1.10602	5	0.319073	0.91426
Q66L44_GAGDEVS(0.005)ELPAPARS(0.995)PPRS(1)PR	WT_NT-WT_EGCG	1.45843	0.550333	2.65009	4	0.0569762	0.91426
Q66L44_GAGDEVSELPAPARS(1)PPR	WT_NT-WT_EGCG	-0.576591	0.556218	-1.03663	7	0.334387	0.91426
Q66L44_HAS(1)LDGASPYFK	WT_NT-WT_EGCG	0.233267	0.392607	0.594147	6	0.574117	0.93876
Q66L44_SGDSSGSGSGGGGAAPAFPPPPES(1)PPALRPK	WT_NT-WT_EGCG	-0.0820569	0.22271	-0.368447	6	0.725191	0.960252
Q66T02_S(0.005)KS(0.02)EAS(0.975)LLQLLSGTPAAR	WT_NT-WT_EGCG	-0.594543	1.70388	-0.348934	3	0.750193	0.96299
Q66T02_S(0.948)LS(0.052)ELCLISVAPGVR	WT_NT-WT_EGCG	-1.23078	0.843004	-1.45999	5	0.204118	0.91426
Q68ED2_TELCENVDPNS(1)PAAK	WT_NT-WT_EGCG	0.266198	0.303287	0.87771	7	0.409213	0.91426
Q68EF6_GDIYCS(1)DPALYCPDER	WT_NT-WT_EGCG	0.399927	0.435161	0.919032	4	0.410084	0.91426
Q68EF6_RPS(0.039)VDT(0.961)PVTDVGFLR	WT_NT-WT_EGCG	-0.149713	0.357561	-0.418707	3	0.7036	0.955188
Q68EF6_RPS(1)VDTPVTDVGFLR	WT_NT-WT_EGCG	-0.276881	0.283659	-0.976104	6	0.36671	0.91426
Q68EF6_YYGGGGGGGAAGGGS(1)PGDK	WT_NT-WT_EGCG	-0.0943867	0.452663	-0.208515	5	0.843055	0.96299
Q68FD9_ILDPAAS(0.997)VPS(0.003)VFIEPR	WT_NT-WT_EGCG	-0.284787	0.474042	-0.600763	3	0.590354	0.93876
Q68FE6_HTS(0.997)S(0.003)PEVVAEDR	WT_NT-WT_EGCG	0.0855412	0.479318	0.178465	4	0.867032	0.96299
Q68FE6_PLTSPAPDS(1)PEQIPK	WT_NT-WT_EGCG	-0.220037	0.243804	-0.902515	5	0.408156	0.91426
Q68FF6_HGS(1)GADSDYENTQSGDPLLGLEGK	WT_NT-WT_EGCG	-0.0268449	0.524433	-0.0511884	3	0.962393	0.988266
Q68FF6_SLS(0.001)S(0.999)PTDNLELSAR	WT_NT-WT_EGCG	-0.486018	0.475428	-1.02228	7	0.340674	0.91426
Q68FH0_AASPYS(0.001)QRPAS(0.999)PTAVR	WT_NT-WT_EGCG	-0.103011	0.183851	-0.560299	6	0.59556	0.93876
Q68FH0_AQS(1)PSYVTSTGVS(0.993)PS(0.007)R	WT_NT-WT_EGCG	-0.160408	0.411372	-0.389933	4	0.716459	0.958226
Q68FH0_AQS(1)PSYVTSTGVS(0.999)PS(0.001)R	WT_NT-WT_EGCG	0.72154	0.484086	1.49052	6	0.186676	0.91426
Q68FH0_GLYPGS(0.002)S(0.007)KPS(0.987)PIY(0.003)ISSYSSPAR	WT_NT-WT_EGCG	-0.506467	0.610003	-0.83027	4	0.453066	0.91426
Q68FH0_LQHT(0.004)GPADDGAT(0.961)RS(0.031)PS(0.003)IDSIQK	WT_NT-WT_EGCG	-0.0678265	0.509598	-0.133098	6	0.898468	0.971528
Q68FH0_LYLQS(1)PR	WT_NT-WT_EGCG	0.333014	0.21322	1.56184	6	0.169352	0.91426
Q68FH0_PSPIYISSYS(0.003)S(0.997)PAR	WT_NT-WT_EGCG	-0.399064	0.424059	-0.941058	7	0.378008	0.91426
Q68FH0_S(0.003)AVS(0.997)PDLHITPIYEGR	WT_NT-WT_EGCG	-0.328118	0.21031	-1.56016	6	0.169741	0.91426
Q68FH0_S(0.075)AVS(0.925)PDLHIT(1)PIYEGR	WT_NT-WT_EGCG	-0.730497	0.411426	-1.77552	4	0.150467	0.91426
Q68FH0_VAS(1)PSQGQVGS(0.001)S(0.105)S(0.894)PK	WT_NT-WT_EGCG	0.661327	0.216132	3.05982	4	0.0376649	0.91426
Q68FH0_VASPSQGQVGSS(0.002)S(0.998)PK	WT_NT-WT_EGCG	0.457845	0.803787	0.56961	7	0.586748	0.93876
Q68FH0_VGS(1)PLTLTDAQTR	WT_NT-WT_EGCG	-0.196101	0.212763	-0.92169	7	0.387354	0.91426
Q68FL4_HRDGGEALVS(1)PDGTVTEAPR	WT_NT-WT_EGCG	-0.91382	0.898916	-1.01658	7	0.343195	0.91426
Q68FM6_GS(1)PLNSPLDR	WT_NT-WT_EGCG	0.179244	0.324063	0.553115	6	0.600171	0.93876
Q68FM6_HYY(0.007)S(0.035)GY(0.009)S(0.03)S(0.869)S(0.05)PEYSSESTHK	WT_NT-WT_EGCG	-0.144687	0.559256	-0.258714	5	0.806169	0.96299
Q68FM6_RDSTYSQLS(1)PR	WT_NT-WT_EGCG	0.546938	0.501439	1.09074	4	0.336689	0.91426
Q68FM6_VFSLDVPDHPT(0.5)PT(0.5)GLAK	WT_NT-WT_EGCG	-0.243465	0.258535	-0.941707	4	0.399662	0.91426
Q68FM6_VFSLDVPDHPT(0.61)PT(0.39)GLAK	WT_NT-WT_EGCG	-0.243465	0.258535	-0.941707	4	0.399662	0.91426
Q69Z38_ANTLS(1)PVR	WT_NT-WT_EGCG	-0.0127151	0.267156	-0.0475944	5	0.963882	0.988266
Q69Z98_LQVPTPEEMSNLTPES(0.008)S(0.992)PELAK	WT_NT-WT_EGCG	-0.643594	0.503188	-1.27903	4	0.270047	0.91426
Q69ZC8_KQDDS(1)PPRPIIGPALPPGFIK	WT_NT-WT_EGCG	-0.145301	0.790738	-0.183754	5	0.861426	0.96299
Q69ZH9_ARS(1)DDYLSR	WT_NT-WT_EGCG	0.209667	0.175919	1.19184	6	0.278323	0.91426
Q69ZH9_HYS(1)QDCSSIK	WT_NT-WT_EGCG	0.535896	0.699077	0.766576	3	0.499134	0.924568
Q69ZH9_RHS(0.989)T(0.005)S(0.005)DLSDATFSDIRR	WT_NT-WT_EGCG	-0.848232	0.76625	-1.10699	3	0.349083	0.91426
Q69ZH9_S(1)AEALGPGALVS(1)PR	WT_NT-WT_EGCG	0.0459499	0.220467	0.20842	5	0.843125	0.96299
Q69ZH9_S(1)CDDGLNTFRDEGR	WT_NT-WT_EGCG	-0.016308	0.142851	-0.114161	6	0.912835	0.973667
Q69ZK9_RLS(1)PPGGSGSGVPGGGPLLPTAGR	WT_NT-WT_EGCG	0.104096	0.258256	0.403071	6	0.700866	0.954596
Q69ZL1_LPHPILPFS(0.001)GS(0.999)PEALK	WT_NT-WT_EGCG	0.205242	0.306716	0.669159	4	0.540035	0.934455
Q69ZZ6_ALGVISNFQS(0.004)S(0.996)PK	WT_NT-WT_EGCG	-0.373874	0.3636	-1.02826	5	0.350977	0.91426
Q69ZZ6_FGS(1)ADNIPNLK	WT_NT-WT_EGCG	0.274984	0.233305	1.17864	6	0.28316	0.91426
Q6A065_S(1)IKS(1)DVPVYLK	WT_NT-WT_EGCG	-0.629797	0.335495	-1.87722	6	0.109577	0.91426
Q6DFV3_DQGEPVS(1)PSEDEPFSWPGPK	WT_NT-WT_EGCG	-0.577458	0.673004	-0.85803	5	0.430077	0.91426
Q6DFV3_S(1)YDEGLDDYREDAK	WT_NT-WT_EGCG	0.245269	0.442217	0.554636	6	0.599193	0.93876
Q6DFV7_HS(0.001)GS(0.999)PENLGESTLNIHEDLDK	WT_NT-WT_EGCG	-0.605358	0.684147	-0.884836	6	0.410299	0.91426
Q6DFW4_EEPLS(1)EEEPCTSTAVPSPEK	WT_NT-WT_EGCG	-0.893944	0.606413	-1.47415	5	0.200445	0.91426
Q6DIC0_GRPPAEKLS(1)PNPPK	WT_NT-WT_EGCG	0.0713467	0.241184	0.295818	6	0.77734	0.96299
Q6DID3_EPVQTAQS(1)PAPVEK	WT_NT-WT_EGCG	-0.181615	0.231934	-0.783048	4	0.477364	0.919726
Q6EDY6_TASRPEDTPDS(0.001)PS(0.796)GPS(0.102)S(0.102)PK	WT_NT-WT_EGCG	0.11737	0.132138	0.888237	5	0.415094	0.91426
Q6I6G8_ANS(1)DTDLVTSESR	WT_NT-WT_EGCG	0.379393	0.727137	0.521763	5	0.624115	0.941672
Q6KAU4_HIS(1)LTLPATFR	WT_NT-WT_EGCG	-0.727842	0.298421	-2.43898	5	0.0587274	0.91426
Q6KAU4_LPPS(0.995)PT(0.005)R	WT_NT-WT_EGCG	0.388222	0.579106	0.670381	6	0.52756	0.929689
Q6KCD5_AITSLLGGGS(1)PK	WT_NT-WT_EGCG	-0.684496	0.149665	-4.57351	6	0.00379639	0.91426
Q6NS52_FPHS(0.014)S(0.986)PNVK	WT_NT-WT_EGCG	1.51437	0.380119	3.98393	4	0.0163475	0.91426
Q6NS52_FPHS(0.874)S(0.126)PNVK	WT_NT-WT_EGCG	1.22046	0.701257	1.74039	4	0.156766	0.91426
Q6NS60_RHS(1)T(1)EGEEGDVSDVGSR	WT_NT-WT_EGCG	-0.647452	1.60578	-0.403202	6	0.700774	0.954596
Q6NVE8_EAENTANQAGNES(1)PVQELR	WT_NT-WT_EGCG	-0.235628	0.278382	-0.846421	5	0.435944	0.91426
Q6NVE8_EYVSNDAT(0.001)QS(0.999)DDEEK	WT_NT-WT_EGCG	0.0635469	0.690879	0.0919798	5	0.930286	0.979606
Q6NVE8_KKS(1)ELEFEALK	WT_NT-WT_EGCG	0.541984	0.698924	0.775455	4	0.481363	0.919726
Q6NXN1_ILGS(0.001)AS(0.999)PEEEQEK	WT_NT-WT_EGCG	0.0632653	0.189685	0.333528	6	0.750083	0.96299
Q6NXN1_S(0.046)KS(0.954)PPKVPIVIQDDSLPTGPPPQIR	WT_NT-WT_EGCG	-0.336846	0.569799	-0.591168	3	0.595994	0.93876
Q6NZC7_KLS(1)VGAYVSSVR	WT_NT-WT_EGCG	-0.147457	0.781061	-0.188791	5	0.857681	0.96299
Q6NZJ6_AAS(0.999)LT(0.001)EDR	WT_NT-WT_EGCG	2.74869	1.94517	1.41308	3	0.252514	0.91426
Q6NZJ6_REATLPPVS(1)PPK	WT_NT-WT_EGCG	0.0486962	0.201064	0.242193	6	0.816697	0.96299
Q6NZL0_SFYGDLDS(1)PLPK	WT_NT-WT_EGCG	-0.354193	0.394923	-0.896865	5	0.41089	0.91426
Q6P1G2_LES(1)LPENK	WT_NT-WT_EGCG	0.746302	0.283802	2.62966	5	0.0465524	0.91426
Q6P1I6_T(0.002)HS(0.023)S(0.973)PALS(0.002)LGHGPVTGSK	WT_NT-WT_EGCG	-0.0711411	0.636831	-0.111711	3	0.918107	0.975701
Q6P1I6_T(0.031)HS(0.962)S(0.007)PALSLGHGPVTGSK	WT_NT-WT_EGCG	0.481166	0.532701	0.903257	5	0.407797	0.91426
Q6P4S6_RAS(1)DGGANIQLHAQQLLK	WT_NT-WT_EGCG	0.133534	0.862291	0.15486	3	0.886764	0.971065
Q6P4S6_T(1)WCGSPPYAAPELFEGK	WT_NT-WT_EGCG	-0.0664821	0.47932	-0.138701	5	0.8951	0.971528
Q6P542_SKPAAADS(1)EGEEEEEDTAK	WT_NT-WT_EGCG	-0.103307	0.20128	-0.513249	7	0.623574	0.941672
Q6P5E8_LGS(1)PAGS(1)PVLGISGR	WT_NT-WT_EGCG	0.54307	0.670774	0.809618	4	0.463571	0.91426
Q6P5E8_LGSPAGS(1)PVLGISGR	WT_NT-WT_EGCG	0.353815	0.549181	0.64426	5	0.547794	0.934455
Q6P5F6_PLAGTDDSVVSEDRLNETELTDLEAQQES(1)PPK	WT_NT-WT_EGCG	-0.584108	0.437503	-1.33509	6	0.230267	0.91426
Q6P9K8_AAASVVSGPPVASDCAS(1)PGDSAR	WT_NT-WT_EGCG	-0.0701931	0.125169	-0.560788	7	0.59243	0.93876
Q6P9K8_AQPGS(1)PQALGGPHGPATAK	WT_NT-WT_EGCG	0.0824313	0.206441	0.399298	6	0.703498	0.955188
Q6P9K8_PAS(0.21)S(0.736)PPS(0.026)QS(0.012)AS(0.016)PVKPPS(0.991)PGT(0.008)PALHVPAKPPR	WT_NT-WT_EGCG	-0.0331587	0.787824	-0.0420889	4	0.968445	0.990807
Q6P9K8_PAS(0.476)S(0.476)PPS(0.02)QS(0.02)AS(0.007)PVKPPS(0.047)PGT(0.953)PALHVPAKPPR	WT_NT-WT_EGCG	-0.701926	0.942612	-0.74466	4	0.497848	0.924568
Q6P9K8_RAHGT(1)PPPVSPKPPPPPTAPK	WT_NT-WT_EGCG	-0.883291	0.693641	-1.27341	7	0.243525	0.91426
Q6P9K8_RAS(1)DLAGSVDTGSAGSVK	WT_NT-WT_EGCG	0.185014	0.208803	0.886068	5	0.416156	0.91426
Q6P9K8_RGS(1)GEPAEQSHFMEDGTAR	WT_NT-WT_EGCG	0.36043	0.425685	0.846707	6	0.42963	0.91426
Q6P9K8_SVSESSPGDS(1)PVKPPEGSSGAAR	WT_NT-WT_EGCG	-0.291324	0.319136	-0.912852	6	0.396517	0.91426
Q6P9K8_VPLPGPGS(1)PEVK	WT_NT-WT_EGCG	-0.439081	0.734082	-0.598136	7	0.568588	0.93876
Q6P9S0_GLS(1)LEHQK	WT_NT-WT_EGCG	1.26438	0.946104	1.3364	3	0.273736	0.91426
Q6P9S0_TPTVPDS(1)PGYVGPTR	WT_NT-WT_EGCG	0.505822	0.400408	1.26327	6	0.253361	0.91426
Q6PAJ1_ASAPRPPPAPADGADPAPVEESEARPDGEGS(0.907)PS(0.092)K	WT_NT-WT_EGCG	0.231501	0.195798	1.18235	6	0.281795	0.91426
Q6PAM0_IMVGS(0.965)T(0.035)DDPSVFSLPDSK	WT_NT-WT_EGCG	-0.62075	0.384224	-1.61559	5	0.167104	0.91426
Q6PAM1_EQGVESPGAQPAS(1)S(1)PR	WT_NT-WT_EGCG	-0.0530185	0.442821	-0.119729	7	0.908062	0.973104
Q6PB44_REEGEAVEAGDT(1)PEELR	WT_NT-WT_EGCG	0.509354	0.362249	1.40609	4	0.232422	0.91426
Q6PB70_RRPGPSPDGLLEEGS(0.992)PT(0.007)MVEK	WT_NT-WT_EGCG	0.436431	0.695118	0.627851	4	0.564164	0.93876
Q6PCN3_APPDS(0.922)PT(0.03)T(0.048)PVR	WT_NT-WT_EGCG	-0.0713375	0.431602	-0.165286	6	0.874148	0.964577
Q6PCN3_MDLPGS(1)PSR	WT_NT-WT_EGCG	0.00427763	0.216717	0.0197383	5	0.985016	0.997537
Q6PCN3_SVPLAEEEDFDS(1)K	WT_NT-WT_EGCG	-0.309157	0.194183	-1.59209	6	0.162471	0.91426
Q6PCP5_NDSIVT(1)PS(1)PPQAR	WT_NT-WT_EGCG	-0.155099	0.48948	-0.316864	5	0.764149	0.96299
Q6PCP5_PLALKT(1)PPR	WT_NT-WT_EGCG	0.412793	0.494776	0.834303	5	0.442134	0.91426
Q6PCP5_S(0.988)MS(0.012)ENAVR	WT_NT-WT_EGCG	0.420835	0.710385	0.592403	4	0.585446	0.93876
Q6PD24_GPES(1)PQKT(0.998)PPS(0.002)PAPPSFEEQLR	WT_NT-WT_EGCG	0.197076	0.157356	1.25242	5	0.265805	0.91426
Q6PD24_GPES(1)PQKT(1)PPSPAPPSFEEQLR	WT_NT-WT_EGCG	0.0726508	0.182121	0.398915	6	0.703766	0.955188
Q6PDG5_DMDEPS(1)PVPNVEEVTLPK	WT_NT-WT_EGCG	-0.80743	0.441308	-1.82963	7	0.110006	0.91426
Q6PDG5_TLT(0.001)DEVNS(0.998)PDS(0.001)DRR	WT_NT-WT_EGCG	0.0219546	0.204511	0.107352	6	0.91801	0.975701
Q6PDG5_TLTDEVNS(0.249)PDS(0.751)DRR	WT_NT-WT_EGCG	0.385403	0.331993	1.16088	4	0.310251	0.91426
Q6PDG8_S(1)YEDLTELEDR	WT_NT-WT_EGCG	-0.515872	0.294684	-1.7506	6	0.130583	0.91426
Q6PDI6_VT(0.001)AS(0.999)PELAEAAAGR	WT_NT-WT_EGCG	-0.175164	0.223566	-0.783502	5	0.468802	0.914581
Q6PDK2_ALS(1)PVIPIIPR	WT_NT-WT_EGCG	-0.380336	0.23765	-1.60041	6	0.160627	0.91426
Q6PDL0_EFQDYIEPEEGCQGS(1)PQRR	WT_NT-WT_EGCG	-0.493151	0.504953	-0.976629	7	0.361289	0.91426
Q6PDM2_VDGPRS(0.974)PS(0.979)Y(0.055)GRS(0.992)R	WT_NT-WT_EGCG	0.791909	2.33089	0.339745	4	0.751138	0.96299
Q6PDM2_VDGPRS(1)PS(0.598)Y(0.402)GR	WT_NT-WT_EGCG	-0.263038	1.43863	-0.18284	6	0.860945	0.96299
Q6PDM2_VDGPRS(1)PSYGRS(1)R	WT_NT-WT_EGCG	1.62775	1.95629	0.832058	3	0.466417	0.91426
Q6PE13_GLAS(0.006)S(0.993)PT(0.001)GGALRPR	WT_NT-WT_EGCG	0.136519	0.219183	0.622853	4	0.567132	0.93876
Q6PE13_GSVGPAPSLSELDLRPPS(1)PINLSR	WT_NT-WT_EGCG	-0.351765	0.419707	-0.838121	5	0.440176	0.91426
Q6PE13_RGS(1)QPDAELDGAGTSLLR	WT_NT-WT_EGCG	-0.457164	0.492125	-0.92896	7	0.383825	0.91426
Q6PE13_S(0.899)LT(0.101)EVCLR	WT_NT-WT_EGCG	-0.105683	0.296344	-0.356624	4	0.73939	0.96299
Q6PER3_LIGTAVPQRT(0.025)S(0.975)PT(0.001)GPK	WT_NT-WT_EGCG	-1.06795	1.13378	-0.94193	6	0.38259	0.91426
Q6PEV3_HSS(0.055)S(0.945)APPPPPPGR	WT_NT-WT_EGCG	3.04371	0.79885	3.81011	4	0.0189383	0.91426
Q6PF93_DGDES(0.009)S(0.991)PILTSFELVK	WT_NT-WT_EGCG	-1.11468	0.855596	-1.30281	5	0.24941	0.91426
Q6PFD9_YGLQDS(1)DEEEEEHPPK	WT_NT-WT_EGCG	-0.0740961	0.174088	-0.425623	5	0.688081	0.954596
Q6PFR5_RAHT(1)PTPGIYMGR	WT_NT-WT_EGCG	-0.41139	0.441485	-0.931833	5	0.394195	0.91426
Q6PGE7_TGMYVATLAGSQS(1)PK	WT_NT-WT_EGCG	0.350801	0.391488	0.896072	5	0.411276	0.91426
Q6PGF7_GSNPFEDEDDEELAT(1)PEAEEEK	WT_NT-WT_EGCG	-0.42412	0.288674	-1.4692	7	0.185233	0.91426
Q6PGL7_ARPAQAPVSEELPPS(1)PKPGK	WT_NT-WT_EGCG	-0.602129	0.443616	-1.35732	3	0.267765	0.91426
Q6PGL7_VDNARVS(1)PEVGSADVASIAQK	WT_NT-WT_EGCG	-0.243034	0.186723	-1.30158	6	0.240799	0.91426
Q6PIC6_RDVAGDAS(0.983)ES(0.017)ALLK	WT_NT-WT_EGCG	-0.348791	0.243615	-1.43173	5	0.211641	0.91426
Q6PIC6_S(1)PDCTHDNPLETR	WT_NT-WT_EGCG	-0.415873	0.563203	-0.738407	7	0.484282	0.920603
Q6PIC6_YNTDCVQGLTHS(1)K	WT_NT-WT_EGCG	-0.192326	0.605472	-0.317646	4	0.766644	0.96299
Q6PIE5_AGQENIS(1)VSK	WT_NT-WT_EGCG	-0.188858	0.351685	-0.537009	7	0.6079	0.940969
Q6PIE5_VLGFCQLNLPS(1)GK	WT_NT-WT_EGCG	-1.27574	0.685447	-1.86117	6	0.112041	0.91426
Q6R891_AS(0.006)S(0.994)LNENVDHSALLK	WT_NT-WT_EGCG	0.249727	0.996379	0.250634	4	0.814444	0.96299
Q6V4S5_SPPRPSPGSLHY(0.003)S(0.997)DEDVTK	WT_NT-WT_EGCG	0.277891	0.266076	1.0444	6	0.336539	0.91426
Q6VNS1_VFLAECYNLS(0.999)PT(0.001)K	WT_NT-WT_EGCG	-0.956808	1.07449	-0.890479	5	0.413999	0.91426
Q6W8Q3_T(1)PPAANQASDPEEK	WT_NT-WT_EGCG	0.230045	0.484285	0.47502	4	0.659547	0.952896
Q6WVG3_S(0.001)PS(0.001)GGAAGPLLT(0.998)PS(0.98)QS(0.013)LDGS(0.007)RR	WT_NT-WT_EGCG	0.106842	0.32009	0.333787	4	0.755305	0.96299
Q6WVG3_S(0.041)PS(0.959)GGAAGPLLTPSQSLDGSR	WT_NT-WT_EGCG	1.71416	0.624731	2.74383	3	0.0711092	0.91426
Q6WVG3_S(0.986)PS(0.014)GGAAGPLLTPSQSLDGSRR	WT_NT-WT_EGCG	-0.0314113	0.256728	-0.122353	7	0.906058	0.973091
Q6WVG3_SPSGGAAGPLLT(1)PS(0.828)QS(0.172)LDGSRR	WT_NT-WT_EGCG	0.106842	0.32009	0.333787	4	0.755305	0.96299
Q6WVG3_SPSGGAAGPLLTPS(0.01)QS(0.989)LDGSR	WT_NT-WT_EGCG	-0.108327	0.332035	-0.326252	5	0.757447	0.96299
Q6Y7W8_ALSSGGSIT(0.001)S(0.996)PPLS(0.002)PALPK	WT_NT-WT_EGCG	-0.628969	0.324577	-1.93781	5	0.11038	0.91426
Q6ZPE2_ALYLEPS(0.001)DGVS(0.994)PT(0.005)QETGEAQSQDDER	WT_NT-WT_EGCG	-0.445105	0.301463	-1.47648	5	0.199847	0.91426
Q6ZPE2_LGLGT(1)LSSSLSR	WT_NT-WT_EGCG	-0.85981	0.429165	-2.00345	6	0.091986	0.91426
Q6ZPJ0_SPVQS(0.003)AES(0.186)S(0.758)PT(0.04)AS(0.013)K	WT_NT-WT_EGCG	-0.0402498	0.534228	-0.0753419	3	0.944686	0.982913
Q6ZPJ3_KEEKPEVQS(1)PVK	WT_NT-WT_EGCG	-0.698192	1.992	-0.350497	7	0.736276	0.96299
Q6ZPS6_GVAPADS(1)PDAPRR	WT_NT-WT_EGCG	-0.694212	0.853693	-0.813188	3	0.475652	0.919726
Q6ZQ18_SPS(1)PLQAPEK	WT_NT-WT_EGCG	0.182618	0.159664	1.14376	3	0.335718	0.91426
Q6ZQK5_KS(0.013)S(0.987)PS(0.004)T(0.003)GS(0.989)LDS(0.003)GNES(0.002)K	WT_NT-WT_EGCG	0.553033	0.22707	2.43552	6	0.0507799	0.91426
Q6ZQK5_KSS(1)PS(0.125)T(0.874)GS(0.001)LDSGNESK	WT_NT-WT_EGCG	1.69433	0.566706	2.98978	5	0.030455	0.91426
Q6ZQK5_YSALLS(0.007)PS(0.993)EQEK	WT_NT-WT_EGCG	0.272989	0.204434	1.33534	4	0.252689	0.91426
Q6ZWU9_DLLHPS(1)PEEEK	WT_NT-WT_EGCG	-0.326191	0.142662	-2.28646	6	0.0622452	0.91426
Q78ZA7_EFITGDVEPTDAESAWHS(1)ENEEEDK	WT_NT-WT_EGCG	-1.10657	0.803393	-1.37737	6	0.217571	0.91426
Q7M750_RS(0.999)PT(0.001)HEMNPR	WT_NT-WT_EGCG	-0.857594	0.333318	-2.5729	4	0.0617891	0.91426
Q7SIG6_LLHEDLDES(1)DDDVDEK	WT_NT-WT_EGCG	0.0301845	0.481444	0.0626958	6	0.952045	0.986712
Q7TMB8_SGDGES(0.01)T(0.99)PVEHVR	WT_NT-WT_EGCG	0.222928	1.90851	0.116807	6	0.910825	0.973667
Q7TME0_DALRS(1)LTDLNQDPSR	WT_NT-WT_EGCG	-0.268423	0.35605	-0.75389	6	0.479445	0.919726
Q7TME0_DAS(0.001)S(0.997)LT(0.002)NLK	WT_NT-WT_EGCG	0.374618	0.246414	1.52028	5	0.188916	0.91426
Q7TME0_MSLQVMDTEPEGQS(1)PPR	WT_NT-WT_EGCG	-0.485485	0.0903981	-5.37053	5	0.00301342	0.91426
Q7TME0_PGSSQLVHIPEETQENIS(0.003)T(0.01)S(0.987)PK	WT_NT-WT_EGCG	-0.529203	0.575561	-0.919455	7	0.388443	0.91426
Q7TME0_RANADVEIIT(0.003)PRS(0.997)PMGK	WT_NT-WT_EGCG	-0.333842	0.142239	-2.34705	3	0.100575	0.91426
Q7TME0_TVHT(0.014)S(0.986)PGGGLGAR	WT_NT-WT_EGCG	0.165077	0.209198	0.789095	5	0.465809	0.91426
Q7TMY8_AES(1)PEEVACR	WT_NT-WT_EGCG	0.220893	0.327722	0.674025	5	0.530194	0.929689
Q7TMY8_GSGTAS(1)DDEFENLR	WT_NT-WT_EGCG	-0.16271	0.28413	-0.572659	7	0.584792	0.93876
Q7TN29_DLDLLAS(0.002)VPS(0.076)PS(0.025)S(0.894)VS(0.004)R	WT_NT-WT_EGCG	0.420327	1.54271	0.272461	3	0.802945	0.96299
Q7TNM2_LQESFQGAPDVIS(1)PR	WT_NT-WT_EGCG	-0.0432839	0.195463	-0.221443	4	0.835593	0.96299
Q7TNV0_NKEES(1)S(1)EDEEKES(1)EEEQPPKK	WT_NT-WT_EGCG	1.91924	0.407904	4.70513	4	0.00927305	0.91426
Q7TPB0_GLGLPDEAS(1)PVHLR	WT_NT-WT_EGCG	0.496989	0.646686	0.768516	5	0.476891	0.919726
Q7TPB0_S(0.005)VS(0.979)T(0.016)DELGPPGR	WT_NT-WT_EGCG	0.67301	0.369	1.82387	6	0.117986	0.91426
Q7TPH6_LISGDAEPT(1)PEQEEK	WT_NT-WT_EGCG	-0.147944	0.237745	-0.62228	7	0.553479	0.936282
Q7TPM1_LKFS(1)DDEDEEDVVK	WT_NT-WT_EGCG	-0.157899	0.248503	-0.635402	5	0.553104	0.936282
Q7TPS5_S(0.014)QS(0.985)ES(0.001)S(0.001)DEVTELDLSHGK	WT_NT-WT_EGCG	0.300891	0.148429	2.02718	5	0.0984649	0.91426
Q7TQ95_ADS(1)VPNLEPSEESLVTK	WT_NT-WT_EGCG	-0.321671	0.222542	-1.44544	7	0.191573	0.91426
Q7TQD2_AVS(0.001)S(0.997)PT(0.002)VSR	WT_NT-WT_EGCG	3.26875	1.97526	1.65485	4	0.173298	0.91426
Q7TQD2_AVS(0.994)S(0.006)PTVSR	WT_NT-WT_EGCG	0.217424	1.16215	0.187087	6	0.857758	0.96299
Q7TQD2_T(1)PPKS(1)PGDPAR	WT_NT-WT_EGCG	2.04002	1.52074	1.34146	7	0.221656	0.91426
Q7TQF7_AALPAGEGGS(1)PEGAK	WT_NT-WT_EGCG	-0.20567	0.181073	-1.13584	7	0.293411	0.91426
Q7TQF7_IAKT(0.992)PS(0.984)PPEEPS(0.024)PLPS(0.624)PT(0.183)AS(0.183)PNHT(0.008)LAPAS(0.002)PAPVRPR	WT_NT-WT_EGCG	-0.377602	1.27546	-0.296052	6	0.77717	0.96299
Q7TQF7_T(0.022)PS(0.022)PPEEPS(0.954)PLPS(0.985)PT(0.016)AS(0.002)PNHTLAPASPAPVRPR	WT_NT-WT_EGCG	0.0322052	0.346929	0.0928294	5	0.929644	0.979604
Q7TQG1_DPSQT(0.002)S(0.995)PLGT(0.003)PR	WT_NT-WT_EGCG	-0.217364	0.390595	-0.556495	5	0.601859	0.940124
Q7TQG1_S(1)PAEEELTPSAVVR	WT_NT-WT_EGCG	-0.255865	0.287412	-0.890239	7	0.402896	0.91426
Q7TQG1_YIDLEPDTPLS(1)PEELK	WT_NT-WT_EGCG	-0.998929	0.462679	-2.15901	4	0.0969968	0.91426
Q7TQH0_EVDGLLTSDPMGS(1)PVSSK	WT_NT-WT_EGCG	0.0391794	0.190489	0.205678	6	0.843844	0.96299
Q7TSC1_FSDEEDGRDS(1)DEEGAEGHK	WT_NT-WT_EGCG	0.086699	0.294725	0.29417	6	0.77854	0.96299
Q7TSC1_S(0.006)EGS(0.994)EYEEIPK	WT_NT-WT_EGCG	-0.088359	0.521447	-0.16945	5	0.872085	0.964079
Q7TSC1_T(0.021)AS(0.978)ET(0.002)RS(0.021)EGS(0.979)EY(0.001)EEIPK	WT_NT-WT_EGCG	-0.0876826	0.474822	-0.184664	6	0.859576	0.96299
Q7TSC1_T(0.09)AS(0.905)ET(0.005)RS(0.99)EGS(0.01)EYEEIPK	WT_NT-WT_EGCG	-0.102426	0.595749	-0.171928	5	0.870236	0.964079
Q7TSJ2_AQS(1)PLLPEPLK	WT_NT-WT_EGCG	0.0416145	0.336659	0.12361	6	0.905661	0.973091
Q7TSJ2_GQS(1)PTAPGPTK	WT_NT-WT_EGCG	1.38972	2.05537	0.676142	6	0.524143	0.929689
Q7TSJ2_GTQLPTVSPSPPVMIPT(0.001)VPHT(0.001)EYIEGS(0.998)P	WT_NT-WT_EGCG	-1.08465	0.77091	-1.40698	5	0.218448	0.91426
Q7TSJ2_GTQLPTVSPSPPVMIPT(0.042)VPHT(0.762)EY(0.033)IEGS(0.163)P	WT_NT-WT_EGCG	-1.198	0.802312	-1.49318	3	0.232227	0.91426
Q7TSK3_GGALREERPGAAGGGAS(0.999)APGS(0.998)PDET(0.003)AR	WT_NT-WT_EGCG	0.200621	0.442802	0.453072	5	0.669481	0.953197
Q7TSK3_GGALREERPGAAGGGASAPGS(1)PDETAR	WT_NT-WT_EGCG	-0.333343	0.269419	-1.23727	6	0.262211	0.91426
Q7TT50_HSTPSNSSNPSGPPS(1)PNS(1)PHR	WT_NT-WT_EGCG	1.15433	1.54691	0.746213	6	0.48374	0.920603
Q80T41_DLEEVTMQLQDT(1)PEK	WT_NT-WT_EGCG	-0.058852	0.352677	-0.166872	6	0.872952	0.964079
Q80T41_T(0.141)S(0.141)T(0.141)S(0.563)VT(0.014)S(0.001)VNQASTSR	WT_NT-WT_EGCG	-0.155118	0.261077	-0.594147	3	0.594239	0.93876
Q80T41_TCKDPIEDINS(1)PEHIQR	WT_NT-WT_EGCG	0.0219412	0.17224	0.127388	6	0.902796	0.971528
Q80TE7_LET(0.004)T(0.996)PTTSPLPER	WT_NT-WT_EGCG	0.40462	0.629517	0.642747	5	0.548698	0.934455
Q80TE7_LETTPT(0.002)T(0.002)S(0.996)PLPERK	WT_NT-WT_EGCG	-0.073694	0.577597	-0.127587	5	0.903448	0.971776
Q80TE7_LETTPT(0.945)T(0.047)S(0.008)PLPER	WT_NT-WT_EGCG	-0.251345	0.506434	-0.496303	5	0.640726	0.947292
Q80TE7_SQS(1)IDEIDVGTYK	WT_NT-WT_EGCG	0.563939	0.518323	1.08801	6	0.318353	0.91426
Q80TF3_DS(0.003)GHEES(0.997)DQTDSEHDVQR	WT_NT-WT_EGCG	-0.104725	0.205883	-0.508664	4	0.63776	0.947292
Q80TI0_S(0.99)PT(0.01)PQNQDGDTMVEK	WT_NT-WT_EGCG	0.0328603	0.235846	0.13933	5	0.894628	0.971528
Q80TI0_TESTYLAEIHRQS(1)PK	WT_NT-WT_EGCG	0.619204	0.91726	0.675058	5	0.52959	0.929689
Q80TJ1_AGGGRPS(0.008)S(0.957)PS(0.035)PS(0.001)VVS(1)EK	WT_NT-WT_EGCG	0.378971	0.182623	2.07515	6	0.0832913	0.91426
Q80TL0_RPWPQHQCS(1)APADLGYEGR	WT_NT-WT_EGCG	-0.139766	0.641178	-0.217983	6	0.834667	0.96299
Q80TL0_VDS(1)FTDR	WT_NT-WT_EGCG	0.143526	0.52608	0.272822	7	0.792863	0.96299
Q80TL1_S(1)PQHLFRPR	WT_NT-WT_EGCG	-0.194916	0.473137	-0.411966	6	0.694677	0.954596
Q80TL4_RGT(1)VEGS(1)VQEVQEEK	WT_NT-WT_EGCG	0.871734	0.583953	1.49282	6	0.186093	0.91426
Q80TL4_RLTEAPSCSVSISHVGPIADS(0.092)S(0.9)PAAS(0.004)S(0.002)S(0.002)K	WT_NT-WT_EGCG	0.673613	0.247716	2.71929	4	0.0530255	0.91426
Q80TM6_AS(0.004)S(0.996)FSGISILTR	WT_NT-WT_EGCG	-0.50912	0.198661	-2.56275	6	0.0427501	0.91426
Q80TS3_GPAHLVTS(1)L	WT_NT-WT_EGCG	-0.246359	0.167901	-1.46729	5	0.202217	0.91426
Q80TS7_LRPGS(1)PEPPPR	WT_NT-WT_EGCG	0.0841415	0.194272	0.433112	5	0.68298	0.954596
Q80TV8_NFDDEDS(1)VDGNRPSSASSSSSK	WT_NT-WT_EGCG	-0.219642	0.274002	-0.801607	4	0.467696	0.91426
Q80TY0_RT(0.001)VS(0.999)DNS(0.998)LS(0.001)SSK	WT_NT-WT_EGCG	2.27826	2.14602	1.06162	4	0.348253	0.91426
Q80TY0_RTVS(1)DNS(0.992)LS(0.007)S(0.001)SK	WT_NT-WT_EGCG	0.0923237	1.88099	0.0490825	6	0.962447	0.988266
Q80TZ3_GAS(0.162)S(0.837)PDMEPS(0.001)YGGGLFDMVK	WT_NT-WT_EGCG	-0.385474	0.320449	-1.20292	6	0.274316	0.91426
Q80TZ3_GAS(0.961)S(0.038)PDMEPS(0.001)YGGGLFDMVK	WT_NT-WT_EGCG	-0.262281	0.368716	-0.711337	6	0.503579	0.926574
Q80TZ3_RTATSASAS(1)PTLR	WT_NT-WT_EGCG	-0.241675	1.45968	-0.165567	5	0.874984	0.965037
Q80U19_ELGS(0.995)T(0.005)EDIYITSR	WT_NT-WT_EGCG	-0.220107	0.179067	-1.22919	5	0.273688	0.91426
Q80U23_EEGTGESAGGS(1)PARS(0.999)LT(0.001)R	WT_NT-WT_EGCG	0.051211	0.187665	0.272885	6	0.794091	0.96299
Q80U23_EEGTGESAGGS(1)PARS(1)LTR	WT_NT-WT_EGCG	0.18179	0.129847	1.40003	5	0.220394	0.91426
Q80U23_RTS(1)PPVSVR	WT_NT-WT_EGCG	0.169098	0.570021	0.296652	6	0.776733	0.96299
Q80U28_KRS(0.517)PT(0.483)ENVNT(1)PVGK	WT_NT-WT_EGCG	1.01122	1.58961	0.636143	3	0.569896	0.93876
Q80U28_LLRPNS(1)LK	WT_NT-WT_EGCG	0.582764	0.494353	1.17884	6	0.283087	0.91426
Q80U28_RKRS(1)PTENVNTPVGK	WT_NT-WT_EGCG	-0.0433635	0.184893	-0.234532	6	0.82237	0.96299
Q80U28_RS(0.002)PT(0.998)ENVNTPVGK	WT_NT-WT_EGCG	0.401965	0.254039	1.5823	4	0.188745	0.91426
Q80U35_RPSMDSEALGSTS(0.999)PDR	WT_NT-WT_EGCG	0.0684675	0.102087	0.670676	3	0.550442	0.934455
Q80U40_DHLS(1)PDFYDESETDPGAEELPAR	WT_NT-WT_EGCG	-0.317343	0.642164	-0.494177	4	0.647089	0.950569
Q80U49_EIHDVAGDGDSLGS(1)PGPTR	WT_NT-WT_EGCG	0.257817	0.30831	0.836228	5	0.441146	0.91426
Q80U49_ES(1)PLS(1)PPT(0.999)VPDPGGAT(0.001)PGSARER	WT_NT-WT_EGCG	0.0689208	0.325499	0.211739	7	0.838344	0.96299
Q80U49_HEDGTQS(0.999)DS(0.001)EDPLAK	WT_NT-WT_EGCG	-0.0117002	0.192931	-0.0606446	6	0.953612	0.986712
Q80U49_LGNT(0.03)S(0.97)PVPR	WT_NT-WT_EGCG	-0.266014	0.491306	-0.541443	6	0.607705	0.940969
Q80U49_S(1)DLPVHTR	WT_NT-WT_EGCG	0.155585	0.537675	0.289366	4	0.78668	0.96299
Q80U87_RS(0.004)YS(0.939)S(0.057)PDITQALQEEEK	WT_NT-WT_EGCG	-0.0442322	0.250154	-0.17682	5	0.866589	0.96299
Q80UJ7_FSVTHHYLVQES(1)PDK	WT_NT-WT_EGCG	-0.00232825	0.272769	-0.00853563	5	0.99352	0.998075
Q80UU9_PGEEPSEYT(1)DEEDTK	WT_NT-WT_EGCG	-0.96871	0.892604	-1.08526	7	0.313761	0.91426
Q80UZ0_KVPS(0.199)ALS(0.8)EVAAS(0.352)GEGS(0.643)AIS(0.12)GY(0.416)LS(0.47)RCK	WT_NT-WT_EGCG	-0.762365	0.667579	-1.14199	5	0.305182	0.91426
Q80UZ0_KVPS(0.2)ALS(0.8)EVAAS(0.05)GEGS(0.929)AIS(0.355)GY(0.31)LS(0.355)RCK	WT_NT-WT_EGCG	-0.762365	0.667579	-1.14199	5	0.305182	0.91426
Q80VC9_DLPDGHAVS(1)PR	WT_NT-WT_EGCG	0.0852231	0.283297	0.300826	6	0.773699	0.96299
Q80VC9_FS(1)PSQVPVQTR	WT_NT-WT_EGCG	0.0225602	0.21889	0.103066	7	0.920801	0.978112
Q80VC9_SSILLSEGT(1)PPEEPTTK	WT_NT-WT_EGCG	-0.265459	0.389644	-0.681286	7	0.517587	0.929689
Q80VP1_TALPT(0.004)S(0.985)GS(0.01)STGELELLAGEVPAR	WT_NT-WT_EGCG	-1.71598	1.07931	-1.58989	5	0.17273	0.91426
Q80W04_ALSGSATLVS(0.001)S(0.999)PK	WT_NT-WT_EGCG	0.0661566	0.253623	0.260846	5	0.804614	0.96299
Q80W04_EHQASQEAQQQQQQQGLSDQDS(1)PDEK	WT_NT-WT_EGCG	-0.184789	0.288237	-0.641102	6	0.545151	0.934455
Q80W04_FGS(1)ADNIAHLK	WT_NT-WT_EGCG	0.0609388	0.429311	0.141945	5	0.892665	0.971528
Q80W47_GAYVPS(0.17)S(0.827)PT(0.003)R	WT_NT-WT_EGCG	-0.0786279	0.213972	-0.367469	7	0.724128	0.959396
Q80WJ7_SQEPISNDQKVS(1)DDDK	WT_NT-WT_EGCG	0.386395	0.640879	0.602914	7	0.56558	0.93876
Q80X50_RYPSSISS(0.001)S(0.999)PQK	WT_NT-WT_EGCG	0.741525	0.863737	0.858508	4	0.439013	0.91426
Q80X80_LDS(1)PS(0.893)RS(0.107)PSK	WT_NT-WT_EGCG	1.87379	1.72269	1.08771	4	0.337875	0.91426
Q80X80_NLGT(0.997)PT(0.003)SSTPRPSIT(0.998)PT(0.001)K	WT_NT-WT_EGCG	-0.433536	0.31784	-1.36401	7	0.2148	0.91426
Q80X80_NLGT(1)PTSSTPRPSITPTK	WT_NT-WT_EGCG	-0.547659	0.65387	-0.837566	7	0.42994	0.91426
Q80X80_SDISERPS(0.999)VDDVESETGSTGALETR	WT_NT-WT_EGCG	-0.443337	0.240266	-1.8452	6	0.11455	0.91426
Q80X80_VDGKLDS(0.508)PS(0.508)RS(0.976)PS(0.009)K	WT_NT-WT_EGCG	-0.428791	0.52812	-0.81192	4	0.46239	0.91426
Q80XA6_ASS(1)LDLNK	WT_NT-WT_EGCG	0.128382	0.469754	0.273296	5	0.795555	0.96299
Q80XI3_T(0.027)S(0.027)S(0.946)PTSLPPLAR	WT_NT-WT_EGCG	-0.10383	0.254485	-0.407999	7	0.695465	0.954596
Q80XQ2_TISSSPS(0.999)IESLPGGR	WT_NT-WT_EGCG	-0.134769	0.311828	-0.43219	7	0.678604	0.954596
Q80XU3_ATVTPS(1)PVK	WT_NT-WT_EGCG	-0.194771	0.234098	-0.832009	7	0.432867	0.91426
Q80XU3_EKT(1)PS(1)PKEEDEEAESPPEK	WT_NT-WT_EGCG	0.012497	0.209793	0.059568	7	0.954165	0.986712
Q80XU3_TPSPKEEDEEAES(1)PPEKK	WT_NT-WT_EGCG	0.00844747	0.289245	0.0292052	7	0.977516	0.993207
Q80Y17_DIILAPES(0.049)CEGS(0.935)PS(0.011)S(0.004)AHS(0.001)K	WT_NT-WT_EGCG	0.350746	0.506095	0.693045	5	0.519149	0.929689
Q80Y24_S(0.006)RS(0.994)DNALHLASER	WT_NT-WT_EGCG	0.0619799	0.216776	0.285917	5	0.786408	0.96299
Q80Y24_YTEDMT(0.004)PT(0.996)EQTPR	WT_NT-WT_EGCG	0.0434042	0.219379	0.19785	5	0.850955	0.96299
Q80Y56_DS(0.006)LS(0.169)T(0.071)HT(0.333)S(0.419)PS(0.003)QS(1)PNSVHGSR	WT_NT-WT_EGCG	-0.412437	0.221697	-1.86036	4	0.136343	0.91426
Q80Y98_NS(1)VSINRPAMSASEVNISK	WT_NT-WT_EGCG	0.021476	0.252563	0.0850321	4	0.936322	0.981627
Q80YA9_GS(0.001)ES(0.999)PNSFLDQEYR	WT_NT-WT_EGCG	0.163052	0.312538	0.521703	6	0.620567	0.941672
Q80YA9_LGDS(1)LQDLYR	WT_NT-WT_EGCG	-0.989938	0.551916	-1.79364	7	0.115959	0.91426
Q80YA9_PLALQPLIPRS(0.982)PT(0.017)SSVATPSSTISTPTK	WT_NT-WT_EGCG	1.14191	0.431359	2.64724	5	0.0455777	0.91426
Q80YA9_SPTSSVATPSST(0.001)IS(0.037)T(0.958)PT(0.004)K	WT_NT-WT_EGCG	-0.100244	0.529991	-0.189143	5	0.857419	0.96299
Q80YN3_DS(0.003)S(0.001)CQT(0.002)S(0.006)NS(0.489)VEKT(0.5)PS(0.987)PPEPEPAGT(0.012)AQK	WT_NT-WT_EGCG	-0.186325	0.351877	-0.529517	4	0.624473	0.941672
Q80YN3_RMS(1)DAQVQTDPVSIGPVGK	WT_NT-WT_EGCG	-0.276694	0.201678	-1.37196	6	0.219162	0.91426
Q80YV2_S(0.846)MGT(0.64)GDS(0.51)AGVEVPS(0.029)S(0.969)PLRRT(0.006)K	WT_NT-WT_EGCG	-0.0138876	0.263866	-0.0526313	4	0.960549	0.988266
Q80YX1_LPMGSQCSVDLESAS(1)GEK	WT_NT-WT_EGCG	-0.0684176	0.881046	-0.0776549	5	0.941114	0.982199
Q80Z38_NSPAFLS(0.989)T(0.011)DLGDEDVGLGPPAPR	WT_NT-WT_EGCG	-2.0044	0.958582	-2.09101	5	0.0907835	0.91426
Q80Z38_RAPSPVVS(0.998)PT(0.002)ELSK	WT_NT-WT_EGCG	-0.115965	0.40282	-0.287883	6	0.783122	0.96299
Q80ZF8_IS(1)LNDDEEEK	WT_NT-WT_EGCG	0.231708	0.133753	1.73236	6	0.133917	0.91426
Q80ZF8_SETGSTISMS(0.006)S(0.994)LER	WT_NT-WT_EGCG	0.00883698	0.318344	0.0277592	5	0.978928	0.993933
Q810U3_DKEETEGNES(0.034)S(0.008)EAT(0.023)S(0.935)PVNAIYSLA	WT_NT-WT_EGCG	-0.430434	0.826168	-0.521	5	0.62461	0.941672
Q810U4_EDDGTFGEYS(1)DAEDHK	WT_NT-WT_EGCG	-0.738683	0.659957	-1.11929	5	0.313885	0.91426
Q810U4_EKEPAEGNESS(0.001)EAPS(0.998)PVNAMNS(0.001)FV	WT_NT-WT_EGCG	-0.276863	0.430859	-0.642582	3	0.56623	0.93876
Q811P8_DAEAGGSQSQTPGSTASSEPVS(1)PVQEK	WT_NT-WT_EGCG	-0.132399	0.326449	-0.405574	6	0.699122	0.954596
Q811P8_DVINRS(0.996)PT(0.004)QLQLGK	WT_NT-WT_EGCG	0.21313	0.239859	0.888561	6	0.408446	0.91426
Q812A2_LRS(1)DGAAIPR	WT_NT-WT_EGCG	1.45377	1.29099	1.12609	4	0.323115	0.91426
Q812A2_MATFGS(1)AGSINYPDK	WT_NT-WT_EGCG	-0.122302	0.355443	-0.344084	3	0.753489	0.96299
Q812A2_NDLQS(1)PTEHISDYGFGGVMGR	WT_NT-WT_EGCG	-0.340758	0.511702	-0.66593	6	0.530211	0.929689
Q812A2_S(1)LEAEALAEDIEK	WT_NT-WT_EGCG	0.117688	0.530292	0.221931	5	0.833148	0.96299
Q812A2_SGGDT(0.011)HS(0.989)PPRGLGPSIDTPPR	WT_NT-WT_EGCG	-1.2072	0.665885	-1.81293	5	0.129582	0.91426
Q8BFT9_SEDDAAS(1)GEHDIQIEGVR	WT_NT-WT_EGCG	-0.998022	0.544648	-1.83242	6	0.116597	0.91426
Q8BFU3_S(1)DESLPDGLSPK	WT_NT-WT_EGCG	0.382558	0.296664	1.28953	5	0.253639	0.91426
Q8BFU3_SLSFPILNPALSQS(0.001)SQPS(0.998)PPLPGS(0.001)HGR	WT_NT-WT_EGCG	-0.15706	0.754802	-0.208082	3	0.848491	0.96299
Q8BG89_MVEAVDRT(1)IEK	WT_NT-WT_EGCG	0.080594	0.393148	0.204996	5	0.845659	0.96299
Q8BGC0_ES(0.145)EDNDLGKES(0.855)EGEDS(1)LKK	WT_NT-WT_EGCG	-0.225521	0.874365	-0.257925	5	0.806744	0.96299
Q8BGC0_ESEDNDLGKES(1)EGEDS(1)LKK	WT_NT-WT_EGCG	-0.225521	0.874365	-0.257925	5	0.806744	0.96299
Q8BGC0_LFDDS(1)DEKEDEEDTDGKK	WT_NT-WT_EGCG	0.0224258	0.28315	0.0792014	6	0.939448	0.981627
Q8BGC0_LFDDS(1)DERGTVGNVK	WT_NT-WT_EGCG	-0.0683893	0.310461	-0.220283	6	0.832954	0.96299
Q8BGD9_EEDCHS(0.978)PT(0.01)S(0.013)KPPKPDQPLK	WT_NT-WT_EGCG	-2.69961	1.42889	-1.8893	3	0.155261	0.91426
Q8BGD9_S(0.002)QS(0.998)SDTEQPSPTSGGGK	WT_NT-WT_EGCG	1.97312	1.26795	1.55615	6	0.170675	0.91426
Q8BGD9_S(0.03)QS(0.97)SDTEQPS(1)PTSGGGK	WT_NT-WT_EGCG	1.97594	1.06099	1.86235	6	0.111858	0.91426
Q8BGD9_S(0.09)QS(0.914)S(0.996)DTEQPSPTSGGGK	WT_NT-WT_EGCG	1.07807	1.91634	0.562568	6	0.594109	0.93876
Q8BGD9_S(1)LENETLNK	WT_NT-WT_EGCG	0.446804	0.426674	1.04718	7	0.329823	0.91426
Q8BGH4_SFS(1)MQDLTTIR	WT_NT-WT_EGCG	-1.05505	0.574249	-1.83727	6	0.115816	0.91426
Q8BGR5_S(0.223)S(0.761)S(0.016)FSLPAR	WT_NT-WT_EGCG	0.200834	0.30619	0.655913	3	0.558696	0.938218
Q8BGT8_LDHALSSPS(0.01)S(0.99)PCEEIK	WT_NT-WT_EGCG	1.10675	0.441073	2.50921	5	0.0538798	0.91426
Q8BGU5_RS(0.956)AS(0.044)ADNLILPR	WT_NT-WT_EGCG	0.0920364	0.350685	0.262447	5	0.803447	0.96299
Q8BGU5_RSAS(1)ADNLILPR	WT_NT-WT_EGCG	-0.776607	0.671322	-1.15683	7	0.285289	0.91426
Q8BH31_ANLGSEAEREPLLGPGS(0.999)PGS(0.001)R	WT_NT-WT_EGCG	-0.448589	0.328785	-1.36438	4	0.244167	0.91426
Q8BH50_RDS(0.989)S(0.009)ES(0.002)QLASTESDKPTTGR	WT_NT-WT_EGCG	-0.145101	0.2059	-0.704718	5	0.512448	0.929689
Q8BH66_SSDWS(0.001)S(0.999)EEEEPVRK	WT_NT-WT_EGCG	-0.0542558	0.460587	-0.117797	6	0.910073	0.973667
Q8BH66_SSDWS(0.994)S(0.005)EEEEPVRK	WT_NT-WT_EGCG	0.00286705	0.442894	0.00647345	6	0.995045	0.998166
Q8BHE3_LGGAVEDS(0.001)S(0.015)S(0.984)PPSTLNLSGAHR	WT_NT-WT_EGCG	-0.0769885	0.193462	-0.397952	4	0.710991	0.958226
Q8BHG1_LGADES(1)EEEGR	WT_NT-WT_EGCG	0.0645004	0.252446	0.255502	7	0.80568	0.96299
Q8BHL3_AVGGAPS(1)PPPPVR	WT_NT-WT_EGCG	0.704759	0.811284	0.868696	4	0.434029	0.91426
Q8BHL3_RHGAPAAPS(1)PPPR	WT_NT-WT_EGCG	1.84307	1.93724	0.951388	5	0.385097	0.91426
Q8BHL8_ANS(1)PPREFPPATAR	WT_NT-WT_EGCG	0.171413	0.254397	0.673801	6	0.52553	0.929689
Q8BIE6_AAGALGSASS(0.005)GS(0.995)MPNLAAR	WT_NT-WT_EGCG	0.0652435	0.123787	0.527063	6	0.61706	0.941672
Q8BIK4_AEPYVAS(1)EYK	WT_NT-WT_EGCG	0.229793	0.249103	0.922483	6	0.391862	0.91426
Q8BIK4_LPVHVY(0.001)EVDEEADKDEDAAS(1)LGS(1)QK	WT_NT-WT_EGCG	-0.251599	0.77651	-0.324012	4	0.762163	0.96299
Q8BJ05_DLVQPDKPAS(1)PK	WT_NT-WT_EGCG	-0.107308	0.30536	-0.351416	4	0.743006	0.96299
Q8BJ42_IIES(1)PERK	WT_NT-WT_EGCG	0.633732	1.3175	0.481011	4	0.655637	0.951106
Q8BJF9_ATIS(1)DEEIER	WT_NT-WT_EGCG	0.346348	0.199271	1.73807	5	0.142699	0.91426
Q8BJH1_NTT(1)PPSLAR	WT_NT-WT_EGCG	-0.164983	0.225757	-0.730798	6	0.492442	0.922916
Q8BJI1_DIS(1)NLEENDETR	WT_NT-WT_EGCG	0.15746	0.293566	0.53637	7	0.608318	0.940969
Q8BJI1_YGSGYLLAS(0.002)T(0.998)PESEL	WT_NT-WT_EGCG	0.271591	1.04146	0.260779	7	0.801768	0.96299
Q8BJU0_APDRT(1)PPSEEDSAEAER	WT_NT-WT_EGCG	-0.39803	0.355908	-1.11835	7	0.300322	0.91426
Q8BK03_TLMLPLTEGS(1)LR	WT_NT-WT_EGCG	-0.488557	0.293434	-1.66496	6	0.146974	0.91426
Q8BKX1_SLS(1)PPQSQSK	WT_NT-WT_EGCG	0.80001	0.489437	1.63455	7	0.146159	0.91426
Q8BL97_S(0.003)GS(0.997)IIGSR	WT_NT-WT_EGCG	0.263176	0.475492	0.553482	5	0.603771	0.94056
Q8BL97_S(0.988)GS(0.008)IIGS(0.004)R	WT_NT-WT_EGCG	0.881961	0.61672	1.43008	6	0.202637	0.91426
Q8BL97_S(0.999)RS(0.945)GS(0.056)IIGSR	WT_NT-WT_EGCG	1.16754	1.08586	1.07522	5	0.3314	0.91426
Q8BLK9_S(0.123)S(0.877)PDQFLFSSLR	WT_NT-WT_EGCG	-0.643563	0.627239	-1.02602	6	0.344454	0.91426
Q8BLK9_S(0.674)S(0.326)PDQFLFSSLR	WT_NT-WT_EGCG	-0.643563	0.627239	-1.02602	6	0.344454	0.91426
Q8BLQ9_GAEDAPDADTAIINAEGS(1)QVNAEEK	WT_NT-WT_EGCG	-0.068566	0.185768	-0.369095	5	0.727172	0.960481
Q8BMG7_GGFS(1)PFGNTQGPSR	WT_NT-WT_EGCG	-0.339598	0.362787	-0.936082	7	0.380392	0.91426
Q8BMK4_VGAHGS(1)EEGAVFK	WT_NT-WT_EGCG	0.0455852	0.341115	0.133636	5	0.898903	0.971528
Q8BNW9_ASAAEGSEAS(1)PPS(1)LR	WT_NT-WT_EGCG	-0.213561	0.578713	-0.369028	7	0.723016	0.959293
Q8BNW9_ASAAEGSEAS(1)PPSLR	WT_NT-WT_EGCG	-0.074003	0.25174	-0.293966	7	0.777309	0.96299
Q8BNW9_S(0.043)GS(0.959)RPQS(0.996)PS(0.001)GDAESR	WT_NT-WT_EGCG	4.45936	1.89226	2.35663	4	0.0779486	0.91426
Q8BNW9_S(0.131)GS(0.869)RPQS(0.999)PS(0.001)GDAESR	WT_NT-WT_EGCG	3.13702	1.45758	2.15222	4	0.0977382	0.91426
Q8BP27_ENPPS(0.04)PPT(0.962)S(0.997)PAAPQPR	WT_NT-WT_EGCG	-0.589703	0.71072	-0.829727	4	0.45334	0.91426
Q8BP27_ENPPS(1)PPT(0.824)S(0.176)PAAPQPR	WT_NT-WT_EGCG	-0.420068	0.582399	-0.721273	5	0.503048	0.926574
Q8BPN8_ESEAGTGSSEHEDGEREGS(1)PR	WT_NT-WT_EGCG	-0.723489	0.836537	-0.864862	6	0.420343	0.91426
Q8BPN8_FGNVDADS(1)PVEETIQDHSALK	WT_NT-WT_EGCG	-1.82913	1.18233	-1.54706	7	0.165772	0.91426
Q8BPN8_LDHELS(1)LDR	WT_NT-WT_EGCG	-1.01549	0.838499	-1.21109	5	0.279977	0.91426
Q8BPN8_NLAS(1)PEGTLATLGLK	WT_NT-WT_EGCG	-1.58775	1.00311	-1.58283	6	0.164547	0.91426
Q8BPN8_RKQS(1)EVEADLGYPGGK	WT_NT-WT_EGCG	0.545411	0.465413	1.17188	6	0.285666	0.91426
Q8BPN8_RQS(1)ESIAAPPVASEDMDK	WT_NT-WT_EGCG	-0.336588	0.438776	-0.767108	5	0.477657	0.919726
Q8BPN8_THPRPS(0.997)IS(0.003)MPLPTVLLDR	WT_NT-WT_EGCG	-0.0222603	0.310077	-0.0717895	5	0.945553	0.982913
Q8BPN8_VS(1)VDS(1)NLFVYSK	WT_NT-WT_EGCG	-1.41167	0.42358	-3.3327	3	0.0446292	0.91426
Q8BR65_RPAS(0.902)PS(0.258)S(0.841)PEHLPATPAESPAQR	WT_NT-WT_EGCG	0.41425	0.288724	1.43476	6	0.201357	0.91426
Q8BR65_RPAS(0.995)PS(0.536)S(0.467)PEHLPAT(0.002)PAESPAQR	WT_NT-WT_EGCG	0.41425	0.288724	1.43476	6	0.201357	0.91426
Q8BR70_AEAEDS(1)PGEQEAAASK	WT_NT-WT_EGCG	0.274816	0.324558	0.846738	5	0.435783	0.91426
Q8BRF7_VNLEESTGVENS(1)PAGARPK	WT_NT-WT_EGCG	-0.0983195	0.326449	-0.301179	6	0.773443	0.96299
Q8BRT1_S(0.003)RS(0.997)DIDVNAAAGAK	WT_NT-WT_EGCG	0.60205	0.567992	1.05996	5	0.337656	0.91426
Q8BRT1_S(0.66)RS(0.34)DIDVNAAAGAK	WT_NT-WT_EGCG	0.526225	0.691979	0.760464	4	0.489336	0.920603
Q8BRV5_RDES(1)DEEPPRVER	WT_NT-WT_EGCG	-0.639091	0.757908	-0.84323	6	0.431426	0.91426
Q8BSF4_MAAS(1)GGRACVRS(1)LRGGVLWR	WT_NT-WT_EGCG	-0.073618	0.220712	-0.333548	4	0.755473	0.96299
Q8BSS9_MVS(0.001)S(0.001)EGS(0.987)T(0.01)ESEHLEGMEAGQK	WT_NT-WT_EGCG	0.16531	0.317906	0.519998	3	0.639	0.947292
Q8BSS9_RQAQS(0.999)PS(0.001)GVSSEVEVLK	WT_NT-WT_EGCG	-0.340977	0.290728	-1.17284	6	0.28531	0.91426
Q8BTG7_DRRLS(1)GGAVPS(0.037)AS(0.924)MT(0.039)R	WT_NT-WT_EGCG	-1.16223	1.19224	-0.974827	7	0.362122	0.91426
Q8BTG7_DRRLS(1)GGAVPS(0.634)AS(0.347)MT(0.02)R	WT_NT-WT_EGCG	-0.228671	0.275739	-0.829304	6	0.438673	0.91426
Q8BTG7_RLS(1)GGAVPS(0.009)AS(0.989)MT(0.002)R	WT_NT-WT_EGCG	0.0284912	0.241999	0.117732	6	0.910122	0.973667
Q8BTI8_AAETPAVASCWSGPQVS(1)PEHK	WT_NT-WT_EGCG	-0.533452	0.525563	-1.01501	6	0.349268	0.91426
Q8BTI8_DKFS(0.997)PT(0.003)QDRPESSTVLK	WT_NT-WT_EGCG	-0.660948	0.655641	-1.0081	6	0.35232	0.91426
Q8BTI8_ERGPSPEGSSSS(0.001)ES(1)S(1)PEHAPK	WT_NT-WT_EGCG	1.49876	0.497968	3.00975	3	0.057223	0.91426
Q8BTI8_GPSPEGS(0.952)S(0.017)S(0.017)S(0.012)ES(0.002)SPEHAPK	WT_NT-WT_EGCG	-0.191038	0.87014	-0.219548	5	0.834904	0.96299
Q8BTI8_HAS(0.445)S(0.537)S(0.037)PES(0.982)LKPTPAPGSR	WT_NT-WT_EGCG	-0.115206	1.57654	-0.0730754	4	0.945254	0.982913
Q8BTI8_HAS(0.993)S(0.005)S(0.001)PES(0.001)LKPTPAPGSR	WT_NT-WT_EGCG	0.998546	0.326958	3.05405	5	0.0282934	0.91426
Q8BTI8_MELGT(1)PLR	WT_NT-WT_EGCG	-0.207243	0.153083	-1.35379	6	0.224572	0.91426
Q8BTI8_NSGPVSEVNTGFS(1)PEVK	WT_NT-WT_EGCG	-0.532042	0.196764	-2.70396	7	0.0304638	0.91426
Q8BTI8_RRS(1)PSVSSPEPTEK	WT_NT-WT_EGCG	0.242972	0.490636	0.495218	5	0.64144	0.947292
Q8BTI8_RS(0.004)S(0.987)S(0.014)ELS(0.994)PEVVEK	WT_NT-WT_EGCG	-0.1921	0.11424	-1.68154	6	0.143652	0.91426
Q8BTI8_RVPS(0.994)PT(0.006)PVPK	WT_NT-WT_EGCG	-0.762025	0.584027	-1.30478	7	0.233224	0.91426
Q8BTI8_S(0.01)S(0.013)S(0.977)PVTELT(0.009)ARS(0.991)PVK	WT_NT-WT_EGCG	-0.315123	0.28314	-1.11296	4	0.328098	0.91426
Q8BTI8_S(0.186)GS(0.74)S(0.073)QELDGKPSASPQER	WT_NT-WT_EGCG	0.540982	0.25028	2.1615	4	0.096726	0.91426
Q8BTI8_S(0.997)S(0.004)RS(0.032)S(0.968)PELTR	WT_NT-WT_EGCG	2.57299	0.54917	4.68522	3	0.018377	0.91426
Q8BTI8_SAVRPS(1)PS(1)PER	WT_NT-WT_EGCG	1.831	1.78698	1.02464	7	0.339634	0.91426
Q8BTI8_SEQPLSQVLPSLS(1)PEHK	WT_NT-WT_EGCG	-0.391907	0.484484	-0.808916	6	0.449442	0.91426
Q8BTI8_SLS(0.001)Y(0.001)S(0.999)PVER	WT_NT-WT_EGCG	-0.249546	0.160119	-1.5585	5	0.179854	0.91426
Q8BTI8_SMLQT(1)PPDQNLSGSK	WT_NT-WT_EGCG	-0.231864	0.477001	-0.486086	4	0.652334	0.950569
Q8BTI8_SPS(0.001)VS(0.987)S(0.011)PEPT(0.001)EK	WT_NT-WT_EGCG	-0.300015	0.332035	-0.903564	7	0.396255	0.91426
Q8BTI8_SSSELS(0.999)PEVVEK	WT_NT-WT_EGCG	0.0864903	0.365275	0.236781	4	0.824458	0.96299
Q8BTI8_SSSPVTELTARS(1)PVK	WT_NT-WT_EGCG	-0.489547	0.404091	-1.21148	7	0.265018	0.91426
Q8BTM8_RAPS(1)VANIGSHCDLSLK	WT_NT-WT_EGCG	-0.152619	0.490085	-0.311413	6	0.766023	0.96299
Q8BUN5_SSILPFT(1)PPIVK	WT_NT-WT_EGCG	-1.08721	0.462768	-2.34937	6	0.0571074	0.91426
Q8BUV3_DTAS(0.002)LS(0.002)T(0.021)T(0.972)PS(0.006)ES(0.996)PR	WT_NT-WT_EGCG	0.983239	1.09131	0.900969	4	0.418548	0.91426
Q8BUV3_DTASLS(0.013)T(0.975)T(0.451)PS(0.561)ES(1)PR	WT_NT-WT_EGCG	-0.741177	1.43177	-0.517664	6	0.623217	0.941672
Q8BUV3_EVHDELEDLPS(1)PPPPLS(1)PPPT(0.137)T(0.237)S(0.626)PHK	WT_NT-WT_EGCG	-1.45732	0.904216	-1.6117	6	0.158154	0.91426
Q8BW96_GDVMS(0.007)T(0.988)ACGT(0.005)PGYVAPEVLAQK	WT_NT-WT_EGCG	-0.0994749	0.237557	-0.418742	5	0.692784	0.954596
Q8BWG8_DDKDEEDDGTGS(1)PHLNNR	WT_NT-WT_EGCG	-0.862276	0.761363	-1.13254	7	0.294704	0.91426
Q8BWS5_S(0.999)VS(0.001)T(0.011)S(0.988)PS(0.001)ILPAYLK	WT_NT-WT_EGCG	-1.42613	0.867274	-1.64439	3	0.198644	0.91426
Q8BWS5_SVST(0.002)S(0.996)PS(0.002)ILPAYLK	WT_NT-WT_EGCG	-0.262026	0.186804	-1.40268	6	0.21028	0.91426
Q8BX70_ILLENLGEASSQPS(0.988)PT(0.009)QY(0.003)AQEAAR	WT_NT-WT_EGCG	-0.239073	0.555864	-0.430092	4	0.689287	0.954596
Q8BX70_TANAS(1)LEEIIDK	WT_NT-WT_EGCG	-0.108988	0.253914	-0.429234	6	0.682738	0.954596
Q8BXR1_NLPS(1)LGDNEMLIGK	WT_NT-WT_EGCG	-0.886884	0.363386	-2.44061	6	0.0504297	0.91426
Q8BYI8_SALGDLPEPDS(1)DADVAGAAK	WT_NT-WT_EGCG	-0.439921	0.340799	-1.29085	6	0.244259	0.91426
Q8BYK5_SVSQLPS(1)PPLLPTPPPK	WT_NT-WT_EGCG	-0.00232559	0.267902	-0.00868074	6	0.993355	0.998075
Q8BYM5_RQEPLRQPS(1)PQR	WT_NT-WT_EGCG	-0.54366	0.368827	-1.47403	6	0.190912	0.91426
Q8BZ97_LFAPPS(0.989)PET(0.011)GEAK	WT_NT-WT_EGCG	0.124046	0.239121	0.518759	5	0.626063	0.941672
Q8BZ98_RS(1)PPPS(1)PTTQR	WT_NT-WT_EGCG	0.145686	1.57912	0.092258	6	0.929496	0.979604
Q8BZ98_S(1)PPPSPTTQR	WT_NT-WT_EGCG	1.42942	1.68863	0.846497	7	0.425265	0.91426
Q8BZB3_ALDPAPLAQPTPLGS(0.001)VQT(0.08)S(0.919)PELEHR	WT_NT-WT_EGCG	-0.597332	0.271397	-2.20096	5	0.0789988	0.91426
Q8BZN6_ASLASLDS(0.999)NPS(0.001)TTEK	WT_NT-WT_EGCG	0.014802	0.789432	0.0187502	3	0.986218	0.997537
Q8BZN6_DMSQS(1)PTSSFVR	WT_NT-WT_EGCG	0.0998953	0.264792	0.37726	6	0.718964	0.958226
Q8C015_KES(1)PPT(1)PDQGAASR	WT_NT-WT_EGCG	-0.0221324	0.674099	-0.0328326	6	0.974873	0.993207
Q8C015_S(1)LVGTPYWMAPEVISR	WT_NT-WT_EGCG	-0.27028	1.01407	-0.266531	3	0.8071	0.96299
Q8C078_S(1)FGNPFEGSR	WT_NT-WT_EGCG	-0.0324259	0.209402	-0.15485	3	0.886771	0.971065
Q8C078_SLS(1)APGNLLTK	WT_NT-WT_EGCG	0.0341727	0.281411	0.121434	6	0.907312	0.973091
Q8C079_AAS(1)PPASASDLIEQQQK	WT_NT-WT_EGCG	-0.060711	0.148082	-0.409981	7	0.694076	0.954596
Q8C080_S(0.015)S(0.015)S(0.971)FGSVSTSSTSSK	WT_NT-WT_EGCG	0.241876	0.541042	0.447056	4	0.677974	0.954596
Q8C0D4_AT(0.185)T(0.815)PPNQGRPDS(0.911)PVY(0.089)ANLQELK	WT_NT-WT_EGCG	-0.383534	0.383836	-0.999214	6	0.356268	0.91426
Q8C0D4_AT(0.5)T(0.5)PPNQGRPDS(0.996)PVY(0.003)ANLQELK	WT_NT-WT_EGCG	-0.521787	0.390235	-1.33711	6	0.229647	0.91426
Q8C0D4_AT(0.501)T(0.501)PPNQGRPDS(0.986)PVY(0.012)ANLQELK	WT_NT-WT_EGCG	-1.05557	0.720171	-1.46572	6	0.193079	0.91426
Q8C0D4_VLSSTINNQVAEADEAAEEET(0.002)PDS(0.998)PGVEK	WT_NT-WT_EGCG	-0.261712	0.415356	-0.630091	3	0.573358	0.93876
Q8C0E2_S(0.003)MS(0.997)HQAAIASQR	WT_NT-WT_EGCG	-0.467362	0.70996	-0.658293	6	0.534778	0.934138
Q8C0L9_LTLEGLEEDEDDDDDKVS(0.93)PT(0.07)VLHK	WT_NT-WT_EGCG	-0.347702	0.484787	-0.717227	4	0.512887	0.929689
Q8C0P5_PGS(1)ELLDS(0.624)QT(0.376)LPPER	WT_NT-WT_EGCG	-0.0471932	0.213515	-0.22103	5	0.833812	0.96299
Q8C0P5_PGS(1)ELLDS(0.978)QT(0.022)LPPER	WT_NT-WT_EGCG	-0.115239	0.23636	-0.487558	4	0.651379	0.950569
Q8C0T5_DPS(0.996)PT(0.004)LASK	WT_NT-WT_EGCG	0.249345	0.820997	0.30371	4	0.776491	0.96299
Q8C0T5_KLIDLES(0.034)PT(0.933)PES(0.034)QK	WT_NT-WT_EGCG	0.245521	0.467709	0.524943	6	0.618446	0.941672
Q8C0T5_LIDLES(1)PTPESQK	WT_NT-WT_EGCG	0.103274	0.471112	0.219213	7	0.832739	0.96299
Q8C0T5_TLS(1)DESIYSSQR	WT_NT-WT_EGCG	0.46987	0.72569	0.64748	6	0.541288	0.934455
Q8C1B1_LDGES(1)DKEQFDDDQK	WT_NT-WT_EGCG	0.117776	0.299524	0.393211	6	0.707755	0.957339
Q8C1B1_LNQSS(1)PDNLTDTK	WT_NT-WT_EGCG	-0.28763	0.363822	-0.79058	6	0.459288	0.91426
Q8C1B1_RFS(1)PSQVPIQTR	WT_NT-WT_EGCG	0.297978	0.32989	0.903267	6	0.401192	0.91426
Q8C1B1_SESVEGFLS(1)PSR	WT_NT-WT_EGCG	-0.243422	0.240395	-1.01259	7	0.344969	0.91426
Q8C1D8_AAVLS(0.006)DS(0.994)EDDAGNASAK	WT_NT-WT_EGCG	-0.669671	0.180705	-3.70587	3	0.0341388	0.91426
Q8C1D8_GPASDS(1)EAEDASR	WT_NT-WT_EGCG	0.24798	1.2331	0.201102	5	0.848543	0.96299
Q8C1Y8_HIEPELAGRDS(1)PVR	WT_NT-WT_EGCG	-0.0590642	0.363276	-0.162588	6	0.87618	0.965742
Q8C3J5_KLMTVLKT(0.45)Y(0.55)LDT(1)S(1)S(1)R	WT_NT-WT_EGCG	-0.263084	0.484521	-0.542979	5	0.610464	0.941672
Q8C3Q5_EHLLS(1)PPR	WT_NT-WT_EGCG	-0.00421775	0.368004	-0.0114612	5	0.991299	0.998075
Q8C3Q5_LVSQEHLLLS(0.001)S(0.999)PEALR	WT_NT-WT_EGCG	-0.726756	0.614667	-1.18236	6	0.281791	0.91426
Q8C437_NHS(1)LEEEFER	WT_NT-WT_EGCG	-0.789932	0.770627	-1.02505	7	0.339452	0.91426
Q8C437_S(1)PVDSSVLEGVK	WT_NT-WT_EGCG	-0.373043	0.2935	-1.27102	7	0.244328	0.91426
Q8C4Q6_LPS(1)EPGMTLLTIR	WT_NT-WT_EGCG	-1.19693	0.500144	-2.39318	6	0.0537928	0.91426
Q8C547_MLDS(0.999)PSHTAMK	WT_NT-WT_EGCG	0.227953	0.138661	1.64395	4	0.175531	0.91426
Q8C6B2_RPS(0.982)DS(0.018)VQPAQHSPCR	WT_NT-WT_EGCG	-0.0146454	0.209395	-0.0699415	4	0.947597	0.983895
Q8C6M1_AVPIAVADEGES(1)ES(1)EDDDLKPR	WT_NT-WT_EGCG	-0.144615	0.17668	-0.818515	5	0.450297	0.91426
Q8C729_HLS(1)LPAGQVVPK	WT_NT-WT_EGCG	0.489393	0.675888	0.724075	6	0.49627	0.924568
Q8C729_VEVT(0.984)PT(0.016)VPR	WT_NT-WT_EGCG	0.24893	0.426164	0.584118	5	0.5845	0.93876
Q8C7M3_RAS(0.233)GS(0.765)GVS(0.002)DY(0.001)DYLDLDK	WT_NT-WT_EGCG	-0.692502	0.34536	-2.00516	6	0.0917676	0.91426
Q8C7M3_RAS(0.994)GS(0.006)GVSDYDYLDLDK	WT_NT-WT_EGCG	-0.237891	0.184465	-1.28963	5	0.253608	0.91426
Q8C8R3_AEGFES(0.039)ES(0.955)EDGAT(0.006)KPK	WT_NT-WT_EGCG	-0.639509	0.326428	-1.95911	4	0.121678	0.91426
Q8C8R3_ARS(1)YIETETESR	WT_NT-WT_EGCG	-0.945293	1.10877	-0.852558	7	0.422113	0.91426
Q8C8R3_DSLEAS(1)PVLEDNSSHK	WT_NT-WT_EGCG	-0.335198	0.236818	-1.41543	6	0.206693	0.91426
Q8C8R3_EIAS(0.014)PS(0.868)S(0.118)PVK	WT_NT-WT_EGCG	1.71426	2.08135	0.823629	4	0.456424	0.91426
Q8C8R3_EIAS(0.999)PS(0.041)S(0.96)PVK	WT_NT-WT_EGCG	-1.96036	1.5691	-1.24935	4	0.279652	0.91426
Q8C8R3_EIAS(1)PS(0.261)S(0.74)PVK	WT_NT-WT_EGCG	1.81509	1.22575	1.48079	6	0.189164	0.91426
Q8C8R3_ERAEGFES(1)ESEDGATKPK	WT_NT-WT_EGCG	-0.069103	0.213095	-0.324283	5	0.758851	0.96299
Q8C8R3_ES(0.002)ES(0.998)DQEPEEEIGMTSEK	WT_NT-WT_EGCG	0.47575	0.141342	3.36596	6	0.0151178	0.91426
Q8C8R3_ES(0.988)ES(0.012)DQEPEEEIGMTSEK	WT_NT-WT_EGCG	0.359607	0.378445	0.950223	5	0.385634	0.91426
Q8C8R3_GS(1)PIVQEPEEASEPK	WT_NT-WT_EGCG	-0.307991	0.867733	-0.354937	6	0.73478	0.96299
Q8C8R3_HEGLAET(1)PETSPESLSFSPK	WT_NT-WT_EGCG	1.01652	1.08419	0.937588	6	0.384645	0.91426
Q8C8R3_HEGLAETPETSPESLS(0.001)FS(0.999)PK	WT_NT-WT_EGCG	0.146468	0.655812	0.223339	5	0.83211	0.96299
Q8C8R3_IVDEQGDMDFQIS(1)PDRK	WT_NT-WT_EGCG	0.141316	0.535871	0.263713	6	0.800825	0.96299
Q8C8R3_KGS(1)S(1)EES(1)VDEDR	WT_NT-WT_EGCG	1.94793	1.63431	1.1919	5	0.286782	0.91426
Q8C8R3_LLRDPDGS(1)AEDDSLEQTSLMESSGK	WT_NT-WT_EGCG	-0.535034	0.288013	-1.85768	6	0.112586	0.91426
Q8C8R3_LSPVS(0.99)PS(0.01)AK	WT_NT-WT_EGCG	-0.610989	0.389224	-1.56976	6	0.167523	0.91426
Q8C8R3_PCLQT(0.006)PVT(0.73)S(0.728)ERGS(0.536)PIVQEPEEAS(0.001)EPK	WT_NT-WT_EGCG	-0.346773	0.29943	-1.15811	4	0.311256	0.91426
Q8C8R3_RFT(1)PEEEMFK	WT_NT-WT_EGCG	-0.92774	0.69834	-1.32849	7	0.225688	0.91426
Q8C8R3_S(0.002)DS(0.998)NAS(1)FLR	WT_NT-WT_EGCG	0.389175	0.461894	0.842564	7	0.427319	0.91426
Q8C8R3_S(0.003)PLS(0.997)PDT(1)PSSEEVSYEVTPK	WT_NT-WT_EGCG	-0.391122	0.343044	-1.14015	6	0.297682	0.91426
Q8C8R3_S(0.024)KS(0.976)ESDASSLDAK	WT_NT-WT_EGCG	4.06976	2.00355	2.03127	3	0.135178	0.91426
Q8C8R3_S(1)PQGLELPLPNR	WT_NT-WT_EGCG	-0.394869	0.485014	-0.81414	6	0.446664	0.91426
Q8C8R3_T(0.001)ERHS(0.999)PVFSGKPEK	WT_NT-WT_EGCG	2.21871	1.93323	1.14767	5	0.303034	0.91426
Q8C8R3_T(0.008)EGDS(0.99)PAAALS(0.001)PQMHQEPVQQDFSGK	WT_NT-WT_EGCG	0.120708	0.374625	0.32221	6	0.758224	0.96299
Q8C8R3_T(1)PEDIS(0.087)T(0.913)PPEGTK	WT_NT-WT_EGCG	-0.128743	0.540473	-0.238204	4	0.823428	0.96299
Q8C8R3_TEGDSPAAALS(1)PQMHQEPVQQDFSGK	WT_NT-WT_EGCG	0.440757	0.328353	1.34233	6	0.228049	0.91426
Q8C8R3_TPEDIS(0.003)T(0.995)PPEGT(0.002)K	WT_NT-WT_EGCG	0.257593	0.302813	0.850669	6	0.427591	0.91426
Q8C8R3_TPTEEGT(1)PTSEQNPFLFQEGK	WT_NT-WT_EGCG	-0.410308	0.311455	-1.31739	7	0.229189	0.91426
Q8C8R3_TQDQQEYYVT(0.007)T(0.993)PGAEVEDPQK	WT_NT-WT_EGCG	0.898055	0.329936	2.72191	6	0.0345552	0.91426
Q8C8R3_TQDQQEYYVT(0.959)T(0.041)PGAEVEDPQK	WT_NT-WT_EGCG	0.327874	0.251377	1.30431	3	0.283173	0.91426
Q8C8R3_TQSESETQESLT(1)PSEVTK	WT_NT-WT_EGCG	0.828861	0.651172	1.27287	6	0.250158	0.91426
Q8C8R3_VGT(1)PTDIHSEK	WT_NT-WT_EGCG	-1.24888	1.91371	-0.6526	6	0.538199	0.934455
Q8CAA7_AVAGVMIT(0.001)AS(0.999)HNR	WT_NT-WT_EGCG	-0.148391	0.471942	-0.314427	6	0.763843	0.96299
Q8CB93_DVT(0.027)KT(0.957)VS(0.655)S(0.655)S(0.668)AY(0.036)VIS(0.002)PS(1)MK	WT_NT-WT_EGCG	-0.122377	0.336601	-0.363565	5	0.731049	0.961615
Q8CB93_DVT(0.116)KT(0.533)VS(0.253)S(0.279)S(0.828)AY(0.89)VIS(0.102)PS(1)MK	WT_NT-WT_EGCG	-0.142769	0.401281	-0.355784	4	0.739973	0.96299
Q8CBH5_VAILT(1)DDEEEQK	WT_NT-WT_EGCG	-0.306392	0.295962	-1.03524	7	0.33499	0.91426
Q8CBW3_TNPPT(0.001)QKPPS(0.999)PPVSGR	WT_NT-WT_EGCG	-0.012794	0.279325	-0.0458033	6	0.964953	0.988266
Q8CC35_AAS(1)PAKPSSLDLVPNLPR	WT_NT-WT_EGCG	0.283023	0.321125	0.881348	5	0.418475	0.91426
Q8CC35_PSLYALS(1)PVK	WT_NT-WT_EGCG	0.450953	0.678035	0.665089	4	0.54238	0.934455
Q8CC35_VAS(1)EEEEVPLVVYLK	WT_NT-WT_EGCG	-1.15588	0.594294	-1.94497	6	0.0997523	0.91426
Q8CCB4_KLES(0.911)PPPS(0.07)T(0.02)NPFLEDET(0.004)T(0.996)PEMEELALEK	WT_NT-WT_EGCG	-0.579591	0.561867	-1.03155	5	0.349576	0.91426
Q8CCB4_KLES(0.982)PPPS(0.009)T(0.009)NPFLEDETTPEMEELALEK	WT_NT-WT_EGCG	-0.624369	0.605662	-1.03089	4	0.360845	0.91426
Q8CCJ4_ICLEAGS(0.994)PT(0.005)GSGDQSSR	WT_NT-WT_EGCG	0.163254	0.313545	0.520672	6	0.621243	0.941672
Q8CCT4_GRAEDEGS(0.029)T(0.971)EEGGKADEDK	WT_NT-WT_EGCG	1.26503	0.740872	1.70749	5	0.148436	0.91426
Q8CCT4_GRAEDEGSTEEGGKADEDKS(1)DAEGK	WT_NT-WT_EGCG	1.26396	1.20499	1.04894	4	0.353401	0.91426
Q8CDA1_GLES(1)PLKK	WT_NT-WT_EGCG	0.00985403	0.279745	0.0352251	6	0.973043	0.992684
Q8CDG3_APYS(0.999)PT(0.001)TSK	WT_NT-WT_EGCG	0.419853	0.294064	1.42776	5	0.21272	0.91426
Q8CDG3_DGPS(0.001)S(0.999)APATPTK	WT_NT-WT_EGCG	2.61781	1.91974	1.36363	4	0.244384	0.91426
Q8CG79_IPRPLS(0.006)PT(0.994)K	WT_NT-WT_EGCG	-0.0617364	0.205276	-0.300749	4	0.77859	0.96299
Q8CGA3_RLS(0.989)VGS(0.005)S(0.006)MR	WT_NT-WT_EGCG	-0.565579	0.461841	-1.22462	5	0.275263	0.91426
Q8CGF6_AAYADLLT(1)PLISK	WT_NT-WT_EGCG	-1.1291	0.388089	-2.90938	6	0.0270022	0.91426
Q8CGM1_LS(1)LDEDEEPK	WT_NT-WT_EGCG	-0.165065	0.116938	-1.41156	5	0.217172	0.91426
Q8CH09_GRS(1)LNIADQEGTLLGK	WT_NT-WT_EGCG	-0.538053	0.337025	-1.59648	6	0.161495	0.91426
Q8CH25_DVQDAIAQS(1)PEK	WT_NT-WT_EGCG	-0.361976	0.247678	-1.46148	7	0.187271	0.91426
Q8CH25_S(1)PGHMVILNQTK	WT_NT-WT_EGCG	-0.176243	0.290097	-0.607532	6	0.565766	0.93876
Q8CH72_EMDMS(1)PEEVAPSPR	WT_NT-WT_EGCG	-0.384296	0.216825	-1.77238	6	0.126705	0.91426
Q8CH77_KLEYDS(0.071)GS(0.929)LK	WT_NT-WT_EGCG	0.11984	0.558488	0.214579	3	0.843854	0.96299
Q8CHC4_EFGGVGAPPS(1)PGVAR	WT_NT-WT_EGCG	0.643233	0.832819	0.772356	7	0.465176	0.91426
Q8CHC4_EIEAPKS(1)PGTAR	WT_NT-WT_EGCG	-0.101051	0.445214	-0.226972	4	0.831573	0.96299
Q8CHC4_HLEEEMS(1)LEK	WT_NT-WT_EGCG	0.225615	0.132312	1.70517	6	0.139044	0.91426
Q8CHC4_NQPS(1)PQAGLAGPGPAGYGAARPTIPAR	WT_NT-WT_EGCG	0.391008	0.626892	0.623725	3	0.577016	0.93876
Q8CHC4_TPGPPSSQGS(1)PVDTQPAAQK	WT_NT-WT_EGCG	0.615704	0.520081	1.18386	7	0.275105	0.91426
Q8CHG7_RSS(1)FLNAK	WT_NT-WT_EGCG	0.477973	0.344054	1.38924	5	0.223453	0.91426
Q8CHG7_S(0.999)LGS(0.001)LSQGSANATVLDVAQTGGHK	WT_NT-WT_EGCG	-0.774394	0.405861	-1.90803	6	0.104995	0.91426
Q8CHG7_SET(0.02)S(0.98)PVAPR	WT_NT-WT_EGCG	1.58031	1.28996	1.22509	5	0.275102	0.91426
Q8CHH9_AATDLERVS(1)NAEPEPR	WT_NT-WT_EGCG	-0.507429	0.268621	-1.88901	7	0.100821	0.91426
Q8CHI8_GFDT(0.026)S(0.018)PEHS(0.956)LDLGISGR	WT_NT-WT_EGCG	-0.0852866	0.325902	-0.261694	4	0.80648	0.96299
Q8CHP6_MDRT(1)PPPPT(0.007)LS(0.992)PAAVT(0.001)VGR	WT_NT-WT_EGCG	0.0470735	1.55934	0.0301881	4	0.977363	0.993207
Q8CHU3_GS(0.171)S(0.829)QPNLSTSYSEQEYGK	WT_NT-WT_EGCG	0.0251095	0.267706	0.0937951	5	0.928915	0.979604
Q8CHU3_GS(0.62)S(0.38)QPNLSTSYSEQEYGK	WT_NT-WT_EGCG	0.197499	0.298702	0.66119	5	0.537736	0.934455
Q8CHW4_AGS(1)PQLDDIR	WT_NT-WT_EGCG	-0.27038	0.341297	-0.792213	7	0.454242	0.91426
Q8CHX7_PVTWNSAAQT(1)PERK	WT_NT-WT_EGCG	0.005502	0.977609	0.00562802	4	0.995779	0.998166
Q8CI71_FLEQS(0.006)RS(0.994)PSVS(0.96)PS(0.04)K	WT_NT-WT_EGCG	0.0971135	0.452175	0.21477	6	0.837061	0.96299
Q8CI71_FLEQS(0.04)RS(0.959)PS(0.001)VS(1)PSK	WT_NT-WT_EGCG	0.0709531	0.524937	0.135165	6	0.896902	0.971528
Q8CI71_S(1)PPESLNDLGAFESLR	WT_NT-WT_EGCG	-0.821292	0.383167	-2.14343	5	0.0849477	0.91426
Q8CI71_SAYQDYDS(0.028)DS(0.972)DVPEELK	WT_NT-WT_EGCG	-0.3606	0.227054	-1.58817	4	0.187444	0.91426
Q8CI75_RPGLEKAS(1)DEEPED	WT_NT-WT_EGCG	-0.0796364	0.414882	-0.191949	5	0.855334	0.96299
Q8CIN4_YLS(1)FTPPEK	WT_NT-WT_EGCG	-0.0494887	0.135708	-0.364672	6	0.727865	0.960481
Q8CIQ7_GNVLASHSPMS(1)PENIK	WT_NT-WT_EGCG	-0.0646387	0.230983	-0.279842	4	0.793474	0.96299
Q8CJ19_GRS(1)EEELEASK	WT_NT-WT_EGCG	1.02346	1.28701	0.795221	6	0.456781	0.91426
Q8CJ19_GTSQVS(0.001)S(0.988)PS(0.01)QPPEK	WT_NT-WT_EGCG	-0.76617	1.36591	-0.560924	6	0.595161	0.93876
Q8CJ19_VKS(1)PEEPLFPTPLLLR	WT_NT-WT_EGCG	-0.205126	0.9121	-0.224894	6	0.829525	0.96299
Q8JZP2_S(0.006)QS(0.993)LT(0.001)NSLSTSDTSHR	WT_NT-WT_EGCG	1.32417	0.534992	2.47513	4	0.0685684	0.91426
Q8JZP2_SPGS(1)PQLSR	WT_NT-WT_EGCG	0.841663	0.831377	1.01237	5	0.357815	0.91426
Q8JZQ9_GHPSAGAEEEGGS(1)DGS(1)AAEAEPR	WT_NT-WT_EGCG	-0.0465256	0.14943	-0.311353	6	0.766066	0.96299
Q8JZQ9_PAAQSEEETAT(0.001)S(0.999)PAAS(0.986)PT(0.014)PQSAER	WT_NT-WT_EGCG	-0.0782496	0.18206	-0.429802	5	0.685233	0.954596
Q8JZQ9_PAAQSEEETAT(0.087)S(0.912)PAAS(1)PTPQSAER	WT_NT-WT_EGCG	-0.154685	0.195006	-0.793232	6	0.457854	0.91426
Q8JZR0_NIFKLAQGEYIAPEKIENVY(1)S(1)RS(1)R	WT_NT-WT_EGCG	-2.07345	1.16324	-1.78247	4	0.149253	0.91426
Q8JZW4_FDLYDVDS(0.017)KS(0.983)PDLSK	WT_NT-WT_EGCG	-0.8973	0.629341	-1.42578	4	0.227074	0.91426
Q8JZW5_LGNPYCS(0.99)PT(0.01)LVR	WT_NT-WT_EGCG	-0.245835	0.68681	-0.357937	5	0.735005	0.96299
Q8JZX4_RPDPDS(1)DEDEDYERER	WT_NT-WT_EGCG	-0.331915	0.203864	-1.62812	6	0.154623	0.91426
Q8K012_TIS(1)DGTISAAK	WT_NT-WT_EGCG	-0.0656371	0.163145	-0.402325	6	0.701386	0.954596
Q8K019_ELFDYS(1)PPLHK	WT_NT-WT_EGCG	-0.126996	0.286014	-0.444019	6	0.672594	0.95388
Q8K019_EVQS(1)PEQVK	WT_NT-WT_EGCG	2.35384	1.16707	2.01689	3	0.137067	0.91426
Q8K019_IDIS(1)PSALR	WT_NT-WT_EGCG	-0.504587	0.40075	-1.25911	7	0.248352	0.91426
Q8K019_KAEGEPQEES(1)PLK	WT_NT-WT_EGCG	-0.50503	0.51491	-0.980813	7	0.35936	0.91426
Q8K070_DAS(1)PPEPASPTIGLDK	WT_NT-WT_EGCG	-0.413715	0.510582	-0.810282	5	0.454599	0.91426
Q8K070_LRDSASSAEDGEGS(1)DGPGGK	WT_NT-WT_EGCG	-0.0361132	0.460892	-0.0783549	5	0.940585	0.982199
Q8K070_VTDGCGS(1)PLHR	WT_NT-WT_EGCG	-0.045205	0.211752	-0.213481	4	0.841392	0.96299
Q8K0T0_GSVS(1)EDELIAAIK	WT_NT-WT_EGCG	-0.486088	0.612386	-0.793762	7	0.453397	0.91426
Q8K0T0_REQDS(1)PPMKPGALDAIR	WT_NT-WT_EGCG	-0.327168	0.208405	-1.56987	6	0.167498	0.91426
Q8K0T0_SPPVAMETASTGMAAVPDALDHS(0.986)PS(0.005)S(0.005)T(0.005)LK	WT_NT-WT_EGCG	0.00780504	0.710192	0.0109901	5	0.991656	0.998075
Q8K0U4_ETAPTSTY(0.001)S(0.006)S(0.993)PAR	WT_NT-WT_EGCG	-0.00729607	0.279166	-0.0261353	6	0.979997	0.994237
Q8K0U4_LDLT(0.038)GS(0.952)GGT(0.01)AVPAR	WT_NT-WT_EGCG	-0.250823	0.288876	-0.86827	5	0.424952	0.91426
Q8K124_S(0.03)S(0.947)S(0.023)LGDLLR	WT_NT-WT_EGCG	-0.155021	0.122605	-1.2644	4	0.274743	0.91426
Q8K1A6_LANHDEGS(1)DDEEEETPKK	WT_NT-WT_EGCG	1.05133	1.58169	0.66469	5	0.535672	0.934301
Q8K1J5_EDGIDAVEVAADRPGS(1)PR	WT_NT-WT_EGCG	-0.590751	0.274186	-2.15456	6	0.0746346	0.91426
Q8K1M6_SKPIPIMPAS(1)PQK	WT_NT-WT_EGCG	0.160581	0.947658	0.16945	7	0.870235	0.964079
Q8K212_DT(0.007)T(0.947)S(0.046)PMELAALEK	WT_NT-WT_EGCG	-0.125565	0.196504	-0.638995	6	0.54643	0.934455
Q8K212_GS(0.001)GVAQS(0.999)PQQQPQQQPPQPQQPTPPK	WT_NT-WT_EGCG	-0.028715	0.295001	-0.0973387	7	0.925186	0.979604
Q8K221_HPS(0.001)HS(0.003)T(0.008)S(0.988)PS(0.001)GPGDEVAR	WT_NT-WT_EGCG	-1.97984	2.38693	-0.82945	4	0.45348	0.91426
Q8K298_AES(0.005)ADS(0.984)LGS(0.011)EDRDLLYSIDAYR	WT_NT-WT_EGCG	-1.18202	1.03612	-1.14081	4	0.317613	0.91426
Q8K2C9_WLDES(1)DAEMELR	WT_NT-WT_EGCG	-2.1004	1.17112	-1.7935	6	0.123055	0.91426
Q8K2F0_SES(1)PPPLSEPK	WT_NT-WT_EGCG	-0.202617	0.133869	-1.51355	7	0.173907	0.91426
Q8K2F8_S(0.168)S(0.832)PQLDPLR	WT_NT-WT_EGCG	0.238495	0.10742	2.22022	6	0.0681777	0.91426
Q8K2F8_S(0.5)S(0.5)PQLDPLRK	WT_NT-WT_EGCG	0.384647	0.380082	1.01201	6	0.35059	0.91426
Q8K2F8_S(0.998)PT(0.002)MEQAVQTASAHLPAPAPVGR	WT_NT-WT_EGCG	-0.546045	0.565165	-0.966169	6	0.371272	0.91426
Q8K2K6_GTPSQS(1)PVVGR	WT_NT-WT_EGCG	0.0379176	0.506381	0.0748797	6	0.942745	0.982399
Q8K2L8_LSSLTAPVGEKS(1)PDSTSPSYSTR	WT_NT-WT_EGCG	-0.328204	0.355757	-0.922552	5	0.398573	0.91426
Q8K2P7_S(1)LTNSHLEK	WT_NT-WT_EGCG	2.56622	1.7782	1.44316	5	0.208568	0.91426
Q8K2Y9_GIITDS(1)FGR	WT_NT-WT_EGCG	-0.144008	0.246589	-0.584002	6	0.580496	0.93876
Q8K394_KLSSNCSGVEGDVT(1)DEDEGAEMSQR	WT_NT-WT_EGCG	-0.460683	0.342047	-1.34684	3	0.270739	0.91426
Q8K394_S(1)LEAIPEK	WT_NT-WT_EGCG	-0.293847	0.26215	-1.12091	7	0.299302	0.91426
Q8K3W3_GTVTGERQS(1)GDGQESTEPVENK	WT_NT-WT_EGCG	-0.91534	0.697043	-1.31317	3	0.280534	0.91426
Q8K3W3_RLEQTPVRDPS(1)PEPDAPLLGSPEK	WT_NT-WT_EGCG	-0.141207	0.101608	-1.38973	4	0.236959	0.91426
Q8K3X4_PAPEEGPPELNRQS(0.978)PNS(0.014)S(0.004)S(0.001)AAT(0.001)S(0.001)VAS(0.001)R	WT_NT-WT_EGCG	-0.0356726	0.409936	-0.0870198	3	0.936139	0.981627
Q8K400_KLS(1)LPTDLKPDLDVK	WT_NT-WT_EGCG	-0.138626	0.563349	-0.246076	6	0.813826	0.96299
Q8K4G5_PGSSIPGS(0.938)PGHT(0.013)IY(0.048)AK	WT_NT-WT_EGCG	1.02216	1.21627	0.840404	3	0.462382	0.91426
Q8K4G5_S(0.995)S(0.005)GREEDEEELLR	WT_NT-WT_EGCG	-0.44121	0.252989	-1.74399	5	0.141615	0.91426
Q8K4G5_T(0.011)LS(0.989)PTPSAEGYQDVR	WT_NT-WT_EGCG	0.0261419	0.26788	0.0975879	5	0.926051	0.979604
Q8K4G5_TS(0.001)S(0.999)LPGYGK	WT_NT-WT_EGCG	0.384064	0.455385	0.843382	6	0.431347	0.91426
Q8K4I3_KAS(1)EEEYVIR	WT_NT-WT_EGCG	0.404812	0.387673	1.04421	6	0.336621	0.91426
Q8K4I3_MS(1)GFMYQGK	WT_NT-WT_EGCG	-0.0359586	0.105459	-0.340972	6	0.744747	0.96299
Q8K4I3_PSERPLS(1)PK	WT_NT-WT_EGCG	-0.945153	1.08978	-0.867289	6	0.419113	0.91426
Q8K4L3_RGS(1)LELGNPSAAHLGDELK	WT_NT-WT_EGCG	-0.689029	0.508443	-1.35517	3	0.268372	0.91426
Q8K4P8_S(0.02)T(0.1)S(0.876)DT(0.003)DLVTSDSR	WT_NT-WT_EGCG	0.420002	0.285364	1.47181	5	0.201048	0.91426
Q8K4R4_S(0.145)APS(0.844)S(0.011)APSTPLSTDAPEFLSIPK	WT_NT-WT_EGCG	-0.899996	0.564998	-1.59292	5	0.172058	0.91426
Q8K4R4_S(1)APETLTLPDPEK	WT_NT-WT_EGCG	-0.121052	0.299946	-0.403578	6	0.700512	0.954596
Q8K4Z3_RGS(1)ETMAGAAVK	WT_NT-WT_EGCG	0.46815	2.39901	0.195143	5	0.852963	0.96299
Q8QZV4_RGSSAAAPPS(0.001)S(0.999)PPPGR	WT_NT-WT_EGCG	0.210238	0.149536	1.40593	7	0.202545	0.91426
Q8QZV4_RGSSAAAPPS(0.865)S(0.135)PPPGR	WT_NT-WT_EGCG	-0.074281	2.39347	-0.0310349	3	0.977191	0.993207
Q8R0A5_EGKPEDEVEPEDEEKS(1)DEDEKPDK	WT_NT-WT_EGCG	-1.13008	1.03634	-1.09045	7	0.311623	0.91426
Q8R0A7_TVTMIS(1)PEDEQK	WT_NT-WT_EGCG	0.148327	0.198913	0.745686	7	0.480143	0.919726
Q8R0P4_ETGTEHS(1)PGVQPADVK	WT_NT-WT_EGCG	-0.0938424	0.256752	-0.365498	6	0.727279	0.960481
Q8R0S2_MQFS(1)FEGPEK	WT_NT-WT_EGCG	0.144781	0.347761	0.416324	6	0.691655	0.954596
Q8R0S2_NSWDS(1)PAFSNDVIR	WT_NT-WT_EGCG	-0.395936	0.481208	-0.822798	4	0.456845	0.91426
Q8R0S4_ATHTSSSTPMT(0.998)PLLGR	WT_NT-WT_EGCG	0.181019	0.2164	0.836504	4	0.449933	0.91426
Q8R146_ALDVSAS(1)DEEMARPK	WT_NT-WT_EGCG	-0.510726	0.315867	-1.61691	6	0.157026	0.91426
Q8R1B4_FFTTGSDSESESS(0.002)LS(0.998)GEELVTK	WT_NT-WT_EGCG	-0.486783	0.379438	-1.28291	3	0.289658	0.91426
Q8R1B5_MIEEDT(1)EEEEDK	WT_NT-WT_EGCG	0.169774	0.298572	0.568619	4	0.600018	0.93876
Q8R1F6_T(0.167)GS(0.832)QEGT(0.001)SMEGSRPAAPAEPGTLK	WT_NT-WT_EGCG	-0.170415	0.357594	-0.476558	5	0.653775	0.950569
Q8R1N0_APLVPHS(0.003)GS(0.997)IEK	WT_NT-WT_EGCG	-0.160182	0.380919	-0.420516	6	0.688754	0.954596
Q8R1Q8_DFQEYVEPGEDFPAS(1)PQRR	WT_NT-WT_EGCG	-0.755083	0.571983	-1.32012	7	0.228325	0.91426
Q8R1Q8_KPASVS(0.999)PTT(0.002)PT(0.093)S(0.837)PT(0.069)EGEAS	WT_NT-WT_EGCG	-0.347366	0.284757	-1.21987	7	0.262014	0.91426
Q8R1Q8_KPASVSPT(0.001)T(0.001)PT(0.996)S(0.002)PTEGEAS	WT_NT-WT_EGCG	0.175844	0.582407	0.301925	6	0.772901	0.96299
Q8R1Q8_KPASVSPT(0.005)T(0.964)PT(0.034)S(0.998)PTEGEAS	WT_NT-WT_EGCG	-1.10284	0.894199	-1.23333	7	0.257258	0.91426
Q8R1Q8_KPASVSPT(0.005)T(0.992)PT(0.01)S(0.987)PT(0.006)EGEAS	WT_NT-WT_EGCG	0.745272	0.570769	1.30573	6	0.23947	0.91426
Q8R1X6_KS(1)PEQESVSTAPQR	WT_NT-WT_EGCG	0.00594205	0.248091	0.0239511	4	0.982039	0.99587
Q8R2R3_VASAESCHSEQQEPS(0.977)PT(0.023)AER	WT_NT-WT_EGCG	-0.629364	0.306607	-2.05267	5	0.0953178	0.91426
Q8R311_AFLS(1)PPTLLEGPLR	WT_NT-WT_EGCG	-0.539777	0.497282	-1.08545	5	0.32726	0.91426
Q8R361_PLTAAPVEAS(1)PDRK	WT_NT-WT_EGCG	-0.329892	0.621639	-0.53068	7	0.612054	0.941672
Q8R3B7_AT(1)PPPSPLLSELLK	WT_NT-WT_EGCG	-1.56865	0.924981	-1.69587	5	0.150677	0.91426
Q8R3Q2_AAGAVEAVCTGHT(0.001)GKVS(0.999)PPPR	WT_NT-WT_EGCG	-0.439696	0.351743	-1.25005	5	0.266599	0.91426
Q8R3Q2_APLVASDSSSS(0.001)GGS(0.999)DSEDDEK	WT_NT-WT_EGCG	-0.400459	0.37551	-1.06644	7	0.321618	0.91426
Q8R3R5_VVITQS(1)PGK	WT_NT-WT_EGCG	0.0161825	0.275613	0.0587145	5	0.955454	0.987298
Q8R3V5_VPVTYLELLS(1)	WT_NT-WT_EGCG	-1.93076	1.12216	-1.72057	6	0.136117	0.91426
Q8R3Y8_NVAEALGHS(1)PK	WT_NT-WT_EGCG	-0.0936529	0.269651	-0.347312	6	0.740215	0.96299
Q8R3Z5_ATHPPSS(0.001)T(0.999)PPNPLLNR	WT_NT-WT_EGCG	0.0445488	0.326716	0.136353	5	0.896862	0.971528
Q8R464_GSYLTHEAS(1)GLDEQGEAR	WT_NT-WT_EGCG	-0.756384	0.724865	-1.04348	7	0.331415	0.91426
Q8R4E6_HS(0.003)APS(0.997)PPVS(1)VGS(1)EEHPHSVLK	WT_NT-WT_EGCG	0.707561	1.22007	0.579935	6	0.583064	0.93876
Q8R4E6_HSAPS(1)PPVS(0.012)VGS(0.988)EEHPHSVLK	WT_NT-WT_EGCG	-0.383547	0.225887	-1.69796	6	0.140434	0.91426
Q8R4E6_HSAPS(1)PPVS(1)VGS(1)EEHPHSVLK	WT_NT-WT_EGCG	-0.401234	0.951946	-0.421489	5	0.690905	0.954596
Q8R4H2_IT(0.054)S(0.946)PVLVGEENNVVHNQK	WT_NT-WT_EGCG	-0.371303	0.231551	-1.60355	4	0.184078	0.91426
Q8R4R6_GVLS(0.024)S(0.975)PS(0.001)LAFTTPIR	WT_NT-WT_EGCG	-0.815519	0.540639	-1.50844	6	0.182174	0.91426
Q8R516_RVS(1)ADGQPFQR	WT_NT-WT_EGCG	0.191854	0.214662	0.893747	6	0.405877	0.91426
Q8R554_RAAPGTGGPT(0.003)PGRS(0.997)PPAPAR	WT_NT-WT_EGCG	-0.119393	0.187253	-0.637604	6	0.547277	0.934455
Q8R554_T(0.002)VNT(0.998)VESLAPGGADAPGPAEHK	WT_NT-WT_EGCG	-0.208842	0.166439	-1.25477	6	0.256225	0.91426
Q8R574_LGIAVIHGEAQDAESDLVDGRHS(1)PPMVR	WT_NT-WT_EGCG	1.4649	0.795415	1.84168	5	0.124878	0.91426
Q8R5A6_S(0.012)VS(0.047)ES(0.047)HT(0.892)PCPS(0.002)ESTGDTVPLQR	WT_NT-WT_EGCG	0.0704731	0.29059	0.242517	4	0.820307	0.96299
Q8VBT0_KVEEEQEADEEDVS(1)EEEAEDREGASK	WT_NT-WT_EGCG	0.0496154	0.254416	0.195017	6	0.851816	0.96299
Q8VBW5_TADGRVS(1)PAGGTLDDKPK	WT_NT-WT_EGCG	0.193674	0.179367	1.07976	4	0.341008	0.91426
Q8VBX6_PLPLS(1)PEEGYVSAK	WT_NT-WT_EGCG	-0.235544	0.222624	-1.05803	5	0.338455	0.91426
Q8VBY2_S(1)FGNPFEPQAR	WT_NT-WT_EGCG	0.061645	0.233135	0.264418	6	0.800307	0.96299
Q8VBY2_SMS(1)APGSLLMK	WT_NT-WT_EGCG	-0.0673586	0.184307	-0.365469	5	0.729713	0.961615
Q8VCD6_TET(0.007)S(0.993)EDDLGDK	WT_NT-WT_EGCG	0.132572	0.439118	0.301906	5	0.774878	0.96299
Q8VCE2_GNAS(1)PVLDPSDLILTR	WT_NT-WT_EGCG	-1.10776	0.492588	-2.24885	5	0.0743837	0.91426
Q8VCI5_AKPS(1)PEHAPTISAPDASGPQK	WT_NT-WT_EGCG	-0.814591	0.921733	-0.88376	7	0.406154	0.91426
Q8VD33_S(0.001)RS(0.988)FS(0.001)S(0.001)S(0.008)ADEHS	WT_NT-WT_EGCG	1.61217	1.61434	0.998651	3	0.39156	0.91426
Q8VD33_SFS(0.993)S(0.007)SADEHS	WT_NT-WT_EGCG	0.211482	0.752871	0.2809	4	0.792718	0.96299
Q8VD37_EQVVT(0.02)PPAAS(0.978)DIPADS(0.002)PAPAPPGPTGSAGPPGPPGPR	WT_NT-WT_EGCG	-0.170132	0.519009	-0.327801	4	0.759502	0.96299
Q8VD37_EQVVT(0.994)PPAAS(0.006)DIPADSPAPAPPGPTGSAGPPGPPGPR	WT_NT-WT_EGCG	-0.747547	0.466967	-1.60085	4	0.184663	0.91426
Q8VD37_HVPS(1)PLNLEEVQKK	WT_NT-WT_EGCG	0.131095	0.256095	0.5119	6	0.62701	0.941672
Q8VD37_NLS(1)SEEVARPR	WT_NT-WT_EGCG	-0.743111	0.839342	-0.88535	7	0.405352	0.91426
Q8VD37_PFPTGT(1)PPPLPPK	WT_NT-WT_EGCG	-0.285901	0.328266	-0.870943	5	0.423622	0.91426
Q8VD37_PFS(1)PPIHS(0.012)S(0.494)S(0.494)PPPIAPLAR	WT_NT-WT_EGCG	-0.0215687	0.186968	-0.11536	5	0.912649	0.973667
Q8VD37_PFSPPIHSS(0.001)S(0.999)PPPIAPLAR	WT_NT-WT_EGCG	1.40519	0.904779	1.55307	6	0.171396	0.91426
Q8VD37_RST(1)PT(1)PELTSK	WT_NT-WT_EGCG	-0.247759	0.830049	-0.298487	7	0.773997	0.96299
Q8VD37_T(0.012)VVS(0.043)S(0.944)PGPGS(0.001)GSGTGTTSGASSPAR	WT_NT-WT_EGCG	0.197599	0.247672	0.797822	6	0.455381	0.91426
Q8VD37_T(0.015)VPAT(0.955)PPRT(0.956)GS(0.073)PLTVATGNDQAATEAK	WT_NT-WT_EGCG	-0.414535	0.760557	-0.545041	4	0.614691	0.941672
Q8VD37_T(0.681)VPAT(0.258)PPRT(0.128)GS(0.932)PLT(0.001)VATGNDQAATEAK	WT_NT-WT_EGCG	0.213166	0.48955	0.435433	5	0.681404	0.954596
Q8VD37_TVPAT(1)PPR	WT_NT-WT_EGCG	-0.357806	0.448012	-0.798652	7	0.450735	0.91426
Q8VD37_VAEQTFIKDDYLETLS(0.001)S(0.999)PK	WT_NT-WT_EGCG	-0.108885	0.2708	-0.402088	7	0.699614	0.954596
Q8VD37_WVHFS(1)DAS(1)PEHVT(1)PELTPR	WT_NT-WT_EGCG	-0.116183	1.24763	-0.0931227	6	0.928838	0.979604
Q8VD37_WVHFSDAS(1)PEHVT(1)PELTPR	WT_NT-WT_EGCG	-0.996553	1.14561	-0.869887	6	0.417799	0.91426
Q8VD37_YNS(1)PELDEEGYSIRPEEPGSTK	WT_NT-WT_EGCG	-0.0190759	0.145369	-0.131224	5	0.900714	0.971528
Q8VD37_YNSPELDEEGYSIRPEEPGS(0.396)T(0.604)K	WT_NT-WT_EGCG	-0.168731	0.303753	-0.555488	4	0.608162	0.940969
Q8VDD5_GTGDCS(1)DEEVDGK	WT_NT-WT_EGCG	3.07059	0.99299	3.09226	6	0.0213261	0.91426
Q8VDM4_TPVQSQQPS(0.001)AT(0.014)T(0.983)PS(0.001)GADEK	WT_NT-WT_EGCG	-0.0353836	0.229638	-0.154084	6	0.882596	0.969719
Q8VDN2_S(1)PDFTNENPLETR	WT_NT-WT_EGCG	-0.503211	0.306894	-1.63969	7	0.145077	0.91426
Q8VDN2_YEPAAVS(1)EHGDK	WT_NT-WT_EGCG	0.417604	0.39232	1.06445	5	0.335807	0.91426
Q8VDN4_S(0.008)LS(0.992)APLHPEFEEVYR	WT_NT-WT_EGCG	-0.112982	0.557938	-0.2025	6	0.846218	0.96299
Q8VDP4_S(0.019)VAS(0.981)NQSEMEYSSLQDMPK	WT_NT-WT_EGCG	-0.0519047	0.210157	-0.246981	3	0.82086	0.96299
Q8VDU5_MNIAS(0.976)PGT(0.024)VHK	WT_NT-WT_EGCG	-0.159346	0.246098	-0.64749	4	0.552601	0.936171
Q8VDY9_SVNEILGLAES(0.002)S(0.998)PK	WT_NT-WT_EGCG	-1.06399	0.492525	-2.16027	5	0.0831586	0.91426
Q8VDZ4_GDS(1)LKEPTSIADSSR	WT_NT-WT_EGCG	0.148922	0.180426	0.825392	5	0.446728	0.91426
Q8VE19_GFSQYGVS(0.002)GS(0.998)PTK	WT_NT-WT_EGCG	-0.150573	0.199314	-0.755456	6	0.478572	0.919726
Q8VE33_TFTGEHVVALMPEAGS(1)PQHAR	WT_NT-WT_EGCG	0.714525	0.779451	0.916704	3	0.426898	0.91426
Q8VE52_AS(1)PVPEDHAEAAGAEQGGESTEGNAK	WT_NT-WT_EGCG	-0.270997	0.198135	-1.36774	5	0.229664	0.91426
Q8VE52_DSAADQS(0.004)DS(0.996)PPEK	WT_NT-WT_EGCG	1.29038	0.536062	2.40715	4	0.0737825	0.91426
Q8VE52_EPGEEADKPS(1)PEPGSGDPK	WT_NT-WT_EGCG	-0.118628	0.211526	-0.560817	6	0.595229	0.93876
Q8VE88_AETSLGIPS(0.996)PT(0.003)EIS(0.001)AEVK	WT_NT-WT_EGCG	-1.15147	0.783987	-1.46873	5	0.201843	0.91426
Q8VED9_LDDGHLNNSLGS(1)PVQADVYFPR	WT_NT-WT_EGCG	-1.06029	1.05811	-1.00207	6	0.354996	0.91426
Q8VEL9_GHAGGQRPEPS(0.04)S(0.96)PDGPAPPTR	WT_NT-WT_EGCG	0.170847	0.353911	0.48274	5	0.649674	0.950569
Q8VEL9_GHAGGQRPEPS(0.923)S(0.076)PDGPAPPTRR	WT_NT-WT_EGCG	0.153945	0.628628	0.244891	3	0.822336	0.96299
Q8VEL9_QAS(1)PLGTPTPEADTTLLK	WT_NT-WT_EGCG	-0.521697	0.260439	-2.00314	5	0.101531	0.91426
Q8VEL9_RRGS(1)MPVPYK	WT_NT-WT_EGCG	-0.552099	0.398377	-1.38587	5	0.224415	0.91426
Q8VEL9_S(0.001)RS(0.999)CHDLSVL	WT_NT-WT_EGCG	-0.00608934	0.0843379	-0.0722017	5	0.945241	0.982913
Q8VH51_DKS(1)PVREPIDNLTPEER	WT_NT-WT_EGCG	-0.707736	0.727755	-0.972492	7	0.363204	0.91426
Q8VH51_Y(0.003)RS(0.996)PY(0.001)SGPK	WT_NT-WT_EGCG	0.153554	0.204415	0.751188	4	0.494318	0.922916
Q8VHI6_LSQSVHHGASSEGS(0.011)LS(0.988)PDTR	WT_NT-WT_EGCG	0.181727	0.307675	0.590646	6	0.576314	0.93876
Q8VHR5_LTPSPDIIVLSDNEAS(0.113)S(0.887)PR	WT_NT-WT_EGCG	-0.861897	0.651592	-1.32276	4	0.256471	0.91426
Q8VHW2_AGGGAGGS(1)GGS(1)GPSAILR	WT_NT-WT_EGCG	0.42324	0.433679	0.97593	4	0.38436	0.91426
Q8VI36_T(0.002)GS(0.036)S(0.85)S(0.112)PPGGLSK	WT_NT-WT_EGCG	-0.3339	0.691025	-0.483195	5	0.649373	0.950569
Q91V14_EIQSITDESRGS(1)IR	WT_NT-WT_EGCG	0.292042	1.11838	0.261131	5	0.804406	0.96299
Q91V14_NKGPS(1)PVSSEGIK	WT_NT-WT_EGCG	-0.424078	0.256039	-1.65631	5	0.158562	0.91426
Q91V36_EREDES(1)EDESDILEESPCGR	WT_NT-WT_EGCG	-0.226349	0.571765	-0.395878	3	0.718669	0.958226
Q91V36_IFSNALPDDLRS(1)PIR	WT_NT-WT_EGCG	0.142568	0.544799	0.26169	4	0.806483	0.96299
Q91V36_YS(1)EVSFLELDK	WT_NT-WT_EGCG	0.252848	0.510718	0.495083	5	0.641528	0.947292
Q91V92_TAS(0.999)FS(0.001)ESR	WT_NT-WT_EGCG	0.080899	0.270446	0.299132	5	0.776874	0.96299
Q91VK4_AAASGPASASAPAAEILLT(1)PAR	WT_NT-WT_EGCG	-0.12625	0.138327	-0.91269	6	0.396596	0.91426
Q91VM5_DVYLS(1)PR	WT_NT-WT_EGCG	-0.372312	0.472909	-0.787282	5	0.466778	0.91426
Q91VN4_LSES(1)VVNR	WT_NT-WT_EGCG	-0.346618	0.255967	-1.35415	4	0.247135	0.91426
Q91W92_RSDS(1)LLSFR	WT_NT-WT_EGCG	-0.258374	0.279902	-0.923089	6	0.39157	0.91426
Q91WG5_IYAS(0.001)S(0.148)S(0.851)PPDTGQR	WT_NT-WT_EGCG	-0.333542	0.400635	-0.832534	4	0.451926	0.91426
Q91WG5_TVFPFSYQES(1)PPR	WT_NT-WT_EGCG	0.195789	0.234358	0.835426	3	0.464785	0.91426
Q91WG7_EGASSSEPNVSDYNS(1)DNAAK	WT_NT-WT_EGCG	-0.136546	0.216792	-0.629847	5	0.556452	0.937182
Q91WK0_RGS(1)GDTSSLIDPDTSLSELR	WT_NT-WT_EGCG	-0.817954	0.442807	-1.8472	6	0.114232	0.91426
Q91X56_S(0.001)PS(0.999)AAGPSGGGLR	WT_NT-WT_EGCG	-0.24529	0.359153	-0.682968	4	0.532132	0.930928
Q91XM9_AIS(1)LEGEPR	WT_NT-WT_EGCG	0.115003	0.435282	0.264203	7	0.799233	0.96299
Q91XM9_GPELVHVS(1)EK	WT_NT-WT_EGCG	-0.0757191	0.383236	-0.197578	6	0.849899	0.96299
Q91XM9_HYS(1)PVECDK	WT_NT-WT_EGCG	1.90943	1.76226	1.08351	6	0.32019	0.91426
Q91XM9_YQDEDGPHDHS(1)LPR	WT_NT-WT_EGCG	0.170322	0.487326	0.349504	5	0.74095	0.96299
Q91XV3_AEGAGT(0.007)EEEGT(0.993)PKES(1)EPQAAADATEVK	WT_NT-WT_EGCG	-0.316786	0.745824	-0.424746	7	0.683772	0.954596
Q91XV3_AGEAS(1)AESTGAADGAAPEEGEAK	WT_NT-WT_EGCG	-0.552814	1.19113	-0.46411	6	0.658931	0.952896
Q91XV3_AGEASAES(0.993)T(0.007)GAADGAAPEEGEAK	WT_NT-WT_EGCG	-0.477792	1.62847	-0.2934	4	0.783809	0.96299
Q91XV3_ETPAASEAPS(0.056)S(0.944)AAK	WT_NT-WT_EGCG	-2.4151	1.30239	-1.85436	5	0.122857	0.91426
Q91XV3_KAEGAGT(1)EEEGT(1)PK	WT_NT-WT_EGCG	0.0843083	0.922138	0.0914269	7	0.929715	0.979604
Q91XV3_KAEGAGT(1)EEEGT(1)PKES(0.998)EPQAAADAT(0.002)EVK	WT_NT-WT_EGCG	2.65049	0.961971	2.75527	5	0.0400587	0.91426
Q91XV3_PSSAEPAPS(0.001)S(0.007)KET(0.992)PAAS(0.001)EAPSSAAK	WT_NT-WT_EGCG	0.105457	0.599533	0.175898	5	0.867276	0.96299
Q91XV3_S(1)EGAAEEQPEPAPAPEQEAAAPGPAAGGEAPK	WT_NT-WT_EGCG	-0.617618	0.56781	-1.08772	7	0.312746	0.91426
Q91XV3_SDAAPAAS(0.111)DS(0.242)KPS(0.905)S(0.742)AEPAPSSK	WT_NT-WT_EGCG	0.150736	0.485048	0.310766	5	0.768516	0.96299
Q91XV3_SDAAPAAS(1)DSKPSSAEPAPSSK	WT_NT-WT_EGCG	0.139564	0.590759	0.236245	7	0.820006	0.96299
Q91Y86_TAGTSFMMT(1)PYVVTR	WT_NT-WT_EGCG	-0.352291	0.303544	-1.1606	6	0.289892	0.91426
Q91YM2_AGS(1)PLCNSNLQDSEEDVEPPSYHLFR	WT_NT-WT_EGCG	-0.2078	0.37526	-0.55375	5	0.6036	0.94056
Q91YM2_PRNEEENIY(0.999)S(0.001)VPHDSTQGK	WT_NT-WT_EGCG	-0.00473937	0.468062	-0.0101255	5	0.992313	0.998075
Q91YM2_TSFSVGS(1)DDELGPIRK	WT_NT-WT_EGCG	0.121135	0.284306	0.426072	6	0.684917	0.954596
Q91Z67_ELEGPIYS(1)R	WT_NT-WT_EGCG	0.0676617	0.247119	0.273802	4	0.797794	0.96299
Q91Z67_STVS(1)ETFMSK	WT_NT-WT_EGCG	0.151125	0.41797	0.36157	4	0.735964	0.96299
Q91Z67_TSPVVAPTSEPS(0.169)S(0.827)PLHT(0.003)QLLK	WT_NT-WT_EGCG	0.2885	0.279745	1.0313	4	0.360673	0.91426
Q91ZU6_LLDPEDVDVS(0.002)S(0.998)PDEK	WT_NT-WT_EGCG	-0.269285	0.31931	-0.843335	5	0.437514	0.91426
Q91ZU6_S(0.068)FS(0.932)EDVISHK	WT_NT-WT_EGCG	-0.0633488	0.333041	-0.190213	5	0.856624	0.96299
Q91ZU6_SLS(1)GTLTELDDK	WT_NT-WT_EGCG	-0.728533	0.580315	-1.25541	3	0.298216	0.91426
Q91ZV8_VY(0.001)T(0.022)AEAAS(0.071)FS(0.906)DMMDVVYVAQMIQK	WT_NT-WT_EGCG	-0.518307	1.3465	-0.38493	4	0.719881	0.958226
Q91ZW3_GGPEGGAAPAAPCAAGSGPADTEMEEVFDHGS(1)PGK	WT_NT-WT_EGCG	-0.985024	0.529582	-1.86	6	0.112224	0.91426
Q91ZX7_MLT(0.082)PPLLLLLPLLS(0.918)ALVS(0.083)GAT(0.909)MDAPKT(0.257)CS(0.751)PK	WT_NT-WT_EGCG	-0.220494	0.819597	-0.269027	5	0.798657	0.96299
Q91ZX7_MLT(0.246)PPLLLLLPLLS(0.753)ALVS(0.08)GAT(0.852)MDAPKT(0.297)CS(0.771)PK	WT_NT-WT_EGCG	-0.220494	0.819597	-0.269027	5	0.798657	0.96299
Q920B0_S(0.965)GS(0.977)LES(0.057)QS(0.001)HLLSEMDSDK	WT_NT-WT_EGCG	0.264035	0.272755	0.968031	5	0.377489	0.91426
Q920I9_LPPHS(0.859)T(0.141)IRR	WT_NT-WT_EGCG	0.973302	0.484206	2.0101	5	0.100634	0.91426
Q920I9_TYQVPPVQPAS(0.995)PGS(0.005)HNALK	WT_NT-WT_EGCG	-0.197011	0.911142	-0.216224	7	0.834979	0.96299
Q920Q8_S(0.019)LS(0.981)FEMQPDELLEK	WT_NT-WT_EGCG	-0.603774	0.475891	-1.26872	3	0.29404	0.91426
Q920R0_DS(1)PEILSR	WT_NT-WT_EGCG	0.0814555	0.185794	0.438418	6	0.676428	0.954596
Q921C1_DTTDELS(1)VVEAK	WT_NT-WT_EGCG	-0.105119	0.246021	-0.427276	5	0.686953	0.954596
Q921C5_GRRS(1)PVLLPK	WT_NT-WT_EGCG	-0.18885	0.407633	-0.463283	3	0.674702	0.954596
Q921F2_LPNSKQS(1)PDEPLR	WT_NT-WT_EGCG	0.0552733	0.262662	0.210435	5	0.841635	0.96299
Q921Q7_ALPLS(1)PAQELQR	WT_NT-WT_EGCG	0.0306549	0.164566	0.186277	5	0.859549	0.96299
Q921Q7_RLS(1)ADGSLGR	WT_NT-WT_EGCG	0.0220347	0.358852	0.0614033	4	0.953984	0.986712
Q922J3_T(0.18)AS(0.819)PLS(0.001)TAAATMVSSSPATPSNIPHK	WT_NT-WT_EGCG	0.607368	0.122994	4.93819	3	0.0159257	0.91426
Q922J3_TASESISNLSEAGS(1)VK	WT_NT-WT_EGCG	0.441629	0.333085	1.32588	5	0.242221	0.91426
Q922M7_S(1)PPLSPVGTTPVK	WT_NT-WT_EGCG	-0.0458882	0.375605	-0.122172	5	0.907522	0.973091
Q922S4_RPEAVQNT(0.002)S(0.998)VDASEDQK	WT_NT-WT_EGCG	0.0928011	0.486594	0.190716	5	0.85625	0.96299
Q922U1_GDDDEES(1)DEEAVKK	WT_NT-WT_EGCG	0.433202	0.257943	1.67945	4	0.168363	0.91426
Q922Y1_S(0.5)S(0.5)PPATDPGPVPSSPSQEPPTK	WT_NT-WT_EGCG	0.461774	0.680597	0.678484	3	0.546115	0.934455
Q923D5_GATAVPQRRS(0.069)EDDS(0.931)AVPVAK	WT_NT-WT_EGCG	0.273369	0.316383	0.864045	5	0.42706	0.91426
Q924A2_T(0.002)QS(0.996)LS(0.002)ALPK	WT_NT-WT_EGCG	0.398266	0.149141	2.67039	5	0.0443275	0.91426
Q924K8_HAELS(0.993)GS(0.007)PLK	WT_NT-WT_EGCG	0.233404	0.215872	1.08122	3	0.358764	0.91426
Q925T6_RQS(1)IPEEFK	WT_NT-WT_EGCG	-0.237336	0.38002	-0.624537	6	0.555264	0.936812
Q925T6_SNT(1)LPSDVGR	WT_NT-WT_EGCG	0.315438	0.358483	0.879925	7	0.408091	0.91426
Q93092_TIVMGAS(1)FR	WT_NT-WT_EGCG	-0.129267	0.114832	-1.12571	6	0.303292	0.91426
Q99104_AIS(1)PTSATSSGR	WT_NT-WT_EGCG	0.251313	0.122843	2.0458	7	0.0800245	0.91426
Q99J09_KDT(1)PPPLVPPAAR	WT_NT-WT_EGCG	-0.0732578	0.333337	-0.219771	6	0.833336	0.96299
Q99J36_ATTAQQS(1)PQPVAGK	WT_NT-WT_EGCG	0.0359551	0.267787	0.134267	7	0.89697	0.971528
Q99J36_DQQPS(1)GS(1)EGEDDDAEAALKK	WT_NT-WT_EGCG	0.379409	0.219325	1.7299	6	0.134374	0.91426
Q99J45_S(0.998)EGES(0.002)QT(0.027)VVS(0.137)S(0.235)GS(0.601)DPK	WT_NT-WT_EGCG	0.255606	0.214274	1.19289	6	0.277939	0.91426
Q99JF8_EDT(1)DQEEKAS(1)NEDVTK	WT_NT-WT_EGCG	-0.134523	0.799901	-0.168175	5	0.873037	0.964079
Q99JF8_EDTDQEEKAS(1)NEDVTK	WT_NT-WT_EGCG	-0.665206	0.703374	-0.945736	7	0.375776	0.91426
Q99JF8_PGVTS(0.003)T(0.084)S(0.913)DS(1)EDEDDQEGEKK	WT_NT-WT_EGCG	-0.220245	0.455082	-0.483968	3	0.661539	0.953197
Q99JF8_PGVTST(0.918)S(0.082)DSEDEDDQEGEK	WT_NT-WT_EGCG	0.3231	1.32772	0.24335	6	0.815841	0.96299
Q99JG2_PRES(1)PPLLPLGT(1)PC	WT_NT-WT_EGCG	-1.0652	0.641007	-1.66176	7	0.140515	0.91426
Q99JP6_SQS(1)ADTPGPTER	WT_NT-WT_EGCG	1.98079	1.37565	1.4399	6	0.199962	0.91426
Q99JP7_LPSSSSEMGSQDGS(1)PLR	WT_NT-WT_EGCG	0.246274	0.312141	0.788983	5	0.465869	0.91426
Q99JX3_ADASSLTVDVT(0.002)S(0.998)PASK	WT_NT-WT_EGCG	-0.264938	0.338294	-0.783158	6	0.463316	0.91426
Q99K01_VQGTGVT(1)PPPTPLGTR	WT_NT-WT_EGCG	-0.284107	0.358513	-0.792459	7	0.454107	0.91426
Q99KG3_GLVAAYSGES(0.001)DS(0.999)EEEQER	WT_NT-WT_EGCG	-0.451747	0.305448	-1.47897	3	0.235694	0.91426
Q99KH8_AHS(1)PVQSGLPGMQNLK	WT_NT-WT_EGCG	-0.177219	0.154494	-1.1471	5	0.303251	0.91426
Q99KX1_LAIQGPEDS(0.998)PS(0.002)R	WT_NT-WT_EGCG	-0.221547	0.352975	-0.627658	7	0.550147	0.934455
Q99KY4_EPETGLDNT(0.004)S(0.996)PK	WT_NT-WT_EGCG	0.640382	0.548748	1.16699	4	0.308041	0.91426
Q99L02_DLFSLDSEGPSPT(0.001)S(0.999)PPLR	WT_NT-WT_EGCG	-0.831373	0.442076	-1.88061	3	0.156601	0.91426
Q99L43_AETAPLPTSVDDT(1)PEVLNR	WT_NT-WT_EGCG	-0.488216	0.0934142	-5.22636	4	0.00639959	0.91426
Q99L43_EDAPPEDKES(1)ESEAK	WT_NT-WT_EGCG	2.32874	1.12504	2.06992	6	0.0838972	0.91426
Q99L43_ESESEAKLDGETAS(1)DSESR	WT_NT-WT_EGCG	2.76966	1.03953	2.66434	5	0.0446505	0.91426
Q99L43_VVREDAPPEDKES(0.08)ES(0.92)EAK	WT_NT-WT_EGCG	-0.0513549	1.04141	-0.0493127	6	0.962271	0.988266
Q99L45_S(1)GDEMIFDPTMSK	WT_NT-WT_EGCG	-1.66231	0.571041	-2.91101	4	0.0436339	0.91426
Q99LD4_EGS(1)QGELTPANSQSR	WT_NT-WT_EGCG	0.230779	0.341012	0.676747	4	0.535682	0.934301
Q99LG1_IQQQAGTVPHS(0.002)QEEDS(0.995)QEEEEDVS(0.002)S(0.002)R	WT_NT-WT_EGCG	-0.468601	0.489203	-0.957887	6	0.375109	0.91426
Q99LH9_GLS(0.606)DHAS(0.394)LDGQELGAQSR	WT_NT-WT_EGCG	0.313878	0.554855	0.565694	4	0.601827	0.940124
Q99M51_RKPS(0.983)VPDT(0.016)AS(0.001)PADDSFVDPGER	WT_NT-WT_EGCG	0.338586	0.22903	1.47835	5	0.199369	0.91426
Q99MP8_SREQSESVNTAPES(1)PSK	WT_NT-WT_EGCG	0.194636	0.606555	0.320888	4	0.764361	0.96299
Q99MR1_IS(0.384)S(0.616)PPGPPGDLEDEEGLK	WT_NT-WT_EGCG	-0.255559	0.339682	-0.752347	6	0.480306	0.919726
Q99MR1_IS(0.777)S(0.223)PPGPPGDLEDEEGLK	WT_NT-WT_EGCG	-0.255559	0.339682	-0.752347	6	0.480306	0.919726
Q99N28_GSDDAPDADT(0.99)AIINAEGGQS(0.009)GGDDKK	WT_NT-WT_EGCG	0.243539	0.228375	1.0664	3	0.364448	0.91426
Q99NE5_ASQS(0.007)S(0.993)LESSSGPPCIR	WT_NT-WT_EGCG	0.427852	0.739826	0.578314	4	0.594051	0.93876
Q99NE5_GRS(1)QDYPDRLEK	WT_NT-WT_EGCG	0.280375	0.705417	0.39746	6	0.704782	0.955188
Q99NE5_LQTHDESSLPLPQPS(1)PFMPR	WT_NT-WT_EGCG	-0.464134	0.544221	-0.852841	6	0.426476	0.91426
Q99NE5_MERPSISVIS(1)PTSPGALK	WT_NT-WT_EGCG	-0.185485	0.158984	-1.16669	6	0.287604	0.91426
Q99NE5_S(1)LDEIHPTR	WT_NT-WT_EGCG	0.342315	0.618439	0.553514	6	0.599914	0.93876
Q99NE5_SASTNCLRPDTSLHS(1)PER	WT_NT-WT_EGCG	-0.164101	0.4023	-0.407908	3	0.710706	0.958226
Q99NF2_MYS(1)VDGVSDDVPIR	WT_NT-WT_EGCG	-0.699505	0.30156	-2.31962	6	0.0594799	0.91426
Q99NF2_SWS(0.996)DPT(0.004)PMK	WT_NT-WT_EGCG	0.102173	0.456228	0.223952	5	0.831658	0.96299
Q99P31_LLQTCFS(0.011)S(0.988)PT(0.001)DDSMDR	WT_NT-WT_EGCG	-0.261407	0.354258	-0.737899	6	0.488419	0.920603
Q99P72_EAEEKLPS(1)DTEK	WT_NT-WT_EGCG	-0.578141	0.319227	-1.81106	5	0.129895	0.91426
Q99P72_LPEDDEPPARPPAPAGAS(1)PLAEPAAPPSTPAAPK	WT_NT-WT_EGCG	0.078952	0.513816	0.153658	7	0.882215	0.969719
Q99P72_LSAS(1)PQEVGK	WT_NT-WT_EGCG	1.283	0.214115	5.9921	4	0.00390134	0.91426
Q99P72_LSTEPS(1)PEFSNYSEIAK	WT_NT-WT_EGCG	0.262161	0.258587	1.01382	7	0.344422	0.91426
Q99P72_MEDIDQSSLVSSSADS(1)PPRPPPAFK	WT_NT-WT_EGCG	-1.04315	0.945603	-1.10316	6	0.312227	0.91426
Q99P72_RRGS(0.01)GS(0.031)VDET(0.959)LFALPAASEPVIPSSAEK	WT_NT-WT_EGCG	-4.63318	3.0168	-1.53579	3	0.222166	0.91426
Q99P72_RRGS(0.959)GS(0.959)VDET(0.082)LFALPAASEPVIPSSAEK	WT_NT-WT_EGCG	-0.769253	0.525292	-1.46443	4	0.216931	0.91426
Q99PI5_LPAYLATS(0.999)PIPT(0.001)EDQFFK	WT_NT-WT_EGCG	-0.516845	0.654898	-0.789199	5	0.465754	0.91426
Q99PT1_AEQEPTAEQLAQIAAENEEDEHS(0.992)VNY(0.008)KPPAQK	WT_NT-WT_EGCG	-0.848593	0.854547	-0.993032	5	0.366289	0.91426
Q99PT1_S(1)IQEIQELDKDDESLRK	WT_NT-WT_EGCG	0.447062	0.256616	1.74214	5	0.141952	0.91426
Q99PU8_GGS(1)FEMTDDDSAIR	WT_NT-WT_EGCG	-0.395601	0.417456	-0.947649	5	0.386824	0.91426
Q9CPQ3_AAAVAAAGAGEPLS(1)PEELLPK	WT_NT-WT_EGCG	-2.62609	1.14725	-2.28904	7	0.0558865	0.91426
Q9CPS8_LHESEEAFIPDDS(0.023)S(0.092)QY(0.204)RT(0.699)PS(0.982)PGEQQQVQEVK	WT_NT-WT_EGCG	-1.0695	0.487216	-2.19512	4	0.0931587	0.91426
Q9CQP2_FAMNPFYEPNS(1)PIR	WT_NT-WT_EGCG	-0.43076	0.677681	-0.635639	4	0.559559	0.93835
Q9CQS8_PGPTPSGTNVGSS(0.001)GRS(0.998)PSK	WT_NT-WT_EGCG	0.112459	0.631054	0.178208	4	0.867221	0.96299
Q9CR25_PALPLPVGS(0.981)PS(0.015)S(0.004)QPESLER	WT_NT-WT_EGCG	-0.204866	0.598862	-0.342092	4	0.7495	0.96299
Q9CR29_AALLAQYADVT(1)DEEDEADKK	WT_NT-WT_EGCG	-0.319833	0.542976	-0.589038	5	0.581441	0.93876
Q9CR73_GGGERYNIPDPQS(1)R	WT_NT-WT_EGCG	1.74438	3.20556	0.544173	4	0.615235	0.941672
Q9CR86_DRS(1)PS(1)PLRGNVVPS(0.998)PLPT(0.002)R	WT_NT-WT_EGCG	0.0941632	0.551692	0.170681	4	0.872761	0.964079
Q9CR86_GNVVPS(1)PLPTR	WT_NT-WT_EGCG	0.028288	0.188555	0.150025	7	0.884976	0.971065
Q9CR86_TFS(1)ATVR	WT_NT-WT_EGCG	-0.0894541	0.302369	-0.295844	7	0.775933	0.96299
Q9CSU0_LSMEDS(0.044)KS(0.956)PPPK	WT_NT-WT_EGCG	-0.111452	0.275911	-0.403941	6	0.700259	0.954596
Q9CT10_RSAGS(0.001)SSPEAGEDS(0.999)DHEDGNYCPPVK	WT_NT-WT_EGCG	0.014076	0.49895	0.0282113	3	0.979265	0.993933
Q9CT10_S(0.001)PS(0.999)ESAEETHTLEEK	WT_NT-WT_EGCG	0.0601887	0.188007	0.32014	5	0.761808	0.96299
Q9CT10_S(0.993)PS(0.007)ESAEETHTLEEK	WT_NT-WT_EGCG	0.187475	0.287391	0.652335	3	0.56071	0.93876
Q9CW07_S(0.019)FS(0.981)LPADPILQAAK	WT_NT-WT_EGCG	-0.80807	0.581812	-1.38888	6	0.214227	0.91426
Q9CW46_AADVSVTHRPPLS(1)PEAEAEAETPETVDR	WT_NT-WT_EGCG	-0.294908	0.369375	-0.798397	6	0.455072	0.91426
Q9CWE0_AS(0.003)S(0.997)FADMMGILK	WT_NT-WT_EGCG	-0.294852	0.346284	-0.851474	6	0.427177	0.91426
Q9CWU4_LLPEGEETVES(1)DDDKDER	WT_NT-WT_EGCG	0.177373	0.278528	0.636821	6	0.547753	0.934455
Q9CWZ7_KKS(1)PAT(1)PQAKPDGAAGMAAEEEEDEYSGGLC	WT_NT-WT_EGCG	-1.12118	0.768611	-1.45871	7	0.188008	0.91426
Q9CXF7_LLSSEGS(0.184)S(0.816)MEDIDLK	WT_NT-WT_EGCG	-1.62581	1.4909	-1.09049	3	0.35525	0.91426
Q9CY58_DELTES(1)PK	WT_NT-WT_EGCG	0.27009	0.294291	0.917766	5	0.400845	0.91426
Q9CY58_S(0.004)KS(0.995)EEAHAEDSVMDHHFR	WT_NT-WT_EGCG	1.2483	1.24037	1.00639	5	0.360419	0.91426
Q9CYI0_ELES(1)SEEGGSAEER	WT_NT-WT_EGCG	-0.199939	0.340134	-0.587823	5	0.582195	0.93876
Q9CYR6_ELLLEIGES(1)VNLGVVQTAYANGSSTR	WT_NT-WT_EGCG	-0.473764	0.415638	-1.13985	3	0.337116	0.91426
Q9CYT6_AQGQIRS(1)PTK	WT_NT-WT_EGCG	-0.153033	0.403059	-0.37968	6	0.717258	0.958226
Q9CYZ2_MDSASQDINLNS(1)PNK	WT_NT-WT_EGCG	-0.477495	0.556343	-0.858275	6	0.423695	0.91426
Q9CZ00_TPVAEEEEEVGIPIPAPGFLQVT(1)ER	WT_NT-WT_EGCG	0.590404	0.204592	2.88576	6	0.0278472	0.91426
Q9CZ44_RRHS(1)GQDVHVVLK	WT_NT-WT_EGCG	-0.104196	0.477924	-0.218019	6	0.83464	0.96299
Q9CZ44_S(1)PNELVDDLFK	WT_NT-WT_EGCG	-1.92836	0.921019	-2.09373	6	0.0811787	0.91426
Q9CZC8_AVIES(1)DEEQGR	WT_NT-WT_EGCG	-0.122918	0.374427	-0.328283	5	0.756	0.96299
Q9CZH7_VAEPEES(1)EAEEPAAEGR	WT_NT-WT_EGCG	0.110982	0.244004	0.454839	4	0.672817	0.95388
Q9CZV8_VHAYFAPVT(1)PPPSVGGSR	WT_NT-WT_EGCG	-0.40502	0.288999	-1.40146	5	0.219993	0.91426
Q9CZW5_AS(1)PALGSGHHDGSGDSLEMSSLDR	WT_NT-WT_EGCG	-0.366675	0.914495	-0.400959	7	0.700407	0.954596
Q9D032_NS(1)PNNISGISNPPGTPR	WT_NT-WT_EGCG	0.097919	0.528281	0.185354	3	0.864775	0.96299
Q9D0F4_IGELGAPEVWGLS(1)PK	WT_NT-WT_EGCG	-0.662221	0.95371	-0.694363	4	0.525674	0.929689
Q9D0J8_S(1)VEAAAELSAK	WT_NT-WT_EGCG	-0.733931	0.342505	-2.14283	4	0.098773	0.91426
Q9D0L7_S(1)AEDLTDGSYDDILNAEQLK	WT_NT-WT_EGCG	-1.52337	0.973571	-1.56472	5	0.178419	0.91426
Q9D0L8_ASVASDPES(1)PPGGNEPAAASGQR	WT_NT-WT_EGCG	-0.077687	0.338864	-0.229257	6	0.826284	0.96299
Q9D0L8_EFGEDLVEQNSSYVQDS(0.998)PS(0.002)K	WT_NT-WT_EGCG	-0.171277	0.539936	-0.317218	5	0.763897	0.96299
Q9D0L8_GDVS(1)EDEPSLGR	WT_NT-WT_EGCG	0.0592376	0.288446	0.205368	4	0.847313	0.96299
Q9D0V7_KLS(1)GDQITLPTTVDYSSVPK	WT_NT-WT_EGCG	-0.186533	0.56141	-0.332258	6	0.750995	0.96299
Q9D1E6_YEIS(1)PEAYER	WT_NT-WT_EGCG	-0.353164	0.18696	-1.88898	7	0.100826	0.91426
Q9D1F4_AATATRPPGPPPAPQPPS(1)PAPS(1)PPPRPALAR	WT_NT-WT_EGCG	0.198104	0.238231	0.831562	5	0.443543	0.91426
Q9D1L0_RAPAAQPPAAAAPSAVGS(1)PAAAPR	WT_NT-WT_EGCG	-0.190332	0.173241	-1.09866	6	0.314038	0.91426
Q9D1N4_LLLPT(1)LS(0.997)S(0.989)LAFLPT(0.014)VS(0.228)IAT(0.771)KR	WT_NT-WT_EGCG	-0.0571702	0.641531	-0.0891153	5	0.93245	0.980122
Q9D1T0_S(1)DAGISSADAPR	WT_NT-WT_EGCG	0.130989	0.437365	0.299495	6	0.774666	0.96299
Q9D1T0_SDAGIS(0.111)S(0.889)ADAPRK	WT_NT-WT_EGCG	0.868844	0.491421	1.76802	5	0.137297	0.91426
Q9D219_AVT(1)PVSQGSNSSSADPK	WT_NT-WT_EGCG	-0.449019	0.126164	-3.559	4	0.0236071	0.91426
Q9D219_IPVEGPLS(0.998)PS(0.002)R	WT_NT-WT_EGCG	0.252579	0.141083	1.79028	3	0.17134	0.91426
Q9D219_PLDRES(1)PGVENK	WT_NT-WT_EGCG	-0.039085	0.234253	-0.166849	6	0.87297	0.964079
Q9D2P8_HQPAAS(1)PVVVR	WT_NT-WT_EGCG	-0.462341	0.590005	-0.783622	7	0.458951	0.91426
Q9D2P8_S(1)PLMPAK	WT_NT-WT_EGCG	0.0876488	0.304878	0.287488	4	0.788018	0.96299
Q9D394_ELDDISLT(1)PDPEPTHEDPNYLMANER	WT_NT-WT_EGCG	-0.0744529	0.41706	-0.178519	5	0.865324	0.96299
Q9D394_SALT(1)PPTDMPTPTTDK	WT_NT-WT_EGCG	-0.352139	0.526634	-0.668659	7	0.525142	0.929689
Q9D3A9_RFVQWQS(0.001)S(0.999)I	WT_NT-WT_EGCG	-0.849427	0.54858	-1.54841	6	0.172493	0.91426
Q9D415_AMGDEDS(1)GDS(1)DTSPKPSPK	WT_NT-WT_EGCG	-0.0359948	0.557082	-0.0646131	3	0.952547	0.986712
Q9D415_AMGDEDSGDSDT(0.012)S(0.988)PKPSPK	WT_NT-WT_EGCG	0.618209	0.425819	1.45181	5	0.20627	0.91426
Q9D415_GCS(1)QDDECVSLR	WT_NT-WT_EGCG	0.0750203	0.407871	0.183932	6	0.860126	0.96299
Q9D415_S(1)LDSLDPAGLLTSPK	WT_NT-WT_EGCG	-1.28593	0.32653	-3.93819	6	0.00764053	0.91426
Q9D415_SLDSLDPAGLLT(0.003)S(0.997)PK	WT_NT-WT_EGCG	-1.18317	0.586346	-2.01786	5	0.0996414	0.91426
Q9D4C9_RSQS(1)VVEAGTLK	WT_NT-WT_EGCG	0.412187	0.296126	1.39193	6	0.213349	0.91426
Q9D5V6_T(1)PPVVIK	WT_NT-WT_EGCG	0.319341	0.314737	1.01463	4	0.367667	0.91426
Q9D6F9_INVYYNEAT(1)GGNYVPR	WT_NT-WT_EGCG	-0.242673	0.464403	-0.522547	5	0.623608	0.941672
Q9D6W8_T(0.003)LS(0.997)GEEEAESVGVSSR	WT_NT-WT_EGCG	0.0100264	0.331146	0.030278	6	0.976827	0.993207
Q9D6Z1_EELAS(1)DLEEMATSSAK	WT_NT-WT_EGCG	-1.31056	0.528009	-2.48207	5	0.0556994	0.91426
Q9D6Z1_EEVAS(1)EPEEAASPTTPK	WT_NT-WT_EGCG	-0.543144	0.577422	-0.940637	7	0.378209	0.91426
Q9D6Z1_S(0.585)S(0.585)PKEEVAS(0.83)EPEEAAS(1)PTTPKK	WT_NT-WT_EGCG	0.386137	0.876748	0.440419	5	0.678022	0.954596
Q9D787_QDIITLQDPT(1)NLDK	WT_NT-WT_EGCG	-0.800541	0.27174	-2.94598	4	0.0421376	0.91426
Q9D7P6_RAAS(1)ALLLR	WT_NT-WT_EGCG	-0.065441	0.0909757	-0.719325	6	0.498987	0.924568
Q9D7V2_AHRPSAPS(1)PPPR	WT_NT-WT_EGCG	-1.0862	2.04708	-0.530608	6	0.614746	0.941672
Q9D898_AFHAALRNS(1)PINTK	WT_NT-WT_EGCG	-0.653588	1.32129	-0.494659	5	0.641807	0.947292
Q9D8Y0_ADLNQGIGEPQS(0.001)PS(0.999)RR	WT_NT-WT_EGCG	0.363314	0.86519	0.419924	5	0.691975	0.954596
Q9D8Y0_RADLNQGIGEPQS(1)PSRR	WT_NT-WT_EGCG	0.123226	0.846388	0.14559	6	0.889013	0.971528
Q9DB52_HGLLLPAS(1)PVR	WT_NT-WT_EGCG	0.310951	0.360171	0.863343	5	0.427412	0.91426
Q9DB52_RIDFIPVS(0.001)PAPS(0.992)PT(0.007)R	WT_NT-WT_EGCG	-0.0988065	0.199646	-0.494909	4	0.646616	0.950569
Q9DBC7_T(0.01)DS(0.99)REDEISPPPPNPVVK	WT_NT-WT_EGCG	0.551398	0.62552	0.881503	5	0.418399	0.91426
Q9DBC7_T(0.903)DS(0.929)REDEIS(0.168)PPPPNPVVK	WT_NT-WT_EGCG	0.132743	0.42984	0.308819	5	0.769912	0.96299
Q9DBC7_TDSREDEIS(1)PPPPNPVVK	WT_NT-WT_EGCG	-0.486538	0.470199	-1.03475	7	0.335204	0.91426
Q9DBD5_AAAVLSGAS(0.004)AGS(0.995)PAGAPGGPGGLSAVGSGPR	WT_NT-WT_EGCG	-0.296932	0.288889	-1.02784	6	0.343665	0.91426
Q9DBN4_HPASAQSTPSSTPHAS(1)PK	WT_NT-WT_EGCG	3.51573	1.50571	2.33493	7	0.0522332	0.91426
Q9DBS2_DT(0.002)VDS(0.997)AGT(0.001)SPTAVLAAGEDAGAGRPGAGTPLR	WT_NT-WT_EGCG	-0.804657	0.366926	-2.19297	6	0.0707846	0.91426
Q9DBS2_DT(0.007)VDS(0.993)AGT(0.014)S(0.947)PT(0.039)AVLAAGEDAGAGRPGAGTPLR	WT_NT-WT_EGCG	-0.619463	0.711006	-0.871248	6	0.417112	0.91426
Q9DBS2_DTVDSAGT(0.045)S(0.789)PT(0.166)AVLAAGEDAGAGRPGAGT(1)PLR	WT_NT-WT_EGCG	0.357534	0.988384	0.361736	6	0.729947	0.961615
Q9DC11_GS(1)GHPAYAEVEPVGEK	WT_NT-WT_EGCG	-0.0361357	0.249123	-0.145052	6	0.88942	0.971528
Q9DCB1_VEEAQRTES(1)IEK	WT_NT-WT_EGCG	-0.0745418	0.603307	-0.123555	4	0.907627	0.973091
Q9DCB4_SES(1)LDEEEK	WT_NT-WT_EGCG	0.450314	0.542385	0.830248	5	0.44422	0.91426
Q9DCB4_T(0.012)AS(0.988)FGGITVLTR	WT_NT-WT_EGCG	-0.575947	0.250349	-2.30057	6	0.0610526	0.91426
Q9DCC8_IVSAQS(1)LAEDDVE	WT_NT-WT_EGCG	-0.475206	0.150056	-3.16685	6	0.019396	0.91426
Q9DCL8_T(0.012)S(0.012)AAS(0.976)PPVVPSAEQPRPIVEEELSK	WT_NT-WT_EGCG	-0.0426877	0.3128	-0.136469	6	0.895914	0.971528
Q9DCP2_S(0.011)PS(0.989)KEPHFTDFEGK	WT_NT-WT_EGCG	-0.550861	0.374904	-1.46934	5	0.201686	0.91426
Q9DCU2_AEFPS(0.005)KVS(0.97)T(0.025)R	WT_NT-WT_EGCG	-0.294489	0.257651	-1.14298	5	0.304806	0.91426
Q9DD18_S(0.03)AS(0.973)S(0.997)GAEGDVSSEREP	WT_NT-WT_EGCG	0.638334	1.20822	0.528327	5	0.619873	0.941672
Q9DD18_SASSGAEGDVS(1)S(1)EREP	WT_NT-WT_EGCG	-0.198056	0.30871	-0.641558	7	0.54159	0.934455
Q9EPN1_AVPNVDAGSIISDTERS(1)DDGK	WT_NT-WT_EGCG	-0.781844	0.700669	-1.11585	5	0.315221	0.91426
Q9EPN1_RQFS(1)PGPR	WT_NT-WT_EGCG	-0.20359	2.24625	-0.0906353	6	0.930732	0.979629
Q9EPN1_TPLENVPGNLS(1)PIKDPDR	WT_NT-WT_EGCG	0.258007	0.441019	0.585025	7	0.576894	0.93876
Q9EPQ8_AGS(0.57)S(0.428)PT(0.002)QGAQNEAPR	WT_NT-WT_EGCG	0.238109	0.266386	0.893849	3	0.437263	0.91426
Q9EPR4_SSLAETLDSTGS(1)LDPQR	WT_NT-WT_EGCG	-0.437587	0.6723	-0.650879	5	0.543847	0.934455
Q9EQF6_DLHES(0.003)S(0.013)FS(0.003)LS(0.97)GS(0.011)QIDDHVPK	WT_NT-WT_EGCG	0.441667	0.424991	1.03924	4	0.357384	0.91426
Q9EQF6_EMGT(0.001)PLADT(0.99)PT(0.009)RPVTR	WT_NT-WT_EGCG	0.509276	0.442998	1.14961	7	0.288062	0.91426
Q9EQF6_EMGT(1)PLADTPTRPVTR	WT_NT-WT_EGCG	-0.713213	0.612527	-1.16438	7	0.282415	0.91426
Q9EQH3_PTTQQS(1)PQDEQEK	WT_NT-WT_EGCG	2.58545	1.9163	1.34919	5	0.235152	0.91426
Q9EQH3_RES(1)PESEGPIYEGLIL	WT_NT-WT_EGCG	-1.74095	0.995744	-1.74839	6	0.130982	0.91426
Q9EQU5_SAS(1)PGLPK	WT_NT-WT_EGCG	0.0621508	0.269092	0.230965	5	0.826496	0.96299
Q9EQZ7_TGSVQT(0.036)S(0.963)PS(0.001)STPGTGR	WT_NT-WT_EGCG	0.0963821	0.470953	0.204653	4	0.847835	0.96299
Q9ER47_ALIQPSQCSPLVNIS(0.001)GPLDHS(0.268)S(0.73)PK	WT_NT-WT_EGCG	-1.15449	0.569796	-2.02614	4	0.112707	0.91426
Q9ER47_HVS(1)DPGLPGK	WT_NT-WT_EGCG	0.168652	0.169429	0.995413	6	0.357969	0.91426
Q9ERA6_KGAAEEADSEDS(1)DAEEKPVK	WT_NT-WT_EGCG	0.726265	0.427761	1.69783	5	0.150297	0.91426
Q9ERR1_S(1)APS(0.002)S(0.997)PT(0.001)LDCEK	WT_NT-WT_EGCG	0.694895	0.395298	1.7579	6	0.12927	0.91426
Q9ERT9_MEPDNS(1)PRK	WT_NT-WT_EGCG	1.94457	1.36302	1.42666	6	0.203576	0.91426
Q9ERT9_STLSMS(1)PR	WT_NT-WT_EGCG	-0.101518	0.40234	-0.252319	7	0.808043	0.96299
Q9ERU9_S(0.076)HET(0.907)DGGS(0.017)AHGDEEDDGPHFEPVVPLPDK	WT_NT-WT_EGCG	0.330943	0.613166	0.539727	3	0.626873	0.941672
Q9ERZ4_KEPVANQDPVS(0.999)PS(0.001)LVQGR	WT_NT-WT_EGCG	-0.216185	0.217606	-0.993469	6	0.358842	0.91426
Q9ES00_LAGGQTSQPTTPLT(0.002)S(0.998)PQR	WT_NT-WT_EGCG	0.804309	0.315746	2.54733	4	0.0634851	0.91426
Q9ES28_EIKPSEKPVS(1)PK	WT_NT-WT_EGCG	0.513014	2.12196	0.241764	5	0.818565	0.96299
Q9ES28_KPS(1)DEEFAVRK	WT_NT-WT_EGCG	0.634732	0.533205	1.19041	6	0.278844	0.91426
Q9ES28_MS(1)GFIYQGK	WT_NT-WT_EGCG	-0.0167823	0.343766	-0.0488189	7	0.962427	0.988266
Q9ES97_AEHICTYSLS(1)PSELPVASVEK	WT_NT-WT_EGCG	0.267222	0.508364	0.525651	5	0.6216	0.941672
Q9ES97_DS(1)PESPFEVIIDK	WT_NT-WT_EGCG	-1.19824	0.631277	-1.89812	6	0.106446	0.91426
Q9ES97_ET(0.003)T(0.003)GGAPT(0.939)MS(0.056)PDLEQEQLTIR	WT_NT-WT_EGCG	0.146124	0.475763	0.307137	4	0.774065	0.96299
Q9ES97_ETTGGAPTMS(1)PDLEQEQLTIR	WT_NT-WT_EGCG	-0.0208097	0.26254	-0.0792631	6	0.939401	0.981627
Q9ES97_SEMCENSEQPQAQPET(0.063)PT(0.937)QK	WT_NT-WT_EGCG	0.498944	0.68529	0.728077	5	0.499219	0.924568
Q9ES97_SEMCENSEQPQAQPET(0.912)PT(0.088)QK	WT_NT-WT_EGCG	-0.128825	0.486745	-0.264667	5	0.80183	0.96299
Q9ESJ4_APS(0.94)PEPPT(0.048)EEVAAET(0.009)NS(0.002)T(0.001)PDDLEAQDALSPETTEEK	WT_NT-WT_EGCG	-0.535278	0.780101	-0.686165	3	0.541883	0.934455
Q9ESJ4_RGTSASSATVMTPS(0.012)T(0.1)S(0.888)DHHLDAAVSR	WT_NT-WT_EGCG	0.5843	0.419621	1.39245	3	0.258047	0.91426
Q9ESK9_ECLGRPDS(1)LNEHEGSEK	WT_NT-WT_EGCG	0.259846	0.530296	0.490002	4	0.649793	0.950569
[truncated: 305 more rows]

## Sheet: present in WTEGCG absent in WT
	Leading.proteins	Phospho..STY..Probabilities	WT_NT.1.1	WT_NT.2.1	WT_NT.3.1	WT_NT.4.1	WT_NT.5.1	COUNT.WT	WT_EGCG.2.1	WT_EGCG.3.1	WT_EGCG.4.1	WT_EGCG.5.1	COUNT.WT_EGCG	WT_EGCG_EE.1.1	WT_EGCG_EE.2.1	WT_EGCG_EE.3.1	WT_EGCG_EE.4.1	WT_EGCG_EE.5.1	COUNT.WT_EGCG_EE	WT_EE.1.1	WT_EE.2.1	WT_EE.3.1	WT_EE.5.1	COUNT.WT_EE	TS_NT.1.1	TS_NT.2.1	TS_NT.3.1	TS_NT.4.1	COUNT.TS	TS_EGCG.2.1	TS_EGCG.3.1	TS_EGCG.4.1	TS_EGCG.5.1	COUNT.TS.EGCG	TS_EGCG_EE.1.1	TS_EGCG_EE.2.1	TS_EGCG_EE.3.1	TS_EGCG_EE.4.1	TS_EGCG_EE.5.1	COUNT.TS_EGCG	TS_EE.1.1	TS_EE.2.1	TS_EE.3.1	TS_EE.4.1	TS_EE.5.1	COUNT.TS.EE
16	A2A690	DSAYIS(0.022)S(0.146)S(0.83)PLGS(0.001)HQVFDFR	NA	NA	NA	NA	NA	0	550920	663640	NA	NA	2	NA	NA	NA	NA	NA	0	NA	NA	727150	2723400	2	1417300	NA	7246400	813940	3	4419800	NA	NA	NA	1	NA	NA	NA	NA	NA	0	NA	NA	1987000	NA	1906600	2
47	A2AG50	SNSLDDSTEDVQSMDVS(1)PVSK	NA	NA	NA	NA	NA	0	NA	NA	1276900	678040	2	NA	2107700	NA	NA	1015900	2	860910	NA	1417200	998670	3	832370	NA	NA	NA	1	2441500	NA	NA	1046700	2	1522600	1962300	1806900	NA	NA	3	1110300	NA	NA	1097000	NA	2
49	A2AG50	VATSAASGGHGS(1)PLR	NA	NA	NA	2330500	NA	1	1907800	1026300	NA	NA	2	1497600	NA	2103500	NA	NA	2	1727900	1919000	1571300	NA	3	2952500	829520	3101300	1349900	4	3279000	1463400	797000	NA	3	1760200	NA	NA	2322800	1787300	3	2083100	2496700	1077400	NA	1849300	4
53	A2AHL1	VHHSGS(1)IQSFK	NA	NA	1785400	NA	NA	1	NA	892940	715390	NA	2	NA	NA	2154300	NA	NA	1	865770	NA	NA	NA	1	1007400	1108300	NA	931380	3	3393500	NA	NA	NA	1	1071500	1644300	NA	NA	NA	2	798000	1457700	NA	NA	NA	2
60	A2AJA9	S(1)WDNILAPGPR	407320	NA	NA	NA	NA	1	520580	NA	791860	448350	3	560250	NA	420730	NA	711860	3	NA	NA	NA	656140	1	566490	NA	NA	693590	2	703280	NA	NA	326950	2	NA	NA	781580	NA	537260	2	NA	NA	NA	NA	NA	0
85	A2AN08	HVTLPS(0.718)S(0.282)PR	13949000	NA	NA	NA	NA	1	16445000	15449000	NA	NA	2	NA	NA	NA	14029000	267600	2	NA	NA	NA	338120	1	14969000	12246000	23314000	NA	3	21706000	13440000	NA	NA	2	290050	NA	NA	16110000	10512000	3	NA	NA	NA	14054000	NA	1
97	A2AQ25	HQEETAHAPGQPLHCS(0.732)T(0.211)GS(0.057)PGDVK	NA	NA	4931600	NA	NA	1	9124200	5278000	NA	6318100	3	NA	NA	NA	NA	7479200	1	NA	NA	NA	5917600	1	NA	3961700	NA	NA	1	21734000	NA	NA	NA	1	NA	11005000	7281800	NA	NA	2	NA	8152000	NA	8890300	1946200	3
98	A2AQ25	HQEETAHAPGQPLHCS(0.031)T(0.081)GS(0.888)PGDVK	NA	NA	NA	NA	1300000	1	1628200	NA	1916800	938640	3	NA	NA	2592100	NA	1303600	2	1854300	3809600	2027400	1686500	4	NA	1421000	4008200	NA	2	5183700	3120700	1901700	1203700	4	NA	2226200	1384500	2093100	NA	3	1858700	1860500	NA	1724100	NA	3
109	A2ARS0	GS(0.001)NS(0.011)DS(0.988)PPGHPAPAPS(1)PER	NA	NA	NA	NA	NA	0	NA	728490	951050	400830	3	NA	NA	NA	1036100	643590	2	1401400	NA	NA	895940	2	667570	NA	NA	NA	1	NA	NA	NA	NA	0	NA	NA	NA	NA	NA	0	668150	914470	NA	1199600	NA	3
110	A2ARS0	GS(0.045)NS(0.065)DS(0.89)PPGHPAPAPS(1)PER	NA	NA	NA	NA	NA	0	NA	728490	951050	400830	3	NA	NA	NA	1036100	643590	2	1401400	NA	NA	895940	2	667570	NA	NA	NA	1	NA	NA	NA	NA	0	NA	NA	NA	NA	NA	0	668150	914470	NA	1199600	NA	3
111	A2ASS6	DVQET(0.988)VGLPVVFECAVS(0.282)GS(0.729)EPIS(0.678)VS(0.681)WY(0.642)K	2660500	NA	NA	NA	NA	1	3129000	2855200	3878100	2418100	4	NA	NA	NA	NA	NA	0	NA	5047500	5214000	NA	2	NA	NA	NA	NA	0	NA	3415700	2889000	NA	2	NA	NA	NA	3490200	1996400	2	NA	2042800	NA	1566000	NA	2
112	A2ASS6	DVQET(0.988)VGLPVVFECAVS(0.282)GS(0.729)EPIS(0.678)VS(0.681)WY(0.642)K	2660500	NA	NA	NA	NA	1	3129000	2855200	3878100	2418100	4	NA	NA	NA	NA	NA	0	NA	5047500	5214000	NA	2	NA	NA	NA	NA	0	NA	3415700	2889000	NA	2	NA	NA	NA	3490200	1996400	2	NA	2042800	NA	1566000	NA	2
113	A2ASS6	DVQET(0.988)VGLPVVFECAVS(0.282)GS(0.729)EPIS(0.678)VS(0.681)WY(0.642)K	2660500	NA	NA	NA	NA	1	3129000	2855200	3878100	2418100	4	NA	NA	NA	NA	NA	0	NA	5047500	5214000	NA	2	NA	NA	NA	NA	0	NA	3415700	2889000	NA	2	NA	NA	NA	3490200	1996400	2	NA	2042800	NA	1566000	NA	2
140	B1AY13	T(0.012)IS(0.988)AQDTLAYATALLNEK	NA	NA	662040	NA	NA	1	NA	655550	889710	NA	2	820990	NA	NA	1908300	811960	3	NA	297310	NA	NA	1	NA	NA	8927600	NA	1	1249900	NA	2613800	341650	3	1167500	NA	1448400	2457300	NA	3	NA	511040	NA	NA	1165600	2
158	B2RUJ5	LHHYDERS(0.994)DGES(0.025)DS(0.981)PEK	966330	NA	NA	NA	NA	1	6000100	2259400	3816300	NA	3	NA	NA	NA	NA	NA	0	6569700	10951000	NA	NA	2	2323400	5386300	NA	NA	2	6591700	NA	NA	NA	1	NA	2998000	2619600	NA	NA	2	1905800	2371000	112150	NA	1918300	4
161	B2RUJ5	MDS(1)YEQEEDIDQIVAEVK	NA	NA	703330	NA	NA	1	667490	955800	4046500	NA	3	NA	2338400	334870	NA	2795900	3	NA	1077100	835260	2672700	3	NA	NA	3082700	NA	1	3101200	1992600	1903100	736350	4	NA	NA	3925200	3059900	445320	3	NA	1703200	2577300	224010	1083800	4
164	B2RUJ5	S(0.981)NS(0.019)QENVEASHPSQDGK	NA	NA	2683800	NA	NA	1	2265900	138560	NA	NA	2	260900	6403500	983790	NA	NA	3	715700	NA	NA	NA	1	1366100	2463200	NA	1089500	3	NA	NA	NA	NA	0	NA	NA	NA	NA	NA	0	NA	NA	NA	NA	NA	0
196	D3Z0R2	FVALLS(0.65)LQDT(0.35)EMQR	NA	NA	NA	NA	NA	0	NA	903350	NA	1349300	2	NA	NA	1185400	NA	595080	2	1350500	1781400	NA	NA	2	NA	NA	2166500	1605500	2	NA	1488400	NA	513970	2	1338700	1693700	901540	NA	NA	3	NA	NA	NA	NA	890510	1
216	E9Q8I9	LLLPGSS(0.009)PS(0.028)S(0.963)PEDEVK	NA	NA	NA	NA	2407900	1	2385400	2088100	2215900	NA	3	NA	NA	NA	1891500	1343900	2	1129000	2411400	3114700	NA	3	NA	NA	NA	NA	0	NA	2450300	NA	NA	1	1149700	NA	1371000	NA	1599100	3	1010300	1613000	2409100	2142500	944500	5
253	G3XA57	LS(0.002)S(0.005)AHS(0.882)MS(0.111)DLTGSHLSSEK	NA	NA	NA	NA	NA	0	2571500	NA	1314800	NA	2	NA	NA	NA	NA	NA	0	NA	1022500	NA	NA	1	NA	862730	NA	2560800	2	NA	NA	2079300	1222500	2	NA	3209400	NA	2972800	1946100	3	1240900	3460700	NA	NA	1246200	3
279	O08553	GLYDGPVCEVS(1)VT(1)PK	NA	NA	NA	NA	NA	0	1156300	1008300	3096500	NA	3	NA	2016200	NA	1787000	2437400	3	NA	NA	NA	2168300	1	1033700	NA	NA	NA	1	2719200	NA	2534500	NA	2	2375000	NA	2414200	2436200	NA	3	502910	NA	1598000	NA	NA	2
284	O08553	NLHQSGFSLS(1)GAQIDDNIPR	NA	NA	NA	NA	NA	0	9886500	10357000	NA	NA	2	NA	3283200	8478300	19864000	NA	3	NA	NA	NA	29456000	1	NA	NA	NA	NA	0	NA	NA	NA	6231100	1	NA	10813000	NA	NA	NA	1	NA	NA	504830	NA	NA	1
297	O08586	TVEEPSNPEASSSTSVTPDVS(0.996)DNEPDHY(0.004)R	NA	NA	2350400	NA	NA	1	1741900	NA	2191100	NA	2	NA	NA	NA	NA	NA	0	NA	3600900	NA	NA	1	NA	NA	NA	NA	0	2830200	NA	2912800	NA	2	NA	NA	NA	1960500	NA	1	2192000	NA	NA	NA	NA	1
301	O08599	S(0.237)S(0.763)ASFSTTAVSAR	NA	3808600	NA	NA	NA	1	11868000	NA	6873300	NA	2	5731600	NA	NA	11391000	NA	2	NA	NA	13209000	NA	1	NA	NA	NA	8746300	1	NA	7522600	NA	5636900	2	10712000	9641800	10098000	NA	NA	3	NA	NA	15977000	8698200	NA	2
302	O08599	S(0.005)S(0.005)AS(0.001)FSTTAVS(0.989)AR	NA	NA	NA	NA	NA	0	NA	1079000	1529600	NA	2	1094000	NA	1936500	NA	2066400	3	NA	NA	1611400	3240500	2	4800600	NA	6746400	2578800	3	NA	NA	NA	NA	0	NA	5168200	NA	NA	NA	1	1182300	NA	3536400	NA	NA	2
308	O08715	RRS(1)ESSGNLPSVADTR	1169700	NA	NA	NA	NA	1	1935400	NA	1364500	NA	2	NA	NA	NA	NA	NA	0	1110000	2385300	1880500	NA	3	2114300	1144000	6164900	NA	3	4213100	1154400	1712300	992610	4	NA	3285100	NA	1773100	1058300	3	NA	2040200	NA	1498700	921900	3
309	O08747	LAIFGPLCCS(0.98)S(0.02)LEYSIR	NA	NA	779650	NA	NA	1	NA	390190	664170	NA	2	NA	NA	NA	971490	NA	1	NA	NA	NA	NA	0	NA	NA	3647800	NA	1	NA	228050	NA	NA	1	NA	NA	NA	NA	NA	0	NA	NA	1067600	NA	NA	1
319	O09044	ATWGDGGDNS(0.989)PS(0.011)NVVSK	NA	NA	NA	NA	NA	0	929180	493010	3240000	1502500	4	494420	NA	2256700	NA	1744700	3	NA	NA	NA	1713700	1	752640	NA	NA	2023600	2	2149200	1752100	NA	NA	2	NA	NA	2679000	NA	NA	1	NA	621030	1632900	1105700	NA	3
329	O35188	S(0.958)LGS(0.042)EEINPVHTDNFQER	1646400	NA	NA	NA	NA	1	NA	1920900	2245100	1720900	3	NA	NA	NA	NA	NA	0	1540300	NA	2285600	2293100	3	NA	NA	NA	1749700	1	2776200	NA	NA	NA	1	2285400	NA	2089400	NA	NA	2	NA	NA	1969400	NA	NA	1
335	O35295	DSLGDFIEHYAQLGPS(0.004)S(0.996)PEQLAAGAEEGGGPR	NA	NA	3025000	NA	NA	1	NA	3071500	NA	1595800	2	6125200	6614800	NA	14398000	5894000	4	NA	NA	NA	4687400	1	NA	NA	22927000	2679400	2	10971000	4669500	29342000	NA	3	1059100	NA	6355000	16013000	NA	3	NA	2879500	9936100	NA	5332500	3
339	O35379	GS(0.064)S(0.936)QLDVNEEVEALIVK	NA	NA	NA	NA	NA	0	NA	504470	NA	447830	2	NA	NA	NA	NA	429510	1	NA	NA	NA	651520	1	NA	NA	NA	NA	0	NA	458700	NA	NA	1	307830	NA	1051500	974470	NA	3	NA	510220	934510	NA	NA	2
347	O35526	RKHS(1)AILASPNPDEK	NA	NA	2156700	NA	NA	1	NA	3316300	3255800	NA	2	NA	NA	NA	2514600	3675800	2	NA	NA	NA	5070300	1	NA	NA	NA	NA	0	5419800	4565200	NA	NA	2	NA	2199000	2371800	3114300	NA	3	NA	1941000	3353100	NA	NA	2
370	O35874	SEEET(0.054)S(0.892)PLVT(0.054)HQNPAGPVAIAPELESK	NA	NA	NA	10913000	NA	1	16680000	10924000	14862000	10654000	4	NA	5173700	NA	12680000	22850000	3	NA	22102000	NA	19047000	2	NA	3890800	16382000	23392000	3	19261000	20277000	NA	9774500	3	10419000	13232000	NA	25401000	7805400	4	8537900	18002000	NA	NA	NA	2
402	O54781	TVSAS(0.071)S(0.563)T(0.366)GDLPK	1728500	NA	NA	NA	NA	1	NA	2138600	2208900	NA	2	NA	NA	NA	NA	NA	0	NA	NA	NA	NA	0	NA	NA	NA	NA	0	NA	NA	1695900	NA	1	NA	NA	NA	NA	NA	0	NA	NA	NA	NA	NA	0
411	O54916	S(0.158)HS(0.834)GT(0.578)S(0.422)PDNT(0.008)APPPPPPRPQPSHSR	NA	NA	NA	NA	NA	0	1866100	NA	2108700	NA	2	NA	NA	NA	NA	NA	0	NA	1807500	NA	1723500	2	NA	NA	NA	NA	0	NA	NA	NA	NA	0	1374400	NA	NA	1379000	NA	2	911610	NA	NA	NA	NA	1
420	O54931	PQGMFAPPQVS(0.049)S(0.951)PVQEK	NA	NA	2481200	NA	NA	1	NA	1490500	NA	1383300	2	NA	2720700	2582800	NA	1769500	3	NA	NA	1783400	2334100	2	NA	1074200	NA	NA	1	NA	1137900	NA	NA	1	1323500	NA	2873400	NA	NA	2	1657100	NA	2279200	2498600	1251900	4
424	O54988	ATLEQPETDEVEQVSES(0.007)NS(0.993)IEELER	NA	NA	4158400	NA	NA	1	NA	3457900	NA	6949900	2	NA	NA	3890600	3413900	5317200	3	NA	NA	4691900	4477100	2	NA	NA	NA	NA	0	NA	NA	NA	NA	0	NA	NA	8057600	NA	NA	1	NA	NA	3735100	NA	NA	1
436	O55017	LQNLRAS(1)CEALYSEMDPEER	NA	NA	NA	NA	NA	0	NA	840460	NA	1120900	2	NA	NA	1207400	NA	1422800	2	NA	NA	1751700	2650700	2	NA	NA	NA	1278900	1	1823500	2198800	NA	1447400	3	1154500	818740	1557000	NA	NA	3	NA	1578900	1359100	NA	NA	2
445	O55106	FLESAAADVS(1)DEDEDEDTDGR	2763700	NA	NA	NA	NA	1	2561700	1786200	3518400	1689400	4	1016500	6043000	2050300	2235300	2642100	5	1865700	2481700	2258700	2916600	4	2982800	NA	NA	2486700	2	4324400	1823600	NA	NA	2	2271100	NA	3947100	3426800	1432800	4	NA	1833000	2292800	1921700	1646500	4
448	O55131	STLINSLFLTDLYS(1)PEYPGPSHR	NA	NA	2219800	NA	NA	1	NA	981670	2932300	NA	2	9173300	3490000	NA	11137000	5857800	4	NA	771520	NA	3719200	2	NA	NA	10035000	340550	2	8839500	1048000	26134000	409800	4	1197900	NA	1844200	5389300	NA	3	NA	409610	2384600	NA	2394900	3
463	O70251	DDDDIDLFGS(1)DDEEESEEAK	2393000	NA	NA	NA	NA	1	2080000	1457900	4596600	NA	3	1113000	3331000	2057800	NA	2399100	4	864500	2373700	NA	2452400	3	1562400	NA	2768900	2637000	3	2528500	1459600	NA	NA	2	3270400	NA	3605900	2769500	NA	3	NA	NA	2100300	NA	NA	1
473	O70318	EVQT(0.135)S(0.865)ELK	NA	NA	NA	992420	NA	1	NA	NA	2208700	1295800	2	NA	NA	NA	NA	1550100	1	NA	2480700	NA	1870500	2	NA	1273500	NA	NA	1	2127200	2214000	NA	NA	2	NA	NA	NA	2087900	NA	1	NA	NA	NA	NA	NA	0
474	O70318	RLS(1)MYGVDLHHAK	NA	NA	NA	NA	NA	0	1146400	612980	NA	NA	2	280980	NA	839780	NA	2364700	3	NA	1788900	NA	1213000	2	NA	NA	NA	NA	0	NA	NA	NA	NA	0	NA	NA	NA	1047400	NA	1	NA	NA	1063200	NA	NA	1
478	O70480	RNLLEDDS(1)DEEEDFFLR	NA	NA	187420	NA	NA	1	NA	218710	2385600	NA	2	1429500	NA	NA	3211400	1499500	3	NA	NA	NA	2233300	1	NA	NA	11261000	693300	2	2461200	774140	8056800	NA	3	1094600	NA	2298300	5090300	203220	4	NA	347180	3031300	NA	1674700	3
487	O88343	NLTS(0.001)S(0.965)S(0.033)LNDISDKPEK	NA	NA	NA	NA	NA	0	10339000	NA	NA	12914000	2	NA	NA	NA	NA	NA	0	NA	NA	NA	NA	0	NA	NA	NA	NA	0	NA	NA	NA	NA	0	NA	23989000	28318000	NA	NA	2	15369000	NA	14499000	NA	NA	2
497	O88448	DSLDDLFPNEDEQS(1)PAPS(1)PGGGDVAAQHGGYEIPAR	NA	NA	3450100	NA	NA	1	NA	2925200	5810100	2222700	3	NA	5227800	1518400	NA	2115400	3	NA	NA	3080500	4927700	2	NA	NA	6810900	2800500	2	9275100	4747600	NA	1178700	3	3031500	NA	5913200	3149800	NA	3	NA	3558600	3909100	NA	NA	2
509	O88487	EAEALLQSMGLTTDSPIVPPPMS(0.938)PS(0.031)S(0.031)K	NA	NA	862730	NA	NA	1	NA	675170	NA	646920	2	NA	NA	NA	NA	1318800	1	NA	539430	579320	2039200	3	450090	NA	2992900	NA	2	1616900	1190600	NA	NA	2	974220	NA	3665600	1411200	NA	3	NA	698090	2112500	NA	795390	3
519	O88643	DVAT(0.051)S(0.949)PIS(1)PTENNTTPPDALTR	NA	NA	NA	NA	9710300	1	NA	NA	10109000	6809800	2	NA	5120800	1322500	NA	1195200	3	11244000	2294500	17002000	13170000	4	2951200	10316000	3463800	1022700	4	NA	12327000	NA	NA	1	13518000	836890	NA	14587000	7664400	4	11371000	NA	13731000	934800	8327500	4
568	O88737	RT(0.012)LPS(0.988)PPPEEAHLPLAGQVPSQLYAASLLQR	NA	NA	3787400	NA	NA	1	NA	897790	2177700	NA	2	979300	2870500	NA	3763000	4044400	4	NA	2216400	NA	4478800	2	NA	NA	10050000	NA	1	6095400	NA	4515400	498220	3	1135300	NA	4578600	3346200	NA	3	NA	1555400	4191800	NA	1117400	3
595	O88737	YLGQGLQY(0.002)GS(0.919)FT(0.079)DLR	NA	NA	NA	NA	NA	0	653750	1080800	1434300	NA	3	NA	NA	NA	3279100	2594600	2	NA	2792200	NA	NA	1	NA	NA	7854000	NA	1	5581300	NA	NA	709080	2	NA	NA	2898600	4517200	438010	3	NA	2458800	2241300	NA	1318100	3
602	O88852	S(0.5)S(0.5)PERDEGTPVPDSR	1590400	NA	NA	NA	NA	1	NA	2224300	1613400	1168400	3	1497800	NA	1946000	NA	1256900	3	1930000	NA	1985100	1423200	3	1308500	NA	NA	1421400	2	1886500	1252500	NA	NA	2	1869200	NA	1956100	NA	NA	2	NA	NA	NA	NA	NA	0
603	O88852	S(0.019)S(0.979)PERDEGT(0.002)PVPDSR	1590400	NA	NA	NA	NA	1	NA	2224300	1613400	1168400	3	1497800	NA	1946000	1462600	1256900	4	1930000	NA	1985100	1423200	3	1308500	NA	NA	1421400	2	1886500	1252500	NA	NA	2	1869200	NA	1956100	NA	NA	2	NA	NA	NA	NA	NA	0
606	O88878	MS(1)PMGTASGSNSPTSDSASVQR	NA	NA	NA	NA	NA	0	NA	NA	1111400	546250	2	NA	NA	1387500	NA	NA	1	NA	NA	NA	810400	1	454910	NA	NA	NA	1	2417600	650210	NA	NA	2	NA	1137000	1098700	NA	NA	2	NA	889280	NA	NA	NA	1
619	O88935	GSHSQS(0.981)S(0.017)S(0.002)PGALTLGR	NA	NA	NA	NA	4662400	1	NA	2277700	NA	1816700	2	NA	4126000	2778300	NA	NA	2	NA	NA	NA	NA	0	2071200	NA	10928000	NA	2	NA	1517900	NA	1804500	2	NA	NA	NA	NA	NA	0	NA	NA	3987900	NA	NA	1
640	O89032	EAEENPVGACESQGS(1)PLK	NA	NA	1585200	NA	NA	1	NA	NA	1123100	813700	2	NA	NA	1275000	NA	1378700	2	1833700	1831100	1644800	2124300	4	NA	NA	NA	NA	0	1960700	1623100	NA	1115400	3	1200700	1710900	1714100	NA	NA	3	NA	1259400	1466100	NA	NA	2
650	P01942	FLASVS(0.844)T(0.156)VLTSK	NA	NA	NA	NA	NA	0	878550	NA	874730	NA	2	NA	NA	NA	NA	NA	0	NA	NA	NA	NA	0	NA	NA	NA	NA	0	NA	NA	NA	NA	0	NA	NA	NA	NA	NA	0	NA	NA	NA	NA	NA	0
652	P02088	YFDSFGDLS(0.001)SAS(0.999)AIMGNAK	NA	NA	823760	NA	NA	1	501570	683340	880760	695780	4	NA	NA	NA	NA	1080000	1	NA	382400	389580	995240	3	NA	NA	NA	309340	1	924260	578220	NA	NA	2	694750	NA	1065000	574170	NA	3	NA	NA	NA	NA	NA	0
654	P04370	YLAT(0.008)AS(0.956)T(0.037)MDHAR	NA	NA	1816000	NA	NA	1	3023800	NA	2729800	2048300	3	NA	NA	4836300	1116600	NA	2	NA	1868000	3049700	1708400	3	NA	2855200	2605500	NA	2	3025000	2497400	NA	2074000	3	2116900	2254700	2907600	2423800	1281600	5	1155200	926270	NA	1456600	1039800	4
666	P06745	ELQAAGKS(1)PEDLEK	NA	NA	724410	NA	NA	1	NA	616910	756150	420780	3	NA	NA	NA	NA	738720	1	NA	1008900	917490	NA	2	NA	640880	1394800	NA	2	1636100	1028200	NA	NA	2	NA	793570	920170	548540	NA	3	730510	NA	NA	NA	NA	1
667	P06837	AAQPPT(0.001)ET(0.005)AES(0.817)S(0.178)QAEEEK	NA	NA	NA	NA	7902900	1	NA	637620	NA	740900	2	NA	NA	1308700	NA	1314800	2	NA	NA	1145200	893730	2	NA	NA	NA	NA	0	1946800	1722100	NA	NA	2	NA	NA	16301000	NA	NA	1	NA	NA	11087000	NA	NA	1
680	P08228	VIS(0.003)LS(0.993)GEHS(0.004)IIGR	NA	NA	NA	NA	NA	0	NA	991080	839690	NA	2	NA	NA	NA	NA	NA	0	NA	NA	NA	NA	0	NA	NA	NA	NA	0	NA	2084700	NA	NA	1	NA	NA	NA	NA	NA	0	NA	NA	NA	NA	NA	0
682	P08551	ES(1)EEEEKKEESAGEEQVAK	NA	NA	NA	NA	NA	0	NA	NA	4290100	1523600	2	NA	2195500	NA	1528400	2389400	3	NA	NA	NA	2221800	1	NA	NA	NA	NA	0	NA	NA	2722000	NA	1	NA	3891600	3387100	1604900	NA	3	NA	NA	1666700	NA	NA	1
707	P09411	Y(0.182)S(0.818)LEPVAAELK	NA	NA	NA	635670	NA	1	NA	913880	1694500	940220	3	734590	NA	1173500	1439900	1251800	4	755270	NA	1390800	NA	2	NA	754650	NA	738840	2	1758100	1200600	NA	NA	2	945440	789180	1796700	801320	610860	5	620020	659210	1151900	924870	1051100	5
724	P10637	ESPPQPPADDGAEEPGS(0.952)ET(0.036)S(0.012)DAK	NA	NA	NA	NA	NA	0	NA	1650800	NA	1138700	2	593220	3129100	2604700	1335200	1263000	5	2032900	NA	NA	1041600	2	928160	NA	NA	NA	1	NA	NA	NA	NA	0	NA	1622300	1938400	1492000	NA	3	1214000	NA	1070500	NA	NA	2
785	P14152	ETAFEFLS(0.938)S(0.062)A	NA	NA	231540	NA	NA	1	NA	336090	750530	NA	2	NA	NA	NA	424000	440460	2	NA	NA	NA	341500	1	196430	NA	NA	370750	2	NA	NA	NA	NA	0	NA	NA	451780	559590	257190	3	NA	NA	429440	NA	NA	1
802	P14873	ATVVVEATEPEPSGSIGNPAAS(0.046)T(0.166)S(0.61)PS(0.166)LS(0.013)HR	NA	NA	NA	NA	NA	0	NA	NA	70343000	840710	2	NA	NA	NA	NA	NA	0	NA	91861000	76577000	NA	2	NA	NA	124550000	NA	1	NA	NA	NA	NA	0	NA	NA	NA	NA	NA	0	16325000	NA	NA	NA	NA	1
812	P14873	S(0.063)PS(0.936)LSPS(0.702)PPS(0.297)PIEK	NA	1341300	NA	NA	NA	1	NA	1204000	1216400	NA	2	NA	3160300	1028700	1676900	945770	4	977920	NA	NA	NA	1	1272700	NA	NA	NA	1	NA	NA	NA	893670	1	NA	NA	NA	NA	NA	0	NA	NA	2093000	NA	NA	1
872	P14873	T(0.064)ELS(0.86)PS(0.076)FINPNPLEWFAGEEPTEESEK	222000	NA	NA	NA	NA	1	NA	351890	1656200	NA	2	5175600	NA	NA	4635100	2610900	3	NA	NA	NA	NA	0	448920	NA	7592900	2307900	3	3581700	NA	3750300	NA	2	NA	NA	3664400	5486300	NA	2	NA	233490	NA	NA	2127200	2
878	P14873	TLEVVS(0.001)PS(0.045)QS(0.825)VT(0.192)GS(0.9)AGHT(0.023)PY(0.015)Y(0.012)QS(0.797)PT(0.191)DEK	NA	NA	46311000	NA	NA	1	29858000	NA	20498000	20109000	3	NA	NA	2917900	17532000	NA	2	NA	24276000	16631000	35313000	3	9148700	NA	16862000	NA	2	24891000	3146400	NA	NA	2	6847000	NA	NA	3443000	3463400	3	4783100	8046100	4591900	21381000	4442000	5
881	P14873	VLS(1)PLRS(1)PPLLGSESPYEDFLSADSK	503090	NA	NA	NA	NA	1	NA	982120	1913500	NA	2	12839000	1954200	NA	30157000	7106200	4	2918700	1740600	634720	11091000	4	1156700	NA	78263000	440860	3	29740000	681120	12982000	384960	4	8167800	NA	4454400	23850000	1014000	4	601310	1231000	11424000	NA	15732000	4
885	P15379	S(1)QEMVHLVNK	NA	NA	1715100	NA	NA	1	NA	1251600	1740300	1223300	3	NA	NA	NA	NA	NA	0	NA	NA	1481000	NA	1	NA	NA	NA	NA	0	NA	925050	NA	NA	1	NA	NA	NA	NA	NA	0	NA	NA	NA	NA	NA	0
886	P15388	HIPRPPQLGS(0.995)PNY(0.005)CK	NA	NA	2533300	NA	NA	1	1503700	NA	NA	509300	2	NA	NA	NA	961770	4349700	2	NA	5202800	NA	3318100	2	NA	250670	NA	NA	1	6010700	NA	4896800	NA	2	NA	2876100	4523000	4041900	NA	3	2102100	1789600	NA	NA	NA	2
892	P16014	AS(1)EEEPEYGEESR	NA	NA	1121500	NA	NA	1	NA	967080	1089000	721620	3	NA	NA	945380	NA	1133700	2	NA	NA	1002900	819550	2	NA	NA	NA	NA	0	1453400	639190	NA	NA	2	NA	NA	877930	NA	NA	1	NA	NA	985900	NA	NA	1
901	P16054	LAAGAES(0.014)PQPAS(0.911)GNS(0.054)PS(0.021)EDDR	NA	NA	NA	17478000	NA	1	2876200	26614000	NA	NA	2	NA	NA	NA	NA	1899800	1	NA	NA	NA	NA	0	3311000	29111000	NA	NA	2	NA	31228000	22461000	NA	2	20699000	NA	30754000	NA	11128000	3	NA	NA	NA	NA	NA	0
903	P16054	KLAAGAESPQPASGNS(0.108)PS(0.892)EDDR	NA	NA	NA	NA	NA	0	1100800	NA	NA	569660	2	NA	NA	NA	NA	NA	0	1226700	1479500	NA	NA	2	NA	NA	2065700	NA	1	3197100	NA	NA	NA	1	NA	647820	NA	1769900	NA	2	NA	NA	NA	NA	NA	0
907	P16125	LIAS(1)VADDEAAVPNNK	NA	NA	NA	NA	NA	0	NA	NA	1322900	797930	2	NA	NA	NA	NA	NA	0	NA	NA	NA	NA	0	NA	752260	NA	NA	1	NA	NA	NA	NA	0	761300	NA	NA	NA	NA	1	890650	NA	NA	NA	NA	1
917	P16546	KLDPAQS(0.923)AS(0.077)RENLLEEQGSIALR	1091100	NA	NA	NA	NA	1	NA	12550000	1968700	2828300	3	NA	10385000	NA	NA	55640000	2	NA	36941000	9820200	NA	2	NA	NA	143080000	NA	1	95586000	29914000	NA	NA	2	NA	NA	NA	NA	3988100	1	NA	NA	NA	2291600	NA	1
920	P16546	S(0.123)S(0.123)LS(0.689)S(0.065)AQADFNQLAELDR	NA	NA	794250	NA	NA	1	NA	624420	989200	NA	2	NA	NA	NA	NA	NA	0	NA	890580	NA	NA	1	NA	NA	NA	NA	0	968410	NA	NA	NA	1	NA	NA	908550	758940	NA	2	NA	NA	NA	NA	NA	0
935	P18826	S(0.983)VRPT(0.017)DSNVSPAISIHEIGAVGATK	NA	NA	2134200	NA	NA	1	NA	2781500	NA	1594900	2	NA	NA	NA	2602800	3289800	2	NA	NA	2679600	3982800	2	1747300	NA	5362300	1920700	3	2130900	2633000	3602200	NA	3	2103500	NA	NA	NA	693970	2	NA	1789800	2251400	NA	1850500	3
999	P20357	AS(0.063)QPS(0.895)PPAQEAGY(0.017)S(0.018)T(0.006)LAQSY(0.001)T(0.001)PDHPS(0.05)ELPEEPS(0.474)S(0.475)PQER	NA	NA	NA	NA	NA	0	11962000	NA	18681000	NA	2	4628800	NA	24662000	24717000	27383000	4	8684500	29449000	NA	24377000	3	NA	NA	NA	NA	0	28008000	15286000	NA	7674200	3	11851000	NA	18108000	38194000	NA	3	7839500	NA	28905000	NA	NA	2
1009	P20357	DQPAALPLAAEET(0.004)ANLPPS(0.974)PPPS(0.957)PAS(0.029)EQT(0.016)AT(0.014)VEEDLLT(0.002)AS(0.002)K	NA	NA	NA	NA	NA	0	26499000	NA	2081100	62056000	3	14247000	NA	NA	NA	NA	1	NA	NA	NA	3184100	1	NA	NA	22434000	1248100	2	5635800	2946100	NA	NA	2	2153000	NA	2895400	2260000	464700	4	NA	NA	42149000	1781100	1549700	3
1025	P20357	STELGSDYYELSDS(0.017)RGS(0.98)AQES(0.002)LDTISPK	NA	NA	NA	NA	1573700	1	2099300	2848600	NA	NA	2	NA	NA	NA	2351700	2310100	2	NA	3537500	NA	NA	1	2194800	NA	5392000	NA	2	6903500	NA	NA	NA	1	3324000	NA	2470800	2867100	NA	3	NA	2697400	2303900	NA	1270200	3
1026	P20357	GSAQES(1)LDTISPK	NA	NA	NA	NA	NA	0	2202600	NA	1030600	1299100	3	NA	NA	NA	3486900	3050800	2	3624000	3917500	4306700	6117200	4	5492900	NA	NA	NA	1	7739100	NA	NA	2310500	2	4499300	7554800	2673800	6893600	3986500	5	3316700	7431900	5200400	8044700	NA	4
1031	P20357	SEVQAHS(0.001)PS(0.999)R	NA	NA	NA	NA	28077	1	26824	36569	92065	NA	3	NA	NA	NA	60612	NA	1	NA	31322	NA	NA	1	NA	71668	NA	NA	1	103220	NA	NA	17585	2	NA	NA	NA	56254	NA	1	NA	NA	22967	NA	NA	1
1080	P22907	TLETLPEKS(1)AVGT(1)S(1)S(1)LRR	1084600	NA	NA	NA	NA	1	NA	NA	2239800	1380900	2	NA	NA	NA	NA	NA	0	1540600	NA	NA	NA	1	NA	NA	NA	1692800	1	NA	NA	NA	NA	0	NA	1008500	2058000	2024000	NA	3	653130	1433200	NA	1642400	NA	3
1081	P22907	TLETLPEKS(1)AVGT(1)S(1)S(1)LRR	1084600	NA	NA	NA	NA	1	NA	NA	2239800	1380900	2	NA	NA	NA	NA	NA	0	1540600	NA	NA	NA	1	NA	NA	NA	1692800	1	NA	NA	NA	NA	0	NA	1008500	2058000	2024000	NA	3	653130	1433200	NA	1642400	NA	3
1082	P22907	TLETLPEKS(1)AVGT(1)S(1)S(1)LRR	1084600	NA	NA	NA	NA	1	NA	NA	2239800	1380900	2	NA	NA	NA	NA	NA	0	1540600	NA	NA	NA	1	NA	NA	NA	1692800	1	NA	NA	NA	NA	0	NA	1008500	2058000	2024000	NA	3	653130	1433200	NA	1642400	NA	3
1093	P24547	GMGS(1)LDAMDK	NA	NA	NA	NA	NA	0	NA	608630	NA	472550	2	NA	NA	1089500	NA	NA	1	NA	NA	770890	606810	2	NA	525210	NA	NA	1	978640	NA	NA	NA	1	NA	NA	NA	643440	NA	1	374120	640270	NA	642690	NA	3
1131	P27671	FSSPPPLAIGT(0.043)S(0.032)S(0.899)PS(0.026)R	NA	NA	NA	1434800	NA	1	NA	NA	848200	931260	2	NA	NA	NA	NA	NA	0	NA	NA	NA	NA	0	NA	NA	NA	NA	0	3772700	NA	NA	NA	1	NA	1646300	NA	NA	NA	1	1416600	1214700	NA	1328300	NA	3
1137	P28028	RDS(0.136)S(0.864)DDWEIPDGQITVGQR	4768200	NA	NA	NA	NA	1	4465800	2470900	8394700	4618000	4	5045600	NA	5471100	6801100	13857000	4	NA	3778800	2473800	8958000	3	3545900	NA	14706000	8169600	3	11401000	9016900	7739200	4052300	4	2513400	303710	14693000	9455000	3709600	5	NA	3634800	7262800	3307400	4801700	4
1220	P39053	GPAPGPPPAGSALGGAPPVPS(0.247)RPGAS(0.752)PDPFGPPPQVPS(0.001)RPNR	NA	NA	NA	NA	NA	0	3466600	3334800	NA	NA	2	NA	NA	NA	NA	2874600	1	1561900	NA	NA	2713200	2	7708300	NA	NA	NA	1	NA	NA	NA	4585100	1	NA	NA	4081800	NA	NA	1	1347100	NA	NA	NA	NA	1
1221	P39053	KT(0.02)S(0.98)GNQDEILVIR	1316200	NA	NA	NA	NA	1	1866000	2168700	NA	1989200	3	NA	NA	NA	1868600	2677600	2	NA	2515100	2156700	3263100	3	NA	NA	NA	1704900	1	3528800	2158900	NA	1919300	3	2763000	2001300	NA	2621900	NA	3	1614600	NA	2329500	NA	NA	2
1227	P39447	AVPVS(0.222)PS(0.778)AVEEDEDEDGHTVVATAR	NA	NA	NA	NA	1538600	1	NA	NA	2817400	1722400	2	NA	NA	1970900	3655400	1944200	3	NA	NA	NA	3391400	1	3238700	925340	NA	2500400	3	2863800	NA	NA	NA	1	3382000	NA	2840300	NA	2288400	3	NA	2194300	3697400	NA	NA	2
1229	P39447	S(1)REDLSAQPVQTK	NA	NA	NA	2559300	NA	1	3097100	1344000	2461600	NA	3	1158900	459510	3345700	NA	2460600	4	3510400	NA	NA	NA	1	2783100	3371300	2465000	2892000	4	3505700	NA	NA	2400500	2	NA	4457200	4879600	2427500	NA	3	2174700	2617100	4713000	2908600	1549200	5
1232	P39447	SVAS(1)S(1)QPAKPTK	NA	743850	NA	NA	NA	1	NA	NA	5304200	3279700	2	NA	1732700	NA	NA	3464400	2	NA	NA	NA	5612200	1	NA	3613400	NA	65367	2	NA	NA	NA	NA	0	619990	NA	4932500	4920500	NA	3	249040	NA	NA	4613300	4792600	3
1233	P39447	VQIPVS(0.001)HPDPEPVS(0.998)DNEDDSYDEEVHDPR	1706200	NA	NA	NA	NA	1	1893200	NA	2299900	1691400	3	NA	NA	NA	NA	NA	0	NA	2191200	2404500	1709000	3	NA	NA	NA	NA	0	3109200	NA	NA	1875900	2	NA	NA	NA	NA	NA	0	1209200	NA	NA	NA	NA	1
1269	P43006	SELDT(0.001)IDS(0.999)QHR	763740	NA	NA	NA	NA	1	1649200	NA	NA	983970	2	NA	NA	NA	NA	1786800	1	NA	NA	1616000	2319400	2	NA	1467100	2811900	2534500	3	NA	850140	NA	NA	1	1581600	NA	1981200	NA	NA	2	1195300	3299300	2193300	NA	967010	4
1271	P43276	SETAPAETAAPAPVEKS(1)PAK	NA	NA	2540500	NA	NA	1	NA	1239400	1808800	702850	3	NA	NA	NA	NA	NA	0	691110	1322700	NA	498460	3	NA	922100	NA	916370	2	3505500	NA	NA	NA	1	NA	798180	NA	864140	NA	2	NA	768250	NA	870100	NA	2
1272	P45481	S(0.02)IS(0.98)PSALQDLLR	NA	NA	360980	NA	NA	1	NA	800860	1117500	313860	3	NA	NA	NA	972060	NA	1	161460	NA	270480	606440	3	195900	NA	443790	NA	2	632770	588530	NA	NA	2	216420	NA	402990	NA	NA	2	NA	368600	NA	182490	NA	2
1279	P46660	ILSSTAS(0.972)KVS(0.022)S(0.006)AGLSLK	NA	NA	1509700	NA	NA	1	NA	1912100	2196400	NA	2	3504400	NA	NA	1487300	NA	2	NA	NA	NA	1278700	1	NA	NA	3512000	1099800	2	4668100	NA	NA	1418900	2	4305100	1610000	NA	1451900	895050	4	1142100	653370	1672500	NA	NA	3
1280	P46660	LSGPGGS(0.82)GS(0.18)FR	1315500	NA	NA	NA	NA	1	3335600	655530	1561200	NA	3	NA	5123100	NA	1553100	NA	2	NA	NA	NA	NA	0	2291400	NA	NA	NA	1	NA	NA	NA	NA	0	2059000	2439200	NA	NA	NA	2	NA	1073600	NA	1561100	2152700	3
1289	P47212	EAGALDSLPGIPLAT(0.012)S(0.036)S(0.952)EDLEK	NA	NA	NA	NA	NA	0	547020	NA	2173500	935990	3	NA	NA	489740	NA	NA	1	273330	1074400	367380	NA	3	NA	NA	NA	NA	0	NA	1283700	NA	NA	1	NA	109480	1609700	766700	611790	4	NA	483400	NA	NA	NA	1
1302	P47955	KEES(1)EESEDDMGFGLFD	763600	NA	NA	NA	NA	1	1066700	6398000	19065000	NA	3	5737100	8590600	456440	6268500	11258000	5	455490	510450	1583500	13327000	4	2100300	NA	11784000	8359400	3	12794000	6537000	653360	NA	3	10752000	134240	650500	18608000	1709300	5	59683	NA	13475000	701140	8291700	4
1306	P48320	AS(0.912)PGS(0.084)GFWS(0.003)FGSEDGSADPENPGTAR	532030	NA	NA	NA	NA	1	448650	NA	852460	366230	3	1177400	NA	566400	NA	1161100	3	NA	NA	NA	NA	0	936290	NA	NA	NA	1	869160	NA	NA	NA	1	NA	221640	NA	1224900	858200	3	NA	550480	NA	354910	NA	2
1308	P48437	DRAS(1)PESLDLTR	1420100	NA	NA	NA	NA	1	993610	NA	NA	574490	2	791550	NA	963620	1262300	NA	3	1053000	1305700	1125300	1016900	4	695940	NA	NA	935430	2	1203400	NA	653210	836670	3	984470	NA	1220500	NA	886410	3	NA	NA	NA	NA	NA	0
1329	P50136	IGHHS(0.333)T(0.333)S(0.333)DDS(0.001)S(0.005)AY(0.064)RS(0.931)VDEVNYWDK	1189800	NA	NA	NA	NA	1	1884400	NA	1695800	NA	2	NA	NA	NA	2049300	2167900	2	NA	3458000	NA	4227600	2	NA	NA	NA	NA	0	4390400	NA	3677900	NA	2	2356500	NA	3530700	4195500	772370	4	NA	NA	2365100	NA	NA	1
1355	P52480	EAT(0.047)ES(0.877)FAS(0.076)DPILY(0.001)RPVAVALDTK	NA	NA	NA	NA	NA	0	313240	563420	NA	NA	2	NA	NA	NA	NA	NA	0	NA	1415300	NA	NA	1	NA	NA	NA	NA	0	NA	NA	NA	NA	0	NA	NA	NA	NA	NA	0	NA	NA	NA	NA	NA	0
1385	P55012	EGLDIS(0.003)HLQGQEELLS(0.014)S(0.983)QEK	NA	NA	796520	NA	NA	1	NA	1654600	2019400	1951800	3	NA	NA	905820	NA	NA	1	648220	2076000	1814400	2272500	4	536030	NA	NA	NA	1	2146600	NA	NA	1478800	2	NA	NA	4776000	3061100	607960	3	NA	2017200	1472000	NA	1547900	3
1390	P55194	ERTEADLPKPT(0.058)S(0.942)PK	800680	NA	NA	NA	NA	1	607120	488360	NA	NA	2	699650	NA	NA	NA	NA	1	1448800	NA	NA	NA	1	1353900	NA	NA	NA	1	1247300	NA	NA	559660	2	877860	NA	NA	945930	NA	2	906220	NA	NA	NA	NA	1
1395	P55821	RAS(1)GQAFELILKPPS(0.948)PIS(0.052)EAPR	NA	NA	1150900	NA	NA	1	973150	1071800	758100	582130	4	NA	NA	NA	2759600	1239600	2	NA	1447800	NA	2903500	2	922010	NA	3786400	1470700	3	2752700	1509000	2888800	NA	3	1121400	NA	2757800	3012800	NA	3	NA	647810	2333400	NA	NA	2
1396	P55821	RAS(1)GQAFELILKPPS(0.98)PIS(0.02)EAPR	NA	NA	2365700	NA	NA	1	973150	1489700	758100	984170	4	1628200	NA	NA	2759600	1752300	3	NA	1447800	NA	2903500	2	922010	NA	5924400	1470700	3	4254800	1509000	2888800	NA	3	1871200	NA	1351100	3012800	NA	3	NA	1402300	2333400	NA	NA	2
1397	P55821	RASGQAFELILKPPS(0.089)PIS(0.911)EAPR	NA	NA	NA	NA	NA	0	NA	838950	980000	NA	2	2340100	1216500	NA	NA	3187000	3	NA	NA	NA	NA	0	569580	NA	9908800	NA	2	NA	3460800	NA	NA	1	1921300	NA	5037600	2287800	NA	3	NA	1032300	1619100	NA	NA	2
1414	P58501	LVREDENDAS(1)DDEDDDEK	895810	NA	NA	NA	NA	1	524960	NA	881960	NA	2	NA	NA	NA	NA	NA	0	NA	NA	NA	379040	1	NA	NA	NA	361230	1	NA	NA	NA	NA	0	NA	NA	1013100	NA	NA	1	1146100	NA	NA	353390	NA	2
1423	P58871	GEGVS(0.01)QVGPGT(0.793)PPAPES(0.4)PRKPIS(0.796)GVQGNDPGIS(0.001)LPQR	NA	NA	NA	NA	NA	0	5797000	NA	5730600	NA	2	NA	3674400	NA	NA	NA	1	NA	NA	NA	NA	0	NA	NA	12742000	6473500	2	NA	NA	NA	NA	0	NA	NA	NA	NA	NA	0	5092800	NA	NA	NA	NA	1
1445	P58871	VSGAGLS(0.991)PS(0.009)R	NA	NA	NA	NA	NA	0	NA	NA	918300	712540	2	NA	NA	2229300	2400900	1188400	3	NA	1804900	NA	NA	1	5695400	NA	5360100	NA	2	4856900	NA	NA	NA	1	NA	3873700	NA	NA	3091500	2	NA	NA	NA	2464100	2142800	2
1459	P59281	KPS(0.02)S(0.948)ET(0.032)DIENWASK	NA	NA	NA	NA	2975600	1	NA	NA	2773700	1332600	2	1543800	NA	NA	NA	3340800	2	NA	1452600	NA	5097400	2	4605800	NA	7029400	2440700	3	4902000	1593700	1330100	4061000	4	1131800	1855300	3211200	NA	2826700	4	551080	2948900	NA	3633500	NA	3
1465	P59672	S(0.004)PS(0.996)FASEWDEIEK	656210	NA	NA	NA	NA	1	NA	211030	612200	NA	2	504520	NA	561880	740450	968090	4	NA	NA	NA	619350	1	NA	NA	NA	692700	1	913170	NA	NA	512090	2	288830	NA	1121000	NA	NA	2	NA	NA	NA	383270	NA	1
1489	P60879	EQMAIS(1)GGFIR	NA	NA	832300	NA	NA	1	NA	NA	721610	669490	2	NA	NA	NA	NA	700730	1	NA	NA	NA	1739900	1	1052800	NA	2386200	771730	3	2424400	1212200	NA	908980	3	786070	661420	759450	1139800	1128600	5	NA	1730200	NA	323220	NA	2
1490	P60904	APEGEETEFYVS(1)PEDLEAQLQSDER	NA	NA	NA	NA	NA	0	NA	1218700	4376800	1028200	3	2560100	5362800	NA	3209500	4867300	4	NA	NA	NA	3645600	1	NA	NA	7906100	1602200	2	3643800	1684200	4286700	NA	3	1395700	NA	5006500	3309100	NA	3	NA	1055000	2739300	NA	2095700	3
1495	P60904	S(0.001)LS(0.003)TS(0.003)GES(0.993)LYHVLGLDK	NA	NA	NA	NA	NA	0	NA	91081	2681500	NA	2	510670	2508700	NA	13229000	5562700	4	374600	NA	105630	8713200	3	NA	NA	19975000	1599100	2	1487900	240370	2404300	NA	3	690900	NA	1748300	3310200	NA	3	NA	NA	2258600	NA	NA	1
1504	P61979	IILDLIS(0.007)ES(0.993)PIK	NA	NA	NA	NA	NA	0	NA	309810	NA	290750	2	NA	NA	NA	541980	NA	1	NA	NA	NA	NA	0	NA	NA	NA	NA	0	NA	874540	NA	NA	1	NA	NA	869990	NA	NA	1	NA	NA	NA	NA	NA	0
1505	P61979	IIPTLEEGLQLPS(0.817)PT(0.173)AT(0.009)S(0.002)QLPLESDAVECLNYQHYK	NA	NA	NA	NA	NA	0	NA	1385700	11329000	NA	2	NA	NA	NA	NA	NA	0	NA	NA	NA	NA	0	NA	NA	NA	NA	0	NA	NA	NA	NA	0	NA	NA	NA	NA	NA	0	NA	NA	NA	NA	NA	0
1524	P62874	S(1)ELDQLRQEAEQLK	NA	NA	1216600	NA	NA	1	550780	2924700	1820900	1540500	4	NA	NA	304630	NA	NA	1	298000	1193800	853910	NA	3	NA	NA	NA	825140	1	2257900	2106700	2206500	1066700	4	886760	NA	2900100	1725700	567900	4	NA	1178800	NA	305520	NA	2
1526	P62960	NEGS(0.001)ES(0.999)APEGQAQQR	NA	NA	NA	NA	NA	0	NA	124350	180990	NA	2	NA	NA	NA	NA	NA	0	NA	NA	268920	NA	1	NA	NA	261280	NA	1	699070	NA	NA	NA	1	NA	NA	156910	224660	NA	2	NA	381380	NA	NA	NA	1
1529	P62996	S(0.98)DS(0.02)GEQNYGER	NA	884550	NA	NA	NA	1	NA	NA	1083600	727260	2	NA	1969900	NA	NA	NA	1	NA	NA	NA	NA	0	NA	NA	NA	NA	0	1644800	NA	NA	NA	1	NA	NA	NA	NA	NA	0	NA	398150	NA	NA	NA	1
1536	P63040	EAEAQAAMEANS(0.019)EGS(0.946)LT(0.035)RPK	NA	NA	NA	NA	NA	0	1199300	NA	NA	962400	2	NA	NA	NA	NA	NA	0	1026700	1185500	NA	1380800	3	628360	NA	2010300	NA	2	2272000	1549100	NA	589170	3	NA	NA	1815900	1213100	NA	2	NA	950280	NA	1350000	NA	2
1560	P63318	MGPS(0.014)S(0.814)S(0.167)PIPS(0.005)PS(0.03)PS(0.93)PT(0.04)DSK	NA	NA	NA	NA	NA	0	1574200	1578800	NA	NA	2	NA	NA	NA	NA	NA	0	2137300	NA	NA	NA	1	2945600	NA	NA	NA	1	NA	1472000	NA	NA	1	NA	NA	NA	NA	NA	0	NA	NA	NA	NA	NA	0
1570	P68368	TIGGGDDS(0.977)FT(0.013)T(0.01)FFCETGAGK	NA	NA	917870	NA	NA	1	NA	626050	1283400	571330	3	NA	NA	NA	NA	1208600	1	NA	744000	NA	872210	2	NA	NA	1523500	NA	1	1764300	NA	NA	486910	2	860760	NA	1582000	917990	NA	3	NA	812840	NA	NA	834630	2
1572	P70174	RIS(1)ETSEDQTLVDR	NA	NA	NA	NA	NA	0	1126200	1629700	1908200	934820	4	661370	NA	1534200	NA	NA	2	1034700	1620600	1723800	797810	4	NA	NA	1629000	1287700	2	NA	1128900	1199000	NA	2	1009100	NA	973800	NA	805870	3	883080	1095700	1149100	1797800	NA	4
1575	P70202	RPLEAQDIPDNFGNVS(1)PQMK	NA	NA	NA	NA	1348200	1	1003200	NA	1250700	1093100	3	NA	NA	1089000	NA	1566700	2	NA	2900200	NA	NA	1	NA	NA	NA	1371000	1	1884500	1540400	NA	NA	2	NA	879780	NA	NA	NA	1	NA	745220	1582000	NA	NA	2
1577	P70211	NIEKPT(0.001)GT(0.002)DPAGRDS(0.971)PIQS(0.024)CQDLT(0.002)PVSHSQSETQMGSK	NA	NA	NA	NA	NA	0	2361600	NA	NA	3142400	2	NA	NA	7226600	NA	NA	1	4646400	NA	4870900	3095000	3	NA	1146900	NA	NA	1	6760300	6377200	NA	2498000	3	NA	3080800	NA	3605900	NA	2	2215000	NA	NA	1980400	NA	2
1592	P70288	RIACDEEFS(0.004)DS(0.996)EDEGEGGRR	858100	NA	NA	NA	NA	1	NA	NA	1994200	1497100	2	NA	NA	1742000	NA	1457100	2	2190800	2884200	3035600	1323300	4	1118900	NA	4248000	2041500	3	3348800	1292700	NA	1138900	3	1431300	NA	1502500	1736600	NA	3	2276800	1198700	1884400	1237400	516810	5
1604	P70377	VAMYKEPS(1)LHDLTEFSR	NA	NA	2287500	NA	NA	1	1982600	1668000	NA	NA	2	2181100	NA	616020	NA	2706500	3	NA	2468600	NA	NA	1	NA	NA	NA	NA	0	NA	3238400	3618900	857230	3	NA	NA	2573300	3873200	NA	2	NA	NA	2848800	NA	NA	1
1605	P70392	AGDSADMS(0.979)PCRS(0.521)PT(0.25)T(0.25)PR	NA	NA	NA	NA	1617000	1	NA	NA	5276300	2494600	2	NA	4355400	4216700	NA	NA	2	NA	NA	7013800	NA	1	NA	NA	6538100	NA	1	7971500	NA	NA	NA	1	NA	NA	3588100	NA	NA	1	NA	4717400	NA	NA	NA	1
1611	P70399	ASQEPFS(1)PAEDVMETDLLEGLAANQDRPSK	NA	NA	1578400	NA	NA	1	NA	694570	2068000	751940	3	1315600	1830900	NA	NA	1167000	3	NA	582080	NA	2004800	2	NA	NA	3358700	899110	2	2147400	2820200	5298800	NA	3	1089600	NA	3187700	1836100	NA	3	NA	1258000	2420400	NA	958310	3
1616	P70399	RS(0.584)DS(0.416)PEIPFQAATGSSDGLDSSSSGNSFVGLR	NA	NA	NA	NA	NA	0	1460600	NA	NA	1447400	2	NA	NA	NA	NA	4792000	1	NA	5058600	NA	NA	1	NA	NA	NA	NA	0	NA	NA	NA	1082200	1	NA	NA	NA	4955400	NA	1	NA	3048100	NA	NA	NA	1
1634	P70429	KEDESQTEDPS(0.001)T(0.014)S(0.969)PS(0.014)PGT(0.001)R	NA	NA	NA	NA	282470	1	798440	571850	699490	205780	4	619950	864180	900070	928660	NA	4	944700	1983600	NA	428040	3	640400	NA	926430	824850	3	NA	964200	521470	508790	3	743110	747190	NA	923080	544230	4	NA	690250	NA	NA	504490	2
1644	P70441	ES(0.088)S(0.912)REALVEPASESPRPALAR	835630	NA	NA	NA	NA	1	1334200	1345400	1880700	NA	3	803890	NA	NA	NA	1097200	2	1279500	1603900	NA	NA	2	NA	927730	NA	NA	1	1545100	948050	NA	1522600	3	1098800	1467700	2099200	1431500	NA	4	980710	843730	2325400	1731900	1618200	5
1647	P70441	S(0.348)AS(0.588)S(0.062)DT(0.015)S(0.987)EELNSQDSPK	NA	NA	NA	NA	NA	0	NA	881820	4106900	NA	2	NA	NA	NA	NA	NA	0	NA	NA	NA	1376800	1	NA	NA	2562500	NA	1	NA	NA	NA	NA	0	NA	NA	1810800	2413600	NA	2	1741400	NA	NA	NA	NA	1
1668	P80314	AS(0.997)LS(0.003)LAPVNIFK	NA	NA	166890	NA	NA	1	171750	257140	479860	169180	4	NA	NA	100010	NA	NA	1	NA	118640	257600	278650	3	105610	NA	NA	NA	1	221350	196540	NA	118980	3	172760	NA	497330	NA	133680	3	NA	127550	NA	NA	170990	2
1682	P81122	VAS(0.992)PT(0.004)S(0.004)GLK	NA	NA	NA	4175700	NA	1	3264200	1865300	NA	NA	2	2921900	NA	4216500	NA	NA	2	4146700	3735600	3726800	NA	3	5332300	NA	NA	NA	1	5704500	NA	NA	NA	1	NA	NA	NA	NA	NA	0	4371800	NA	NA	3621900	NA	2
1717	P97441	SLFTEPS(1)EPLPEEPK	NA	NA	NA	NA	NA	0	1705500	NA	NA	568490	2	2202200	2033900	2289300	2328000	1846900	5	1354800	2977400	2543800	3408800	4	3712600	427890	NA	NA	2	1729700	NA	NA	NA	1	2442800	3702300	NA	NA	NA	2	NA	2772400	3498600	NA	2072400	3
1725	P97445	MEPPS(0.731)PT(0.074)QEGGPS(0.194)QNALPS(0.001)TQLDPGGGLMAHEGGMK	NA	NA	NA	NA	1529200	1	1739900	1900900	2673700	NA	3	NA	NA	4016700	NA	NA	1	NA	2137300	NA	1245600	2	NA	NA	NA	NA	0	NA	2444500	NA	2298300	2	NA	NA	NA	NA	NA	0	NA	NA	NA	NA	NA	0
1768	P99027	KEESEES(1)DDDMGFGLFD	NA	NA	NA	NA	NA	0	180530	344560	14231000	836030	4	1105400	9799300	NA	3420300	7852400	4	NA	NA	NA	8965700	1	594070	NA	NA	2375900	2	8678800	NA	NA	NA	1	4902200	NA	15511000	12838000	NA	3	NA	NA	13295000	NA	3088500	2
1848	Q05512	SRNS(1)PLLDR	NA	NA	1225600	NA	NA	1	3702600	1819000	1633500	781870	4	1784600	NA	NA	NA	1823200	2	NA	2577400	NA	3222900	2	3788300	NA	4215000	1216000	3	NA	1022000	2437500	1801200	3	3217600	5426200	NA	NA	NA	2	3991300	NA	4160800	NA	230910	3
1865	Q07113	AEALS(0.044)S(0.038)LHGDDQDS(0.916)EDEVLT(0.002)VPEVK	NA	NA	NA	NA	NA	0	4024900	NA	6657900	NA	2	3356000	NA	2570000	NA	NA	2	NA	5190600	NA	NA	1	NA	NA	9654300	NA	1	NA	3005100	6356300	NA	2	NA	NA	NA	NA	5368600	1	490470	4292000	5421800	2296500	NA	4
1866	Q07113	LVSFHDDS(1)DEDLLHI	NA	NA	NA	NA	NA	0	NA	791210	491340	NA	2	1424000	NA	NA	2239200	1004000	3	NA	NA	NA	2153000	1	NA	NA	3438000	689470	2	2355700	877850	2841600	NA	3	774450	NA	2147100	2286000	NA	3	NA	NA	3451100	NA	1207000	2
1867	Q07231	MT(0.246)KVVGMAT(0.755)VLGPRPPQES(0.945)MGPS(0.054)PIK	NA	NA	1639500	NA	NA	1	NA	2090300	2590200	NA	2	NA	NA	2017700	6781100	4406900	3	1600900	NA	3482300	8477100	3	NA	NA	NA	NA	0	10717000	1635700	NA	NA	2	NA	NA	3110600	6942500	NA	2	265230	5668500	NA	NA	2556100	3
1874	Q08509	S(0.003)ADT(0.003)PS(0.012)APS(0.604)PPPT(0.377)PAPVPVPLPPSVPAPVSVPK	NA	NA	NA	252960	NA	1	2635300	2137400	NA	NA	2	NA	NA	NA	2813600	NA	1	907070	NA	NA	2264200	2	NA	NA	NA	1040000	1	2651900	NA	NA	NA	1	NA	NA	NA	NA	NA	0	NA	NA	NA	NA	NA	0
1907	Q0VBF8	GAS(0.197)S(0.703)S(0.097)S(0.003)GVVVQVR	NA	NA	NA	847900	NA	1	NA	1522600	NA	1246000	2	996020	NA	1717300	1644100	1139800	4	1520300	NA	NA	1565300	2	NA	NA	NA	1629300	1	NA	NA	NA	NA	0	NA	NA	NA	NA	NA	0	959600	NA	2160900	1161600	NA	3
1976	Q3THK3	GT(0.454)S(0.539)RPGT(0.016)PS(0.282)AEAAS(0.053)T(0.134)S(0.161)S(0.283)T(0.078)LR	NA	NA	NA	NA	1434800	1	1932500	1036100	NA	NA	2	NA	NA	1459500	1986400	NA	2	NA	2071100	NA	NA	1	NA	1092200	1620200	NA	2	NA	1135900	1236400	938960	3	NA	NA	NA	NA	970150	1	NA	NA	2285400	NA	NA	1
1983	Q3THK3	IHDLEDDLEMSSDAS(0.004)DAS(0.995)GEEGS(0.001)R	NA	NA	2232200	NA	NA	1	3010100	2995300	2929000	2817900	4	2671700	NA	2400700	NA	2277800	3	2079300	NA	3813200	NA	2	3451100	NA	3091500	NA	2	4910500	4173800	4547300	1926400	4	3399500	NA	NA	3259100	NA	2	NA	3073700	NA	1632800	2065500	3
1996	Q3TLI0	S(0.152)PS(0.848)DNSLNTTGIICR	NA	NA	NA	NA	NA	0	879750	NA	1401800	NA	2	NA	NA	NA	NA	NA	0	NA	1960200	NA	1365800	2	NA	NA	NA	NA	0	NA	NA	NA	NA	0	NA	NA	NA	NA	NA	0	NA	NA	NA	NA	NA	0
1997	Q3TQI7	RADS(0.999)ES(0.001)EEDEQESEEVR	NA	NA	708960	NA	NA	1	1097800	719640	1205500	NA	3	NA	NA	NA	NA	NA	0	NA	1060500	NA	NA	1	NA	553280	NA	NA	1	NA	1005500	NA	NA	1	NA	NA	553590	511140	NA	2	836170	NA	NA	NA	NA	1
2002	Q3TRR0	RS(0.007)T(0.046)S(0.804)S(0.139)GET(0.003)SSGLDADGHFK	NA	NA	730930	NA	NA	1	NA	923270	NA	786420	2	1434800	NA	NA	3094600	1624900	3	1399600	NA	NA	NA	1	NA	NA	NA	NA	0	NA	NA	NA	NA	0	NA	NA	NA	NA	NA	0	NA	NA	3390100	NA	2526900	2
2011	Q3TXX4	RQEGAETLELS(0.999)ADGRPVTTHTR	NA	NA	NA	1983800	NA	1	NA	2330100	NA	2499900	2	1085100	NA	2661200	3186400	NA	3	1120500	5085700	4129700	3553100	4	1677200	NA	5130000	1838100	3	6715900	4063900	6316500	NA	3	NA	NA	5071700	3524600	2201000	3	NA	3394000	3502000	NA	NA	2
2034	Q3U1Y4	SGSSQTEPY(0.004)LERPS(0.985)PT(0.011)RPLQR	NA	NA	1311600	NA	NA	1	1293000	1344100	947570	NA	3	NA	NA	NA	794440	2090700	2	NA	2921200	NA	NA	1	NA	NA	NA	NA	0	2482300	NA	1882200	2477500	3	1333700	1581900	1538000	2102400	NA	4	1722700	1645400	NA	NA	NA	2
2052	Q3UE31	VSTGDT(0.041)S(0.925)PCGT(0.032)EDS(0.001)SPASPMHER	NA	NA	2197300	NA	NA	1	2052600	1695800	2790800	1852900	4	NA	NA	2476500	NA	2081200	2	2487900	3148000	3675100	NA	3	1469400	1429000	3187100	1845200	4	3509400	1987700	2220300	2372900	4	2458300	1638200	NA	2128200	NA	3	NA	1955600	1832800	1513900	NA	3
2102	Q3UHF7	S(0.999)FDY(0.001)GNLSHAPVAGTSPSTLSPSR	NA	NA	NA	1547300	NA	1	3205200	1779500	1376300	NA	3	1990800	NA	1091400	4964600	1537000	4	1186400	3503000	2103300	4047500	4	2019800	NA	NA	1871300	2	5344900	NA	NA	1662500	2	1570700	1971900	2627200	NA	1672000	4	1654800	2588200	3249200	3244400	NA	4
2132	Q3UHQ6	S(0.913)DLS(0.087)EEDLPYYVDLPDR	NA	NA	NA	NA	NA	0	NA	503360	NA	695050	2	NA	NA	182630	NA	938260	2	187480	NA	373210	756850	3	614390	NA	NA	775800	2	1785400	NA	NA	543760	2	NA	NA	1135600	1310200	NA	2	NA	695460	1140100	336490	856950	4
2140	Q3UI43	MEVAEANS(0.87)PT(0.13)EEEEEEEEEGEETISEPRPHTR	NA	NA	NA	NA	NA	0	NA	2557400	2191700	NA	2	NA	NA	2748500	NA	NA	1	NA	NA	NA	4147900	1	NA	NA	NA	NA	0	NA	3154500	NA	1504500	2	NA	NA	5706100	NA	1529600	2	NA	NA	NA	NA	NA	0
2142	Q3UJB9	DS(0.004)QDT(0.094)S(0.833)AEQS(0.066)DHDDEVAS(0.004)LASASGGFGSK	NA	NA	NA	NA	NA	0	NA	2141100	3010000	2478100	3	NA	NA	2900700	NA	3071800	2	2309000	4220400	4596700	NA	3	NA	NA	NA	3623200	1	NA	NA	NA	NA	0	2992500	NA	NA	3335600	NA	2	NA	NA	3521800	NA	2327100	2
2193	Q3UQN2	LSGINEIPRPFS(1)PPVT(0.001)S(0.003)NT(0.498)S(0.498)PPPTAPLAR	759390	NA	NA	NA	NA	1	1064500	976520	NA	NA	2	NA	NA	NA	NA	1705400	1	NA	1255500	NA	NA	1	1010900	NA	NA	NA	1	2654400	988670	NA	NA	2	1442900	NA	NA	1487700	495840	3	NA	1327800	2017800	NA	NA	2
2242	Q3V0I2	ALELEPLELEGS(0.003)LAGS(0.997)PPGLAPPPPPHR	NA	NA	1806900	NA	NA	1	NA	2473800	NA	1191600	2	3193900	NA	NA	6791700	2719900	3	NA	NA	NA	5732000	1	NA	NA	4720700	1180400	2	4735300	NA	5851900	NA	2	1157900	NA	5274100	3068700	NA	3	NA	NA	4830700	NA	3444700	2
2248	Q3V3Q7	EPSGQPEDS(1)PEAETSTLDVFTEK	840400	NA	NA	NA	NA	1	836940	NA	NA	1184300	2	NA	NA	1128700	NA	1315700	2	758840	1489000	1908800	1406300	4	924430	NA	NA	1541600	2	NA	2015000	NA	718350	2	1400800	NA	2336400	1670300	NA	3	643620	NA	NA	NA	NA	1
2268	Q4KMM3	ESLPIELDQLS(1)GR	NA	NA	NA	NA	2742700	1	NA	2672800	4316400	3329600	3	NA	NA	3312500	NA	3035700	2	NA	NA	4056100	3517200	2	2368800	NA	NA	NA	1	NA	4557900	NA	NA	1	2718300	NA	2615100	4686900	NA	3	NA	NA	3950200	2136900	1953600	3
2269	Q4KMM3	GTIEYTVES(1)R	2044400	NA	NA	NA	NA	1	2427900	NA	441620	NA	2	1563200	1460000	481530	2345400	NA	4	1808800	2671800	1657900	NA	3	1311200	NA	NA	NA	1	NA	NA	1270200	NA	1	NA	NA	NA	1977200	NA	1	NA	NA	NA	NA	NA	0
2275	Q4KMM3	S(0.005)T(0.006)EES(0.131)LS(0.828)EDAFT(0.028)ES(0.001)ELS(1)PIREELLSSEPR	NA	NA	18280000	NA	NA	1	NA	27595000	22850000	9319500	3	43874000	14395000	NA	72626000	38359000	4	NA	NA	NA	46863000	1	NA	NA	92407000	9017100	2	2959300	39018000	80363000	NA	3	10632000	NA	35193000	5724400	NA	3	NA	10494000	35854000	NA	42942000	3
2276	Q4KMM3	VVS(0.984)S(0.016)T(0.079)S(0.921)EEEEAFTEK	NA	NA	NA	NA	NA	0	1324900	NA	1815800	NA	2	NA	5492600	NA	1964000	1279300	3	830030	2106500	1515800	1788700	4	1393500	NA	NA	2185700	2	4519900	NA	NA	NA	1	4153300	NA	2936500	1451500	NA	3	1158800	NA	2393600	879580	NA	3
2280	Q4KUS2	ES(0.006)Y(0.017)S(0.121)DS(0.788)MHS(0.018)Y(0.049)EEFSEPR	NA	NA	NA	NA	NA	0	NA	NA	1226100	692180	2	NA	NA	1832700	997370	1699300	3	NA	NA	2406500	2074700	2	NA	NA	1271200	NA	1	2610700	NA	NA	NA	1	NA	968510	3203700	1992400	1010900	4	NA	1095700	2367200	1243000	1046000	4
2292	Q4VA53	EELLENEDEQNS(1)PPKK	269340	NA	NA	NA	NA	1	NA	NA	1975800	814550	2	NA	NA	NA	NA	635450	1	794910	1291800	NA	NA	2	NA	NA	NA	NA	0	1133600	NA	NA	656660	2	NA	NA	718360	NA	NA	1	NA	NA	NA	NA	NA	0
2294	Q4VA53	T(0.231)AS(0.766)DS(0.004)DEQQWPEEK	678410	NA	NA	NA	NA	1	NA	552570	1455900	NA	2	NA	NA	NA	566530	1313100	2	NA	NA	NA	932020	1	NA	NA	NA	NA	0	828840	NA	NA	NA	1	NA	NA	1638700	573220	NA	2	NA	NA	NA	NA	NA	0
2300	Q50H33	HSTLLSVPDSTLASMFS(0.004)PS(0.923)S(0.073)PR	NA	NA	NA	NA	697970	1	1600700	1971700	NA	NA	2	NA	NA	NA	5636200	NA	1	NA	2973000	NA	2867300	2	NA	NA	NA	1050400	1	NA	NA	NA	NA	0	NA	NA	1351800	NA	NA	1	NA	NA	NA	NA	NA	0
2333	Q569Z6	WAHDKFS(1)GEEGEIEDDESGTENR	NA	NA	NA	NA	NA	0	3715700	NA	NA	3708100	2	NA	NA	3318400	NA	NA	1	NA	3949000	NA	NA	1	NA	NA	NA	NA	0	9682600	NA	5814200	4848500	3	NA	1687900	5478600	6178700	2139500	4	NA	1295200	NA	NA	1080000	2
2336	Q569Z6	HGLTHEELKS(1)PR	NA	NA	1451400	NA	NA	1	NA	1747100	479740	NA	2	895920	NA	2094400	726560	691300	4	1787100	NA	NA	333010	2	1872500	1907900	555400	1943300	4	25624000	2057500	NA	NA	2	1957500	2056800	NA	NA	NA	2	1237300	1876900	NA	706490	664970	4
2367	Q5DTM8	QDSEDLAT(0.065)HS(0.843)S(0.091)ALKASQEDEVK	NA	NA	NA	NA	NA	0	NA	1809100	1659700	NA	2	NA	NA	1378200	NA	NA	1	1363800	NA	NA	1460300	2	1164700	NA	NA	NA	1	NA	NA	NA	NA	0	NA	NA	1608600	NA	NA	1	NA	NA	NA	1260600	NA	1
2394	Q5DU25	HS(0.876)WDS(0.124)PAFNNDVVQR	NA	NA	NA	1141500	NA	1	1384800	NA	1730800	NA	2	NA	NA	NA	NA	NA	0	NA	NA	NA	NA	0	NA	NA	NA	NA	0	1495600	NA	NA	2099400	2	NA	NA	NA	1327200	920130	2	NA	740050	NA	1696400	883080	3
2396	Q5DU25	MEAGSGPPGGPGS(0.85)ES(0.15)PNR	NA	NA	968150	NA	NA	1	NA	NA	1486900	1115200	2	NA	1554000	2187500	NA	1031200	3	NA	NA	NA	1101800	1	NA	NA	NA	NA	0	NA	1122300	NA	NA	1	NA	NA	2184500	NA	NA	1	NA	NA	NA	NA	NA	0
2416	Q5F2E7	DYEIENQNPLAS(0.99)PT(0.01)NTLLGSAK	799810	NA	NA	NA	NA	1	972390	NA	NA	836050	2	NA	NA	756610	2284300	NA	2	478600	1042600	1063800	NA	3	778410	NA	NA	718920	2	NA	NA	NA	606270	1	NA	NA	NA	1489500	1114300	2	188360	757970	1688400	733020	772790	5
2432	Q5PR69	ESS(0.001)DNQPPS(0.974)PS(0.025)LPEELK	NA	NA	2691800	NA	NA	1	NA	2863700	NA	2824600	2	NA	2261600	NA	NA	2397500	2	NA	NA	3596100	3763200	2	NA	2130900	NA	NA	1	NA	2553500	NA	NA	1	NA	2704500	2125100	NA	NA	2	NA	NA	NA	2062500	NA	1
2440	Q5RJI5	MQVPT(0.002)AEEMSSLT(0.003)PES(0.942)S(0.052)PELAK	NA	NA	NA	NA	1375200	1	NA	NA	3793700	2630700	2	NA	NA	3325700	NA	3086600	2	NA	NA	3582800	NA	1	1538500	NA	4323800	NA	2	NA	4187000	3997500	NA	2	NA	865530	4107300	NA	NA	2	NA	NA	1651400	NA	NA	1
2493	Q5SWU9	FIIGSVSEDNS(1)EDEISNLVK	NA	NA	1627400	NA	NA	1	328280	934670	2487200	1134200	4	1516700	NA	NA	NA	1037400	2	NA	NA	NA	3839800	1	687550	NA	6680700	1114800	3	2976000	1360000	3459200	515510	4	1773900	NA	2723600	2785800	NA	3	NA	948770	3045700	NA	1159700	3
2494	Q5SWU9	SSMS(1)GLHLVK	NA	NA	562980	NA	NA	1	NA	1091600	987210	NA	2	904910	NA	1996300	1339800	2471700	4	1143600	NA	2492100	2825500	3	1536100	NA	4385200	1203200	3	5175400	984500	NA	NA	2	1510600	2201200	1461700	NA	NA	3	1197700	NA	2228900	NA	NA	2
2500	Q5SXY1	KLGS(0.944)S(0.055)PT(0.001)SSCNPTPTK	1821000	NA	NA	NA	NA	1	NA	NA	4960600	695410	2	NA	NA	NA	NA	2987800	1	NA	NA	NA	5010800	1	NA	NA	NA	NA	0	8915600	NA	NA	NA	1	NA	NA	NA	3831800	NA	1	NA	3540400	NA	1977300	NA	2
2526	Q5Y5T5	T(0.002)PRPGS(0.997)AESALSVQR	NA	NA	NA	984750	NA	1	1908000	663930	605660	NA	3	NA	NA	NA	NA	1121500	1	NA	1379100	NA	1255500	2	790010	611930	2064500	NA	3	1767400	NA	1551000	1177700	3	828380	1210700	1047600	NA	NA	3	808180	1870400	1309300	1426400	NA	4
2527	Q60520	GDLS(1)DVEEEEEEEMDVDEATGAPK	NA	NA	NA	NA	NA	0	NA	1076100	1645500	NA	2	NA	NA	NA	NA	1363600	1	NA	NA	NA	1844200	1	NA	NA	NA	NA	0	1527400	NA	NA	NA	1	NA	NA	NA	NA	NA	0	NA	NA	1903800	NA	NA	1
2557	Q60749	AS(0.522)PAT(0.469)QPPPLLPPS(0.003)T(0.003)PGPDAT(0.002)VVGS(0.002)APTPLLPPSATAAVK	NA	NA	NA	NA	NA	0	1360800	NA	2376100	NA	2	NA	NA	NA	NA	NA	0	NA	NA	NA	NA	0	NA	NA	NA	1749900	1	1758400	NA	NA	NA	1	NA	NA	NA	NA	NA	0	NA	NA	NA	NA	NA	0
2591	Q60932	VNNS(0.995)S(0.005)LIGLGYTQTLK	NA	NA	793940	NA	NA	1	NA	NA	885160	719860	2	NA	NA	NA	755690	953560	2	NA	1079500	NA	1417300	2	NA	NA	NA	NA	0	1339500	NA	NA	662560	2	NA	378480	1172600	823850	NA	3	NA	NA	NA	274760	NA	1
2593	Q60949	LHSS(0.008)S(0.939)S(0.053)VPNFLK	NA	NA	2032800	NA	NA	1	1498600	1017700	2241100	NA	3	930660	NA	NA	NA	3027100	2	1272600	1020800	NA	3077700	3	NA	500920	NA	NA	1	NA	NA	NA	1679600	1	NA	NA	NA	NA	334050	1	NA	NA	NA	NA	NA	0
2615	Q61070	FPS(1)PHPS(1)PAK	NA	NA	NA	NA	NA	0	1830600	NA	NA	1929300	2	NA	NA	2076400	NA	1827200	2	2776300	2694600	NA	1260500	3	1845400	1078900	1982500	4249700	4	NA	2879700	NA	863700	2	NA	NA	3404600	3438600	NA	2	NA	3356700	1781400	NA	1228000	3
2616	Q61074	LEEALS(0.978)T(0.022)EGAEDTGNSDK	NA	NA	4897800	NA	NA	1	3187400	3255500	NA	3201700	3	NA	NA	3516000	2589900	3814000	3	1953700	7668200	4023100	4997800	4	1417800	NA	4437900	2502600	3	NA	5451300	4890600	3482800	3	3204400	2601600	3483300	5151200	2184000	5	2048600	NA	3952800	3219800	NA	3
2620	Q61097	TDVLGVHEAEAEEPEAGKS(1)EAEDDEEDEVDDLPSSR	3980300	NA	NA	NA	NA	1	5216600	2377000	NA	2448400	3	NA	NA	8838200	6876500	5182700	3	3626000	6298600	4423900	10343000	4	13167000	NA	13962000	NA	2	7462400	3328300	NA	NA	2	5148600	7538500	4580700	8355600	5467000	5	NA	NA	6212600	6885900	NA	2
2662	Q61290	FGEAVVVGRPGS(0.095)GDGDS(0.903)DQS(0.001)R	NA	NA	NA	NA	6617000	1	5172200	4567600	NA	6950700	3	3919400	NA	9548200	7429600	NA	3	NA	8908600	7041200	9815100	3	NA	NA	10435000	NA	1	NA	6268500	NA	NA	1	6217500	NA	NA	NA	NA	1	3130100	NA	NA	6334200	5332900	3
2664	Q61290	GDIGGLT(0.001)SALDNQRS(0.917)PLS(0.082)LGK	NA	NA	787220	NA	NA	1	NA	923170	NA	986890	2	1115500	NA	NA	NA	NA	1	451990	NA	NA	7350000	2	NA	NA	9592700	1328700	2	NA	1134300	NA	NA	1	NA	NA	NA	7798900	NA	1	NA	NA	NA	NA	NA	0
2676	Q61315	DANIMS(0.994)PGS(0.003)S(0.003)LPSLHVR	682460	NA	NA	NA	NA	1	1225700	1135900	NA	NA	2	NA	NA	NA	NA	931180	1	850670	1480500	NA	2344100	3	1361700	NA	2577400	NA	2	1718600	NA	NA	NA	1	817290	NA	NA	NA	1104600	2	NA	1083300	2254600	1081700	NA	3
2678	Q61315	KPT(0.118)S(0.882)PVKPMPQNTEYR	NA	NA	881630	NA	NA	1	899180	NA	1605600	572730	3	NA	NA	NA	NA	1232500	1	NA	1374200	NA	NA	1	NA	NA	NA	NA	0	2090400	NA	1310800	1001300	3	NA	1515600	NA	1425600	NA	2	NA	1203300	NA	884440	NA	2
2679	Q61315	LEESAS(0.002)FES(0.011)LS(0.011)PS(0.906)S(0.059)RPDS(0.005)PT(0.005)R	1161900	NA	NA	NA	NA	1	NA	4910500	3277400	3142300	3	NA	NA	NA	2113400	1713200	2	1330400	NA	2591500	1702900	3	NA	NA	NA	2330100	1	2015100	NA	NA	NA	1	NA	NA	NA	2283400	1218400	2	446440	1607500	1675100	1476500	1513800	5
2695	Q61410	ALS(1)LEMIQLK	NA	NA	NA	NA	NA	0	410510	300310	NA	436590	3	272410	NA	NA	NA	NA	1	135370	NA	433860	1665600	3	265970	NA	NA	568260	2	NA	603630	NA	717890	2	352130	NA	1856900	651720	201630	4	NA	330590	1006200	325800	NA	3
2696	Q61410	KT(0.22)S(0.767)GLVS(0.013)LHSR	NA	NA	NA	NA	848500	1	1496400	716860	707370	357560	4	965710	NA	851520	889450	NA	3	674300	1681700	NA	1081800	3	NA	NA	1688800	667250	2	1336900	NA	NA	625110	2	756620	697060	996470	NA	NA	3	499010	NA	1130300	502460	612340	4
2698	Q61548	GAS(0.941)PVPES(0.019)S(0.019)LT(0.019)ADLLS(0.003)VDAFAAPSPASTASPAK	NA	NA	NA	NA	NA	0	3244900	NA	NA	1240300	2	NA	NA	NA	NA	7370400	1	NA	295710	357550	NA	2	NA	NA	74763000	NA	1	47351000	1328800	NA	NA	2	NA	NA	9811100	NA	624970	2	NA	42144000	1499600	NA	NA	2
2706	Q61548	KPGNNEGS(1)GAPS(1)PLS(1)K	NA	NA	NA	NA	11389000	1	NA	10872000	57400000	7325700	3	NA	2141700	NA	NA	16926000	2	NA	NA	NA	44851000	1	NA	NA	NA	NA	0	NA	NA	23747000	NA	1	NA	NA	24171000	NA	NA	1	NA	NA	17481000	NA	NA	1
2718	Q61609	S(0.5)S(0.5)PSESPLMEK	NA	NA	NA	NA	NA	0	1161300	NA	1609700	NA	2	NA	NA	NA	NA	NA	0	NA	1669800	NA	NA	1	NA	NA	NA	NA	0	NA	NA	NA	NA	0	NA	NA	NA	1348600	2219400	2	NA	NA	NA	NA	NA	0
2721	Q61627	RINS(1)LMDEDIAHK	NA	NA	NA	927740	NA	1	1344800	527770	NA	NA	2	509870	NA	1180200	1164000	794850	4	596750	1244600	NA	1337800	3	1585600	NA	3587400	849110	3	2835700	NA	NA	836450	2	1152900	1646300	NA	NA	NA	2	NA	NA	NA	1086100	NA	1
2727	Q61644	ALYDYDGQEQDELS(1)FK	NA	NA	1207500	NA	NA	1	NA	1311100	NA	593810	2	NA	NA	NA	NA	1304100	1	NA	NA	NA	916630	1	NA	NA	NA	NA	0	2456700	NA	NA	NA	1	1266600	NA	1517300	967470	NA	3	NA	869590	1096900	NA	NA	2
2729	Q61687	KEELS(0.995)DS(0.005)VDK	1894800	NA	NA	NA	NA	1	2579500	1451700	1993600	1405000	4	1792100	NA	1211900	NA	NA	2	1963600	NA	NA	1572000	2	NA	NA	NA	1466400	1	NA	1130500	NA	1389200	2	2365900	1285900	NA	NA	NA	2	NA	NA	2507500	NA	NA	1
2742	Q61703	S(0.009)LPEES(0.989)GEET(0.002)DTVDPVTLYSYK	NA	NA	NA	NA	1363500	1	NA	2277800	1922800	NA	2	1346000	1553600	1241700	NA	2979600	4	NA	NA	1347100	1905800	2	NA	NA	NA	1108100	1	1777200	NA	NA	NA	1	2184100	NA	NA	NA	NA	1	373010	NA	NA	NA	NA	1
2763	Q62093	VDNLT(0.002)Y(0.013)RT(0.023)S(0.962)PDTLR	NA	NA	NA	7466300	NA	1	13885000	14773000	18717000	12347000	4	10038000	4115900	9918200	9647000	10881000	5	9586700	14661000	9904100	12759000	4	7240200	NA	NA	NA	1	15578000	14197000	10753000	NA	3	NA	9735100	12342000	NA	6502200	3	10873000	10058000	NA	NA	8754400	3
2766	Q62108	RVHS(0.953)DS(0.041)ET(0.006)DDIGFIPSK	NA	NA	NA	NA	NA	0	NA	1466600	2218700	NA	2	NA	NA	NA	NA	NA	0	2024100	NA	NA	NA	1	NA	NA	NA	NA	0	NA	NA	NA	NA	0	NA	2067500	NA	NA	NA	1	NA	NA	NA	NA	NA	0
2834	Q62417	RAGEQDPVPTPAELT(0.07)S(0.93)PGR	1374200	NA	NA	NA	NA	1	NA	1210800	NA	1086800	2	1406600	NA	1666800	2168400	NA	3	1987100	1927700	NA	2033500	3	1283800	867390	2762600	981640	4	2331600	1442200	NA	1734700	3	1013800	1518300	1164100	1010500	1215200	5	1324400	1994600	NA	1503500	965060	4
2843	Q62417	TPVDYIDLPYS(0.06)S(0.796)S(0.134)PS(0.011)R	1013000	NA	NA	NA	NA	1	NA	NA	2069300	1133500	2	NA	NA	NA	NA	NA	0	NA	NA	NA	NA	0	NA	356770	NA	NA	1	NA	NA	NA	NA	0	NA	NA	NA	NA	NA	0	NA	NA	NA	NA	NA	0
2864	Q64010	DS(0.67)S(0.329)T(0.001)SPGDYVLSVSENSR	NA	NA	NA	NA	NA	0	4246200	5187300	NA	NA	2	NA	NA	NA	NA	NA	0	NA	NA	NA	NA	0	NA	NA	NA	4368100	1	NA	NA	NA	NA	0	NA	NA	NA	NA	NA	0	NA	NA	NA	NA	NA	0
2873	Q640R3	DKDS(0.039)S(0.961)EPDENPATEPR	NA	NA	1635800	NA	NA	1	NA	NA	3443700	1274500	2	1333500	3482200	NA	1774100	1959000	4	3269200	4588400	2730800	1773400	4	NA	2220600	3639900	NA	2	3859400	3941300	NA	NA	2	2787500	NA	2668100	2076900	1811800	4	2165500	3217400	2523000	NA	1387100	4
2883	Q64213	TGDLGIPPNPEDRS(0.084)PS(0.781)PEPIY(0.493)NS(0.642)EGK	NA	NA	2822800	NA	NA	1	NA	6229700	NA	3054000	2	1545700	8893000	NA	9169500	1950000	4	NA	8815800	4768400	7744000	3	NA	NA	7128900	NA	1	3182800	NA	2497700	NA	2	NA	2572600	NA	NA	NA	1	NA	3741800	3676100	5143800	NA	3
2887	Q64336	S(0.919)KLS(0.081)PVLDGVSELR	NA	NA	NA	NA	2212600	1	NA	3904300	NA	2997800	2	2155900	NA	1416200	4368700	NA	3	1063600	NA	3175200	3490900	3	1477600	NA	NA	2596900	2	NA	NA	NA	3143500	1	1961000	463640	3537900	NA	NA	3	282740	NA	NA	3067900	NA	2
2894	Q64511	IVETINS(0.007)DS(0.957)DS(0.036)EFGIPK	NA	NA	797160	NA	NA	1	1514100	983300	944800	NA	3	829380	NA	829820	NA	NA	2	1163400	NA	NA	2042500	2	884120	NA	NA	NA	1	NA	NA	NA	NA	0	NA	NA	1461800	NA	NA	1	1136100	1641000	NA	NA	1403600	3
2899	Q64511	S(0.247)ES(0.753)DLEEAEPVVIPR	NA	NA	NA	532920	NA	1	NA	1061400	NA	995880	2	NA	NA	385500	NA	NA	1	580810	NA	NA	1625500	2	NA	NA	NA	NA	0	NA	NA	NA	NA	0	NA	393910	1447000	NA	NA	2	967380	NA	2629200	795610	NA	3
2909	Q66T02	S(0.933)KS(0.066)EAS(0.001)LLQLLSGTPAAR	NA	NA	975250	NA	NA	1	550500	398200	427990	NA	3	221890	NA	142450	1840200	711910	4	NA	1611400	374890	788100	3	412590	NA	3001900	NA	2	1291600	466020	2361400	243660	4	639530	NA	909350	2020900	295120	4	NA	718820	1674500	NA	NA	2
2913	Q66T02	S(0.055)LS(0.945)ELCLISVAPGVR	NA	NA	NA	NA	185070	1	NA	1223000	NA	860370	2	253380	NA	NA	2927400	1573000	3	160680	2093900	552150	NA	3	608380	NA	6275400	NA	2	NA	916060	3822400	NA	2	1367100	239290	3222000	NA	427740	4	117050	1591800	2799900	452760	1066400	5
2919	Q68EF6	ADS(0.999)FS(0.001)EGDDLSQGHLAEPCFLR	NA	NA	NA	NA	NA	0	996590	1250100	NA	1815900	3	1689800	NA	NA	2573000	2459500	3	NA	3529400	1790500	3597700	3	2177000	NA	2798200	972460	3	4962900	1784100	1554500	1180500	4	NA	NA	4467100	3894000	722880	3	NA	2134000	5371000	1082500	1798300	4
2921	Q68EF6	AGGDLS(0.002)LS(0.996)PS(0.002)R	874670	NA	NA	NA	NA	1	2304100	671330	1316400	NA	3	NA	NA	1836500	2446600	NA	2	2109700	2070800	NA	2924500	3	3110000	1991500	NA	1052400	3	NA	1133900	NA	2412900	2	NA	4531600	NA	2619400	2044600	3	2333100	2362900	NA	2375300	NA	3
2927	Q68FD9	GHYEFPVVDDLS(0.969)S(0.031)GDTK	NA	NA	NA	NA	NA	0	609470	NA	835650	NA	2	1179200	NA	NA	NA	NA	1	749540	NA	NA	NA	1	1171200	NA	NA	NA	1	1524100	NA	NA	NA	1	892040	373470	NA	1216700	876930	4	NA	1155200	NA	NA	NA	1
2937	Q68FE2	LEASYS(0.009)DS(0.991)PPGEEDLLVHVAEGSK	NA	NA	2423100	NA	NA	1	848140	2597100	2383800	3110500	4	NA	NA	NA	5947100	NA	1	NA	NA	2203700	3188200	2	1447700	NA	NA	4373000	2	5500100	3515500	3703300	1081400	4	2463600	NA	2362700	4469500	1052900	4	NA	2323600	3959600	NA	3357200	3
2967	Q68FH0	S(0.922)AVS(0.078)PDLHITPIYEGR	NA	NA	NA	NA	NA	0	NA	7455100	8083700	NA	2	6443200	2472400	NA	NA	9268800	3	6532200	NA	8424000	NA	2	NA	1144800	NA	NA	1	15059000	NA	7863900	NA	2	NA	NA	NA	NA	6661200	1	NA	NA	11772000	NA	NA	1
2979	Q68FM6	TCSVS(0.067)S(0.56)S(0.301)GS(0.072)IK	NA	NA	NA	NA	NA	0	433870	NA	361980	NA	2	NA	NA	NA	NA	NA	0	NA	592370	NA	NA	1	NA	NA	NA	NA	0	2465800	NA	NA	NA	1	NA	NA	NA	1257900	NA	1	NA	NA	NA	NA	NA	0
2996	Q69ZA1	HS(0.001)S(0.049)IS(0.937)PS(0.006)T(0.006)LT(0.002)LK	NA	NA	1259600	NA	NA	1	NA	NA	1130000	1313200	2	530050	NA	NA	NA	NA	1	854560	NA	NA	1118700	2	507440	NA	NA	1078500	2	NA	NA	NA	NA	0	NA	NA	NA	NA	NA	0	947950	NA	NA	1007300	931170	3
3030	Q6A065	DNS(0.001)IS(0.003)PES(0.591)DVDT(0.223)AS(0.126)T(0.035)IS(0.002)LVT(0.004)GET(0.016)ERK	NA	NA	997240	NA	NA	1	NA	1991600	3000100	NA	2	NA	NA	NA	NA	NA	0	455110	NA	1732300	NA	2	NA	NA	NA	NA	0	NA	NA	NA	NA	0	NA	NA	NA	NA	NA	0	NA	912410	NA	NA	1436300	2
3042	Q6DFV3	RQLS(1)HDQESVGPPSLDGQHSSK	NA	NA	NA	NA	NA	0	3831400	NA	2219900	1789300	3	NA	NA	6053100	7292000	NA	2	NA	6611400	NA	NA	1	2674600	2763200	NA	NA	2	NA	NA	4259600	2550900	2	NA	8811300	5004300	5792900	2817900	4	NA	NA	NA	5154200	NA	1
3077	Q6IR34	VDLAGS(0.988)PEQEAS(0.012)GLPDPQQQCPPGAS	NA	NA	NA	NA	NA	0	NA	NA	2473400	2014200	2	NA	NA	NA	NA	NA	0	NA	NA	NA	NA	0	NA	1122600	NA	3555600	2	2829500	NA	NA	NA	1	NA	1502500	NA	NA	NA	1	NA	NA	NA	NA	NA	0
3086	Q6NSW3	AS(0.013)S(0.016)CES(0.971)IPEEDSEAR	431120	NA	NA	NA	NA	1	NA	802350	696410	NA	2	NA	NA	834920	NA	546220	2	NA	NA	NA	947960	1	NA	NA	NA	NA	0	NA	349710	NA	NA	1	NA	843290	815760	824770	NA	3	NA	NA	NA	NA	NA	0
3098	Q6NXN1	S(0.813)KS(0.164)PPKVPIVIQDDS(0.021)LPT(0.002)GPPPQIR	NA	NA	3118600	NA	NA	1	3672400	3325900	NA	NA	2	1560400	NA	NA	3114500	2891400	3	NA	NA	2464200	NA	1	NA	NA	5442400	NA	1	4800100	NA	3504700	NA	2	NA	NA	2826900	NA	NA	1	NA	NA	2908800	1900600	1495000	3
3104	Q6NZK8	RQLS(0.021)Y(0.002)S(0.974)DS(0.002)DLK	NA	NA	NA	NA	2765300	1	NA	2628000	4380400	1534500	3	NA	NA	NA	2190200	2589000	2	1311100	4136800	2737700	3266000	4	1098500	NA	4226000	NA	2	NA	1236400	NA	2379700	2	3438800	3035200	3682700	NA	NA	3	2566300	2317000	2323900	1997400	NA	4
3116	Q6P2L6	PAQS(0.011)AS(0.985)S(0.003)PEATSGSAGPVEK	NA	NA	NA	NA	NA	0	NA	NA	1064700	843110	2	NA	NA	NA	NA	588020	1	NA	NA	NA	NA	0	NA	NA	NA	NA	0	NA	NA	NA	NA	0	NA	NA	NA	NA	NA	0	NA	857140	NA	NA	NA	1
3128	Q6P5F7	YLATSQPRPDS(0.84)S(0.089)GS(0.071)GH	NA	NA	NA	NA	NA	0	772720	NA	805600	552950	3	NA	NA	NA	NA	613920	1	670350	1486600	910800	575710	4	NA	NA	1495500	1058200	2	951700	1596300	NA	NA	2	759200	924780	NA	1130400	452870	4	669240	652680	933400	656830	747440	5
3153	Q6P9K8	T(0.003)GS(0.003)EPS(0.984)PPQGGGS(0.005)LGPS(0.005)APPEEIWVLR	NA	NA	NA	NA	566040	1	903960	NA	1999900	661810	3	NA	NA	305300	NA	1700800	2	NA	662790	NA	NA	1	NA	NA	2395500	580210	2	2051100	NA	NA	1194900	2	NA	NA	2544800	1593900	NA	2	NA	NA	1255400	413790	NA	2
3155	Q6P9N1	AQS(1)ENLELLSLK	NA	NA	NA	441560	NA	1	531620	NA	NA	619180	2	NA	NA	542610	NA	NA	1	401990	NA	776780	990210	3	NA	NA	NA	799560	1	1036600	NA	NA	647990	2	535710	543670	NA	1135700	526590	4	345350	585150	883000	540380	NA	4
3164	Q6P9R4	RAETFGGYDSVGS(0.026)PS(0.974)K	NA	NA	2311000	NA	NA	1	NA	1762600	NA	2705700	2	NA	NA	NA	2431600	3427000	2	3181700	NA	NA	NA	1	NA	NA	4336900	NA	1	NA	NA	NA	2198300	1	1699700	NA	NA	4276100	2364900	3	NA	NA	2276600	NA	2245600	2
3167	Q6P9S0	AGS(1)EECVFYTDEVASPLAPDLAK	638380	NA	NA	NA	NA	1	599520	NA	1963900	960250	3	NA	3869900	440910	NA	2559900	3	461170	2388800	NA	2628100	3	1167600	NA	4951500	1379600	3	6428700	1668800	NA	1184500	3	967750	315860	3306800	NA	NA	3	NA	2025000	NA	NA	NA	1
3170	Q6PAJ1	ASAPRPPPAPADGADPAPVEES(0.655)EARPDGEGS(0.312)PS(0.033)K	NA	NA	NA	NA	NA	0	27766000	NA	13448000	NA	2	19120000	NA	NA	16330000	22438000	3	NA	NA	NA	NA	0	NA	NA	NA	NA	0	NA	NA	NA	NA	0	13976000	NA	NA	NA	NA	1	NA	NA	NA	27161000	NA	1
3176	Q6PAM0	DLS(0.16)S(0.817)S(0.023)PPGPYGQEMYVFR	NA	NA	NA	NA	814840	1	NA	1134200	1008000	NA	2	NA	NA	344970	1687400	1210700	3	NA	NA	NA	NA	0	NA	NA	NA	NA	0	802190	582360	NA	NA	2	NA	NA	1197800	NA	NA	1	NA	604000	NA	NA	839610	2
3181	Q6PAM1	EQGVESPGAQPAS(1)S(1)PR	NA	NA	632180	NA	NA	1	943000	NA	1573500	NA	2	NA	NA	948000	NA	1480600	2	NA	2147400	839610	NA	2	NA	557980	NA	1063000	2	1079900	NA	NA	NA	1	2095700	NA	1185200	999360	NA	3	1952200	694660	NA	747080	NA	3
3189	Q6PB70	GLEPGVFTLAEEDDEPEGPPGS(1)PGPEPQTVLLR	NA	NA	607630	NA	NA	1	291780	644480	NA	NA	2	1532200	NA	NA	NA	1411600	2	NA	952990	751550	1947200	3	492860	NA	NA	NA	1	2650700	1049700	NA	NA	2	1529500	NA	2574400	NA	387000	3	NA	NA	NA	NA	1927500	1
3191	Q6PCL9	KPMDS(0.978)IGGES(0.023)MPIPT(0.921)IDT(0.078)ARK	NA	NA	3258100	NA	NA	1	NA	667210	901300	203760	3	NA	NA	3795400	873620	NA	2	1816100	NA	1826900	NA	2	692860	NA	18412000	3806500	3	1121300	NA	NA	NA	1	NA	4207800	4736400	2220700	NA	3	NA	565270	NA	NA	NA	1
3206	Q6PDG5	S(1)PS(0.986)PS(0.001)PT(0.013)PEAK	NA	NA	NA	NA	84548	1	471930	NA	NA	63184	2	NA	NA	NA	NA	324590	1	NA	1278700	587650	352350	3	NA	138130	NA	NA	1	NA	NA	334120	51512	2	NA	NA	429760	379190	NA	2	NA	NA	382400	NA	249010	2
3207	Q6PDG5	KRS(1)PS(0.999)PS(0.001)PTPEAK	NA	NA	NA	NA	84548	1	471930	NA	NA	63184	2	NA	NA	NA	NA	324590	1	NA	1278700	587650	352350	3	NA	138130	NA	NA	1	NA	NA	334120	51512	2	NA	NA	429760	379190	NA	2	NA	NA	382400	NA	249010	2
3227	Q6PE13	GSVGPAPS(0.996)LS(0.004)ELDLRPPS(0.629)PINLS(0.371)R	1475600	NA	NA	NA	NA	1	1850800	587170	3358300	989270	4	3727300	10562000	654790	9818100	8602100	5	439670	3109200	2718500	13366000	4	3982800	NA	24650000	2361100	3	10564000	1445200	2274300	1283300	4	5036300	177940	4432700	9011900	NA	4	NA	4755400	5488600	1137800	NA	3
3230	Q6PE13	GSVGPAPS(0.983)LS(0.017)ELDLRPPS(0.025)PINLS(0.975)R	NA	NA	NA	NA	NA	0	1850800	28558000	NA	NA	2	3727300	NA	654790	3991300	NA	3	439670	1091500	2718500	NA	3	NA	NA	NA	21034000	1	NA	1445200	50338000	1283300	3	NA	177940	NA	2916700	5469400	3	NA	1767000	NA	NA	NA	1
3238	Q6PE13	TSLPQHVMEPPVGAAAAGT(0.005)S(0.013)GS(0.061)S(0.916)LDS(0.003)FS(0.003)K	3747000	NA	NA	NA	NA	1	NA	3974100	3694000	NA	2	1826400	3016200	NA	9409100	NA	3	1144200	NA	2217600	6361400	3	NA	NA	6401800	NA	1	5915400	NA	NA	3063500	2	5882900	6323800	NA	NA	2221100	3	5195200	NA	NA	4399700	2725000	3
3239	Q6PEE2	LEDGPGDT(0.001)GHS(0.002)GLEPPCS(0.739)PDT(0.147)LT(0.066)PAAS(0.031)ERPT(0.014)PQLPGGPEAEIK	NA	NA	NA	NA	NA	0	2874000	NA	NA	2982800	2	NA	NA	4001600	NA	NA	1	NA	NA	NA	NA	0	NA	NA	3112400	NA	1	5016800	NA	NA	NA	1	NA	NA	NA	NA	NA	0	1248600	NA	NA	NA	NA	1
3259	Q6PGL7	GLFS(1)DEEDSEDLFSSQSSSK	NA	NA	NA	NA	NA	0	NA	716320	869810	NA	2	NA	NA	NA	1222200	1053800	2	NA	NA	NA	1799100	1	NA	NA	1655400	986730	2	1543500	NA	NA	NA	1	1219100	NA	1881000	1987100	NA	3	NA	545130	1471300	NA	887840	3
3276	Q6PNC0	ISEASWLPEEHY(0.005)S(0.025)S(0.085)S(0.885)PEK	NA	NA	NA	NA	NA	0	1558700	NA	2036800	979980	3	NA	NA	1867900	NA	NA	1	NA	NA	NA	NA	0	NA	NA	NA	NA	0	NA	NA	NA	1039000	1	NA	NA	1465900	NA	NA	1	NA	NA	NA	NA	NA	0
3280	Q6R891	LDADAVS(1)PTVSQLSAVFEK	952650	NA	NA	NA	NA	1	1255600	476820	2357100	883340	4	2628200	3804800	548510	6014000	NA	4	570430	1795300	1055400	7920600	4	5207700	NA	9759700	1170000	3	NA	999690	2797800	2599900	3	3155700	448680	3185500	4383000	5511100	5	196340	3748100	5712400	1304200	5764700	5
3313	Q6ZPE2	LGLGTLS(0.025)S(0.895)S(0.08)LSR	NA	NA	NA	NA	NA	0	7085500	7302400	6898500	NA	3	NA	NA	NA	12650000	NA	1	NA	NA	NA	NA	0	NA	NA	NA	NA	0	NA	NA	NA	NA	0	NA	NA	8501800	NA	11093000	2	NA	NA	9184000	NA	NA	1
3325	Q6ZPQ6	VAS(0.813)S(0.187)VEQLNIIEDEVSQPLAAPPSK	1342200	NA	NA	NA	NA	1	2090300	NA	1742400	NA	2	NA	NA	NA	NA	NA	0	NA	NA	NA	4877200	1	3781800	NA	NA	NA	1	NA	NA	NA	NA	0	3145500	NA	NA	NA	NA	1	NA	3988500	NA	617890	3021000	3
3334	Q6ZQ38	VIRPLDQPS(0.07)S(0.908)FDAT(0.02)PY(0.002)IK	NA	NA	NA	NA	NA	0	2900700	2741300	1844300	NA	3	1484600	NA	NA	NA	NA	1	NA	NA	4009300	NA	1	2228400	NA	4582400	NA	2	NA	NA	3248000	NA	1	3133700	NA	3173400	NA	987690	3	NA	NA	NA	NA	NA	0
3337	Q6ZQ58	GLSAS(1)LPDLDSESWIEVK	NA	NA	NA	NA	NA	0	NA	NA	2551800	411960	2	2431400	NA	NA	1653200	NA	2	NA	NA	NA	639520	1	NA	NA	1808400	671940	2	854420	NA	3595400	NA	2	NA	NA	1787600	1706800	NA	2	NA	236760	1070900	NA	925290	3
3340	Q6ZQ58	SLPTT(0.006)VPES(0.991)PNY(0.002)R	NA	NA	NA	NA	2100000	1	2094000	NA	360270	NA	2	NA	5196400	NA	NA	NA	1	NA	3596900	NA	2625000	2	NA	1749700	4809400	911850	3	NA	NA	3242100	NA	1	2820800	NA	NA	NA	1478400	2	1457800	NA	2200300	NA	NA	2
3353	Q71LX4	DRFGLEGDEESTMLEES(0.001)VS(0.999)PKK	NA	NA	1959800	NA	NA	1	1384300	1978000	NA	NA	2	1571000	NA	NA	NA	3119100	2	NA	2699600	2693000	4413600	3	NA	NA	3458100	NA	1	4919300	2641700	3158500	1414900	4	2976900	NA	2415800	2595100	1083000	4	NA	2497100	3156200	NA	1886100	3
3358	Q76N33	SDGSNFANYS(1)PPVNR	NA	NA	NA	NA	NA	0	NA	1014000	639010	NA	2	NA	NA	NA	NA	NA	0	NA	1417300	NA	1004600	2	NA	NA	NA	NA	0	1733700	NA	NA	NA	1	NA	964870	1023600	NA	NA	2	NA	NA	NA	NA	NA	0
3359	Q78PY7	VNVTVDYIRPAS(0.999)PATET(0.001)VPAFSER	NA	NA	2935800	NA	NA	1	NA	2613500	1736000	NA	2	3356800	NA	NA	NA	3183100	2	NA	4214900	2957400	NA	2	1958200	NA	4959400	NA	2	NA	4091800	NA	1752200	2	3731800	NA	2299300	NA	1126000	3	NA	2756400	2453800	777290	3157900	4
3385	Q7TN29	AVGSMPT(0.001)AGS(0.001)AGS(0.998)VPENLNLFPEPGSK	NA	NA	NA	NA	2357900	1	NA	2788100	3926900	3069200	3	3204900	NA	4481800	NA	3940300	3	2575000	4025600	NA	NA	2	4551800	NA	NA	3411700	2	NA	3756800	5018800	2904800	3	4656400	2163600	4740000	5027400	3678200	5	1249800	3619600	4776300	3532800	3271800	5
3386	Q7TN29	DLDLLAS(0.006)VPS(0.76)PS(0.179)S(0.043)VS(0.013)R	NA	NA	NA	NA	NA	0	2656800	NA	2412900	2028800	3	NA	5884800	NA	NA	1952100	2	1400300	2536400	NA	5233900	3	NA	NA	15456000	2044500	2	NA	2574500	NA	NA	1	2865600	1064000	NA	6109000	NA	3	727800	3049100	NA	NA	NA	2
3412	Q7TQD2	RLS(1)LES(0.999)EGANEGAT(0.001)AAPELSALEEAFRR	NA	NA	14596000	NA	NA	1	NA	4104700	6598600	NA	2	19831000	17329000	NA	58384000	49421000	4	NA	12675000	NA	31699000	2	NA	NA	226770000	1678600	2	32645000	14049000	91453000	702920	4	6563700	NA	5787000	15856000	NA	3	NA	1242900	15749000	NA	11651000	3
3413	Q7TQD2	RLS(1)LES(0.999)EGANEGAT(0.001)AAPELSALEEAFRR	NA	NA	671280	NA	NA	1	NA	14672000	29550000	200980	3	NA	1996000	NA	131540000	NA	2	288890	NA	NA	311590	2	NA	NA	5272900	5217500	2	NA	402190	NA	NA	1	29813000	NA	NA	NA	NA	1	NA	NA	NA	368780	NA	1
3420	Q7TQF7	T(0.162)PS(0.838)PPEEPS(0.033)PLPS(0.819)PT(0.191)AS(0.955)PNHT(0.002)LAPAS(0.001)PAPVRPR	4826500	NA	NA	NA	NA	1	7273600	NA	3411800	NA	2	NA	10773000	NA	9375800	4704400	3	NA	8853300	3077100	12340000	3	7386500	NA	NA	NA	1	NA	NA	NA	3146300	1	6385800	4911400	NA	8264300	6669200	4	NA	9290600	5397000	6682800	3536600	4
3422	Q7TQF7	VETLHDFEAANS(1)DELNLQR	NA	NA	1709400	NA	NA	1	NA	731350	NA	646940	2	NA	NA	NA	NA	1278600	1	NA	1590400	1714300	1071200	3	NA	NA	NA	NA	0	1909900	1759000	NA	NA	2	1131700	NA	882300	NA	NA	2	NA	NA	NA	NA	1272600	1
3432	Q7TSC1	ERSDS(0.998)GGS(0.002)SSEPFER	NA	NA	973410	NA	NA	1	1095700	800610	1233400	547220	4	397870	NA	2047800	NA	839220	3	2054500	2635300	1833100	895250	4	1360600	1846800	2329500	1511300	4	2792200	793190	1018200	643150	4	1119400	NA	NA	1554600	NA	2	1385300	1419000	1326800	1406500	1084400	5
3465	Q80T85	AEEPPAS(1)PGPK	NA	NA	255680	NA	NA	1	NA	571250	385730	69101	3	NA	999510	NA	258240	158990	3	NA	1837300	NA	134940	2	NA	NA	504930	1010500	2	NA	962190	253680	85057	3	1021900	NA	280170	431480	244970	4	1129500	1075100	NA	159700	646370	4
3488	Q80TJ1	LTVEEATASVSEGGGLQGIS(0.088)MKDS(0.912)DEEDEEDD	NA	NA	NA	NA	NA	0	NA	NA	7759900	2021600	2	2568100	NA	NA	16436000	2699900	3	NA	NA	NA	NA	0	NA	NA	NA	NA	0	NA	1862000	NA	NA	1	NA	NA	7083100	4646000	NA	2	NA	NA	NA	NA	NA	0
3496	Q80TK0	S(0.072)S(0.072)S(0.847)DT(0.009)S(0.001)TPEELK	NA	NA	742290	NA	NA	1	NA	894730	1099000	749080	3	897540	NA	674840	1236000	697550	4	908790	NA	NA	NA	1	1212300	NA	2508800	780260	3	1603600	NA	NA	NA	1	977410	1324200	885420	NA	NA	3	931360	NA	1734000	NA	NA	2
3497	Q80TK0	STHSSTELLASMGS(1)VDETK	NA	NA	NA	NA	NA	0	970860	578600	NA	1034200	3	861200	NA	NA	1599800	NA	2	NA	1960500	1203900	NA	2	1828400	NA	NA	NA	1	3749700	NA	NA	868680	2	NA	NA	NA	1892900	909950	2	NA	1699400	2459700	1831100	NA	3
3522	Q80TT8	VGLQS(0.992)PS(0.008)VETR	1274000	NA	NA	NA	NA	1	2016600	NA	2044300	1338400	3	NA	2417600	NA	NA	1760000	2	NA	2993200	NA	1525800	2	NA	2250900	NA	2049400	2	3056000	NA	NA	2028100	2	1617200	2484200	1712500	3156000	1301100	5	1650200	NA	NA	2365400	NA	2
3536	Q80TZ3	PQS(0.004)S(0.004)MPHS(0.075)S(0.916)PQNRPNYNVSFSAMPAGQSER	NA	NA	1932200	NA	NA	1	2980100	NA	1772700	NA	2	NA	NA	NA	NA	4133800	1	NA	3056000	NA	3551900	2	NA	NA	7912400	NA	1	11950000	NA	NA	2846100	2	NA	NA	NA	NA	NA	0	NA	NA	4395400	NA	NA	1
3539	Q80TZ3	TATS(0.001)AS(0.941)AS(0.046)PT(0.012)LR	NA	NA	12790000	NA	NA	1	NA	351640	12755000	8205800	3	17670000	31417000	47941000	NA	17159000	4	18452000	NA	NA	NA	1	NA	NA	58154000	NA	1	45193000	NA	15228000	NA	2	NA	NA	NA	NA	28510000	1	NA	38700000	NA	27936000	NA	2
3548	Q80U22	LSEGPAALAGPAS(1)PPRR	NA	NA	935820	NA	NA	1	1140300	1187400	945680	864040	4	NA	NA	928210	NA	NA	1	856650	NA	2024700	NA	2	1506200	808730	NA	899970	3	NA	NA	NA	NA	0	686260	NA	NA	NA	749390	2	761910	1388600	1073800	NA	NA	3
3555	Q80U28	IFT(0.004)GS(0.996)LLVEEK	NA	NA	NA	NA	NA	0	NA	576590	906170	714440	3	590590	NA	NA	NA	555780	2	NA	NA	NA	872440	1	NA	NA	NA	671000	1	973610	668960	NA	454670	3	NA	NA	859100	950340	340180	3	NA	885120	1122000	NA	NA	2
3566	Q80U28	S(0.006)S(0.006)S(0.006)S(0.002)T(0.002)T(0.002)AS(0.004)S(0.049)S(0.861)PS(0.058)T(0.006)VVHSAHSEAADSTEMGDK	NA	NA	NA	NA	NA	0	NA	4917800	NA	2072400	2	NA	NA	NA	NA	4045800	1	1511700	NA	NA	NA	1	3772400	NA	5974000	NA	2	NA	NA	NA	NA	0	NA	NA	NA	NA	NA	0	NA	5570000	4851700	5342000	2704300	4
3581	Q80U49	S(0.234)PS(0.766)LGNVPNTPASTISAR	NA	NA	NA	1560600	NA	1	2639400	2034600	NA	NA	2	NA	NA	2470700	3152300	NA	2	2242900	2278100	3609500	3086100	4	2266400	NA	4453500	2089700	3	NA	NA	NA	2157700	1	2325000	NA	1997400	NA	2015800	3	2056800	NA	2278100	NA	1938300	3
3597	Q80U63	MS(1)LLFS(1)RCNS(1)IVTVKK	NA	NA	NA	NA	NA	0	NA	NA	1929400	2047500	2	1859300	NA	1646500	NA	1640700	3	NA	NA	NA	NA	0	NA	NA	1327700	NA	1	1871600	NA	1410600	NA	2	NA	NA	1958600	NA	NA	1	NA	NA	NA	NA	603020	1
3598	Q80U63	MS(1)LLFS(1)RCNS(1)IVTVKK	NA	NA	NA	NA	NA	0	NA	NA	1929400	2047500	2	1859300	NA	1646500	NA	1640700	3	NA	NA	NA	NA	0	NA	NA	1327700	NA	1	1871600	NA	1410600	NA	2	NA	NA	1958600	NA	NA	1	NA	NA	NA	NA	603020	1
3599	Q80U63	MS(1)LLFS(1)RCNS(1)IVTVKK	NA	NA	NA	NA	NA	0	NA	NA	1929400	2047500	2	1859300	NA	1646500	NA	1640700	3	NA	NA	NA	NA	0	NA	NA	1327700	NA	1	1871600	NA	1410600	NA	2	NA	NA	1958600	NA	NA	1	NA	NA	NA	NA	603020	1
3618	Q80VC9	AVAS(0.005)S(0.995)PAANNSEVK	NA	NA	NA	NA	NA	0	382770	NA	506110	NA	2	NA	1402300	931270	345300	162410	4	NA	NA	NA	NA	0	NA	NA	1910300	382570	2	1049400	NA	NA	NA	1	713700	2212900	520890	660760	NA	4	703100	1343700	283310	NA	290140	4
3621	Q80VC9	HPLLSPGGPQS(1)PLR	NA	NA	NA	1818400	NA	1	NA	654610	443050	415350	3	838040	NA	1542300	2013600	1030100	4	699460	NA	1787900	1589800	3	1668700	NA	2361700	1218700	3	3056400	NA	826010	NA	2	1004900	1415400	900810	NA	NA	3	1506000	1685200	1795500	1334800	1065700	5
3625	Q80VP1	T(0.049)PES(0.951)FLGPNAALVDLDSLVSRPGPTPPGSK	NA	NA	1096300	NA	NA	1	NA	163810	493110	268270	3	NA	NA	NA	169330	636110	2	NA	NA	NA	433790	1	NA	NA	2763200	NA	1	2895600	1005200	3342900	NA	3	737990	NA	1160200	217600	NA	3	NA	NA	1577600	NA	NA	1
3642	Q80W04	IQQLS(0.991)EGS(0.009)MFGHGLK	NA	NA	NA	786140	NA	1	610690	NA	NA	429170	2	NA	NA	1114600	NA	2548500	2	522920	1234100	NA	2341400	3	1470000	NA	3703700	863380	3	2241600	NA	NA	669180	2	NA	NA	NA	1741300	950460	2	821270	1626200	688760	1317400	1520100	5
3646	Q80WQ4	RS(0.006)HS(0.994)MDYGSAVAR	NA	NA	482980	NA	NA	1	2337600	NA	NA	398840	2	NA	NA	NA	NA	750510	1	NA	622910	NA	592130	2	NA	453400	NA	NA	1	1017200	NA	NA	NA	1	599920	698300	577350	1034600	527090	5	NA	NA	1176700	1482400	NA	2
3648	Q80WT5	HLLETHS(0.123)S(0.877)PAK	NA	NA	347300	NA	NA	1	5960200	NA	9895200	NA	2	NA	308410	160510	NA	NA	2	557320	NA	216790	NA	2	NA	8123000	90652	NA	2	NA	NA	NA	NA	0	NA	NA	NA	163270	NA	1	9526400	NA	NA	200800	NA	2
3665	Q80X80	VDGKLDS(0.538)PS(0.061)RS(0.413)PS(0.989)K	NA	1442100	NA	NA	NA	1	NA	1786600	1964500	NA	2	NA	NA	NA	NA	NA	0	4056600	NA	1245400	NA	2	4532200	3877800	NA	2976400	3	NA	NA	NA	NA	0	4384100	NA	NA	NA	NA	1	NA	4826000	NA	NA	1704800	2
3671	Q80X80	S(0.094)LS(0.901)PAAT(0.002)VT(0.002)AELHYEQGSPR	NA	NA	4967400	NA	NA	1	NA	4095200	4527400	2074800	3	1297800	NA	NA	2476100	4682200	3	NA	1781900	1128400	4910000	3	NA	NA	4745000	1684800	2	7282900	1710200	6938000	1002500	4	4072600	NA	5886700	6442700	567360	4	NA	3603900	5074600	NA	2796400	3
3675	Q80X82	DERS(0.999)PQNLS(0.001)HAVEEALK	NA	NA	NA	NA	1043600	1	971440	887000	NA	NA	2	NA	NA	NA	NA	NA	0	NA	NA	1594700	2053500	2	NA	NA	3342300	NA	1	NA	NA	NA	NA	0	NA	NA	NA	2697400	NA	1	NA	NA	NA	NA	NA	0
3682	Q80XK6	DFATAPPT(0.066)S(0.934)PAK	NA	NA	NA	2618300	NA	1	2832200	NA	2340600	1447500	3	2193200	NA	2969600	2360200	1848900	4	NA	2558600	2490000	2950600	3	NA	1740200	NA	1785000	2	4435600	NA	1866700	1623900	3	2601900	3682500	1578100	NA	NA	3	2975500	2693400	2253300	3287000	2070300	5
3712	Q80Y50	FFIQDDDS(1)GEELK	1209500	NA	NA	NA	NA	1	1037900	NA	1049200	NA	2	NA	NA	1035900	1282600	NA	2	909170	1832700	NA	NA	2	1198500	NA	NA	975170	2	1470200	NA	1050900	321950	3	NA	NA	NA	NA	1458400	1	NA	769410	NA	NA	671920	2
3732	Q80YA9	STYDGLHVITGTTENS(1)PADR	NA	NA	NA	1458700	NA	1	1457800	NA	2326000	NA	2	NA	NA	NA	NA	NA	0	NA	1438700	NA	NA	1	NA	NA	1920500	NA	1	3272500	NA	NA	1196000	2	NA	1576400	NA	1446000	NA	2	NA	1321700	NA	NA	NA	1
3737	Q80YE4	LQELCAPDS(0.047)S(0.953)PPGVVPVLSAHSPSVGSEYFIR	NA	NA	NA	NA	NA	0	NA	1420600	NA	1021600	2	NA	NA	NA	1985500	NA	1	NA	NA	973740	2763000	2	NA	NA	NA	NA	0	4635800	NA	NA	NA	1	1542500	NA	NA	2642600	NA	2	NA	1437800	NA	NA	NA	1
3748	Q80YV3	RGLS(0.986)VDS(0.014)AQEVK	NA	NA	810300	NA	NA	1	NA	994920	1032500	949700	3	442170	NA	1614800	1028600	1641000	4	1669800	NA	2603800	1140800	3	1001900	NA	2059400	1500900	3	2098100	1168600	NA	NA	2	1025500	1301300	1061200	NA	NA	3	NA	2706600	2176600	1168800	NA	3
3757	Q80ZD8	RMS(1)DPESVSSVFSDTPIVV	NA	NA	NA	NA	144330	1	511650	NA	2233200	642060	3	1370100	NA	237950	NA	890890	3	NA	628730	692680	2487700	3	587440	NA	NA	1115600	2	2303900	1310700	2282700	459730	4	1176500	NA	2105900	1824400	438130	4	NA	NA	2598900	NA	2018100	2
3773	Q810U3	KDVPLGPEDPKEEDGS(0.099)FDY(0.04)S(0.861)DEDNK	NA	NA	NA	NA	NA	0	5762800	NA	16173000	4032800	3	NA	NA	3158900	NA	NA	1	NA	NA	NA	7980700	1	NA	NA	NA	NA	0	NA	NA	NA	NA	0	NA	NA	NA	10367000	NA	1	NA	3479700	NA	NA	NA	1
3781	Q811D0	HVT(0.037)S(0.002)NAS(0.81)DS(0.004)ES(0.034)S(0.113)YR	452250	NA	NA	NA	NA	1	NA	354940	1358700	NA	2	NA	NA	NA	NA	NA	0	NA	1307000	NA	NA	1	NA	497510	NA	206000	2	1023700	NA	NA	NA	1	NA	NA	191390	NA	NA	1	674130	579540	NA	NA	298180	3
3808	Q8BFT9	T(0.006)GES(0.006)ARS(0.988)EDDAASGEHDIQIEGVR	NA	NA	NA	NA	NA	0	NA	8205600	1684300	NA	2	NA	NA	NA	NA	2201200	1	NA	7776400	NA	NA	1	NA	NA	NA	NA	0	NA	NA	7059000	NA	1	NA	NA	NA	4117100	NA	1	NA	4831100	8877700	4545200	4656100	4
3819	Q8BG16	IPSEMS(0.216)S(0.784)PNFGK	NA	NA	NA	NA	NA	0	NA	760030	1320200	NA	2	NA	NA	1311400	NA	1416600	2	NA	NA	1608500	NA	1	NA	NA	NA	NA	0	NA	1250000	NA	NA	1	NA	NA	1812900	1694800	NA	2	NA	NA	NA	NA	NA	0
3851	Q8BGT6	APS(0.001)AS(0.999)PLAIHASR	826530	NA	NA	NA	NA	1	1505500	706400	NA	624850	3	598260	NA	NA	827150	NA	2	NA	924330	1283100	NA	2	1547900	818740	1851400	NA	3	1862400	1473600	1273500	1296100	4	NA	1765300	1132900	1041300	770830	4	NA	1309300	989880	977560	1176900	4
3854	Q8BGT8	LDHALS(0.003)S(0.006)PS(0.834)S(0.157)PCEEIK	NA	NA	NA	NA	NA	0	2385800	1577300	NA	3257200	3	NA	4722000	7264200	2074900	11292000	4	7101400	12489000	NA	11979000	3	3663500	2267800	NA	4591100	3	21573000	NA	NA	5663400	2	12318000	17787000	8214400	NA	1874100	4	NA	9324800	4012100	5132400	992800	4
3869	Q8BH64	GPDEAIEDGEEGS(1)EDDAEWVVTK	NA	NA	NA	NA	NA	0	NA	NA	1956800	1112700	2	NA	NA	NA	NA	NA	0	NA	NA	NA	NA	0	NA	NA	NA	NA	0	NA	NA	NA	NA	0	NA	NA	NA	NA	NA	0	NA	NA	NA	NA	NA	0
3872	Q8BH66	S(0.955)S(0.045)DWSSEEEEPVRK	NA	NA	NA	5011600	NA	1	1860500	NA	NA	626050	2	1936900	NA	5505600	2864900	3838500	4	1527100	1136100	NA	5368700	3	6726500	736430	12345000	2500400	4	6227100	NA	NA	1613500	2	1221700	2976200	3772500	5121400	4943800	5	682660	3441900	3138400	4259600	2506300	5
3901	Q8BIR2	MGIRGLMS(1)FVEDY(1)S(1)NEFFVDLKLRNT(1)K	NA	NA	NA	NA	NA	0	NA	3025500	NA	2504500	2	NA	NA	2944400	NA	NA	1	NA	NA	4878300	2354700	2	NA	NA	4151200	NA	1	NA	NA	NA	NA	0	NA	2357700	4334800	NA	NA	2	NA	NA	NA	2050100	NA	1
3902	Q8BIR2	MGIRGLMS(1)FVEDY(1)S(1)NEFFVDLKLRNT(1)K	NA	NA	NA	NA	NA	0	NA	3025500	NA	2504500	2	NA	NA	2944400	NA	NA	1	NA	NA	4878300	2354700	2	NA	NA	4151200	NA	1	NA	NA	NA	NA	0	NA	2357700	4334800	NA	NA	2	NA	NA	NA	2050100	NA	1
3924	Q8BKC8	RELPTLSPAPDT(0.035)GLS(0.201)PS(0.764)K	NA	NA	NA	1531800	NA	1	NA	NA	779270	698330	2	698840	NA	NA	2017800	NA	2	806420	NA	1840400	NA	2	1983700	NA	1860200	921850	3	2518900	979460	1401800	NA	3	NA	1304900	NA	NA	NA	1	903420	1410500	1055300	NA	1150400	4
3931	Q8BKX1	S(0.003)S(0.011)S(0.985)TGNLLDK	NA	NA	NA	NA	NA	0	2021900	NA	1097100	NA	2	NA	3932500	NA	NA	NA	1	NA	NA	NA	NA	0	NA	NA	NA	NA	0	NA	NA	NA	NA	0	NA	NA	NA	5689700	4012200	2	NA	NA	256280	3658900	2471300	3
3936	Q8BL65	T(0.142)S(0.12)S(0.142)ES(0.595)IVS(0.003)VPAS(0.66)S(0.109)T(0.023)S(0.023)GS(0.158)PS(0.024)R	NA	NA	1636000	NA	NA	1	NA	922890	1465300	NA	2	NA	NA	NA	1427500	NA	1	NA	NA	NA	984020	1	555390	926190	NA	NA	2	NA	NA	NA	662970	1	NA	902890	1418600	842880	NA	3	1213300	NA	1476600	NA	NA	2
3961	Q8BLK9	VFSGGEDLEAVS(0.114)S(0.82)PPT(0.015)S(0.004)ES(0.002)LS(0.044)R	NA	NA	NA	NA	NA	0	948730	NA	1222700	NA	2	NA	NA	NA	NA	NA	0	NA	NA	NA	NA	0	NA	NA	NA	NA	0	NA	NA	NA	NA	0	1223400	NA	1788300	NA	NA	2	NA	NA	NA	NA	1236600	1
3969	Q8BM65	DQTGALGPAPGASILS(0.014)S(0.202)S(0.771)PPPPS(0.004)T(0.004)LY(0.004)R	1146900	NA	NA	NA	NA	1	NA	964180	NA	1087800	2	NA	NA	861380	NA	1262300	2	NA	NA	1128500	1519500	2	915990	NA	NA	NA	1	2225400	NA	NA	NA	1	1298200	NA	NA	NA	NA	1	NA	1513500	NA	NA	NA	1
3994	Q8BPN8	LDHELS(0.021)LDRES(0.062)EAGT(0.471)GS(0.471)S(0.97)EHEDGEREGS(0.004)PR	NA	NA	NA	NA	NA	0	361700	2284100	NA	NA	2	NA	NA	NA	NA	NA	0	NA	NA	NA	6553100	1	NA	NA	NA	272670	1	NA	NA	NA	NA	0	NA	NA	NA	4800500	NA	1	NA	NA	NA	NA	NA	0
4020	Q8BR65	RPAS(0.961)PS(0.901)S(0.124)PEHLPAT(0.008)PAES(0.006)PAQR	NA	NA	NA	NA	NA	0	NA	2187600	3709300	NA	2	NA	2384400	NA	1831300	2388500	3	NA	NA	NA	2359100	1	NA	NA	NA	1741800	1	NA	1601900	NA	NA	1	NA	NA	NA	NA	NA	0	2143200	NA	3119800	NA	NA	2
4026	Q8BRJ3	T(0.011)S(0.011)RGS(0.979)EPDDAQLQPPEDDDVNEDTVER	NA	NA	NA	NA	11063000	1	NA	11559000	NA	4722200	2	NA	10111000	NA	8609100	11583000	3	NA	18712000	NA	11552000	2	NA	NA	12220000	6629600	2	NA	6513600	NA	8179200	2	NA	10413000	12158000	9396900	NA	3	10346000	NA	9624000	NA	6328600	3
4062	Q8BTI8	ERGPSPEGS(0.001)S(0.004)S(0.035)S(0.878)ES(0.059)S(0.023)PEHAPK	5888900	NA	NA	NA	NA	1	1446800	NA	NA	533970	2	2332700	NA	NA	NA	507410	2	NA	17978000	NA	NA	1	NA	NA	NA	NA	0	13992000	10489000	NA	NA	2	6386100	NA	964600	1096900	NA	3	917570	NA	1417500	NA	NA	2
4066	Q8BTI8	HAS(0.822)S(0.822)S(0.132)PES(0.223)LKPTPAPGSR	NA	NA	NA	NA	NA	0	2197400	NA	NA	19103000	2	NA	NA	NA	NA	NA	0	NA	7429300	NA	NA	1	6591000	1554100	10109000	NA	3	30685000	NA	NA	NA	1	NA	NA	NA	876020	1897000	2	NA	23408000	NA	2734300	6234700	3
4067	Q8BTI8	HAS(0.119)S(0.119)S(0.741)PES(0.021)LKPTPAPGSR	NA	NA	NA	NA	NA	0	1540900	3445200	2108100	NA	3	NA	NA	26031000	NA	5341800	2	3873700	34844000	28982000	NA	3	12910000	NA	NA	NA	1	NA	2751100	1135800	14413000	3	NA	NA	NA	NA	NA	0	NA	NA	21452000	NA	NA	1
4074	Q8BTI8	RSPS(1)VS(0.922)S(0.078)PEPTEK	2005600	NA	NA	NA	NA	1	1959700	1802500	1464000	711820	4	712130	2342300	1473900	NA	796480	4	1993700	2947000	1156100	NA	3	1538500	2602000	1423500	1589600	4	2228200	978560	1276100	985610	4	1436900	1480200	1452500	1020400	846580	5	996670	704870	1316700	1011100	592920	5
4082	Q8BTI8	SEQPLSQVLPS(0.612)LS(0.388)PEHK	6872500	NA	NA	NA	NA	1	NA	7037500	13508000	NA	2	NA	2889600	NA	NA	8198900	2	NA	NA	11053000	12136000	2	NA	1108300	NA	NA	1	NA	6188800	13468000	12317000	3	NA	NA	13486000	11109000	NA	2	4716700	NA	NA	NA	NA	1
4092	Q8BTI8	SRT(0.01)S(0.99)PVTR	NA	NA	NA	NA	66223	1	61029	51618	110110	126040	4	NA	11037000	54707	95534	93322	4	NA	86114	NA	428200	2	NA	NA	NA	NA	0	104790	NA	158110	51702	3	NA	31462	181490	NA	91037	3	NA	NA	73575	130200	58258	3
4103	Q8BTW9	S(1)LVGTPYWMAPELISR	NA	NA	NA	NA	64360	1	208820	NA	NA	338890	2	932850	NA	NA	NA	584430	2	NA	NA	NA	637200	1	134860	NA	1074100	509600	3	841820	551860	NA	176540	3	NA	NA	895660	798620	NA	2	NA	NA	654190	NA	551260	2
4117	Q8BUV3	EVHDELEDLPS(1)PPPPLS(0.996)PPPT(0.026)T(0.075)S(0.903)PHK	10447000	NA	NA	NA	NA	1	6626300	10882000	20414000	8399900	4	4876700	12879000	4883000	13628000	13382000	5	NA	17645000	7454700	NA	2	9957500	NA	18786000	NA	2	20350000	NA	13321000	NA	2	14575000	NA	17553000	18149000	NA	3	NA	10520000	NA	NA	NA	1
4118	Q8BVA2	AEAEGS(0.837)S(0.163)PLLLQPPPPPPR	NA	NA	NA	NA	NA	0	1179800	NA	449410	579620	3	NA	NA	890940	NA	NA	1	NA	NA	NA	264110	1	NA	240530	NA	NA	1	605100	NA	NA	NA	1	NA	933000	NA	NA	NA	1	647880	NA	NA	NA	1006300	2
4143	Q8BXR5	S(1)LETLTQDHSNTVR	NA	NA	NA	972440	NA	1	944830	455970	NA	422310	3	577140	NA	NA	NA	NA	1	874450	1525800	1205700	NA	3	1444300	NA	2410300	948760	3	NA	NA	NA	NA	0	780230	1402200	NA	1600100	NA	3	886000	1574200	1475200	NA	NA	3
4146	Q8BY87	LFVLLPEQS(0.965)PGS(0.028)Y(0.006)S(0.001)K	NA	NA	554160	NA	NA	1	NA	399480	697510	NA	2	NA	NA	251240	NA	606440	2	238010	NA	650160	1234700	3	NA	NA	NA	NA	0	1229400	361000	NA	NA	2	528720	NA	892140	NA	NA	2	177770	625400	NA	520410	NA	3
4150	Q8BYI9	ITFTPS(0.942)S(0.057)GIS(0.001)SEVTVPR	14940000	NA	NA	NA	NA	1	NA	NA	25938000	23472000	2	NA	NA	NA	NA	NA	0	NA	NA	NA	23550000	1	NA	1816200	27889000	NA	2	28304000	NA	21348000	NA	2	16891000	NA	22974000	NA	NA	2	6123200	NA	NA	13091000	NA	2
4157	Q8BYR5	SGGGSGGGAARPVSPS(0.003)PS(0.816)VLS(0.181)EGR	NA	NA	NA	1078900	NA	1	1193100	NA	1060000	NA	2	NA	NA	NA	NA	NA	0	NA	2592300	NA	NA	1	NA	NA	NA	NA	0	1997900	NA	NA	1317300	2	NA	NA	NA	NA	NA	0	NA	NA	NA	1152800	957960	2
4191	Q8C0E2	FEGTT(0.218)S(0.781)LGEVR	NA	NA	NA	1283300	NA	1	1271800	790780	776060	NA	3	996510	NA	1227500	NA	823510	3	951910	NA	1595000	NA	2	1510000	NA	NA	NA	1	1398400	1346200	NA	NA	2	985340	NA	773920	NA	NA	2	1213800	1262800	1380300	819400	1377500	5
4204	Q8C0R9	Y(0.001)LET(0.001)LS(0.015)LGKNMLT(0.953)Y(0.947)IPDS(0.885)LS(0.599)S(0.599)LK	NA	NA	332280	NA	NA	1	NA	851320	875250	NA	2	NA	NA	NA	NA	691990	1	NA	NA	NA	1073900	1	NA	NA	NA	509270	1	1817500	909290	1386000	NA	3	633010	NA	1291800	1982200	NA	3	NA	234150	454450	NA	NA	2
4205	Q8C0R9	Y(0.009)LET(0.011)LS(0.265)LGKNMLT(0.204)Y(0.843)IPDS(0.709)LS(0.978)S(0.981)LK	NA	NA	332280	NA	NA	1	NA	851320	875250	NA	2	NA	NA	NA	NA	691990	1	NA	NA	NA	1073900	1	NA	NA	NA	509270	1	1817500	909290	1386000	NA	3	633010	NA	1291800	1982200	NA	3	NA	234150	454450	NA	NA	2
4206	Q8C0R9	Y(0.009)LET(0.011)LS(0.265)LGKNMLT(0.204)Y(0.843)IPDS(0.709)LS(0.978)S(0.981)LK	NA	NA	332280	NA	NA	1	NA	851320	875250	NA	2	NA	NA	NA	NA	691990	1	NA	NA	NA	1073900	1	NA	NA	NA	509270	1	1817500	909290	1386000	NA	3	633010	NA	1291800	1982200	NA	3	NA	234150	454450	NA	NA	2
4213	Q8C0V9	HS(0.011)LS(0.989)LDDIR	NA	NA	NA	513570	NA	1	1328400	NA	889940	NA	2	NA	NA	NA	NA	NA	0	NA	1160300	NA	NA	1	NA	NA	NA	NA	0	1965600	NA	985470	467370	3	NA	558780	NA	1044500	625890	3	NA	NA	NA	NA	NA	0
4229	Q8C1D8	IDS(1)DDDEEKEGDEEK	NA	NA	481830	NA	NA	1	315920	167920	684420	NA	3	NA	NA	404220	NA	NA	1	408090	NA	NA	NA	1	NA	359210	291410	NA	2	2055000	674910	206640	NA	3	NA	NA	191080	202800	177480	3	310100	269380	NA	NA	216100	3
4241	Q8C3Q5	S(0.134)S(0.134)S(0.715)LT(0.017)PGLGGPDSMAPR	NA	NA	NA	NA	NA	0	NA	NA	2542000	1644300	2	1439700	NA	2017600	3119300	2504800	4	1453900	NA	NA	4104500	2	NA	1685600	NA	1692700	2	5436300	NA	NA	NA	1	NA	3748200	NA	NA	2349800	2	NA	NA	NA	3466300	1906800	2
4244	Q8C419	KY(0.001)S(0.995)NS(0.003)DNVETIPNSGHMEEPR	NA	NA	NA	3564300	NA	1	3231000	1409600	2203700	997600	4	NA	NA	3475100	1250600	3842200	3	NA	2091300	4426800	NA	2	NA	NA	NA	NA	0	8109600	NA	2073100	NA	2	3910900	6049100	NA	NA	1760900	3	2803900	4847900	NA	4090300	NA	3
4258	Q8C5W0	VFVCDQLES(0.995)PT(0.005)GFCLDSAPSHK	NA	NA	1260000	NA	NA	1	NA	1100600	2482500	NA	2	NA	NA	1741500	NA	3091000	2	NA	NA	3004400	3881600	2	NA	NA	6534400	NA	1	5425800	NA	1412200	NA	2	2709800	631600	2834300	2759300	NA	4	NA	3161000	2797300	NA	NA	2
4274	Q8C8R3	T(0.003)PEDIS(0.954)T(0.042)PPEGT(0.002)KPCLQTPVTSER	9827000	NA	NA	NA	NA	1	5270600	NA	NA	7057800	2	NA	11741000	NA	12987000	14553000	3	2519600	29192000	NA	18077000	3	NA	NA	NA	NA	0	32963000	4366400	NA	13942000	3	1401900	14035000	NA	NA	NA	2	1550400	NA	NA	NA	NA	1
4277	Q8C8R3	DEFLPALSLQSGALGGS(0.995)S(0.005)ESLK	388770	NA	NA	NA	NA	1	561460	822380	1267200	NA	3	1413400	1865600	NA	3688000	522450	4	NA	1143600	363890	NA	2	1113500	NA	NA	NA	1	1941900	NA	NA	682410	2	1973800	NA	1180100	4024900	1545600	4	NA	NA	1897000	NA	1446600	2
4286	Q8C8R3	ELEEEWVIVS(1)DEEIQEAK	NA	NA	1342500	NA	NA	1	NA	1052000	1896900	1440600	3	1577700	NA	NA	1885800	1601800	3	NA	NA	NA	1306100	1	NA	NA	NA	2585100	1	2091100	1619500	1885000	NA	3	948770	NA	3358100	2933900	NA	3	NA	1268000	2319200	NA	1331700	3
4293	Q8C8R3	ETTQPETCDGHGCETVSPS(0.001)NS(0.003)AT(0.003)PVS(0.023)LGVQS(0.969)PEHK	NA	NA	1755500	NA	NA	1	1364500	NA	NA	1150700	2	NA	NA	1915100	NA	NA	1	NA	5516900	NA	NA	1	NA	811730	NA	2217500	2	3531200	NA	NA	2753000	2	NA	1684000	2390700	NA	NA	2	NA	1258200	NA	NA	NA	1
4298	Q8C8R3	HEGLAET(0.999)PET(0.078)S(0.918)PES(0.003)LS(0.001)FSPK	NA	NA	NA	NA	NA	0	NA	NA	4818200	632950	2	NA	NA	1143700	NA	NA	1	NA	NA	NA	1076800	1	NA	NA	NA	1015600	1	1919200	1157900	NA	NA	2	1776300	409410	1288200	839520	NA	4	743750	878440	NA	NA	NA	2
4307	Q8C8R3	KGS(1)S(1)EES(1)VDEDR	2712100	NA	NA	NA	NA	1	3936400	2989800	4743900	NA	3	NA	7378000	NA	3269400	2809700	3	1973500	6170700	1540400	4020000	4	3631500	NA	4857500	3721700	3	12420000	NA	2553300	NA	2	8769400	NA	5393100	3878100	2020700	4	2032400	NA	6672200	3801500	2241200	4
4312	Q8C8R3	LNVPETMTEVLDVS(1)DEEGDDTVTGDGGEYLRPEDLK	NA	NA	8739600	NA	NA	1	NA	15259000	25865000	NA	2	19596000	NA	NA	110000000	48841000	3	NA	NA	2047500	43103000	2	2467000	NA	95200000	18260000	3	48390000	12555000	31013000	973130	4	27879000	NA	41053000	49280000	1960200	4	NA	8786800	48103000	NA	27369000	3
4330	Q8C8R3	SVYSGQDDESPES(0.018)S(0.982)PEEQK	NA	NA	1588000	NA	NA	1	NA	2562000	2745000	NA	2	NA	NA	NA	NA	NA	0	NA	NA	NA	NA	0	NA	NA	NA	NA	0	NA	NA	NA	NA	0	NA	NA	NA	NA	NA	0	NA	NA	NA	NA	NA	0
4339	Q8C8R3	VGT(1)PTDIHS(1)EK	NA	NA	NA	NA	NA	0	7505700	NA	7521600	3885200	3	NA	NA	7812700	NA	4711600	2	6150100	8566100	NA	5852700	3	5933300	5616200	NA	4852600	3	10090000	NA	5040000	3029600	3	5559900	5420400	NA	5668600	4523900	4	5372500	NA	NA	4909100	4973900	3
4348	Q8C996	GHAPSTAAPAPS(0.001)PAPMS(0.139)S(0.048)S(0.694)VQS(0.118)DEERQPR	NA	NA	NA	NA	NA	0	1995000	NA	NA	1124800	2	906140	NA	NA	NA	NA	1	NA	NA	NA	NA	0	NA	NA	NA	NA	0	NA	NA	NA	NA	0	NA	NA	NA	NA	NA	0	4612400	1744600	NA	1591000	NA	3
4351	Q8C996	ISESGQFS(1)DGLEDR	NA	NA	1205900	NA	NA	1	832800	788590	1154400	693720	4	NA	1600400	NA	NA	943780	2	995200	1715700	1246100	1748000	4	776690	NA	NA	NA	1	1587600	1148400	NA	NA	2	NA	NA	NA	1199600	737180	2	1074100	920580	NA	NA	585210	3
4352	Q8C9H6	AAS(0.996)PPS(0.004)YTLDLGESQLAPPPSK	NA	NA	NA	NA	NA	0	1533800	NA	NA	1593200	2	NA	NA	NA	NA	NA	0	NA	1790600	NA	NA	1	NA	NA	NA	2114000	1	3132300	2232100	NA	1405600	3	NA	NA	3040400	NA	NA	1	692300	1336500	1909700	1109700	NA	4
4355	Q8CAE9	RDPEDS(1)DVFEEDTHL	797520	NA	NA	NA	NA	1	724070	NA	894510	NA	2	895300	NA	898160	NA	NA	2	684770	2238400	1343500	1040700	4	NA	NA	NA	1396600	1	849170	1070200	NA	1040000	3	955980	NA	NA	NA	NA	1	477260	643380	1171400	NA	745750	4
4361	Q8CBH5	IPVPS(0.892)S(0.108)PVPIATIDLVQQQTEDVMPR	1777600	NA	NA	NA	NA	1	1150000	NA	NA	3166800	2	NA	NA	NA	NA	NA	0	NA	NA	NA	NA	0	NA	NA	NA	3277200	1	NA	NA	NA	NA	0	NA	NA	NA	NA	NA	0	NA	3834100	NA	NA	NA	1
4380	Q8CCN5	EGS(1)IETLSNSSGSTSGSIPR	NA	NA	NA	972070	NA	1	1423900	NA	565590	645130	3	NA	1446200	NA	NA	1414900	2	NA	1756800	NA	2178500	2	962440	781220	NA	1564000	3	2844900	NA	NA	NA	1	1741400	2142500	1489400	1934000	NA	4	1412200	1436000	NA	1460000	NA	3
4390	Q8CDA1	S(0.192)QS(0.807)AS(0.001)SIDVSTHAPSEAAAGPGSELGK	NA	NA	NA	1791700	NA	1	NA	1021800	NA	942680	2	NA	NA	NA	1499100	1788700	2	NA	2505900	NA	2890600	2	NA	964000	3121100	NA	2	3371300	NA	NA	NA	1	2262500	NA	NA	NA	NA	1	1666800	2221900	2891300	1468100	NA	4
4409	Q8CGE9	LPAGSSELALS(0.01)S(0.99)PPPVK	1156800	NA	NA	NA	NA	1	454010	NA	NA	337050	2	NA	NA	NA	NA	NA	0	NA	NA	NA	NA	0	NA	599220	NA	NA	1	NA	NA	NA	405470	1	NA	1091600	348760	NA	NA	2	NA	NA	NA	1730500	962410	2
4413	Q8CGF6	S(1)LNPALDGLTCGLTSHDK	NA	NA	781180	NA	NA	1	835810	NA	2764200	1666800	3	NA	NA	821270	1328600	NA	2	NA	2337700	781910	1934500	3	NA	NA	3056800	705670	2	2276900	3170000	NA	1471200	3	NA	NA	NA	NA	NA	0	243650	915860	1638300	920390	NA	4
4417	Q8CGQ8	TPVVMVDEILSS(0.012)S(0.987)PPK	NA	NA	NA	NA	NA	0	501000	639420	1474000	NA	3	NA	NA	NA	NA	NA	0	NA	427450	NA	1034600	2	NA	NA	NA	599220	1	883700	751740	NA	611370	3	374540	NA	1122500	1014700	363200	4	NA	597050	1085000	NA	NA	2
4421	Q8CGV2	RGLS(1)LDSAVPEDHQLLGSLTQNK	NA	NA	2061700	NA	NA	1	1030500	1104800	NA	NA	2	1473800	NA	NA	2442300	2628100	3	NA	8250600	1911100	8636600	3	709670	NA	17153000	NA	2	4972200	7136500	5196700	NA	3	3084300	NA	2788400	7151200	NA	3	NA	1344300	5045100	NA	2053400	3
4428	Q8CH77	KLEYDS(0.5)GS(0.5)LK	1241500	NA	NA	NA	NA	1	1949200	1862900	NA	NA	2	NA	NA	NA	NA	NA	0	1638800	NA	NA	NA	1	NA	1754500	NA	NA	1	NA	NA	2120500	2033900	2	NA	NA	NA	4011700	1985000	2	NA	NA	NA	2095500	NA	1
4474	Q8CI71	FLEQS(0.921)RS(0.076)PS(0.003)VSPSK	NA	NA	NA	1878200	NA	1	11122000	NA	3768000	2542100	3	NA	NA	NA	NA	NA	0	NA	NA	NA	NA	0	NA	NA	NA	3320500	1	NA	NA	NA	6850700	1	NA	NA	4218200	NA	NA	1	NA	6689500	3396400	NA	NA	2
4485	Q8CIP4	RS(0.993)PT(0.005)S(0.002)TGDTELK	NA	NA	NA	16811000	NA	1	18320000	NA	12947000	NA	2	11596000	10074000	NA	NA	NA	2	NA	16346000	NA	NA	1	NA	15025000	NA	13589000	2	27700000	NA	210860	NA	2	12867000	23140000	NA	3023500	415620	4	NA	18468000	NA	361630	5643500	3
4507	Q8JZP9	GSPTPS(0.001)PRPGS(0.998)PVPGS(0.001)ER	861040	NA	NA	NA	NA	1	671790	569480	NA	NA	2	443770	NA	NA	NA	NA	1	NA	966310	NA	NA	1	689590	930140	NA	795390	3	1498600	NA	NA	NA	1	NA	626830	NA	982020	NA	2	629690	875930	NA	731690	NA	3
4508	Q8JZP9	RS(0.001)S(0.999)RPEVTPISLR	1598100	NA	NA	NA	NA	1	4560000	2761700	NA	2034400	3	1928900	NA	3507000	4703600	NA	3	2104000	2515700	NA	3715600	3	4389100	1578500	NA	2341300	3	NA	2799200	2672100	3675100	3	1783700	NA	3015100	5061300	NA	3	1976800	NA	4341100	NA	NA	2
4515	Q8JZW4	AQGIRPRPPPAAPAQS(1)PPQS(1)PAHS(0.999)PPGS(0.946)PVHT(0.056)HI	5542800	NA	NA	NA	NA	1	NA	2595700	3999800	NA	2	NA	9029300	NA	4432400	5483300	3	NA	7026300	NA	NA	1	NA	NA	NA	NA	0	11217000	NA	6154700	NA	2	14630000	NA	NA	5520600	NA	2	3417900	NA	NA	NA	NA	1
4516	Q8JZW4	AQGIRPRPPPAAPAQS(1)PPQS(1)PAHS(0.999)PPGS(0.946)PVHT(0.056)HI	5542800	NA	NA	NA	NA	1	NA	2595700	3999800	NA	2	NA	9029300	NA	4432400	5483300	3	NA	7026300	NA	NA	1	NA	NA	NA	NA	0	11217000	NA	6154700	NA	2	14630000	NA	NA	5520600	NA	2	3417900	NA	NA	NA	NA	1
4517	Q8JZW4	AQGIRPRPPPAAPAQS(1)PPQS(0.999)PAHS(0.999)PPGS(0.99)PVHT(0.013)HI	5542800	NA	NA	NA	NA	1	NA	2595700	3999800	NA	2	NA	9029300	NA	4432400	5483300	3	NA	7026300	NA	NA	1	NA	NA	NA	NA	0	11217000	NA	6154700	NA	2	14630000	NA	NA	5520600	NA	2	3417900	NA	NA	NA	NA	1
4518	Q8JZW4	AQGIRPRPPPAAPAQS(1)PPQS(0.999)PAHS(0.999)PPGS(0.99)PVHT(0.013)HI	5542800	NA	NA	NA	NA	1	NA	2595700	3999800	NA	2	NA	9029300	NA	4432400	5483300	3	NA	7026300	NA	NA	1	NA	NA	NA	NA	0	11217000	NA	6154700	NA	2	14630000	NA	NA	NA	NA	1	NA	NA	NA	NA	NA	0
4524	Q8JZW5	T(0.001)LRPLS(0.003)HAKS(0.997)EAELQGLG	NA	NA	1651100	NA	NA	1	1973100	1291300	NA	NA	2	NA	NA	NA	3224400	3481800	2	NA	4726800	NA	4862000	2	NA	NA	NA	NA	0	6294500	NA	NA	NA	1	NA	NA	NA	3596400	1329700	2	NA	NA	1842900	NA	NA	1
4538	Q8K019	NTPSQHS(0.013)HS(0.964)IQHS(0.023)PER	NA	NA	NA	NA	NA	0	112710	34237	70847	NA	3	NA	NA	NA	NA	45192	1	145280	NA	NA	136830	2	170790	113260	NA	576180	3	76794	NA	NA	NA	1	1415600	89111	133710	NA	NA	3	NA	NA	NA	NA	NA	0
4550	Q8K0T0	S(1)PPVAMETASTGMAAVPDALDHSPSSTLK	NA	NA	NA	NA	1473000	1	1136500	NA	NA	1330100	2	NA	NA	NA	NA	4124800	1	NA	NA	3049300	3162000	2	NA	NA	5087300	1426000	2	8406700	NA	NA	NA	1	1805900	NA	NA	4042900	NA	2	NA	NA	NA	NA	NA	0
4558	Q8K0T0	PSPDTVPT(0.001)VT(0.002)VS(0.01)EPEDDS(0.27)PGS(0.653)VT(0.59)PPS(0.264)S(0.095)GT(0.043)EPS(0.041)AAES(0.03)QGK	NA	NA	4375800	NA	NA	1	NA	4709600	NA	4433300	2	NA	NA	5089200	NA	4387200	2	NA	NA	NA	NA	0	NA	NA	NA	NA	0	NA	3679900	NA	NA	1	NA	NA	NA	NA	NA	0	NA	NA	NA	NA	NA	0
4576	Q8K1A6	LPPPPDQLS(0.883)PEPPLPAAQPLT(0.013)S(0.006)AS(0.033)T(0.033)LT(0.033)RPEVPQPPR	NA	NA	NA	NA	508270	1	1427300	NA	1485700	932150	3	NA	NA	1380400	NA	NA	1	NA	2161500	NA	NA	1	NA	NA	NA	NA	0	2511000	NA	NA	NA	1	NA	NA	1479500	NA	NA	1	NA	NA	NA	NA	NA	0
4585	Q8K212	DT(0.002)T(0.033)S(0.965)PMELAALEK	NA	NA	NA	NA	NA	0	NA	464660	1078200	NA	2	1118600	NA	1151100	NA	831670	3	NA	NA	1962800	NA	1	2342100	NA	2918000	NA	2	2178800	1004800	NA	NA	2	1720600	2321600	655500	1825100	NA	4	NA	NA	1133200	1964300	NA	2
4590	Q8K212	T(0.088)NS(0.088)S(0.484)DS(0.362)ERS(0.978)PDLGHSTQIPR	NA	NA	NA	2808500	NA	1	3876300	1601300	3003800	NA	3	NA	NA	NA	2861800	2480100	2	NA	NA	NA	4042500	1	2224700	1846000	8499200	NA	3	8566900	NA	4410000	1944000	3	3583700	3378400	2612100	3784000	1716200	5	3367800	2823300	NA	3384500	1050900	4
4621	Q8K310	RDS(0.982)FDDRGPS(0.018)LNPVLDYDHGSR	5116600	NA	NA	NA	NA	1	NA	28365000	2860000	NA	2	13893000	NA	NA	39689000	NA	2	NA	78091000	NA	NA	1	10167000	NA	NA	NA	1	NA	25936000	NA	NA	1	NA	3959100	NA	NA	NA	1	NA	NA	NA	31251000	23130000	2
4630	Q8K330	ALVT(0.014)VS(0.526)RS(0.431)PPAS(0.022)GHS(0.006)T(0.001)PVGPTQDR	NA	NA	NA	NA	NA	0	3126800	NA	2887900	NA	2	NA	NA	NA	1744400	NA	1	1352900	3401700	NA	2599400	3	NA	NA	2102400	NA	1	3767800	2619200	3013100	1821300	4	NA	1723900	2364300	NA	NA	2	NA	NA	2767300	2651000	1842600	3
4631	Q8K330	ALVT(0.078)VS(0.171)RS(0.75)PPAS(0.001)GHSTPVGPTQDR	NA	NA	NA	2292700	NA	1	NA	2624700	NA	1938400	2	NA	2463800	NA	NA	NA	1	NA	NA	NA	NA	0	NA	1433600	NA	2341100	2	NA	NA	NA	NA	0	1942000	NA	NA	NA	NA	1	NA	NA	NA	NA	NA	0
4642	Q8K3F6	IDMIFTPGPPS(0.855)T(0.145)PK	1396300	NA	NA	NA	NA	1	NA	NA	2746800	2226600	2	1836700	NA	NA	NA	2125100	2	1379200	NA	NA	2093200	2	1699100	539210	NA	NA	2	NA	NA	NA	1434900	1	NA	1577900	3265300	2890000	NA	3	NA	NA	3534700	1639000	2113400	3
4650	Q8K3I9	RS(0.028)T(0.077)AGS(0.877)PPAAAGS(0.015)GT(0.002)GPAGSCAPAAGAGR	NA	NA	956880	NA	NA	1	NA	799440	1605500	NA	2	NA	NA	NA	NA	735520	1	NA	NA	NA	855370	1	NA	NA	1885700	NA	1	NA	748800	NA	NA	1	1165800	1590200	1592500	1624200	NA	4	1916200	NA	NA	996140	NA	2
4667	Q8K400	SSS(0.977)VT(0.016)S(0.007)IDK	NA	NA	NA	NA	NA	0	1000200	NA	6946300	5216400	3	NA	NA	NA	NA	10712000	1	NA	2161300	NA	11692000	2	NA	NA	NA	NA	0	16479000	NA	9744100	NA	2	NA	9379500	12229000	NA	NA	2	NA	NA	NA	12502000	NA	1
4679	Q8K4G5	Y(0.002)DS(0.99)PLHSAS(0.008)HAPSSK	NA	NA	500410	NA	NA	1	4029500	757410	NA	915910	3	3271900	NA	3436200	NA	1714400	3	3739000	2724600	3043800	4744000	4	5852700	NA	9396400	1786700	3	5161300	1897700	2693800	3145500	4	2582300	5399000	NA	4898200	NA	3	2368200	5257500	5753200	NA	NA	3
4713	Q8R088	KIES(0.025)EEDT(0.188)NQERS(0.788)PDNEDPGDSK	NA	NA	910390	NA	NA	1	NA	NA	1186700	652210	2	NA	NA	NA	NA	805450	1	NA	1894600	735140	NA	2	NA	NA	NA	NA	0	NA	NA	NA	615610	1	NA	NA	NA	NA	NA	0	NA	NA	NA	NA	NA	0
4728	Q8R0S2	SALSS(0.011)S(0.988)LRDLSEAGK	NA	NA	NA	NA	NA	0	2728900	1456900	1577100	NA	3	2337700	NA	NA	6493000	NA	2	1696800	2829800	NA	3518400	3	NA	2018300	8218800	NA	2	4994400	NA	1988100	2084300	3	2869000	6095600	2766200	5283600	2895400	5	1840700	3848800	8458300	5578800	2948700	5
4729	Q8R0S2	SALSS(0.001)S(0.001)LRDLS(0.999)EAGK	1736000	NA	NA	NA	NA	1	2453500	NA	1195400	NA	2	NA	NA	NA	NA	NA	0	NA	2493300	NA	NA	1	NA	1908200	NA	NA	1	5060800	NA	NA	NA	1	NA	NA	NA	4034600	1848400	2	NA	2790100	NA	NA	1670000	2
4731	Q8R0S2	S(1)LSESYELSSDLQDK	1151500	NA	NA	NA	NA	1	2014800	NA	1930000	1757800	3	NA	3056000	NA	NA	NA	1	NA	NA	NA	NA	0	2527100	NA	NA	2346100	2	NA	NA	NA	1907300	1	2089600	1014200	1827700	2251600	2436600	5	NA	2849900	2497300	NA	2303000	3
4735	Q8R105	LALES(1)PEVQDLQLER	NA	NA	NA	NA	NA	0	NA	NA	1469800	1162400	2	NA	NA	NA	1096700	966420	2	NA	NA	1019900	NA	1	NA	NA	NA	NA	0	NA	869080	NA	NA	1	NA	NA	1307400	NA	NA	1	NA	NA	NA	706550	NA	1
4748	Q8R1N0	APLVPHS(0.882)GS(0.118)IEK	588260	NA	NA	NA	NA	1	911190	NA	829100	810740	3	603470	NA	677410	1327800	420670	4	515610	1595300	867380	708170	4	NA	NA	NA	NA	0	817650	1067700	747580	NA	3	641790	NA	882940	NA	1112000	3	526330	NA	1119800	973810	715040	4
4785	Q8R464	GS(0.926)Y(0.001)LT(0.061)HEAS(0.013)GLDEQGEAR	NA	NA	NA	NA	8270900	1	NA	26326000	NA	14757000	2	NA	10002000	24383000	NA	NA	2	15465000	NA	NA	NA	1	13366000	NA	26755000	13756000	3	31293000	NA	NA	NA	1	NA	20050000	NA	NA	16416000	2	NA	NA	16324000	NA	14190000	2
4799	Q8R4U7	EKPDS(1)DDDLDIESFVTAK	NA	NA	NA	NA	NA	0	NA	NA	3178100	855220	2	2148600	NA	NA	2453300	1982000	3	NA	NA	NA	2875300	1	704680	NA	4672200	1604000	3	4316600	1047600	4052100	NA	3	2498300	NA	3889200	3583400	NA	3	NA	1167100	3030900	NA	1647800	3
4825	Q8VBT9	APGS(0.976)PVS(0.019)S(0.002)LS(0.002)ADQASSSTLLPLNSGEFSR	NA	NA	NA	NA	NA	0	2591900	NA	7478800	2948500	3	NA	NA	NA	NA	NA	0	NA	6127000	NA	NA	1	NA	NA	NA	NA	0	4629300	7610200	3636600	3511400	4	4048700	NA	3660000	5114600	2151400	4	NA	2718200	NA	NA	NA	1
4850	Q8VD04	S(0.043)LS(0.174)S(0.734)S(0.048)PQAQPPRPAELSDEEVAELFQR	2346600	NA	NA	NA	NA	1	NA	NA	2922800	3155000	2	NA	NA	NA	NA	17692000	1	NA	NA	NA	NA	0	2668900	NA	34103000	NA	2	NA	NA	NA	NA	0	NA	NA	NA	NA	NA	0	NA	NA	NA	NA	NA	0
4851	Q8VD04	S(0.131)LS(0.833)S(0.221)S(0.816)PQAQPPRPAELSDEEVAELFQR	NA	NA	NA	NA	NA	0	5574500	9675200	NA	NA	2	4506200	NA	NA	NA	NA	1	NA	23137000	5444200	33899000	3	NA	NA	4051500	NA	1	NA	3440100	NA	NA	1	11356000	NA	15969000	NA	NA	2	NA	NA	NA	2108800	8841100	2
4852	Q8VD04	TGLEELVLSEMNS(1)PSR	NA	NA	NA	NA	NA	0	201650	467890	884200	386070	4	NA	2284500	NA	1112500	1117600	3	NA	330780	128080	3473200	3	351260	NA	5419300	NA	2	1956600	NA	1453100	362410	3	850250	NA	1298900	2343400	301610	4	NA	755440	1553400	NA	1159200	3
4859	Q8VD37	VAEQTFIKDDYLET(0.001)LS(0.789)S(0.21)PK	NA	NA	NA	NA	NA	0	NA	1155100	NA	1154900	2	NA	NA	679910	8846700	1246000	3	NA	1229800	NA	NA	1	1148800	NA	NA	NA	1	2983900	NA	NA	NA	1	1350800	NA	1038500	NA	NA	2	NA	NA	1046600	NA	707680	2
4878	Q8VD37	TEVLLDQPEIWGSGQPMNPS(0.054)T(0.054)ES(0.892)PELAR	NA	NA	711750	NA	NA	1	NA	624390	3610400	1546600	3	NA	NA	NA	NA	NA	0	NA	NA	289910	NA	1	942100	NA	4616900	1792400	3	NA	NA	NA	896690	1	NA	NA	5240100	NA	622810	2	NA	945670	NA	NA	1402500	2
4885	Q8VD37	YNSPELDEEGYSIRPEEPGS(0.851)T(0.149)K	NA	NA	NA	NA	NA	0	1787500	2600400	1910000	NA	3	NA	NA	NA	1892300	2426400	2	NA	3391900	2575800	3331600	3	NA	NA	3725400	2270200	2	4296100	3428500	2111400	1464800	4	1764300	1927900	NA	2349800	NA	3	1769500	NA	1737600	NA	NA	2
4889	Q8VD75	ASALSEHISPVVVIPAEVS(0.005)S(0.987)PDS(0.008)EPVLEK	NA	NA	NA	NA	1111900	1	2820500	NA	2757700	NA	2	3246400	NA	1411400	3031100	1964900	4	814480	5589700	3135800	4461100	4	NA	NA	NA	2426700	1	5203500	6908100	3820000	NA	3	3301500	NA	4497700	5920800	1928500	4	NA	2353400	NA	1063300	NA	2
4924	Q8VDZ4	SIGSASPGPGQPPLS(0.715)S(0.21)PT(0.075)R	NA	NA	NA	4044700	NA	1	NA	2692200	NA	1548900	2	NA	NA	3566800	3933600	3104700	3	3277400	3860300	3660200	NA	3	3575900	2629300	NA	NA	2	NA	NA	NA	NA	0	NA	NA	NA	NA	2433000	1	NA	NA	3226900	NA	NA	1
4930	Q8VE33	PVETPDAPEAS(0.367)S(0.633)PAHWPK	NA	NA	NA	3975900	NA	1	2315200	NA	NA	1632000	2	NA	NA	NA	NA	2105900	1	NA	NA	NA	2982700	1	3170700	NA	NA	1995900	2	1912700	2169700	NA	2158200	3	NA	NA	3017200	2223700	2044100	3	1003300	1106500	2876400	1928100	1298100	5
4938	Q8VED9	AGS(1)VADSDAVVK	NA	NA	8410400	NA	NA	1	NA	11039000	15038000	9428300	3	NA	12361000	15507000	11381000	13216000	4	8394800	12080000	13350000	11817000	4	8032500	NA	NA	363120	2	NA	11194000	8445500	7089100	3	NA	NA	16344000	NA	NA	1	NA	6303400	9656700	4432800	3415600	4
4942	Q8VEF1	EVGDVIALSDISPSGAADHSQEPS(0.048)PVGS(0.951)R	NA	NA	NA	720960	NA	1	NA	2269100	2180100	NA	2	NA	NA	NA	NA	NA	0	NA	NA	NA	2976700	1	NA	NA	2877800	NA	1	NA	NA	NA	NA	0	NA	NA	NA	NA	NA	0	NA	NA	NA	NA	NA	0
4965	Q8VHK5	KGS(1)ISDGSNILDEVTFPAR	NA	NA	NA	NA	NA	0	619500	1452300	NA	NA	2	NA	NA	621400	NA	1068600	2	NA	1543500	875790	1329700	3	773230	NA	2285700	889160	3	1192400	1137300	2061200	NA	3	NA	NA	1126100	2180100	289190	3	NA	691320	NA	551150	NA	2
4967	Q8VHQ9	S(0.831)IS(0.169)HPESGDPPTMAEGEGYR	NA	NA	NA	563560	NA	1	1648400	1263900	NA	NA	2	962020	NA	NA	NA	NA	1	1199200	NA	NA	NA	1	941300	625810	963450	NA	3	NA	NA	NA	NA	0	1074200	NA	NA	NA	837290	2	NA	1366200	NA	1211000	765880	3
4978	Q8VHW2	GS(0.038)S(0.038)EAS(0.758)PS(0.156)RDAS(0.01)PGGPGGPGFASTDISMYTLSR	NA	NA	NA	NA	NA	0	NA	NA	2139200	1883000	2	NA	NA	NA	NA	1689300	1	NA	NA	NA	NA	0	NA	NA	NA	NA	0	NA	NA	NA	NA	0	1238600	NA	NA	NA	NA	1	NA	NA	2066800	NA	NA	1
4999	Q91W39	LLRS(0.554)S(0.355)ADS(0.092)LPGPISR	NA	NA	851240	NA	NA	1	NA	1416900	797000	1054400	3	1049200	NA	1111100	1278700	NA	3	NA	NA	1690500	1913200	2	NA	NA	NA	1084800	1	2740500	NA	1157400	NA	2	1570500	NA	NA	NA	NA	1	950600	774340	2216100	NA	NA	3
5021	Q91WK7	EQVDEVT(0.104)DLLAS(0.774)FT(0.774)S(0.45)LS(0.818)LQMQS(0.081)MEK	NA	NA	NA	1584200	NA	1	NA	2953400	3375100	1537700	3	NA	NA	2409700	1708600	1868000	3	2439300	NA	3154800	NA	2	1797600	1408000	NA	2531400	3	2710400	NA	NA	NA	1	1729800	NA	3034900	1772000	NA	3	2365600	1975800	1934000	NA	NA	3
5025	Q91XF0	GLAT(0.005)GDS(0.993)PLGPMT(0.001)HHGEEDWVYER	NA	NA	NA	NA	3100100	1	1919000	1252000	NA	NA	2	4748000	NA	NA	NA	2712900	2	NA	NA	NA	2785900	1	2007700	NA	6910200	NA	2	4682700	4095100	3905200	NA	3	NA	NA	4211800	NA	NA	1	NA	NA	1936800	1856500	NA	2
5036	Q91XU0	RLS(0.092)ES(0.849)S(0.059)ALK	NA	NA	NA	NA	NA	0	NA	7605600	8713500	NA	2	5090700	NA	NA	8613400	6228200	3	6530400	NA	9841400	NA	2	5083600	NA	NA	NA	1	NA	8862500	NA	NA	1	7018500	NA	NA	NA	NA	1	NA	NA	NA	NA	NA	0
5046	Q91XV3	ETPAAS(0.999)EAPS(0.001)SAAK	NA	NA	NA	NA	NA	0	4942200	497840	4978300	NA	3	NA	4956400	5084900	1651500	3080500	4	638190	20029000	NA	10274000	3	NA	11535000	NA	NA	1	4353300	1093100	4281700	8158900	4	NA	NA	5968300	10855000	2486300	3	NA	2945500	223740	11210000	2970900	4
5064	Q91YR1	YLLS(0.145)QS(0.549)S(0.306)PAPLTAAEEELR	497180	NA	NA	NA	NA	1	NA	NA	859130	686810	2	NA	NA	NA	NA	NA	0	138900	719330	314160	969690	4	NA	NA	NA	610000	1	732720	1098500	NA	NA	2	502780	NA	NA	871450	324640	3	NA	NA	NA	NA	820690	1
5094	Q920B9	ESLGSEEES(1)GK	515760	NA	NA	NA	NA	1	481790	NA	540320	NA	2	NA	NA	551020	NA	NA	1	471130	981930	NA	NA	2	NA	NA	NA	NA	0	502450	NA	415870	NA	2	NA	NA	NA	NA	349200	1	458930	NA	NA	NA	612800	2
5124	Q921Q7	S(0.002)MS(0.992)S(0.005)AFCSLLAPER	NA	NA	NA	NA	233680	1	721220	1021800	2158200	627020	4	NA	NA	NA	NA	1683700	1	NA	NA	452370	2039400	2	446100	NA	NA	NA	1	NA	NA	NA	NA	0	724380	146880	2457300	2033300	NA	4	NA	1137100	1568300	404640	NA	3
5129	Q922J3	S(0.001)IS(0.998)LT(0.002)SALLTEK	NA	NA	NA	NA	NA	0	617000	NA	NA	556060	2	NA	NA	NA	510810	NA	1	153260	NA	NA	NA	1	NA	NA	NA	323610	1	NA	NA	NA	NA	0	606680	NA	NA	895870	NA	2	NA	NA	NA	507720	NA	1
5174	Q99JB8	DGTAPPPQS(0.001)PS(0.008)S(0.002)PGS(0.006)GQDEDWS(0.979)DEES(0.005)PRK	NA	NA	NA	NA	NA	0	1284000	NA	3046200	NA	2	NA	NA	2318700	2056300	NA	2	NA	NA	NA	2398000	1	1016600	NA	NA	NA	1	2643000	NA	NA	1225300	2	NA	NA	3379100	2029900	NA	2	NA	NA	2161100	NA	NA	1
5185	Q99JP7	AAENEASQESALGAY(0.011)S(0.989)PVDYMSITSFPR	NA	NA	513250	NA	NA	1	NA	875280	1821400	NA	2	593470	NA	NA	1137000	1564900	3	NA	NA	NA	1165800	1	NA	NA	2399500	NA	1	2378400	701390	NA	NA	2	813650	NA	1458600	1503200	346000	4	NA	748240	NA	NA	604940	2
5187	Q99JP7	LPS(0.002)S(0.008)S(0.008)S(0.015)EMGS(0.882)QDGS(0.084)PLRETR	NA	NA	NA	NA	NA	0	1758700	1057600	NA	753430	3	381370	NA	1905200	NA	NA	2	914420	1696800	1492800	1016300	4	NA	979890	NA	NA	1	1652200	1370500	NA	999980	3	NA	NA	NA	1573900	NA	1	977530	NA	NA	NA	NA	1
5227	Q99LI8	ASSTTELPPEY(0.003)LT(0.045)S(0.949)PLS(0.001)QQSQLPPK	NA	NA	NA	NA	NA	0	NA	NA	2520500	639380	2	NA	1591200	NA	NA	NA	1	NA	2073700	1496300	NA	2	NA	NA	NA	1043700	1	2302600	NA	NA	NA	1	2086800	676270	NA	912110	NA	3	701650	NA	NA	1098500	NA	2
5245	Q99N28	GSDDAPDADT(0.001)AIINAEGGQS(0.999)GGDDKK	NA	NA	NA	NA	3578500	1	NA	NA	6880700	3388300	2	NA	NA	6301500	NA	4723800	2	NA	NA	6481700	5287400	2	2127700	NA	6225000	4178600	3	7626400	NA	NA	2744600	2	NA	NA	4916000	NA	NA	1	NA	3665100	4155100	1503000	NA	3
5246	Q99N50	LALQYVPEPS(1)PGK	NA	NA	NA	NA	NA	0	2452900	NA	2520600	NA	2	NA	NA	NA	NA	NA	0	NA	4216700	NA	NA	1	NA	1690200	NA	NA	1	NA	NA	NA	NA	0	NA	NA	NA	NA	1274200	1	NA	NA	NA	NA	NA	0
5247	Q99N57	SAS(1)EPSLHR	NA	NA	4229700	NA	NA	1	NA	1394900	1690700	NA	2	3299800	6433100	5584600	NA	94203	4	1273100	4734900	633100	NA	3	4663400	NA	195890	NA	2	6020100	695300	420680	NA	3	NA	4626100	NA	NA	NA	1	4877900	NA	364830	NA	551820	3
5256	Q99NE5	IPESSHPPLES(0.003)S(0.002)S(0.006)S(0.928)S(0.061)FESQK	NA	NA	NA	7440100	NA	1	6996500	NA	2981500	3023900	3	2906900	3551800	NA	5495900	NA	3	NA	NA	NA	8404600	1	NA	6596400	8440700	NA	2	9798100	3693100	NA	NA	2	NA	NA	7214900	NA	3542300	2	NA	6838000	6301700	5237800	NA	3
5274	Q99NE5	S(0.139)S(0.861)DSDVSDVSAISR	1654800	NA	NA	NA	NA	1	2069000	NA	2789800	NA	2	NA	NA	NA	NA	NA	0	2089200	2934100	NA	NA	2	NA	2382800	NA	NA	1	NA	NA	NA	1359000	1	NA	NA	NA	NA	NA	0	NA	NA	NA	NA	NA	0
5281	Q99P72	DKEDLVCSAALHNPQES(0.994)PAT(0.006)LT(0.001)K	NA	NA	1795800	NA	NA	1	1308900	1804400	1557500	1638300	4	NA	NA	NA	NA	2123200	1	NA	2438400	NA	NA	1	NA	NA	4555100	NA	1	7131700	2678900	1881700	1905500	4	NA	2167500	1991600	2557200	1069200	4	NA	2169400	NA	2050900	1521300	3
5288	Q99P72	ES(0.001)ET(0.001)FS(0.002)DS(0.024)S(0.973)PIEIIDEFPTFVSAK	NA	NA	3552800	NA	NA	1	NA	2451800	3162800	1753000	3	4643000	NA	NA	6783900	4141100	3	NA	436510	NA	7305100	2	NA	NA	14870000	1458000	2	7434700	8155700	16964000	NA	3	NA	NA	8444200	6001700	NA	2	NA	3683100	11821000	NA	4203300	3
5318	Q9CQC7	YKPAPLATLPSTLDPAEY(0.011)DVS(0.972)PET(0.016)R	NA	NA	1313200	NA	NA	1	899620	1107400	NA	NA	2	1481400	NA	NA	NA	1849100	2	NA	1930500	1181300	2019300	3	1491800	NA	NA	1362800	2	NA	2574900	NA	NA	1	1421500	NA	2143200	1742600	445240	4	NA	1093600	2302700	708960	1768500	4
5320	Q9CQG9	RRES(0.998)QT(0.002)ALVVNQR	NA	NA	NA	NA	NA	0	7781900	NA	8755300	NA	2	3390500	NA	15310000	NA	NA	2	8024400	10369000	16909000	NA	3	5070300	7127600	18585000	10165000	4	NA	NA	13143000	8475700	2	7921900	NA	NA	10294000	4247100	3	5156900	NA	12833000	NA	NA	2
5332	Q9CQU1	IVEPEVVGES(0.649)DS(0.351)EVEGDAWR	1049700	NA	NA	NA	NA	1	NA	NA	1553900	1571400	2	NA	NA	NA	NA	1306700	1	NA	NA	NA	1433900	1	988920	NA	NA	1339600	2	NA	NA	NA	NA	0	NA	NA	2901000	892330	742060	3	NA	NA	NA	NA	1446500	1
5333	Q9CQU1	IVEPEVVGES(0.016)DS(0.984)EVEGDAWR	1412300	NA	NA	NA	NA	1	NA	NA	3160200	2255200	2	1821800	NA	2029300	2359500	NA	3	NA	NA	NA	NA	0	NA	NA	NA	2516900	1	NA	2226600	NA	1507700	2	NA	NA	5718900	3091900	1245600	3	NA	1148900	3075800	1197900	NA	3
5345	Q9CR00	LASNS(1)PVLPQAFAR	2217500	NA	NA	NA	NA	1	2351200	4035000	2663800	2612600	4	1948900	3614600	5917700	4614100	6742600	5	2510200	7781800	8110100	NA	3	1739900	1204100	4536600	5968700	4	4051600	2647700	5404500	2324000	4	4068600	2289000	7160200	6825100	1493300	5	NA	4133500	4894300	4226100	1636000	4
5355	Q9CRA8	FY(1)RES(1)LQRRY(0.99)S(0.01)K	NA	NA	584220	NA	NA	1	1472800	NA	1565200	1586700	3	NA	NA	NA	NA	NA	0	NA	NA	NA	NA	0	NA	NA	NA	1826500	1	NA	NA	NA	NA	0	NA	1158600	1618200	2142000	NA	3	1019900	1482000	NA	NA	NA	2
5357	Q9CRD0	YEPIPFSASMNESTPTGIT(0.001)DHIAQGPEPNLEES(0.999)PK	NA	NA	2160300	NA	NA	1	NA	2391300	5278000	1646800	3	NA	NA	NA	NA	4947400	1	NA	6491500	1972000	4063300	3	1222100	NA	8762600	2598600	3	8202900	4781200	7643000	1572500	4	2971400	NA	6774700	5314800	588100	4	NA	3175500	1889600	NA	2158000	3
5373	Q9CWE0	AS(1)FETLPNISDLCLK	NA	NA	467690	NA	NA	1	NA	282680	NA	656830	2	NA	NA	NA	NA	976100	1	NA	NA	509920	1385900	2	NA	NA	NA	NA	0	789380	737670	NA	427520	3	536470	NA	798750	498220	NA	3	NA	390460	NA	NA	NA	1
5375	Q9CWE0	NAS(1)VPNLR	NA	NA	1158700	NA	NA	1	843030	686650	1750200	NA	3	NA	NA	1735400	619250	1452300	3	1200000	2553800	1274600	754400	4	NA	NA	1804700	1286000	2	1509500	751370	NA	991010	3	NA	NA	862660	962730	NA	2	NA	NA	812340	687690	NA	2
5384	Q9CX60	DRLPS(1)IVVEPTEGEVESGELR	1194400	NA	NA	NA	NA	1	843400	NA	NA	430970	2	2375300	NA	1276600	NA	2279500	3	NA	1712700	1615700	3749100	3	4400200	NA	4875700	1079600	3	2539200	NA	NA	NA	1	2664600	583490	1745200	NA	1853400	4	NA	1860200	NA	1181400	2152700	3
5385	Q9CX84	LQPLPSCEVCT(0.001)PPS(0.999)PK	NA	NA	NA	NA	NA	0	1162200	NA	2352500	NA	2	NA	NA	NA	NA	1622600	1	NA	3400400	NA	1906300	2	NA	1309100	NA	NA	1	NA	NA	NA	898690	1	NA	2027700	2482300	NA	NA	2	NA	NA	NA	NA	NA	0
5429	Q9D0F9	AIGGIILT(0.062)AS(0.938)HNPGGPNGDFGIK	NA	NA	NA	NA	NA	0	552360	NA	NA	770410	2	525500	NA	NA	2387800	1257400	3	NA	3422400	NA	10956000	2	NA	NA	NA	1022700	1	1029200	1675000	NA	NA	2	NA	NA	5598800	NA	NA	1	NA	1100600	1500400	NA	1121100	3
5461	Q9D2N4	ELNSEVASETESTVDSEFSRPQFEDLAPS(0.932)PT(0.034)S(0.034)EK	NA	NA	NA	NA	NA	0	NA	1210300	NA	780130	2	NA	NA	NA	NA	2674000	1	NA	2070800	NA	3810100	2	NA	NA	6913600	2008300	2	5099000	2867600	NA	NA	2	NA	NA	NA	4216700	NA	1	NA	NA	2021700	NA	NA	1
5509	Q9D7A8	SESGEEMLVPFQDAPVEVEENT(0.016)ELPDY(0.032)LPEDES(0.736)PT(0.216)K	NA	NA	938620	NA	NA	1	NA	913810	NA	765620	2	1207100	NA	NA	2445100	NA	2	NA	NA	NA	NA	0	NA	NA	3917700	1273200	2	NA	2467000	NA	NA	1	639820	NA	NA	NA	NA	1	NA	NA	2799300	NA	1571700	2
5514	Q9D824	DHSPTPS(0.008)VFNS(0.992)DEERYR	NA	NA	NA	NA	NA	0	1975000	NA	1004100	NA	2	NA	NA	NA	NA	NA	0	NA	2173700	NA	NA	1	NA	NA	NA	NA	0	1781600	NA	NA	NA	1	NA	NA	NA	1947000	1559600	2	NA	1017400	NA	NA	1320600	2
5542	Q9DBC3	HLS(0.902)S(0.036)T(0.036)S(0.026)DDEPLSSVNHAAK	2702000	NA	NA	NA	NA	1	NA	3165300	3885400	NA	2	NA	NA	3353300	NA	NA	1	4316400	4388400	4269200	NA	3	NA	NA	NA	NA	0	NA	NA	3634800	3188200	2	3613600	NA	NA	3624700	2654700	3	NA	NA	4146800	3204900	2002700	3
5558	Q9DBR7	KS(0.985)PLIES(0.003)T(0.012)ANMENNQPQK	NA	NA	NA	NA	NA	0	1133700	NA	1293300	852990	3	NA	NA	1429600	NA	1316000	2	1130600	1314400	1772400	1611700	4	749550	NA	NA	1307800	2	NA	NA	NA	NA	0	NA	1695100	NA	NA	NA	1	1601100	1158300	NA	854560	NA	3
5576	Q9DCL8	EQES(1)S(1)GEEDNDLSPEER	NA	NA	NA	1862100	NA	1	2047100	3146900	5545100	2931700	4	611160	NA	NA	NA	NA	1	NA	3597000	NA	2266800	2	1222100	2702000	NA	1510300	3	1342100	NA	NA	1750400	2	NA	1124000	2859200	NA	684930	3	NA	2081200	NA	1545600	739800	3
5578	Q9DCL8	EQESSGEEDNDLS(1)PEER	NA	NA	822410	NA	NA	1	487950	511940	739470	498470	4	NA	NA	NA	NA	NA	0	NA	NA	NA	NA	0	NA	NA	NA	NA	0	NA	866030	NA	NA	1	NA	NA	656020	NA	NA	1	493660	NA	NA	NA	NA	1
5579	Q9DCL8	IDEPNTPYHNMIGDDEDAY(0.045)S(0.945)DS(0.009)EGNEVMTPDILAK	NA	NA	1696600	NA	NA	1	NA	3197700	3690800	1116000	3	4128700	7850200	NA	3529100	NA	3	NA	NA	NA	23926000	1	NA	NA	37837000	NA	1	NA	NA	17166000	706240	2	15397000	NA	NA	NA	909930	2	NA	NA	18842000	NA	6209600	2
5610	Q9EPQ8	LS(0.648)T(0.172)S(0.18)PATRDEAAS(1)PGAK	NA	NA	NA	NA	1385800	1	NA	1741700	NA	1032800	2	NA	NA	1211400	1840000	811190	3	1854400	NA	1683900	2144600	3	1287500	NA	1397400	NA	2	NA	1206500	NA	NA	1	NA	NA	1639900	NA	NA	1	NA	NA	2498000	NA	NA	1
5612	Q9EPQ8	LS(0.333)T(0.333)S(0.333)PATRDEAAS(1)PGAK	NA	NA	NA	NA	1385800	1	1833300	1741700	NA	1032800	3	NA	2573600	1211400	1840000	811190	4	1854400	1766800	1683900	2144600	4	1287500	1244600	1397400	NA	3	NA	1206500	NA	NA	1	NA	NA	1639900	NA	1302400	2	NA	NA	2498000	NA	NA	1
5615	Q9EQ28	RVDLS(1)DEEAK	NA	NA	NA	NA	NA	0	NA	NA	4020900	2133700	2	1929200	NA	NA	NA	2797100	2	2920700	NA	NA	NA	1	NA	4168900	NA	2747900	2	NA	3476800	4168300	NA	2	3241600	NA	NA	4543700	2441900	3	2530600	NA	4702800	2121800	NA	3
5624	Q9EQP2	MFS(1)WMGRQAGGR	NA	NA	1366700	NA	NA	1	NA	504910	NA	246080	2	NA	NA	NA	NA	NA	0	182310	NA	1250200	NA	2	NA	NA	NA	NA	0	NA	NA	NA	NA	0	NA	322080	NA	933190	NA	2	313950	819370	NA	205970	646100	4
5625	Q9EQQ9	LENEGS(0.999)DEDIET(0.001)DVLYSPQMALK	NA	NA	NA	NA	NA	0	NA	NA	956380	470360	2	NA	NA	NA	NA	NA	0	NA	NA	NA	NA	0	NA	NA	NA	NA	0	1016200	NA	NA	NA	1	NA	NA	NA	NA	NA	0	NA	NA	NA	NA	NA	0
5668	Q9ES28	SGTLKS(1)PPK	NA	NA	NA	NA	NA	0	NA	97606	360060	172440	3	NA	10106000	NA	218980	95744	3	NA	NA	38487	NA	1	NA	NA	77251	NA	1	527390	54484	NA	NA	2	NA	NA	247420	NA	NA	1	NA	109680	255760	72403	70793	4
5684	Q9ESE1	KDS(1)PISPHFTR	NA	NA	NA	1234000	NA	1	1811100	1049900	1093700	956640	4	957770	NA	NA	1561500	1121100	3	1099900	1219300	NA	938000	3	1153500	NA	NA	941310	2	1503300	1584300	NA	830540	3	829300	842440	1537400	1516700	NA	4	NA	789430	1305600	833190	783980	4
5689	Q9ESJ4	APSPEPPTEEVAAETNST(0.003)PDDLEAQDALS(0.995)PET(0.001)T(0.001)EEK	NA	NA	NA	NA	NA	0	NA	1179300	8112700	NA	2	3418800	NA	6986500	NA	NA	2	3857600	3273900	4151000	5453400	4	1744000	NA	NA	NA	1	4642400	7419300	NA	NA	2	3150400	1610700	4272200	2409200	NA	4	NA	2235400	NA	NA	2415500	2
5691	Q9ESJ4	RGTSASSATVMTPS(0.807)T(0.123)S(0.029)DHHLDAAVS(0.041)R	NA	NA	20164000	NA	NA	1	22317000	NA	4700000	NA	2	NA	NA	NA	NA	NA	0	NA	NA	NA	NA	0	NA	NA	NA	16980000	1	NA	NA	14275000	NA	1	NA	NA	NA	20930000	NA	1	NA	17593000	NA	NA	NA	1
5709	Q9ESN9	LFS(0.002)S(0.006)S(0.004)S(0.151)S(0.837)PPPAK	5890500	NA	NA	NA	NA	1	5931200	5969300	NA	4304000	3	4267000	6702400	NA	5673500	4739900	4	4803200	NA	9670700	NA	2	NA	NA	5788300	NA	1	NA	NA	NA	3094600	1	6265900	5113600	NA	4930800	NA	3	NA	4712100	7821700	4164200	3761000	4
5753	Q9JK45	RSPSTDITAEGS(0.984)PT(0.016)K	NA	NA	NA	NA	1584400	1	NA	1902300	2175900	NA	2	1109600	NA	2814000	1764300	1534600	4	1598400	NA	NA	NA	1	1454800	NA	1481800	1858600	3	3378600	NA	NA	NA	1	1231300	1675800	2539900	NA	NA	3	807700	1619500	3297000	1433400	1643500	5
5754	Q9JK81	MLGS(1)EQDPPAKRPR	NA	NA	973450	NA	NA	1	1227000	1237900	1221500	1029600	4	1387100	NA	732700	NA	1435300	3	NA	1369900	1311400	1026800	3	890630	620150	NA	1269700	3	NA	1182600	NA	NA	1	NA	NA	777730	1167100	864950	3	531860	564810	995190	NA	NA	3
5800	Q9JLM8	VCS(0.556)S(0.444)MDENDGPGEGDELGRR	NA	NA	NA	1252300	NA	1	1847800	940980	1174700	NA	3	NA	NA	3270200	NA	NA	1	3150100	NA	3754700	3423300	3	NA	925830	NA	NA	1	NA	1538400	1468900	2073200	3	2544900	3927600	3202700	NA	700540	4	NA	NA	NA	1940500	NA	1
5826	Q9JMH9	NKLEGDS(1)DVDSELEDRVDGVK	NA	NA	NA	NA	NA	0	1235700	NA	NA	1437800	2	1947700	NA	NA	NA	1547300	2	NA	NA	NA	2212900	1	1522000	NA	NA	NA	1	NA	NA	NA	NA	0	NA	NA	2232000	NA	1328800	2	NA	NA	NA	3022200	NA	1
5842	Q9QWI6	AVS(0.017)EVVRPAS(0.738)T(0.245)PPIMASAIKDEDDEER	NA	NA	NA	NA	2361600	1	1561000	NA	NA	1493800	2	NA	NA	2551900	NA	NA	1	NA	2751800	NA	NA	1	NA	NA	NA	NA	0	NA	NA	NA	1388200	1	2049000	NA	NA	NA	NA	1	NA	NA	NA	2571100	NA	1
5877	Q9QWI6	LS(0.952)YAS(0.048)AESLETMSEAELPLGFSR	NA	NA	432150	NA	NA	1	NA	429300	NA	610820	2	NA	NA	NA	2206500	414500	2	NA	NA	NA	1307400	1	NA	NA	2996500	622650	2	1480100	NA	NA	NA	1	NA	NA	NA	1614700	NA	1	NA	1399500	1403800	NA	3282500	3
5898	Q9QXG4	AELGMNDS(0.001)PS(0.003)QS(0.996)PPVK	NA	NA	933930	NA	NA	1	1242600	NA	1194200	NA	2	NA	1817700	NA	NA	887380	2	1531500	NA	NA	NA	1	NA	849370	NA	1274900	2	NA	1280100	NA	631710	2	1451600	851370	1493700	NA	416560	4	1191800	NA	NA	NA	977300	2
5900	Q9QXJ1	DPEEATLSFPAQS(0.002)LS(0.998)PEPVPQEEEK	1799500	NA	NA	NA	NA	1	1651900	NA	NA	1071100	2	759690	NA	2578300	NA	NA	2	1887100	2312000	NA	NA	2	2133700	NA	NA	NA	1	2079200	NA	NA	1350200	2	NA	1483000	NA	NA	1122900	2	1272900	NA	NA	1789300	NA	2
5903	Q9QXL2	AHNLQDGQLSDTGDLGEDIAS(1)N	NA	NA	1663000	NA	NA	1	NA	2174100	NA	1246000	2	715020	1970500	1621800	NA	1438200	4	NA	NA	3221800	NA	1	NA	NA	NA	NA	0	2413200	NA	NA	NA	1	NA	NA	1725800	NA	NA	1	NA	NA	NA	NA	971430	1
5980	Q9QYB8	RVTMILQS(0.999)PS(0.001)FR	448070	NA	NA	NA	NA	1	743090	902530	NA	NA	2	865070	NA	1163400	NA	1232900	3	NA	1289900	1180800	1442400	3	969010	NA	NA	NA	1	1249300	1508900	NA	946250	3	1083700	NA	NA	NA	NA	1	254320	650470	1554000	NA	NA	3
5981	Q9QYB8	RVT(0.022)MILQS(0.098)PS(0.879)FREELEGLIQEQMK	NA	NA	NA	201560	NA	1	386850	NA	NA	276720	2	NA	NA	596650	NA	NA	1	417620	NA	779480	NA	2	623990	NA	NA	NA	1	NA	NA	NA	385850	1	674740	198570	NA	NA	NA	2	NA	425600	571500	NA	NA	2
6001	Q9QYC0	WLHSGRGDDASEEGQNGS(0.265)S(0.735)PK	NA	NA	NA	NA	NA	0	920910	NA	1328500	NA	2	NA	NA	NA	NA	NA	0	NA	1591300	NA	NA	1	NA	NA	2510500	915860	2	NA	NA	NA	NA	0	NA	NA	NA	NA	NA	0	NA	NA	1901600	NA	NA	1
6014	Q9QYF9	THS(0.79)T(0.075)S(0.127)S(0.729)S(0.253)IGS(0.026)GES(0.001)PFSR	NA	NA	NA	NA	5290300	1	NA	6896700	NA	3677000	2	2403800	2433500	NA	4091000	NA	3	3063600	NA	4553200	4414600	3	2406600	NA	4328500	NA	2	NA	4784800	6179800	NA	2	NA	NA	NA	NA	NA	0	NA	3077800	5623600	NA	NA	2
6044	Q9QYR6	DLWPMVSPEDTQSLSFS(0.005)EES(0.945)PS(0.05)K	NA	NA	NA	NA	NA	0	NA	NA	1531000	755880	2	549710	NA	NA	NA	NA	1	NA	NA	NA	NA	0	NA	NA	NA	1059300	1	1171500	NA	NA	NA	1	NA	NA	1335800	NA	NA	1	NA	349990	NA	NA	NA	1
6064	Q9QYR6	HSPGEITGPGGHFMTSDS(0.005)S(0.922)LT(0.073)K	NA	NA	771060	NA	NA	1	16017000	12514000	NA	NA	2	1302500	NA	13557000	7145100	12099000	4	11927000	NA	NA	15388000	2	12311000	2760400	NA	8604900	3	NA	NA	13996000	10761000	2	17262000	16138000	13167000	16079000	9721100	5	3427000	NA	3803000	14198000	8903300	4
6078	Q9QYR6	PASPALSEGS(0.999)S(0.954)S(0.047)EATTPVISSVAER	NA	NA	NA	NA	10242000	1	NA	NA	4236300	1350600	2	NA	3975700	1421800	NA	2137400	3	8041800	3403800	1972800	2917100	4	2781800	NA	NA	2411300	2	4705700	NA	2991200	NA	2	2755700	NA	4188100	3727700	NA	3	NA	NA	2449700	NA	8658900	2
6087	Q9QYR6	SPESLS(0.015)S(0.985)PAMEDLAMEWGGK	NA	NA	NA	NA	NA	0	404010	NA	1160700	529590	3	824970	NA	NA	NA	853370	2	NA	NA	NA	1207700	1	473440	NA	1595300	NA	2	1599600	434510	NA	620460	3	NA	NA	1283200	885330	327880	3	NA	429220	878470	59388	NA	3
6102	Q9QYR6	VAELEEEQS(1)QGS(0.906)S(0.085)S(0.008)YSDWVK	442220	NA	NA	NA	NA	1	NA	NA	2195700	1902100	2	NA	NA	NA	NA	729200	1	NA	NA	NA	NA	0	NA	NA	NA	NA	0	NA	NA	NA	NA	0	NA	NA	2132200	802790	NA	2	NA	NA	NA	NA	NA	0
6122	Q9QYX7	DSFSQES(0.029)S(0.933)PS(0.008)S(0.03)PSDLAK	11979000	NA	NA	NA	NA	1	NA	12694000	18249000	NA	2	NA	NA	NA	12982000	10434000	2	14421000	NA	NA	15725000	2	NA	10763000	NA	NA	1	NA	NA	NA	NA	0	16166000	12217000	18117000	NA	7938300	4	NA	12125000	NA	16079000	8693400	3
6146	Q9QYX7	GSVPAAAAES(0.992)PS(0.008)MHRK	NA	NA	NA	NA	NA	0	2995500	NA	NA	745460	2	NA	NA	1656200	NA	NA	1	NA	1267200	NA	2831700	2	4421900	849680	7993300	1737900	4	4027500	NA	NA	1286300	2	NA	2437100	NA	NA	2122300	2	NA	NA	2590800	2620300	1837900	3
6147	Q9QYX7	HSWHDEDDETFDES(1)PELK	2058100	NA	NA	NA	NA	1	5451000	NA	891050	2599100	3	1848600	NA	3973600	2725700	3535900	4	NA	1318600	NA	6253900	2	2132700	NA	NA	1900200	2	8703300	2209400	4227000	2611100	4	1293600	NA	4776500	4329500	2419900	4	NA	NA	4309000	3844200	1612500	3
6150	Q9QYX7	LDLNMLS(0.119)DS(0.881)ENPQHLELHEPPK	NA	NA	2740000	NA	NA	1	1185800	1602700	NA	NA	2	NA	NA	785230	NA	NA	1	NA	3938600	NA	3476800	2	NA	NA	4169300	NA	1	3995000	2692000	4489100	NA	3	NA	NA	NA	2820800	NA	1	NA	1709200	5109100	1172900	2533700	4
6206	Q9R0A0	DS(0.053)HS(0.943)PEGS(0.002)T(0.002)ATYHLLGPQEEGEGVLDVK	NA	NA	2965700	NA	NA	1	1528100	NA	661100	NA	2	1893900	NA	NA	NA	NA	1	NA	4609400	3050500	NA	2	2177500	NA	NA	1775300	2	4386900	3908200	NA	1862200	3	2410700	NA	NA	5880500	1528100	3	NA	NA	3828100	NA	2910300	2
6219	Q9R0P4	RS(0.037)AS(0.961)PDDDLGS(0.002)SNWEAADLGNEERK	NA	NA	NA	NA	5977400	1	NA	1555800	NA	4777300	2	NA	NA	NA	NA	10885000	1	NA	NA	NA	5936700	1	NA	NA	NA	5904200	1	7823300	4934200	6192200	4130000	4	NA	NA	10140000	NA	NA	1	807160	2860400	3170000	1895900	NA	4
6231	Q9R1L5	Y(0.016)HHVNS(0.87)Y(0.114)DEDDTTEEEPVEIR	NA	NA	1299500	NA	NA	1	3134000	1636500	NA	NA	2	NA	NA	NA	2108800	2107100	2	702340	3387500	NA	2332600	3	1603100	NA	3008600	NA	2	3680600	NA	2033700	NA	2	1743200	1909400	1689500	2818300	1121800	5	NA	1649400	NA	1559800	NA	2
6243	Q9R1Z7	LHS(1)PSLSDEENLR	1109800	NA	NA	NA	NA	1	1506200	1017700	1864600	1357000	4	NA	NA	NA	1440000	NA	1	1341600	NA	NA	1911400	2	NA	945620	NA	NA	1	NA	1752200	NA	872180	2	NA	848880	1288100	1056700	NA	3	NA	1098700	NA	NA	NA	1
6254	Q9WTR1	LET(0.013)S(0.987)DGDEEGSAEVNK	NA	NA	NA	1188600	NA	1	NA	NA	1357800	947540	2	NA	NA	NA	NA	NA	0	NA	NA	NA	NA	0	NA	822410	NA	NA	1	1408200	766910	NA	NA	2	746300	733180	NA	NA	516990	3	NA	905330	NA	NA	NA	1
6257	Q9WTU3	ADGS(1)HREDDEDSKPKPNSDLEAGK	NA	NA	1387100	NA	NA	1	1820000	1107600	2505500	NA	3	NA	NA	NA	NA	NA	0	NA	4804600	NA	NA	1	NA	1013000	NA	NA	1	NA	NA	NA	NA	0	NA	NA	2772100	NA	NA	1	NA	2295400	NA	NA	787780	2
6260	Q9WU42	TSVLGSSEDAIEPVS(0.862)PPEGMT(0.138)EPGHAR	NA	NA	NA	NA	NA	0	1836000	1228600	1363800	NA	3	NA	NA	NA	NA	NA	0	NA	NA	NA	NA	0	NA	NA	NA	NA	0	NA	1317000	NA	1405900	2	NA	969600	NA	NA	NA	1	1219200	NA	NA	2010500	NA	2
6266	Q9WUH1	T(0.17)DS(0.83)PLPLEEASTPPGK	NA	NA	NA	NA	NA	0	NA	NA	1215900	939430	2	NA	NA	NA	NA	1410400	1	NA	NA	NA	NA	0	NA	944640	NA	NA	1	1644200	NA	NA	NA	1	1251300	2048900	NA	1303800	979780	4	NA	960120	NA	NA	1446800	2
6267	Q9WUK6	ELDREDKAS(1)DDEMMTPESER	1790600	NA	NA	NA	NA	1	2652500	1851800	2340600	1550700	4	NA	NA	NA	NA	NA	0	2368300	2148600	2852400	1974000	4	NA	NA	3442500	1411200	2	NA	1498200	NA	NA	1	2350300	NA	2558900	2112500	1466500	4	1494000	2117300	1837900	NA	1019100	4
6306	Q9WVQ1	SPGS(0.001)VS(0.001)T(0.001)HHS(0.942)S(0.055)PR	NA	NA	NA	158440	NA	1	NA	62734	224530	NA	2	NA	NA	NA	NA	NA	0	NA	NA	NA	NA	0	NA	NA	NA	NA	0	NA	NA	NA	NA	0	NA	NA	NA	89909	NA	1	NA	NA	NA	103240	NA	1
6308	Q9WVR4	T(0.016)DGS(0.985)IS(0.999)GDRQPVTVADYISR	NA	NA	NA	NA	NA	0	862760	NA	2105400	NA	2	NA	NA	NA	2526700	2587100	2	NA	2394700	595710	NA	2	NA	1046100	NA	NA	1	3593800	NA	NA	NA	1	3165200	NA	3006200	1752500	NA	3	NA	NA	NA	NA	NA	0
6319	Q9Z0H8	IGFPS(0.004)T(0.314)S(0.682)PAK	NA	NA	NA	NA	6882200	1	NA	NA	10569000	7843900	2	7128800	NA	NA	9217000	7373600	3	7469800	10139000	NA	NA	2	NA	NA	NA	8313700	1	NA	NA	NA	NA	0	NA	9058300	NA	NA	NA	1	NA	NA	NA	NA	NA	0
6328	Q9Z0J4	LRS(0.824)ES(0.176)IAFIEESK	NA	NA	NA	NA	NA	0	NA	632630	NA	211800	2	788260	NA	NA	1381300	1402500	3	NA	NA	NA	1778300	1	1465900	NA	NA	672350	2	2077500	NA	NA	NA	1	1598800	1257600	NA	NA	NA	2	NA	1263400	NA	527500	NA	2
6331	Q9Z0P4	EENQTGPTTT(0.001)PS(0.968)DT(0.031)QDLDMK	NA	NA	1501000	NA	NA	1	NA	NA	3303700	869420	2	NA	3407400	1362900	NA	1140600	3	1897600	NA	2041000	1023100	3	739790	NA	NA	NA	1	2888900	1503000	1424800	NA	3	1015500	NA	1717500	1614700	NA	3	NA	1380400	1717200	NA	NA	2
6353	Q9Z0R4	S(0.066)T(0.217)S(0.717)IDTGPTESPASLK	NA	NA	NA	NA	2038600	1	NA	3349200	2152100	2619800	3	NA	NA	10278000	NA	NA	1	NA	NA	9645600	NA	1	NA	NA	NA	NA	0	NA	NA	NA	NA	0	NA	18792000	8091400	NA	NA	2	8016200	13980000	NA	NA	8298000	3
6359	Q9Z0U1	SYHEAYEPDY(0.001)GGGY(0.036)S(0.937)PS(0.014)Y(0.012)DRR	NA	NA	NA	NA	NA	0	2197600	1416900	NA	NA	2	NA	NA	NA	NA	1370300	1	NA	2598200	NA	NA	1	NA	NA	1770000	NA	1	2448100	NA	2460500	2191600	3	1215100	NA	NA	NA	NA	1	1050200	856420	2638600	1736500	NA	4
6369	Q9Z130	VFVGGLS(0.989)PDT(0.008)S(0.003)EEQIK	2660600	NA	NA	NA	NA	1	NA	NA	2006000	2415900	2	NA	NA	3601000	NA	NA	1	NA	NA	NA	NA	0	NA	900770	NA	NA	1	NA	NA	NA	NA	0	NA	NA	NA	NA	NA	0	NA	NA	NA	NA	4099800	1
6392	Q9Z1J2	RLMHGLS(1)EDELSSSTSSTDK	NA	NA	NA	NA	NA	0	1436300	1388200	NA	NA	2	NA	NA	1373700	NA	813810	2	869170	2108100	NA	1655600	3	NA	NA	NA	NA	0	NA	699230	1096900	1027800	3	1697200	NA	1436700	NA	1007400	3	799760	1094400	1700900	NA	NA	3
6393	Q9Z1J2	RS(0.007)S(0.993)DGGDGEGSELVK	NA	NA	1043900	NA	NA	1	NA	1321000	2037200	714840	3	NA	NA	3528400	1723900	1469700	3	NA	NA	2983800	1803800	2	2073900	NA	2632100	NA	2	2525100	1923400	1802800	NA	3	1923800	1695400	1837900	NA	1463000	4	1629300	1478900	2973900	2113800	1959100	5
6398	Q9Z1R2	VGDPPQTLPEEPMEVQGAERT(0.5)S(0.5)PEPQR	NA	NA	NA	NA	NA	0	2454100	NA	2469200	1053800	3	1333600	NA	2620100	NA	1996200	3	1577200	NA	NA	NA	1	NA	NA	NA	1930400	1	3374200	2525700	NA	NA	2	NA	1467100	2515600	1999000	NA	3	1290200	1859300	2002300	NA	1098600	4
6413	Q9Z266	AAAGSAAVS(1)GAGT(1)PVAGPTGR	NA	NA	NA	NA	NA	0	2861300	NA	3878700	2366300	3	NA	1361200	NA	NA	NA	1	NA	NA	NA	NA	0	NA	NA	NA	NA	0	NA	NA	NA	NA	0	NA	NA	NA	NA	NA	0	NA	NA	NA	NA	NA	0
6418	Q9Z2C9	S(0.031)PS(0.969)QGDEDSALILTQDNLK	NA	NA	NA	647880	NA	1	1222100	1869000	2719100	1679600	4	356130	2390700	738520	NA	1192700	4	987250	2570900	1855600	2572500	4	NA	430470	NA	1296600	2	2131600	815470	2971200	931740	4	1598900	1180800	2319200	1646500	NA	4	907330	1337200	1869700	1002700	NA	4
6431	Q9Z2F7	ILLDAQHES(1)GQSSSR	NA	NA	1267700	NA	NA	1	NA	1098700	1119800	877850	3	NA	NA	NA	NA	NA	0	NA	NA	NA	NA	0	NA	NA	NA	NA	0	NA	1230400	NA	NA	1	NA	NA	NA	NA	NA	0	285750	NA	NA	NA	NA	1
6432	Q9Z2H2	SVYGVT(0.013)DET(0.009)QS(0.8)QS(0.178)PVHIPSQPIRK	NA	NA	NA	1349900	NA	1	NA	1399400	2286400	NA	2	NA	NA	NA	NA	1701200	1	NA	NA	NA	1394700	1	NA	NA	NA	NA	0	NA	NA	NA	1607300	1	NA	1426100	NA	1542300	NA	2	1179100	1271900	2350500	2103900	NA	4
6436	Q9Z2H5	DKSDS(1)ETEGLVFAQDLK	4282700	NA	NA	NA	NA	1	NA	13412000	NA	3664800	2	6062700	11254000	NA	32235000	NA	3	NA	61361000	NA	27967000	2	4180800	NA	49098000	8806900	3	NA	18452000	34930000	NA	2	17929000	NA	47257000	NA	2266300	3	NA	NA	21170000	NA	11015000	2
6466	Q9Z2V5	HNPQS(1)PLQESSATLK	NA	NA	1033100	NA	NA	1	1326500	1002700	1475400	632250	4	NA	NA	1475600	NA	1119000	2	NA	NA	1424200	1198100	2	NA	NA	2515700	NA	1	2306400	NA	NA	NA	1	NA	961550	1120100	NA	672870	3	NA	1290600	883960	1043300	NA	3
6501	B1AY13	T(0.891)IS(0.109)AQDTLAYATALLNEK	74763	NA	NA	NA	NA	1	127130	655550	NA	NA	2	NA	NA	NA	NA	NA	0	NA	NA	NA	864820	1	NA	NA	NA	NA	0	NA	NA	NA	341650	1	NA	NA	NA	NA	271920	1	NA	NA	3604400	NA	NA	1
6507	B9EKR1	VIS(0.139)T(0.853)PPT(0.008)PIFPISDDIGAIPIK	511400	NA	NA	NA	NA	1	287830	771560	1204300	1127700	4	NA	NA	NA	1161800	242020	2	84014	671520	384720	675530	4	NA	NA	NA	902030	1	1716800	1374300	NA	311500	3	NA	NA	1926500	620380	360880	3	NA	NA	NA	NA	1990200	1
6515	E9PUL5	AELAPET(0.012)T(0.089)ET(0.798)PVET(0.088)PET(0.012)VQATDLSLNPEEGSK	NA	NA	NA	NA	NA	0	39642000	NA	5615900	NA	2	1246700	13523000	NA	9941400	9848500	4	NA	69170000	NA	NA	1	2433500	NA	NA	5109600	2	17639000	NA	NA	NA	1	8966000	NA	9314600	NA	NA	2	18720000	1756000	9864700	23769000	2533900	5
6516	E9PUL5	AELAPET(0.015)T(0.015)ET(0.053)PVET(0.914)PET(0.003)VQATDLSLNPEEGSK	NA	NA	NA	NA	NA	0	NA	NA	5615900	56636000	2	1246700	13523000	NA	53949000	9848500	4	NA	NA	NA	NA	0	2433500	NA	NA	NA	1	17639000	NA	NA	NA	1	8966000	NA	9314600	NA	NA	2	NA	1756000	9864700	NA	40300000	3
6531	O08553	GLYDGPVCEVS(0.053)VT(0.947)PKT(0.999)VT(0.954)PAS(0.025)S(0.021)AK	9309300	NA	NA	NA	NA	1	NA	7667200	13040000	NA	2	NA	13632000	NA	6846200	NA	2	NA	6927500	NA	8677800	2	3879900	NA	4284500	NA	2	17112000	NA	7755500	NA	2	10430000	NA	6320200	7383400	4088300	4	NA	8532800	8542300	7441700	2691500	4
6539	O08784	S(0.001)AEPLANT(0.008)VLAS(0.274)ET(0.718)EEEGNAQALGPTAK	NA	NA	NA	NA	NA	0	NA	2945000	3074900	2580600	3	NA	NA	2780000	2685800	2252000	3	NA	NA	NA	NA	0	NA	NA	NA	NA	0	NA	NA	NA	NA	0	2398400	NA	2988800	NA	NA	2	NA	1654300	NA	NA	NA	1
6540	O08919	KAEAAAAPAVAPGPAQPGHVS(0.095)PT(0.584)PAT(0.135)T(0.135)S(0.052)PGEK	NA	NA	NA	NA	14052000	1	NA	25465000	1958400	NA	2	NA	NA	2199200	2024200	NA	2	1563600	NA	2940100	2109000	3	2047300	NA	NA	NA	1	NA	1641800	NA	15779000	2	NA	NA	1832500	NA	NA	1	NA	NA	2105500	NA	NA	1
6547	O35226	RAAAASAAEAGIAT(0.999)PGT(0.001)EDSDDALLK	1891300	NA	NA	NA	NA	1	2474200	2610800	2513700	1968500	4	2504400	NA	3068100	4622700	1771200	4	1587300	3927200	2375400	2420700	4	3352800	NA	NA	2490200	2	4815900	2647000	NA	2150200	3	2840500	2125900	2415500	3059500	2338400	5	1829200	2686900	NA	3128200	2072100	4
6552	O35737	HT(0.012)GPNS(0.085)PDT(0.903)ANDGFVR	NA	NA	661040	NA	NA	1	NA	1147600	NA	591050	2	NA	NA	980640	648750	NA	2	934720	NA	1035800	726950	3	797080	NA	1084600	845410	3	NA	NA	NA	NA	0	627570	662480	NA	NA	NA	2	NA	607350	1482900	NA	NA	2
6561	O35954	SSTEARPGT(0.005)S(0.005)T(0.01)AGT(0.979)PDGPEAPPGPDASPDASFGK	NA	NA	NA	NA	NA	0	10512000	9305200	NA	7778500	3	NA	6889000	6217400	5794100	11816000	4	6028700	NA	NA	NA	1	4957900	6758900	7633300	NA	3	9430600	14521000	6067300	5687600	4	7258700	10699000	9310700	6997700	4508600	5	NA	4811200	5774000	6111800	NA	3
6564	O54774	HS(0.086)S(0.914)LPT(0.92)ES(0.08)DEDIAPAQR	NA	NA	1509400	NA	NA	1	NA	2633300	NA	1319400	2	24492000	NA	3238500	3873000	5571200	4	3523700	764200	2778700	5796600	4	4619800	NA	NA	NA	1	NA	1188600	NA	635150	2	7751900	NA	4750400	NA	NA	2	NA	3157000	NA	NA	3674700	2
6571	O54829	S(0.054)HS(0.054)PT(0.884)HT(0.004)PT(0.004)PETKPPTEDELHQQIK	NA	NA	8382300	NA	NA	1	NA	6765800	NA	6195200	2	NA	NA	6801600	NA	NA	1	NA	10273000	NA	NA	1	NA	NA	NA	6673200	1	17645000	7316600	6083000	1664700	4	NA	5544500	NA	6089800	NA	2	4532300	NA	NA	4997100	NA	2
6580	O55022	EGEEPT(1)VYSDDEEPK	NA	NA	NA	8309400	NA	1	16132000	16523000	NA	NA	2	1725400	NA	NA	NA	NA	1	23427000	34372000	26361000	NA	3	7781300	12450000	NA	13573000	3	NA	16325000	13660000	11735000	3	11847000	14596000	NA	NA	4186000	3	11348000	NA	NA	NA	NA	1
6594	O88485	ET(0.003)QT(0.012)PLAT(0.92)HQS(0.065)EEDEEDEEMVEPK	NA	2333100	NA	NA	NA	1	NA	64870000	100780000	NA	2	NA	NA	107560000	NA	NA	1	NA	NA	NA	NA	0	NA	NA	NA	NA	0	NA	102180000	NA	54889000	2	NA	NA	91908000	NA	NA	1	NA	NA	NA	NA	27012000	1
6597	O88643	DVATSPIS(0.05)PT(0.949)ENNT(0.001)TPPDALTR	NA	NA	NA	NA	NA	0	14690000	10509000	NA	NA	2	NA	18648000	14433000	11537000	10227000	4	NA	18121000	NA	NA	1	8369500	NA	15409000	13199000	3	NA	NA	11496000	9592400	2	624710	NA	11819000	NA	NA	2	NA	10376000	NA	9744900	NA	2
6598	O88643	DVAT(0.001)S(0.002)PIS(0.032)PT(0.036)ENNT(0.868)T(0.061)PPDALTR	NA	NA	NA	NA	NA	0	NA	NA	1746300	6538700	2	NA	NA	NA	NA	NA	0	NA	2294500	NA	NA	1	NA	NA	NA	NA	0	NA	NA	NA	NA	0	NA	NA	NA	NA	NA	0	NA	NA	NA	NA	NA	0
6599	O88643	DVATSPIS(0.01)PT(0.01)ENNT(0.2)T(0.776)PPDALT(0.004)R	NA	NA	NA	NA	NA	0	NA	2995000	3130300	NA	2	NA	NA	NA	NA	NA	0	NA	NA	NA	NA	0	NA	NA	NA	NA	0	NA	NA	NA	NA	0	NA	NA	NA	NA	NA	0	NA	NA	NA	NA	NA	0
6617	O88935	LPS(0.009)PT(0.863)AAPQQS(0.094)AS(0.034)QATPVTQGQGR	NA	NA	1099600	NA	NA	1	2585300	1758700	2209200	1011100	4	2204300	23722000	5772700	10595000	3079200	5	4322300	7848400	3754900	6565600	4	18765000	828970	NA	NA	2	18779000	1477700	NA	5362300	3	7131000	NA	2662300	12372000	NA	3	NA	11274000	NA	10228000	3482000	3
6632	P08226	NEVHTMLGQS(0.048)T(0.952)EEIR	NA	NA	NA	NA	2309100	1	NA	1970500	2729200	2019200	3	973660	NA	2386700	1660300	NA	3	NA	NA	3145800	2252300	2	1724900	NA	3010200	NA	2	NA	3017700	NA	NA	1	2054600	NA	NA	NA	NA	1	1493700	2428800	NA	NA	NA	2
6643	P0C7L0	VNPSVVPPPLPCAPPLPPPPPT(0.999)PPPLPPASALSDK	4797700	NA	NA	NA	NA	1	2938800	1241800	3584300	2435100	4	5314300	NA	NA	5112300	3413100	3	1584200	3990800	3270100	3580400	4	4011500	NA	7993500	2481100	3	6390000	5393200	NA	1535100	3	3811000	354510	3407000	5901600	2216800	5	174140	4522000	4776600	513340	4318400	5
6660	P12657	ELAALQGS(0.095)ET(0.905)PGK	2005100	NA	NA	NA	NA	1	NA	3409700	2519600	NA	2	NA	NA	NA	NA	NA	0	2522900	2399300	2780300	2064700	4	NA	NA	NA	NA	0	NA	NA	3886700	1474200	2	NA	NA	NA	NA	NA	0	NA	NA	NA	NA	NA	0
6661	P13405	ISEGLPT(0.989)PT(0.011)K	NA	NA	NA	NA	NA	0	4084900	NA	2155300	NA	2	NA	NA	NA	NA	NA	0	NA	NA	NA	NA	0	NA	NA	NA	NA	0	NA	NA	NA	1572000	1	2344700	NA	NA	NA	2488700	2	1839500	NA	2890700	NA	NA	2
6680	P14873	MSIS(0.021)EGT(0.931)VS(0.048)DK	NA	NA	4146700	NA	NA	1	4614800	4308000	NA	NA	2	NA	NA	NA	NA	NA	0	NA	NA	NA	NA	0	NA	NA	NA	3800500	1	NA	NA	NA	NA	0	NA	NA	NA	NA	5103500	1	NA	NA	NA	NA	NA	0
6700	P16858	IVSNAS(0.005)CT(0.893)T(0.101)NCLAPLAK	NA	NA	978820	NA	NA	1	NA	710300	1701000	NA	2	NA	NA	1404100	NA	1360000	2	NA	2294100	1686300	NA	2	NA	NA	NA	NA	0	1566800	1282900	NA	NA	2	NA	NA	1201300	NA	NA	1	NA	NA	NA	NA	NA	0
6711	P19246	S(0.014)PAEAKS(0.986)PAEAKS(1)PAEAKS(0.024)PAT(0.976)VK	NA	NA	NA	NA	NA	0	NA	3822300	6062600	75898	3	NA	NA	NA	NA	NA	0	NA	NA	NA	NA	0	NA	NA	NA	NA	0	NA	NA	NA	NA	0	NA	5059200	4475700	NA	NA	2	NA	2496100	NA	NA	NA	1
6749	P26231	T(0.992)PEELDDS(0.008)DFETEDFDVR	652690	NA	NA	NA	NA	1	NA	NA	1968400	895070	2	1224800	NA	NA	NA	1632100	2	NA	NA	NA	NA	0	603090	NA	NA	1911800	2	2801900	855200	NA	NA	2	NA	NA	2607300	2222900	334490	3	NA	668590	2801300	NA	1458200	3
6753	P27546	AAVGVT(0.001)GNDIT(0.842)T(0.157)PPNKEPPPS(0.999)PEK	NA	NA	NA	NA	NA	0	NA	3684500	NA	2801400	2	3123700	NA	6041400	NA	NA	2	NA	NA	5057700	NA	1	NA	NA	NA	4783000	1	5441300	25654000	4713500	3573000	4	NA	NA	4871300	NA	3878800	2	5125600	5998200	5043200	3833400	NA	4
6757	P27546	RNT(0.006)T(0.993)PT(0.001)GAAPPAGMTSTR	NA	NA	1140200	NA	NA	1	2027100	1704000	1454800	92289	4	743560	NA	1287400	2734200	NA	3	2502100	2572200	1750700	646350	4	1944000	1815900	2508700	1845300	4	1607100	1667900	762690	NA	3	1889100	2308100	NA	1479600	998240	4	NA	2044300	1315500	1332900	1107700	4
6766	P28661	LT(0.038)RES(0.086)GT(0.874)DFPIPAVPPGT(0.002)DPETEK	NA	NA	NA	NA	NA	0	7122400	4456200	NA	NA	2	NA	NA	NA	NA	6673600	1	NA	NA	7179400	NA	1	NA	NA	NA	NA	0	NA	NA	NA	NA	0	NA	5827000	NA	NA	NA	1	NA	NA	NA	NA	NA	0
6768	P28667	EGDTEEEAGPQAAEPS(0.21)T(0.749)PS(0.037)GPES(0.003)GPT(0.001)PASAEQNE	NA	NA	NA	NA	NA	0	NA	11616000	NA	9906800	2	NA	NA	13563000	10628000	NA	2	NA	NA	20013000	14446000	2	NA	NA	NA	NA	0	NA	NA	NA	NA	0	NA	NA	15675000	NA	NA	1	NA	NA	10509000	NA	NA	1
6773	P30275	RGTGGVDT(0.906)AAT(0.071)GS(0.023)VFDISNLDR	NA	NA	999430	NA	NA	1	NA	1261900	NA	956480	2	NA	NA	786740	NA	NA	1	NA	NA	NA	NA	0	NA	NA	NA	NA	0	NA	1418000	NA	NA	1	1064000	NA	1496100	NA	NA	2	NA	NA	1470300	NA	826220	2
6801	P46935	RPS(0.017)PDDDLT(0.983)DEDNDDMQLQAQR	1503200	NA	NA	NA	NA	1	1890000	NA	2252100	NA	2	NA	NA	2201300	NA	1981500	2	1455800	1539600	NA	1257700	3	1434000	NA	NA	NA	1	4165800	NA	NA	NA	1	1881100	NA	NA	2192500	NA	2	912020	NA	1512600	NA	NA	2
6852	P62482	MYPES(0.2)T(0.65)T(0.093)GS(0.057)PAR	NA	NA	3456100	NA	NA	1	9763800	5490100	7015600	4921200	4	NA	NA	10210000	3126600	NA	2	NA	5870700	6610600	NA	2	NA	NA	NA	NA	0	NA	6131300	6417300	NA	2	NA	NA	NA	NA	NA	0	NA	NA	6636700	NA	NA	1
6875	P63318	S(0.055)PT(0.949)S(0.996)PVPVPVM	NA	NA	3658800	NA	NA	1	NA	4110700	6550400	5668200	3	NA	NA	6697900	12220000	3255800	3	4313600	NA	4939200	6024400	3	6756700	NA	NA	NA	1	NA	3914000	NA	NA	1	NA	NA	2799000	NA	344000	2	11217000	NA	8419800	NA	NA	2
6877	P68368	T(0.035)IGGGDDS(0.026)FT(0.816)T(0.123)FFCETGAGK	NA	NA	474340	NA	NA	1	NA	493980	966090	549200	3	580290	NA	101660	561780	644270	4	NA	559370	NA	538650	2	NA	NA	NA	848370	1	1018400	NA	NA	NA	1	NA	NA	NA	NA	NA	0	NA	742440	372310	NA	903710	3
6914	P98203	NFDT(1)LDLPK	NA	NA	884590	NA	NA	1	NA	719580	NA	647380	2	NA	NA	NA	NA	NA	0	NA	NA	1036500	630110	2	NA	266430	NA	1390800	2	NA	759570	NA	NA	1	NA	395190	855950	794960	NA	3	290550	655600	NA	NA	NA	2
6924	Q02357	IPCVT(1)PETVVIR	NA	NA	NA	NA	NA	0	1300900	NA	1209300	NA	2	NA	NA	NA	NA	NA	0	NA	NA	NA	NA	0	NA	NA	NA	NA	0	2112700	NA	NA	859210	2	NA	708800	980680	280920	NA	3	633590	NA	NA	NA	NA	1
6931	Q03517	IET(0.017)QT(0.983)QEEVRDS(1)K	NA	NA	NA	NA	NA	0	NA	NA	541740	104130	2	NA	NA	555150	NA	NA	1	NA	NA	356290	202510	2	NA	368090	429090	NA	2	NA	351510	NA	NA	1	NA	NA	325570	NA	NA	1	239700	NA	182750	NA	NA	2
6932	Q03717	NHFESSPLPT(0.688)S(0.312)PK	NA	NA	1414100	NA	NA	1	NA	2727000	NA	1916800	2	NA	NA	NA	NA	NA	0	NA	NA	4924900	NA	1	4900500	NA	NA	3468500	2	NA	NA	NA	2855300	1	NA	NA	NA	NA	NA	0	NA	NA	5695800	NA	NA	1
6934	Q04447	RGT(0.014)GGVDT(0.986)AAVGGVFDVSNADR	NA	NA	NA	NA	911020	1	1455700	NA	NA	2277300	2	1351400	NA	NA	NA	NA	1	NA	1880800	NA	1798400	2	837820	NA	NA	NA	1	NA	NA	NA	NA	0	1933100	NA	NA	NA	NA	1	NA	NA	NA	NA	NA	0
6962	Q3TEA8	LAEGEEEKPEPDGSSEES(0.002)IS(0.021)T(0.021)VEEQENET(0.935)PPAT(0.009)S(0.01)S(0.002)EAEQPK	NA	NA	NA	NA	4189000	1	NA	6363500	8360800	NA	2	NA	NA	NA	3309600	NA	1	NA	NA	NA	7982200	1	NA	NA	NA	NA	0	NA	9018300	NA	NA	1	NA	NA	NA	NA	NA	0	NA	NA	4193200	NA	3765700	2
6995	Q3UHL1	S(0.001)AT(0.001)PAT(0.005)DGRAT(0.189)PAT(0.801)EES(0.003)TVPATQSSALPAAK	1110400	NA	NA	NA	NA	1	NA	1421900	2950500	2066400	3	2824100	NA	16160000	55655000	33125000	4	17365000	NA	NA	NA	1	56433000	NA	NA	5542900	2	5084800	12192000	NA	NA	2	2440100	5625600	NA	5158100	NA	3	NA	55556000	NA	4326100	2904500	3
7011	Q3UQN2	LSGINEIPRPFSPPVT(0.01)S(0.03)NT(0.779)S(0.181)PPPTAPLAR	1084600	NA	NA	NA	NA	1	NA	2601800	NA	1322200	2	NA	NA	802730	NA	2232400	2	1130100	4193900	NA	1877100	3	1100500	NA	NA	NA	1	2853000	NA	NA	NA	1	NA	NA	2217800	1601700	NA	2	NA	NA	4871200	859070	NA	2
7018	Q3V3V9	PLPPY(0.031)PT(0.749)EPS(0.117)S(0.117)PERS(0.967)PPS(0.017)PAT(0.002)DQR	NA	NA	3188900	NA	NA	1	6537900	5916300	6588200	NA	3	NA	NA	NA	NA	4997200	1	NA	NA	NA	NA	0	NA	4647000	NA	5071700	2	NA	NA	NA	NA	0	NA	NA	6262000	5565600	NA	2	NA	NA	NA	NA	NA	0
7071	Q5SW75	EMT(0.012)T(0.793)S(0.195)ADQIAEVK	1034100	NA	NA	NA	NA	1	2225000	NA	2293700	NA	2	NA	NA	2557100	NA	NA	1	NA	NA	NA	NA	0	NA	NA	NA	NA	0	NA	NA	1861300	1203100	2	NA	NA	NA	NA	NA	0	NA	1432700	NA	NA	NA	1
7126	Q61768	PIRPGQHPAAS(0.157)PT(0.84)HPGT(0.003)VR	19547000	NA	NA	NA	NA	1	75828000	NA	NA	43207000	2	NA	NA	59545000	NA	NA	1	31257000	NA	61492000	NA	2	61503000	NA	138310000	NA	2	NA	61181000	51575000	43348000	3	46674000	NA	NA	46731000	32989000	3	NA	NA	NA	NA	35023000	1
7127	Q62018	KGGEFDEFVNDDT(1)DDDLPVSK	760160	NA	NA	NA	NA	1	1794200	1262600	NA	NA	2	NA	NA	NA	NA	NA	0	NA	1210000	NA	1233100	2	1320100	NA	NA	1245700	2	1749500	NA	NA	NA	1	1544700	NA	1506700	1091200	NA	3	NA	NA	1917200	NA	NA	1
7131	Q62093	VDNLT(0.922)Y(0.001)RT(0.072)S(0.005)PDTLR	NA	NA	NA	NA	NA	0	NA	7693900	8320100	NA	2	2445800	NA	6238000	NA	NA	2	NA	6557800	NA	NA	1	NA	4231400	NA	NA	1	NA	NA	NA	3383900	1	NA	NA	6456400	5813400	3771300	3	3775600	4916200	NA	NA	NA	2
7133	Q62172	T(0.008)GEPS(0.992)PPHDVLHEPPDT(0.8)VS(0.2)DDDK	4791700	NA	NA	NA	NA	1	5373100	2585200	1194300	NA	3	1968700	NA	NA	NA	NA	1	2829300	NA	NA	4519800	2	NA	4895000	5645300	2617500	3	3324800	2464700	NA	1207200	3	2712600	3068300	6576400	4619800	NA	4	3394900	4530600	NA	NA	NA	2
7158	Q64012	LPAPQEDT(0.958)AS(0.039)EAGT(0.003)PQGEVQTR	NA	NA	853730	NA	NA	1	NA	1444600	2121500	NA	2	NA	NA	NA	NA	1413800	1	1617900	4340900	NA	1621700	3	1638200	2153600	NA	NA	2	NA	NA	NA	NA	0	NA	NA	NA	NA	NA	0	1846100	1240000	NA	NA	NA	2
7166	Q68EF0	TLVLSSS(0.001)PT(0.997)S(0.002)PT(0.001)QEPLAAAK	NA	NA	NA	NA	4217500	1	NA	370480	1180300	NA	2	NA	3614100	NA	NA	NA	1	NA	6995200	NA	NA	1	NA	NA	NA	NA	0	3213400	NA	NA	NA	1	NA	NA	NA	4632400	NA	1	NA	NA	NA	NA	NA	0
7170	Q68FD5	IS(0.016)GET(0.97)IFVT(0.014)APHEATAGIIGVNR	NA	NA	952150	NA	NA	1	NA	621250	NA	505040	2	NA	NA	NA	NA	NA	0	NA	NA	494110	NA	1	NA	NA	NA	NA	0	953680	963380	NA	NA	2	NA	NA	822430	NA	NA	1	NA	414330	NA	NA	NA	1
7184	Q69Z98	SISGAS(0.002)S(0.008)GLS(0.186)T(0.733)S(0.072)PLSSPR	NA	NA	NA	NA	NA	0	9692200	NA	5312400	NA	2	NA	6955300	7570500	NA	NA	2	5019900	NA	NA	NA	1	6731300	NA	13171000	4670900	3	NA	NA	NA	NA	0	10072000	NA	NA	NA	NA	1	NA	NA	7603300	9409100	NA	2
7187	Q69ZF3	RPS(0.199)VT(0.199)QGT(0.601)GLSTQPECGPK	NA	NA	NA	707640	NA	1	604600	NA	1181900	1543400	3	NA	NA	NA	NA	NA	0	NA	NA	NA	1431600	1	NA	NA	NA	NA	0	NA	NA	891320	1283000	2	2445700	1357000	1596900	NA	NA	3	1149200	1323900	NA	NA	NA	2
7244	Q6ZPE2	GVIDLAEVEAVAPGT(0.127)PT(0.873)IGAPK	NA	NA	NA	NA	NA	0	440190	NA	NA	1454100	2	NA	NA	NA	NA	NA	0	NA	NA	526420	NA	1	NA	NA	NA	767450	1	NA	1220300	NA	609570	2	1089600	NA	1475200	1360100	662880	4	NA	999280	NA	NA	1045800	2
7254	Q6ZQK5	KS(0.055)S(0.942)PS(0.014)T(0.942)GS(0.046)LDSGNESK	NA	NA	NA	NA	NA	0	857850	NA	630810	NA	2	NA	1546600	NA	NA	NA	1	387350	NA	NA	NA	1	NA	NA	NA	NA	0	NA	355430	NA	NA	1	NA	NA	NA	550070	NA	1	NA	NA	NA	NA	424800	1
7255	Q6ZWR6	NPET(1)PTELQFIEADLR	NA	NA	1215600	NA	NA	1	265170	465740	1748900	744300	4	425500	NA	NA	NA	NA	1	NA	325130	326410	1361800	3	NA	NA	NA	600420	1	NA	999330	NA	NA	1	408340	NA	1352000	1396500	NA	3	NA	NA	1025100	NA	715710	2
7256	Q6ZWR6	NPET(0.386)PT(0.614)ELQFIEADLR	NA	NA	297190	NA	NA	1	NA	243430	745690	NA	2	NA	NA	NA	NA	NA	0	NA	NA	NA	517640	1	NA	NA	NA	NA	0	581860	401350	NA	NA	2	281630	NA	NA	433300	NA	2	NA	NA	434970	NA	393940	2
7281	Q7TQH0	LSLT(0.994)PT(0.006)DVK	881660	NA	NA	NA	NA	1	NA	977130	620130	556130	3	916440	NA	NA	NA	781990	2	742210	NA	966530	1059400	3	NA	NA	NA	835750	1	1842200	NA	NA	NA	1	872330	1888600	536850	2027100	NA	4	879220	1436500	987090	1270600	NA	4
7306	Q80U28	AT(0.849)LS(0.15)DS(0.001)EIETNSATSAIFGK	NA	NA	NA	NA	NA	0	13122000	NA	50569000	29039000	3	12906000	NA	NA	NA	NA	1	NA	NA	NA	NA	0	NA	NA	NA	NA	0	33093000	NA	NA	NA	1	NA	NA	NA	NA	NA	0	NA	18970000	NA	NA	NA	1
7325	Q80VP1	SPGAFDMSGVGGSLAESVGS(0.001)PPPAAT(0.055)PT(0.729)PT(0.195)PPT(0.021)RK	NA	NA	1963900	NA	NA	1	NA	2628700	1645900	1448100	3	3868200	NA	NA	NA	2090300	2	NA	NA	NA	1628600	1	NA	NA	NA	NA	0	2140300	NA	2546400	NA	2	1538700	NA	2610400	NA	NA	2	NA	NA	NA	NA	NA	0
7335	Q80XI3	EQT(0.972)RT(0.028)PDEVLEAEAEPK	NA	NA	NA	NA	NA	0	NA	914400	3192100	NA	2	NA	1394900	NA	NA	1997100	2	NA	1778400	1573500	1411200	3	NA	898030	NA	1712700	2	NA	1739400	NA	NA	1	NA	NA	1624500	1757100	NA	2	1166200	1451000	1161500	1127300	NA	4
7337	Q80XI4	AEEEECENDGVGGSLLCS(0.005)Y(0.031)GT(0.842)PPDS(0.068)PGNLLS(0.053)FPR	NA	NA	NA	NA	NA	0	NA	NA	5496900	2537700	2	NA	NA	NA	4435600	4108200	2	NA	NA	NA	NA	0	NA	NA	NA	NA	0	3004600	NA	NA	NA	1	1461900	NA	NA	4223200	NA	2	NA	1900600	NA	NA	NA	1
7338	Q80XK6	DFATAPPT(0.703)S(0.297)PAK	2164700	NA	NA	NA	NA	1	2832200	NA	2340600	1447500	3	2193200	NA	2969600	2360200	1848900	4	NA	2558600	2490000	2950600	3	NA	1740200	NA	1785000	2	4435600	NA	1866700	1623900	3	2601900	3682500	1578100	2711300	2362900	5	2975500	2693400	2253300	NA	2070300	4
7339	Q80XP9	EGETTVNT(0.001)ET(0.948)S(0.02)S(0.031)PK	NA	NA	NA	NA	961770	1	1551400	NA	2427500	NA	2	NA	2930500	2106600	1247000	NA	3	NA	NA	NA	NA	0	NA	NA	NA	867210	1	NA	NA	1718300	NA	1	NA	NA	NA	1762800	NA	1	NA	NA	NA	NA	NA	0
7349	Q80YA9	S(0.046)PT(0.92)S(0.034)SVATPSSTISTPTK	NA	NA	NA	2465900	NA	1	1270700	1683000	NA	NA	2	NA	NA	NA	NA	NA	0	2163500	NA	NA	NA	1	NA	NA	1442600	NA	1	2493800	NA	1211300	924470	3	NA	8117600	NA	NA	NA	1	NA	NA	NA	NA	NA	0
7354	Q80Z38	RNS(0.023)PAFLS(0.16)T(0.817)DLGDEDVGLGPPAPR	NA	NA	NA	NA	NA	0	NA	NA	2414000	1800100	2	NA	NA	1313600	NA	NA	1	NA	NA	3333300	NA	1	NA	NA	NA	NA	0	NA	NA	NA	NA	0	NA	NA	NA	NA	NA	0	NA	NA	NA	NA	3335800	1
7361	Q8BG05	Y(1)GKIET(1)IEVMEDRQS(1)GK	NA	NA	NA	NA	NA	0	NA	826790	702400	NA	2	NA	NA	NA	NA	NA	0	NA	NA	NA	NA	0	NA	NA	NA	NA	0	NA	NA	NA	NA	0	NA	NA	NA	NA	NA	0	NA	NA	NA	NA	NA	0
7374	Q8BHL3	ASAGPVPGAVVIAEGLHPS(0.007)LPS(0.054)PT(0.79)GNS(0.08)T(0.032)PLGT(0.018)S(0.018)K	NA	NA	NA	NA	NA	0	6166100	4403800	NA	NA	2	NA	NA	NA	NA	NA	0	NA	NA	3032600	NA	1	NA	NA	NA	NA	0	NA	2350300	NA	NA	1	NA	724240	NA	NA	NA	1	NA	NA	NA	NA	NA	0
7382	Q8BJH1	ASSVNSPLGNKPQT(0.969)LS(0.023)PS(0.008)HR	NA	NA	5388300	NA	NA	1	NA	6060800	NA	4023100	2	1685500	NA	NA	NA	5980400	2	NA	NA	NA	NA	0	NA	NA	NA	NA	0	20218000	NA	NA	NA	1	NA	13009000	4493800	11143000	3327500	4	NA	10525000	7675500	NA	NA	2
7395	Q8BLK9	GVDLLLEGVQGES(0.006)S(0.027)PT(0.967)RR	935800	NA	NA	NA	NA	1	1713100	NA	3062900	NA	2	NA	NA	1607400	NA	3530100	2	384010	NA	2999700	NA	2	1218600	NA	NA	1889300	2	NA	4241800	NA	NA	1	NA	496110	4515700	NA	NA	2	NA	NA	NA	1175500	NA	1
7405	Q8BQZ4	TNSGISSAS(0.002)GGS(0.008)T(0.002)EPT(0.919)T(0.068)PDSERPAQALLR	NA	NA	NA	NA	NA	0	4383100	2596600	NA	NA	2	NA	NA	NA	NA	2849100	1	NA	NA	NA	NA	0	NA	NA	NA	NA	0	NA	NA	NA	NA	0	NA	NA	NA	NA	NA	0	NA	NA	NA	NA	NA	0
7425	Q8BVL9	RHT(0.868)S(0.132)LNDLSLTR	NA	NA	NA	1264700	NA	1	1863200	NA	843430	NA	2	NA	NA	NA	786530	2013600	2	NA	1713700	NA	NA	1	NA	NA	NA	1512300	1	2943900	NA	1989700	1337100	3	859800	1170700	NA	1927500	NA	3	810990	1755500	NA	NA	845780	3
7450	Q8C0L9	LTLEGLEEDEDDDDDKVS(0.146)PT(0.854)VLHK	NA	NA	NA	NA	10101000	1	7897900	12641000	NA	10886000	3	9306800	NA	7653900	NA	NA	2	NA	NA	13520000	21973000	2	NA	NA	NA	NA	0	NA	NA	NA	NA	0	11430000	NA	20067000	NA	NA	2	NA	NA	21544000	9657600	NA	2
7485	Q8CB93	DVT(0.027)KT(0.957)VS(0.655)S(0.655)S(0.668)AY(0.036)VIS(0.002)PS(1)MK	NA	NA	NA	2330700	NA	1	NA	2272100	2752700	NA	2	NA	2768800	2289100	1720700	1594300	4	NA	2601100	2253300	NA	2	NA	1322200	2641100	NA	2	NA	2001700	NA	NA	1	NA	NA	2736400	NA	NA	1	NA	NA	1551500	NA	NA	1
7527	Q8K1L6	HLSVPNIIITPPT(0.995)PT(0.005)GMGLSR	NA	NA	1328500	NA	NA	1	NA	947460	NA	837610	2	2286200	NA	NA	1458000	1720700	3	NA	NA	643850	2803400	2	NA	NA	4840300	880940	2	3014800	2774500	NA	NA	2	NA	NA	1995400	2794400	NA	2	NA	739030	2172100	NA	1121300	3
7555	Q8K4Q0	ILDTSSLTQSAPAS(0.003)PT(0.997)NK	NA	NA	NA	NA	2205500	1	1285000	2003300	NA	NA	2	NA	NA	1990300	1763100	2776500	3	NA	3006500	NA	2909200	2	1309700	1015700	NA	NA	2	NA	2213500	2048500	2308200	3	3244000	NA	NA	NA	1153400	2	2679800	1983100	1576000	NA	NA	3
7585	Q8VCI5	ICEQFEAET(0.969)PT(0.031)DSEATQR	NA	NA	906910	NA	NA	1	NA	1508500	NA	856580	2	NA	NA	NA	NA	1186400	1	NA	1656100	1523800	NA	2	NA	NA	NA	NA	0	NA	934570	NA	NA	1	1471400	1344600	NA	1238900	NA	3	NA	NA	1609000	NA	NA	1
7602	Q8VD37	WVHFS(0.36)DAS(0.641)PEHVT(0.999)PELT(1)PR	779930	NA	NA	NA	NA	1	NA	NA	1659400	817380	2	1646200	NA	NA	2525800	2448400	3	NA	813650	NA	2149600	2	1554200	NA	5036500	NA	2	3745200	1198900	NA	NA	2	NA	NA	1637300	2884400	NA	2	NA	NA	1708500	NA	690060	2
7625	Q91XV3	AGEAS(0.104)AES(0.104)T(0.792)GAADGAAPEEGEAK	NA	NA	NA	NA	16688000	1	1720200	1634900	NA	12542000	3	461680	NA	1464700	913220	814540	4	1314300	1612400	NA	1051100	3	NA	NA	NA	NA	0	782960	1375500	1040500	978170	4	NA	1084900	1496800	921320	NA	3	NA	NA	1679800	NA	NA	1
7657	Q99J45	T(0.065)PT(0.935)PEPAEVETR	NA	NA	NA	2342700	NA	1	NA	NA	1991600	1810200	2	1981600	NA	NA	NA	NA	1	3125700	NA	NA	4081000	2	NA	NA	NA	2398200	1	3507600	NA	NA	NA	1	2434000	3138100	2686900	NA	NA	3	2277800	NA	NA	2759500	NA	2
7685	Q99PV8	FS(0.074)T(0.926)PPGDLLDGGLSGR	NA	NA	NA	561870	NA	1	1207000	622840	NA	331610	3	NA	NA	642000	NA	NA	1	NA	NA	NA	NA	0	901890	NA	NA	NA	1	NA	NA	NA	NA	0	716990	NA	NA	1181800	NA	2	NA	NA	NA	830360	NA	1
7703	Q9CWK8	ELILSSEPSPAVTPVT(0.787)PT(0.107)T(0.107)LIAPR	810950	NA	NA	NA	NA	1	NA	1557100	NA	2028200	2	1246700	NA	NA	NA	NA	1	NA	NA	NA	NA	0	NA	NA	NA	761960	1	2117900	2517400	NA	1219400	3	NA	NA	NA	NA	677630	1	NA	NA	NA	NA	1142600	1
7724	Q9D3A8	DGGSHIDSTVSPHPQEPMLT(0.77)AS(0.23)PR	NA	NA	NA	NA	NA	0	3193300	NA	NA	1038500	2	NA	NA	NA	1961800	NA	1	2217000	NA	NA	NA	1	4800700	662380	3933900	NA	3	6744400	NA	NA	1795400	2	NA	4993300	NA	4780300	2609700	3	1391500	3019000	NA	3385700	1418400	4
7749	Q9DBS2	DTVDSAGTS(0.013)PT(0.98)AVLAAGEDAGAGRPGAGT(0.007)PLR	9338900	NA	NA	NA	NA	1	NA	13918000	NA	14254000	2	10722000	8934600	NA	NA	NA	2	9817700	19652000	16143000	NA	3	NA	3223100	NA	NA	1	NA	NA	NA	NA	0	9094700	NA	NA	NA	NA	1	NA	NA	NA	NA	NA	0
7770	Q9ES34	LLEHAEPAPVQPQPS(0.031)S(0.132)PQT(0.837)VLPVK	4528200	NA	NA	NA	NA	1	7337700	NA	6279800	4932700	3	4837300	3291100	NA	6942600	NA	3	NA	NA	7837900	8018500	2	NA	NA	NA	NA	0	NA	7026300	NA	5524800	2	NA	7198600	NA	NA	5497600	2	NA	NA	6506000	NA	NA	1
7786	Q9ESN9	ANKT(0.014)S(0.038)PT(0.703)S(0.228)GEGT(0.018)RPGGIIHVYGDDSSDK	NA	NA	NA	2952800	NA	1	NA	2918200	2587400	NA	2	NA	NA	NA	4863200	3911600	2	3023100	NA	NA	4232200	2	NA	NA	NA	NA	0	NA	NA	NA	NA	0	NA	NA	3933300	4440800	NA	2	2812500	NA	NA	3674400	NA	2
7790	Q9JI99	RNS(0.5)LT(0.5)GEEGELVK	1597000	NA	NA	NA	NA	1	NA	NA	3468600	1806400	2	NA	NA	NA	NA	NA	0	1880100	NA	NA	NA	1	NA	1602100	NA	NA	1	NA	NA	NA	NA	0	NA	NA	3634400	NA	NA	1	NA	1738300	NA	1261900	NA	2
7792	Q9JIX8	APVVLQPEQIVS(0.009)EEET(0.99)PPPLLT(0.001)K	766690	NA	NA	NA	NA	1	NA	1565800	NA	1609000	2	NA	NA	NA	NA	NA	0	NA	1165700	1354600	NA	2	733930	NA	NA	NA	1	1420600	NA	NA	1244900	2	NA	NA	2946000	NA	NA	1	NA	796080	1680500	608320	NA	3
7801	Q9JLC8	DSAPTTPT(0.035)S(0.325)PT(0.64)EFLTPGLR	NA	NA	NA	NA	NA	0	NA	1918200	2136000	NA	2	NA	NA	NA	NA	NA	0	NA	NA	NA	NA	0	NA	NA	NA	NA	0	NA	NA	NA	NA	0	NA	NA	NA	NA	NA	0	NA	NA	NA	NA	NA	0
7804	Q9JM14	DTEVFICT(0.025)T(0.975)PLLK	NA	NA	NA	NA	NA	0	NA	554640	804300	524280	3	1144100	NA	NA	NA	NA	1	NA	NA	NA	NA	0	371540	NA	NA	935590	2	NA	749100	NA	NA	1	NA	NA	NA	963800	NA	1	NA	700830	NA	NA	NA	1
7815	Q9QXL2	AHNLQDGQLS(0.138)DT(0.861)GDLGEDIASN	NA	NA	NA	NA	NA	0	NA	NA	3551500	2883000	2	NA	NA	NA	NA	NA	0	NA	NA	NA	NA	0	1443500	NA	NA	NA	1	2449300	NA	NA	NA	1	NA	1377000	NA	NA	NA	1	1289900	2561600	NA	2009100	NA	3
7817	Q9QXS6	MAPT(0.002)PIPT(0.742)RS(0.213)PS(0.039)DS(0.001)S(0.001)T(0.001)ASTPIAEQIER	NA	NA	NA	NA	NA	0	NA	2111000	NA	1181500	2	NA	NA	NA	NA	2191700	1	NA	NA	2272300	NA	1	NA	NA	3883500	1794400	2	3268000	NA	NA	NA	1	3026800	NA	NA	3710600	NA	2	NA	NA	NA	3277700	NA	1
7832	Q9QYB8	SRSPS(0.072)T(0.841)ES(0.087)QLMSK	NA	NA	2719200	NA	NA	1	1953300	1604300	NA	NA	2	NA	NA	NA	NA	NA	0	1497100	2183300	NA	NA	2	NA	1229700	2262800	NA	2	1029400	NA	1305100	507390	3	2523300	NA	NA	897900	NA	2	NA	NA	NA	NA	NA	0
7837	Q9QYC0	KYSDVEVPASVTGHS(0.001)FAS(0.036)DGDS(0.896)GT(0.896)CS(0.171)PLR	3820600	NA	NA	NA	NA	1	7906800	4432500	8905800	2279900	4	NA	3226100	NA	NA	9998100	2	NA	NA	3939100	15305000	2	3822800	NA	21719000	NA	2	31030000	NA	11143000	1391100	3	9539900	NA	37213000	11921000	1850800	4	830710	5454900	5964700	NA	1447100	4
7864	Q9QYR6	QLS(0.027)PES(0.147)LGT(0.826)LQFGELSLGK	NA	NA	NA	81874	NA	1	NA	332050	10971000	857920	3	NA	NA	269480	707990	530190	3	NA	NA	388500	399490	2	NA	NA	NA	NA	0	NA	NA	NA	NA	0	NA	NA	1504600	NA	NA	1	NA	NA	440240	NA	NA	1
7866	Q9QYR6	SSLLLDT(0.981)VT(0.004)S(0.015)IPSSR	NA	NA	NA	NA	NA	0	NA	10911000	18638000	NA	2	2795300	3687400	NA	NA	5847400	3	NA	515800	8159800	3905100	3	1131500	400320	NA	NA	2	NA	NA	10421000	NA	1	3863000	NA	NA	NA	2038600	2	NA	NA	NA	2215500	3492900	2
7869	Q9QYR6	TEATQGLDYVPSAGTIS(0.977)PT(0.928)S(0.057)S(0.038)LEEDK	NA	NA	NA	NA	NA	0	NA	27821000	NA	8782500	2	NA	5369200	NA	NA	NA	1	NA	41821000	NA	NA	1	7448200	1541100	NA	NA	2	6751400	NA	NA	NA	1	6680300	NA	NA	NA	NA	1	NA	NA	NA	NA	NA	0
7895	Q9R1K9	RMS(0.003)PKPELT(0.997)EDQK	NA	NA	NA	NA	1760700	1	2201600	NA	NA	1467700	2	509360	NA	2206700	NA	1682200	3	2321700	1706500	2474100	NA	3	1299700	NA	NA	2015300	2	NA	3241200	1446300	NA	2	1320300	2089900	NA	NA	NA	2	NA	1494500	2507700	NA	NA	2
7899	Q9WTK7	IDS(0.208)T(0.792)EVIYQPR	NA	NA	1952800	NA	NA	1	6058800	2500600	3506300	1906500	4	5585600	NA	NA	NA	NA	1	7127600	8424100	NA	NA	2	8799200	NA	13164000	5069100	3	NA	NA	NA	NA	0	NA	9192000	NA	NA	6853500	2	NA	NA	NA	8001500	5544300	2
7940	Q9Z1D1	GIPLPT(0.006)GDT(0.885)S(0.109)PEPELLPGDPLPPPK	NA	NA	NA	NA	NA	0	5329200	6336400	NA	8575300	3	NA	NA	NA	11825000	NA	1	NA	NA	8369800	NA	1	NA	NA	20502000	NA	1	NA	9498100	NA	NA	1	6759400	939400	13670000	NA	NA	3	682240	NA	NA	NA	NA	1
7941	Q9Z1R2	VGDPPQTLPEEPMEVQGAERT(0.5)S(0.5)PEPQR	NA	NA	NA	NA	NA	0	2454100	NA	2469200	1053800	3	1333600	NA	2620100	NA	1996200	3	1577200	NA	NA	NA	1	NA	NA	NA	1930400	1	3374200	2525700	NA	NA	2	NA	1467100	2515600	1999000	NA	3	1290200	1859300	2002300	NA	1098600	4
7943	Q9Z1W9	T(1)PDIAQR	3210700	NA	NA	NA	NA	1	6143100	3539500	NA	NA	2	2019400	2761300	4405400	NA	4707100	4	3591700	5928100	4600100	4784200	4	3045400	2965500	6761100	4939600	4	9250200	2944300	4004000	NA	3	3398400	NA	5280500	6221000	NA	3	4804900	5303500	NA	4049000	NA	3
7978	P20357	GHDLS(0.002)PLAS(0.003)DILT(0.006)NT(0.005)S(0.01)GS(0.031)MDEGDDY(0.943)LPPTTPAVEK	NA	NA	NA	NA	NA	0	1753700	3979800	NA	NA	2	NA	NA	NA	28436000	NA	1	NA	3540400	NA	9958000	2	NA	NA	NA	2753100	1	NA	2514700	NA	NA	1	NA	569900	6833000	NA	NA	2	NA	NA	NA	NA	NA	0
7991	Q61136	LCDFGSASHVADNDITPY(0.993)LVS(0.007)R	NA	NA	5185500	NA	NA	1	4337200	5870600	2905800	4034800	4	NA	NA	3124600	NA	5512500	2	NA	NA	7102000	NA	1	NA	NA	10016000	5649700	2	11681000	7059000	6897800	3107700	4	6785100	1124700	6570900	NA	NA	3	NA	NA	6244300	NA	NA	1
8002	Q80U40	DHLS(0.104)PDFY(0.895)DES(0.001)ETDPGAEELPAR	NA	NA	NA	NA	NA	0	7875300	NA	NA	7185900	2	NA	NA	8020100	NA	NA	1	NA	6647100	NA	NA	1	NA	NA	NA	5481900	1	NA	6629300	6563700	NA	2	NA	NA	NA	1822400	NA	1	NA	NA	NA	NA	NA	0
8008	Q8BTY2	DKDSDKEDGRES(0.024)PS(0.19)Y(0.765)DT(0.02)PS(0.001)QR	NA	NA	NA	NA	NA	0	NA	NA	1974400	710760	2	NA	NA	NA	NA	NA	0	NA	NA	NA	NA	0	NA	NA	NA	NA	0	NA	NA	NA	NA	0	NA	NA	NA	NA	NA	0	NA	NA	NA	NA	NA	0
8027	Q9QZQ1	IT(0.001)S(0.002)VS(0.004)T(0.004)GNLCT(0.072)EEQS(0.229)PPPRPEAY(0.542)PIPT(0.098)QT(0.017)Y(0.015)T(0.017)R	NA	NA	NA	NA	NA	0	4118900	NA	NA	2751200	2	NA	NA	NA	NA	NA	0	NA	NA	NA	NA	0	NA	NA	NA	NA	0	NA	NA	NA	NA	0	NA	NA	NA	NA	NA	0	NA	NA	NA	NA	NA	0

## Sheet: absent in WTEGCG present in WT
	Leading.proteins	Phospho..STY..Probabilities	WT_NT.1.1	WT_NT.2.1	WT_NT.3.1	WT_NT.4.1	WT_NT.5.1	COUNT.WT	WT_EGCG.2.1	WT_EGCG.3.1	WT_EGCG.4.1	WT_EGCG.5.1	COUNT.WT_EGCG	WT_EGCG_EE.1.1	WT_EGCG_EE.2.1	WT_EGCG_EE.3.1	WT_EGCG_EE.4.1	WT_EGCG_EE.5.1	COUNT.WT_EGCG_EE	WT_EE.1.1	WT_EE.2.1	WT_EE.3.1	WT_EE.5.1	COUNT.WT_EE	TS_NT.1.1	TS_NT.2.1	TS_NT.3.1	TS_NT.4.1	COUNT.TS	TS_EGCG.2.1	TS_EGCG.3.1	TS_EGCG.4.1	TS_EGCG.5.1	COUNT.TS.EGCG	TS_EGCG_EE.1.1	TS_EGCG_EE.2.1	TS_EGCG_EE.3.1	TS_EGCG_EE.4.1	TS_EGCG_EE.5.1	COUNT.TS_EGCG	TS_EE.1.1	TS_EE.2.1	TS_EE.3.1	TS_EE.4.1	TS_EE.5.1	COUNT.TS.EE
200	E9PUL5	HPS(0.789)S(0.211)QLAGPGVEGGEGTQKPR	652700	NA	794330	2016500	NA	3	564420	NA	NA	NA	1	593300	NA	NA	1276200	2049200	3	1020400	1079000	1953100	1547500	4	NA	1014000	2632700	2353900	3	NA	1002900	1250400	771150	3	1184800	1273300	1083300	912610	1215800	5	NA	NA	NA	NA	736040	1
201	E9PUL5	HPS(0.5)S(0.5)QLAGPGVEGGEGTQK	652700	NA	794330	2016500	NA	3	564420	NA	NA	NA	1	593300	NA	NA	1276200	2049200	3	1020400	1079000	1953100	1547500	4	NA	1014000	2632700	2353900	3	NA	1002900	1250400	771150	3	1184800	1273300	1083300	912610	1215800	5	NA	NA	NA	NA	736040	1
341	O35393	GGS(1)LGLGGGGGMGPR	593230	NA	1420600	1371500	NA	3	NA	NA	1218900	NA	1	NA	NA	NA	NA	NA	0	1358700	NA	NA	757700	2	NA	512490	NA	1106200	2	2269000	NA	1864300	1510700	3	1467900	987190	563760	1495700	NA	4	802390	1159500	NA	1157100	611720	4
365	O35691	EAGIVHS(1)DAEK	1121600	3953000	NA	NA	233120	3	805760	NA	NA	NA	1	NA	13312000	NA	79343	471430	3	96116	NA	NA	244090	2	NA	1694400	97349	128300	3	NA	NA	NA	187500	1	1881400	609190	75873	54756	176890	5	223220	NA	70032	142420	60969	4
395	O54774	NAEAVKS(1)PEK	137050	9044500	138000	94979	NA	4	NA	NA	NA	NA	0	NA	18922000	NA	NA	NA	1	NA	NA	NA	NA	0	51491	NA	NA	102730	2	NA	NA	NA	NA	0	161610	NA	NA	NA	NA	1	97441	731110	NA	NA	NA	2
462	O70166	SPSDLSPES(0.002)PVLS(0.023)S(0.975)PPK	NA	1665500	1553100	2657400	NA	3	NA	NA	NA	NA	0	1383100	NA	NA	NA	NA	1	NA	NA	NA	2254700	1	2265800	3540900	NA	NA	2	NA	NA	NA	NA	0	4730500	NA	NA	NA	NA	1	1748700	NA	NA	2730300	3364500	3
549	O88737	GEHSSTLPASTPSYTSGTSPTSLSSLEEDS(0.007)DS(0.064)S(0.673)PS(0.255)R	2067100	NA	2472000	1562900	NA	3	NA	NA	NA	2397200	1	NA	NA	3225200	NA	NA	1	NA	NA	NA	2874600	1	NA	NA	NA	NA	0	5072500	NA	NA	NA	1	NA	1770800	NA	NA	NA	1	1867000	NA	NA	NA	NA	1
592	O88737	SQQQLHS(1)PALS(1)PAHSPAK	4410200	NA	312250	4062000	NA	3	NA	NA	NA	NA	0	NA	NA	NA	2879800	3004100	2	NA	1278300	NA	8049000	2	4030800	NA	30075000	NA	2	14806000	NA	903120	802050	3	2994600	14636000	1841700	4718600	1902200	5	4476600	7588900	954460	2047100	NA	4
639	O89032	AAS(1)QGSESPLLPTQR	751310	NA	461780	1019700	NA	3	NA	NA	469500	NA	1	NA	NA	1624700	NA	1656200	2	1293200	NA	NA	1947200	2	1350700	997920	NA	1483100	3	2579500	NA	NA	NA	1	1449500	2753200	1064700	2056800	1388600	5	1448700	1745100	1645100	1227200	880520	5
683	P08551	KEES(1)AGEEQVAK	13537000	NA	49893000	NA	27802000	3	NA	NA	NA	NA	0	3308700	NA	NA	NA	NA	1	NA	55528000	NA	NA	1	NA	NA	59777000	8183600	2	95279000	41143000	NA	NA	2	NA	NA	NA	NA	7566000	1	NA	20409000	NA	9971700	5199400	3
690	P08553	AEEEGGS(1)EEEGS(1)DRS(0.996)PQES(0.004)K	3191600	NA	172110	NA	106290	3	691580	NA	NA	NA	1	NA	NA	66971	NA	NA	1	NA	NA	69381	120450	2	NA	163910	NA	NA	1	88574	72609	NA	NA	2	872360	283470	NA	NA	96819	3	NA	NA	68087	NA	NA	1
732	P10637	TPPGSGEPPKS(1)GER	141210	NA	75844	2988100	734130	4	140530	NA	NA	NA	1	85205	NA	1175900	2106500	NA	3	NA	96585	802470	NA	2	162820	198660	7680700	108940	4	6021500	NA	NA	882480	2	264530	237880	NA	24845	NA	3	2753800	108340	NA	NA	NA	2
741	P10637	VAVVRT(1)PPKS(0.996)PS(0.004)ASK	168160000	275450	65374000	189030000	89100000	5	NA	97362000	NA	NA	1	182420000	548060	213270000	230750000	183150000	5	NA	NA	230600000	352090000	2	344670000	162020000	440770000	150380000	4	NA	NA	113440000	154400000	2	240450000	NA	137760000	255690000	NA	3	201310000	274290000	299220000	296420000	201270000	5
796	P14873	DENERAS(0.952)LS(0.048)PMDEPVPDS(0.093)ES(0.907)PVEK	NA	NA	5522100	7114800	5125800	3	NA	6198100	NA	NA	1	NA	6131600	10949000	2493600	10451000	4	7823600	NA	12880000	5561100	3	NA	NA	NA	NA	0	NA	7346600	NA	NA	1	7958100	NA	11646000	NA	4574500	3	11376000	NA	10511000	NA	NA	2
819	P14873	EECPRPMS(1)IS(1)PPDFSPK	2556700	NA	NA	1550000	2256500	3	3326900	NA	NA	NA	1	563230	NA	3006400	2750400	2684300	4	4075800	3316700	2978700	4993600	4	2501200	NA	7059400	4147500	3	5197000	2019700	3835200	1530400	4	2716700	2755000	6653800	2739700	1682300	5	1280400	1705400	3392000	1709100	1667800	5
843	P14873	KES(1)KEETPEVTK	2048500	NA	186400	328620	246770	4	NA	168980	NA	NA	1	730800	21602000	NA	208250	431210	4	NA	NA	145100	754790	2	577410	296390	158260	536370	4	262480	NA	191160	43105	3	NA	NA	NA	NA	276250	1	270360	NA	NA	157090	217900	3
1013	P20357	EES(0.013)Y(0.005)ES(0.906)S(0.065)GEHES(0.007)LT(0.002)MES(0.002)LKPDEGK	6268800	NA	NA	8491300	4468500	3	4693200	NA	NA	NA	1	NA	NA	4346800	13367000	3818900	3	NA	5862400	NA	NA	1	NA	4154800	6345500	NA	2	3264500	NA	NA	3222300	2	7572400	5474900	NA	NA	NA	2	8552200	6199700	NA	NA	NA	2
1057	P20357	VSLQDPSALAT(0.011)S(0.989)K	1193200	NA	NA	601760	38728000	3	NA	NA	NA	NA	0	1157600	3422700	1492700	2861600	NA	4	908690	1636400	NA	1960000	3	2586000	604840	NA	NA	2	1873500	NA	NA	NA	1	NA	4438900	1015400	NA	27718000	3	1223600	2499900	NA	2410900	NA	3
1130	P27671	FS(0.004)S(0.996)PPPLAIGTSSPSR	1880500	NA	1388400	1431400	1388000	4	NA	1790600	NA	NA	1	NA	NA	1705100	2156600	1372500	3	1979100	NA	1902400	2041800	3	1115700	1297200	NA	2067100	3	NA	1867300	NA	NA	1	2365200	NA	1937700	NA	NA	2	1120600	1420100	2421300	NA	1107200	4
1145	P28652	NSSAITS(1)PK	277840	43188000	NA	371250	144810	4	NA	157800	NA	NA	1	NA	18024000	388230	399420	191640	4	NA	NA	123020	279440	2	NA	458850	336510	340530	3	1114600	151090	383500	190380	4	982460	672460	337930	227270	178750	5	NA	481330	514320	NA	128960	3
1152	P28661	LT(0.046)RES(0.894)GT(0.061)DFPIPAVPPGTDPETEK	NA	NA	2826600	6008600	3567200	3	NA	NA	NA	NA	0	7414800	5025000	NA	7696600	NA	3	NA	11063000	NA	9250000	2	NA	NA	6470100	NA	1	NA	3310900	NA	NA	1	5709700	NA	NA	7086500	NA	2	NA	NA	10917000	6476100	6702300	3
1224	P39053	S(0.993)PT(0.007)SSPTPQR	151780	1585500	NA	36927	NA	3	NA	NA	54085	NA	1	NA	19762000	NA	NA	79055	2	NA	41446	NA	453100	2	358660	NA	356230	NA	2	455500	NA	NA	63007	2	86783	NA	74299	112180	311370	4	38794	139010	87948	NA	NA	3
1255	P42859	S(1)GEEEDSGSAAQLGMCNR	1279600	NA	1330800	797760	1783100	4	NA	NA	1942400	NA	1	NA	NA	2172100	NA	1584700	2	1952800	NA	2340000	1423100	3	NA	1143300	NA	1713100	2	1744000	1692600	NA	NA	2	NA	NA	2587700	1781800	NA	2	1188000	NA	2131600	NA	NA	2
1374	P54227	S(1)HEAEVLK	1265700	6532300	NA	325600	173720	4	NA	NA	NA	NA	0	1061600	26307000	NA	NA	853440	3	445100	NA	317320	1047700	3	NA	NA	232270	556800	2	466130	NA	283840	281300	3	518150	NA	322770	NA	666650	3	NA	NA	416610	211730	NA	2
1377	P54310	S(0.666)VS(0.334)EAALAQPEGLLGTDTLK	959670	NA	NA	189690	725930	3	1246900	NA	NA	NA	1	NA	1434500	1253500	1786600	1203100	4	764260	NA	NA	368010	2	818640	NA	NA	928160	2	1618400	NA	NA	2086500	2	NA	469200	NA	2415300	1732800	3	321890	894330	1266700	1322100	2050000	5
1406	P56695	GIT(0.01)S(0.99)ENEAEVK	2132300	NA	2130500	1856700	1792700	4	NA	NA	NA	1310200	1	NA	NA	NA	1675100	2005000	2	1747200	NA	NA	2011600	2	NA	NA	NA	1083900	1	1666500	1853100	1515800	NA	3	1298900	1061300	1097200	NA	NA	3	1062100	1451600	NA	876700	1177900	4
1422	P58871	GEGVS(0.026)QVGPGT(0.974)PPAPES(1)PRK	5668900	NA	5912600	3500600	3350500	4	NA	5232700	NA	NA	1	NA	NA	11122000	NA	7350500	2	4245800	10126000	11497000	8080500	4	6453600	NA	NA	NA	1	13545000	7098200	NA	5704000	3	5748800	6786300	8051500	7848400	5034500	5	NA	8523600	7896400	6800600	3536100	4
1484	P60469	SAAAGALGS(1)PGLPLRK	722460	NA	804930	1315600	NA	3	NA	775530	NA	NA	1	NA	NA	NA	NA	NA	0	NA	964800	NA	1357900	2	2288100	NA	3283900	NA	2	1948400	NA	NA	763950	2	816870	1783400	627580	1661900	1502300	5	875530	1809000	1786900	800910	850520	5
1576	P70206	TAS(0.001)S(0.998)PDS(0.001)LR	3633700	NA	1339300	2758300	NA	3	NA	NA	NA	327720	1	NA	NA	3816900	NA	711310	2	NA	NA	NA	NA	0	NA	NA	NA	2468600	1	6157300	2004400	NA	NA	2	3195700	3193900	1374500	NA	NA	3	2627600	3074800	1438100	721400	NA	4
1599	P70302	LPDS(1)PALAK	670390	NA	NA	1003400	1386100	3	NA	NA	NA	NA	0	354180	NA	NA	NA	NA	1	NA	NA	NA	1228100	1	1938700	NA	NA	NA	1	2051100	NA	NA	NA	1	NA	2500500	NA	NA	NA	1	NA	1983100	NA	NA	NA	1
1639	P70429	VQRPEDAS(0.002)GGS(0.052)S(0.936)PS(0.009)GT(0.001)SK	353000	NA	151830	622440	NA	3	NA	NA	NA	NA	0	110930	NA	NA	NA	NA	1	NA	NA	NA	NA	0	473320	NA	NA	432900	2	NA	NA	NA	NA	0	598260	NA	NA	NA	NA	1	673170	NA	NA	NA	NA	1
1704	P97412	S(0.005)T(0.005)ANHDS(0.015)ES(0.974)PVHSPSAHR	5374100	NA	NA	622590	45115	3	872480	NA	NA	NA	1	300900	NA	NA	NA	NA	1	NA	NA	NA	NA	0	859030	582160	NA	63898	3	NA	NA	NA	NA	0	4738800	1781800	NA	NA	NA	2	330550	NA	NA	NA	NA	1
1716	P97441	DPVPQS(0.978)GLS(0.022)PER	NA	NA	1835000	948640	1170700	3	NA	1375100	NA	NA	1	NA	NA	2023000	2229300	NA	2	1260100	NA	2754700	1730900	3	1142500	1157000	NA	2055800	3	2143500	1622200	NA	NA	2	1376300	NA	NA	NA	734620	2	NA	NA	1784700	943770	NA	2
1748	P97820	TTS(0.017)RS(0.983)PVLSR	NA	NA	299110	3796700	100300	3	NA	NA	NA	NA	0	NA	NA	NA	NA	216300	1	NA	NA	NA	117790	1	5415900	NA	NA	1485500	2	NA	NA	NA	NA	0	8991800	12635000	NA	NA	NA	2	NA	NA	64334	NA	NA	1
1802	Q02053	IHVS(1)DQELQSANASVDDSRLEELK	1080800	NA	3762600	NA	2331300	3	NA	2518900	NA	NA	1	1522900	NA	NA	2058400	3554300	3	NA	NA	3790300	6551300	2	1345400	NA	5387200	2249600	3	5545700	3420500	NA	NA	2	3173000	NA	6891700	7629500	NA	3	NA	2945400	NA	1760600	3675500	3
1833	Q03717	S(0.008)S(0.008)S(0.008)S(0.977)PQHLNVQQLQDMYSK	867600	NA	1612800	803530	NA	3	NA	NA	3202000	NA	1	NA	NA	NA	NA	2958300	1	NA	NA	NA	NA	0	NA	NA	NA	NA	0	NA	NA	NA	2349300	1	NA	NA	3073500	2081500	NA	2	866450	NA	2971400	NA	NA	2
1887	Q0KL02	S(0.008)ADAGS(0.008)QKDS(0.87)DDS(0.114)AATPQDETIEER	2231200	NA	1960900	1307600	NA	3	NA	NA	2407400	NA	1	NA	NA	NA	NA	NA	0	NA	4126800	NA	NA	1	NA	NA	NA	NA	0	NA	NA	NA	1945400	1	NA	NA	NA	1926100	NA	1	NA	1623500	NA	NA	NA	1
1889	Q0KL02	LQRPLT(0.012)PGS(0.116)S(0.156)DS(0.689)LT(0.021)AS(0.003)ANYS(0.002)K	708220	NA	1339300	NA	1031900	3	NA	NA	NA	NA	0	NA	NA	NA	NA	NA	0	NA	NA	1331600	1344800	2	NA	NA	NA	NA	0	1989600	NA	NA	NA	1	896600	NA	NA	1233900	NA	2	NA	NA	NA	NA	NA	0
1905	Q0PHV7	S(0.001)QS(0.998)ET(0.001)SLLGR	947360	NA	804200	1300200	NA	3	NA	NA	NA	NA	0	NA	NA	NA	NA	NA	0	NA	NA	NA	NA	0	NA	882370	NA	NA	1	2098000	NA	NA	NA	1	1431300	1308100	1634500	1092500	633650	5	953240	NA	1463800	NA	NA	2
1927	Q148V7	DSEDNRQS(1)PAVNSSDQEK	591430	NA	325780	439890	NA	3	303610	NA	NA	NA	1	NA	NA	1009300	NA	NA	1	492940	1178800	NA	NA	2	476780	NA	NA	536640	2	1475800	NA	NA	NA	1	714030	878540	NA	NA	NA	2	786360	356530	NA	NA	NA	2
2046	Q3UDW8	LINS(0.001)ELGS(0.995)PS(0.004)R	1444200	NA	1985500	3033500	NA	3	NA	NA	2192600	NA	1	2241400	NA	2330700	NA	NA	2	1653100	NA	1704300	NA	2	2395000	NA	NA	1927100	2	NA	2463800	NA	NA	1	2620600	NA	NA	1937200	NA	2	NA	NA	NA	NA	NA	0
2049	Q3UE31	NNRPAFFS(0.017)PS(0.983)LK	897330	NA	NA	618320	822830	3	NA	NA	996080	NA	1	NA	NA	1018700	1012400	938520	3	609840	NA	1112000	1175400	3	NA	NA	NA	990860	1	1746900	834910	NA	NA	2	NA	656510	1834000	1507800	501190	4	606590	NA	NA	1048400	618010	3
2109	Q3UHJ0	EQGSSGLGS(0.003)GS(0.073)S(0.918)GGGGS(0.003)S(0.001)SGLGSGYIGR	NA	NA	3935500	4179300	3944500	3	NA	2618700	NA	NA	1	1113600	NA	NA	4094100	NA	2	NA	NA	NA	4896200	1	2317300	NA	9502800	NA	2	10801000	NA	NA	NA	1	4277000	7938600	3631200	6253100	1419900	5	5866700	4630200	3887900	NA	1189400	4
2124	Q3UHJ0	VGS(0.001)LT(0.005)PPS(0.121)S(0.873)PK	692210	4909800	27696000	NA	27644000	4	NA	NA	NA	25320000	1	NA	NA	NA	NA	NA	0	NA	NA	7082400	53263000	2	NA	NA	87132000	33724000	2	NA	NA	42076000	31793000	2	7009300	NA	NA	NA	42319000	2	NA	4485400	NA	NA	NA	1
2131	Q3UHL1	SDDIAS(1)ADR	4679700	NA	2507500	2150100	NA	3	NA	608150	NA	NA	1	1631400	NA	4030300	NA	NA	2	724230	NA	NA	NA	1	2653400	2470400	NA	1984600	3	4931900	455670	NA	NA	2	NA	NA	NA	NA	NA	0	NA	2566100	NA	NA	NA	1
2148	Q3UKC1	LEGQS(1)PQQVSR	461960	NA	638330	638310	NA	3	NA	NA	509020	NA	1	NA	1260100	NA	1087100	470700	3	818310	NA	1065900	826940	3	807690	522810	1319000	NA	3	NA	764300	NA	NA	1	NA	NA	630310	772660	419660	3	NA	888390	NA	777220	NA	2
2212	Q3UTQ8	LLDRS(0.996)PS(0.004)R	NA	NA	713600	12264000	98690	3	14130000	NA	NA	NA	1	NA	NA	NA	88696	279580	2	NA	NA	NA	96576	1	23515000	8395800	NA	2883900	3	1279400	NA	295370	NA	2	NA	NA	NA	NA	NA	0	9444700	676150	NA	190180	NA	3
2214	Q3UU96	SMS(0.997)AS(0.002)S(0.002)GLSAR	546070	NA	404640	952880	NA	3	NA	NA	NA	NA	0	NA	NA	1132400	NA	NA	1	NA	NA	NA	1257200	1	NA	NA	1122700	NA	1	1744400	NA	NA	NA	1	1054300	1508000	NA	1041800	NA	3	807000	1214800	1243700	1060300	845960	5
2239	Q3V0G7	GASAHT(0.003)S(0.996)PQT(1)PPAR	1083700	1238400	1016500	1341100	NA	4	2018300	NA	NA	NA	1	649060	3454400	1248300	NA	NA	3	879620	2580000	93475	NA	3	1127000	1457400	NA	1318700	3	1583800	NA	NA	NA	1	1302400	1201400	NA	NA	104210	3	1228700	144560	NA	NA	NA	2
2255	Q3V3V9	PLPPY(0.021)PT(0.026)EPS(0.478)S(0.478)PERS(0.995)PPS(0.002)PATDQR	1629600	NA	3188900	4710400	NA	3	NA	5916300	NA	NA	1	1986800	9448800	5455400	4013400	4997200	5	3878200	7261100	5735700	NA	3	1355600	NA	3467700	5071700	3	10107000	4367600	7215600	3823800	4	3690400	2850400	6262000	1978500	3124100	5	NA	4631400	5465800	4537500	3344600	4
2312	Q52KI8	HRPS(0.999)S(0.998)PAT(0.003)PPPK	335310	1587700	56855	197930	NA	4	NA	NA	NA	NA	0	189420	6886700	51076	NA	NA	3	442950	128970	NA	NA	2	212180	NA	NA	230210	2	NA	NA	NA	NA	0	1097800	NA	NA	NA	NA	1	231020	90148	NA	NA	NA	2
2346	Q56A08	AGRES(0.094)PPPS(0.906)APSMAPISFGFTR	NA	NA	1532700	152070	1289700	3	NA	NA	2704900	NA	1	NA	NA	NA	2091300	1734000	2	538000	2136300	NA	2080600	3	NA	NA	NA	1399200	1	3095700	NA	NA	NA	1	NA	NA	NA	2286700	763860	2	NA	1160000	2117200	NA	1503700	3
2431	Q5PR69	AWS(1)DCPQIIK	1213100	NA	1157400	1989900	NA	3	NA	NA	NA	43206	1	1887000	NA	1536500	NA	NA	2	NA	2836600	NA	NA	1	NA	1809500	NA	1454500	2	1430400	974060	NA	NA	2	1467300	NA	740900	1333500	NA	3	1652800	1551900	NA	NA	1464900	3
2433	Q5PR69	ESSDNQPPS(0.018)PS(0.982)LPEELK	2028500	NA	NA	2336400	2257200	3	NA	NA	4588500	NA	1	1165800	NA	3225200	2757200	NA	3	3768000	NA	NA	NA	1	1746800	NA	5075700	2847800	3	4378900	NA	NA	NA	1	2554100	NA	NA	2925400	NA	2	3460700	1546400	NA	NA	1497100	3
2434	Q5PR69	ETAQT(0.008)DS(0.991)PQPQER	280380	473990	88268	163500	NA	4	NA	NA	NA	NA	0	NA	NA	155500	NA	NA	1	NA	NA	NA	NA	0	393930	NA	NA	NA	1	NA	NA	NA	NA	0	396750	323690	NA	NA	NA	2	267130	NA	NA	NA	NA	1
2478	Q5SU73	VT(0.001)GS(0.999)PAEEDEEETK	1582600	1223500	NA	1510500	NA	3	2276500	NA	NA	NA	1	1705300	NA	NA	NA	NA	1	2131000	1458300	NA	2294900	3	2220100	1459200	NA	1056000	3	1881600	NA	689610	NA	2	NA	NA	NA	1047800	1530300	2	NA	NA	2962100	2258400	2438600	3
2482	Q5SVL6	S(0.005)ET(0.01)S(0.858)S(0.127)NPS(0.125)S(0.875)PEICPNK	3461100	NA	955250	2161800	941310	4	NA	NA	5212000	NA	1	NA	9288600	NA	1548400	4480800	3	NA	NA	NA	4604500	1	NA	NA	NA	NA	0	8327800	NA	NA	NA	1	4225200	NA	1458400	4885500	NA	3	3516500	2455500	2921600	1848200	NA	4
2536	Q60598	KQT(1)PPAS(1)PS(1)PQPIEDRPPSSPIYEDAAPFK	3277900	NA	NA	2910300	1636300	3	NA	NA	NA	NA	0	NA	2833000	NA	NA	NA	1	NA	NA	NA	2554800	1	33590000	NA	4435600	NA	2	5669800	NA	NA	4238900	2	5367800	NA	2614900	3063500	NA	3	NA	13690000	3702900	9775000	5606700	4
2539	Q60598	PPS(0.005)S(0.995)PIYEDAAPFK	7580700	NA	2660700	920110	NA	3	NA	NA	3941800	NA	1	4046900	13564000	7193700	14650000	8039700	5	4848800	11003000	NA	NA	2	17411000	536810	26726000	6259300	4	20856000	26382000	5125500	4238900	4	NA	811400	NA	NA	10677000	2	530170	13690000	10898000	9775000	NA	4
2547	Q60610	T(0.001)ES(0.999)LPSAQQYVPFGGK	2442500	1282000	1865100	1711700	1308200	5	NA	NA	NA	847310	1	NA	NA	578900	NA	3264600	2	816180	4742600	1536000	5721600	4	NA	768660	10633000	NA	2	8618200	NA	4460600	3930900	3	4860100	4441900	4095600	5213300	2231600	5	3750600	NA	NA	4352600	1835900	3
2549	Q60668	IDASKNEEDEGHS(0.747)NS(0.345)S(0.908)PR	938770	NA	287410	481310	NA	3	1106600	NA	NA	NA	1	167450	NA	NA	NA	NA	1	664160	1875700	NA	NA	2	738750	1044300	NA	662950	3	2575800	NA	NA	NA	1	2001900	894560	NA	NA	NA	2	1131700	162120	NA	NA	NA	2
2690	Q61361	ELET(0.01)PS(0.99)EEK	NA	20355000	NA	26668000	32246000	3	NA	NA	NA	30990000	1	19166000	NA	NA	NA	NA	1	38499000	NA	37985000	35478000	3	30091000	NA	NA	NA	1	NA	42116000	NA	NA	1	31213000	NA	44670000	NA	24863000	3	30793000	NA	NA	NA	NA	1
2735	Q61699	NIQQDNSEAGTQPQVQTDGQQT(0.001)SQS(0.001)PPS(0.969)PELT(0.016)S(0.006)EES(0.006)K	NA	6815700	11546000	NA	9207100	3	NA	NA	NA	12287000	1	NA	NA	15323000	6507900	NA	2	NA	NA	NA	12253000	1	4898300	NA	NA	NA	1	19440000	16206000	NA	8232900	3	8771900	8553600	14704000	NA	NA	3	NA	11730000	10446000	9274900	NA	3
2746	Q61845	MAT(1)S(1)DVKPKS(0.181)IS(0.819)R	3379600	1493700	NA	3629300	NA	3	NA	NA	NA	NA	0	NA	24652000	NA	1720200	NA	2	NA	NA	24380000	664500	2	NA	NA	14651000	3161800	2	NA	39751000	NA	NA	1	NA	2492000	1590400	24898000	NA	3	1170800	NA	36139000	2392000	47406000	4
2767	Q62108	RVHS(0.08)DS(0.911)ET(0.009)DDIGFIPSK	1601600	NA	1999200	2501100	NA	3	5099000	NA	NA	NA	1	NA	NA	NA	NA	1516900	1	NA	4856100	925160	2716700	3	NA	1318700	NA	NA	1	NA	NA	NA	2147000	1	NA	NA	3319500	3104200	NA	2	NA	1875100	NA	NA	NA	1
2775	Q62172	TPS(0.091)S(0.908)EEISPTK	NA	1600100	1119100	1859400	NA	3	NA	NA	NA	NA	0	NA	NA	NA	1941400	2008700	2	NA	NA	NA	2058300	1	NA	NA	3513800	NA	1	NA	1636000	NA	NA	1	1901200	NA	NA	NA	NA	1	1897800	NA	2528100	NA	1369900	3
2796	Q62261	HDTS(0.001)AS(0.996)T(0.027)QS(0.969)T(0.007)PASSR	NA	2472300	NA	126500	285270	3	132980	NA	NA	NA	1	NA	7110300	NA	63683	NA	2	NA	NA	NA	405370	1	175270	93889	NA	NA	2	NA	NA	NA	NA	0	944490	297710	NA	NA	NA	2	NA	138400	222620	72036	NA	3
2884	Q64322	GPT(0.007)S(0.988)PS(0.005)TPR	3373300	8957900	1365800	1955600	79826	5	5213800	NA	NA	NA	1	1834100	NA	1276300	NA	150600	3	NA	893360	NA	NA	1	4242200	4651100	NA	1891000	3	753830	NA	182450	NA	2	5857800	4116000	NA	62325	NA	3	2715900	186870	NA	NA	NA	2
2902	Q65Z40	RT(0.002)ES(0.927)PS(0.069)ES(0.001)CPVK	418630	NA	543350	253370	NA	3	NA	NA	NA	NA	0	NA	NA	NA	NA	NA	0	NA	799150	NA	NA	1	NA	NA	NA	368660	1	476130	NA	NA	NA	1	NA	542350	NA	207500	100280	3	457200	NA	NA	NA	NA	1
2962	Q68FH0	GLYPGS(0.062)S(0.062)KPS(0.853)PIY(0.023)IS(0.013)S(0.013)Y(0.011)S(0.576)S(0.387)PAR	NA	NA	1875900	908730	1827900	3	NA	NA	2354300	NA	1	585160	NA	NA	1479600	NA	2	NA	NA	NA	2025400	1	NA	NA	NA	NA	0	NA	NA	NA	NA	0	NA	NA	NA	NA	NA	0	NA	NA	2090900	1853300	NA	2
3073	Q6IEE6	DQTEDPAS(0.006)S(0.916)PT(0.062)S(0.016)K	928970	802890	668430	462220	NA	4	552650	NA	NA	NA	1	NA	1214800	856990	NA	NA	2	NA	1222900	176670	NA	2	507070	NA	NA	473730	2	NA	156530	NA	NA	1	731840	563990	NA	NA	NA	2	673240	455100	NA	NA	192530	3
3150	Q6P9K8	S(0.814)VS(0.182)ES(0.004)SPGDSPVKPPEGSSGAAR	2207200	NA	3341100	3443500	1567000	4	NA	2221700	NA	NA	1	1834300	NA	1900100	3554900	3102400	4	2203600	NA	NA	3985500	2	NA	NA	6354200	2123700	2	5624600	NA	NA	NA	1	NA	5685800	3628400	NA	2427800	3	4011000	NA	3794800	3951300	2170900	4
3162	Q6P9R1	RVS(0.977)GS(0.023)ATPNSEAPR	354920	NA	370060	260410	NA	3	NA	NA	NA	NA	0	125860	NA	331620	NA	NA	2	259430	NA	NA	NA	1	306910	407910	NA	289280	3	245700	NA	NA	NA	1	427730	341190	NA	NA	NA	2	341290	279900	NA	NA	NA	2
3247	Q6PFD5	S(0.001)HS(0.999)LEAPGK	858530	1677100	NA	807160	NA	3	253470	NA	NA	NA	1	535050	6969900	NA	68681	NA	3	NA	NA	NA	NA	0	NA	NA	NA	369930	1	NA	NA	NA	100860	1	2146300	NA	NA	NA	NA	1	NA	NA	NA	NA	NA	0
3249	Q6PFR5	SDVEENNFEGRES(1)R	1016600	NA	733050	956270	NA	3	NA	NA	1244600	NA	1	NA	NA	NA	NA	NA	0	1224700	NA	NA	1434600	2	1015500	736550	NA	870450	3	NA	NA	NA	NA	0	1180600	NA	1461400	NA	NA	2	881480	NA	NA	NA	NA	1
3292	Q6WQJ1	LLS(1)PVAAASAAR	924870	NA	NA	809460	870690	3	864240	NA	NA	NA	1	1158700	NA	1070500	1494700	1072900	4	NA	1070900	1159300	1659300	3	2000000	398980	NA	496150	3	1954100	NA	NA	529470	2	1110800	1993100	992090	1411300	1340200	5	619240	1511700	1088700	1817900	1362300	5
3293	Q6WQJ1	TSTPT(0.002)GHGAS(0.993)PT(0.003)K	124540	4736800	79111	180020	NA	4	NA	NA	NA	NA	0	125380	NA	NA	16157	178290	3	NA	245480	70743	385550	3	81707	342810	65999	114530	4	1032600	77446	117490	162570	4	161790	77195	324700	224680	NA	4	86888	163110	37687	134850	NA	4
3314	Q6ZPE2	LGLGTLS(0.001)S(0.004)S(0.986)LS(0.01)R	6025300	NA	4736900	4326200	NA	3	NA	NA	NA	NA	0	6699800	5715400	NA	NA	7438600	3	NA	8846400	NA	9515500	2	6076300	2800700	15379000	5942400	4	13420000	NA	7089500	3254200	3	NA	6045300	NA	12022000	NA	2	3732900	8479800	NA	8305700	6155000	4
3333	Q6ZQ38	VIRPLDQPS(0.994)S(0.006)FDATPYIK	1879100	NA	3386600	902490	2052100	4	NA	NA	NA	2142400	1	NA	NA	2067600	2272200	3374400	3	1326600	4754100	NA	2317400	3	NA	NA	NA	2420200	1	5075600	3021400	NA	1845700	3	NA	1263600	NA	2712300	NA	2	893540	2364600	3003900	1987600	2086400	5
3336	Q6ZQ58	ESPRPPAAAEAPAGS(1)DGEDGGR	9196900	NA	12841000	9648700	12840000	4	NA	14789000	NA	NA	1	NA	7111300	20160000	12618000	NA	3	11688000	18566000	20356000	9954100	4	NA	NA	23624000	13693000	2	20157000	21940000	14909000	NA	3	11089000	11391000	16504000	NA	NA	3	11409000	10043000	13678000	NA	NA	3
3394	Q7TNV0	NKEES(1)S(1)EDEEKES(1)EEEQPPKK	546750	NA	220510	335360	NA	3	NA	NA	NA	NA	0	NA	738330	164580	NA	NA	2	5652400	1653900	NA	NA	2	NA	NA	NA	NA	0	1040200	NA	NA	NA	1	498730	491400	NA	NA	NA	2	549210	1233300	NA	NA	NA	2
3395	Q7TNV0	NKEES(1)S(1)EDEEKES(1)EEEQPPKK	546750	NA	220510	335360	NA	3	NA	NA	NA	NA	0	NA	NA	1024100	NA	NA	1	2408900	NA	526290	NA	2	NA	NA	NA	NA	0	1040200	NA	NA	NA	1	498730	491400	NA	NA	NA	2	549210	410180	NA	NA	NA	2
3409	Q7TQD2	APVIS(0.985)GVT(0.015)K	673680	NA	NA	1292000	744330	3	NA	1582200	NA	NA	1	707300	NA	1423100	NA	NA	2	NA	NA	NA	1199700	1	NA	NA	NA	NA	0	NA	1435600	NA	NA	1	NA	NA	NA	NA	NA	0	503800	NA	1987200	NA	NA	2
3415	Q7TQF7	AFSIQGAPS(0.996)DS(0.004)GPLR	NA	3006500	7981000	9381300	7896800	4	13098000	NA	NA	NA	1	NA	11320000	17534000	NA	NA	2	NA	18499000	15513000	12071000	3	10170000	4243200	25614000	NA	3	20196000	NA	NA	8999500	2	NA	NA	12917000	NA	9245600	2	9247900	NA	11416000	NA	9121400	3
3418	Q7TQF7	T(0.272)PS(0.728)PPEEPS(0.977)PLPS(0.697)PT(0.308)AS(0.017)PNHTLAPASPAPVRPR	142060000	NA	NA	13826000	153910000	3	NA	NA	NA	NA	0	72389000	2573500	NA	NA	141590000	3	NA	11050000	NA	NA	1	NA	NA	28880000	NA	1	NA	NA	7007000	NA	1	NA	NA	NA	NA	NA	0	NA	NA	158180000	NA	NA	1
3437	Q7TSC1	LISGPLS(1)PMSR	1767300	NA	1029000	2061800	NA	3	NA	NA	1403200	NA	1	NA	NA	NA	2361300	NA	1	NA	NA	NA	NA	0	NA	1243800	1928900	1212100	3	NA	NA	NA	NA	0	1956200	NA	905500	1165600	NA	3	1523200	NA	NA	NA	NA	1
3441	Q7TSF4	EGTDQQDPIGS(1)PVTPAR	1010400	NA	927180	992880	NA	3	NA	NA	NA	NA	0	NA	NA	NA	NA	972590	1	NA	NA	NA	NA	0	NA	NA	NA	NA	0	1741700	NA	NA	NA	1	NA	NA	NA	1232400	674510	2	870880	1319400	NA	NA	NA	2
3537	Q80TZ3	PQTLDPFADLGTLGSSSFASKPTTPTGLGGGFPPLS(0.707)S(0.291)PQK	498260	NA	736710	712240	NA	3	NA	NA	NA	NA	0	518620	NA	NA	NA	NA	1	NA	NA	624960	710860	2	NA	NA	NA	NA	0	NA	NA	NA	NA	0	614850	717200	NA	NA	NA	2	575380	NA	NA	NA	787840	2
3557	Q80U28	LAS(0.998)DS(0.002)DAESDSR	1650400	485070	1848400	666920	NA	4	NA	NA	1249100	NA	1	NA	NA	NA	150640	NA	1	761080	NA	NA	NA	1	NA	NA	NA	NA	0	2561000	1907700	NA	NA	2	NA	306760	569830	NA	716370	3	1811500	1211500	265120	NA	NA	3
3558	Q80U28	LAS(0.001)DS(0.999)DAESDSR	NA	422130	300380	501390	NA	3	NA	784820	NA	NA	1	NA	NA	784540	NA	NA	1	NA	NA	1038200	NA	1	NA	517100	649000	NA	2	1098200	NA	613300	NA	2	698990	879340	NA	NA	NA	2	692040	374490	NA	NA	NA	2
3624	Q80VC9	RSPGPGPSPT(0.006)PRS(0.994)PK	718290	NA	254770	1017200	NA	3	2439800	NA	NA	NA	1	501210	NA	NA	NA	NA	1	NA	251060	NA	NA	1	NA	989990	NA	474100	2	312150	NA	69790	NA	2	787780	1482100	NA	NA	NA	2	1059400	NA	NA	NA	NA	1
3688	Q80XP9	EGETTVNTET(0.006)S(0.006)S(0.987)PK	NA	1202900	1899400	1507200	NA	3	NA	NA	NA	NA	0	NA	NA	NA	NA	NA	0	NA	NA	2386000	NA	1	NA	1459600	NA	NA	1	NA	NA	NA	1292800	1	1890100	NA	NA	NA	753020	2	NA	NA	NA	NA	NA	0
3729	Q80YA9	S(0.846)NS(0.154)PAHYSLLPSLQMDALR	783790	NA	3700100	415160	NA	3	1627900	NA	NA	NA	1	884960	NA	NA	5443000	5452700	3	713380	NA	NA	NA	1	NA	NA	21278000	NA	1	16102000	NA	941480	NA	2	1733500	NA	4980100	NA	NA	2	NA	NA	6708200	NA	NA	1
3802	Q812A2	S(0.108)S(0.108)S(0.731)S(0.027)S(0.008)S(0.013)S(0.003)GVGS(0.001)PAVTPTEK	1809800	3422500	NA	1566100	NA	3	NA	3673200	NA	NA	1	NA	NA	NA	NA	430170	1	NA	NA	NA	1689700	1	1606900	NA	1316700	NA	2	NA	NA	NA	NA	0	1657800	NA	6324700	NA	NA	2	1154500	NA	NA	NA	NA	1
3818	Q8BG05	S(0.033)S(0.033)GS(0.934)PYGGGYGSGGGSGGYGSR	4997500	6585900	13946000	NA	NA	3	NA	NA	NA	481560	1	1249900	NA	NA	3160600	7673300	3	NA	NA	NA	13025000	1	NA	NA	NA	NA	0	13963000	435500	NA	13700000	3	NA	12181000	19850000	10579000	NA	3	14226000	8148100	NA	NA	NA	2
3825	Q8BG67	LGPPS(0.169)S(0.682)PS(0.149)AADKEENPAVLAESCFR	2436700	1828100	NA	NA	1932300	3	NA	1807800	NA	NA	1	1658000	NA	2261100	1630800	1256200	4	2673400	2328000	2571500	2197600	4	1935000	NA	2254000	1412900	3	NA	1418600	575120	NA	2	NA	NA	2422500	NA	1841400	2	NA	NA	2146400	1988300	NA	2
3837	Q8BGD9	SLENETLNKEEDCHS(0.001)PT(0.07)S(0.928)KPPKPDQPLK	NA	4290200	35372000	20955000	NA	3	NA	12007000	NA	NA	1	669460	12868000	NA	6517400	NA	3	NA	NA	27635000	NA	1	3312700	NA	63206000	NA	2	NA	14622000	NA	NA	1	NA	NA	NA	NA	NA	0	NA	NA	NA	NA	NA	0
3852	Q8BGT8	LDHALS(0.996)S(0.315)PS(0.254)S(0.434)PCEEIK	2593700	NA	770290	949950	NA	3	NA	NA	2070600	NA	1	NA	4722000	1337100	NA	2693100	3	3245000	NA	NA	6038300	2	2484900	NA	2751100	2394900	3	8419900	NA	NA	985140	2	2475900	3136600	2557500	5163100	NA	4	3583500	4123000	1545200	3594200	1365100	5
3856	Q8BGT8	NLS(1)LEAIQLCDR	1056300	NA	1727900	269660	NA	3	NA	1836200	NA	NA	1	812930	2410300	2346500	1541200	2287500	5	1841700	NA	4443700	6582600	3	1488000	174700	5258500	NA	3	5482200	2653500	NA	2543600	3	1792200	740690	3864400	NA	NA	3	630580	3010200	4689600	2365100	3229400	5
3895	Q8BIE6	SVDIS(0.949)PT(0.05)R	4312600	2660200	3216500	4035200	NA	4	NA	NA	NA	NA	0	3521500	NA	5403300	4612300	469070	4	NA	NA	5948900	NA	1	NA	NA	5204400	3840200	2	NA	5958300	4537200	3706100	3	4703000	530010	NA	NA	NA	2	4298800	5048700	NA	NA	NA	2
3914	Q8BJH1	ASSVNSPLGNKPQT(0.019)LS(0.79)PS(0.191)HR	5490000	NA	NA	7499700	4202300	3	6852700	NA	NA	NA	1	NA	NA	4323600	7553900	NA	2	4019700	11390000	3701100	11068000	4	4392000	NA	NA	4488900	2	NA	3855700	10972000	9920300	3	NA	NA	NA	NA	NA	0	10132000	NA	NA	8863900	NA	2
3984	Q8BNW9	S(0.864)GS(0.136)RPQS(0.986)PS(0.014)GDAESR	5419400	5780100	2982500	NA	NA	3	5214800	NA	NA	NA	1	1347600	9613600	1242200	NA	82247	4	961670	7209000	78397	46266	4	5662800	3664400	NA	1252700	3	7560200	40177	NA	NA	2	4444100	NA	NA	61064	NA	2	NA	1340800	NA	NA	306790	2
3992	Q8BPN8	LDHELS(0.02)LDRES(0.956)EAGT(0.01)GS(0.01)S(0.01)EHEDGEREGS(0.994)PR	6508300	NA	10702000	NA	6880200	3	NA	NA	NA	NA	0	10072000	NA	NA	NA	NA	1	NA	NA	11593000	NA	1	14712000	NA	NA	NA	1	NA	21225000	NA	NA	1	NA	NA	NA	NA	5359500	1	NA	NA	NA	11520000	18479000	2
4028	Q8BRT1	RAQT(0.003)GS(0.997)AGADPTADVSGQS	776660	1040600	NA	903470	NA	3	NA	900560	NA	NA	1	NA	NA	NA	NA	1013800	1	1470000	NA	NA	1055300	2	NA	2098700	NA	1280300	2	984800	NA	NA	NA	1	1213200	NA	1685600	1297900	NA	3	1103100	1105600	NA	NA	NA	2
4069	Q8BTI8	HSLS(0.875)GS(0.03)S(0.095)PGMK	1104900	NA	1754900	1367700	NA	3	1901100	NA	NA	NA	1	NA	NA	NA	NA	NA	0	NA	NA	NA	NA	0	NA	1174600	NA	NA	1	NA	NA	NA	NA	0	NA	NA	NA	NA	NA	0	NA	NA	NA	NA	NA	0
4088	Q8BTI8	SLS(0.999)GS(0.001)SPCPK	465250	637510	1196800	NA	NA	3	NA	NA	2533700	NA	1	NA	958020	NA	NA	980130	2	894120	2708000	NA	1675100	3	NA	NA	NA	NA	0	3341500	NA	NA	NA	1	646810	1326800	1286300	NA	NA	3	1027700	NA	NA	686580	229120	3
4091	Q8BTI8	S(0.886)RT(0.106)PPS(0.008)APSQSR	2178200	NA	1125200	2239400	NA	3	3809900	NA	NA	NA	1	NA	NA	NA	NA	NA	0	NA	2288000	NA	NA	1	NA	2146700	NA	NA	1	1146200	NA	NA	NA	1	2932700	2299400	NA	47616	NA	3	2548100	107390	NA	NA	NA	2
4099	Q8BTI8	VS(0.988)S(0.012)PVLETVQQR	7643300	NA	NA	8497100	5900100	3	NA	NA	NA	NA	0	NA	9001800	NA	7345200	9152100	3	NA	NA	13487000	6623500	2	5018300	8559800	10852000	NA	3	NA	NA	NA	7219400	1	7311300	NA	NA	NA	5433600	2	NA	NA	9108600	5525700	NA	2
4137	Q8BXQ8	SLS(1)VPVDLSR	894980	NA	858060	909610	NA	3	NA	1136900	NA	NA	1	NA	NA	1149100	1443600	1226900	3	NA	NA	NA	1478600	1	NA	487280	NA	918310	2	2221200	974970	NA	NA	2	NA	993570	801190	1134600	NA	3	NA	1106900	1660100	1510900	1041200	4
4151	Q8BYI9	ITFTPS(0.058)S(0.941)GISSEVTVPR	NA	2527900	NA	7011000	17298000	3	NA	23243000	NA	NA	1	NA	NA	23020000	21145000	19168000	3	11981000	28263000	21785000	NA	3	17353000	NA	NA	NA	1	NA	NA	NA	15464000	1	NA	7705700	NA	NA	11925000	2	NA	17271000	20458000	NA	13022000	3
4192	Q8C0E2	S(0.984)MS(0.016)HQAAIASQR	9591500	1348200	9251500	NA	NA	3	14404000	NA	NA	NA	1	4155300	6675100	NA	NA	NA	2	NA	13405000	6798200	NA	2	6396000	NA	NA	NA	1	23386000	NA	NA	NA	1	NA	NA	NA	NA	6948900	1	10647000	NA	13678000	NA	6225200	3
4226	Q8C1D8	GLHS(0.983)S(0.571)DS(0.446)EEEEPK	545770	568810	323460	552510	NA	4	NA	NA	61237	NA	1	496210	613710	880570	NA	NA	3	NA	853750	NA	NA	1	NA	NA	NA	819160	1	620980	NA	NA	NA	1	794010	527750	NA	NA	NA	2	NA	465960	NA	NA	NA	1
4227	Q8C1D8	GLHSSDS(1)EEEEPK	804930	NA	612510	721870	NA	3	1197900	NA	NA	NA	1	804940	NA	655550	NA	NA	2	NA	1012600	NA	NA	1	1016800	1000700	NA	1000700	3	459970	NA	NA	NA	1	1011400	977130	NA	NA	NA	2	681760	284280	NA	NA	NA	2
4231	Q8C1D8	RETTVAS(1)DS(1)EEEAGK	2332300	NA	1802000	2061700	NA	3	NA	NA	2946300	NA	1	2091800	1282900	2415600	NA	NA	3	NA	3487400	2222000	NA	2	NA	1867800	NA	2482900	2	NA	NA	NA	1031400	1	3192800	NA	NA	1964100	1770600	3	1826500	NA	NA	NA	2039000	2
4276	Q8C8R3	AT(0.012)S(0.988)PLIEETPIGSIK	7048700	NA	NA	5912400	1861200	3	NA	NA	NA	NA	0	9742800	15916000	NA	13121000	6161300	4	4873800	NA	6062600	16827000	3	34384000	NA	30311000	3206300	3	16545000	NA	NA	NA	1	9318300	18045000	4088700	13679000	16479000	5	5372700	8852900	6840300	7801300	6782000	5
4282	Q8C8R3	DSLES(0.035)S(0.965)PVEPK	NA	3277600	NA	7507800	4344400	3	NA	4689100	NA	NA	1	NA	5633300	NA	6355500	NA	2	NA	NA	7068200	NA	1	NA	7078100	NA	NA	1	NA	NA	5052600	NA	1	NA	NA	NA	NA	NA	0	6805500	NA	NA	NA	6079500	2
4365	Q8CBX0	S(0.138)S(0.861)PS(0.001)EVSLEAERR	1240800	NA	1343200	1187700	NA	3	NA	NA	NA	NA	0	NA	NA	NA	1670800	1226600	2	NA	1989900	NA	1029500	2	594620	668450	1155300	NA	3	931240	NA	1420500	NA	2	NA	936560	1134600	1128400	732160	4	NA	1330200	1279000	1139700	743680	4
4384	Q8CCN5	LADAMAES(0.197)PS(0.803)RDVVGSGTELQR	NA	NA	3871100	3246800	2701000	3	NA	NA	3465500	NA	1	NA	2627100	5700500	2231500	NA	3	3738900	3599900	6862500	5010500	4	3433700	NA	8951800	NA	2	8455700	4097400	3449000	3498200	4	3801300	5377500	5437900	6226700	3568800	5	4173800	7756900	5538800	4161200	NA	4
4663	Q8K400	RRPVS(0.006)VS(0.975)PS(0.068)S(0.241)S(0.71)QEISENQYAVICSEK	1925000	NA	15372000	NA	6361000	3	NA	NA	NA	NA	0	NA	NA	NA	2674800	5535000	2	NA	28285000	NA	19376000	2	NA	NA	6393700	NA	1	30818000	NA	15875000	8034700	3	12159000	NA	14100000	12609000	NA	3	NA	9094600	7812200	1295400	NA	3
4690	Q8K4Q0	ILDTSSLTQSAPAS(1)PTNK	1767800	3864000	10238000	8214700	7417000	5	9916500	NA	NA	NA	1	2380800	18811000	14286000	2448500	1634400	5	9468800	17244000	1998600	2065600	4	7741300	NA	22429000	NA	2	27077000	11305000	13634000	9598500	4	13324000	14829000	13131000	15533000	1235600	5	2328600	1766800	12095000	7668300	4304700	5
4703	Q8QZS3	AHS(1)PAEGASSESSSPGPK	228630	NA	79101	226800	NA	3	380540	NA	NA	NA	1	123250	755170	141980	NA	NA	3	NA	195740	NA	NA	1	279050	209400	NA	314300	3	127960	NA	NA	NA	1	303350	291950	NA	NA	NA	2	183460	NA	NA	NA	NA	1
4734	Q8R0S4	HSNHSTENS(1)PIER	415380	NA	NA	57027	38980	3	NA	NA	NA	NA	0	107710	NA	NA	NA	NA	1	NA	NA	NA	NA	0	NA	NA	NA	133650	1	NA	NA	NA	NA	0	106960	NA	NA	NA	NA	1	118130	NA	NA	NA	NA	1
4857	Q8VD33	SFS(0.105)S(0.79)S(0.105)ADEHS	1140400	NA	221020	1033200	NA	3	713930	NA	NA	NA	1	608490	NA	346420	NA	NA	2	NA	394380	NA	NA	1	946480	416140	NA	463980	3	863260	NA	NA	NA	1	1369300	1140500	NA	NA	NA	2	1043700	NA	NA	NA	NA	1
4866	Q8VD37	LPPGKPGVGDVS(0.956)RPFS(0.051)PPIHS(0.363)S(0.521)S(0.109)PPPIAPLAR	4363900	NA	6926800	5326100	6727000	4	NA	NA	NA	NA	0	4772500	NA	NA	8499800	6304900	3	NA	NA	NA	NA	0	8547900	NA	17075000	13287000	3	NA	9865800	NA	NA	1	NA	NA	5824900	NA	2526000	2	1152700	NA	8493700	NA	6609400	3
5001	Q91W39	MNT(0.004)APSRPS(0.992)PT(0.004)R	4011200	5161900	3499700	4137400	NA	4	5700700	NA	NA	NA	1	3487300	NA	NA	14180000	2298500	3	8465700	7097600	NA	NA	2	4135000	6219400	NA	3393700	3	3516800	2277900	NA	2706600	3	4567600	5523900	NA	2425500	6594700	4	5543800	3355000	NA	3900800	4127600	4
5035	Q91XU0	RLS(0.865)ES(0.104)S(0.031)ALK	5658000	NA	5855400	8529500	NA	3	NA	NA	NA	5685400	1	NA	NA	7464300	NA	NA	1	NA	NA	NA	8068100	1	NA	5722600	NA	8568200	2	11121000	NA	7070000	NA	2	NA	5726300	7959700	10267000	4295000	4	5103300	6267800	11722000	8270700	6209600	5
5043	Q91XV3	APAPAAPAAAEPQAEAPAAAAS(0.043)S(0.94)EQS(0.017)VAVK	3078200	2521600	NA	2644200	NA	3	2982100	NA	NA	NA	1	1853800	NA	2796900	NA	2765600	3	3508900	NA	3139200	NA	2	1857400	NA	NA	2975500	2	NA	2512800	3106800	3132700	3	1698000	3345100	NA	2983100	NA	3	3265600	NA	NA	2887200	2600000	3
5049	Q91XV3	KTEAPAAAGPEAKS(0.998)DAAPAAS(0.001)DSK	619210	NA	741480	1596800	NA	3	NA	NA	NA	513600	1	632850	NA	870430	1323900	NA	3	NA	2062600	NA	NA	1	1141400	1015100	921010	1095100	4	NA	NA	NA	NA	0	915420	NA	NA	NA	NA	1	661280	NA	NA	NA	NA	1
5056	Q91Y86	TAGT(0.019)S(0.952)FMMT(0.029)PYVVTR	NA	NA	872340	1453700	1601700	3	NA	NA	1183100	NA	1	1765600	1764000	2277900	NA	NA	3	NA	1080000	2707800	1780800	3	2067500	384050	3153400	2785200	4	NA	NA	NA	717880	1	NA	1388400	780630	2159900	1901900	4	746990	1824200	NA	1683900	1538300	4
5171	Q99J36	DQQPS(1)GS(1)EGEDDDAEAALKK	2694900	2418500	NA	2072400	4841900	4	NA	3846400	NA	NA	1	NA	NA	NA	2652600	3653100	2	5851600	6365200	6432200	3627800	4	3081500	NA	6096200	4927500	3	NA	4955900	3794800	2673600	3	NA	NA	3016800	NA	2278300	2	NA	NA	3840800	NA	NA	1
5200	Q99KN9	AS(1)PDQNASTHTPQSSAK	1729300	1601400	NA	721300	NA	3	835100	NA	NA	NA	1	NA	3437500	NA	NA	NA	1	NA	135920	NA	NA	1	607400	1105900	NA	740970	3	NA	NA	NA	NA	0	1756100	2146600	NA	NA	NA	2	928340	NA	NA	NA	NA	1
5250	Q99NB9	TMIIS(1)PERLDPFADGGK	216520	NA	358390	NA	216000	3	NA	404040	NA	NA	1	791980	NA	NA	NA	386500	2	NA	NA	360930	763380	2	361960	NA	NA	NA	1	937860	NA	NA	NA	1	429250	NA	1295600	NA	NA	2	NA	NA	1105100	411010	NA	2
5283	Q99P72	VVKEDGVMS(1)PEK	27327000	18173000	27157000	23721000	25211000	5	NA	19322000	NA	NA	1	13773000	35145000	46632000	12063000	NA	4	42697000	36171000	40590000	NA	3	20658000	NA	33054000	20145000	3	52250000	45165000	34225000	23498000	4	29070000	25203000	41168000	29251000	21003000	5	23990000	29804000	32935000	NA	17223000	4
5334	Q9CQV4	AMS(1)GSWER	620550	NA	NA	745270	984650	3	NA	NA	900880	NA	1	NA	NA	1778200	NA	NA	1	NA	NA	NA	552530	1	NA	NA	NA	NA	0	1058100	NA	NA	NA	1	NA	NA	1485900	780590	NA	2	NA	774440	NA	787170	NA	2
5404	Q9CYT6	THT(0.006)PS(0.413)PT(0.583)S(0.998)PK	139620	64387000	832820	344090	NA	4	NA	NA	1036700	NA	1	NA	NA	NA	NA	NA	0	NA	NA	703810	NA	1	682970	223840	NA	NA	2	76367	77789	NA	1067800	3	880590	284120	88931	NA	1152500	4	NA	NA	NA	NA	NA	0
5424	Q9D074	EDADS(0.999)PT(0.001)EDGEKPR	497400	NA	278120	373860	NA	3	NA	NA	NA	NA	0	NA	NA	338300	NA	NA	1	NA	227990	NA	NA	1	392220	NA	NA	331580	2	319410	NA	NA	NA	1	NA	568390	NA	NA	NA	1	NA	NA	NA	NA	NA	0
5441	Q9D1C2	PLFGSIFS(1)PK	259310	NA	NA	86422	283890	3	236460	NA	NA	NA	1	408600	NA	95785	530860	618100	4	158190	526800	284860	791050	4	340080	NA	NA	400320	2	546100	NA	NA	NA	1	328680	88745	457820	619210	188080	5	93911	NA	NA	NA	332730	2
5490	Q9D5V6	LS(0.027)AGAAPS(0.125)EES(0.844)PERPVEPT(0.003)EEQQQQPPT(0.001)EDPQFLHQAK	NA	NA	21248000	7035000	12806000	3	NA	17451000	NA	NA	1	NA	NA	21424000	NA	NA	1	NA	NA	22407000	NA	1	NA	7905700	20338000	NA	2	NA	21496000	NA	NA	1	NA	NA	16185000	NA	7476800	2	NA	NA	12411000	NA	8955100	2
5519	Q9D8S9	LEQALS(1)PEVLELR	918460	NA	597680	216960	NA	3	NA	862300	NA	NA	1	NA	NA	1118000	NA	603640	2	NA	NA	854910	1185100	2	NA	NA	NA	893610	1	1095300	NA	NA	914600	2	774900	NA	1395100	NA	NA	2	NA	NA	NA	NA	NA	0
5526	Q9DA69	KVS(1)EEMEDHR	501600	NA	113590	636360	NA	3	NA	NA	200940	NA	1	511330	NA	321220	NA	NA	2	NA	NA	NA	NA	0	1144900	NA	NA	749100	2	NA	NA	NA	NA	0	981550	1314000	NA	NA	NA	2	696990	341650	NA	NA	NA	2
5540	Q9DBC3	ASATSLS(0.007)GS(0.927)DS(0.066)ETEGK	1263400	NA	903720	NA	901280	3	NA	NA	2201100	NA	1	813910	NA	NA	NA	881470	2	NA	1508000	1147100	NA	2	982980	1442700	NA	1403600	3	NA	NA	NA	NA	0	1693000	NA	981960	NA	NA	2	1139100	875110	NA	NA	NA	2
5549	Q9DBJ3	SIS(0.988)T(0.012)VDLTEK	NA	NA	4114300	2946100	1546100	3	NA	NA	2398100	NA	1	NA	NA	NA	NA	NA	0	NA	891950	NA	NA	1	312580	2013000	1867700	NA	3	NA	2148900	2129900	1797800	3	NA	NA	NA	NA	NA	0	NA	NA	868800	NA	NA	1
5675	Q9ES97	AESSAATQS(0.002)PS(0.01)VS(0.003)S(0.003)S(0.001)S(0.001)S(0.001)GAEPS(0.908)ALGGGGGS(0.071)PGACPALGAK	4427100	NA	3666200	58499000	NA	3	NA	NA	150190000	NA	1	NA	182560000	5124300	NA	NA	2	69612000	164270000	NA	NA	2	NA	4502900	NA	4146000	2	9315400	NA	98540000	NA	2	93837000	NA	NA	3542700	1807200	3	5629000	107920000	NA	56484000	NA	3
5676	Q9ES97	AESSAATQSPSVSSSSSGAEPS(0.004)ALGGGGGS(0.996)PGACPALGAK	NA	40857000	50816000	48154000	38609000	4	NA	NA	75795000	NA	1	NA	68530000	NA	NA	2403900	2	52783000	73741000	NA	59497000	3	NA	31979000	2911100	56304000	3	82429000	49838000	NA	NA	2	1776900	42047000	64431000	NA	15721000	4	84340000	NA	NA	31896000	NA	2
5712	Q9ESU6	PQQVIQHHPS(1)PR	1178400	NA	953500	1099800	NA	3	NA	NA	1086100	NA	1	182350	NA	NA	NA	NA	1	NA	NA	NA	NA	0	NA	1189200	NA	1421500	2	1247700	NA	NA	NA	1	NA	1522900	NA	NA	NA	1	857140	695210	NA	NA	NA	2
5791	Q9JLM8	ISQHGGSST(0.003)S(0.987)LS(0.005)S(0.005)TK	2389200	NA	557820	3241100	NA	3	2000500	NA	NA	NA	1	665950	1861600	1392200	3913800	181340	5	490210	369660	NA	66164	3	1946500	4272100	404970	NA	3	3250000	NA	NA	NA	1	NA	15721000	NA	148100	NA	2	8042200	2329900	NA	95588	NA	3
5816	Q9JMA1	VNQQPNANDKNS(1)PPK	921550	NA	535340	226930	NA	3	282880	NA	NA	NA	1	NA	NA	542690	NA	96392	2	NA	603860	NA	66861	2	NA	NA	NA	529690	1	460240	NA	NA	NA	1	2114000	1792800	NA	NA	NA	2	648560	235570	NA	NA	NA	2
5843	Q9QWI6	AVS(1)VEAAERDWEEK	1864100	NA	NA	1217800	612380	3	NA	NA	NA	NA	0	NA	NA	1046100	1646600	676420	3	NA	NA	1031100	2101400	2	5129100	NA	3535500	708580	3	NA	NA	NA	NA	0	NA	3932600	753800	NA	2436700	3	NA	NA	1253500	1085500	938570	3
5845	Q9QWI6	DS(0.075)GS(0.913)S(0.011)S(0.001)VFAESPGGK	4607600	NA	623190	NA	2399100	3	NA	NA	NA	NA	0	NA	4168700	NA	NA	3731200	2	NA	NA	3336100	4086400	2	NA	NA	4479400	NA	1	NA	NA	NA	NA	0	NA	NA	NA	NA	NA	0	NA	NA	NA	NA	NA	0
5860	Q9QWI6	LADVSAPS(0.004)GGPPPPHS(0.008)PY(0.187)S(0.804)GPPS(0.919)RGS(0.078)PVR	NA	NA	1833200	2333900	2502600	3	NA	2638200	NA	NA	1	NA	3906100	2505500	NA	1943000	3	2094300	4349700	NA	2663000	3	2336800	NA	NA	1924500	2	4700500	1946800	NA	NA	2	12007000	1660000	NA	2660500	2174100	4	NA	2616200	NA	NA	NA	1
5931	Q9QXS6	S(0.019)PS(0.979)DS(0.002)STASTPIAEQIER	1952800	NA	1066400	1948400	1776400	4	2979600	NA	NA	NA	1	1645100	2850000	NA	2786300	NA	3	2464200	2466100	NA	NA	2	NA	1565600	NA	1203700	2	4178200	1349500	NA	1496600	3	NA	3756100	2222100	3103700	2462900	4	2733100	2221800	NA	2828100	NA	3
5942	Q9QXW9	PIFKPTPVKDPDS(1)EEQP	NA	NA	1431100	1109000	1714900	3	NA	NA	1523900	NA	1	NA	NA	2051400	NA	1575200	2	2108100	NA	NA	1594900	2	NA	NA	NA	1689700	1	1766400	1146000	907370	NA	3	938350	NA	1288600	NA	NA	2	1050800	731760	1565500	NA	NA	3
5999	Q9QYC0	SRSPGTPAGEGSGS(1)PPK	852550	NA	673490	977320	153110	4	NA	705620	NA	NA	1	797520	NA	2911200	NA	NA	2	1952300	NA	436530	NA	2	869550	1301600	NA	NA	2	1742900	727640	244770	NA	3	NA	1421800	54605	NA	NA	2	952990	1061000	NA	NA	666160	3
6020	Q9QYG0	TASLT(0.013)S(0.988)AAS(0.999)IDGSR	2149600	NA	1108700	4097300	1864400	4	NA	2903800	NA	NA	1	27409000	6511400	1453100	1142600	6299000	5	27494000	NA	2141500	1777200	3	1357300	5486700	2008600	NA	3	3668600	2223900	NA	3578200	3	3474500	5792900	4874100	2430100	2217000	5	21700000	NA	1849700	NA	2028900	3
6108	Q9QYR6	VRTES(0.828)S(0.172)EALK	2443900	NA	NA	190860	83748	3	NA	NA	NA	NA	0	NA	NA	NA	NA	175020	1	NA	NA	NA	74732	1	NA	NA	NA	NA	0	NA	NA	NA	NA	0	2227200	NA	NA	NA	77526	2	255670	NA	NA	NA	NA	1
6120	Q9QYX7	KDS(1)FSQESSPS(0.015)S(0.967)PS(0.018)DLAK	1930600	NA	2958700	3027000	NA	3	NA	NA	1098500	NA	1	526530	4293300	NA	1441600	1909900	4	NA	4302900	NA	3095000	2	1260000	926650	3612900	NA	3	3238800	NA	NA	NA	1	2260100	1542200	2468800	3581100	NA	4	1101900	2283300	2064400	1934200	976600	5
6241	Q9R1V6	S(0.004)PS(0.023)S(0.979)S(0.992)T(0.97)GS(0.032)IASSRK	1158500	502150	NA	1105300	NA	3	NA	NA	1747700	NA	1	NA	1413200	NA	NA	NA	1	NA	NA	NA	NA	0	NA	4219800	NA	NA	1	821080	NA	NA	2733300	2	NA	NA	NA	NA	NA	0	1031400	NA	NA	NA	NA	1
6245	Q9WTK7	IDS(0.977)T(0.023)EVIYQPR	5834300	3178300	NA	5118700	2056500	4	NA	684190	NA	NA	1	NA	8215500	7580500	7318100	6647600	4	NA	NA	7121200	6748800	2	NA	5185800	13164000	NA	2	11455000	3400400	3723200	4161200	4	6337700	NA	5373100	7463000	NA	3	4413000	6950400	7002400	NA	NA	3
6317	Q9Z0H8	HSSPVGRPSVGSASSSVVAS(0.003)T(0.078)S(0.133)GS(0.786)K	NA	NA	1987800	2122600	4792200	3	NA	NA	2416500	NA	1	NA	NA	4355600	3993500	1789900	3	NA	6138300	3031600	6485600	3	3289400	1450100	9363800	2379200	4	4173100	NA	NA	4196800	2	2316000	6445500	NA	NA	NA	2	1971400	2722400	NA	NA	NA	2
6387	Q9Z1D1	GIPLPT(0.008)GDT(0.071)S(0.921)PEPELLPGDPLPPPK	4485500	NA	5258400	NA	2065900	3	NA	NA	14694000	NA	1	6330100	14362000	3479200	NA	6968400	4	NA	10224000	NA	11008000	2	5169400	NA	NA	6315300	2	12684000	NA	15002000	4218500	3	NA	NA	NA	16981000	4822600	2	NA	6194500	11818000	3117400	11959000	4
6406	Q9Z1X4	RPMEEDGEEKS(0.997)PS(0.003)K	2689400	NA	37719	141790	137600	4	NA	NA	NA	53432	1	167450	NA	NA	NA	116740	2	NA	NA	55209	199780	2	219520	73398	NA	100650	3	54972	NA	NA	NA	1	668570	105150	90628	NA	103000	4	NA	NA	75630	87053	NA	2
6448	Q9Z2H5	HQAS(1)INELK	8159100	NA	1750900	9053600	NA	3	NA	NA	4582200	NA	1	1116000	9855500	NA	NA	NA	2	NA	15067000	NA	NA	1	15517000	4419800	NA	8142000	3	20207000	NA	4742300	4800300	3	3579100	28205000	NA	18810000	5461000	4	5221200	31249000	NA	14958000	4753000	4
6459	Q9Z2I9	INFDS(0.107)NS(0.893)AYR	2049200	1615200	1950000	NA	NA	3	NA	NA	NA	NA	0	NA	2733900	NA	NA	4070700	2	NA	NA	NA	2403700	1	NA	NA	NA	NA	0	NA	NA	2165000	2011100	2	NA	NA	NA	3062000	NA	1	2216100	NA	NA	NA	NA	1
6486	A2AJI0	RSS(1)QPS(0.002)PT(0.829)T(0.17)VPASDSPPAK	2777200	NA	NA	4891100	3539200	3	NA	3272100	NA	NA	1	1195800	NA	NA	NA	2371300	2	NA	NA	7064200	4963300	2	NA	NA	NA	5996200	1	4291800	NA	NA	NA	1	2569700	NA	6557000	NA	NA	2	2257200	4922800	6086800	2370700	NA	4
6492	A2AP18	KVAS(0.02)VEEGDET(0.98)LDSPGSQSR	5200200	NA	3874900	6569500	NA	3	NA	5987300	NA	NA	1	3549200	NA	14599000	7326900	10871000	4	NA	NA	NA	NA	0	NA	NA	NA	10771000	1	15556000	6756100	6269400	NA	3	9933300	NA	15021000	NA	NA	2	NA	9501100	10139000	7612100	3927200	4
6537	O08648	ELES(0.018)GT(0.918)EES(0.064)DEEPTPSPR	NA	1823500	3314200	3886700	NA	3	4773000	NA	NA	NA	1	NA	NA	NA	NA	NA	0	NA	NA	NA	NA	0	NA	NA	NA	4001700	1	NA	1899700	NA	1791700	2	NA	NA	NA	NA	NA	0	NA	NA	NA	NA	NA	0
6570	O54781	TVSAS(0.008)S(0.135)T(0.857)GDLPK	NA	NA	1405700	2200000	2305800	3	NA	NA	NA	1197600	1	1101100	NA	2272000	2477100	NA	3	2238900	NA	2120700	2075500	3	NA	NA	NA	1601000	1	NA	1499300	NA	NA	1	1822600	NA	1926400	NA	NA	2	2156200	1851900	1572700	NA	NA	3
6627	P06837	AGSAETESAAKAT(0.994)T(0.006)DNS(0.882)PS(0.116)S(0.002)K	128980	NA	121460	127350	NA	3	115300	NA	NA	NA	1	NA	NA	NA	NA	NA	0	192930	286130	NA	NA	2	NA	147370	NA	124590	2	357600	NA	NA	NA	1	211850	NA	NA	NA	NA	1	168040	NA	NA	NA	NA	1
6654	P11798	ES(0.136)S(0.861)ES(0.047)T(0.949)NT(0.006)T(0.001)IEDEDTK	4598000	1836000	NA	2832800	NA	3	NA	NA	NA	NA	0	NA	NA	NA	5684800	561150	2	14535000	18601000	NA	1272000	3	NA	8780000	NA	1367300	2	NA	NA	7915100	NA	1	3184200	NA	20458000	10471000	NA	3	NA	1243700	12731000	682940	3687400	4
6671	P14873	DYNASAS(0.002)T(0.983)IS(0.005)PPS(0.007)S(0.002)MEEDK	8539700	1479000	NA	NA	7979200	3	NA	NA	NA	NA	0	NA	NA	9707600	3444700	NA	2	9508200	9059500	NA	NA	2	NA	NA	7974000	NA	1	NA	NA	NA	NA	0	NA	NA	NA	NA	NA	0	NA	8165200	9287800	8810800	NA	3
6699	P16054	KQET(1)PDEVGSQR	1304800	NA	504460	914060	NA	3	1691300	NA	NA	NA	1	NA	544160	230120	NA	NA	2	NA	575880	NA	NA	1	NA	1352700	NA	659910	2	301930	NA	NA	NA	1	NA	2774800	NA	NA	NA	1	1007300	NA	NA	NA	NA	1
6719	P20357	KET(0.884)S(0.116)PETSLIQDEVALK	NA	NA	74454000	29880000	48881000	3	89447000	NA	NA	NA	1	NA	NA	130820000	NA	NA	1	NA	119130000	132210000	NA	2	NA	17051000	NA	NA	1	NA	137560000	980890	NA	2	NA	NA	NA	NA	NA	0	NA	NA	NA	119210000	116180000	2
6812	P51830	AS(0.011)S(0.011)PHQQLLHHHS(0.273)T(0.632)EVS(0.072)CDSSGDSNSVR	NA	NA	6805800	2857400	5728400	3	NA	NA	NA	NA	0	NA	NA	NA	NA	6479300	1	NA	NA	10116000	NA	1	NA	NA	NA	NA	0	8632400	NA	NA	1267000	2	NA	NA	NA	NA	NA	0	NA	NA	NA	NA	NA	0
6851	P62071	FQEQECPPS(0.043)PEPT(0.957)R	NA	2687200	6585800	NA	3197800	3	2390700	NA	NA	NA	1	725460	NA	5536400	NA	NA	2	NA	6986000	NA	4588700	2	1867100	381430	4374600	5135300	4	5411700	NA	4651200	NA	2	NA	NA	6874800	NA	NA	1	3673400	4654700	2861700	NA	1249700	4
6946	Q08509	S(0.004)ADT(0.004)PS(0.009)APS(0.026)PPPT(0.957)PAPVPVPLPPSVPAPVSVPK	2147800	NA	1447600	NA	1420700	3	NA	NA	1732900	NA	1	1407100	NA	NA	NA	NA	1	NA	2525200	1942000	NA	2	2366200	NA	NA	NA	1	NA	1465600	NA	NA	1	NA	855760	2298900	1749600	NA	3	797630	NA	2357100	1498400	NA	3
6947	Q0GA42	APT(0.316)T(0.327)RGT(0.373)PQT(0.983)PKDDPVLTLLSNR	NA	NA	716750	328770	1043500	3	NA	1221800	NA	NA	1	NA	NA	705720	1108700	1256000	3	NA	1483700	1373600	4562400	3	NA	NA	NA	934570	1	3154200	NA	NA	NA	1	928250	NA	2750500	1131000	NA	3	NA	1051700	2472900	763700	NA	3
6993	Q3UHL1	AAAT(1)PEPAVAQPDSTALEGATGQAPPSSK	NA	4131300	2096500	NA	2395000	3	NA	2603800	NA	NA	1	7302400	11721000	8655400	14474000	8866800	5	7285800	4933700	NA	10200000	3	NA	3136700	NA	9908500	2	NA	4330600	NA	NA	1	NA	24549000	3195200	13057000	13063000	4	13805000	13375000	NA	11933000	9404400	4
7017	Q3V0G7	GASAHT(0.003)S(0.996)PQT(1)PPAR	2469400	1238400	1016500	1341100	NA	4	3529400	NA	NA	NA	1	885430	3454400	1248300	NA	43958	4	879620	2580000	93475	NA	3	2019500	2458600	NA	1729900	3	1583800	NA	NA	NA	1	2829500	2197100	NA	NA	104210	3	1648700	144560	NA	NA	NA	2
7025	Q4KMM3	VVS(0.002)S(0.031)T(0.75)S(0.217)EEEEAFTEK	2616400	48227000	NA	103040000	NA	3	NA	NA	NA	NA	0	NA	NA	NA	NA	NA	0	NA	NA	NA	NA	0	NA	NA	NA	NA	0	NA	100960000	94889000	NA	2	NA	NA	NA	NA	NA	0	NA	112190000	NA	NA	NA	1
7144	Q62261	RRPPSPDPNT(1)K	1342500	4716400	327050	939320	NA	4	NA	NA	1210700	NA	1	507590	42668000	NA	NA	360580	3	3981500	783170	295320	588400	4	419450	659740	301570	630830	4	2193100	NA	213990	409380	3	708210	NA	1044400	489310	NA	3	762970	422210	52973	249980	336810	5
7175	Q68FF6	SQSELDDQHDYDSVASDEDT(1)DQEPLPSAGATR	11500000	NA	6512300	4951500	6735000	4	NA	NA	NA	NA	0	NA	21714000	NA	8671200	11959000	3	NA	27146000	8778900	25614000	3	NA	1970100	19232000	4096200	3	24951000	NA	13709000	7349600	3	NA	7954800	NA	11533000	2959400	3	9984400	7931700	11000000	7710600	NA	4
7286	Q7TSC1	GS(0.038)ET(0.163)GS(0.163)ET(0.635)HESDLAPSDK	NA	NA	1214800	1074400	1296600	3	NA	NA	NA	NA	0	790380	NA	1631000	1202500	NA	3	2122000	NA	1647600	NA	2	1506500	NA	1494600	1523800	3	NA	NA	NA	NA	0	1267700	1411100	NA	NA	NA	2	NA	NA	1631100	1312200	NA	2
7300	Q80TJ1	VILHPT(0.725)PNS(0.275)PK	2571500	NA	3960900	2005500	5422500	4	NA	NA	3655100	NA	1	NA	NA	NA	NA	3958500	1	2649300	5950400	NA	NA	2	1343800	2288200	NA	NA	2	5321600	NA	4173500	2462100	3	3331700	NA	NA	NA	1283300	2	3376400	NA	NA	NA	1059700	2
7376	Q8BHL3	ASPVPGPGT(0.849)PT(0.151)R	4330000	NA	NA	8368300	1742300	3	6034900	NA	NA	NA	1	NA	NA	NA	8507100	NA	1	NA	4479100	NA	6847400	2	NA	2465300	NA	NA	1	NA	NA	1579000	4698400	2	NA	NA	NA	NA	4549600	1	NA	NA	6684700	8871500	6053700	3
7377	Q8BHL3	ASPVPGPGT(0.024)PT(0.976)R	4330000	2112500	NA	8368300	1742300	4	NA	NA	NA	NA	0	NA	3805700	NA	NA	NA	1	NA	NA	NA	6847400	1	NA	NA	NA	NA	0	NA	NA	NA	NA	0	NA	NA	NA	4432700	NA	1	NA	NA	6684700	NA	NA	1
7428	Q8BWG8	DDKDEEDDGT(0.971)GS(0.029)PHLNNR	1569000	NA	1639300	1452300	NA	3	NA	NA	NA	NA	0	NA	1456900	3017600	2006500	NA	3	NA	NA	NA	1524000	1	2094700	1416400	NA	1883600	3	2138900	NA	NA	677950	2	2205300	1651800	1905200	NA	878900	4	NA	1544900	NA	1027600	608090	3
7463	Q8C8R3	DSLAHQDT(1)CENDREER	4373800	NA	2300700	8740200	NA	3	NA	3555000	NA	NA	1	4135200	NA	16829000	6103000	NA	3	NA	24992000	7706500	NA	2	14306000	7393800	15070000	3625900	4	13255000	2874500	2403700	593890	4	17263000	17093000	5116300	17532000	7319900	5	5954500	13338000	6959100	3369100	5054100	5
7510	Q8CHU3	T(0.633)T(0.079)S(0.287)PDLFESQSLTSASSK	737730	5401300	NA	NA	8957000	3	NA	10460000	NA	NA	1	NA	NA	NA	NA	13220000	1	NA	NA	NA	NA	0	NA	5365800	NA	NA	1	NA	2982700	NA	NA	1	NA	12497000	NA	NA	NA	1	NA	NA	NA	NA	NA	0
7524	Q8K1A6	LANHDEGSDDEEEET(1)PKK	159990	NA	135700	409380	NA	3	320790	NA	NA	NA	1	154980	NA	199380	NA	NA	2	NA	292470	NA	NA	1	508940	201120	NA	469550	3	259870	NA	NA	NA	1	NA	301860	NA	NA	NA	1	428560	NA	NA	NA	NA	1
7536	Q8K2P7	RS(0.321)LT(0.664)NS(0.015)HLEK	3632500	NA	332490	3064300	125370	4	NA	NA	NA	70928	1	1178000	NA	NA	NA	NA	1	NA	NA	NA	103360	1	NA	NA	NA	2182800	1	NA	NA	NA	NA	0	3983300	6810000	NA	NA	NA	2	NA	403010	NA	NA	NA	1
7552	Q8K4Q0	GPDQT(0.899)T(0.101)DDADDAAGHK	644970	NA	151430	1203700	NA	3	NA	NA	NA	NA	0	289930	NA	324760	NA	NA	2	NA	796080	NA	NA	1	1044000	NA	NA	324280	2	NA	NA	NA	NA	0	594560	628440	NA	NA	NA	2	801430	NA	NA	NA	NA	1
7588	Q8VD37	ECGLGQRAT(1)PPPPPPPTYR	1489700	NA	592000	896200	NA	3	NA	NA	NA	805250	1	843390	NA	NA	NA	760090	2	1074200	NA	NA	925090	2	1114800	807630	NA	1659000	3	1732800	NA	NA	1032700	2	1378300	835170	982050	974610	692190	5	706930	821940	NA	1405200	1275400	4
7687	Q9CPS8	T(0.87)PS(0.13)PGEQQQVQEVK	695890	1004400	1553800	NA	NA	3	NA	1022000	NA	NA	1	NA	1382600	NA	NA	3298700	2	NA	1371000	NA	NA	1	NA	907410	NA	NA	1	4481100	NA	NA	1221700	2	837140	686630	4594900	1284600	NA	4	797490	709660	772360	NA	NA	3
7709	Q9CYT6	THT(0.027)PS(0.152)PT(0.843)S(0.978)PK	1691800	9038800	NA	344090	NA	3	NA	NA	NA	NA	0	NA	NA	NA	NA	2180300	1	NA	NA	NA	NA	0	NA	223840	NA	NA	1	76367	NA	NA	NA	1	880590	284120	1716100	NA	NA	3	NA	NA	NA	NA	609000	1
7846	Q9QYG0	T(0.013)LS(0.013)QS(0.015)S(0.045)ES(0.108)GT(0.778)LPS(0.027)GPPGHT(0.001)MEVSC	NA	NA	4263400	5934200	3588500	3	13721000	NA	NA	NA	1	NA	NA	NA	NA	NA	0	NA	NA	NA	NA	0	NA	NA	NA	NA	0	NA	NA	NA	NA	0	NA	NA	NA	NA	NA	0	NA	NA	NA	8139500	NA	1
7847	Q9QYR6	AELEEMEEVHPS(0.012)DEEEEET(0.988)K	NA	NA	1621200	167890000	228280000	3	339940000	NA	NA	NA	1	1455600	NA	2933400	156770000	NA	3	NA	NA	NA	NA	0	247280000	NA	NA	210360000	2	2143900	244390000	NA	NA	2	1043700	1110200	NA	NA	NA	2	NA	1877100	NA	233680000	183670000	3
7910	Q9WV34	T(0.016)Y(0.002)ET(0.983)PPPS(0.999)PGLDPTFSNQPVPPDAVR	8583400	1857000	3062700	NA	1351000	4	NA	NA	NA	2131200	1	NA	10332000	NA	10211000	7488500	3	2930600	9212800	9977400	10018000	4	6459100	1147800	9970900	8239500	4	12141000	7660700	10181000	4147700	4	NA	1838400	NA	NA	3462200	2	2365400	7059400	11381000	3158200	5685500	5
7914	Q9WV92	DEVDAAES(0.106)T(0.858)PT(0.036)DR	848440	NA	NA	766190	515640	3	NA	649220	NA	NA	1	NA	NA	NA	NA	386590	1	NA	NA	852620	677050	2	1348300	NA	NA	1084800	2	1219100	740720	NA	NA	2	576800	964270	775940	796320	NA	4	NA	875130	688710	432830	701930	4
7944	Q9Z266	AAAGSAAVS(1)GAGT(1)PVAGPTGR	1582700	3817600	1966100	2537700	1885200	5	NA	2229700	NA	NA	1	1425000	6047900	3417200	3156300	1919800	5	1890600	3581400	3299400	3193900	4	2204200	2204200	3350000	1729400	4	3799000	2755700	2487600	1820600	4	1333800	2841500	2855800	2815100	2639600	5	2227200	2184300	1911100	2374000	2429400	5
7970	P14873	TLEVVSPSQS(0.001)VT(0.009)GS(0.006)AGHT(0.019)PY(0.067)Y(0.627)QS(0.244)PT(0.026)DEK	25594000	NA	4380900	19912000	NA	3	NA	NA	NA	NA	0	NA	NA	NA	NA	NA	0	3809600	NA	NA	NA	1	NA	NA	NA	NA	0	NA	NA	NA	NA	0	15562000	NA	NA	NA	NA	1	NA	NA	NA	NA	NA	0
