# Supplementary material for: Re-establishment of the epigenetic state and rescue of kinome deregulation in Ts65Dn mice upon treatment with green tea extract and environmental enrichment
Source: Sci Rep. 2020 Sep 29;10:16023. doi: 10.1038/s41598-020-72625-z (PMC7524756; doi:10.1038/s41598-020-72625-z)
Supplement: Supplementary file 15 — Supplementary Table 13. [file 41598_2020_72625_MOESM15_ESM.xlsx]

## Sheet: myresults_P_WT_NT-WT_EE
Protein	Label	log2FC	SE	Tvalue	DF	pvalue	adj.pvalue
A1A535_ADS(0.191)S(0.854)RRKT(0.974)S(0.992)T(0.99)EVSIPEK	WT_NT-WT_EE	0.0264943	0.220402	0.120209	5	0.908999	0.983036
A1A535_ADS(0.984)S(0.986)RRKT(0.939)S(0.588)T(0.496)EVS(0.008)IPEK	WT_NT-WT_EE	0.0264943	0.220402	0.120209	5	0.908999	0.983036
A2A5R2_PMQSKPQS(1)PVIQATAGS(1)PK	WT_NT-WT_EE	-0.197054	0.245459	-0.802797	7	0.448487	0.93027
A2A5R2_PQS(1)PVIQAT(0.849)AGS(0.151)PK	WT_NT-WT_EE	-0.474856	0.506508	-0.937509	7	0.379707	0.93027
A2A690_ELPLTQAPSAHSSITSGSCPGT(1)PEMR	WT_NT-WT_EE	-0.560248	0.145443	-3.852	5	0.0119768	0.93027
A2A690_EYPS(1)PPPSPLR	WT_NT-WT_EE	-0.109879	0.226119	-0.485935	7	0.641855	0.946156
A2A690_PSQGLPVIQS(1)PPSSPAHR	WT_NT-WT_EE	-0.0493144	0.523963	-0.094118	6	0.92808	0.983036
A2A699_RDS(0.996)LT(0.003)S(0.001)PEDELGAEVGDEAGDKK	WT_NT-WT_EE	-0.340636	0.201838	-1.68767	6	0.142442	0.93027
A2A699_S(1)VEGPGGLEPSLDEYRR	WT_NT-WT_EE	-0.331706	0.651331	-0.509274	5	0.632233	0.943412
A2AAE1_ALETIPIT(1)PIER	WT_NT-WT_EE	0.0842318	0.205442	0.410003	6	0.696041	0.957578
A2AAE1_SDENVLDS(1)PK	WT_NT-WT_EE	-0.151285	0.278698	-0.542828	6	0.606808	0.936337
A2AAE1_YTAGSAS(0.991)PT(0.009)PTFK	WT_NT-WT_EE	0.266112	0.325661	0.817143	5	0.451012	0.93027
A2AG50_S(0.278)NS(0.716)LDDS(0.004)T(0.002)EDVQSMDVSPVSK	WT_NT-WT_EE	-0.197014	0.256849	-0.767041	4	0.485826	0.93027
A2AG50_S(0.5)NS(0.5)LDDSTEDVQSMDVSPVSK	WT_NT-WT_EE	-0.197014	0.256849	-0.767041	4	0.485826	0.93027
A2AG50_VATS(0.001)AAS(0.99)GGHGS(0.008)PLRR	WT_NT-WT_EE	3.55368	2.46135	1.44379	4	0.222288	0.93027
A2AHC3_APVHFVEPLS(1)PTGVPGHR	WT_NT-WT_EE	-0.104659	0.611935	-0.171029	3	0.875086	0.983036
A2AHC3_S(0.999)PS(0.001)DPGGELPEK	WT_NT-WT_EE	0.154162	0.274153	0.562319	4	0.603917	0.936337
A2AIV2_SFLSEPS(0.186)S(0.814)PGR	WT_NT-WT_EE	0.268119	0.315963	0.848575	6	0.428667	0.93027
A2AIV2_SFLSEPS(0.784)S(0.216)PGR	WT_NT-WT_EE	0.268119	0.315963	0.848575	6	0.428667	0.93027
A2AJA9_ASQGLATAPAS(1)PPVLQR	WT_NT-WT_EE	0.045667	0.144145	0.316813	7	0.760625	0.967425
A2AJA9_DT(0.032)RGS(0.984)S(0.984)PEGRRPPVVVNLS(1)T(1)S(1)PR	WT_NT-WT_EE	0.687322	0.650988	1.05581	4	0.350602	0.93027
A2AJA9_PYLSEEPPRPS(1)PR	WT_NT-WT_EE	-0.364646	1.15702	-0.31516	4	0.768397	0.968999
A2AJA9_VALAAGS(0.999)PT(0.001)RPPPAR	WT_NT-WT_EE	-0.405059	0.569061	-0.711804	6	0.50331	0.93027
A2AJI0_RSS(1)QPS(0.002)PT(0.829)T(0.17)VPASDSPPAK	WT_NT-WT_EE	-0.22072	0.368481	-0.599001	3	0.591387	0.936337
A2AJI0_RSS(1)QPS(0.379)PT(0.564)T(0.057)VPASDSPPAK	WT_NT-WT_EE	0.124949	0.735169	0.169959	6	0.870628	0.983036
A2ALS5_RS(0.003)S(0.997)AIGIENIQEVQEK	WT_NT-WT_EE	-0.75089	0.235056	-3.19452	4	0.0330733	0.93027
A2ALU4_DSCS(0.095)S(0.902)PPS(0.002)LNYGK	WT_NT-WT_EE	0.414006	0.355664	1.16404	3	0.328568	0.93027
A2ALU4_SPS(1)PQFAPQK	WT_NT-WT_EE	0.0926097	0.252953	0.366115	3	0.738575	0.963353
A2AN08_AAPPPPPPPPPLES(0.275)S(0.725)PR	WT_NT-WT_EE	0.383597	0.508907	0.753768	5	0.48495	0.93027
A2AN08_ELAS(1)PVSPELR	WT_NT-WT_EE	0.0937941	0.168252	0.557462	6	0.597379	0.936337
A2AP18_GT(0.004)KPGS(0.956)LDS(0.04)HAAGQPLPR	WT_NT-WT_EE	-0.283558	0.282596	-1.00341	5	0.361723	0.93027
A2AP18_VAS(1)VEEGDETLDSPGSQSR	WT_NT-WT_EE	-0.7043	0.298875	-2.3565	6	0.0565538	0.93027
A2AQ25_IGGKS(1)PPPPPPPPRR	WT_NT-WT_EE	-0.226641	0.422218	-0.536788	5	0.614429	0.937461
A2AQ25_LELSEDS(1)PNSEQELDK	WT_NT-WT_EE	0.0674524	0.135357	0.498329	6	0.635989	0.94471
A2AQ25_PSIAST(0.001)PLS(0.999)PQAGR	WT_NT-WT_EE	0.209786	0.386263	0.543115	5	0.610377	0.937461
A2AWL7_S(0.236)S(0.304)Y(0.53)KS(0.931)ILPY(0.999)PVSPK	WT_NT-WT_EE	0.247292	0.581059	0.425589	3	0.699093	0.960624
A2RSJ4_NLGS(0.999)PPKS(0.95)PT(0.051)HASPQHTQTEK	WT_NT-WT_EE	-0.428793	0.226603	-1.89227	5	0.117019	0.93027
A2RSJ4_NLGS(1)PPKS(0.491)PT(0.491)HAS(0.017)PQHTQTEK	WT_NT-WT_EE	-0.359248	0.20375	-1.76318	6	0.12833	0.93027
A2RSJ4_SMS(1)VDLSHAPLK	WT_NT-WT_EE	0.853875	0.890709	0.958646	4	0.392024	0.93027
A6H619_EVS(1)PAPATQGESR	WT_NT-WT_EE	1.25035	1.05661	1.18336	4	0.30219	0.93027
B1AY13_VSDQNS(1)PVLPK	WT_NT-WT_EE	-0.240353	0.277645	-0.865683	7	0.415345	0.93027
B1AZA5_GGPAEAPS(1)PR	WT_NT-WT_EE	-0.238591	0.145649	-1.63812	7	0.145407	0.93027
B1AZA5_GGPAEAPS(1)PRGS(1)PRPESR	WT_NT-WT_EE	-0.309378	0.138376	-2.23577	6	0.0667337	0.93027
B1AZP2_AMGDEDS(1)DESGGGSPKPSPK	WT_NT-WT_EE	-0.789855	0.635094	-1.24368	5	0.268746	0.93027
B1AZP2_RS(1)LDRLDS(1)VDMLLPSK	WT_NT-WT_EE	-0.84382	0.935693	-0.901813	5	0.408495	0.93027
B2RQC6_IHRAS(1)DPGLPAEEPK	WT_NT-WT_EE	-0.493824	0.0862471	-5.72568	4	0.00460587	0.904084
B2RUJ5_APT(1)PGGGHPDS(1)PGLPAPAGQQQR	WT_NT-WT_EE	-0.24105	0.426781	-0.564809	6	0.592677	0.936337
B2RY56_LGASNS(1)PGQPNSVK	WT_NT-WT_EE	-0.218683	0.627527	-0.348484	4	0.745045	0.963353
B9EHT4_TDPAPMAPPPRGEEEEEEEEDEPVPEAPS(0.987)PT(0.013)QER	WT_NT-WT_EE	-0.192786	0.347305	-0.555091	5	0.602749	0.936337
B9EKI3_SVSEINS(1)DDELPGK	WT_NT-WT_EE	-0.491566	0.326006	-1.50784	5	0.19196	0.93027
B9EKR1_NAPEDSAPS(0.028)GS(0.955)EES(0.017)LK	WT_NT-WT_EE	-0.0518283	0.214981	-0.241083	4	0.821344	0.981221
D3YVE8_REDYQEILDS(1)PIK	WT_NT-WT_EE	-0.429124	0.495656	-0.865771	6	0.419882	0.93027
D3YVF0_ASLLESSAAGS(1)PR	WT_NT-WT_EE	-0.352424	0.372922	-0.945033	7	0.37611	0.93027
D3YVF0_GPVAAS(1)PQK	WT_NT-WT_EE	2.04769	2.50724	0.81671	4	0.459942	0.93027
D3YVF0_SSAIQMGT(1)PELEK	WT_NT-WT_EE	0.570923	0.515826	1.10681	7	0.304954	0.93027
D3YXK2_APTAALS(1)PEPQDSK	WT_NT-WT_EE	0.0745781	0.172783	0.431629	7	0.678993	0.95676
D3YZP9_LDQPVS(1)APPS(1)PR	WT_NT-WT_EE	0.214411	0.364912	0.587571	7	0.575276	0.936337
D3YZU1_NHREQDVVPFQES(1)PK	WT_NT-WT_EE	-0.466712	0.199385	-2.34076	7	0.051787	0.93027
D3YZU1_S(1)IDEGMFSAEPYLR	WT_NT-WT_EE	-1.58757	0.69765	-2.27559	6	0.0631811	0.93027
D3YZU1_S(1)IGAAEDDRPYLAPPAMK	WT_NT-WT_EE	-0.381711	0.606974	-0.628876	6	0.552604	0.936337
E9PUL5_AS(1)PSPS(0.782)PS(0.218)EAR	WT_NT-WT_EE	0.664915	1.32009	0.503688	7	0.629942	0.942258
E9PUL5_ASPSPS(0.973)PS(0.026)EAR	WT_NT-WT_EE	0.0902307	0.835294	0.108023	7	0.917009	0.983036
E9PUL5_HPS(0.5)S(0.5)QLAGPGVEGGEGTQK	WT_NT-WT_EE	0.0662624	0.527346	0.125653	5	0.904903	0.983036
E9PUL5_HPS(0.789)S(0.211)QLAGPGVEGGEGTQKPR	WT_NT-WT_EE	0.0662624	0.527346	0.125653	5	0.904903	0.983036
E9PZM4_HSDNPS(1)EEGEVKDDGLEK	WT_NT-WT_EE	0.0793842	0.303035	0.261964	4	0.806286	0.979176
E9Q1P8_RKPS(1)PEPEGEVGPPK	WT_NT-WT_EE	0.165681	0.424082	0.39068	5	0.712125	0.963353
E9Q401_EAAVPEEEGGT(1)PEK	WT_NT-WT_EE	-0.221638	0.302514	-0.732655	6	0.491388	0.93027
E9Q401_IAEDPS(0.004)RDGPS(0.986)PT(0.002)S(0.008)GSSK	WT_NT-WT_EE	-0.190584	0.214464	-0.88865	6	0.408402	0.93027
E9Q5K9_GIS(1)PIVFDR	WT_NT-WT_EE	-0.524456	0.668649	-0.784351	7	0.45855	0.93027
F6SEU4_EGS(0.001)IGGS(0.998)GGS(0.998)GGGGGGGLKPS(0.002)IT(0.001)K	WT_NT-WT_EE	1.68911	0.550002	3.07109	4	0.0372532	0.93027
F6SEU4_EGS(1)IGGSGGSGGGGGGGLK	WT_NT-WT_EE	-0.395917	0.352835	-1.1221	6	0.304706	0.93027
F6SEU4_EYEEEIHS(1)LK	WT_NT-WT_EE	-0.104126	0.516236	-0.201702	6	0.846814	0.982236
F6SEU4_LS(0.001)QGS(0.992)GS(0.005)S(0.002)IT(0.001)AAGMR	WT_NT-WT_EE	0.0689045	0.565678	0.121809	3	0.910752	0.983036
F6SEU4_TVS(1)VPVEGR	WT_NT-WT_EE	-0.0485984	0.516459	-0.0940993	6	0.928094	0.983036
F8VPU2_ACT(0.001)LELGPHQS(0.999)PALPKS(0.981)PPGS(0.019)K	WT_NT-WT_EE	-0.466524	0.256187	-1.82103	4	0.142707	0.93027
F8VPU2_ACTLELGPHQS(1)PALPK	WT_NT-WT_EE	-0.195316	0.099273	-1.96747	6	0.0966892	0.93027
F8VPU2_LGAPENSGIS(0.018)T(0.982)LER	WT_NT-WT_EE	-0.0506096	0.262709	-0.192645	6	0.853592	0.983036
G5E829_AQDGAAMEMQPLKS(1)EEGGDGDEK	WT_NT-WT_EE	-0.010582	0.564057	-0.0187606	6	0.98564	0.995142
G5E829_RNS(0.998)S(0.001)PPPS(0.001)PNK	WT_NT-WT_EE	0.465971	0.466751	0.998329	7	0.351372	0.93027
G5E829_SATSSSPGS(1)PLHSLETSL	WT_NT-WT_EE	-0.80626	0.46437	-1.73625	7	0.126097	0.93027
G5E829_SATSSSPGSPLHSLET(0.005)S(0.995)L	WT_NT-WT_EE	-0.70121	0.54975	-1.27551	7	0.242825	0.93027
G5E8K5_LDDS(0.999)S(0.999)DQARDS(0.002)ITSYLTGEPGK	WT_NT-WT_EE	0.512083	0.629695	0.813223	4	0.461723	0.93027
G5E8K5_VALLLLDQGAS(1)PHAAAK	WT_NT-WT_EE	0.335338	0.443595	0.755954	6	0.478295	0.93027
G5E8Z2_S(0.96)NS(0.04)GQLMLVSPQQAVTGAK	WT_NT-WT_EE	-1.06003	0.584712	-1.81291	4	0.144059	0.93027
O08530_RPIIPGMEFS(1)R	WT_NT-WT_EE	-0.743536	0.486905	-1.52707	4	0.201455	0.93027
O08539_GNKS(1)PS(1)PPPDGS(1)PAATPEIR	WT_NT-WT_EE	0.0456632	0.387908	0.117716	7	0.909599	0.983036
O08539_S(1)PS(1)PPPDGSPAATPEIR	WT_NT-WT_EE	-0.239729	0.538439	-0.44523	7	0.669596	0.95417
O08539_VNHEPEPASGAS(1)PGATIPK	WT_NT-WT_EE	-0.108423	0.258483	-0.419458	6	0.689485	0.957261
O08547_NLGS(1)INTELQDVQR	WT_NT-WT_EE	-1.35769	0.410209	-3.30975	5	0.0212463	0.93027
O08553_GLYDGPVCEVS(1)VT(1)PK	WT_NT-WT_EE	0.329891	0.615138	0.536287	7	0.608372	0.936337
O08553_NLHQSGFS(0.998)LS(0.002)GAQIDDNIPR	WT_NT-WT_EE	-0.361143	0.980174	-0.368448	4	0.731211	0.963353
O08553_T(0.159)VT(0.841)PAS(1)S(1)AKT(0.81)S(0.19)PAK	WT_NT-WT_EE	1.93039	2.62012	0.736756	7	0.485225	0.93027
O08553_TVT(1)PASSAK	WT_NT-WT_EE	2.77059	2.68974	1.03006	7	0.337252	0.93027
O08553_TVTPASSAKT(1)S(1)PAK	WT_NT-WT_EE	1.41867	2.30527	0.615402	7	0.557759	0.936337
O08582_LVLVS(1)PTSEQYDSLLR	WT_NT-WT_EE	-1.2806	0.841704	-1.52144	6	0.17897	0.93027
O08582_S(0.162)RS(0.837)PVDS(0.001)PVPASMFAPEPS(0.013)S(0.987)PGAAR	WT_NT-WT_EE	0.0388199	0.443955	0.087441	6	0.933166	0.983368
O08582_S(0.875)RS(0.115)PVDS(0.01)PVPASMFAPEPSSPGAAR	WT_NT-WT_EE	-0.445582	0.415541	-1.07229	4	0.343974	0.93027
O08585_LQS(1)EPESIRK	WT_NT-WT_EE	-0.315167	0.314152	-1.00323	6	0.354479	0.93027
O08586_YSDTTDS(1)DPENEPFDEDQHSQITK	WT_NT-WT_EE	-0.176048	0.35369	-0.497748	4	0.644782	0.946502
O08638_VIENTDGS(1)EEEMDAR	WT_NT-WT_EE	-0.111473	0.379669	-0.293606	7	0.777573	0.972816
O08919_AEAAAAPAVAPGPAQPGHVS(0.003)PT(0.05)PAT(0.896)T(0.284)S(0.766)PGEK	WT_NT-WT_EE	-0.0576697	0.53356	-0.108085	4	0.919133	0.983036
O08919_AEAAAAPAVAPGPAQPGHVS(0.012)PT(0.035)PAT(0.547)T(0.547)S(0.858)PGEK	WT_NT-WT_EE	-0.793596	1.54968	-0.512103	5	0.630389	0.942258
O08919_KAEAAAAPAVAPGPAQPGHVS(0.984)PT(0.524)PAT(0.117)T(0.101)S(0.275)PGEK	WT_NT-WT_EE	1.18983	2.22391	0.535017	5	0.615567	0.937461
O08992_SLYPS(1)LEDLK	WT_NT-WT_EE	-0.930266	0.673949	-1.38032	5	0.226009	0.93027
O35098_NLHQS(0.001)GFS(0.001)LS(0.049)GS(0.949)QADDHIAR	WT_NT-WT_EE	-0.937325	0.392825	-2.38611	3	0.0970811	0.93027
O35099_TLFLGIPDENFEDHS(0.006)APPS(0.994)PEEK	WT_NT-WT_EE	-0.923142	0.4714	-1.9583	4	0.121792	0.93027
O35136_DGS(1)KEPIVEMR	WT_NT-WT_EE	0.732549	0.24013	3.05063	6	0.0224936	0.93027
O35136_IT(0.089)NHEDGS(0.911)PVNEPNET(0.078)T(0.914)PLT(0.008)EPEK	WT_NT-WT_EE	-0.873354	0.443715	-1.96828	4	0.120407	0.93027
O35136_T(0.002)EDERIT(0.998)NHEDGS(1)PVNEPNETTPLTEPEK	WT_NT-WT_EE	-0.416598	0.341455	-1.22007	5	0.276841	0.93027
O35136_T(0.069)EDERIT(0.931)NHEDGS(1)PVNEPNETTPLTEPEK	WT_NT-WT_EE	-0.0944044	0.797913	-0.118314	5	0.910425	0.983036
O35188_S(0.024)LGS(0.976)EEINPVHTDNFQER	WT_NT-WT_EE	-0.0687122	0.330601	-0.20784	6	0.842229	0.982236
O35295_ADGDS(1)GS(1)ERGGGGGGGGGPGGFQPAPR	WT_NT-WT_EE	0.536908	0.279086	1.92381	6	0.102722	0.93027
O35344_RNVPQEES(1)LEDSDVDADFK	WT_NT-WT_EE	-0.249252	0.170071	-1.46558	6	0.193115	0.93027
O35344_RNVPQEESLEDS(1)DVDADFK	WT_NT-WT_EE	-0.574713	0.247099	-2.32584	6	0.0589757	0.93027
O35393_GGS(1)LGLGGGGGMGPR	WT_NT-WT_EE	0.346075	0.704711	0.491088	3	0.657046	0.949526
O35526_HSAILAS(1)PNPDEK	WT_NT-WT_EE	-0.950954	0.923073	-1.0302	7	0.337189	0.93027
O35526_TAKDS(1)DDDDDVTVTVDR	WT_NT-WT_EE	-0.981782	0.919364	-1.06789	7	0.321007	0.93027
O35593_PS(0.002)IQALIHGLNRHY(0.996)Y(0.996)S(0.623)IT(0.529)INY(0.854)RK	WT_NT-WT_EE	-0.466466	0.557979	-0.835992	3	0.464511	0.93027
O35607_LNINS(0.076)S(0.924)PDEHEPLLR	WT_NT-WT_EE	0.242066	0.308751	0.784017	5	0.468526	0.93027
O35607_LNINS(0.964)S(0.036)PDEHEPLLR	WT_NT-WT_EE	-0.000185384	0.255648	-0.000725152	5	0.999449	0.999886
O35609_KLS(0.999)PT(0.001)EPR	WT_NT-WT_EE	3.91091	1.55712	2.51163	6	0.0458023	0.93027
O35621_TVGHSVVS(1)PQDTVQR	WT_NT-WT_EE	0.985346	0.551265	1.78743	5	0.133908	0.93027
O35691_EAGIVHS(1)DAEK	WT_NT-WT_EE	2.99522	1.47824	2.0262	3	0.135841	0.93027
O35737_HTGPNS(1)PDTANDGFVR	WT_NT-WT_EE	-0.395064	0.366736	-1.07724	6	0.322765	0.93027
O35927_ALQS(1)PEHHIDPIYEDR	WT_NT-WT_EE	-0.167977	0.129512	-1.29701	6	0.242268	0.93027
O35927_GGS(1)PLTT(0.107)T(0.652)QGGS(0.24)PT(0.001)K	WT_NT-WT_EE	0.0807157	0.0741116	1.08911	7	0.312174	0.93027
O35927_GGS(1)PLTTT(0.002)QGGS(0.977)PT(0.022)K	WT_NT-WT_EE	0.486216	0.562208	0.864832	7	0.415782	0.93027
O35954_S(0.011)S(0.011)T(0.011)EARPGT(0.209)S(0.072)T(0.072)AGT(0.612)PDGPEAPPGPDAS(1)PDASFGK	WT_NT-WT_EE	0.102252	0.213898	0.47804	6	0.649541	0.947643
O54724_ATEEPSGT(0.031)GS(0.969)DELIK	WT_NT-WT_EE	0.104217	0.456044	0.228523	5	0.828292	0.981221
O54724_LPAKLS(0.999)VS(0.001)K	WT_NT-WT_EE	0.246051	0.310946	0.791298	5	0.464634	0.93027
O54774_HSS(1)LPTESDEDIAPAQR	WT_NT-WT_EE	1.37895	0.597136	2.30927	6	0.0603289	0.93027
O54774_HSSLPTES(1)DEDIAPAQR	WT_NT-WT_EE	-0.885634	0.940477	-0.941686	7	0.377707	0.93027
O54774_VDIITEEMPENALPS(1)DEDDK	WT_NT-WT_EE	-0.483933	0.667592	-0.724894	6	0.495802	0.93027
O54781_AADLEDT(0.002)T(0.998)EEETAK	WT_NT-WT_EE	0.190762	0.31894	0.59811	5	0.575826	0.936337
O54781_TVSAS(0.008)S(0.135)T(0.857)GDLPK	WT_NT-WT_EE	0.221338	0.280709	0.788497	4	0.47451	0.93027
O54829_S(0.033)HS(0.965)PT(0.001)HTPTPETK	WT_NT-WT_EE	-1.11603	1.53576	-0.726699	4	0.507657	0.93027
O54916_S(0.001)HS(0.003)GT(0.11)S(0.841)PDNT(0.044)APPPPPPRPQPSHSR	WT_NT-WT_EE	0.169173	0.494988	0.341772	4	0.749723	0.963353
O54991_DQNLPQILEES(0.001)RS(0.999)E	WT_NT-WT_EE	-0.244561	0.430709	-0.567811	4	0.600518	0.936337
O55003_AEIDS(0.773)HS(0.227)FGEK	WT_NT-WT_EE	-0.236927	0.364385	-0.65021	5	0.544245	0.936337
O55003_NSTLS(1)EEDYIER	WT_NT-WT_EE	-0.0692618	0.10992	-0.630109	3	0.573348	0.936337
O55017_IGS(1)DPYLGQR	WT_NT-WT_EE	-0.258107	0.422046	-0.611562	5	0.567562	0.936337
O55022_EGEEPTVYS(1)DDEEPKDETAR	WT_NT-WT_EE	-1.68784	1.11921	-1.50806	7	0.175274	0.93027
O55023_S(0.222)S(0.778)PADLVTVTDQK	WT_NT-WT_EE	0.0190017	0.159737	0.118956	4	0.911045	0.983036
O55023_S(0.741)S(0.259)PADLVTVTDQK	WT_NT-WT_EE	-0.347619	0.373842	-0.929854	4	0.405082	0.93027
O55028_S(0.959)T(0.04)S(0.001)ATDTHHVELAR	WT_NT-WT_EE	0.0445571	0.37618	0.118446	5	0.910326	0.983036
O55091_TEEVEVES(1)EEDPILEHPPENPVK	WT_NT-WT_EE	-0.672253	0.367525	-1.82913	5	0.126909	0.93027
O55131_IYEFPET(1)DDEEENK	WT_NT-WT_EE	-0.0859528	0.240771	-0.35699	7	0.731619	0.963353
O55131_S(1)PLAQMEEERR	WT_NT-WT_EE	0.208479	0.331406	0.629074	5	0.556919	0.936337
O55143_EFDELSPS(1)AQR	WT_NT-WT_EE	-0.0248065	0.268566	-0.0923664	7	0.928995	0.983036
O70161_RT(0.095)QS(0.853)S(0.052)GQDGRPQEEPHAEDLQK	WT_NT-WT_EE	-0.596391	0.300167	-1.98686	5	0.103665	0.93027
O70161_SWVYSPLHYSARPAS(0.999)DGES(0.001)DT	WT_NT-WT_EE	0.705683	1.36304	0.517727	3	0.640406	0.94581
O70166_DAS(1)LEELQK	WT_NT-WT_EE	-0.0941545	0.285885	-0.329345	7	0.75153	0.963353
O70166_SPSDLS(1)PESPVLSSPPK	WT_NT-WT_EE	0.663202	0.367526	1.8045	6	0.121194	0.93027
O70166_SPSDLSPES(1)PVLSSPPK	WT_NT-WT_EE	0.486039	0.492248	0.987386	7	0.356346	0.93027
O70251_YGPS(0.006)S(0.994)VEDTTGSGAADAK	WT_NT-WT_EE	-0.0295734	0.264701	-0.111724	7	0.914179	0.983036
O70310_SGLS(1)PANDTGAK	WT_NT-WT_EE	2.46568	1.27676	1.93119	6	0.101676	0.93027
O70343_ARYSECSGTQGSHS(0.998)T(0.002)K	WT_NT-WT_EE	0.534186	0.365166	1.46286	4	0.217334	0.93027
O70405_SPLPPILGS(0.998)PT(0.002)K	WT_NT-WT_EE	0.044322	0.364619	0.121557	4	0.909112	0.983036
O70439_EFGSLPT(0.677)T(0.316)PS(0.007)EQR	WT_NT-WT_EE	-0.459038	0.346051	-1.3265	5	0.24203	0.93027
O70439_TLNQLGT(1)PQDSPELR	WT_NT-WT_EE	0.063576	0.297255	0.213877	6	0.837726	0.982132
O88196_RNS(0.993)DS(0.007)AGPFAVPDHLR	WT_NT-WT_EE	0.0910445	0.268766	0.33875	5	0.748561	0.963353
O88207_GEAGPS(1)GAAGPPGPKGPPGDDGPK	WT_NT-WT_EE	0.0380117	0.283741	0.133966	6	0.89781	0.983036
O88343_IS(0.008)ENYS(0.992)DKS(1)DVENADESSSSILK	WT_NT-WT_EE	-0.213622	1.24459	-0.171641	3	0.874645	0.983036
O88343_ISENYS(1)DK	WT_NT-WT_EE	0.0747341	1.01599	0.0735582	5	0.944214	0.98474
O88447_KYDDDIS(1)PSEDK	WT_NT-WT_EE	0.165546	0.139848	1.18376	6	0.281277	0.93027
O88447_VDS(1)PTVTTTLK	WT_NT-WT_EE	0.094077	0.355585	0.26457	7	0.798962	0.977336
O88454_EQPLLPSSLPAPPAVVEPAGRPGS(1)PAPAEK	WT_NT-WT_EE	-0.300791	0.369228	-0.814649	5	0.452313	0.93027
O88485_ANRADS(1)EEEGAVELAA	WT_NT-WT_EE	-0.305733	0.377479	-0.809935	7	0.444634	0.93027
O88485_ETQTPLAT(0.002)HQS(0.998)EEDEEDEEMVEPK	WT_NT-WT_EE	0.0768468	0.66389	0.115752	5	0.912354	0.983036
O88485_KEPVQDDS(1)DLDRK	WT_NT-WT_EE	0.337187	0.730851	0.461363	5	0.663914	0.952966
O88532_RRDS(1)DGVDGFEAEGKK	WT_NT-WT_EE	0.113426	0.214856	0.527918	6	0.616502	0.937639
O88587_AVYQGPGS(0.001)S(0.999)PVK	WT_NT-WT_EE	0.746687	0.526328	1.41867	6	0.205788	0.93027
O88643_YMS(1)FTDK	WT_NT-WT_EE	0.308914	0.141515	2.1829	6	0.0717733	0.93027
O88703_DS(0.035)AS(0.965)PGAASGLDPLDSAR	WT_NT-WT_EE	-0.176002	0.311323	-0.565335	7	0.589498	0.936337
O88703_GAASGPSAAEEAGS(1)EEAGPAGEPR	WT_NT-WT_EE	0.070911	0.25939	0.273375	7	0.792455	0.977336
O88703_PLVGPLALGS(1)PR	WT_NT-WT_EE	-0.791042	0.458255	-1.7262	7	0.127956	0.93027
O88703_RAPPGPLPPAAS(1)PGPPAAS(1)PPAAPS(0.944)S(0.056)PR	WT_NT-WT_EE	-0.0534566	0.557055	-0.0959629	4	0.928166	0.983036
O88703_RAPPGPLPPAASPGPPAAS(0.999)PPAAPS(0.087)S(0.914)PR	WT_NT-WT_EE	0.469245	0.341672	1.37338	5	0.228019	0.93027
O88703_RAPPGPLPPAASPGPPAAS(1)PPAAPS(0.299)S(0.701)PR	WT_NT-WT_EE	0.714011	0.29612	2.41122	6	0.0524868	0.93027
O88704_KNS(1)ILLQK	WT_NT-WT_EE	-0.275203	0.347852	-0.791149	4	0.473125	0.93027
O88704_VDGGGGEEPAGS(1)FEDAEGPRR	WT_NT-WT_EE	0.113655	0.278898	0.407514	5	0.700492	0.960916
O88705_GPLPLS(1)PDSPATLLAR	WT_NT-WT_EE	-0.4944	0.478575	-1.03307	6	0.341404	0.93027
O88737_DACEPES(1)GPDPSTVR	WT_NT-WT_EE	-0.111282	0.475751	-0.233908	4	0.82654	0.981221
O88737_FS(1)PIEEAK	WT_NT-WT_EE	0.104935	0.310382	0.338084	6	0.746816	0.963353
O88737_GEEES(1)EEDSYDPR	WT_NT-WT_EE	-0.269258	0.520502	-0.517304	4	0.632234	0.943412
O88737_GYSYFT(0.001)GS(0.033)S(0.964)PPLS(0.001)PSTPSESPTFSPGK	WT_NT-WT_EE	-0.329721	1.10645	-0.297999	6	0.775753	0.971955
O88737_IADSSVQT(1)DDEEGEGR	WT_NT-WT_EE	-0.175674	0.221574	-0.792843	6	0.458064	0.93027
O88737_LHS(0.002)S(0.998)PVSSTLTSK	WT_NT-WT_EE	0.337636	0.538501	0.626993	5	0.558177	0.936337
O88737_PLS(0.999)PT(0.001)AEESAK	WT_NT-WT_EE	0.296505	0.762116	0.389055	7	0.708799	0.963353
O88737_S(0.004)QAS(0.011)EEES(0.985)PVS(1)PLGRPR	WT_NT-WT_EE	0.621831	0.227587	2.73228	3	0.0718028	0.93027
O88737_S(0.006)LS(0.994)DPKPLSPTAEESAK	WT_NT-WT_EE	-0.951007	0.598412	-1.58922	7	0.156036	0.93027
O88737_S(0.649)LS(0.351)DPKPLS(0.9)PT(0.1)AEESAK	WT_NT-WT_EE	0.0616775	0.430121	0.143396	5	0.891578	0.983036
O88737_SQAS(1)EEESPVSPLGR	WT_NT-WT_EE	0.0910977	0.49583	0.183728	5	0.861446	0.983036
O88737_SQASEEESPVS(1)PLGR	WT_NT-WT_EE	1.97936	0.67864	2.91665	6	0.0267476	0.93027
O88737_SQQQLHS(1)PALS(1)PAHSPAK	WT_NT-WT_EE	-0.168306	1.96653	-0.085585	3	0.937188	0.98342
O88746_GDLSQHATPLPTPAVLPGDS(0.993)PIT(0.007)PTPEQIGK	WT_NT-WT_EE	-0.717413	0.846363	-0.847642	6	0.429148	0.93027
O88746_GLEFPMTDLDMLS(0.999)PIHT(0.001)PQR	WT_NT-WT_EE	-0.0382499	1.20794	-0.0316654	5	0.975964	0.994709
O88746_LPNLAS(0.105)PS(0.894)AEGPPRPSPGTAPR	WT_NT-WT_EE	-0.184082	0.46543	-0.39551	6	0.706146	0.963353
O88874_KPS(1)PQPS(1)PPR	WT_NT-WT_EE	0.749829	1.05033	0.713897	3	0.526821	0.936337
O88910_TTGTLPS(1)PQNFK	WT_NT-WT_EE	-0.00535672	0.264445	-0.0202565	5	0.984622	0.995042
O88935_ASTAAPVASPAAPS(0.998)PGS(0.001)SGGGGFFSSLSNAVK	WT_NT-WT_EE	-1.9631	0.97522	-2.01298	7	0.0839957	0.93027
O88935_DAS(1)PGRGSHSQSSSPGALTLGR	WT_NT-WT_EE	0.056399	0.208514	0.270481	6	0.795854	0.977336
O88935_GS(0.01)HS(0.986)QS(0.005)S(0.578)S(0.42)PGALTLGR	WT_NT-WT_EE	-0.607135	0.765535	-0.793086	3	0.485662	0.93027
O88935_GS(0.997)HS(0.003)QS(0.074)S(0.227)S(0.699)PGALT(0.001)LGR	WT_NT-WT_EE	0.155605	0.597301	0.260514	6	0.803177	0.979176
O88935_GSHSQSS(0.018)S(0.982)PGALTLGR	WT_NT-WT_EE	2.56879	1.03067	2.49234	5	0.0550035	0.93027
O88935_GSHSQSS(0.941)S(0.059)PGALTLGR	WT_NT-WT_EE	-0.975911	1.15895	-0.842066	7	0.42758	0.93027
O88935_PQPPPPPPS(0.005)AAS(0.995)PGATPGSATASAER	WT_NT-WT_EE	0.619969	0.503115	1.23226	4	0.285332	0.93027
O88935_PVAGGPGAPPAARPPAS(1)PS(1)PQR	WT_NT-WT_EE	-0.928896	0.868705	-1.06929	7	0.32042	0.93027
O88935_S(0.123)QS(0.874)LT(0.003)NAFNLPEPAPPRPSLSQDEVK	WT_NT-WT_EE	-1.03553	1.48361	-0.697984	4	0.523634	0.936337
O89032_AAS(1)QGSESPLLPTQR	WT_NT-WT_EE	-0.868474	0.422645	-2.05486	3	0.132146	0.93027
O89079_APPVPGAVSGGS(1)GEVDELFDVK	WT_NT-WT_EE	-0.471588	1.08992	-0.432682	5	0.683273	0.95676
O89084_LVHT(0.946)GS(0.054)LNINVPR	WT_NT-WT_EE	-0.80674	0.456267	-1.76813	5	0.137277	0.93027
P02088_VITAFNDGLNHLDS(1)LK	WT_NT-WT_EE	-0.498513	0.886931	-0.562065	5	0.598334	0.936337
P02664_T(0.218)VMT(0.782)EESKNIQDYMNK	WT_NT-WT_EE	-1.12256	0.355173	-3.16061	4	0.0341639	0.93027
P04370_NIVTPRT(1)PPPSQGK	WT_NT-WT_EE	0.300439	0.250605	1.19885	5	0.284299	0.93027
P04370_TTHYGS(1)LPQK	WT_NT-WT_EE	0.28914	0.393403	0.734973	3	0.515598	0.93104
P05063_GILAADES(1)VGSMAK	WT_NT-WT_EE	-0.251612	0.406808	-0.618502	5	0.563329	0.936337
P05063_GILAADESVGS(1)MAK	WT_NT-WT_EE	0.0118377	0.333034	0.035545	6	0.972798	0.994709
P05063_RLS(1)QIGVENTEENRR	WT_NT-WT_EE	-0.358531	0.561858	-0.638117	4	0.558099	0.936337
P05064_GILAADES(0.935)T(0.064)GSIAK	WT_NT-WT_EE	-1.05374	0.998952	-1.05485	7	0.326537	0.93027
P05064_GILAADESTGS(1)IAK	WT_NT-WT_EE	-0.223472	0.475942	-0.469536	7	0.652961	0.948484
P05480_S(1)LEPSENVHGAGGAFPASQTPSK	WT_NT-WT_EE	-0.402821	0.892526	-0.451327	7	0.665404	0.952966
P06837_AAQPPTETAES(0.04)S(0.96)QAEEEK	WT_NT-WT_EE	-0.14643	0.212542	-0.688946	5	0.521516	0.935191
P06837_AGSAETESAAKAT(0.994)T(0.006)DNS(0.882)PS(0.116)S(0.002)K	WT_NT-WT_EE	-0.403338	0.0797319	-5.05868	3	0.0149074	0.93027
P06837_KEGDGS(0.058)AT(0.933)T(0.01)DAAPAT(0.241)S(0.759)PK	WT_NT-WT_EE	-0.312571	0.406023	-0.769836	4	0.48434	0.93027
P06837_KEGDGS(0.995)AT(0.003)T(0.002)DAAPAT(0.962)S(0.038)PK	WT_NT-WT_EE	-0.407032	0.502693	-0.809704	5	0.454902	0.93027
P06837_KEGDGS(1)ATTDAAPAT(0.87)S(0.13)PK	WT_NT-WT_EE	-0.449571	0.400385	-1.12285	7	0.298533	0.93027
P06837_KEGDGSATTDAAPATS(1)PK	WT_NT-WT_EE	0.977727	0.871814	1.12149	7	0.299074	0.93027
P06837_QADVPAAVTDAAATT(1)PAAEDAATK	WT_NT-WT_EE	-0.154443	0.21901	-0.705184	7	0.503478	0.93027
P07901_EVS(1)DDEAEEKEEKEEEK	WT_NT-WT_EE	-0.955253	1.0183	-0.938087	7	0.37943	0.93027
P07901_PEIEDVGS(1)DEEEEEKK	WT_NT-WT_EE	-0.593926	0.633454	-0.937601	7	0.379663	0.93027
P08226_NEVHTMLGQS(0.988)T(0.011)EEIR	WT_NT-WT_EE	0.170612	0.41095	0.415166	5	0.695234	0.957578
P08551_DEPPS(1)EGEAEEEEK	WT_NT-WT_EE	-0.00880648	0.366241	-0.0240456	7	0.981487	0.995042
P08553_AEEEGGS(1)EEEGS(1)DRS(0.996)PQES(0.004)K	WT_NT-WT_EE	2.5805	1.96725	1.31173	3	0.280963	0.93027
P08553_AEEEGGS(1)EEEGSDRSPQESK	WT_NT-WT_EE	0.263785	2.36962	0.111319	7	0.914488	0.983036
P08553_EKAEEEGGSEEEGS(0.002)DRS(0.998)PQESK	WT_NT-WT_EE	2.36285	3.0027	0.786909	5	0.466978	0.93027
P08553_GVVTNGLDVS(1)PAEEK	WT_NT-WT_EE	-0.0999181	0.177153	-0.56402	7	0.590345	0.936337
P08553_S(1)PMPKS(1)PVEEVKPKPEAK	WT_NT-WT_EE	0.17252	0.690723	0.249767	6	0.811099	0.979176
P08553_S(1)PVEEVKPKPEAK	WT_NT-WT_EE	-0.114831	0.655345	-0.175222	7	0.865866	0.983036
P08553_S(1)PVKS(1)PEAKEEEEEGEK	WT_NT-WT_EE	-0.790769	0.887798	-0.890707	7	0.402661	0.93027
P08553_VSGS(1)PSSGFR	WT_NT-WT_EE	0.148497	0.258041	0.575479	7	0.582985	0.936337
P09405_GLS(1)EDTTEETLK	WT_NT-WT_EE	0.0606995	0.507554	0.119592	5	0.909463	0.983036
P09411_ALES(1)PERPFLAILGGAK	WT_NT-WT_EE	-1.01095	1.61979	-0.624126	6	0.555517	0.936337
P09470_GPQFGS(1)EVELR	WT_NT-WT_EE	-0.0393614	0.308862	-0.12744	6	0.902756	0.983036
P09528_T(0.002)T(0.002)AS(0.968)PS(0.029)QVR	WT_NT-WT_EE	0.270383	0.276603	0.977511	5	0.373209	0.93027
P0C7L0_AQLVS(1)PPAPPTK	WT_NT-WT_EE	0.174583	0.191329	0.912479	6	0.396698	0.93027
P0C7M9_PRS(1)PAEAEAR	WT_NT-WT_EE	0.0260161	0.203461	0.127868	5	0.903237	0.983036
P0C913_DTTEDS(0.999)IT(0.001)EDDK	WT_NT-WT_EE	0.302675	0.306491	0.987549	5	0.368722	0.93027
P10518_DAAQS(0.001)S(0.999)PAFGDR	WT_NT-WT_EE	-0.182942	0.504959	-0.36229	6	0.729554	0.963353
P10518_DAAQS(0.646)S(0.354)PAFGDRR	WT_NT-WT_EE	-0.513943	0.451211	-1.13903	5	0.306303	0.93027
P10637_IGS(0.993)T(0.007)ENLK	WT_NT-WT_EE	-1.37249	1.00494	-1.36575	7	0.214279	0.93027
P10637_S(0.001)GYS(0.246)S(0.753)PGS(1)PGTPGSR	WT_NT-WT_EE	-0.272457	0.967302	-0.281666	7	0.786344	0.976328
P10637_S(0.002)GYS(0.958)S(0.047)PGS(0.992)PGT(0.999)PGSR	WT_NT-WT_EE	0.373694	0.783188	0.477145	7	0.647796	0.946502
P10637_S(0.005)GERS(0.987)GY(0.024)S(0.061)S(0.922)PGSPGTPGSR	WT_NT-WT_EE	0.242315	1.00437	0.241261	5	0.818935	0.981221
P10637_S(0.074)GY(0.004)S(0.957)S(0.957)PGS(0.006)PGTPGSR	WT_NT-WT_EE	2.32365	2.03837	1.13995	4	0.317931	0.93027
P10637_S(0.742)RT(0.246)PS(0.012)LPT(1)PPTREPK	WT_NT-WT_EE	-0.558349	1.79387	-0.311255	5	0.768166	0.968999
P10637_S(0.875)RT(0.125)PS(0.076)LPT(0.923)PPT(0.001)REPK	WT_NT-WT_EE	0.240173	0.391539	0.613408	6	0.562124	0.936337
P10637_S(1)PVVS(0.002)GDT(0.652)S(0.346)PR	WT_NT-WT_EE	-1.17	0.964695	-1.21281	7	0.264537	0.93027
P10637_SPVVS(1)GDT(0.003)S(0.997)PR	WT_NT-WT_EE	0.983476	1.36377	0.721145	7	0.494195	0.93027
P10637_SPVVS(1)GDT(0.125)S(0.875)PR	WT_NT-WT_EE	0.171398	0.173211	0.989535	7	0.355365	0.93027
P10637_T(0.001)PS(0.999)LPTPPTR	WT_NT-WT_EE	0.0647643	0.417309	0.155195	7	0.881048	0.983036
P10637_T(1)PPGSGEPPK	WT_NT-WT_EE	1.31395	1.19148	1.10278	7	0.306585	0.93027
P10637_TDHGAEIVY(0.01)KS(0.99)PVVS(0.997)GDT(0.98)S(0.023)PR	WT_NT-WT_EE	-2.97585	1.7602	-1.69064	6	0.141861	0.93027
P10637_TPPGSGEPPKS(1)GER	WT_NT-WT_EE	1.17438	2.09215	0.561327	4	0.604532	0.936337
P10637_VAVVRT(1)PPK	WT_NT-WT_EE	-0.862437	0.759331	-1.13579	7	0.293432	0.93027
P10637_VAVVRT(1)PPKS(0.996)PS(0.004)ASK	WT_NT-WT_EE	-2.58652	3.01845	-0.856905	5	0.430642	0.93027
P10711_KKEPAISSQNS(1)PEAR	WT_NT-WT_EE	-0.103999	0.195566	-0.531786	7	0.611327	0.937461
P10711_LLDGPS(0.412)T(0.588)DKDPEEK	WT_NT-WT_EE	0.0291293	0.570832	0.0510296	4	0.961749	0.992047
P11499_EIS(1)DDEAEEEKGEKEEEDKEDEEK	WT_NT-WT_EE	-0.0404472	0.221785	-0.182371	7	0.860461	0.983036
P11499_IEDVGS(1)DEEDDS(1)GKDK	WT_NT-WT_EE	-0.0566118	0.211185	-0.268067	6	0.797626	0.977336
P11499_PKIEDVGS(1)DEEDDSGK	WT_NT-WT_EE	0.190812	0.159436	1.19679	7	0.270344	0.93027
P11627_DET(0.003)FGEY(0.064)RS(0.897)LES(0.036)DNEEK	WT_NT-WT_EE	-0.296097	0.249653	-1.18603	4	0.301245	0.93027
P11798_ES(0.136)S(0.861)ES(0.047)T(0.949)NT(0.006)T(0.001)IEDEDTK	WT_NT-WT_EE	-0.848746	1.30412	-0.650819	4	0.550657	0.936337
P11798_ES(0.999)S(0.001)ES(0.949)T(0.048)NT(0.003)T(0.001)IEDEDTK	WT_NT-WT_EE	-0.439525	1.59555	-0.27547	7	0.79091	0.977336
P11798_ESSES(0.995)T(0.005)NTTIEDEDTK	WT_NT-WT_EE	1.51982	1.74047	0.873226	7	0.411492	0.93027
P11798_ESSEST(0.001)NT(0.999)T(1)IEDEDTK	WT_NT-WT_EE	6.42344	1.15558	5.55864	4	0.00512788	0.904084
P11798_KNDGVKES(0.996)S(0.988)ES(0.011)T(0.006)NTTIEDEDTK	WT_NT-WT_EE	-0.189562	1.22132	-0.15521	7	0.881036	0.983036
P11798_S(0.003)T(0.997)VASCMHR	WT_NT-WT_EE	2.14685	0.714435	3.00496	5	0.0299283	0.93027
P11798_S(0.957)T(0.043)VASCMHR	WT_NT-WT_EE	0.496065	1.38037	0.359371	6	0.731627	0.963353
P12367_MFGS(1)NLDLMDPGQ	WT_NT-WT_EE	-0.471516	0.50048	-0.942128	4	0.399471	0.93027
P12657_SQPGAEGS(0.002)PES(0.998)PPGR	WT_NT-WT_EE	0.616008	0.429759	1.43338	5	0.211196	0.93027
P12849_ASPSCFHS(1)EDEDSLK	WT_NT-WT_EE	-0.557287	0.296752	-1.87795	4	0.133597	0.93027
P12961_SVPHFS(1)EEEK	WT_NT-WT_EE	-0.0728638	0.407381	-0.178859	6	0.863935	0.983036
P13595_AAFS(1)KDES(1)KEPIVEVR	WT_NT-WT_EE	0.0367574	0.420755	0.0873607	6	0.933227	0.983368
P13595_AS(0.994)PAPT(0.006)PTPAGAASPLAAVAAPATDAPQAK	WT_NT-WT_EE	-0.108498	0.552017	-0.196549	7	0.849765	0.982979
P13595_ASPAPTPTPAGAAS(1)PLAAVAAPATDAPQAK	WT_NT-WT_EE	-0.389329	0.236585	-1.64562	6	0.150943	0.93027
P13595_DES(1)KEPIVEVR	WT_NT-WT_EE	-0.865434	0.858555	-1.00801	7	0.347015	0.93027
P13595_GVTAS(0.022)S(0.075)S(0.857)S(0.045)PASAPK	WT_NT-WT_EE	-0.617106	3.60542	-0.171161	5	0.870809	0.983036
P13595_GVTASS(0.016)S(0.053)S(0.931)PAS(0.001)APK	WT_NT-WT_EE	3.07243	2.39959	1.2804	6	0.247674	0.93027
P13595_MDEGNFKT(1)PDIDLAK	WT_NT-WT_EE	-0.476521	0.334305	-1.42541	6	0.203922	0.93027
P13595_NPPEAATAPAS(1)PK	WT_NT-WT_EE	-0.0545435	0.202943	-0.268763	7	0.795861	0.977336
P14152_KLS(0.998)S(0.001)AMSAAK	WT_NT-WT_EE	1.25149	0.808239	1.54841	4	0.196442	0.93027
P14439_FFFIAVLMS(0.964)S(0.036)QK	WT_NT-WT_EE	-0.602279	0.39004	-1.54415	5	0.183206	0.93027
P14873_ADS(0.999)RES(0.001)LKPATK	WT_NT-WT_EE	0.852657	1.02364	0.832966	6	0.436758	0.93027
P14873_AS(0.134)LS(0.866)PMDEPVPDSES(1)PVEK	WT_NT-WT_EE	-0.296394	0.248059	-1.19485	7	0.271053	0.93027
P14873_ASLS(1)PMDEPVPDSESPVEK	WT_NT-WT_EE	-0.410783	0.288549	-1.42361	7	0.197567	0.93027
P14873_ASLSPMDEPVPDS(0.982)ES(0.018)PVEK	WT_NT-WT_EE	-0.0842	0.556133	-0.151403	6	0.88462	0.983036
P14873_DENERAS(0.952)LS(0.048)PMDEPVPDS(0.093)ES(0.907)PVEK	WT_NT-WT_EE	-0.115234	0.390907	-0.294787	4	0.782823	0.976328
P14873_DLTGQVPT(1)PPVK	WT_NT-WT_EE	0.162299	0.309681	0.524085	6	0.619007	0.937717
P14873_DVMSDETNNEETES(1)PSQEFVNITK	WT_NT-WT_EE	-1.25248	0.718694	-1.74272	7	0.124912	0.93027
P14873_DVSDERLS(1)PAK	WT_NT-WT_EE	-0.463801	0.544046	-0.852503	7	0.422142	0.93027
P14873_DYNASAS(0.002)T(0.983)IS(0.005)PPS(0.007)S(0.002)MEEDK	WT_NT-WT_EE	-0.523922	1.19455	-0.438592	3	0.690621	0.957261
P14873_DYNASAST(0.01)IS(0.975)PPS(0.01)S(0.003)MEEDK	WT_NT-WT_EE	0.163392	0.428208	0.381573	4	0.722182	0.963353
P14873_EECPRPMS(1)IS(1)PPDFSPK	WT_NT-WT_EE	-0.358182	0.365483	-0.980024	5	0.372082	0.93027
P14873_EECPRPMSISPPDFS(1)PK	WT_NT-WT_EE	-0.208254	0.326049	-0.638719	6	0.546598	0.936337
P14873_ES(0.016)S(0.984)PLYSPGFSDSTSAAK	WT_NT-WT_EE	0.364528	0.753009	0.484095	6	0.64548	0.946502
P14873_ESSPLYS(1)PGFSDSTSAAK	WT_NT-WT_EE	-0.563421	0.467781	-1.20445	7	0.267553	0.93027
P14873_EVSSKEEQS(1)PVK	WT_NT-WT_EE	2.10628	1.96413	1.07237	4	0.343942	0.93027
P14873_GEAEQS(1)EEEGEEEDKAEDAR	WT_NT-WT_EE	-0.587704	1.48766	-0.395054	7	0.704565	0.963353
P14873_GSAESPDEGITTTEGEGECEQT(1)PEELEPVEK	WT_NT-WT_EE	0.164182	1.03465	0.158684	4	0.881607	0.983036
P14873_HSPTEDDES(1)AKAEADVHLK	WT_NT-WT_EE	-0.207082	0.296367	-0.698734	5	0.515875	0.93104
P14873_IAELEEERS(1)QGSTSNSDWMK	WT_NT-WT_EE	0.354168	0.725656	0.488066	6	0.642825	0.946502
P14873_KES(1)KEETPEVTK	WT_NT-WT_EE	0.825072	1.35547	0.608699	4	0.575597	0.936337
P14873_LGGDVS(1)PTQIDVSQFGSFK	WT_NT-WT_EE	-2.2427	1.36579	-1.64205	7	0.144583	0.93027
P14873_LSPAKS(1)PS(0.012)LS(0.789)PS(0.199)PPS(1)PIEK	WT_NT-WT_EE	-0.508491	0.527885	-0.96326	5	0.379657	0.93027
P14873_MSIS(1)EGTVSDK	WT_NT-WT_EE	-0.0824644	0.308059	-0.267691	6	0.797902	0.977336
P14873_MSISEGTVS(1)DK	WT_NT-WT_EE	-0.110793	0.44324	-0.249962	7	0.809794	0.979176
P14873_PLAAS(1)PKPGALK	WT_NT-WT_EE	-0.481445	0.803525	-0.599166	7	0.567939	0.936337
P14873_QGFPDRES(1)PVSDLTSTGLYQDK	WT_NT-WT_EE	-0.619426	0.389301	-1.59112	6	0.162687	0.93027
P14873_RES(1)VVS(1)GDDRAEEDMDDVLEK	WT_NT-WT_EE	0.132388	0.684199	0.193494	7	0.852067	0.982979
P14873_S(0.5)VS(0.5)PGVTQAVVEEHCAS(1)PEEK	WT_NT-WT_EE	-1.06447	0.766941	-1.38794	7	0.207726	0.93027
P14873_S(0.941)S(0.059)HLPTEVTEK	WT_NT-WT_EE	0.185928	0.588209	0.316091	5	0.764703	0.968999
P14873_S(1)PCDSGYSYETIEK	WT_NT-WT_EE	-0.686009	0.502163	-1.36611	4	0.243668	0.93027
P14873_S(1)PDTSAYCYETMEK	WT_NT-WT_EE	0.586554	0.595915	0.984291	7	0.357763	0.93027
P14873_SDIS(1)PLT(1)PR	WT_NT-WT_EE	-0.422253	0.396153	-1.06588	7	0.321853	0.93027
P14873_SLMS(1)S(1)PEDLTK	WT_NT-WT_EE	0.451942	0.421003	1.07349	7	0.318658	0.93027
P14873_SPSLS(1)PS(0.001)PPS(0.999)PIEK	WT_NT-WT_EE	-0.204807	0.46195	-0.443353	7	0.670889	0.954816
P14873_SPSLS(1)PSPPS(1)PIEK	WT_NT-WT_EE	0.683294	0.804875	0.848945	7	0.42399	0.93027
P14873_SPSLSPS(0.992)PPS(0.008)PIEK	WT_NT-WT_EE	-1.52735	1.73796	-0.87882	5	0.419721	0.93027
P14873_T(1)PEDGGYTCEITEK	WT_NT-WT_EE	-0.118605	0.463869	-0.255687	4	0.810802	0.979176
P14873_T(1)PEEGGYSYEISEK	WT_NT-WT_EE	-0.364782	0.388542	-0.938848	5	0.390912	0.93027
P14873_TLEVVS(0.995)PS(0.016)QS(0.04)VT(0.174)GS(0.588)AGHT(0.126)PY(0.025)Y(0.025)QS(0.009)PT(0.003)DEK	WT_NT-WT_EE	0.293542	0.875605	0.335245	7	0.747263	0.963353
P14873_VLS(1)PLRS(1)PPLLGSESPYEDFLSADSK	WT_NT-WT_EE	0.43702	1.90627	0.229254	5	0.827754	0.981221
P14873_VQS(1)LEGEKLS(1)PK	WT_NT-WT_EE	-0.772957	0.693972	-1.11381	7	0.302136	0.93027
P15105_RPS(1)ANCDPYAVTEAIVR	WT_NT-WT_EE	-0.0921431	0.454839	-0.202584	6	0.846155	0.982236
P16014_ADAHS(1)MELEEK	WT_NT-WT_EE	-0.413323	0.834538	-0.495271	7	0.635576	0.94471
P16014_EGVDDQESLRPSNQQAS(1)K	WT_NT-WT_EE	-0.11833	0.414676	-0.285356	6	0.784966	0.976328
P16014_HIEDS(1)GEKPNTFSNK	WT_NT-WT_EE	-0.545194	0.306492	-1.77882	6	0.125582	0.93027
P16014_WAS(0.028)S(0.972)REDAGAPVEDSQGQTK	WT_NT-WT_EE	0.341327	0.15852	2.1532	5	0.0839044	0.93027
P16014_WAS(0.547)S(0.453)REDAGAPVEDSQGQTK	WT_NT-WT_EE	0.338323	0.156521	2.16152	5	0.0830276	0.93027
P16014_WT(0.013)EGGGHS(0.987)REGVDDQESLRPSNQQASK	WT_NT-WT_EE	0.281675	0.600285	0.469235	5	0.658651	0.950147
P16054_GFS(1)YFGEDLMP	WT_NT-WT_EE	-0.570859	1.1242	-0.507793	6	0.62972	0.942258
P16054_LAAGAES(1)PQPAS(0.001)GNS(0.997)PS(0.002)EDDR	WT_NT-WT_EE	-0.465323	0.236484	-1.96767	7	0.0897991	0.93027
P16054_LAAGAESPQPASGNS(1)PSEDDR	WT_NT-WT_EE	-1.23255	0.957837	-1.28681	7	0.239078	0.93027
P16054_S(1)APT(0.067)S(0.933)PCDQELK	WT_NT-WT_EE	-0.00560682	0.223296	-0.0251094	6	0.980782	0.995042
P16054_SAPT(0.001)S(0.999)PCDQELK	WT_NT-WT_EE	0.337755	0.407403	0.829045	6	0.438809	0.93027
P16283_ALPSVGLQSDQS(1)PQR	WT_NT-WT_EE	-0.208727	0.254165	-0.821229	6	0.442916	0.93027
P16283_FSIGS(1)DEDDSPGLPVK	WT_NT-WT_EE	-0.564596	0.581591	-0.970779	6	0.36915	0.93027
P16283_GS(1)PSGLAPILR	WT_NT-WT_EE	0.374943	0.328668	1.14079	6	0.297435	0.93027
P16330_HFIS(1)GDEPK	WT_NT-WT_EE	0.199816	0.264024	0.75681	5	0.48328	0.93027
P16388_TVMSGENADEAS(0.007)T(0.016)APGHPQDGS(0.913)Y(0.064)PR	WT_NT-WT_EE	0.600293	0.317878	1.88844	4	0.131988	0.93027
P16546_WRS(1)LQQLAEER	WT_NT-WT_EE	0.353397	0.494991	0.713947	6	0.502075	0.93027
P17182_TIAPALVS(1)K	WT_NT-WT_EE	0.354656	0.131933	2.68815	5	0.0433947	0.93027
P17182_YDLDFKS(1)PDDPSR	WT_NT-WT_EE	-0.310606	0.761067	-0.40812	7	0.69538	0.957578
P17183_YDLDFKS(1)PADPSR	WT_NT-WT_EE	0.216607	0.256798	0.843493	6	0.43129	0.93027
P17426_S(0.124)S(0.876)PPVQFSLLHSK	WT_NT-WT_EE	0.660528	0.475839	1.38813	3	0.25922	0.93027
P17751_IIYGGS(0.024)VT(0.972)GAT(0.004)CK	WT_NT-WT_EE	0.203469	0.526111	0.386741	5	0.71486	0.963353
P18572_RKPDQT(1)LDEDDPGAAPLK	WT_NT-WT_EE	-0.0135182	0.387902	-0.0348495	5	0.973548	0.994709
P18581_NLS(1)LPFILHEK	WT_NT-WT_EE	-1.09647	0.833175	-1.31601	6	0.236211	0.93027
P19096_DIMLAT(0.003)GKLS(0.997)PDAIPGK	WT_NT-WT_EE	-0.245565	0.910322	-0.269756	3	0.804839	0.979176
P19246_EDIKPPAEAKS(1)PEK	WT_NT-WT_EE	-0.770526	0.955211	-0.806656	7	0.446401	0.93027
P19246_EEEEGAAAT(0.001)S(0.999)PPAEEAASPEK	WT_NT-WT_EE	0.594639	0.361208	1.64625	6	0.150812	0.93027
P19246_EEEEGAAAT(0.004)S(0.996)PPAEEAAS(1)PEK	WT_NT-WT_EE	0.780746	0.588372	1.32696	6	0.232784	0.93027
P19246_HPTDIRPPEQVKS(1)PAK	WT_NT-WT_EE	0.465195	0.324397	1.43403	6	0.201557	0.93027
P19246_IGFGPS(1)PFSLTEGLPK	WT_NT-WT_EE	0.00120114	0.749121	0.0016034	5	0.998783	0.999886
P19246_S(0.003)PGEAKS(0.997)PAEPKS(1)PAEAKS(1)PAEVK	WT_NT-WT_EE	0.957244	0.675129	1.41787	7	0.199172	0.93027
P19246_S(0.923)PS(0.224)EAKS(0.853)PAEAKS(1)PAEAKS(1)PAEAK	WT_NT-WT_EE	0.964192	2.58448	0.37307	7	0.720137	0.963353
P19246_S(0.976)PS(0.981)EAKS(0.053)PAEAKS(0.99)PAEAK	WT_NT-WT_EE	1.2341	0.824194	1.49734	6	0.184949	0.93027
P19246_S(1)PAEAKS(0.999)PAT(0.001)VK	WT_NT-WT_EE	-0.0832383	1.01346	-0.0821324	7	0.936841	0.98342
P19246_S(1)PAEAKS(1)PAAVKS(1)PGEAK	WT_NT-WT_EE	0.143103	1.71502	0.0834407	4	0.93751	0.98342
P19246_S(1)PAEAKS(1)PAEAKS(1)PAEAKS(0.978)PAT(0.022)VK	WT_NT-WT_EE	-0.228774	0.528628	-0.43277	6	0.680305	0.95676
P19246_S(1)PAEAKS(1)PAEAKS(1)PAEAKS(1)PAEAK	WT_NT-WT_EE	1.05668	2.14281	0.493127	7	0.637015	0.945008
P19246_S(1)PAEAKS(1)PAEAKS(1)PAEAKS(1)PAEVK	WT_NT-WT_EE	1.19226	1.09041	1.0934	6	0.316161	0.93027
P19246_S(1)PAEAKS(1)PAEAKS(1)PAEVKS(1)PGEAK	WT_NT-WT_EE	0.557574	0.653357	0.853399	7	0.421677	0.93027
P19246_S(1)PAEAKS(1)PAEAKS(1)PATVK	WT_NT-WT_EE	0.0548957	0.957376	0.0573398	7	0.955877	0.988214
P19246_S(1)PAEAKS(1)PAEVKS(1)PGEAKS(1)PAEPK	WT_NT-WT_EE	0.353192	0.613599	0.575607	7	0.582903	0.936337
P19246_S(1)PAEPKS(0.996)PAT(0.018)VKS(0.986)PGEAK	WT_NT-WT_EE	0.557106	0.867232	0.642396	7	0.541076	0.936337
P19246_S(1)PAEVKS(1)PAEAKS(1)PAEVKS(1)PGEAK	WT_NT-WT_EE	0.698368	0.63424	1.10111	7	0.307265	0.93027
P19246_S(1)PAEVKS(1)PGEAKS(1)PAAVKS(1)PAEAK	WT_NT-WT_EE	0.413224	0.498513	0.828913	7	0.434504	0.93027
P19246_S(1)PAEVKS(1)PGEAKS(1)PAEPKS(1)PAEAK	WT_NT-WT_EE	0.869432	0.708369	1.22737	7	0.259354	0.93027
P19246_S(1)PATVKS(1)PGEAK	WT_NT-WT_EE	0.47704	0.50203	0.950223	7	0.373645	0.93027
P19246_S(1)PEAQT(1)PVQEEAK	WT_NT-WT_EE	-0.609918	0.7926	-0.769515	7	0.466755	0.93027
P19246_S(1)PGEAKS(0.999)PS(0.023)EAKS(0.977)PAEAK	WT_NT-WT_EE	0.0778387	0.990759	0.0785648	6	0.939933	0.984279
P19246_S(1)PGEAKS(1)PAAVKS(1)PAEAKS(1)PAAVK	WT_NT-WT_EE	0.884668	0.354734	2.49389	7	0.0413603	0.93027
P19246_S(1)PGEAKS(1)PAEAKS(1)PAEAKS(1)PIEVK	WT_NT-WT_EE	0.526839	0.271373	1.94139	7	0.0933442	0.93027
P19246_S(1)PGEAKS(1)PAEPKS(1)PAEAKS(1)PAEVK	WT_NT-WT_EE	0.200156	1.25094	0.160004	7	0.877397	0.983036
P19246_S(1)PGEAKS(1)PGEAKS(1)PAEAKS(1)PGEAK	WT_NT-WT_EE	2.59224	1.83239	1.41468	6	0.206902	0.93027
P19246_S(1)PGEAKS(1)PGEAKS(1)PAEPKS(1)PAEPK	WT_NT-WT_EE	0.558975	0.670643	0.833492	7	0.432084	0.93027
P19246_S(1)PGEAKS(1)PGEAKS(1)PGEAK	WT_NT-WT_EE	0.822432	1.02748	0.800438	7	0.449765	0.93027
P19246_S(1)PIEVKS(1)PEK	WT_NT-WT_EE	0.400269	0.486007	0.823586	7	0.437331	0.93027
P19246_S(1)PVKEEVKAKEPPK	WT_NT-WT_EE	2.22271	1.35722	1.63769	5	0.162413	0.93027
P19246_SPGEAKS(1)PAEPKS(1)PAEPKS(1)PAEAK	WT_NT-WT_EE	0.385149	0.397744	0.968334	7	0.365136	0.93027
P19246_SPGEAKS(1)PSEAKS(1)PAEAK	WT_NT-WT_EE	0.768005	0.595662	1.28933	5	0.253704	0.93027
P19246_TSVSS(0.002)VS(0.019)AS(0.978)PS(0.002)R	WT_NT-WT_EE	0.939269	0.531643	1.76673	6	0.1277	0.93027
P20357_APHWTSASLTEAAAHPHS(1)PEMK	WT_NT-WT_EE	1.88246	1.12389	1.67495	6	0.144965	0.93027
P20357_DGS(1)PDAPAT(1)PEKEEVAFSEYK	WT_NT-WT_EE	0.182853	0.222606	0.821419	7	0.438485	0.93027
P20357_EAS(1)PPTSADK	WT_NT-WT_EE	1.33371	2.44428	0.545644	4	0.614313	0.937461
P20357_EES(0.995)Y(0.001)ES(0.003)S(0.001)GEHESLTMESLKPDEGKK	WT_NT-WT_EE	-0.315789	0.455642	-0.693065	5	0.519137	0.933957
P20357_GLS(0.074)S(0.926)VPEVAEVEPTTK	WT_NT-WT_EE	0.549193	0.309151	1.77646	6	0.125993	0.93027
P20357_GSAQES(0.417)LDT(0.583)IS(1)PK	WT_NT-WT_EE	0.955145	1.36552	0.699473	7	0.506827	0.93027
P20357_KET(0.006)S(0.994)PETSLIQDEVALK	WT_NT-WT_EE	-1.05767	0.429075	-2.46501	7	0.0431474	0.93027
P20357_KET(0.884)S(0.116)PETSLIQDEVALK	WT_NT-WT_EE	-0.701231	0.555323	-1.26274	3	0.295908	0.93027
P20357_SEVQAHS(0.999)PS(0.001)R	WT_NT-WT_EE	0.973961	0.422558	2.30492	5	0.0693455	0.93027
P20357_SGTSTPTTPGSTAITPGT(0.999)PPSYSSR	WT_NT-WT_EE	-1.35109	1.60543	-0.841573	7	0.427838	0.93027
P20357_STVS(1)IEEAVAK	WT_NT-WT_EE	0.585682	0.401965	1.45705	6	0.195366	0.93027
P20357_TGVIQT(0.001)S(0.003)T(0.013)EQS(0.981)FS(0.002)K	WT_NT-WT_EE	-0.0984497	1.16882	-0.0842299	6	0.935614	0.98342
P20357_VAIIRT(1)PPKS(1)PAT(1)PK	WT_NT-WT_EE	-0.747125	1.15977	-0.644199	7	0.539973	0.936337
P20357_VDHGAEIITQS(1)PSR	WT_NT-WT_EE	-1.09903	0.98907	-1.11118	7	0.303194	0.93027
P20357_VSLQDPSALAT(0.011)S(0.989)K	WT_NT-WT_EE	1.60057	1.90852	0.838644	4	0.448862	0.93027
P20357_VT(0.002)S(0.998)EPEAVSER	WT_NT-WT_EE	0.0662824	0.752529	0.0880796	6	0.93268	0.983368
P20357_VTDGIS(0.003)KS(0.997)PEK	WT_NT-WT_EE	1.64549	2.11995	0.776192	7	0.46305	0.93027
P20444_VIS(1)PSEDRK	WT_NT-WT_EE	1.38367	2.31842	0.596815	4	0.582769	0.936337
P20917_GES(1)PELDLSYSHSDLGK	WT_NT-WT_EE	-0.122001	0.328558	-0.371323	5	0.725612	0.963353
P21619_LETEDTS(0.004)GS(0.995)PS(0.002)R	WT_NT-WT_EE	0.223532	0.414731	0.538982	4	0.618498	0.937717
P22005_FAESLPSDEEGENYS(1)K	WT_NT-WT_EE	-0.222449	0.250905	-0.886588	6	0.409427	0.93027
P23242_VAAGHELQPLAIVDQRPS(0.018)S(0.982)R	WT_NT-WT_EE	-1.65679	1.1935	-1.38818	6	0.214431	0.93027
P23818_GFCLIPQQS(1)INEAIR	WT_NT-WT_EE	-0.745945	0.712405	-1.04708	5	0.343017	0.93027
P24788_RGT(0.168)S(0.832)PRPPEGGLGYSQLGDDDLK	WT_NT-WT_EE	0.0678823	0.124517	0.545167	5	0.609066	0.936337
P26039_VLVQNAAGS(1)QEK	WT_NT-WT_EE	0.117836	0.31194	0.377751	6	0.718618	0.963353
P26049_SAAAPSASSTPTAIAS(1)PK	WT_NT-WT_EE	-0.372871	0.248034	-1.5033	5	0.193083	0.93027
P26369_S(1)DFDEFER	WT_NT-WT_EE	-0.000277948	0.294444	-0.000943974	5	0.999283	0.999886
P26645_AEDGAAPS(0.049)PS(0.044)S(0.812)ET(0.095)PK	WT_NT-WT_EE	0.778494	1.94404	0.400451	3	0.715636	0.963353
P26645_AEDGAAPS(0.996)PS(0.139)S(0.103)ET(0.763)PKK	WT_NT-WT_EE	0.0139823	0.137708	0.101536	7	0.921972	0.983036
P26645_AEDGAAPSPSSET(1)PK	WT_NT-WT_EE	-0.587305	0.426611	-1.37668	7	0.21103	0.93027
P26645_EAAEAEPAEPS(0.197)S(0.802)PAAEAEGAS(0.004)AS(0.007)S(0.052)T(0.209)S(0.143)S(0.586)PK	WT_NT-WT_EE	2.52961	1.48266	1.70612	7	0.13175	0.93027
P26645_EAAEAEPAEPS(0.5)S(0.5)PAAEAEGASASS(0.002)T(0.007)S(0.034)S(0.957)PK	WT_NT-WT_EE	0.147369	0.181533	0.811806	5	0.4538	0.93027
P26645_EAAEAEPAEPS(0.794)S(0.206)PAAEAEGAS(0.007)AS(0.005)S(0.127)T(0.088)S(0.375)S(0.398)PK	WT_NT-WT_EE	1.77201	1.77506	0.998284	7	0.351392	0.93027
P26645_EAEAAEPEQPEQPEQPAAEEPQAEEQS(1)EAAGEK	WT_NT-WT_EE	-0.532607	0.257165	-2.07107	6	0.0837635	0.93027
P26645_EEPASGSAAT(1)PAAAEK	WT_NT-WT_EE	-0.194083	0.399476	-0.485844	7	0.641916	0.946156
P26645_GEATAERPGEAAVAS(0.001)S(0.999)PSK	WT_NT-WT_EE	-0.161493	0.568936	-0.283851	6	0.786065	0.976328
P26645_GEATAERPGEAAVASS(0.001)PS(0.999)K	WT_NT-WT_EE	-0.295962	0.187645	-1.57724	5	0.175567	0.93027
P26645_KES(1)GEGAEAEGATAEGAK	WT_NT-WT_EE	-1.29512	0.916193	-1.41359	7	0.200377	0.93027
P26645_LSGFS(1)FKK	WT_NT-WT_EE	-0.725378	0.575055	-1.26141	6	0.253986	0.93027
P26645_VNGDAS(1)PAAAEPGAK	WT_NT-WT_EE	-1.07575	0.5944	-1.80981	6	0.120306	0.93027
P26883_GVQVETIS(1)PGDGR	WT_NT-WT_EE	0.204857	0.269051	0.761409	7	0.471281	0.93027
P27546_AAVGVTGNDITT(1)PPNK	WT_NT-WT_EE	-0.0787213	0.342752	-0.229674	7	0.824912	0.981221
P27546_AT(0.008)S(0.988)PS(0.003)T(0.001)LVSTGPSSR	WT_NT-WT_EE	0.452464	0.286181	1.58104	7	0.157881	0.93027
P27546_DMS(1)PSAETEAPLAK	WT_NT-WT_EE	0.186241	0.208364	0.893828	6	0.405837	0.93027
P27546_EPPPS(1)PEK	WT_NT-WT_EE	-0.796135	0.362811	-2.19435	7	0.0642648	0.93027
P27546_LATTVS(1)APDLK	WT_NT-WT_EE	-0.189196	0.248936	-0.760019	7	0.472059	0.93027
P27546_RNT(0.998)T(0.002)PTGAAPPAGMTSTR	WT_NT-WT_EE	0.217789	0.177811	1.22484	5	0.275188	0.93027
P27546_RT(0.015)S(0.912)PS(0.068)KPS(0.003)S(0.001)APALKPGPK	WT_NT-WT_EE	1.85682	1.30541	1.42241	3	0.250057	0.93027
P27546_VGS(1)LDNVGHLPAGGAVK	WT_NT-WT_EE	-0.585179	0.278836	-2.09864	6	0.0806287	0.93027
P27671_FS(0.004)S(0.996)PPPLAIGTSSPSR	WT_NT-WT_EE	-0.0211181	0.151617	-0.139286	5	0.894661	0.983036
P28028_DRS(0.092)S(0.092)S(0.817)APNVHINTIEPVNIDEK	WT_NT-WT_EE	0.698353	0.599046	1.16577	5	0.296286	0.93027
P28028_SAS(1)EPSLNR	WT_NT-WT_EE	0.848436	0.601379	1.41082	6	0.207983	0.93027
P28028_T(1)PIQAGGYGEFAAFK	WT_NT-WT_EE	0.34924	0.258388	1.35161	5	0.234428	0.93027
P28352_AAADDGEEPKS(1)EPETK	WT_NT-WT_EE	1.12333	0.647109	1.73593	3	0.180979	0.93027
P28652_ESSDS(0.996)T(0.004)NTTIEDEDAK	WT_NT-WT_EE	-0.337472	1.35635	-0.248809	6	0.811807	0.979295
P28652_ESSDSTNT(0.003)T(0.997)IEDEDAK	WT_NT-WT_EE	-0.0633946	0.333974	-0.189819	4	0.858695	0.983036
P28652_GS(1)LPPAALEPQTTVIHNPVDGIK	WT_NT-WT_EE	-0.0053391	0.254508	-0.0209782	5	0.984075	0.995042
P28652_NSSAITS(1)PK	WT_NT-WT_EE	2.71118	2.77785	0.976	4	0.384329	0.93027
P28656_LDGLVDT(1)PTGYIESLPK	WT_NT-WT_EE	-0.279631	0.572014	-0.488853	5	0.645633	0.946502
P28661_LT(0.046)RES(0.894)GT(0.061)DFPIPAVPPGTDPETEK	WT_NT-WT_EE	-0.645832	0.39856	-1.62041	3	0.203587	0.93027
P28661_VARPQILEPRPQS(1)PDLCDDDVEFR	WT_NT-WT_EE	-0.454695	0.204526	-2.22316	6	0.0679018	0.93027
P28667_AAAT(1)PES(1)QEPQAK	WT_NT-WT_EE	0.949145	2.47555	0.383407	7	0.712797	0.963353
P28667_GDVTAEEAAGAS(1)PAK	WT_NT-WT_EE	-0.351252	0.196806	-1.78477	7	0.117473	0.93027
P28738_PIRPGHYPAS(0.974)S(0.025)PT(0.001)AVHAVR	WT_NT-WT_EE	-2.94252	2.94157	-1.00032	4	0.373763	0.93027
P28867_AS(0.155)T(0.845)FCGTPDYIAPEILQGLK	WT_NT-WT_EE	-0.464708	1.22229	-0.380196	5	0.719415	0.963353
P28867_AS(0.5)T(0.5)FCGTPDYIAPEILQGLK	WT_NT-WT_EE	-0.464708	1.22229	-0.380196	5	0.719415	0.963353
P29699_HAFSPVASVES(1)AS(0.997)GET(0.003)LHSPK	WT_NT-WT_EE	0.297416	0.228987	1.29883	5	0.25067	0.93027
P29699_VMHTQCHSTPDS(1)AEDVRK	WT_NT-WT_EE	-1.09199	0.675514	-1.61653	4	0.181285	0.93027
P30275_GTGGVDTAAT(0.003)GS(0.996)VFDIS(0.001)NLDR	WT_NT-WT_EE	-0.584906	0.937246	-0.624069	6	0.555552	0.936337
P30275_LGYILTCPS(1)NLGTGLR	WT_NT-WT_EE	-0.913595	0.945853	-0.965896	6	0.371398	0.93027
P31324_RAS(1)VCAEAYNPDEEEDDAESR	WT_NT-WT_EE	-0.883506	0.758911	-1.16418	7	0.282492	0.93027
P31650_AAEEARGS(1)ETLGGGGGGAAGTR	WT_NT-WT_EE	-0.0971866	0.238659	-0.407219	6	0.697977	0.959666
P33173_PAS(1)PEPELLPELDSK	WT_NT-WT_EE	-0.741763	0.661014	-1.12216	7	0.298806	0.93027
P33173_S(0.001)DS(0.999)LILDHQWELEK	WT_NT-WT_EE	0.257156	1.04684	0.24565	4	0.818043	0.981221
P33173_S(0.002)GT(0.008)S(0.989)QEELR	WT_NT-WT_EE	2.30314	1.40766	1.63614	4	0.177151	0.93027
P33173_S(0.867)DS(0.133)LILDHQWELEK	WT_NT-WT_EE	-0.271168	1.23189	-0.220124	5	0.83448	0.98195
P33173_T(0.004)PQPCS(0.996)RPAS(1)PEPELLPELDSK	WT_NT-WT_EE	0.0504769	0.624615	0.0808129	6	0.938219	0.983714
P33175_PVRPGHYPAS(0.01)S(0.985)PT(0.005)NPYGTR	WT_NT-WT_EE	-0.233417	0.207212	-1.12646	4	0.322976	0.93027
P34152_LQPQEIS(0.999)PPPT(0.001)ANLDR	WT_NT-WT_EE	-0.0170178	0.246041	-0.0691664	7	0.946792	0.985936
P35123_EQLSEVEGS(1)GEDDQGDDHSESAQK	WT_NT-WT_EE	-0.313486	0.423012	-0.741082	5	0.491959	0.93027
P35283_RPAGGS(0.001)LGAVS(0.999)PALSGGQAR	WT_NT-WT_EE	0.885968	0.833601	1.06282	4	0.34777	0.93027
P35436_KMPS(0.999)IES(0.001)DV	WT_NT-WT_EE	0.0366103	0.348412	0.105078	5	0.920399	0.983036
P35486_YGMGT(0.172)S(0.828)VER	WT_NT-WT_EE	0.587602	1.40913	0.416997	7	0.689171	0.957261
P35486_YHGHS(0.002)MS(0.998)DPGVSYR	WT_NT-WT_EE	-1.89062	1.51166	-1.25069	7	0.251231	0.93027
P35486_YHGHS(0.997)MS(0.003)DPGVS(1)YR	WT_NT-WT_EE	0.180599	1.01124	0.178592	6	0.864136	0.983036
P35486_YHGHS(1)MSDPGVS(1)YR	WT_NT-WT_EE	-0.990549	1.02423	-0.967113	7	0.365705	0.93027
P35564_AEEDEILNRS(1)PR	WT_NT-WT_EE	-0.835075	1.07565	-0.776341	7	0.462968	0.93027
P35564_QKS(1)DAEEDGVTGSQDEEDSKPK	WT_NT-WT_EE	-0.495462	0.586314	-0.845046	7	0.426022	0.93027
P35564_SDAEEDGVT(0.005)GS(0.007)QDEEDS(0.988)KPK	WT_NT-WT_EE	0.590508	0.256932	2.29831	4	0.0830934	0.93027
P35564_SDAEEDGVTGS(1)QDEEDSKPK	WT_NT-WT_EE	0.203255	0.474435	0.428414	7	0.681223	0.95676
P35802_EEQELHDIHS(0.01)T(0.99)R	WT_NT-WT_EE	-3.75453	2.27001	-1.65397	6	0.149217	0.93027
P35802_EEQELHDIHS(0.984)T(0.016)RS(1)K	WT_NT-WT_EE	-1.90001	1.79615	-1.05782	6	0.330854	0.93027
P35802_EEQELHDIHS(1)T(0.018)RS(0.983)K	WT_NT-WT_EE	-1.47923	1.40646	-1.05174	7	0.327867	0.93027
P35802_S(1)KEEQELHDIHSTR	WT_NT-WT_EE	-1.19186	0.312951	-3.80844	6	0.00887975	0.93027
P35803_EEQELQDIQS(1)R	WT_NT-WT_EE	-0.553165	0.391092	-1.41441	5	0.216383	0.93027
P35803_PAMETAAEENTEQS(1)QERK	WT_NT-WT_EE	-0.023105	0.47774	-0.0483632	5	0.963299	0.992306
P35831_DADVSEES(1)PPPLPER	WT_NT-WT_EE	0.649111	0.246464	2.63369	3	0.0780773	0.93027
P36916_REEQTDT(0.019)S(0.974)DGES(0.004)VT(0.004)HHIR	WT_NT-WT_EE	0.828556	1.24777	0.664032	6	0.531344	0.936337
P39053_S(0.993)PT(0.007)SSPTPQR	WT_NT-WT_EE	1.22133	2.44921	0.498662	3	0.652286	0.948484
P39447_KDVNDT(1)AS(1)FK	WT_NT-WT_EE	0.0867772	0.295409	0.293752	6	0.778844	0.973873
P39447_S(0.011)REDLS(0.989)AQPVQTK	WT_NT-WT_EE	-0.506794	0.255921	-1.98028	3	0.142019	0.93027
P40124_LEAVSHTSDMHCGYGDS(1)PSK	WT_NT-WT_EE	-0.856309	1.2096	-0.707926	6	0.505548	0.93027
P40124_PFSAPKPQT(0.001)S(0.999)PSPK	WT_NT-WT_EE	-0.789278	0.788769	-1.00065	7	0.350325	0.93027
P40124_PFSAPKPQTSPS(1)PKPATK	WT_NT-WT_EE	0.542334	0.528533	1.02611	5	0.351894	0.93027
P40142_ILAT(1)PPQEDAPSVDIANIR	WT_NT-WT_EE	-0.156711	0.467908	-0.334918	5	0.75128	0.963353
P42128_EEAPAS(1)PLRPLYPQISPLK	WT_NT-WT_EE	-0.508703	0.385833	-1.31846	5	0.244514	0.93027
P42208_IYHLPDAES(1)DEDEDFK	WT_NT-WT_EE	-1.35938	1.17243	-1.15945	7	0.28429	0.93027
P42567_LNDPFQPFPGNDS(1)PK	WT_NT-WT_EE	-0.318811	0.34226	-0.931486	6	0.387548	0.93027
P42567_NITGS(0.003)S(0.997)PVADFSAIK	WT_NT-WT_EE	0.0920315	0.294363	0.312646	5	0.767169	0.968999
P42703_IEDT(0.004)EIIS(0.996)PVAERPGER	WT_NT-WT_EE	0.448261	0.327955	1.36684	4	0.243459	0.93027
P42859_S(0.101)GS(0.899)IVELLAGGGS(0.067)S(0.466)CS(0.466)PVLS(0.001)R	WT_NT-WT_EE	-1.33319	1.08301	-1.23101	3	0.306028	0.93027
P42859_S(1)GEEEDSGSAAQLGMCNR	WT_NT-WT_EE	-0.215289	0.380993	-0.565074	5	0.596435	0.936337
P43006_MHDS(1)HLS(0.936)S(0.064)DEPK	WT_NT-WT_EE	0.390009	0.412418	0.945664	6	0.380829	0.93027
P43006_MHDS(1)HLS(0.993)S(0.007)DEPK	WT_NT-WT_EE	-0.257942	2.06005	-0.125212	6	0.904446	0.983036
P43006_MHDSHLS(0.002)S(0.997)DEPK	WT_NT-WT_EE	0.0831912	0.831936	0.0999971	5	0.924232	0.983036
P43006_NHRES(0.996)NS(0.004)NQCVYAAHNSVVIDECK	WT_NT-WT_EE	-0.180046	1.25713	-0.143221	4	0.893041	0.983036
P43006_SADCS(1)VEEEPWK	WT_NT-WT_EE	-0.0211793	0.669617	-0.031629	4	0.976283	0.994709
P43006_TQS(1)IYDDK	WT_NT-WT_EE	0.325958	0.795689	0.409656	7	0.694304	0.957578
P43274_SETAPAAPAAPAPAEKT(1)PVK	WT_NT-WT_EE	-0.0892911	0.764647	-0.116774	6	0.91085	0.983036
P46096_DDDAETGLT(1)DGEEKEEPK	WT_NT-WT_EE	-1.16529	0.873464	-1.33411	7	0.223935	0.93027
P46096_DQALKDDDAET(0.946)GLT(0.054)DGEEKEEPKEEEK	WT_NT-WT_EE	-0.443616	0.294876	-1.50442	6	0.183175	0.93027
P46097_GGQDDDDAET(0.01)GLT(0.99)EGEGEGEEEK	WT_NT-WT_EE	-0.188517	0.322745	-0.584105	5	0.584508	0.936337
P46460_ENRQS(1)IINPDWNFEK	WT_NT-WT_EE	-0.0313639	0.591227	-0.0530488	5	0.959747	0.991321
P46460_GSMAGS(0.922)T(0.077)GVHDT(0.001)VVNQLLSK	WT_NT-WT_EE	0.159465	0.639434	0.249384	5	0.812985	0.979728
P46467_GNDS(1)DGEAESDDPEKK	WT_NT-WT_EE	0.830031	0.481253	1.72473	6	0.135337	0.93027
P46935_RQIS(1)EDVDGPDNR	WT_NT-WT_EE	-0.473318	0.156834	-3.01796	6	0.0234588	0.93027
P47746_S(1)IIIHTSEDGK	WT_NT-WT_EE	-0.379463	0.295571	-1.28383	6	0.246549	0.93027
P47809_LKIS(1)PEQHWDFTAEDLK	WT_NT-WT_EE	-0.989538	1.08109	-0.915314	3	0.427522	0.93027
P47856_VDS(0.999)T(0.001)TCLFPVEEK	WT_NT-WT_EE	-0.532122	0.118074	-4.5067	5	0.00636018	0.93027
P48437_EMAPQS(0.012)VS(0.988)PR	WT_NT-WT_EE	-0.885256	0.129727	-6.824	4	0.00241126	0.904084
P48453_ICS(1)FEEAK	WT_NT-WT_EE	-1.46268	0.478721	-3.05539	7	0.0184428	0.93027
P48678_LRLS(0.998)PS(0.982)PT(0.008)S(0.013)QR	WT_NT-WT_EE	-0.591081	0.847839	-0.697162	3	0.53587	0.936337
P48678_LRLS(0.999)PS(0.001)PTSQR	WT_NT-WT_EE	0.0319408	0.438923	0.072771	6	0.944354	0.98474
P48722_S(1)FDDPIVQTER	WT_NT-WT_EE	-0.237851	0.333587	-0.713009	7	0.498913	0.93027
P48722_S(1)IDLPIQSSLYR	WT_NT-WT_EE	-0.0948242	0.7483	-0.12672	4	0.905277	0.983036
P49312_S(0.003)KS(0.997)ES(1)PKEPEQLRK	WT_NT-WT_EE	-0.117674	1.8117	-0.0649523	7	0.950028	0.987462
P49615_IGEGT(0.014)YGT(0.986)VFK	WT_NT-WT_EE	0.0142649	0.295115	0.0483367	6	0.963017	0.992306
P50136_IGHHS(0.989)T(0.01)S(0.001)DDSSAYR	WT_NT-WT_EE	2.67248	1.64082	1.62874	3	0.201854	0.93027
P51125_PFT(0.001)PAS(0.999)PVQSTPSKPSDK	WT_NT-WT_EE	0.638759	0.248954	2.56577	6	0.0425767	0.93027
P51830_GQGT(0.101)AS(0.899)PGS(0.857)VS(0.143)DLAQTVK	WT_NT-WT_EE	-0.729131	0.279017	-2.61321	5	0.0474852	0.93027
P51830_GQGTAS(1)PGSVSDLAQTVK	WT_NT-WT_EE	-0.181804	0.265542	-0.684653	7	0.515584	0.93104
P51859_RAGDVLEDS(1)PK	WT_NT-WT_EE	-0.115128	0.370226	-0.310966	5	0.768373	0.968999
P51910_MVTMLMFLATLAGLFT(1)T(1)AK	WT_NT-WT_EE	-0.270415	0.963922	-0.280536	4	0.792978	0.977336
P51954_SSDVPLPLELLET(0.026)GGS(0.96)PS(0.014)K	WT_NT-WT_EE	-0.535991	1.17761	-0.455153	3	0.67992	0.95676
P52479_LLS(0.979)PT(0.021)HEK	WT_NT-WT_EE	0.148512	0.213232	0.696478	3	0.536243	0.936337
P53986_AAQS(1)PQQHSSGDPTEEES(1)PV	WT_NT-WT_EE	-0.00696311	0.231549	-0.0300719	7	0.976849	0.994709
P53986_LKS(1)KES(1)LQEAGK	WT_NT-WT_EE	1.17216	2.2554	0.519711	5	0.625445	0.942258
P53986_REGKEDEAS(1)T(1)DVDEKPK	WT_NT-WT_EE	1.76244	1.74387	1.01065	7	0.345837	0.93027
P53986_SDANTDLIGGS(1)PK	WT_NT-WT_EE	0.276641	0.327504	0.844694	7	0.426206	0.93027
P54071_AGY(1)LRAVS(0.816)S(0.186)LCRAS(0.937)GS(0.062)AR	WT_NT-WT_EE	-0.564424	0.816136	-0.69158	6	0.515056	0.93104
P54227_ESVPDFPLS(1)PPKK	WT_NT-WT_EE	-0.0155725	0.255538	-0.0609402	7	0.95311	0.987538
P54227_RAS(1)GQAFELILS(1)PR	WT_NT-WT_EE	-0.550922	1.22293	-0.450494	6	0.668175	0.95417
P54227_S(1)HEAEVLK	WT_NT-WT_EE	0.965777	1.37702	0.70135	5	0.514375	0.93104
P54285_VEEHS(1)PLER	WT_NT-WT_EE	-0.0782192	2.44121	-0.0320412	4	0.975974	0.994709
P54310_S(0.139)VS(0.861)EAALAQPEGLLGTDTLK	WT_NT-WT_EE	-0.398229	0.950824	-0.418825	3	0.703523	0.963246
P54310_S(0.666)VS(0.334)EAALAQPEGLLGTDTLK	WT_NT-WT_EE	0.261824	1.0894	0.240337	3	0.825556	0.981221
P54728_PAQTPVLTS(1)PAPADSTPGDSSR	WT_NT-WT_EE	-0.518391	0.40535	-1.27887	6	0.248176	0.93027
P55012_GEGTPAAGDGLGRPLGPTPS(0.999)QS(0.001)R	WT_NT-WT_EE	0.589402	0.432503	1.36277	5	0.231122	0.93027
P55088_GS(1)YMEVEDNR	WT_NT-WT_EE	0.561696	0.281698	1.99397	6	0.093202	0.93027
P55088_GSYMEVEDNRS(1)QVETEDLILK	WT_NT-WT_EE	-0.0420395	1.02352	-0.0410734	5	0.968827	0.994709
P55288_PGLRPAPNS(1)VDVDDFINTR	WT_NT-WT_EE	-0.289476	0.62256	-0.464977	5	0.661495	0.952313
P56183_EAGS(1)EAESSSADPGPGR	WT_NT-WT_EE	-0.103385	0.366312	-0.282232	6	0.787248	0.976921
P56388_ALDIYSAVDDAS(1)HEK	WT_NT-WT_EE	-0.293759	0.230696	-1.27336	6	0.249997	0.93027
P56399_GTGLQPGEEELPDIAPPLVT(1)PDEPK	WT_NT-WT_EE	-1.11341	0.785454	-1.41753	7	0.199267	0.93027
P56399_SAAES(1)ISESVPVGPK	WT_NT-WT_EE	-0.0429865	0.198125	-0.216966	7	0.834423	0.98195
P56399_SAAESIS(0.997)ES(0.002)VPVGPK	WT_NT-WT_EE	-0.106954	0.290003	-0.368801	7	0.723178	0.963353
P56564_NRDVEMGNS(1)VIEENEMK	WT_NT-WT_EE	-0.514787	0.490775	-1.04893	5	0.342244	0.93027
P56695_GIT(0.01)S(0.99)ENEAEVK	WT_NT-WT_EE	0.393207	0.100623	3.90772	4	0.0174273	0.93027
P56695_LNATAS(1)LEQDK	WT_NT-WT_EE	-0.685207	0.241856	-2.83312	6	0.0298353	0.93027
P56695_MNS(0.899)GT(0.101)PPPSPSGPPPPPAPQPQAR	WT_NT-WT_EE	0.035846	0.550519	0.0651131	4	0.951208	0.987462
P57776_ATAPQT(0.968)QHVS(0.032)PMR	WT_NT-WT_EE	-0.019524	0.264213	-0.0738948	5	0.943959	0.98474
P57776_ATAPQTQHVS(1)PMR	WT_NT-WT_EE	-0.686556	0.616756	-1.11317	7	0.302394	0.93027
P57776_KGATPAEDDEDKDIDLFGS(1)DEEEEDK	WT_NT-WT_EE	-1.48327	1.08013	-1.37323	7	0.212049	0.93027
P58404_AS(1)PGPGGLSGGESLLVK	WT_NT-WT_EE	-0.685601	0.359508	-1.90705	6	0.105137	0.93027
P58871_DVGHLEEGASGGLLS(1)PSTPHSR	WT_NT-WT_EE	-0.471232	0.275487	-1.71054	5	0.147854	0.93027
P58871_ENYEDQEPLVGHES(1)PITLAAR	WT_NT-WT_EE	-0.142923	0.248068	-0.576146	6	0.585464	0.936337
P58871_GEGVS(0.026)QVGPGT(0.974)PPAPES(1)PRK	WT_NT-WT_EE	-0.334811	0.310062	-1.07982	6	0.321706	0.93027
P58871_GEGVSQVGPGT(1)PPAPES(0.926)PRKPIS(0.074)GVQGNDPGISLPQR	WT_NT-WT_EE	-0.536234	0.309605	-1.732	6	0.133985	0.93027
P58871_MQAESQS(1)PTNVDLEDK	WT_NT-WT_EE	0.13613	0.24414	0.557588	7	0.594499	0.936337
P58871_RDS(0.999)LGS(0.001)FSTR	WT_NT-WT_EE	-0.147024	0.287564	-0.511273	6	0.627423	0.942258
P58871_S(0.053)PPS(0.05)GS(0.836)QS(0.061)LLEGIMTASSSK	WT_NT-WT_EE	-0.0116325	0.713472	-0.0163041	4	0.987773	0.995591
P58871_S(1)PPSGSQSLLEGIMTASSSK	WT_NT-WT_EE	-0.708207	1.07982	-0.655856	5	0.540891	0.936337
P58871_SSGSLS(1)PGLETEDPLEAR	WT_NT-WT_EE	-0.227167	0.130823	-1.73645	4	0.157491	0.93027
P58871_VPS(1)S(1)DEEVVEEPQSR	WT_NT-WT_EE	0.418246	0.458496	0.912213	6	0.396827	0.93027
P58871_VSGAGLS(0.093)PS(0.907)R	WT_NT-WT_EE	0.0072138	0.804902	0.00896233	5	0.993196	0.99804
P59281_AFS(1)EDEALAQQDSK	WT_NT-WT_EE	-0.658024	0.314003	-2.0956	7	0.074353	0.93027
P59281_EDTS(0.003)S(0.95)CS(0.047)PPGVLLEK	WT_NT-WT_EE	-0.479477	0.507185	-0.945369	4	0.398001	0.93027
P59281_FLS(1)LEYSPVGK	WT_NT-WT_EE	-0.212936	0.860501	-0.247456	4	0.816738	0.981221
P59648_S(0.006)ELPS(0.916)S(0.078)APGGGGV	WT_NT-WT_EE	-0.15334	0.315096	-0.486646	5	0.64709	0.946502
P59764_AS(1)PLLSDK	WT_NT-WT_EE	0.190973	0.364136	0.524455	6	0.618765	0.937717
P59764_HTTSVSPSPAGRS(1)PLK	WT_NT-WT_EE	0.471291	0.984374	0.478773	5	0.652304	0.948484
P59808_AGGS(1)VESLR	WT_NT-WT_EE	-0.30396	0.355773	-0.854364	5	0.431923	0.93027
P59808_S(0.004)HS(0.996)LDDLQGDADVGK	WT_NT-WT_EE	0.372063	0.274092	1.35744	6	0.223476	0.93027
P60202_GLS(1)ATVTGGQK	WT_NT-WT_EE	0.191856	0.204868	0.936486	6	0.385168	0.93027
P60335_VMTIPY(0.008)QPMPAS(0.092)S(0.899)PVICAGGQDR	WT_NT-WT_EE	-0.605996	0.304161	-1.99235	3	0.140363	0.93027
P60469_EEAGVPRGEGPAVPGDT(1)PPPTPR	WT_NT-WT_EE	0.123226	0.252591	0.487847	7	0.640566	0.94581
P60469_RGS(1)ALGPDEAGGELER	WT_NT-WT_EE	-0.40878	0.219958	-1.85845	6	0.112465	0.93027
P60469_RQAQS(1)PGGVSSEVEVLK	WT_NT-WT_EE	-0.530613	0.411637	-1.28903	6	0.24485	0.93027
P60469_S(1)LPGSALELR	WT_NT-WT_EE	-0.184219	0.135416	-1.36039	5	0.231823	0.93027
P60469_SAAAGALGS(1)PGLPLRK	WT_NT-WT_EE	0.361652	0.473564	0.763682	3	0.500623	0.93027
P60469_VSSSGLDS(1)LGR	WT_NT-WT_EE	-0.308789	0.475164	-0.649857	6	0.539852	0.936337
P60904_S(0.001)LS(0.002)T(0.015)S(0.971)GES(0.011)LYHVLGLDK	WT_NT-WT_EE	-0.883568	1.31903	-0.669862	4	0.539631	0.936337
P60904_S(0.835)LS(0.164)T(0.001)SGESLYHVLGLDK	WT_NT-WT_EE	-0.632629	1.13585	-0.556967	4	0.607242	0.936337
P60904_SLS(0.999)TSGESLYHVLGLDK	WT_NT-WT_EE	-1.16957	1.80043	-0.649606	6	0.540004	0.936337
P61264_S(1)AKDS(1)DDEEEVVHVDR	WT_NT-WT_EE	-0.787114	0.965385	-0.815337	7	0.441734	0.93027
P61264_T(0.007)T(0.007)T(0.985)NEELEDMLESGK	WT_NT-WT_EE	-1.15988	0.353754	-3.27878	6	0.0168482	0.93027
P61315_KVDIMGYDLPS(0.999)GGAGPTTEACLK	WT_NT-WT_EE	1.13323	0.556831	2.03513	5	0.0974713	0.93027
P61329_EPS(1)LHEIGEK	WT_NT-WT_EE	0.235525	0.321195	0.733278	4	0.504047	0.93027
P61807_LMTANS(1)PEVHG	WT_NT-WT_EE	-0.348296	0.363402	-0.958431	6	0.374856	0.93027
P61967_AIEQADLLQEEDES(1)PR	WT_NT-WT_EE	-0.150544	0.335276	-0.449014	4	0.676674	0.95676
P61979_DYDDMS(1)PR	WT_NT-WT_EE	-0.108403	0.309977	-0.349715	7	0.736838	0.963353
P61982_VISSIEQKT(0.016)S(0.984)ADGNEK	WT_NT-WT_EE	-0.229513	0.492844	-0.465691	4	0.665663	0.952966
P62071_FQEQECPPS(0.043)PEPT(0.957)R	WT_NT-WT_EE	0.111148	0.563734	0.197164	3	0.856301	0.983036
P62071_FQEQECPPS(1)PEPTRK	WT_NT-WT_EE	-0.869539	0.481825	-1.80468	7	0.114101	0.93027
P62259_AAFDDAIAELDTLS(1)EESYK	WT_NT-WT_EE	-0.466419	1.6738	-0.278658	5	0.791664	0.977336
P62482_MYPES(0.01)T(0.006)T(0.287)GS(0.697)PARLS(1)LR	WT_NT-WT_EE	-0.664132	0.495711	-1.33976	6	0.228835	0.93027
P62482_MYPESTTGS(1)PAR	WT_NT-WT_EE	-0.164193	0.379564	-0.432583	5	0.68334	0.95676
P62482_RSS(1)LVITTK	WT_NT-WT_EE	0.134631	0.28804	0.467402	6	0.656705	0.949526
P62484_HTPPTIGGS(1)LPYR	WT_NT-WT_EE	0.281198	0.360015	0.781072	4	0.478403	0.93027
P62484_NMAPS(0.001)QQS(0.999)PVR	WT_NT-WT_EE	-0.186238	0.163658	-1.13797	6	0.298525	0.93027
P62484_TTPPTQKPPS(1)PPMSGK	WT_NT-WT_EE	1.91599	0.777774	2.46343	7	0.0432471	0.93027
P62754_LS(0.014)S(0.986)LRAS(0.18)T(0.808)S(0.011)K	WT_NT-WT_EE	-0.774925	0.428871	-1.8069	4	0.14507	0.93027
P62754_LS(0.068)S(0.932)LRAS(0.903)T(0.058)S(0.039)K	WT_NT-WT_EE	0.610608	2.97338	0.205358	3	0.850437	0.982979
P62754_RLS(1)S(1)LR	WT_NT-WT_EE	-0.696471	0.493918	-1.41009	7	0.201364	0.93027
P62774_GEDVNRT(1)LEGGRK	WT_NT-WT_EE	0.128516	0.237362	0.541437	6	0.607709	0.936337
P62908_DEILPT(0.007)T(0.99)PIS(0.003)EQK	WT_NT-WT_EE	0.0769518	0.420785	0.182877	5	0.862079	0.983036
P62960_NEGS(1)ESAPEGQAQQR	WT_NT-WT_EE	-0.58109	0.340482	-1.70667	4	0.163076	0.93027
P62983_TLS(1)DYNIQK	WT_NT-WT_EE	0.462994	0.293405	1.578	4	0.189703	0.93027
P62996_RPHT(1)PTPGIYMGR	WT_NT-WT_EE	-0.46602	0.777808	-0.599146	7	0.567952	0.936337
P62996_SDSGEQNYGERES(1)R	WT_NT-WT_EE	0.103111	0.176904	0.582864	7	0.57827	0.936337
P63011_MS(0.001)ES(0.999)LDTADPAVTGAK	WT_NT-WT_EE	-0.287783	0.474355	-0.606682	4	0.57681	0.936337
P63011_MS(1)ESLDTADPAVTGAK	WT_NT-WT_EE	0.250747	0.215395	1.16413	7	0.28251	0.93027
P63042_RRDPS(1)LEEIQK	WT_NT-WT_EE	0.0156753	0.306408	0.0511583	5	0.96118	0.991907
P63046_AESEAETPGT(1)PGEFESK	WT_NT-WT_EE	-0.443519	0.430582	-1.03004	7	0.33726	0.93027
P63085_VADPDHDHTGFLT(0.999)EY(0.001)VATR	WT_NT-WT_EE	-1.23266	0.504156	-2.445	6	0.0501301	0.93027
P63101_TAFDEAIAELDTLS(1)EESYK	WT_NT-WT_EE	-0.370103	2.58375	-0.143243	5	0.891692	0.983036
P63101_VVS(0.004)S(0.996)IEQK	WT_NT-WT_EE	0.0830448	0.786759	0.105553	5	0.920041	0.983036
P63141_ETEGEEQAQYLQVTS(1)CPK	WT_NT-WT_EE	-0.0650877	0.487924	-0.133397	6	0.898241	0.983036
P63141_IPS(1)S(1)PDLKK	WT_NT-WT_EE	-0.504397	0.81715	-0.617264	7	0.556598	0.936337
P63166_S(1)DQEAKPSTEDLGDK	WT_NT-WT_EE	-0.538263	0.499503	-1.0776	7	0.316942	0.93027
P63213_EDPLLT(1)PVPASENPFR	WT_NT-WT_EE	-0.257896	0.588676	-0.438094	5	0.679598	0.95676
P63216_GET(1)PVNSTMSIGQAR	WT_NT-WT_EE	-0.18704	0.30941	-0.604506	7	0.564579	0.936337
P63216_GETPVNSTMS(1)IGQAR	WT_NT-WT_EE	0.189203	0.375419	0.503978	5	0.635693	0.94471
P63318_AAPALT(1)PPDR	WT_NT-WT_EE	0.0278925	0.322976	0.086361	7	0.933598	0.983368
P63318_MGPSS(0.001)S(0.999)PIPSPSPSPTDSK	WT_NT-WT_EE	0.236285	0.698144	0.338447	6	0.746556	0.963353
P63318_MGPSSSPIPS(0.002)PS(0.997)PS(0.867)PT(0.134)DSK	WT_NT-WT_EE	-1.10696	0.140684	-7.86837	3	0.00427683	0.904084
P63318_MGPSSSPIPS(0.574)PS(0.43)PS(0.993)PT(0.004)DSK	WT_NT-WT_EE	-0.207814	0.846069	-0.245623	7	0.81302	0.979728
P63318_MGPSSSPIPSPSPSPT(0.999)DSK	WT_NT-WT_EE	0.110798	0.232607	0.476334	7	0.648346	0.946502
P63318_RGS(1)DELYAIK	WT_NT-WT_EE	0.418567	0.270665	1.54644	3	0.219728	0.93027
P63318_S(0.997)PT(0.147)S(0.856)PVPVPVM	WT_NT-WT_EE	-0.368321	0.386525	-0.952904	6	0.377433	0.93027
P63328_ITS(1)FEEAK	WT_NT-WT_EE	-0.536169	0.611221	-0.877209	7	0.409467	0.93027
P68372_INVYYNEAT(1)GGK	WT_NT-WT_EE	0.486419	0.388826	1.25099	4	0.279113	0.93027
P68404_ADPAAGPPPS(1)EGEESTVR	WT_NT-WT_EE	-0.238371	0.287683	-0.82859	6	0.439047	0.93027
P70182_IPLKPS(0.218)PT(0.782)K	WT_NT-WT_EE	0.240754	2.19759	0.109554	5	0.917024	0.983036
P70182_KIPLKPS(0.988)PT(0.012)K	WT_NT-WT_EE	-0.0917204	1.88682	-0.048611	6	0.962807	0.992306
P70288_MLPHAPGVQMQAIPEDAVHEDS(1)GDEDGEDPDK	WT_NT-WT_EE	0.290418	0.202602	1.43344	6	0.201717	0.93027
P70297_AS(1)PALVAK	WT_NT-WT_EE	1.1162	0.498802	2.23776	3	0.111192	0.93027
P70302_DLT(0.005)HS(0.982)DS(0.012)ES(0.001)SLHMSDR	WT_NT-WT_EE	0.0422923	0.300804	0.140597	5	0.893677	0.983036
P70362_FIAFSGEGQS(1)LRK	WT_NT-WT_EE	-0.0579611	0.413182	-0.14028	4	0.895219	0.983036
P70399_DAVTEDS(1)PQPPLPSVR	WT_NT-WT_EE	0.205981	0.245536	0.838902	6	0.433668	0.93027
P70399_MESLGS(1)PR	WT_NT-WT_EE	-0.042118	0.360779	-0.116742	7	0.910343	0.983036
P70399_PLLPSQPT(0.001)VS(0.999)PQASTPVSR	WT_NT-WT_EE	-0.985077	0.426214	-2.31123	3	0.103914	0.93027
P70399_SEDRPS(0.792)S(0.208)PQVSVAAVETK	WT_NT-WT_EE	0.418141	0.535248	0.781211	3	0.491658	0.93027
P70399_TEEDRENTQIDDTEPLS(0.995)PVS(0.005)NSK	WT_NT-WT_EE	-0.35066	0.48594	-0.721613	4	0.51046	0.93104
P70408_LAEMYGGGES(1)DKDA	WT_NT-WT_EE	-0.031712	0.367309	-0.0863359	7	0.933617	0.983368
P70414_GMIIEHEGDRPAS(1)K	WT_NT-WT_EE	0.169571	0.494302	0.343051	4	0.748831	0.963353
P70429_S(0.003)NS(0.997)VEKPVSSLLSR	WT_NT-WT_EE	0.718588	0.652357	1.10152	5	0.320847	0.93027
P70441_EALVEPASES(1)PRPALAR	WT_NT-WT_EE	-0.638798	0.865008	-0.738488	7	0.484236	0.93027
P70441_S(0.005)AS(0.993)S(0.001)DTSEELNSQDS(1)PK	WT_NT-WT_EE	0.16413	0.452459	0.362751	7	0.727497	0.963353
P70441_SASSDTSEELNSQDS(1)PK	WT_NT-WT_EE	1.17641	0.792068	1.48524	7	0.181062	0.93027
P70663_GKES(1)QEQPVSDSHQQPNESSK	WT_NT-WT_EE	2.21836	2.2723	0.97626	5	0.373772	0.93027
P70663_PSALNS(1)EEETHEQSTEQDK	WT_NT-WT_EE	-1.49561	0.720274	-2.07645	7	0.0764849	0.93027
P70663_PSALNSEEETHEQS(0.079)T(0.921)EQDK	WT_NT-WT_EE	0.86642	1.66838	0.519318	3	0.639421	0.945517
P70663_PSALNSEEETHEQS(0.978)T(0.022)EQDK	WT_NT-WT_EE	-1.04394	0.757086	-1.37889	6	0.217128	0.93027
P70698_S(0.003)GS(0.009)S(0.938)S(0.05)PDSEITELK	WT_NT-WT_EE	0.491257	0.205458	2.39103	4	0.0750833	0.93027
P70704_T(0.002)DDVS(0.998)EKT(1)S(1)LADQEEVR	WT_NT-WT_EE	0.185494	0.430554	0.430826	7	0.67955	0.95676
P70704_TDDVS(1)EKT(0.09)S(0.91)LADQEEVR	WT_NT-WT_EE	0.535392	0.289452	1.84968	5	0.1236	0.93027
P80560_ADSVAGAIQSDPAEGS(1)QESHGR	WT_NT-WT_EE	-0.110747	0.327977	-0.337665	6	0.747116	0.963353
P81122_RVS(1)GDGAQDLDR	WT_NT-WT_EE	-0.608064	0.62702	-0.969768	5	0.376701	0.93027
P83093_GS(1)PECVGLTETK	WT_NT-WT_EE	-0.319182	0.531087	-0.600997	3	0.590217	0.936337
P83093_RAS(1)GSAGAAASPSAAAAGER	WT_NT-WT_EE	-0.899485	0.404311	-2.22473	5	0.0766706	0.93027
P83510_LGSQPIRAS(1)NPDLR	WT_NT-WT_EE	0.334217	0.781587	0.427613	5	0.686724	0.957261
P83510_SEGS(1)PVLPHEPSK	WT_NT-WT_EE	-0.296797	0.437894	-0.677783	7	0.519676	0.934194
P83510_TTSIS(1)PALAR	WT_NT-WT_EE	0.500394	0.523137	0.956525	5	0.382736	0.93027
P84086_AALEQPCEGS(0.999)LT(0.001)RPK	WT_NT-WT_EE	-0.79605	0.330336	-2.40982	6	0.0525867	0.93027
P97315_GFGFGQGAGALVHS(1)E	WT_NT-WT_EE	-0.372397	0.516422	-0.72111	6	0.497965	0.93027
P97379_S(0.003)AT(0.997)PPPAEPASLPQEPPK	WT_NT-WT_EE	0.114399	0.140614	0.813566	7	0.442683	0.93027
P97427_GMYDGPVYEVPAT(1)PK	WT_NT-WT_EE	0.115175	0.358269	0.321476	7	0.757236	0.965552
P97427_HAAPAPS(1)AK	WT_NT-WT_EE	3.1364	1.3646	2.2984	7	0.0551206	0.93027
P97427_HAAPAPS(1)AKS(1)S(0.998)PS(0.002)K	WT_NT-WT_EE	2.4586	1.99832	1.23033	7	0.25831	0.93027
P97427_HAAPAPSAKS(1)S(1)PSK	WT_NT-WT_EE	2.4586	1.99832	1.23033	7	0.25831	0.93027
P97427_S(1)IPHITSDR	WT_NT-WT_EE	-0.768467	1.14975	-0.668378	6	0.528752	0.936337
P97427_VFGLHSVS(1)R	WT_NT-WT_EE	0.154341	0.207776	0.742825	5	0.490992	0.93027
P97434_AATEALGEKS(1)PEGTTVSGYDIMK	WT_NT-WT_EE	-0.0771563	0.223734	-0.344857	5	0.744234	0.963353
P97441_DPVPQS(0.978)GLS(0.022)PER	WT_NT-WT_EE	-0.143043	0.383989	-0.372518	4	0.728405	0.963353
P97445_GADYTEPDS(1)PREPPGGAHDPAPR	WT_NT-WT_EE	0.26367	0.371574	0.709603	6	0.504579	0.93027
P97445_LATGEPAS(1)PHDSLGHSGLPPSPAK	WT_NT-WT_EE	0.296708	0.988846	0.300055	3	0.783725	0.976328
P97492_EPGS(0.444)S(0.555)HLGSPDTAR	WT_NT-WT_EE	-0.250518	0.405153	-0.618328	5	0.563435	0.936337
P97492_PLREPGSSHLGS(0.999)PDT(0.001)AR	WT_NT-WT_EE	0.0202711	0.333951	0.060701	6	0.953569	0.987538
P97492_S(1)LGSGESESESRPGK	WT_NT-WT_EE	-0.242416	0.751192	-0.322708	6	0.757866	0.965552
P97496_RKPS(1)PS(1)PPPPTATESR	WT_NT-WT_EE	-0.323705	1.16295	-0.278349	6	0.790088	0.977336
P97792_APQS(0.954)PT(0.046)LAPAK	WT_NT-WT_EE	-0.23396	0.288159	-0.811913	5	0.453744	0.93027
P97798_LELKPIDKS(1)PDPNPVMTDTPIPR	WT_NT-WT_EE	-0.680202	0.33927	-2.0049	6	0.0918009	0.93027
P97820_RDS(1)PLQGGGQQNSQAGQR	WT_NT-WT_EE	0.0642555	0.601422	0.106839	4	0.92006	0.983036
P97825_S(0.001)NS(0.998)S(0.001)EASSGDFLDLK	WT_NT-WT_EE	-0.389106	0.472947	-0.822725	7	0.437789	0.93027
P97855_S(0.063)T(0.063)S(0.874)PAPADVAPAQEDLR	WT_NT-WT_EE	-0.0702842	0.216829	-0.324146	7	0.755298	0.964963
P97868_VEGTEIVKPS(1)PK	WT_NT-WT_EE	0.210168	0.274456	0.765764	6	0.472855	0.93027
P97927_LAALS(0.001)IEES(0.999)K	WT_NT-WT_EE	-0.0179892	0.716596	-0.0251037	5	0.980943	0.995042
P98084_S(0.017)AS(0.983)QDCIETTPGAQEGK	WT_NT-WT_EE	-0.605434	0.395672	-1.53014	5	0.186537	0.93027
P98203_GSLGS(1)LDR	WT_NT-WT_EE	0.256238	0.207977	1.23205	6	0.264021	0.93027
P99027_LASVPAGGAVAVSAAPGSAAPAAGS(1)APAAAEEK	WT_NT-WT_EE	0.310828	0.257036	1.20928	6	0.27204	0.93027
Q00PI9_S(0.002)GDET(0.998)PGS(1)EAPGDK	WT_NT-WT_EE	1.34291	1.62879	0.824484	6	0.441202	0.93027
Q00PI9_S(1)GDETPGSEAPGDK	WT_NT-WT_EE	1.00033	0.743713	1.34505	6	0.227219	0.93027
Q00PI9_SGDET(1)PGSEAPGDK	WT_NT-WT_EE	1.79633	1.2612	1.4243	6	0.204228	0.93027
Q01063_SDSDYDLS(1)PK	WT_NT-WT_EE	-0.518691	0.391446	-1.32506	6	0.233375	0.93027
Q01065_S(1)PPEMLESDCPSPLELK	WT_NT-WT_EE	-0.435405	0.38418	-1.13334	6	0.300318	0.93027
Q01338_RGPGAAGPGAS(0.001)GS(0.999)GHGEER	WT_NT-WT_EE	0.467226	1.53907	0.303577	6	0.771702	0.970237
Q01341_NAEPPS(0.995)PT(0.005)PAAHTR	WT_NT-WT_EE	-0.532571	0.716553	-0.743239	5	0.490762	0.93027
Q01815_SITADGES(1)PPTTK	WT_NT-WT_EE	0.248957	0.157927	1.57641	6	0.166004	0.93027
Q02053_ATLPS(1)PDK	WT_NT-WT_EE	0.0111341	0.495635	0.0224642	7	0.982705	0.995042
Q02053_IHVS(1)DQELQSANASVDDSRLEELK	WT_NT-WT_EE	-0.740214	0.747257	-0.990574	3	0.394918	0.93027
Q02248_RT(0.003)S(0.997)MGGTQQQFVEGVR	WT_NT-WT_EE	0.580374	0.439102	1.32173	6	0.234417	0.93027
Q02357_RRT(0.171)LT(0.86)PLT(0.968)LRY(1)S(1)ILS(1)ES(1)R	WT_NT-WT_EE	-1.38435	0.595172	-2.32597	6	0.058965	0.93027
Q02357_RRT(0.48)LT(0.623)PLT(0.897)LRY(1)S(1)ILS(1)ES(1)R	WT_NT-WT_EE	-1.38435	0.595172	-2.32597	6	0.058965	0.93027
Q02819_AQRLS(1)QETEALGR	WT_NT-WT_EE	-0.376123	0.381758	-0.985239	6	0.362554	0.93027
Q02819_SGKLS(1)QELDFVSHNVR	WT_NT-WT_EE	-1.0735	1.65776	-0.647561	3	0.563407	0.936337
Q03141_RY(0.025)S(0.975)DHAGPAIPSVVAYPK	WT_NT-WT_EE	0.172252	0.215961	0.797604	3	0.483397	0.93027
Q03141_VRPNSDLSNSTGQS(1)PHHK	WT_NT-WT_EE	0.872365	0.385852	2.26088	3	0.108837	0.93027
Q03173_NSRPS(0.117)S(0.883)PVNTPSSQPPAAK	WT_NT-WT_EE	-0.151944	0.36761	-0.41333	4	0.700563	0.960916
Q03517_EHLGPGS(0.004)S(0.996)QEMER	WT_NT-WT_EE	-0.688116	0.205201	-3.35337	3	0.0439488	0.93027
Q03517_IET(0.017)QT(0.983)QEEVRDS(1)K	WT_NT-WT_EE	-1.13501	1.10398	-1.02811	6	0.34355	0.93027
Q03517_VPS(0.003)PVS(0.985)S(0.013)EDDLQEEEQLEQAIK	WT_NT-WT_EE	-0.738812	0.583381	-1.26643	5	0.261151	0.93027
Q04447_PVS(1)PLLLASGMAR	WT_NT-WT_EE	0.317791	0.345816	0.91896	6	0.39356	0.93027
Q04447_VLT(1)PELYAELR	WT_NT-WT_EE	-0.477769	0.655539	-0.728818	6	0.493567	0.93027
Q04690_RQEMES(0.002)GIT(0.036)T(0.961)PPK	WT_NT-WT_EE	0.226726	0.312992	0.724383	6	0.496094	0.93027
Q04690_RQEMESGIT(0.5)T(0.5)PPK	WT_NT-WT_EE	0.226726	0.312992	0.724383	6	0.496094	0.93027
Q04690_S(1)FDHLISDTK	WT_NT-WT_EE	-0.632327	0.714271	-0.885277	7	0.405389	0.93027
Q04690_SSSGLATYS(1)PPMGAVSER	WT_NT-WT_EE	0.657314	0.291286	2.25659	6	0.0648513	0.93027
Q04735_KIS(0.999)T(0.001)EDINK	WT_NT-WT_EE	0.909218	1.07412	0.846474	3	0.459466	0.93027
Q04736_YTPENLTEPVS(0.96)PS(0.036)AS(0.003)HY(0.001)GVEHATVAPTSSTK	WT_NT-WT_EE	0.136523	0.13926	0.980347	6	0.364775	0.93027
Q05A62_LSLS(0.993)T(0.007)NCIEK	WT_NT-WT_EE	-1.00131	0.502157	-1.99402	5	0.10272	0.93027
Q05CL8_T(0.01)AS(0.99)EGS(1)EAETPEAPK	WT_NT-WT_EE	-0.441335	0.469233	-0.940546	3	0.416324	0.93027
Q05CL8_T(0.263)AS(0.737)EGS(1)EAETPEAPK	WT_NT-WT_EE	-0.656328	0.758076	-0.865781	3	0.4503	0.93027
Q05D44_KTS(1)FDENDS(1)EELEDK	WT_NT-WT_EE	0.922164	0.721994	1.27725	4	0.270615	0.93027
Q05D44_SVPTVDS(1)GNEDDDSSFK	WT_NT-WT_EE	0.168123	0.377016	0.44593	7	0.669114	0.95417
Q05D44_TSFDENDS(1)EELEDK	WT_NT-WT_EE	0.916986	0.519172	1.76625	5	0.137611	0.93027
Q08274_RYHS(1)LGNISR	WT_NT-WT_EE	0.1351	0.767805	0.175956	6	0.866117	0.983036
Q08274_S(0.002)NS(0.998)LPHPAGGGK	WT_NT-WT_EE	2.60008	0.785542	3.30992	4	0.0296568	0.93027
Q08460_GGYS(0.006)T(0.993)PQTLANR	WT_NT-WT_EE	0.312374	0.482191	0.647823	6	0.54108	0.936337
Q08460_RLEDEQPPT(1)LS(1)PK	WT_NT-WT_EE	0.115781	0.253053	0.457536	6	0.663386	0.952966
Q08509_S(0.004)ADT(0.004)PS(0.009)APS(0.026)PPPT(0.957)PAPVPVPLPPSVPAPVSVPK	WT_NT-WT_EE	0.262078	0.223839	1.17083	3	0.326207	0.93027
Q09XV5_T(0.121)AS(0.846)PS(0.033)PLRPDAPVEK	WT_NT-WT_EE	0.21322	0.240768	0.885584	3	0.441066	0.93027
Q0GA42_APT(0.316)T(0.327)RGT(0.373)PQT(0.983)PKDDPVLTLLSNR	WT_NT-WT_EE	-1.11144	0.8123	-1.36827	4	0.243048	0.93027
Q0KL01_LGSLTPEIVST(0.001)PSS(0.999)PEEEDK	WT_NT-WT_EE	-0.655613	0.545467	-1.20193	4	0.295681	0.93027
Q0KL02_LQRPLT(0.012)PGS(0.116)S(0.156)DS(0.689)LT(0.021)AS(0.003)ANYS(0.002)K	WT_NT-WT_EE	0.0645861	0.362613	0.178113	3	0.869983	0.983036
Q0P678_LGVS(0.002)VS(0.972)PS(0.026)R	WT_NT-WT_EE	-0.0327248	0.21984	-0.148857	6	0.886543	0.983036
Q0P678_SFSSSPS(0.003)PS(0.001)PT(0.005)PS(0.991)PHRPPVR	WT_NT-WT_EE	0.0371873	0.638069	0.0582809	5	0.955782	0.988214
Q0P678_VQSQEETRSDEEDRAS(1)EPK	WT_NT-WT_EE	0.478989	0.802736	0.596696	4	0.582841	0.936337
Q0PHV7_AFSFPVS(1)PER	WT_NT-WT_EE	0.255495	0.268322	0.952196	5	0.384725	0.93027
Q0PHV7_PRPPEAS(1)PPPGGAR	WT_NT-WT_EE	0.294225	0.613611	0.479498	5	0.651823	0.948484
Q0PHV7_S(1)LGDASPSAPESVGAR	WT_NT-WT_EE	-0.183937	0.443402	-0.41483	5	0.695465	0.957578
Q0VBF8_GASSS(0.211)S(0.788)GVVVQVR	WT_NT-WT_EE	-0.296704	0.958971	-0.309398	5	0.769497	0.968999
Q11011_VLGATLS(1)PELIQK	WT_NT-WT_EE	-0.0710525	0.230476	-0.308285	5	0.770295	0.968999
Q148V7_AGS(0.996)IS(0.004)TLDSLDFAR	WT_NT-WT_EE	-1.63611	0.974626	-1.67871	5	0.154048	0.93027
Q148V7_DSEDNRQS(1)PAVNSSDQEK	WT_NT-WT_EE	-0.298354	0.356765	-0.836274	3	0.464375	0.93027
Q148V7_S(0.138)S(0.862)PEIQEPIK	WT_NT-WT_EE	0.425038	0.230358	1.84512	7	0.107535	0.93027
Q148V7_S(0.604)S(0.396)PEIQEPIK	WT_NT-WT_EE	0.677523	0.128355	5.27849	5	0.00324899	0.904084
Q14AX6_NNS(1)PAPPQPAPVK	WT_NT-WT_EE	-0.235632	0.292085	-0.806725	4	0.465057	0.93027
Q14CH0_HILEGGSGVIIEHPGEES(1)PGRK	WT_NT-WT_EE	0.145233	0.812839	0.178674	5	0.865208	0.983036
Q14CH0_STVEDFEANT(0.004)S(0.995)PT(0.001)K	WT_NT-WT_EE	0.323022	0.348085	0.927996	6	0.389216	0.93027
Q1HFZ0_EGVILTNENAAS(1)PEQPGDEDAK	WT_NT-WT_EE	-0.587828	0.303862	-1.93453	7	0.0942921	0.93027
Q2M3X8_LPCLPVKLS(1)PPLPPKK	WT_NT-WT_EE	-0.775353	0.733693	-1.05678	5	0.338973	0.93027
Q2M3X8_S(0.999)DT(0.001)PYLAEAR	WT_NT-WT_EE	0.528192	0.378683	1.39482	5	0.221868	0.93027
Q2PFD7_DHRPET(1)PGIK	WT_NT-WT_EE	2.25284	2.12729	1.05902	6	0.33035	0.93027
Q2PFD7_IGS(0.994)T(0.006)TNPFLDIPHDPNAAVYK	WT_NT-WT_EE	-2.79218	1.64516	-1.69721	3	0.188223	0.93027
Q2PFD7_S(0.009)HS(0.991)S(1)PSLNPDAS(1)PVTAK	WT_NT-WT_EE	0.530926	0.700567	0.757852	7	0.473276	0.93027
Q2PFD7_S(0.041)HS(0.959)S(1)PSLNPDAS(1)PVTAK	WT_NT-WT_EE	0.247352	0.412214	0.600058	7	0.567377	0.936337
Q2PFD7_S(0.045)HS(0.938)S(0.026)PS(0.991)LNPDASPVTAK	WT_NT-WT_EE	-0.204257	1.0304	-0.198232	6	0.84941	0.982979
Q2PFD7_S(0.965)HS(0.904)S(0.111)PS(0.02)LNPDASPVTAK	WT_NT-WT_EE	-1.15404	1.31384	-0.878372	4	0.429339	0.93027
Q2PFD7_SHS(1)SPSLNPDASPVTAK	WT_NT-WT_EE	0.081953	0.452891	0.180955	7	0.861531	0.983036
Q2TBE6_VAAAAGSGPS(1)PPCS(1)PGHDR	WT_NT-WT_EE	-0.486745	0.305053	-1.59561	7	0.154606	0.93027
Q2WF71_S(0.5)T(0.5)PHLDGAGGGAAGEDGDLGLGSAR	WT_NT-WT_EE	-0.157751	0.253927	-0.621246	4	0.568089	0.936337
Q3B7Z2_MLAES(1)DDS(1)GDEESVSQTDK	WT_NT-WT_EE	-0.225461	0.310238	-0.726735	6	0.494753	0.93027
Q3B7Z2_SLS(1)ELESLK	WT_NT-WT_EE	0.354005	0.199955	1.77043	6	0.127049	0.93027
Q3TC46_QMAVPS(1)FNQQILCPK	WT_NT-WT_EE	-0.504457	0.473394	-1.06562	6	0.327588	0.93027
Q3TDQ1_RENPPVEDS(1)S(1)DEDDK	WT_NT-WT_EE	1.43216	0.673889	2.12521	3	0.12357	0.93027
Q3TES0_VQTPQS(1)PHQHPVAPGAIADK	WT_NT-WT_EE	0.105724	0.19444	0.543734	6	0.606222	0.936337
Q3THG9_GAQADHFTESPLS(1)PGSQVQVR	WT_NT-WT_EE	-0.255087	0.214275	-1.19047	6	0.278823	0.93027
Q3THK3_GT(0.81)S(0.19)RPGT(0.99)PS(0.01)AEAASTSSTLR	WT_NT-WT_EE	0.403507	0.362641	1.11269	3	0.346978	0.93027
Q3TIX9_EADEDS(1)EPEREVR	WT_NT-WT_EE	-0.0317854	0.324752	-0.0978758	5	0.925833	0.983036
Q3TLH4_SES(0.049)S(0.951)DFEVVPK	WT_NT-WT_EE	-0.0504133	0.23488	-0.214634	5	0.838532	0.982236
Q3TLI0_RQES(0.98)GS(0.01)S(0.01)LEPPS(0.001)GLALEDGAHVLR	WT_NT-WT_EE	-0.69922	0.521386	-1.34108	6	0.22843	0.93027
Q3TQI7_RADS(0.007)ES(0.993)EEDEQESEEVR	WT_NT-WT_EE	-0.0736505	0.174488	-0.422096	5	0.69049	0.957261
Q3TSG4_YQEDS(0.998)DPERS(0.001)DYEEHQLQK	WT_NT-WT_EE	0.1251	0.540034	0.231652	4	0.828176	0.981221
Q3TVA9_GLS(1)LTETELEELR	WT_NT-WT_EE	-2.04042	1.18485	-1.7221	6	0.13583	0.93027
Q3TWL2_RIINLGPVHPGPLS(1)PEPQPMGVR	WT_NT-WT_EE	0.307027	0.188086	1.63238	6	0.15372	0.93027
Q3TWW8_S(0.001)HS(0.999)PLPAPPSK	WT_NT-WT_EE	0.37303	0.252096	1.47971	6	0.189441	0.93027
Q3TXS7_T(0.056)VGT(0.944)PIASVPGSTNTGTVPGSEK	WT_NT-WT_EE	3.64999e-05	0.929087	3.92857e-05	6	0.99997	0.99997
Q3TXS7_TASAVAGKT(1)PDAS(1)PEPK	WT_NT-WT_EE	0.284887	0.344477	0.827015	7	0.43551	0.93027
Q3TY60_DLESLS(1)PR	WT_NT-WT_EE	-0.138339	0.322421	-0.429063	6	0.682856	0.95676
Q3TY60_DTDAYS(1)DLS(1)DGEK	WT_NT-WT_EE	0.39275	0.299358	1.31198	6	0.237486	0.93027
Q3TY65_ALPRDS(1)LEGDDFEK	WT_NT-WT_EE	0.0738988	0.340085	0.217295	6	0.835179	0.98195
Q3U0M1_FNFESVPES(1)PGEK	WT_NT-WT_EE	-0.32205	0.318169	-1.0122	6	0.350506	0.93027
Q3U0V1_VQIS(1)PDSGGLPER	WT_NT-WT_EE	-0.23305	0.301143	-0.773886	5	0.473981	0.93027
Q3UCQ1_EGS(1)PAPLEPEPGASQPK	WT_NT-WT_EE	0.376435	0.558197	0.674376	5	0.529988	0.936337
Q3UDE2_MEIQSGPQPGS(1)PGR	WT_NT-WT_EE	0.0737866	0.260442	0.283312	7	0.785133	0.976328
Q3UDW8_LINS(0.001)ELGS(0.995)PS(0.004)R	WT_NT-WT_EE	0.564821	0.411636	1.37214	3	0.263619	0.93027
Q3UE31_NNRPAFFS(0.017)PS(0.983)LK	WT_NT-WT_EE	0.0977472	0.25597	0.38187	4	0.721978	0.963353
Q3UE31_S(0.202)HS(0.729)ANDS(0.068)EEFFREDDSGADLHNATNLR	WT_NT-WT_EE	-0.868495	0.629449	-1.37977	3	0.26151	0.93027
Q3UGS4_S(0.994)PT(0.006)NSSEIFTPAHEENVR	WT_NT-WT_EE	-0.253678	0.13227	-1.91788	6	0.103571	0.93027
Q3UGY8_VAAPSS(0.004)S(0.992)PS(0.004)AEAEYWR	WT_NT-WT_EE	0.53979	0.807586	0.668399	4	0.540472	0.936337
Q3UH68_S(1)PEPEATLTFPFLDK	WT_NT-WT_EE	-0.37304	0.606037	-0.61554	5	0.565133	0.936337
Q3UH68_TINHQMES(1)PGER	WT_NT-WT_EE	0.161193	0.322937	0.499148	5	0.638858	0.945517
Q3UH99_ETISAIDT(0.004)S(0.996)PK	WT_NT-WT_EE	-0.455727	0.316386	-1.44042	6	0.199821	0.93027
Q3UH99_ILS(1)DEQLLSTER	WT_NT-WT_EE	-0.928895	0.708618	-1.31085	5	0.246882	0.93027
Q3UH99_LHSQDPLLS(1)PER	WT_NT-WT_EE	-0.80047	0.374215	-2.13906	6	0.0762488	0.93027
Q3UHB8_S(0.008)FS(0.992)LGDLSHSPQTAQHVER	WT_NT-WT_EE	0.406801	0.481771	0.844386	5	0.436979	0.93027
Q3UHB8_S(0.012)FS(0.988)LGDLS(0.052)HS(0.947)PQT(0.001)AQHVER	WT_NT-WT_EE	0.796669	0.355081	2.24362	5	0.0748734	0.93027
Q3UHB8_SHS(1)LDSLSR	WT_NT-WT_EE	-0.321231	0.99418	-0.323111	6	0.757575	0.965552
Q3UHC7_LPS(1)PTPENK	WT_NT-WT_EE	0.0314778	0.21414	0.146996	6	0.88795	0.983036
Q3UHD1_NENVATLSVS(0.001)S(0.999)LER	WT_NT-WT_EE	-0.607352	0.380523	-1.5961	6	0.161579	0.93027
Q3UHD6_SES(1)GYGFNVR	WT_NT-WT_EE	0.209229	0.510909	0.409524	7	0.694397	0.957578
Q3UHD9_ALS(1)TDCTPSGDLSPLSR	WT_NT-WT_EE	-0.809539	0.481747	-1.68043	6	0.143874	0.93027
Q3UHD9_LRTDS(1)QSEAVAIQAIR	WT_NT-WT_EE	-0.410674	0.417664	-0.983264	6	0.363449	0.93027
Q3UHE1_GS(1)FGLHAQPEFLRK	WT_NT-WT_EE	-0.260215	0.354077	-0.734911	6	0.490109	0.93027
Q3UHE1_GS(1)PPLLDAPASPPQAPR	WT_NT-WT_EE	0.589139	0.490521	1.20105	5	0.283519	0.93027
Q3UHF7_EKEAPT(1)KEPEK	WT_NT-WT_EE	3.63773	1.86124	1.95447	6	0.0984476	0.93027
Q3UHJ0_ILS(1)DVTHSAVFGVPASK	WT_NT-WT_EE	-1.83048	1.18465	-1.54517	5	0.182966	0.93027
Q3UHJ0_VGS(0.001)LT(0.005)PPS(0.121)S(0.873)PK	WT_NT-WT_EE	-0.995919	2.12448	-0.468783	4	0.663633	0.952966
Q3UHJ0_VGS(0.006)LT(0.994)PPS(0.869)S(0.131)PK	WT_NT-WT_EE	0.420192	1.59557	0.26335	7	0.799865	0.977336
Q3UHJ0_VGSLT(1)PPS(0.595)S(0.405)PK	WT_NT-WT_EE	-0.0133891	0.392357	-0.0341247	7	0.97373	0.994709
Q3UHJ0_VQT(0.001)T(0.999)PPPTIQGQK	WT_NT-WT_EE	-0.0132284	0.228084	-0.0579982	7	0.955371	0.988214
Q3UHK1_GSNYHLSDNDAS(1)DVE	WT_NT-WT_EE	-0.0106915	0.56684	-0.0188616	5	0.985681	0.995142
Q3UHK6_ELGLGEMT(1)PPHGTLYR	WT_NT-WT_EE	-0.100628	0.364753	-0.275879	5	0.79368	0.977336
Q3UHL1_AAAT(1)PEPAVAQPDSTALEGATGQAPPSSK	WT_NT-WT_EE	-0.901727	0.521321	-1.7297	4	0.158739	0.93027
Q3UHL1_AT(0.998)PAT(0.002)EESTVPATQSSALPAAK	WT_NT-WT_EE	-0.497265	0.418056	-1.18947	4	0.300034	0.93027
Q3UJU9_S(0.001)HS(0.999)LPNSLDYAQASER	WT_NT-WT_EE	1.25631	0.752001	1.67062	6	0.145832	0.93027
Q3UKC1_LEGQS(1)PQQVSR	WT_NT-WT_EE	-0.302944	0.207342	-1.46108	4	0.217791	0.93027
Q3UL36_AS(0.017)S(0.983)PPDRIDIFGR	WT_NT-WT_EE	0.0939492	0.264193	0.355608	6	0.734302	0.963353
Q3UM45_GAGQQQS(1)QEMMEVDR	WT_NT-WT_EE	-0.139808	0.334821	-0.417561	6	0.690799	0.957261
Q3UM45_HGGGGIVANLS(1)EQS(1)LKDGVDR	WT_NT-WT_EE	-0.0692611	0.282248	-0.245391	6	0.814332	0.980337
Q3UM45_RVES(1)EES(1)GDEEGKK	WT_NT-WT_EE	1.18504	1.52415	0.777511	5	0.472024	0.93027
Q3UMB5_VAS(1)PANVGTLHTLSR	WT_NT-WT_EE	0.146344	0.192511	0.760188	6	0.475942	0.93027
Q3UMR0_RPRPSEVPAQS(0.991)PT(0.009)R	WT_NT-WT_EE	0.17415	0.325687	0.534716	4	0.621186	0.938155
Q3UMT1_RGPAEGEEAGPAERS(0.99)PECS(0.005)T(0.005)VDGGSQVR	WT_NT-WT_EE	-0.731663	0.146762	-4.98538	5	0.00415647	0.904084
Q3UMU9_GGS(1)S(1)GEELEDEEPVKK	WT_NT-WT_EE	-0.205234	0.278772	-0.736209	7	0.485537	0.93027
Q3UNH4_AETVS(1)PGEVDAMTLGK	WT_NT-WT_EE	0.565625	0.209176	2.70406	7	0.0304595	0.93027
Q3UNH4_APS(1)PAPRPPSR	WT_NT-WT_EE	0.691666	0.745614	0.927646	5	0.396165	0.93027
Q3UNH4_ERPGS(0.998)T(0.002)GEGDLVSLR	WT_NT-WT_EE	0.0435256	0.227115	0.191646	6	0.854341	0.983036
Q3UNH4_NSELVS(1)PVKPER	WT_NT-WT_EE	-0.253011	0.313239	-0.807723	6	0.450077	0.93027
Q3UNH4_S(0.004)VAT(0.001)GPMT(0.994)PQAAAPPAVPPVFPEVR	WT_NT-WT_EE	-0.375253	0.497758	-0.753886	5	0.484885	0.93027
Q3UNH4_S(0.044)PS(0.956)AEAAAPPPGPR	WT_NT-WT_EE	0.301397	0.347678	0.866887	5	0.425641	0.93027
Q3UNH4_S(0.999)PS(0.001)AEAAAPPPGPR	WT_NT-WT_EE	-0.0255543	0.216652	-0.117951	7	0.90942	0.983036
Q3UNH4_SIGSLPEREPSAS(0.002)T(0.016)S(0.981)QK	WT_NT-WT_EE	0.102574	0.185134	0.554055	4	0.609055	0.936337
Q3UNH4_VITQIPGAT(0.009)S(0.991)PGK	WT_NT-WT_EE	-0.108629	0.321878	-0.337484	6	0.747246	0.963353
Q3URD3_SDVIHAPLPS(1)PVDK	WT_NT-WT_EE	0.523146	0.237435	2.20333	5	0.0787634	0.93027
Q3USB7_KLPSESDLLEGEVT(1)DEDEEAEMSR	WT_NT-WT_EE	-0.336959	0.648646	-0.519481	5	0.625594	0.942258
Q3USB7_TVS(1)FSSMPSEK	WT_NT-WT_EE	0.366763	0.251624	1.45759	6	0.195223	0.93027
Q3UTJ2_RGS(1)LPDNSILHR	WT_NT-WT_EE	0.183555	0.354488	0.517805	6	0.623125	0.940225
Q3UTJ2_S(1)EPAVGPLR	WT_NT-WT_EE	-0.0124658	0.583498	-0.021364	6	0.983648	0.995042
Q3UVC0_YSDLHIS(0.008)QT(0.992)LPK	WT_NT-WT_EE	0.180728	0.132804	1.36086	5	0.231685	0.93027
Q3UVL4_AAAAAVGPGLGSGPGDS(1)PEGPEADAPERR	WT_NT-WT_EE	0.0748456	0.177788	0.420983	6	0.688431	0.957261
Q3UVL4_IDVFS(1)PVEFNK	WT_NT-WT_EE	2.25051	2.12949	1.05683	4	0.35019	0.93027
Q3UVX5_S(1)PS(1)PISTLSHLAGSAGR	WT_NT-WT_EE	-0.295933	0.794453	-0.372499	6	0.722325	0.963353
Q3UVX5_TDDDAPS(0.003)LHS(0.995)ET(0.002)AAR	WT_NT-WT_EE	0.490844	0.297831	1.64806	4	0.174686	0.93027
Q3UYC0_AAS(1)LRGGVGAPGSPSTPPTR	WT_NT-WT_EE	-0.221768	0.304022	-0.729448	6	0.493209	0.93027
Q3UZY0_KTSQARVHY(0.71)S(0.286)RT(0.008)LCS(0.996)K	WT_NT-WT_EE	-0.466459	0.353481	-1.31961	3	0.278632	0.93027
Q3V038_S(0.003)S(0.011)GNPS(0.986)PPALGEGPRPVPPPCVPSGGGAPER	WT_NT-WT_EE	-0.349657	0.622861	-0.561372	3	0.613748	0.937461
Q3V0G7_GASAHT(0.003)S(0.996)PQT(1)PPAR	WT_NT-WT_EE	1.69761	1.1661	1.4558	5	0.205219	0.93027
Q3V3V9_KAGS(1)DGDIMDSSTETPPISIK	WT_NT-WT_EE	-0.181402	0.237121	-0.76502	6	0.473266	0.93027
Q3V3V9_PLPPY(0.001)PT(0.033)EPS(0.909)S(0.058)PERSPPSPATDQR	WT_NT-WT_EE	0.279021	0.759087	0.367575	4	0.731813	0.963353
Q3V3V9_PLPPY(0.021)PT(0.026)EPS(0.478)S(0.478)PERS(0.995)PPS(0.002)PATDQR	WT_NT-WT_EE	-0.431286	0.453384	-0.95126	4	0.39534	0.93027
Q4ACU6_AHS(1)PQGEGEIPLHR	WT_NT-WT_EE	0.0263403	0.272116	0.0967978	5	0.926647	0.983036
Q4JIM5_VPVLIS(1)PTLK	WT_NT-WT_EE	-0.0558188	0.616533	-0.0905365	4	0.932213	0.983368
Q4KMM3_RDS(0.999)ET(0.001)EVEELR	WT_NT-WT_EE	-1.06938	0.911984	-1.17258	7	0.279317	0.93027
Q4KMM3_TTT(1)PDVAHPK	WT_NT-WT_EE	3.65669	2.09393	1.74633	4	0.155682	0.93027
Q4KMM3_VVSS(0.998)T(0.001)SEEEEAFTEK	WT_NT-WT_EE	-0.563543	1.59215	-0.35395	7	0.733798	0.963353
Q4KMM3_VVSST(0.001)S(0.999)EEEEAFTEK	WT_NT-WT_EE	-1.65398	2.21686	-0.746091	6	0.483808	0.93027
Q4U2R1_DEDHCS(0.093)S(0.906)PGGT(0.001)PISK	WT_NT-WT_EE	-0.463555	0.226255	-2.04882	5	0.0957871	0.93027
Q4VA53_AES(1)PETSAVESTQSTPQK	WT_NT-WT_EE	-0.430777	0.282126	-1.5269	7	0.170624	0.93027
Q52KI8_AAS(1)PS(1)PQSVR	WT_NT-WT_EE	1.83199	1.23136	1.48778	6	0.187374	0.93027
Q52KI8_APKPEPVPEPKEPS(1)PEK	WT_NT-WT_EE	-0.0604023	0.165566	-0.364823	6	0.727757	0.963353
Q52KI8_APQTS(0.002)S(0.998)PPPVR	WT_NT-WT_EE	0.10814	0.407362	0.265464	5	0.801249	0.978404
Q52KI8_HRPS(0.958)S(0.998)PAT(0.044)PPPK	WT_NT-WT_EE	3.25699	2.04856	1.5899	4	0.187063	0.93027
Q52KI8_HRPS(0.999)S(0.998)PAT(0.003)PPPK	WT_NT-WT_EE	0.676935	1.63607	0.413757	4	0.700274	0.960916
Q52KI8_HRPSSPAT(1)PPPK	WT_NT-WT_EE	1.79047	1.67337	1.06998	6	0.325773	0.93027
Q52KI8_RRS(1)PS(1)PAPPPPPPPPPPR	WT_NT-WT_EE	0.112164	0.866256	0.129481	7	0.900619	0.983036
Q52KI8_RRT(1)AS(1)PPPPPK	WT_NT-WT_EE	0.749246	2.1168	0.353952	7	0.733796	0.963353
Q52KI8_RYS(1)PPIQR	WT_NT-WT_EE	0.256079	0.158622	1.6144	6	0.157568	0.93027
Q52KI8_RYS(1)PS(1)PPPK	WT_NT-WT_EE	1.34894	0.519385	2.59718	5	0.0484142	0.93027
Q52KI8_S(1)PELPEPSVR	WT_NT-WT_EE	0.165217	0.289678	0.570345	6	0.589148	0.936337
Q52KI8_SPTPS(0.003)LS(0.997)PAR	WT_NT-WT_EE	-0.881364	0.25613	-3.44108	3	0.0412034	0.93027
Q52KI8_SPTPS(0.932)LS(0.067)PAR	WT_NT-WT_EE	-0.467784	0.972881	-0.480824	4	0.655759	0.949526
Q52KI8_VELSES(1)EEDK	WT_NT-WT_EE	0.159074	0.129335	1.22993	5	0.273432	0.93027
Q52KP5_S(1)PDTVVVLK	WT_NT-WT_EE	0.421082	0.493614	0.853059	6	0.426364	0.93027
Q569Z6_ASVSDLS(1)PR	WT_NT-WT_EE	0.0253592	0.272893	0.0929271	7	0.928565	0.983036
Q569Z6_IDIS(0.999)PST(0.001)FRK	WT_NT-WT_EE	-0.0227803	0.30831	-0.0738876	7	0.943167	0.98474
Q569Z6_KS(1)PVGKS(0.997)PPAT(0.002)GSAYGSSQK	WT_NT-WT_EE	0.383462	0.271985	1.40986	4	0.231386	0.93027
Q569Z6_KSPVGKS(1)PPATGSAYGSSQK	WT_NT-WT_EE	0.0243028	0.395333	0.0614744	4	0.95393	0.987538
Q569Z6_MDS(1)FDEDLARPSGLLAQER	WT_NT-WT_EE	-0.984291	0.408672	-2.40851	4	0.0736735	0.93027
Q569Z6_S(1)PLQSVVVR	WT_NT-WT_EE	0.1889	0.201541	0.937278	3	0.417759	0.93027
Q569Z6_S(1)REEEWDPEYTPK	WT_NT-WT_EE	0.617975	0.49223	1.25546	3	0.2982	0.93027
Q56A07_EQKLS(0.207)T(0.793)DDLK	WT_NT-WT_EE	-0.131756	0.232808	-0.565944	6	0.591952	0.936337
Q56A07_LS(0.945)T(0.055)DDLK	WT_NT-WT_EE	-0.231695	0.248791	-0.931284	5	0.394453	0.93027
Q56A07_LSTDDLKT(1)EEEGK	WT_NT-WT_EE	-0.179245	0.250451	-0.715691	5	0.506204	0.93027
Q56A08_AGRES(0.094)PPPS(0.906)APSMAPISFGFTR	WT_NT-WT_EE	-0.470278	1.19367	-0.393977	4	0.713699	0.963353
Q56A08_AGRES(1)PPPSAPSMAPISFGFTR	WT_NT-WT_EE	0.365672	0.630379	0.580083	4	0.592966	0.936337
Q5DQR4_S(0.001)LS(0.001)GS(0.991)T(0.008)NTVSSEGVTK	WT_NT-WT_EE	0.648006	0.878454	0.737667	4	0.50165	0.93027
Q5DQR4_S(0.001)S(0.022)S(0.977)IS(0.994)S(0.006)IDK	WT_NT-WT_EE	2.65704	1.29066	2.05866	4	0.108617	0.93027
Q5DQR4_SSS(1)ISSIDK	WT_NT-WT_EE	1.62517	1.11667	1.45537	7	0.188899	0.93027
Q5DTL9_DSGLEDGRES(1)PSFDTPSQR	WT_NT-WT_EE	-0.515823	1.03853	-0.496684	7	0.634628	0.94471
Q5DTL9_NDVS(0.999)RENS(0.987)T(0.014)VDFSK	WT_NT-WT_EE	-0.315658	0.523034	-0.603512	6	0.568266	0.936337
Q5DTN8_S(1)PAINFHHTPFVDGK	WT_NT-WT_EE	-0.199296	0.252153	-0.790375	6	0.459399	0.93027
Q5DTY9_LLAPEDVKQS(1)PDEFCHSDFEDASQGSDTR	WT_NT-WT_EE	-0.308644	0.491863	-0.6275	6	0.553447	0.936337
Q5DTY9_T(0.001)LT(0.02)S(0.78)GS(0.2)RES(1)NISSK	WT_NT-WT_EE	-0.0172397	0.566124	-0.0304521	4	0.977165	0.994709
Q5DTY9_T(0.004)LT(0.025)S(0.963)GS(0.095)RES(0.913)NISSK	WT_NT-WT_EE	-0.714962	0.870147	-0.821657	4	0.457424	0.93027
Q5DTY9_TLT(0.007)S(0.006)GS(0.986)RESNISSK	WT_NT-WT_EE	-1.08587	0.733868	-1.47965	3	0.235525	0.93027
Q5DU25_AQNPAYFEGKPAS(1)LDEGAMAGAR	WT_NT-WT_EE	-0.778531	0.230973	-3.37066	6	0.0150303	0.93027
Q5DU25_MQFS(1)FEEYEK	WT_NT-WT_EE	-0.446542	0.375634	-1.18877	5	0.287907	0.93027
Q5DU25_S(0.198)S(0.802)LEDTYGAGDGLK	WT_NT-WT_EE	-0.0848971	0.525656	-0.161507	5	0.878017	0.983036
Q5DU25_S(0.284)S(0.33)S(0.384)PGAGGGHS(0.002)T(0.002)S(0.002)T(0.002)S(0.003)T(0.024)S(0.966)PAT(0.002)TLQR	WT_NT-WT_EE	0.44299	0.879225	0.503842	4	0.640857	0.94581
Q5DU25_S(0.927)S(0.073)LEDTYGAGDGLK	WT_NT-WT_EE	0.328791	0.540979	0.60777	3	0.58626	0.936337
Q5EBJ4_EES(0.021)LAREDS(0.978)PLGS(0.001)PGSQPGTPDEQPVFGK	WT_NT-WT_EE	0.199755	0.531177	0.376061	3	0.731891	0.963353
Q5F2E7_GADNDGS(1)GSESGYTTPK	WT_NT-WT_EE	0.0520646	0.207465	0.250956	6	0.810221	0.979176
Q5F2E8_AGS(1)LKDPEIAELFFK	WT_NT-WT_EE	-1.24823	1.06394	-1.17322	4	0.305801	0.93027
Q5F2E8_ASDPQS(1)PPQVSR	WT_NT-WT_EE	0.022285	0.155781	0.143054	7	0.890279	0.983036
Q5FWK3_S(0.05)DDS(0.03)KS(0.011)S(0.91)S(1)PEPVTHLK	WT_NT-WT_EE	0.226077	0.270436	0.835975	6	0.43519	0.93027
Q5HZI1_S(0.998)LLVGS(0.998)APKT(0.149)S(0.862)T(0.862)T(0.137)PGRS(0.066)S(0.188)S(0.188)KPDS(0.552)R	WT_NT-WT_EE	-2.67272	2.315	-1.15452	5	0.300465	0.93027
Q5PR73_GTFRES(0.999)YIPTVEDTYR	WT_NT-WT_EE	-0.00267982	0.360261	-0.00743854	5	0.994353	0.99871
Q5QNQ6_T(0.007)QS(0.007)DDS(0.986)GDDDEEPAAPADNSELHHTLK	WT_NT-WT_EE	0.52749	0.458709	1.14994	4	0.314243	0.93027
Q5RJI5_MQVPTAEEMSSLTPES(0.02)S(0.98)PELAK	WT_NT-WT_EE	-0.890545	0.737768	-1.20708	5	0.281385	0.93027
Q5RJI5_SSGGTPLHS(0.999)PLHTPR	WT_NT-WT_EE	-0.600028	1.02011	-0.588202	6	0.57785	0.936337
Q5SP85_HALGGS(1)LEHLPR	WT_NT-WT_EE	-0.61691	0.661724	-0.932276	6	0.387171	0.93027
Q5SP85_HPHPGS(0.286)S(0.714)PEVLPK	WT_NT-WT_EE	-0.024795	0.30002	-0.0826445	5	0.937341	0.98342
Q5SP85_HPHPGS(0.648)S(0.352)PEVLPK	WT_NT-WT_EE	0.131693	0.297964	0.441975	6	0.673992	0.955934
Q5SPX1_S(0.001)ELEEQLQS(0.029)LQS(0.97)DR	WT_NT-WT_EE	-0.343652	0.584759	-0.587682	4	0.588321	0.936337
Q5SRX1_AAETVPDLPS(1)PPTEAPAPASNTSTR	WT_NT-WT_EE	0.302046	0.245168	1.232	7	0.257724	0.93027
Q5SRX1_GIEFPMADLDALS(1)PIHT(1)PQR	WT_NT-WT_EE	-1.01096	1.27226	-0.79462	6	0.457105	0.93027
Q5SSH7_GDQEEELDRPVS(0.254)S(0.746)PGEAEQK	WT_NT-WT_EE	0.280691	0.487385	0.575913	4	0.595525	0.936337
Q5SSH7_S(1)MEETRPVPTVK	WT_NT-WT_EE	-0.447804	0.56844	-0.787777	5	0.466514	0.93027
Q5SSL4_GPPEGSETMPYIDES(0.003)PT(0.985)MS(0.01)PQLS(0.001)AR	WT_NT-WT_EE	0.550159	0.397481	1.38411	3	0.260318	0.93027
Q5SSM3_HSATDKRDS(1)EEESESTAL	WT_NT-WT_EE	-0.468221	0.695226	-0.673481	5	0.530512	0.936337
Q5SU73_VT(0.001)GS(0.999)PAEEDEEETK	WT_NT-WT_EE	0.00463811	0.434904	0.0106647	4	0.992002	0.99804
Q5SVL6_S(0.205)ET(0.131)S(0.654)S(0.011)NPS(0.05)S(0.95)PEICPNK	WT_NT-WT_EE	0.171722	0.335164	0.512352	4	0.635398	0.94471
Q5SWP3_VS(0.006)LS(0.994)PHSTLNPK	WT_NT-WT_EE	0.4957	0.4385	1.13045	5	0.30958	0.93027
Q5SXY1_GS(0.995)PT(0.005)GSSPNNASELSLASLTEK	WT_NT-WT_EE	-0.802864	0.499994	-1.60575	3	0.206679	0.93027
Q5U3K5_FPVREDLS(0.998)DVT(0.002)DEDTGPAQPPPPSK	WT_NT-WT_EE	0.604213	0.224243	2.69446	5	0.0430683	0.93027
Q5U3K5_NIS(0.009)LS(0.991)S(1)EEEAEGLAGHPR	WT_NT-WT_EE	-0.254611	0.489398	-0.520254	3	0.638841	0.945517
Q5U4C3_APSPAPAVS(1)PK	WT_NT-WT_EE	0.296314	0.167607	1.7679	6	0.127493	0.93027
Q5XG69_GHTEENLS(1)PVSK	WT_NT-WT_EE	0.00126432	0.217346	0.00581708	5	0.995584	0.998802
Q5XJE5_GNS(1)DDEHPVASDNDEEK	WT_NT-WT_EE	-0.236502	0.411308	-0.574999	4	0.596087	0.936337
Q5XJE5_GSDS(1)EDEVLR	WT_NT-WT_EE	-0.0350391	0.216811	-0.161611	5	0.87794	0.983036
Q5XJE5_IYSSDSDEGS(1)EEDK	WT_NT-WT_EE	-0.00294981	0.227537	-0.0129641	5	0.990158	0.997119
Q5XJV6_AQRPPEGMS(1)PELPPR	WT_NT-WT_EE	0.338905	0.31085	1.09025	5	0.325334	0.93027
Q60575_SGLS(1)LEELR	WT_NT-WT_EE	-0.301838	0.258893	-1.16588	5	0.296248	0.93027
Q60592_KS(0.059)LIVT(0.936)S(0.005)S(0.007)T(0.271)S(0.725)PT(0.997)LPR	WT_NT-WT_EE	0.253038	0.396869	0.637585	6	0.547288	0.936337
Q60592_KS(0.375)LIVT(0.624)S(0.001)S(0.039)T(0.947)S(0.871)PT(0.143)LPR	WT_NT-WT_EE	0.272683	0.346655	0.786612	6	0.461438	0.93027
Q60598_KQT(1)PPAS(1)PS(1)PQPIEDRPPSSPIYEDAAPFK	WT_NT-WT_EE	-0.66842	0.921437	-0.725411	7	0.491733	0.93027
Q60598_PPS(0.005)S(0.995)PIYEDAAPFK	WT_NT-WT_EE	-0.967161	1.14546	-0.844345	3	0.460487	0.93027
Q60610_T(0.001)ES(0.999)LPSAQQYVPFGGK	WT_NT-WT_EE	-0.0646743	0.527772	-0.122542	7	0.905914	0.983036
Q60668_IDASKNEEDEGHS(0.029)NS(0.942)S(0.029)PR	WT_NT-WT_EE	0.977562	1.75866	0.555855	4	0.607934	0.936337
Q60668_IDASKNEEDEGHS(0.747)NS(0.345)S(0.908)PR	WT_NT-WT_EE	-0.643268	0.681797	-0.943489	3	0.415035	0.93027
Q60668_IFVGGLS(0.999)PDT(0.001)PEEK	WT_NT-WT_EE	-0.0118898	0.29874	-0.0397997	4	0.97016	0.994709
Q60771_FYY(0.001)S(0.05)S(0.928)GS(0.173)S(0.495)S(0.353)PTHAK	WT_NT-WT_EE	-1.18185	0.881659	-1.34048	6	0.228613	0.93027
Q60771_FYYSS(0.003)GS(0.026)S(0.089)S(0.878)PT(0.004)HAK	WT_NT-WT_EE	1.67817	2.14462	0.782502	4	0.477651	0.93027
Q60771_FYYSS(0.012)GS(0.956)S(0.019)S(0.013)PTHAK	WT_NT-WT_EE	2.12327	2.01279	1.05488	7	0.326521	0.93027
Q60780_STGDSQNLGSS(0.018)S(0.982)PGR	WT_NT-WT_EE	2.18384	1.06182	2.05669	5	0.0948314	0.93027
Q60790_Y(0.06)GS(0.94)QEHPIGDK	WT_NT-WT_EE	1.68138	0.489079	3.43784	3	0.0413008	0.93027
Q60829_ATLSEPGEEPQHPS(1)PP	WT_NT-WT_EE	0.337348	0.219707	1.53545	7	0.168551	0.93027
Q60829_AVQHLQTISNLSENQAS(1)EEEDELGELR	WT_NT-WT_EE	-1.90278	0.597659	-3.18372	4	0.033416	0.93027
Q60829_VS(0.005)EHS(0.996)S(0.999)PEEEASPHQR	WT_NT-WT_EE	0.858854	2.28635	0.375644	7	0.718306	0.963353
Q60875_EAQELGS(1)PEDR	WT_NT-WT_EE	-0.19101	0.272943	-0.699815	5	0.515255	0.93104
Q60875_LES(1)FESLR	WT_NT-WT_EE	0.131622	0.136734	0.962611	6	0.372917	0.93027
Q60875_LQDS(0.004)S(0.996)DPDTGSEEEVSSR	WT_NT-WT_EE	1.31562	0.795437	1.65396	6	0.149219	0.93027
Q60875_LS(1)PPHSPR	WT_NT-WT_EE	1.0601	1.33082	0.796578	5	0.461827	0.93027
Q60902_GIDPPQVLS(1)PDMVPPSER	WT_NT-WT_EE	-0.114455	0.328361	-0.348563	6	0.739322	0.963353
Q60902_STPSHGSVSSLNS(0.014)T(0.02)GS(0.025)LS(0.94)PK	WT_NT-WT_EE	-0.707763	1.10219	-0.642144	3	0.566479	0.936337
Q60902_TVFAGAVPVLPAS(1)PPPK	WT_NT-WT_EE	-0.062761	0.500836	-0.125313	7	0.903799	0.983036
Q60932_LTFDSSFS(0.999)PNT(0.001)GK	WT_NT-WT_EE	-0.253084	0.195793	-1.29261	6	0.24369	0.93027
Q60949_LNPSAS(0.882)S(0.117)PNFFK	WT_NT-WT_EE	-0.282854	0.128235	-2.20574	5	0.0785241	0.93027
Q61029_GPPDFSSDEEREPT(0.999)PVLGS(0.001)GASVGR	WT_NT-WT_EE	0.107438	0.318021	0.337832	5	0.749212	0.963353
Q61036_S(0.009)DS(0.991)LDNEEKPPAPPLR	WT_NT-WT_EE	-0.552257	0.300085	-1.84034	6	0.115325	0.93027
Q61036_S(0.937)DS(0.063)LDNEEKPPAPPLR	WT_NT-WT_EE	-0.650527	0.886929	-0.73346	3	0.516397	0.93104
Q61036_T(0.008)AS(0.008)EPPLAPPVS(0.984)EEEDEEEEEEEDDNEPPPVIAPRPEHTK	WT_NT-WT_EE	-1.28107	0.770087	-1.66354	6	0.147262	0.93027
Q61097_AAEPHFGT(1)LPK	WT_NT-WT_EE	0.26486	0.389431	0.680119	6	0.521792	0.935191
Q61097_RTES(1)VPSDINNPVDR	WT_NT-WT_EE	-0.26419	0.275189	-0.960032	6	0.374112	0.93027
Q61136_S(1)KS(1)PVDLRDK	WT_NT-WT_EE	0.715809	0.854407	0.837785	4	0.449292	0.93027
Q61137_GNSPS(0.041)DES(0.959)EERERDPK	WT_NT-WT_EE	2.60246	2.22349	1.17044	5	0.29457	0.93027
Q61137_S(0.124)AS(0.876)AEAANEIHYIPSVLIGGHGR	WT_NT-WT_EE	-0.808917	0.959829	-0.842771	4	0.446801	0.93027
Q61165_EPSSPGTDDVFTPGS(0.001)S(0.008)DS(0.987)PS(0.004)S(0.001)QR	WT_NT-WT_EE	0.162519	0.247552	0.656504	4	0.547349	0.936337
Q61165_IGS(1)DPLAYEPK	WT_NT-WT_EE	-0.298973	0.368144	-0.812108	4	0.462294	0.93027
Q61165_LDS(1)PTLSR	WT_NT-WT_EE	-0.214966	0.37788	-0.568873	6	0.590085	0.936337
Q61235_GLGPPS(1)PPAPPR	WT_NT-WT_EE	0.216848	0.331267	0.654604	5	0.541634	0.936337
Q61235_GPAGEAS(0.96)AS(0.04)PPVR	WT_NT-WT_EE	0.0728183	0.16741	0.43497	6	0.678793	0.95676
Q61290_EVS(1)PMSAPNMPSIER	WT_NT-WT_EE	0.0969197	0.406126	0.238645	5	0.820854	0.981221
Q61290_FGEAVVVGRPGS(1)GDGDSDQSR	WT_NT-WT_EE	-0.388123	0.200068	-1.93996	5	0.110077	0.93027
Q61290_HLLS(1)PDVSR	WT_NT-WT_EE	-0.0908702	0.414422	-0.21927	6	0.833709	0.98195
Q61301_HIS(1)PVQALSEFK	WT_NT-WT_EE	0.076312	0.249048	0.306414	6	0.769644	0.968999
Q61301_TPEELEDDS(1)DFEQEDYDVR	WT_NT-WT_EE	-1.09695	1.19902	-0.914868	6	0.395539	0.93027
Q61315_SPSEGPGAT(0.001)T(0.033)S(0.965)PR	WT_NT-WT_EE	1.45019	1.61608	0.897347	5	0.410657	0.93027
Q61316_AFS(1)DPFVEAEK	WT_NT-WT_EE	-0.428733	0.319447	-1.34211	4	0.250677	0.93027
Q61316_MQVDQEEPHTEEQQQQPQT(1)PAENK	WT_NT-WT_EE	-0.318588	0.327545	-0.972654	7	0.363128	0.93027
Q61337_RMS(1)DEFEGSFK	WT_NT-WT_EE	-0.422048	0.468711	-0.900445	6	0.402577	0.93027
Q61361_ELET(0.01)PS(0.99)EEK	WT_NT-WT_EE	-0.20552	0.302206	-0.680066	4	0.533786	0.936337
Q61361_EVGGET(0.003)GS(0.997)PELSGVPR	WT_NT-WT_EE	-0.588455	0.859753	-0.684447	4	0.531291	0.936337
Q61361_GAIYS(0.004)IPIS(0.016)EDGGGGS(0.107)S(0.765)T(0.107)PEDPAEAPR	WT_NT-WT_EE	-0.0950942	0.371142	-0.25622	4	0.810418	0.979176
Q61548_KPGNNEGS(1)GAPS(1)PLS(1)K	WT_NT-WT_EE	0.336308	0.41631	0.807831	7	0.445767	0.93027
Q61548_PDAAPSIDLFGTDAFS(0.003)S(0.997)PPR	WT_NT-WT_EE	-1.03018	1.27436	-0.808391	6	0.449722	0.93027
Q61548_S(0.413)S(0.587)PATTVT(0.225)S(0.498)PNS(0.225)T(0.051)PAK	WT_NT-WT_EE	0.0225417	0.336881	0.0669131	3	0.950861	0.987462
Q61548_S(0.829)S(0.171)PATTVT(0.006)S(0.979)PNS(0.772)T(0.242)PAK	WT_NT-WT_EE	0.247297	1.11562	0.221668	4	0.835429	0.98195
Q61548_T(0.005)IDT(0.007)S(0.988)PPVDIFATASAAAPVSSAK	WT_NT-WT_EE	1.2067	2.43375	0.495819	4	0.646028	0.946502
Q61644_GSVS(0.027)S(0.97)Y(0.002)DR	WT_NT-WT_EE	3.03636	1.10018	2.75988	5	0.0398401	0.93027
Q61644_KAEGATLSNAT(0.001)GAVES(0.001)T(0.001)S(0.003)QAGDRGS(0.954)VS(0.814)S(0.181)Y(0.045)DR	WT_NT-WT_EE	-0.215531	1.09233	-0.197312	3	0.856195	0.983036
Q61644_KAEGATLSNATGAVESTSQAGDRGS(0.997)VS(0.339)S(0.652)Y(0.011)DR	WT_NT-WT_EE	-0.158858	0.735709	-0.215925	5	0.837578	0.982132
Q61687_LTLS(0.999)DGESGEEKPTKPK	WT_NT-WT_EE	-0.329897	0.449063	-0.734634	4	0.503306	0.93027
Q61687_LTLSDGES(0.986)GEEKPT(0.014)KPK	WT_NT-WT_EE	-0.74558	0.356557	-2.09106	6	0.0814791	0.93027
Q61687_YVES(1)DDEKPTDENVNEK	WT_NT-WT_EE	-0.353684	0.254902	-1.38753	6	0.214618	0.93027
Q61699_PKIES(1)PKLER	WT_NT-WT_EE	-0.267637	0.561704	-0.476473	7	0.648251	0.946502
Q61699_VPT(1)EEEDGSSLEADMECPNQRPTESSDVDK	WT_NT-WT_EE	-0.654052	0.483293	-1.35332	6	0.224713	0.93027
Q61701_NCPS(1)PMQTGAATDDSK	WT_NT-WT_EE	-0.30261	0.197125	-1.53511	7	0.168631	0.93027
Q61771_DYEGPAIS(1)PK	WT_NT-WT_EE	0.0402431	0.251592	0.159953	6	0.878167	0.983036
Q61845_MAT(1)S(1)DVKPKS(0.181)IS(0.819)R	WT_NT-WT_EE	-0.210291	2.04376	-0.102894	3	0.924539	0.983036
Q61923_S(0.994)LT(0.006)LAAPGEVR	WT_NT-WT_EE	0.144236	0.427493	0.3374	4	0.752777	0.963353
Q61990_PSS(0.001)S(0.999)PVIFAGGQDR	WT_NT-WT_EE	-0.624694	0.308107	-2.02752	5	0.098422	0.93027
Q62048_QPS(1)EEEIIK	WT_NT-WT_EE	-0.721777	0.823664	-0.8763	7	0.409929	0.93027
Q62108_EQLMNSSLGSGTAS(1)LR	WT_NT-WT_EE	-0.471015	0.40543	-1.16177	4	0.309928	0.93027
Q62108_NTYDVVY(1)LK	WT_NT-WT_EE	0.366885	0.373592	0.982045	6	0.364003	0.93027
Q62108_RVHS(0.08)DS(0.911)ET(0.009)DDIGFIPSK	WT_NT-WT_EE	0.399033	0.616296	0.64747	4	0.552613	0.936337
Q62132_NQEIHLS(1)PIAR	WT_NT-WT_EE	0.0800996	0.224751	0.356392	5	0.736092	0.963353
Q62172_IAQEIASLS(1)K	WT_NT-WT_EE	-0.792926	0.267855	-2.96028	6	0.0252738	0.93027
Q62172_T(0.003)GEPS(0.997)PPHDVLHEPPDT(0.163)VS(0.837)DDDK	WT_NT-WT_EE	0.610619	0.263177	2.32018	6	0.0594341	0.93027
Q62172_T(0.008)GEPS(0.992)PPHDVLHEPPDT(0.075)VS(0.925)DDDK	WT_NT-WT_EE	-0.202712	0.374786	-0.540873	6	0.608074	0.936337
Q62172_TPS(0.918)S(0.082)EEIS(0.999)PT(0.001)K	WT_NT-WT_EE	0.38464	0.553885	0.69444	7	0.50979	0.93104
Q62172_TPS(0.998)S(0.002)EEIS(0.688)PT(0.312)K	WT_NT-WT_EE	0.0692945	0.446285	0.15527	4	0.884129	0.983036
Q62179_LGS(1)EIR	WT_NT-WT_EE	-0.921486	0.552854	-1.66678	6	0.146606	0.93027
Q62188_GGT(0.006)PAGS(0.951)T(0.088)RGS(0.74)PT(0.215)RPNPPVR	WT_NT-WT_EE	0.165767	0.422814	0.392057	6	0.708563	0.963353
Q62188_GGT(0.882)PAGS(0.302)T(0.732)RGS(0.365)PT(0.719)RPNPPVR	WT_NT-WT_EE	2.66125	1.24087	2.14466	5	0.0848159	0.93027
Q62188_GGT(1)PAGS(0.88)T(0.469)RGS(0.636)PT(0.015)RPNPPVR	WT_NT-WT_EE	0.388767	0.277332	1.40181	6	0.210527	0.93027
Q62188_GMYDGPVFDLTT(0.001)T(0.999)PK	WT_NT-WT_EE	-0.130987	0.490324	-0.267144	7	0.797057	0.977336
Q62188_GS(0.998)PT(0.002)RPNPPVR	WT_NT-WT_EE	-0.156596	0.455849	-0.343525	7	0.74129	0.963353
Q62188_NLHQSGFS(0.989)LS(0.007)GT(0.004)QVDEGVR	WT_NT-WT_EE	0.00625187	0.159518	0.0391923	5	0.970254	0.994709
Q62245_IPESETESTASAPNS(1)PR	WT_NT-WT_EE	-0.172189	0.138715	-1.24131	5	0.269548	0.93027
Q62245_TSISDPPES(1)PPLLPPREPVR	WT_NT-WT_EE	0.116736	0.134817	0.865888	5	0.42614	0.93027
Q62261_AQTLPTSVVTITSES(0.001)S(0.999)PGK	WT_NT-WT_EE	-0.538968	0.386337	-1.39507	7	0.205659	0.93027
Q62261_ES(0.005)S(0.995)PVPS(0.806)PT(0.194)LDR	WT_NT-WT_EE	-0.350859	0.461572	-0.760138	6	0.47597	0.93027
Q62261_ES(0.073)S(0.927)PVPS(0.999)PT(0.001)LDRK	WT_NT-WT_EE	-0.401255	0.491383	-0.816583	6	0.44537	0.93027
Q62261_ES(0.904)S(0.096)PVPSPTLDR	WT_NT-WT_EE	0.118458	0.608102	0.1948	4	0.855044	0.983036
Q62261_HDTSAS(0.001)T(0.002)QS(0.997)T(0.999)PAS(0.001)SR	WT_NT-WT_EE	1.57898	1.87098	0.843933	4	0.446222	0.93027
Q62261_RRPPSPDPNT(1)K	WT_NT-WT_EE	0.900452	1.1684	0.77067	6	0.470151	0.93027
Q62261_SALPAQS(0.021)AAT(0.979)LPAR	WT_NT-WT_EE	-0.461184	1.21578	-0.379332	4	0.72372	0.963353
Q62261_TLET(1)PAAQMEGFLNR	WT_NT-WT_EE	-0.982082	0.850673	-1.15448	6	0.292206	0.93027
Q62277_LHQVY(1)FDAPSCVK	WT_NT-WT_EE	-0.348849	0.550239	-0.633994	6	0.549476	0.936337
Q62318_AASAAATAAASAATAASAASGS(0.999)PGSGEGSAGGEK	WT_NT-WT_EE	0.121548	0.48479	0.250722	4	0.814381	0.980337
Q62318_RPAASSAAAASAAAS(0.051)S(0.949)PAGGGGEAQELLEHCGVCR	WT_NT-WT_EE	-0.690286	0.781887	-0.882846	6	0.411292	0.93027
Q62318_S(1)GEGEVSGLLRK	WT_NT-WT_EE	0.0519754	0.10382	0.500628	6	0.634464	0.94471
Q62376_YDERPGPS(1)PLPHR	WT_NT-WT_EE	-0.440255	0.586141	-0.751108	7	0.477074	0.93027
Q62393_ASAAFS(0.043)S(0.081)VGS(0.87)VIT(0.005)K	WT_NT-WT_EE	0.870007	0.543041	1.6021	6	0.160252	0.93027
Q62407_AAS(0.996)S(0.004)EAAPHHQPPPESR	WT_NT-WT_EE	2.89941	1.87839	1.54356	5	0.183344	0.93027
Q62407_MPS(1)IPEEPEHGDLER	WT_NT-WT_EE	0.189681	0.310123	0.61163	6	0.563224	0.936337
Q62415_EPEQEGPS(0.001)VPGEGSTVES(0.001)LPRPLS(0.852)PT(0.145)K	WT_NT-WT_EE	0.13673	0.182857	0.747745	4	0.496178	0.93027
Q62415_EPEQEGPSVPGEGS(0.001)T(0.002)VES(0.021)LPRPLS(0.434)PT(0.543)K	WT_NT-WT_EE	0.162185	0.21964	0.738416	3	0.513783	0.93104
Q62417_DIS(1)PEEIDLK	WT_NT-WT_EE	-0.142088	0.108354	-1.31133	6	0.237691	0.93027
Q62417_GTPS(0.001)S(0.001)S(0.017)PVS(0.981)PQES(1)PKHESK	WT_NT-WT_EE	-0.228697	1.84256	-0.124119	5	0.906057	0.983036
Q62417_GTPSSS(0.002)PVS(0.999)PQES(0.997)PKHES(0.002)K	WT_NT-WT_EE	-0.590611	1.06562	-0.554242	5	0.603288	0.936337
Q62417_S(1)AESLLESTK	WT_NT-WT_EE	-0.0556902	0.273939	-0.203294	6	0.845624	0.982236
Q62432_SSILPFT(1)PPVVK	WT_NT-WT_EE	0.165608	0.28333	0.584506	5	0.584258	0.936337
Q62433_S(1)RELHDVDLAEVKPLVEK	WT_NT-WT_EE	-0.404896	0.957836	-0.42272	6	0.68723	0.957261
Q62433_TAS(1)GSSVTSLEGTR	WT_NT-WT_EE	0.305808	0.456687	0.669623	7	0.524563	0.936337
Q62433_TASGSS(0.001)VT(0.059)S(0.941)LEGTR	WT_NT-WT_EE	0.625429	0.331779	1.88507	4	0.132502	0.93027
Q62441_SSSVS(0.998)PS(0.002)ASFR	WT_NT-WT_EE	0.395318	0.120789	3.27279	6	0.016975	0.93027
Q62446_FLQDHGS(0.003)DS(0.997)FLAEHK	WT_NT-WT_EE	-0.466454	0.432602	-1.07825	6	0.32235	0.93027
Q62448_T(0.001)QT(0.999)PPLGQTPQLGLK	WT_NT-WT_EE	-0.0531854	0.389465	-0.13656	3	0.900028	0.983036
Q63844_IADPEHDHTGFLT(1)EYVATR	WT_NT-WT_EE	-0.0524438	0.521093	-0.100642	5	0.923746	0.983036
Q63943_LLS(1)PQQPALQR	WT_NT-WT_EE	-0.0187546	0.263515	-0.0711709	3	0.947741	0.986477
Q63943_VIPAKS(1)PPPPTHNTQLGAPSR	WT_NT-WT_EE	0.393144	0.265411	1.48126	4	0.212657	0.93027
Q64012_LPAPQEDT(0.006)AS(0.995)EAGT(1)PQGEVQTR	WT_NT-WT_EE	0.220843	0.393163	0.561708	5	0.598559	0.936337
Q64012_LPAPQEDTASEAGT(1)PQGEVQTR	WT_NT-WT_EE	-0.159901	0.24451	-0.653967	7	0.53402	0.936337
Q640R3_DKDS(0.991)S(0.009)EPDENPATEPR	WT_NT-WT_EE	0.110229	0.14983	0.735694	6	0.489666	0.93027
Q640R3_S(1)PGLPIR	WT_NT-WT_EE	-0.303743	0.447136	-0.679308	6	0.522271	0.935191
Q640R3_T(0.006)HT(0.591)S(0.403)PPRAPS(0.985)S(0.015)PGR	WT_NT-WT_EE	1.0972	0.621431	1.7656	3	0.175643	0.93027
Q640R3_THT(0.009)S(0.991)PPRAPS(0.562)S(0.438)PGR	WT_NT-WT_EE	0.243563	1.83365	0.13283	6	0.898671	0.983036
Q64213_TGDLGIPPNPEDRS(0.999)PS(0.354)PEPIY(0.294)NS(0.353)EGK	WT_NT-WT_EE	0.735584	0.652161	1.12792	3	0.341413	0.93027
Q64332_MNQLLS(0.922)RT(0.175)PALS(0.834)PQRPLT(0.016)T(0.042)QQPQS(0.007)GT(0.004)LK	WT_NT-WT_EE	-0.575511	0.275825	-2.08651	5	0.0913041	0.93027
Q64332_T(1)PALS(1)PQRPLTTQQPQSGTLK	WT_NT-WT_EE	1.38978	0.900378	1.54356	7	0.166606	0.93027
Q64337_LTPT(0.001)T(0.969)PES(0.014)S(0.014)STGTEDK	WT_NT-WT_EE	-0.0650969	0.301819	-0.215682	6	0.836381	0.982132
Q65CL1_TPEELEDVS(1)DLEDDHEVR	WT_NT-WT_EE	-0.69678	0.621868	-1.12046	6	0.305351	0.93027
Q66L42_GS(0.003)DGAS(0.997)PPASPSIIPR	WT_NT-WT_EE	0.147567	0.25772	0.572586	6	0.587723	0.936337
Q66L44_GAGDEVS(0.005)ELPAPARS(0.995)PPRS(1)PR	WT_NT-WT_EE	0.757906	0.461564	1.64204	5	0.161505	0.93027
Q66L44_GAGDEVSELPAPARS(1)PPR	WT_NT-WT_EE	-0.473063	0.575823	-0.821541	7	0.43842	0.93027
Q66L44_HAS(1)LDGASPYFK	WT_NT-WT_EE	-0.203403	0.384009	-0.529682	6	0.61535	0.937461
Q66L44_SGDSSGSGSGGGGAAPAFPPPPES(1)PPALRPK	WT_NT-WT_EE	0.334142	0.288146	1.15963	5	0.298563	0.93027
Q66T02_S(0.005)KS(0.02)EAS(0.975)LLQLLSGTPAAR	WT_NT-WT_EE	-1.0873	1.3985	-0.777476	5	0.472043	0.93027
Q68ED2_TELCENVDPNS(1)PAAK	WT_NT-WT_EE	0.043493	0.434133	0.100184	6	0.923462	0.983036
Q68EF6_GDIYCS(1)DPALYCPDER	WT_NT-WT_EE	0.225533	0.508045	0.443924	5	0.675651	0.95676
Q68EF6_RPS(0.039)VDT(0.961)PVTDVGFLR	WT_NT-WT_EE	0.665317	0.126527	5.25829	4	0.00626177	0.93027
Q68EF6_RPS(1)VDTPVTDVGFLR	WT_NT-WT_EE	0.473333	0.44864	1.05504	6	0.332026	0.93027
Q68FD9_ILDPAAS(0.997)VPS(0.003)VFIEPR	WT_NT-WT_EE	-1.13091	0.425319	-2.65896	4	0.0564514	0.93027
Q68FE6_HTS(0.997)S(0.003)PEVVAEDR	WT_NT-WT_EE	-0.221673	0.385104	-0.57562	5	0.589807	0.936337
Q68FE6_PLTSPAPDS(1)PEQIPK	WT_NT-WT_EE	0.123828	0.267074	0.463647	6	0.659243	0.950306
Q68FF6_HGS(1)GADSDYENTQSGDPLLGLEGK	WT_NT-WT_EE	-0.990234	0.306067	-3.23535	5	0.0230681	0.93027
Q68FF6_SLS(0.001)S(0.999)PTDNLELSAR	WT_NT-WT_EE	-0.200165	0.604561	-0.331092	6	0.751833	0.963353
Q68FF6_SQSELDDQHDYDSVASDEDT(1)DQEPLPSAGATR	WT_NT-WT_EE	-0.745729	0.483509	-1.54233	5	0.183636	0.93027
Q68FH0_AASPYS(0.001)QRPAS(0.999)PTAVR	WT_NT-WT_EE	-0.00947235	0.233179	-0.0406227	4	0.969543	0.994709
Q68FH0_AQS(1)PSYVTSTGVS(0.993)PS(0.007)R	WT_NT-WT_EE	0.794821	0.360497	2.20479	4	0.0921589	0.93027
Q68FH0_AQS(1)PSYVTSTGVS(0.999)PS(0.001)R	WT_NT-WT_EE	0.275785	0.401011	0.687725	6	0.517315	0.931411
Q68FH0_LQHT(0.004)GPADDGAT(0.961)RS(0.031)PS(0.003)IDSIQK	WT_NT-WT_EE	0.105282	0.391389	0.268996	6	0.796944	0.977336
Q68FH0_LYLQS(1)PR	WT_NT-WT_EE	0.551692	0.273992	2.01354	6	0.0907088	0.93027
Q68FH0_PSPIYISSYS(0.003)S(0.997)PAR	WT_NT-WT_EE	-0.0332475	0.404604	-0.0821728	7	0.93681	0.98342
Q68FH0_S(0.003)AVS(0.997)PDLHITPIYEGR	WT_NT-WT_EE	0.167522	0.201744	0.830371	6	0.438114	0.93027
Q68FH0_S(0.075)AVS(0.925)PDLHIT(1)PIYEGR	WT_NT-WT_EE	0.109138	0.388028	0.281264	4	0.792458	0.977336
Q68FH0_VAS(1)PSQGQVGS(0.001)S(0.105)S(0.894)PK	WT_NT-WT_EE	0.391106	0.296711	1.31814	4	0.257873	0.93027
Q68FH0_VASPSQGQVGSS(0.002)S(0.998)PK	WT_NT-WT_EE	-0.323847	0.638827	-0.506941	7	0.627772	0.942258
Q68FH0_VGS(1)PLTLTDAQTR	WT_NT-WT_EE	-0.193896	0.169122	-1.14649	7	0.289268	0.93027
Q68FL4_HRDGGEALVS(1)PDGTVTEAPR	WT_NT-WT_EE	-0.622107	0.899265	-0.691795	7	0.511352	0.93104
Q68FM6_GS(1)PLNSPLDR	WT_NT-WT_EE	0.0891831	0.392551	0.227189	6	0.82782	0.981221
Q68FM6_HYY(0.007)S(0.035)GY(0.009)S(0.03)S(0.869)S(0.05)PEYSSESTHK	WT_NT-WT_EE	0.307748	0.502632	0.612273	5	0.567128	0.936337
Q68FM6_RDSTYSQLS(1)PR	WT_NT-WT_EE	0.319109	0.576924	0.553121	6	0.600167	0.936337
Q68FM6_VFSLDVPDHPT(0.5)PT(0.5)GLAK	WT_NT-WT_EE	-0.103506	0.243234	-0.425542	4	0.692338	0.957578
Q68FM6_VFSLDVPDHPT(0.61)PT(0.39)GLAK	WT_NT-WT_EE	0.0796712	0.245561	0.324445	5	0.758735	0.966122
Q69Z38_ANTLS(1)PVR	WT_NT-WT_EE	-0.218686	0.271496	-0.805487	4	0.465694	0.93027
Q69Z98_LQVPTPEEMSNLTPES(0.008)S(0.992)PELAK	WT_NT-WT_EE	-0.0836508	0.366624	-0.228165	5	0.828555	0.981221
Q69ZC8_KQDDS(1)PPRPIIGPALPPGFIK	WT_NT-WT_EE	-0.113392	0.733501	-0.154589	6	0.882214	0.983036
Q69ZH9_ARS(1)DDYLSR	WT_NT-WT_EE	-0.190511	0.203613	-0.935653	6	0.385564	0.93027
Q69ZH9_RHS(0.989)T(0.005)S(0.005)DLSDATFSDIRR	WT_NT-WT_EE	-1.27036	0.492775	-2.57796	4	0.0614596	0.93027
Q69ZH9_S(1)AEALGPGALVS(1)PR	WT_NT-WT_EE	0.021537	0.272393	0.0790659	5	0.940047	0.984279
Q69ZH9_S(1)CDDGLNTFRDEGR	WT_NT-WT_EE	-0.0906683	0.204908	-0.442483	6	0.673645	0.955934
Q69ZK9_RLS(1)PPGGSGSGVPGGGPLLPTAGR	WT_NT-WT_EE	0.116611	0.27209	0.428576	6	0.683191	0.95676
Q69ZL1_LPHPILPFS(0.001)GS(0.999)PEALK	WT_NT-WT_EE	0.663508	0.456906	1.45218	5	0.206173	0.93027
Q69ZZ6_ALGVISNFQS(0.004)S(0.996)PK	WT_NT-WT_EE	-0.497752	0.352846	-1.41068	4	0.231164	0.93027
Q69ZZ6_FGS(1)ADNIPNLK	WT_NT-WT_EE	-0.67143	0.270025	-2.48655	6	0.0473832	0.93027
Q6A065_S(1)IKS(1)DVPVYLK	WT_NT-WT_EE	0.0396901	0.452743	0.0876659	6	0.932995	0.983368
Q6DFV3_DQGEPVS(1)PSEDEPFSWPGPK	WT_NT-WT_EE	0.471535	0.786066	0.599867	4	0.580922	0.936337
Q6DFV3_S(1)YDEGLDDYREDAK	WT_NT-WT_EE	0.0494628	0.471035	0.105009	6	0.919791	0.983036
Q6DFV7_HS(0.001)GS(0.999)PENLGESTLNIHEDLDK	WT_NT-WT_EE	-0.678602	0.676563	-1.00301	6	0.354575	0.93027
Q6DFW4_EEPLS(1)EEEPCTSTAVPSPEK	WT_NT-WT_EE	-0.343773	0.704138	-0.488219	5	0.646051	0.946502
Q6DIC0_GRPPAEKLS(1)PNPPK	WT_NT-WT_EE	0.146786	0.191234	0.767571	5	0.477404	0.93027
Q6EDY6_TASRPEDTPDS(0.001)PS(0.796)GPS(0.102)S(0.102)PK	WT_NT-WT_EE	0.325618	0.199805	1.62968	6	0.154292	0.93027
Q6I6G8_ANS(1)DTDLVTSESR	WT_NT-WT_EE	-0.519355	0.876176	-0.592752	4	0.585234	0.936337
Q6IEE6_DQTEDPAS(0.006)S(0.916)PT(0.062)S(0.016)K	WT_NT-WT_EE	1.19648	0.78249	1.52907	4	0.20098	0.93027
Q6KAU4_HIS(1)LTLPATFR	WT_NT-WT_EE	-1.98982	0.544046	-3.65746	4	0.0216288	0.93027
Q6KAU4_LPPS(0.995)PT(0.005)R	WT_NT-WT_EE	0.542054	0.615682	0.880412	6	0.412508	0.93027
Q6KCD5_AITSLLGGGS(1)PK	WT_NT-WT_EE	-0.326437	0.130315	-2.50498	6	0.046216	0.93027
Q6NS52_FPHS(0.014)S(0.986)PNVK	WT_NT-WT_EE	0.570944	0.327827	1.7416	4	0.156545	0.93027
Q6NS52_FPHS(0.874)S(0.126)PNVK	WT_NT-WT_EE	0.245644	0.229787	1.06901	4	0.345287	0.93027
Q6NS60_RHS(1)T(1)EGEEGDVSDVGSR	WT_NT-WT_EE	0.4624	1.66674	0.277428	6	0.790762	0.977336
Q6NVE8_EAENTANQAGNES(1)PVQELR	WT_NT-WT_EE	-0.199276	0.273909	-0.727528	6	0.494301	0.93027
Q6NVE8_EYVSNDAT(0.001)QS(0.999)DDEEK	WT_NT-WT_EE	-0.367644	0.192854	-1.90633	5	0.114926	0.93027
Q6NVE8_KKS(1)ELEFEALK	WT_NT-WT_EE	-0.32393	0.531775	-0.60915	4	0.575326	0.936337
Q6NXN1_ILGS(0.001)AS(0.999)PEEEQEK	WT_NT-WT_EE	0.0104827	0.230051	0.0455666	6	0.965134	0.99375
Q6NXN1_S(0.046)KS(0.954)PPKVPIVIQDDSLPTGPPPQIR	WT_NT-WT_EE	0.308842	0.554599	0.556875	3	0.616459	0.937639
Q6NZC7_KLS(1)VGAYVSSVR	WT_NT-WT_EE	-0.952611	0.855194	-1.11391	4	0.327734	0.93027
Q6NZJ6_REATLPPVS(1)PPK	WT_NT-WT_EE	0.0919108	0.350532	0.262204	5	0.803624	0.979176
Q6NZL0_SFYGDLDS(1)PLPK	WT_NT-WT_EE	0.213649	0.241243	0.885617	5	0.416377	0.93027
Q6P1G2_LES(1)LPENK	WT_NT-WT_EE	0.690038	0.41393	1.66704	5	0.156383	0.93027
Q6P1I6_T(0.002)HS(0.023)S(0.973)PALS(0.002)LGHGPVTGSK	WT_NT-WT_EE	-0.301406	0.18299	-1.64712	4	0.174879	0.93027
Q6P1I6_T(0.031)HS(0.962)S(0.007)PALSLGHGPVTGSK	WT_NT-WT_EE	0.283397	0.50505	0.561126	4	0.604657	0.936337
Q6P4S6_RAS(1)DGGANIQLHAQQLLK	WT_NT-WT_EE	-0.702653	0.55654	-1.26254	4	0.275345	0.93027
Q6P4S6_T(1)WCGSPPYAAPELFEGK	WT_NT-WT_EE	0.507611	0.86565	0.586393	5	0.583084	0.936337
Q6P542_SKPAAADS(1)EGEEEEEDTAK	WT_NT-WT_EE	0.0136565	0.21938	0.0622503	7	0.952104	0.987462
Q6P5E8_LGS(1)PAGS(1)PVLGISGR	WT_NT-WT_EE	-0.0938424	0.650675	-0.144223	4	0.892299	0.983036
Q6P5E8_LGSPAGS(1)PVLGISGR	WT_NT-WT_EE	0.354226	0.424049	0.835343	5	0.4416	0.93027
Q6P5F6_PLAGTDDSVVSEDRLNETELTDLEAQQES(1)PPK	WT_NT-WT_EE	-0.412737	0.393102	-1.04995	6	0.334179	0.93027
Q6P9K8_AAASVVSGPPVASDCAS(1)PGDSAR	WT_NT-WT_EE	-0.352532	0.118811	-2.96717	7	0.0208915	0.93027
Q6P9K8_AQPGS(1)PQALGGPHGPATAK	WT_NT-WT_EE	-0.0455702	0.225903	-0.201724	6	0.846798	0.982236
Q6P9K8_PAS(0.21)S(0.736)PPS(0.026)QS(0.012)AS(0.016)PVKPPS(0.991)PGT(0.008)PALHVPAKPPR	WT_NT-WT_EE	-0.358721	0.647548	-0.553968	4	0.609109	0.936337
Q6P9K8_PAS(0.476)S(0.476)PPS(0.02)QS(0.02)AS(0.007)PVKPPS(0.047)PGT(0.953)PALHVPAKPPR	WT_NT-WT_EE	0.618415	1.52685	0.405028	4	0.706183	0.963353
Q6P9K8_RAHGT(1)PPPVSPKPPPPPTAPK	WT_NT-WT_EE	-0.514917	0.681254	-0.755837	7	0.474408	0.93027
Q6P9K8_RAS(1)DLAGSVDTGSAGSVK	WT_NT-WT_EE	0.245422	0.280334	0.875462	5	0.42138	0.93027
Q6P9K8_RGS(1)GEPAEQSHFMEDGTAR	WT_NT-WT_EE	-0.265237	0.33323	-0.795958	6	0.456384	0.93027
Q6P9K8_S(0.814)VS(0.182)ES(0.004)SPGDSPVKPPEGSSGAAR	WT_NT-WT_EE	0.0815753	0.406727	0.200565	4	0.850823	0.982979
Q6P9K8_SVSESSPGDS(1)PVKPPEGSSGAAR	WT_NT-WT_EE	-0.301032	0.334211	-0.900726	6	0.402439	0.93027
Q6P9K8_VPLPGPGS(1)PEVK	WT_NT-WT_EE	-0.297028	0.727231	-0.408436	7	0.695159	0.957578
Q6P9S0_GLS(1)LEHQK	WT_NT-WT_EE	-0.149116	0.734017	-0.203151	4	0.848933	0.982979
Q6P9S0_TPTVPDS(1)PGYVGPTR	WT_NT-WT_EE	-0.0772974	0.431584	-0.179102	6	0.863753	0.983036
Q6PAJ1_ASAPRPPPAPADGADPAPVEESEARPDGEGS(0.907)PS(0.092)K	WT_NT-WT_EE	-0.222894	0.177275	-1.25733	6	0.255358	0.93027
Q6PAM1_EQGVESPGAQPAS(1)S(1)PR	WT_NT-WT_EE	0.55625	0.361935	1.53688	6	0.175234	0.93027
Q6PB44_REEGEAVEAGDT(1)PEELR	WT_NT-WT_EE	-0.0290025	0.33326	-0.0870267	5	0.934028	0.983368
Q6PB70_RRPGPSPDGLLEEGS(0.992)PT(0.007)MVEK	WT_NT-WT_EE	-0.264753	0.445804	-0.593878	4	0.58455	0.936337
Q6PCN3_APPDS(0.922)PT(0.03)T(0.048)PVR	WT_NT-WT_EE	-0.0358101	0.500283	-0.0715798	6	0.945263	0.984792
Q6PCN3_MDLPGS(1)PSR	WT_NT-WT_EE	0.0417357	0.240471	0.173558	5	0.869021	0.983036
Q6PCN3_SVPLAEEEDFDS(1)K	WT_NT-WT_EE	0.15928	0.241515	0.659501	6	0.534054	0.936337
Q6PCP5_NDSIVT(1)PS(1)PPQAR	WT_NT-WT_EE	-0.110404	0.390416	-0.282787	7	0.78552	0.976328
Q6PCP5_PLALKT(1)PPR	WT_NT-WT_EE	0.24378	0.662838	0.367783	4	0.731669	0.963353
Q6PCP5_S(0.988)MS(0.012)ENAVR	WT_NT-WT_EE	0.2324	0.757536	0.306784	4	0.774315	0.971483
Q6PD24_GPES(1)PQKT(0.998)PPS(0.002)PAPPSFEEQLR	WT_NT-WT_EE	0.140097	0.163985	0.854332	6	0.425711	0.93027
Q6PD24_GPES(1)PQKT(1)PPSPAPPSFEEQLR	WT_NT-WT_EE	0.140097	0.163985	0.854332	6	0.425711	0.93027
Q6PDG5_DMDEPS(1)PVPNVEEVTLPK	WT_NT-WT_EE	-0.496997	0.420425	-1.18213	7	0.275749	0.93027
Q6PDG5_TLT(0.001)DEVNS(0.998)PDS(0.001)DRR	WT_NT-WT_EE	0.473025	0.279193	1.69426	6	0.141154	0.93027
Q6PDG5_TLTDEVNS(0.249)PDS(0.751)DRR	WT_NT-WT_EE	0.584934	0.45187	1.29448	5	0.252057	0.93027
Q6PDG8_S(1)YEDLTELEDR	WT_NT-WT_EE	-0.147252	0.290619	-0.506683	6	0.630454	0.942258
Q6PDI6_VT(0.001)AS(0.999)PELAEAAAGR	WT_NT-WT_EE	-0.0557268	0.19395	-0.287325	5	0.785391	0.976328
Q6PDK2_ALS(1)PVIPIIPR	WT_NT-WT_EE	-0.0725155	0.314616	-0.230489	6	0.82537	0.981221
Q6PDL0_EFQDYIEPEEGCQGS(1)PQRR	WT_NT-WT_EE	-0.611358	0.434567	-1.40682	7	0.202293	0.93027
Q6PDM2_VDGPRS(0.974)PS(0.979)Y(0.055)GRS(0.992)R	WT_NT-WT_EE	0.866198	1.91163	0.45312	5	0.669448	0.95417
Q6PDM2_VDGPRS(1)PS(0.598)Y(0.402)GR	WT_NT-WT_EE	-0.596512	1.40451	-0.424713	6	0.685854	0.957261
Q6PDM2_VDGPRS(1)PSYGRS(1)R	WT_NT-WT_EE	2.34822	1.8378	1.27773	5	0.25745	0.93027
Q6PE13_GLAS(0.006)S(0.993)PT(0.001)GGALRPR	WT_NT-WT_EE	0.0268611	0.255324	0.105204	4	0.921278	0.983036
Q6PE13_GSVGPAPSLSELDLRPPS(1)PINLSR	WT_NT-WT_EE	-0.364515	0.920357	-0.396059	5	0.708398	0.963353
Q6PE13_RGS(1)QPDAELDGAGTSLLR	WT_NT-WT_EE	-0.72157	0.46534	-1.55063	7	0.164926	0.93027
Q6PE13_S(0.899)LT(0.101)EVCLR	WT_NT-WT_EE	-0.880147	0.289311	-3.04222	3	0.0557694	0.93027
Q6PER3_LIGTAVPQRT(0.025)S(0.975)PT(0.001)GPK	WT_NT-WT_EE	-0.825777	1.12417	-0.734564	6	0.490306	0.93027
Q6PEV3_HSS(0.055)S(0.945)APPPPPPGR	WT_NT-WT_EE	1.81737	0.799926	2.27192	4	0.0855456	0.93027
Q6PF93_DGDES(0.009)S(0.991)PILTSFELVK	WT_NT-WT_EE	-0.558987	0.940969	-0.594055	4	0.584443	0.936337
Q6PFD9_YGLQDS(1)DEEEEEHPPK	WT_NT-WT_EE	0.0980163	0.128083	0.765256	5	0.478664	0.93027
Q6PFR5_RAHT(1)PTPGIYMGR	WT_NT-WT_EE	0.247444	0.473923	0.522118	4	0.629168	0.942258
Q6PFR5_SDVEENNFEGRES(1)R	WT_NT-WT_EE	-0.272065	0.180941	-1.50362	3	0.229718	0.93027
Q6PGE7_TGMYVATLAGSQS(1)PK	WT_NT-WT_EE	-0.684216	0.55553	-1.23165	4	0.285539	0.93027
Q6PGF7_GSNPFEDEDDEELAT(1)PEAEEEK	WT_NT-WT_EE	-0.365278	0.276521	-1.32097	7	0.228053	0.93027
Q6PGL7_ARPAQAPVSEELPPS(1)PKPGK	WT_NT-WT_EE	0.0873539	0.253293	0.344873	4	0.74756	0.963353
Q6PGL7_VDNARVS(1)PEVGSADVASIAQK	WT_NT-WT_EE	0.0778822	0.204407	0.381016	6	0.716318	0.963353
Q6PIC6_RDVAGDAS(0.983)ES(0.017)ALLK	WT_NT-WT_EE	-0.439155	0.389531	-1.12739	5	0.310752	0.93027
Q6PIC6_S(1)PDCTHDNPLETR	WT_NT-WT_EE	-0.477991	0.556694	-0.858624	7	0.418975	0.93027
Q6PIC6_YNTDCVQGLTHS(1)K	WT_NT-WT_EE	0.0665137	0.437804	0.151926	4	0.8866	0.983036
Q6PIE5_AGQENIS(1)VSK	WT_NT-WT_EE	-0.398427	0.283821	-1.40379	7	0.203155	0.93027
Q6PIE5_VLGFCQLNLPS(1)GK	WT_NT-WT_EE	-1.04297	0.699391	-1.49126	6	0.186488	0.93027
Q6R891_AS(0.006)S(0.994)LNENVDHSALLK	WT_NT-WT_EE	-1.39595	0.749428	-1.86268	5	0.121551	0.93027
Q6V4S5_SPPRPSPGSLHY(0.003)S(0.997)DEDVTK	WT_NT-WT_EE	0.340931	0.316047	1.07874	6	0.32215	0.93027
Q6VNS1_VFLAECYNLS(0.999)PT(0.001)K	WT_NT-WT_EE	-0.786953	1.0744	-0.732461	5	0.496764	0.93027
Q6W8Q3_T(1)PPAANQASDPEEK	WT_NT-WT_EE	0.328974	0.464751	0.70785	6	0.505592	0.93027
Q6WQJ1_LLS(1)PVAAASAAR	WT_NT-WT_EE	0.0709799	0.30563	0.232242	4	0.827749	0.981221
Q6WQJ1_TSTPT(0.002)GHGAS(0.993)PT(0.003)K	WT_NT-WT_EE	1.24637	1.6492	0.755746	5	0.483863	0.93027
Q6WVG3_S(0.001)PS(0.001)GGAAGPLLT(0.998)PS(0.98)QS(0.013)LDGS(0.007)RR	WT_NT-WT_EE	0.314449	0.560089	0.561427	4	0.60447	0.936337
Q6WVG3_S(0.041)PS(0.959)GGAAGPLLTPSQSLDGSR	WT_NT-WT_EE	-1.60226	0.633986	-2.52727	3	0.0856285	0.93027
Q6WVG3_S(0.986)PS(0.014)GGAAGPLLTPSQSLDGSRR	WT_NT-WT_EE	-0.271592	0.352414	-0.770664	5	0.475726	0.93027
Q6WVG3_SPSGGAAGPLLT(1)PS(0.828)QS(0.172)LDGSRR	WT_NT-WT_EE	0.177993	0.467439	0.380784	4	0.722723	0.963353
Q6WVG3_SPSGGAAGPLLTPS(0.01)QS(0.989)LDGSR	WT_NT-WT_EE	-0.456158	0.471362	-0.967746	4	0.387973	0.93027
Q6Y7W8_ALSSGGSIT(0.001)S(0.996)PPLS(0.002)PALPK	WT_NT-WT_EE	-0.0947179	0.286211	-0.330937	6	0.751944	0.963353
Q6ZPE2_ALYLEPS(0.001)DGVS(0.994)PT(0.005)QETGEAQSQDDER	WT_NT-WT_EE	-0.208739	0.218882	-0.953663	5	0.38405	0.93027
Q6ZPE2_LGLGT(1)LSSSLSR	WT_NT-WT_EE	-0.481811	0.494356	-0.974623	6	0.367387	0.93027
Q6ZPE2_LGLGTLS(0.001)S(0.004)S(0.986)LS(0.01)R	WT_NT-WT_EE	-0.196383	0.261728	-0.750333	3	0.507541	0.93027
Q6ZPS6_GVAPADS(1)PDAPRR	WT_NT-WT_EE	-0.195259	0.977839	-0.199684	5	0.849595	0.982979
Q6ZQ38_VIRPLDQPS(0.994)S(0.006)FDATPYIK	WT_NT-WT_EE	0.116009	0.543749	0.213351	5	0.83948	0.982236
Q6ZQ58_ESPRPPAAAEAPAGS(1)DGEDGGR	WT_NT-WT_EE	0.104524	0.268297	0.389584	6	0.710297	0.963353
Q6ZQK5_KS(0.013)S(0.987)PS(0.004)T(0.003)GS(0.989)LDS(0.003)GNES(0.002)K	WT_NT-WT_EE	1.46365	0.393894	3.71584	6	0.00990093	0.93027
Q6ZQK5_KSS(1)PS(0.125)T(0.874)GS(0.001)LDSGNESK	WT_NT-WT_EE	2.20146	0.636044	3.46117	5	0.0180196	0.93027
Q6ZQK5_YSALLS(0.007)PS(0.993)EQEK	WT_NT-WT_EE	0.236496	0.285291	0.828965	5	0.444881	0.93027
Q6ZWU9_DLLHPS(1)PEEEK	WT_NT-WT_EE	0.0399945	0.240269	0.166457	6	0.873265	0.983036
Q78ZA7_EFITGDVEPTDAESAWHS(1)ENEEEDK	WT_NT-WT_EE	0.0378744	0.951516	0.0398043	5	0.96979	0.994709
Q7M750_RS(0.999)PT(0.001)HEMNPR	WT_NT-WT_EE	-0.22976	0.642145	-0.357801	4	0.738574	0.963353
Q7SIG6_LLHEDLDES(1)DDDVDEK	WT_NT-WT_EE	-0.0982107	0.432066	-0.227305	6	0.827734	0.981221
Q7TMB8_SGDGES(0.01)T(0.99)PVEHVR	WT_NT-WT_EE	-0.721085	1.42958	-0.504404	7	0.629464	0.942258
Q7TME0_DALRS(1)LTDLNQDPSR	WT_NT-WT_EE	-0.0793111	0.368033	-0.2155	6	0.836516	0.982132
Q7TME0_DAS(0.001)S(0.997)LT(0.002)NLK	WT_NT-WT_EE	-0.0239267	0.377139	-0.0634427	5	0.951872	0.987462
Q7TME0_MSLQVMDTEPEGQS(1)PPR	WT_NT-WT_EE	-0.630006	0.315764	-1.99518	5	0.102568	0.93027
Q7TME0_PGSSQLVHIPEETQENIS(0.003)T(0.01)S(0.987)PK	WT_NT-WT_EE	-1.02519	0.556119	-1.84347	7	0.107794	0.93027
Q7TME0_RANADVEIIT(0.003)PRS(0.997)PMGK	WT_NT-WT_EE	-1.25341	0.601274	-2.08459	3	0.128438	0.93027
Q7TME0_TVHT(0.014)S(0.986)PGGGLGAR	WT_NT-WT_EE	0.023147	0.176716	0.130984	5	0.900895	0.983036
Q7TMY8_AES(1)PEEVACR	WT_NT-WT_EE	-0.0020564	0.40953	-0.00502135	5	0.996188	0.998802
Q7TMY8_GSGTAS(1)DDEFENLR	WT_NT-WT_EE	-0.187354	0.281862	-0.664701	7	0.527525	0.936337
Q7TNM2_LQESFQGAPDVIS(1)PR	WT_NT-WT_EE	-0.294203	0.189073	-1.55603	4	0.194685	0.93027
Q7TNV0_NKEES(1)S(1)EDEEKES(1)EEEQPPKK	WT_NT-WT_EE	-2.65826	1.06277	-2.50124	3	0.0876106	0.93027
Q7TPB0_GLGLPDEAS(1)PVHLR	WT_NT-WT_EE	0.102052	0.782758	0.130375	4	0.902563	0.983036
Q7TPB0_S(0.005)VS(0.979)T(0.016)DELGPPGR	WT_NT-WT_EE	-0.0400003	0.420729	-0.0950738	6	0.927352	0.983036
Q7TPH6_LISGDAEPT(1)PEQEEK	WT_NT-WT_EE	0.0828249	0.242718	0.341239	7	0.742937	0.963353
Q7TPM1_LKFS(1)DDEDEEDVVK	WT_NT-WT_EE	-0.219124	0.198747	-1.10253	6	0.312481	0.93027
Q7TPS5_S(0.014)QS(0.985)ES(0.001)S(0.001)DEVTELDLSHGK	WT_NT-WT_EE	0.530918	0.218715	2.42744	4	0.0721801	0.93027
Q7TQ95_ADS(1)VPNLEPSEESLVTK	WT_NT-WT_EE	-0.560247	0.224191	-2.49897	7	0.0410543	0.93027
Q7TQD2_AVS(0.001)S(0.997)PT(0.002)VSR	WT_NT-WT_EE	5.56809	0.434109	12.8265	3	0.00102265	0.904084
Q7TQD2_AVS(0.994)S(0.006)PTVSR	WT_NT-WT_EE	-0.732164	0.833483	-0.878439	6	0.413496	0.93027
Q7TQD2_T(1)PPKS(1)PGDPAR	WT_NT-WT_EE	2.56654	1.01348	2.5324	7	0.0390956	0.93027
Q7TQF7_AALPAGEGGS(1)PEGAK	WT_NT-WT_EE	0.0196205	0.202119	0.0970741	7	0.925389	0.983036
Q7TQF7_AFSIQGAPS(0.996)DS(0.004)GPLR	WT_NT-WT_EE	-0.632493	0.506687	-1.24829	5	0.26719	0.93027
Q7TQF7_IAKT(0.992)PS(0.984)PPEEPS(0.024)PLPS(0.624)PT(0.183)AS(0.183)PNHT(0.008)LAPAS(0.002)PAPVRPR	WT_NT-WT_EE	1.50133	1.38346	1.0852	5	0.327361	0.93027
Q7TQF7_T(0.022)PS(0.022)PPEEPS(0.954)PLPS(0.985)PT(0.016)AS(0.002)PNHTLAPASPAPVRPR	WT_NT-WT_EE	0.319755	0.43294	0.738567	6	0.488042	0.93027
Q7TQG1_DPSQT(0.002)S(0.995)PLGT(0.003)PR	WT_NT-WT_EE	-0.373235	0.457031	-0.816652	5	0.451268	0.93027
Q7TQG1_S(1)PAEEELTPSAVVR	WT_NT-WT_EE	-0.0586789	0.285558	-0.205489	7	0.843038	0.982236
Q7TQG1_YIDLEPDTPLS(1)PEELK	WT_NT-WT_EE	-0.460697	0.467552	-0.985338	4	0.380242	0.93027
Q7TQH0_EVDGLLTSDPMGS(1)PVSSK	WT_NT-WT_EE	0.132112	0.251104	0.526123	6	0.617674	0.937717
Q7TSC1_FSDEEDGRDS(1)DEEGAEGHK	WT_NT-WT_EE	-0.152824	0.355871	-0.429436	5	0.685482	0.957261
Q7TSC1_GS(0.038)ET(0.163)GS(0.163)ET(0.635)HESDLAPSDK	WT_NT-WT_EE	-0.344332	0.293298	-1.174	3	0.325111	0.93027
Q7TSC1_S(0.006)EGS(0.994)EYEEIPK	WT_NT-WT_EE	0.301881	0.286364	1.05419	6	0.332387	0.93027
Q7TSC1_T(0.021)AS(0.978)ET(0.002)RS(0.021)EGS(0.979)EY(0.001)EEIPK	WT_NT-WT_EE	-0.172333	0.537684	-0.320509	5	0.761544	0.967549
Q7TSC1_T(0.09)AS(0.905)ET(0.005)RS(0.99)EGS(0.01)EYEEIPK	WT_NT-WT_EE	0.70131	0.46554	1.50644	4	0.206422	0.93027
Q7TSJ2_AQS(1)PLLPEPLK	WT_NT-WT_EE	-0.402351	0.319166	-1.26063	6	0.254246	0.93027
Q7TSJ2_GQS(1)PTAPGPTK	WT_NT-WT_EE	3.11162	1.32929	2.34081	7	0.0517831	0.93027
Q7TSJ2_GTQLPTVSPSPPVMIPT(0.001)VPHT(0.001)EYIEGS(0.998)P	WT_NT-WT_EE	-0.00134595	1.05083	-0.00128084	5	0.999028	0.999886
Q7TSK3_GGALREERPGAAGGGAS(0.999)APGS(0.998)PDET(0.003)AR	WT_NT-WT_EE	0.181992	0.448058	0.40618	4	0.705401	0.963353
Q7TSK3_GGALREERPGAAGGGASAPGS(1)PDETAR	WT_NT-WT_EE	-0.217179	0.267808	-0.810952	6	0.448358	0.93027
Q7TT50_HSTPSNSSNPSGPPS(1)PNS(1)PHR	WT_NT-WT_EE	1.89446	0.945585	2.00348	5	0.101487	0.93027
Q80T41_DLEEVTMQLQDT(1)PEK	WT_NT-WT_EE	-0.0415348	0.32109	-0.129355	6	0.901304	0.983036
Q80T41_TCKDPIEDINS(1)PEHIQR	WT_NT-WT_EE	-0.401322	0.18808	-2.13378	6	0.0768074	0.93027
Q80TE7_LET(0.004)T(0.996)PTTSPLPER	WT_NT-WT_EE	-0.45714	0.700904	-0.652215	6	0.538431	0.936337
Q80TE7_LETTPT(0.002)T(0.002)S(0.996)PLPERK	WT_NT-WT_EE	-0.410027	0.683793	-0.599637	6	0.570683	0.936337
Q80TE7_LETTPT(0.945)T(0.047)S(0.008)PLPER	WT_NT-WT_EE	-0.564469	0.745163	-0.757511	4	0.490918	0.93027
Q80TE7_SQS(1)IDEIDVGTYK	WT_NT-WT_EE	-0.266332	0.585863	-0.454598	4	0.672976	0.955934
Q80TF3_DS(0.003)GHEES(0.997)DQTDSEHDVQR	WT_NT-WT_EE	-0.249969	0.456799	-0.54722	4	0.613326	0.937461
Q80TI0_S(0.99)PT(0.01)PQNQDGDTMVEK	WT_NT-WT_EE	-0.114634	0.231778	-0.494586	6	0.638478	0.945517
Q80TI0_TESTYLAEIHRQS(1)PK	WT_NT-WT_EE	-0.0899592	0.489381	-0.183822	3	0.865876	0.983036
Q80TJ1_AGGGRPS(0.008)S(0.957)PS(0.035)PS(0.001)VVS(1)EK	WT_NT-WT_EE	-0.101152	0.181732	-0.556599	6	0.597932	0.936337
Q80TJ1_VILHPT(0.725)PNS(0.275)PK	WT_NT-WT_EE	0.228317	0.527609	0.43274	4	0.687515	0.957261
Q80TL0_RPWPQHQCS(1)APADLGYEGR	WT_NT-WT_EE	0.891298	0.976461	0.912784	6	0.39655	0.93027
Q80TL0_VDS(1)FTDR	WT_NT-WT_EE	-0.614454	0.521109	-1.17913	7	0.276867	0.93027
Q80TL1_S(1)PQHLFRPR	WT_NT-WT_EE	-0.271668	0.418435	-0.649246	6	0.540221	0.936337
Q80TL4_RGT(1)VEGS(1)VQEVQEEK	WT_NT-WT_EE	0.116425	0.698411	0.1667	6	0.873082	0.983036
Q80TL4_RLTEAPSCSVSISHVGPIADS(0.092)S(0.9)PAAS(0.004)S(0.002)S(0.002)K	WT_NT-WT_EE	-0.11333	0.492574	-0.230077	3	0.832828	0.98195
Q80TM6_AS(0.004)S(0.996)FSGISILTR	WT_NT-WT_EE	-0.329358	0.3261	-1.00999	6	0.351482	0.93027
Q80TS3_GPAHLVTS(1)L	WT_NT-WT_EE	-0.170248	0.207696	-0.8197	5	0.449681	0.93027
Q80TS7_LRPGS(1)PEPPPR	WT_NT-WT_EE	-0.226151	0.273418	-0.827126	5	0.445831	0.93027
Q80TV8_NFDDEDS(1)VDGNRPSSASSSSSK	WT_NT-WT_EE	-0.163773	0.354739	-0.461672	3	0.675734	0.95676
Q80TY0_RTVS(1)DNS(0.992)LS(0.007)S(0.001)SK	WT_NT-WT_EE	2.09763	1.94667	1.07755	7	0.316963	0.93027
Q80TZ3_GAS(0.162)S(0.837)PDMEPS(0.001)YGGGLFDMVK	WT_NT-WT_EE	0.238154	0.33501	0.710888	6	0.503837	0.93027
Q80TZ3_GAS(0.961)S(0.038)PDMEPS(0.001)YGGGLFDMVK	WT_NT-WT_EE	0.238154	0.33501	0.710888	6	0.503837	0.93027
Q80TZ3_PQTLDPFADLGTLGSSSFASKPTTPTGLGGGFPPLS(0.707)S(0.291)PQK	WT_NT-WT_EE	0.40025	0.246019	1.62691	3	0.202234	0.93027
Q80TZ3_RTATSASAS(1)PTLR	WT_NT-WT_EE	-0.427794	1.28465	-0.333005	5	0.75264	0.963353
Q80U19_ELGS(0.995)T(0.005)EDIYITSR	WT_NT-WT_EE	-0.173666	0.191245	-0.908081	5	0.405476	0.93027
Q80U23_EEGTGESAGGS(1)PARS(0.999)LT(0.001)R	WT_NT-WT_EE	-0.0388108	0.221018	-0.1756	6	0.866384	0.983036
Q80U23_EEGTGESAGGS(1)PARS(1)LTR	WT_NT-WT_EE	0.0773742	0.214089	0.361412	5	0.732561	0.963353
Q80U23_RTS(1)PPVSVR	WT_NT-WT_EE	0.276338	0.540605	0.511165	6	0.627495	0.942258
Q80U28_KRS(0.517)PT(0.483)ENVNT(1)PVGK	WT_NT-WT_EE	0.312583	1.16506	0.268298	3	0.805861	0.979176
Q80U28_LLRPNS(1)LK	WT_NT-WT_EE	-0.672568	0.559872	-1.20129	6	0.274902	0.93027
Q80U28_RKRS(1)PTENVNTPVGK	WT_NT-WT_EE	0.0089603	0.207076	0.0432705	7	0.966694	0.994709
Q80U28_RS(0.002)PT(0.998)ENVNTPVGK	WT_NT-WT_EE	0.209323	0.299365	0.699224	3	0.534748	0.936337
Q80U40_DHLS(1)PDFYDESETDPGAEELPAR	WT_NT-WT_EE	0.0898012	0.573745	0.156518	5	0.881749	0.983036
Q80U49_EIHDVAGDGDSLGS(1)PGPTR	WT_NT-WT_EE	0.678767	0.376157	1.80448	4	0.145479	0.93027
Q80U49_ES(1)PLS(1)PPT(0.999)VPDPGGAT(0.001)PGSARER	WT_NT-WT_EE	0.274109	0.392763	0.6979	7	0.507752	0.93027
Q80U49_HEDGTQS(0.999)DS(0.001)EDPLAK	WT_NT-WT_EE	-0.258116	0.224789	-1.14826	6	0.294573	0.93027
Q80U49_LGNT(0.03)S(0.97)PVPR	WT_NT-WT_EE	0.325731	0.591294	0.550878	5	0.605426	0.936337
Q80U49_S(1)DLPVHTR	WT_NT-WT_EE	-0.386524	0.715275	-0.540385	4	0.617615	0.937717
Q80U87_RS(0.004)YS(0.939)S(0.057)PDITQALQEEEK	WT_NT-WT_EE	0.0553706	0.30572	0.181115	6	0.862241	0.983036
Q80UJ7_FSVTHHYLVQES(1)PDK	WT_NT-WT_EE	-0.186788	0.570947	-0.327155	6	0.754663	0.964709
Q80UU9_PGEEPSEYT(1)DEEDTK	WT_NT-WT_EE	-0.883045	0.893196	-0.988636	7	0.355775	0.93027
Q80UZ0_KVPS(0.199)ALS(0.8)EVAAS(0.352)GEGS(0.643)AIS(0.12)GY(0.416)LS(0.47)RCK	WT_NT-WT_EE	0.154647	0.65213	0.237141	5	0.821957	0.981221
Q80UZ0_KVPS(0.2)ALS(0.8)EVAAS(0.05)GEGS(0.929)AIS(0.355)GY(0.31)LS(0.355)RCK	WT_NT-WT_EE	0.233949	0.822435	0.284458	4	0.790178	0.977336
Q80VC9_DLPDGHAVS(1)PR	WT_NT-WT_EE	-0.306424	0.35108	-0.872804	4	0.432033	0.93027
Q80VC9_FS(1)PSQVPVQTR	WT_NT-WT_EE	0.0492163	0.255699	0.192478	7	0.852833	0.982979
Q80VC9_SSILLSEGT(1)PPEEPTTK	WT_NT-WT_EE	-0.198193	0.381633	-0.519328	7	0.619544	0.937909
Q80VP1_TALPT(0.004)S(0.985)GS(0.01)STGELELLAGEVPAR	WT_NT-WT_EE	-1.50171	2.15252	-0.697653	4	0.52382	0.936337
Q80W04_ALSGSATLVS(0.001)S(0.999)PK	WT_NT-WT_EE	0.0372989	0.275614	0.13533	4	0.898888	0.983036
Q80W04_EHQASQEAQQQQQQQGLSDQDS(1)PDEK	WT_NT-WT_EE	-0.217616	0.351406	-0.619273	6	0.558502	0.936337
Q80W04_FGS(1)ADNIAHLK	WT_NT-WT_EE	-0.614371	0.332015	-1.85043	6	0.113722	0.93027
Q80W47_GAYVPS(0.17)S(0.827)PT(0.003)R	WT_NT-WT_EE	-0.119346	0.231018	-0.51661	7	0.621344	0.938155
Q80WJ7_SQEPISNDQKVS(1)DDDK	WT_NT-WT_EE	1.17842	1.04445	1.12827	7	0.296387	0.93027
Q80X50_RYPSSISS(0.001)S(0.999)PQK	WT_NT-WT_EE	1.37565	1.08724	1.26526	5	0.261536	0.93027
Q80X80_LDS(1)PS(0.893)RS(0.107)PSK	WT_NT-WT_EE	2.57123	2.06276	1.2465	4	0.280593	0.93027
Q80X80_NLGT(0.997)PT(0.003)SSTPRPSIT(0.998)PT(0.001)K	WT_NT-WT_EE	-0.147276	0.395899	-0.372003	7	0.720896	0.963353
Q80X80_NLGT(1)PTSSTPRPSITPTK	WT_NT-WT_EE	-0.456535	0.631394	-0.723059	7	0.49309	0.93027
Q80X80_SDISERPS(0.999)VDDVESETGSTGALETR	WT_NT-WT_EE	-0.126126	0.271577	-0.464423	6	0.658719	0.950147
Q80XI3_T(0.027)S(0.027)S(0.946)PTSLPPLAR	WT_NT-WT_EE	0.0836772	0.244564	0.342148	7	0.742282	0.963353
Q80XQ2_TISSSPS(0.999)IESLPGGR	WT_NT-WT_EE	-0.38351	0.282136	-1.35931	7	0.216214	0.93027
Q80XU3_ATVTPS(1)PVK	WT_NT-WT_EE	-0.190093	0.261967	-0.725638	7	0.491602	0.93027
Q80XU3_EKT(1)PS(1)PKEEDEEAESPPEK	WT_NT-WT_EE	0.0410554	0.260699	0.157482	6	0.880031	0.983036
Q80XU3_TPSPKEEDEEAES(1)PPEKK	WT_NT-WT_EE	0.252455	0.25512	0.989556	7	0.355355	0.93027
Q80Y17_DIILAPES(0.049)CEGS(0.935)PS(0.011)S(0.004)AHS(0.001)K	WT_NT-WT_EE	-0.178871	0.387003	-0.462194	6	0.660227	0.951126
Q80Y24_S(0.006)RS(0.994)DNALHLASER	WT_NT-WT_EE	0.0226932	0.442801	0.0512491	6	0.960791	0.991907
Q80Y24_YTEDMT(0.004)PT(0.996)EQTPR	WT_NT-WT_EE	0.331647	0.436297	0.760141	4	0.489508	0.93027
Q80Y98_NS(1)VSINRPAMSASEVNISK	WT_NT-WT_EE	0.353657	0.288727	1.22488	5	0.275171	0.93027
Q80YA9_GS(0.001)ES(0.999)PNSFLDQEYR	WT_NT-WT_EE	0.0835293	0.267031	0.312808	7	0.76354	0.968999
Q80YA9_LGDS(1)LQDLYR	WT_NT-WT_EE	-1.0598	0.573679	-1.84738	7	0.107178	0.93027
Q80YA9_PLALQPLIPRS(0.982)PT(0.017)SSVATPSSTISTPTK	WT_NT-WT_EE	1.33202	0.468584	2.84265	4	0.0467422	0.93027
Q80YA9_SPTSSVATPSST(0.001)IS(0.037)T(0.958)PT(0.004)K	WT_NT-WT_EE	0.763935	0.467828	1.63294	6	0.153601	0.93027
Q80YN3_RMS(1)DAQVQTDPVSIGPVGK	WT_NT-WT_EE	-0.281626	0.204915	-1.37435	5	0.227735	0.93027
Q80YX1_LPMGSQCSVDLESAS(1)GEK	WT_NT-WT_EE	-0.920875	0.622943	-1.47827	5	0.19939	0.93027
Q80Z38_NSPAFLS(0.989)T(0.011)DLGDEDVGLGPPAPR	WT_NT-WT_EE	-2.10488	1.0988	-1.91561	5	0.113566	0.93027
Q80Z38_RAPSPVVS(0.998)PT(0.002)ELSK	WT_NT-WT_EE	-0.388342	0.463157	-0.838468	6	0.433894	0.93027
Q80ZF8_IS(1)LNDDEEEK	WT_NT-WT_EE	-0.103608	0.122487	-0.845873	6	0.43006	0.93027
Q80ZF8_SETGSTISMS(0.006)S(0.994)LER	WT_NT-WT_EE	-0.473693	0.330803	-1.43195	6	0.202125	0.93027
Q810U3_DKEETEGNES(0.034)S(0.008)EAT(0.023)S(0.935)PVNAIYSLA	WT_NT-WT_EE	-0.383801	0.566272	-0.677768	5	0.528008	0.936337
Q810U4_EDDGTFGEYS(1)DAEDHK	WT_NT-WT_EE	-1.44039	0.456923	-3.15237	5	0.0253112	0.93027
Q810U4_EKEPAEGNESS(0.001)EAPS(0.998)PVNAMNS(0.001)FV	WT_NT-WT_EE	-0.212125	0.351549	-0.603402	4	0.578787	0.936337
Q811P8_DAEAGGSQSQTPGSTASSEPVS(1)PVQEK	WT_NT-WT_EE	0.0573883	0.247728	0.231659	6	0.824501	0.981221
Q811P8_DVINRS(0.996)PT(0.004)QLQLGK	WT_NT-WT_EE	-0.0542736	0.24154	-0.224698	6	0.829671	0.981221
Q812A2_LRS(1)DGAAIPR	WT_NT-WT_EE	0.0339513	1.37086	0.0247665	4	0.981428	0.995042
Q812A2_MATFGS(1)AGSINYPDK	WT_NT-WT_EE	-0.100294	0.469781	-0.21349	3	0.844631	0.982236
Q812A2_NDLQS(1)PTEHISDYGFGGVMGR	WT_NT-WT_EE	-0.0104285	0.597917	-0.0174414	5	0.986759	0.995142
Q812A2_S(1)LEAEALAEDIEK	WT_NT-WT_EE	-1.18073	0.760283	-1.55301	5	0.181129	0.93027
Q812A2_SGGDT(0.011)HS(0.989)PPRGLGPSIDTPPR	WT_NT-WT_EE	-0.419321	0.72377	-0.579356	5	0.58747	0.936337
Q8BFT9_SEDDAAS(1)GEHDIQIEGVR	WT_NT-WT_EE	-1.1304	0.536526	-2.10689	6	0.0797144	0.93027
Q8BFU3_S(1)DESLPDGLSPK	WT_NT-WT_EE	0.257944	0.394684	0.653545	5	0.542262	0.936337
Q8BFU3_SLSFPILNPALSQS(0.001)SQPS(0.998)PPLPGS(0.001)HGR	WT_NT-WT_EE	-0.63584	0.689428	-0.922271	4	0.408581	0.93027
Q8BG67_LGPPS(0.169)S(0.682)PS(0.149)AADKEENPAVLAESCFR	WT_NT-WT_EE	0.204768	0.280441	0.730164	5	0.498049	0.93027
Q8BG89_MVEAVDRT(1)IEK	WT_NT-WT_EE	0.179296	0.47918	0.374173	3	0.733157	0.963353
Q8BGC0_ES(0.145)EDNDLGKES(0.855)EGEDS(1)LKK	WT_NT-WT_EE	-0.0939245	0.650957	-0.144287	4	0.892252	0.983036
Q8BGC0_ESEDNDLGKES(1)EGEDS(1)LKK	WT_NT-WT_EE	-0.0939245	0.650957	-0.144287	4	0.892252	0.983036
Q8BGC0_LFDDS(1)DEKEDEEDTDGKK	WT_NT-WT_EE	0.101236	0.264591	0.382611	6	0.715195	0.963353
Q8BGC0_LFDDS(1)DERGTVGNVK	WT_NT-WT_EE	-0.0663327	0.284975	-0.232767	5	0.82517	0.981221
Q8BGD9_EEDCHS(0.978)PT(0.01)S(0.013)KPPKPDQPLK	WT_NT-WT_EE	-2.05442	1.49069	-1.37817	3	0.261952	0.93027
Q8BGD9_S(0.002)QS(0.998)SDTEQPSPTSGGGK	WT_NT-WT_EE	2.5311	1.50736	1.67917	6	0.144124	0.93027
Q8BGD9_S(0.03)QS(0.97)SDTEQPS(1)PTSGGGK	WT_NT-WT_EE	2.59971	1.34965	1.9262	6	0.102382	0.93027
Q8BGD9_S(1)LENETLNK	WT_NT-WT_EE	-0.714694	0.337797	-2.11575	7	0.0721728	0.93027
Q8BGH4_SFS(1)MQDLTTIR	WT_NT-WT_EE	-1.00139	0.794638	-1.26019	6	0.254394	0.93027
Q8BGR5_S(0.223)S(0.761)S(0.016)FSLPAR	WT_NT-WT_EE	-0.426262	0.240252	-1.77423	3	0.174124	0.93027
Q8BGT8_LDHALS(0.996)S(0.315)PS(0.254)S(0.434)PCEEIK	WT_NT-WT_EE	-1.54065	0.716012	-2.1517	3	0.120514	0.93027
Q8BGT8_LDHALSSPS(0.01)S(0.99)PCEEIK	WT_NT-WT_EE	-0.736222	0.322877	-2.2802	5	0.0715206	0.93027
Q8BGT8_NLS(1)LEAIQLCDR	WT_NT-WT_EE	-1.91498	0.916601	-2.08922	4	0.104924	0.93027
Q8BGU5_RS(0.956)AS(0.044)ADNLILPR	WT_NT-WT_EE	0.316402	0.322321	0.981634	6	0.364189	0.93027
Q8BGU5_RSAS(1)ADNLILPR	WT_NT-WT_EE	-0.401346	0.69541	-0.577137	7	0.581925	0.936337
Q8BH31_ANLGSEAEREPLLGPGS(0.999)PGS(0.001)R	WT_NT-WT_EE	-0.304553	0.452956	-0.672367	4	0.538192	0.936337
Q8BH50_RDS(0.989)S(0.009)ES(0.002)QLASTESDKPTTGR	WT_NT-WT_EE	-0.190026	0.239532	-0.793322	6	0.457805	0.93027
Q8BH66_SSDWS(0.001)S(0.999)EEEEPVRK	WT_NT-WT_EE	1.33402	0.567135	2.3522	5	0.0653811	0.93027
Q8BHE3_LGGAVEDS(0.001)S(0.015)S(0.984)PPSTLNLSGAHR	WT_NT-WT_EE	-0.206367	0.335627	-0.61487	4	0.571896	0.936337
Q8BHG1_LGADES(1)EEEGR	WT_NT-WT_EE	-0.24964	0.21729	-1.14888	7	0.288343	0.93027
Q8BHL3_ASPVPGPGT(0.849)PT(0.151)R	WT_NT-WT_EE	0.231985	0.890271	0.260578	3	0.811281	0.979176
Q8BHL3_AVGGAPS(1)PPPPVR	WT_NT-WT_EE	-0.128457	0.693003	-0.185363	4	0.861964	0.983036
Q8BHL3_RHGAPAAPS(1)PPPR	WT_NT-WT_EE	0.257343	0.373315	0.689347	4	0.52851	0.936337
Q8BHL8_ANS(1)PPREFPPATAR	WT_NT-WT_EE	0.563976	0.254606	2.21509	6	0.0686604	0.93027
Q8BIE6_AAGALGSASS(0.005)GS(0.995)MPNLAAR	WT_NT-WT_EE	0.0133021	0.1686	0.0788972	6	0.93968	0.984279
Q8BIK4_AEPYVAS(1)EYK	WT_NT-WT_EE	0.243531	0.317035	0.76815	6	0.471539	0.93027
Q8BIK4_LPVHVY(0.001)EVDEEADKDEDAAS(1)LGS(1)QK	WT_NT-WT_EE	-0.136391	0.690252	-0.197595	5	0.851143	0.982979
Q8BJ05_DLVQPDKPAS(1)PK	WT_NT-WT_EE	-0.0902279	0.320311	-0.281689	3	0.796496	0.977336
Q8BJF9_ATIS(1)DEEIER	WT_NT-WT_EE	0.411405	0.265785	1.54789	6	0.172617	0.93027
Q8BJH1_ASSVNSPLGNKPQT(0.019)LS(0.79)PS(0.191)HR	WT_NT-WT_EE	0.261178	0.446166	0.585382	5	0.583713	0.936337
Q8BJH1_NTT(1)PPSLAR	WT_NT-WT_EE	0.260694	0.278887	0.934765	4	0.402829	0.93027
Q8BJI1_DIS(1)NLEENDETR	WT_NT-WT_EE	-0.907102	0.278851	-3.253	7	0.0139992	0.93027
Q8BJI1_YGSGYLLAS(0.002)T(0.998)PESEL	WT_NT-WT_EE	-1.70468	0.571444	-2.9831	6	0.0245379	0.93027
Q8BJU0_APDRT(1)PPSEEDSAEAER	WT_NT-WT_EE	-0.114253	0.375308	-0.304425	7	0.769655	0.968999
Q8BK03_TLMLPLTEGS(1)LR	WT_NT-WT_EE	-0.451885	0.505704	-0.893577	6	0.405961	0.93027
Q8BKX1_SLS(1)PPQSQSK	WT_NT-WT_EE	1.07198	0.998875	1.07319	6	0.32444	0.93027
Q8BL97_S(0.003)GS(0.997)IIGSR	WT_NT-WT_EE	0.543459	0.5197	1.04572	5	0.343587	0.93027
Q8BL97_S(0.988)GS(0.008)IIGS(0.004)R	WT_NT-WT_EE	0.599507	0.377616	1.58761	6	0.163473	0.93027
Q8BL97_S(0.999)RS(0.945)GS(0.056)IIGSR	WT_NT-WT_EE	0.896102	1.14153	0.784999	5	0.468	0.93027
Q8BLK9_S(0.123)S(0.877)PDQFLFSSLR	WT_NT-WT_EE	-1.02149	0.891944	-1.14524	4	0.315973	0.93027
Q8BLK9_S(0.674)S(0.326)PDQFLFSSLR	WT_NT-WT_EE	-0.0201203	0.838302	-0.0240012	6	0.98163	0.995042
Q8BLQ9_GAEDAPDADTAIINAEGS(1)QVNAEEK	WT_NT-WT_EE	-0.699025	0.201207	-3.47416	6	0.0132364	0.93027
Q8BMG7_GGFS(1)PFGNTQGPSR	WT_NT-WT_EE	-0.619835	0.332826	-1.86234	7	0.104851	0.93027
Q8BMK4_VGAHGS(1)EEGAVFK	WT_NT-WT_EE	-0.332136	0.381524	-0.87055	5	0.423817	0.93027
Q8BNW9_ASAAEGSEAS(1)PPS(1)LR	WT_NT-WT_EE	-0.314907	0.585765	-0.5376	7	0.607513	0.936337
Q8BNW9_ASAAEGSEAS(1)PPSLR	WT_NT-WT_EE	0.256778	0.280432	0.91565	7	0.390303	0.93027
Q8BNW9_S(0.043)GS(0.959)RPQS(0.996)PS(0.001)GDAESR	WT_NT-WT_EE	1.75835	1.13418	1.55032	3	0.218846	0.93027
Q8BNW9_S(0.131)GS(0.869)RPQS(0.999)PS(0.001)GDAESR	WT_NT-WT_EE	4.37486	1.69773	2.57688	6	0.0419449	0.93027
Q8BNW9_S(0.864)GS(0.136)RPQS(0.986)PS(0.014)GDAESR	WT_NT-WT_EE	3.94129	1.94224	2.02925	5	0.098205	0.93027
Q8BP27_ENPPS(0.04)PPT(0.962)S(0.997)PAAPQPR	WT_NT-WT_EE	0.242439	1.0254	0.236434	4	0.82471	0.981221
Q8BP27_ENPPS(1)PPT(0.824)S(0.176)PAAPQPR	WT_NT-WT_EE	-0.146609	0.495411	-0.295933	6	0.777256	0.972816
Q8BPN8_ESEAGTGSSEHEDGEREGS(1)PR	WT_NT-WT_EE	0.728978	2.1405	0.340564	6	0.74504	0.963353
Q8BPN8_FGNVDADS(1)PVEETIQDHSALK	WT_NT-WT_EE	-1.4795	1.17586	-1.25823	7	0.248652	0.93027
Q8BPN8_LDHELS(1)LDR	WT_NT-WT_EE	-0.595779	1.47331	-0.404383	5	0.702649	0.962625
Q8BPN8_NLAS(1)PEGTLATLGLK	WT_NT-WT_EE	-1.60478	1.06889	-1.50135	6	0.183942	0.93027
Q8BPN8_RKQS(1)EVEADLGYPGGK	WT_NT-WT_EE	0.604383	0.507702	1.19043	6	0.278836	0.93027
Q8BPN8_RQS(1)ESIAAPPVASEDMDK	WT_NT-WT_EE	-0.259555	0.590332	-0.439677	4	0.682883	0.95676
Q8BPN8_THPRPS(0.997)IS(0.003)MPLPTVLLDR	WT_NT-WT_EE	0.220306	0.359032	0.61361	6	0.561998	0.936337
Q8BR65_RPAS(0.902)PS(0.258)S(0.841)PEHLPATPAESPAQR	WT_NT-WT_EE	0.482596	0.245342	1.96704	6	0.0967467	0.93027
Q8BR65_RPAS(0.995)PS(0.536)S(0.467)PEHLPAT(0.002)PAESPAQR	WT_NT-WT_EE	0.482596	0.245342	1.96704	6	0.0967467	0.93027
Q8BR70_AEAEDS(1)PGEQEAAASK	WT_NT-WT_EE	0.39958	0.195989	2.03878	5	0.0970194	0.93027
Q8BRF7_VNLEESTGVENS(1)PAGARPK	WT_NT-WT_EE	-0.445091	0.2873	-1.54922	6	0.172302	0.93027
Q8BRT1_RAQT(0.003)GS(0.997)AGADPTADVSGQS	WT_NT-WT_EE	-0.230477	0.336403	-0.685122	3	0.542457	0.936337
Q8BRT1_S(0.003)RS(0.997)DIDVNAAAGAK	WT_NT-WT_EE	0.843818	0.639845	1.31878	5	0.244412	0.93027
Q8BRT1_S(0.66)RS(0.34)DIDVNAAAGAK	WT_NT-WT_EE	0.533048	0.916101	0.581866	4	0.591874	0.936337
Q8BRV5_RDES(1)DEEPPRVER	WT_NT-WT_EE	-0.663025	0.777296	-0.852989	6	0.426399	0.93027
Q8BSF4_MAAS(1)GGRACVRS(1)LRGGVLWR	WT_NT-WT_EE	0.0571488	0.247523	0.230883	5	0.826556	0.981221
Q8BSS9_MVS(0.001)S(0.001)EGS(0.987)T(0.01)ESEHLEGMEAGQK	WT_NT-WT_EE	0.757266	0.397709	1.90407	4	0.129629	0.93027
Q8BSS9_RQAQS(0.999)PS(0.001)GVSSEVEVLK	WT_NT-WT_EE	-0.547293	0.316746	-1.72786	5	0.14459	0.93027
Q8BTG7_DRRLS(1)GGAVPS(0.037)AS(0.924)MT(0.039)R	WT_NT-WT_EE	-0.711666	1.18698	-0.599562	7	0.567689	0.936337
Q8BTG7_DRRLS(1)GGAVPS(0.634)AS(0.347)MT(0.02)R	WT_NT-WT_EE	-0.0751547	0.279897	-0.268509	5	0.799034	0.977336
Q8BTG7_RLS(1)GGAVPS(0.009)AS(0.989)MT(0.002)R	WT_NT-WT_EE	0.0175984	0.244298	0.0720369	6	0.944914	0.984792
Q8BTI8_AAETPAVASCWSGPQVS(1)PEHK	WT_NT-WT_EE	0.373262	0.470524	0.793289	6	0.457823	0.93027
Q8BTI8_DKFS(0.997)PT(0.003)QDRPESSTVLK	WT_NT-WT_EE	-0.523248	0.650523	-0.804351	6	0.451879	0.93027
Q8BTI8_ERGPSPEGSSSS(0.001)ES(1)S(1)PEHAPK	WT_NT-WT_EE	1.52896	0.712893	2.14472	4	0.0985635	0.93027
Q8BTI8_GPSPEGS(0.952)S(0.017)S(0.017)S(0.012)ES(0.002)SPEHAPK	WT_NT-WT_EE	-0.458726	1.09136	-0.420324	4	0.695846	0.957578
Q8BTI8_HAS(0.445)S(0.537)S(0.037)PES(0.982)LKPTPAPGSR	WT_NT-WT_EE	0.883731	1.03826	0.851164	6	0.427336	0.93027
Q8BTI8_HAS(0.993)S(0.005)S(0.001)PES(0.001)LKPTPAPGSR	WT_NT-WT_EE	0.927758	0.257574	3.60192	5	0.0155119	0.93027
Q8BTI8_MELGT(1)PLR	WT_NT-WT_EE	0.0801307	0.212836	0.37649	6	0.719507	0.963353
Q8BTI8_NSGPVSEVNTGFS(1)PEVK	WT_NT-WT_EE	-0.401498	0.176273	-2.27771	7	0.0568281	0.93027
Q8BTI8_RRS(1)PSVSSPEPTEK	WT_NT-WT_EE	0.582526	0.504617	1.15439	5	0.300513	0.93027
Q8BTI8_RS(0.004)S(0.987)S(0.014)ELS(0.994)PEVVEK	WT_NT-WT_EE	0.0502267	0.19933	0.251978	5	0.811088	0.979176
Q8BTI8_RVPS(0.994)PT(0.006)PVPK	WT_NT-WT_EE	-0.134355	0.59541	-0.225651	7	0.82792	0.981221
Q8BTI8_SAVRPS(1)PS(1)PER	WT_NT-WT_EE	2.94388	1.66186	1.77144	6	0.126871	0.93027
Q8BTI8_SEQPLSQVLPSLS(1)PEHK	WT_NT-WT_EE	0.373479	0.447084	0.835366	6	0.435507	0.93027
Q8BTI8_SLS(0.001)Y(0.001)S(0.999)PVER	WT_NT-WT_EE	0.782279	0.555075	1.40932	5	0.217795	0.93027
Q8BTI8_SLS(0.999)GS(0.001)SPCPK	WT_NT-WT_EE	-0.725746	0.487255	-1.48946	4	0.210607	0.93027
Q8BTI8_SPS(0.001)VS(0.987)S(0.011)PEPT(0.001)EK	WT_NT-WT_EE	-0.123366	0.361068	-0.341669	7	0.742627	0.963353
Q8BTI8_SSSELS(0.999)PEVVEK	WT_NT-WT_EE	-0.0765108	0.345459	-0.221476	3	0.838941	0.982236
Q8BTI8_SSSPVTELTARS(1)PVK	WT_NT-WT_EE	0.56097	0.386101	1.45291	7	0.189559	0.93027
Q8BTI8_VS(0.988)S(0.012)PVLETVQQR	WT_NT-WT_EE	0.102878	0.431844	0.238228	3	0.827049	0.981221
Q8BTM8_RAPS(1)VANIGSHCDLSLK	WT_NT-WT_EE	-0.181787	0.328697	-0.553055	6	0.60021	0.936337
Q8BUN5_SSILPFT(1)PPIVK	WT_NT-WT_EE	-0.0737412	0.488846	-0.150848	6	0.88504	0.983036
Q8BUV3_DTAS(0.002)LS(0.002)T(0.021)T(0.972)PS(0.006)ES(0.996)PR	WT_NT-WT_EE	-1.54277	1.43793	-1.07291	4	0.343728	0.93027
Q8BUV3_DTASLS(0.013)T(0.975)T(0.451)PS(0.561)ES(1)PR	WT_NT-WT_EE	-0.937749	1.31722	-0.711916	6	0.503245	0.93027
Q8BUV3_EVHDELEDLPS(1)PPPPLS(1)PPPT(0.137)T(0.237)S(0.626)PHK	WT_NT-WT_EE	-1.05922	0.963437	-1.09941	6	0.313732	0.93027
Q8BW96_GDVMS(0.007)T(0.988)ACGT(0.005)PGYVAPEVLAQK	WT_NT-WT_EE	-0.340052	0.239507	-1.4198	6	0.205474	0.93027
Q8BWG8_DDKDEEDDGTGS(1)PHLNNR	WT_NT-WT_EE	-0.962769	0.752195	-1.27995	7	0.241348	0.93027
Q8BWS5_SVST(0.002)S(0.996)PS(0.002)ILPAYLK	WT_NT-WT_EE	0.173946	0.148426	1.17194	6	0.285646	0.93027
Q8BX70_ILLENLGEASSQPS(0.988)PT(0.009)QY(0.003)AQEAAR	WT_NT-WT_EE	0.340365	0.652302	0.521791	4	0.629376	0.942258
Q8BX70_TANAS(1)LEEIIDK	WT_NT-WT_EE	-0.472275	0.304709	-1.54992	6	0.172137	0.93027
Q8BXR1_NLPS(1)LGDNEMLIGK	WT_NT-WT_EE	-0.64251	0.51473	-1.24825	6	0.258441	0.93027
Q8BYI8_SALGDLPEPDS(1)DADVAGAAK	WT_NT-WT_EE	-0.16032	0.334049	-0.479929	6	0.648273	0.946502
Q8BYI9_ITFTPS(0.058)S(0.941)GISSEVTVPR	WT_NT-WT_EE	-1.07957	0.889155	-1.21415	4	0.29147	0.93027
Q8BYK5_SVSQLPS(1)PPLLPTPPPK	WT_NT-WT_EE	0.962915	0.407457	2.36323	5	0.0644918	0.93027
Q8BYM5_RQEPLRQPS(1)PQR	WT_NT-WT_EE	-0.575983	0.469856	-1.22587	5	0.274831	0.93027
Q8BZ97_LFAPPS(0.989)PET(0.011)GEAK	WT_NT-WT_EE	0.206694	0.122417	1.68844	6	0.142292	0.93027
Q8BZ98_RS(1)PPPS(1)PTTQR	WT_NT-WT_EE	1.24904	1.23831	1.00866	7	0.346725	0.93027
Q8BZ98_S(1)PPPSPTTQR	WT_NT-WT_EE	1.31589	1.29616	1.01522	7	0.343798	0.93027
Q8BZB3_ALDPAPLAQPTPLGS(0.001)VQT(0.08)S(0.919)PELEHR	WT_NT-WT_EE	-0.573064	0.404288	-1.41747	5	0.215539	0.93027
Q8BZN6_ASLASLDS(0.999)NPS(0.001)TTEK	WT_NT-WT_EE	-0.457823	0.548189	-0.835156	5	0.441696	0.93027
Q8BZN6_DMSQS(1)PTSSFVR	WT_NT-WT_EE	0.415476	0.325254	1.27739	5	0.257562	0.93027
Q8C015_KES(1)PPT(1)PDQGAASR	WT_NT-WT_EE	0.0231712	0.598523	0.0387139	6	0.970374	0.994709
Q8C015_S(1)LVGTPYWMAPEVISR	WT_NT-WT_EE	0.717916	1.07817	0.665865	3	0.553121	0.936337
Q8C078_S(1)FGNPFEGSR	WT_NT-WT_EE	1.09843	0.41752	2.63085	3	0.0782677	0.93027
Q8C078_SLS(1)APGNLLTK	WT_NT-WT_EE	0.0981863	0.292945	0.33517	5	0.751101	0.963353
Q8C079_AAS(1)PPASASDLIEQQQK	WT_NT-WT_EE	-0.00494274	0.146362	-0.0337707	7	0.974003	0.994709
Q8C080_S(0.015)S(0.015)S(0.971)FGSVSTSSTSSK	WT_NT-WT_EE	0.221914	0.643351	0.344935	5	0.744179	0.963353
Q8C0D4_AT(0.185)T(0.815)PPNQGRPDS(0.911)PVY(0.089)ANLQELK	WT_NT-WT_EE	-0.226664	0.387297	-0.585246	6	0.579711	0.936337
Q8C0D4_AT(0.5)T(0.5)PPNQGRPDS(0.996)PVY(0.003)ANLQELK	WT_NT-WT_EE	-0.443036	0.400856	-1.10523	6	0.311399	0.93027
Q8C0D4_AT(0.501)T(0.501)PPNQGRPDS(0.986)PVY(0.012)ANLQELK	WT_NT-WT_EE	-0.973742	0.801676	-1.21463	6	0.270135	0.93027
Q8C0D4_VLSSTINNQVAEADEAAEEET(0.002)PDS(0.998)PGVEK	WT_NT-WT_EE	-0.528189	0.407425	-1.29641	3	0.28555	0.93027
Q8C0E2_S(0.003)MS(0.997)HQAAIASQR	WT_NT-WT_EE	-0.791788	0.916076	-0.864326	4	0.436161	0.93027
Q8C0E2_S(0.984)MS(0.016)HQAAIASQR	WT_NT-WT_EE	-0.342	1.29225	-0.264655	3	0.808417	0.979176
Q8C0L9_LTLEGLEEDEDDDDDKVS(0.93)PT(0.07)VLHK	WT_NT-WT_EE	0.0462222	0.47052	0.0982364	5	0.925561	0.983036
Q8C0P5_PGS(1)ELLDS(0.624)QT(0.376)LPPER	WT_NT-WT_EE	-0.4078	0.214583	-1.90044	5	0.115799	0.93027
Q8C0P5_PGS(1)ELLDS(0.978)QT(0.022)LPPER	WT_NT-WT_EE	-0.4078	0.214583	-1.90044	5	0.115799	0.93027
Q8C0T5_DPS(0.996)PT(0.004)LASK	WT_NT-WT_EE	0.110517	0.886129	0.124718	3	0.908634	0.983036
Q8C0T5_KLIDLES(0.034)PT(0.933)PES(0.034)QK	WT_NT-WT_EE	-0.281871	0.433169	-0.650717	4	0.550717	0.936337
Q8C0T5_LIDLES(1)PTPESQK	WT_NT-WT_EE	-0.669036	0.422753	-1.58257	7	0.157535	0.93027
Q8C0T5_TLS(1)DESIYSSQR	WT_NT-WT_EE	-0.487684	0.375052	-1.30031	4	0.263355	0.93027
Q8C1B1_LDGES(1)DKEQFDDDQK	WT_NT-WT_EE	-0.339929	0.258958	-1.31268	6	0.237263	0.93027
Q8C1B1_LNQSS(1)PDNLTDTK	WT_NT-WT_EE	-0.433017	0.269157	-1.60879	6	0.158787	0.93027
Q8C1B1_RFS(1)PSQVPIQTR	WT_NT-WT_EE	0.24269	0.350214	0.692976	6	0.514239	0.93104
Q8C1B1_SESVEGFLS(1)PSR	WT_NT-WT_EE	-0.631667	0.236763	-2.66793	7	0.0320957	0.93027
Q8C1D8_GPASDS(1)EAEDASR	WT_NT-WT_EE	-0.823538	1.14739	-0.717748	5	0.505039	0.93027
Q8C1D8_RETTVAS(1)DS(1)EEEAGK	WT_NT-WT_EE	0.221014	0.146672	1.50686	3	0.228944	0.93027
Q8C1Y8_HIEPELAGRDS(1)PVR	WT_NT-WT_EE	-0.0473011	0.320945	-0.147381	6	0.887659	0.983036
Q8C3Q5_EHLLS(1)PPR	WT_NT-WT_EE	-0.355421	0.343808	-1.03378	5	0.348627	0.93027
Q8C3Q5_LVSQEHLLLS(0.001)S(0.999)PEALR	WT_NT-WT_EE	-0.683807	0.656115	-1.04221	6	0.337477	0.93027
Q8C437_NHS(1)LEEEFER	WT_NT-WT_EE	-0.990705	0.769719	-1.2871	7	0.238983	0.93027
Q8C437_S(1)PVDSSVLEGVK	WT_NT-WT_EE	-0.189909	0.304143	-0.624405	7	0.552161	0.936337
Q8C4Q6_LPS(1)EPGMTLLTIR	WT_NT-WT_EE	-0.584794	0.53496	-1.09315	6	0.316261	0.93027
Q8C547_MLDS(0.999)PSHTAMK	WT_NT-WT_EE	0.242957	0.541983	0.448274	4	0.677165	0.95676
Q8C6B2_RPS(0.982)DS(0.018)VQPAQHSPCR	WT_NT-WT_EE	-0.45819	0.0940715	-4.87066	4	0.00821579	0.93027
Q8C6M1_AVPIAVADEGES(1)ES(1)EDDDLKPR	WT_NT-WT_EE	-0.220157	0.198926	-1.10673	4	0.330485	0.93027
Q8C729_HLS(1)LPAGQVVPK	WT_NT-WT_EE	-0.457452	0.603737	-0.757701	6	0.477323	0.93027
Q8C729_VEVT(0.984)PT(0.016)VPR	WT_NT-WT_EE	0.185871	0.527792	0.352167	4	0.742484	0.963353
Q8C7M3_RAS(0.233)GS(0.765)GVS(0.002)DY(0.001)DYLDLDK	WT_NT-WT_EE	-0.525711	0.394683	-1.33199	5	0.24035	0.93027
Q8C8R3_AEGFES(0.039)ES(0.955)EDGAT(0.006)KPK	WT_NT-WT_EE	-0.590014	0.269297	-2.19094	4	0.0935934	0.93027
Q8C8R3_ARS(1)YIETETESR	WT_NT-WT_EE	-0.780793	1.10427	-0.707064	7	0.502379	0.93027
Q8C8R3_AT(0.012)S(0.988)PLIEETPIGSIK	WT_NT-WT_EE	-0.527702	0.738978	-0.714096	4	0.514624	0.93104
Q8C8R3_DSLAHQDT(1)CENDREER	WT_NT-WT_EE	-0.982236	0.843658	-1.16426	3	0.328491	0.93027
Q8C8R3_DSLEAS(1)PVLEDNSSHK	WT_NT-WT_EE	-0.0315211	0.110916	-0.284188	6	0.785819	0.976328
Q8C8R3_EIAS(0.014)PS(0.868)S(0.118)PVK	WT_NT-WT_EE	3.24013	0.895982	3.61629	3	0.0363421	0.93027
Q8C8R3_EIAS(0.999)PS(0.041)S(0.96)PVK	WT_NT-WT_EE	-0.127955	1.32105	-0.0968583	4	0.927498	0.983036
Q8C8R3_EIAS(1)PS(0.261)S(0.74)PVK	WT_NT-WT_EE	1.23223	0.998583	1.23398	7	0.257028	0.93027
Q8C8R3_ERAEGFES(1)ESEDGATKPK	WT_NT-WT_EE	-0.684952	0.225852	-3.03275	6	0.0230164	0.93027
Q8C8R3_ES(0.002)ES(0.998)DQEPEEEIGMTSEK	WT_NT-WT_EE	0.929736	0.485214	1.91614	7	0.0968788	0.93027
Q8C8R3_ES(0.988)ES(0.012)DQEPEEEIGMTSEK	WT_NT-WT_EE	-0.109307	0.292563	-0.373618	3	0.733529	0.963353
Q8C8R3_GS(1)PIVQEPEEASEPK	WT_NT-WT_EE	-0.103318	0.784733	-0.13166	6	0.899557	0.983036
Q8C8R3_HEGLAET(1)PETSPESLSFSPK	WT_NT-WT_EE	0.150983	1.00209	0.150668	6	0.885175	0.983036
Q8C8R3_HEGLAETPETSPESLS(0.001)FS(0.999)PK	WT_NT-WT_EE	-0.0235824	0.115784	-0.203676	5	0.846637	0.982236
Q8C8R3_IVDEQGDMDFQIS(1)PDRK	WT_NT-WT_EE	-0.10781	0.503533	-0.214108	6	0.837554	0.982132
Q8C8R3_KGS(1)S(1)EES(1)VDEDR	WT_NT-WT_EE	1.34737	1.20762	1.11572	5	0.315273	0.93027
Q8C8R3_LLRDPDGS(1)AEDDSLEQTSLMESSGK	WT_NT-WT_EE	-0.624356	0.260908	-2.39302	6	0.0538046	0.93027
Q8C8R3_LSPVS(0.99)PS(0.01)AK	WT_NT-WT_EE	-0.362758	0.451963	-0.802627	4	0.467169	0.93027
Q8C8R3_PCLQT(0.006)PVT(0.73)S(0.728)ERGS(0.536)PIVQEPEEAS(0.001)EPK	WT_NT-WT_EE	-0.0892494	0.249709	-0.357413	4	0.738843	0.963353
Q8C8R3_RFT(1)PEEEMFK	WT_NT-WT_EE	-0.642715	0.664649	-0.966999	7	0.365758	0.93027
Q8C8R3_S(0.002)DS(0.998)NAS(1)FLR	WT_NT-WT_EE	0.764841	0.557079	1.37295	6	0.21887	0.93027
Q8C8R3_S(0.003)PLS(0.997)PDT(1)PSSEEVSYEVTPK	WT_NT-WT_EE	0.402934	0.299595	1.34493	6	0.227255	0.93027
Q8C8R3_S(1)PQGLELPLPNR	WT_NT-WT_EE	-0.382712	0.47163	-0.811467	6	0.448084	0.93027
Q8C8R3_T(0.001)ERHS(0.999)PVFSGKPEK	WT_NT-WT_EE	4.45705	0.78322	5.69068	3	0.010757	0.93027
Q8C8R3_T(0.008)EGDS(0.99)PAAALS(0.001)PQMHQEPVQQDFSGK	WT_NT-WT_EE	0.172836	0.350394	0.493261	6	0.63936	0.945517
Q8C8R3_T(1)PEDIS(0.087)T(0.913)PPEGTK	WT_NT-WT_EE	-0.619197	0.534308	-1.15888	4	0.310978	0.93027
Q8C8R3_TEGDSPAAALS(1)PQMHQEPVQQDFSGK	WT_NT-WT_EE	-0.0416571	0.130862	-0.318329	6	0.761024	0.967425
Q8C8R3_TPEDIS(0.003)T(0.995)PPEGT(0.002)K	WT_NT-WT_EE	0.484898	0.292144	1.65979	6	0.148025	0.93027
Q8C8R3_TPTEEGT(1)PTSEQNPFLFQEGK	WT_NT-WT_EE	-0.439264	0.335391	-1.30971	7	0.231639	0.93027
Q8C8R3_TQDQQEYYVT(0.007)T(0.993)PGAEVEDPQK	WT_NT-WT_EE	0.851709	0.716224	1.18917	6	0.279297	0.93027
Q8C8R3_TQDQQEYYVT(0.959)T(0.041)PGAEVEDPQK	WT_NT-WT_EE	0.482715	0.676708	0.713329	4	0.515051	0.93104
Q8C8R3_TQSESETQESLT(1)PSEVTK	WT_NT-WT_EE	0.12235	0.782921	0.156274	5	0.881931	0.983036
Q8C8R3_VGT(1)PTDIHSEK	WT_NT-WT_EE	-1.35797	1.82851	-0.742663	6	0.485734	0.93027
Q8CAA7_AVAGVMIT(0.001)AS(0.999)HNR	WT_NT-WT_EE	-1.02609	0.499851	-2.05279	6	0.0859098	0.93027
Q8CB93_DVT(0.027)KT(0.957)VS(0.655)S(0.655)S(0.668)AY(0.036)VIS(0.002)PS(1)MK	WT_NT-WT_EE	0.0854638	0.282996	0.301996	5	0.774813	0.971483
Q8CB93_DVT(0.116)KT(0.533)VS(0.253)S(0.279)S(0.828)AY(0.89)VIS(0.102)PS(1)MK	WT_NT-WT_EE	0.0635903	0.336828	0.188792	4	0.859448	0.983036
Q8CBH5_VAILT(1)DDEEEQK	WT_NT-WT_EE	-0.581369	0.289944	-2.00511	7	0.084977	0.93027
Q8CBW3_TNPPT(0.001)QKPPS(0.999)PPVSGR	WT_NT-WT_EE	0.35856	0.376087	0.953397	5	0.384173	0.93027
Q8CBX0_S(0.138)S(0.861)PS(0.001)EVSLEAERR	WT_NT-WT_EE	0.496328	0.221334	2.24244	3	0.110711	0.93027
Q8CC35_AAS(1)PAKPSSLDLVPNLPR	WT_NT-WT_EE	-0.0674369	0.449435	-0.150048	6	0.885644	0.983036
Q8CC35_PSLYALS(1)PVK	WT_NT-WT_EE	0.129032	0.631351	0.204375	5	0.846119	0.982236
Q8CC35_VAS(1)EEEEVPLVVYLK	WT_NT-WT_EE	-0.99575	0.634349	-1.56972	6	0.167533	0.93027
Q8CCB4_KLES(0.982)PPPS(0.009)T(0.009)NPFLEDETTPEMEELALEK	WT_NT-WT_EE	-0.0375039	0.957634	-0.0391631	5	0.970276	0.994709
Q8CCJ4_ICLEAGS(0.994)PT(0.005)GSGDQSSR	WT_NT-WT_EE	-0.0590465	0.335157	-0.176176	6	0.865952	0.983036
Q8CCN5_LADAMAES(0.197)PS(0.803)RDVVGSGTELQR	WT_NT-WT_EE	-0.00614511	0.355924	-0.0172652	5	0.986893	0.995142
Q8CCT4_GRAEDEGS(0.029)T(0.971)EEGGKADEDK	WT_NT-WT_EE	1.05573	0.98417	1.07271	3	0.362016	0.93027
Q8CCT4_GRAEDEGSTEEGGKADEDKS(1)DAEGK	WT_NT-WT_EE	2.85447	1.9383	1.47267	5	0.200827	0.93027
Q8CDA1_GLES(1)PLKK	WT_NT-WT_EE	0.307627	0.389185	0.790439	4	0.473495	0.93027
Q8CDG3_APYS(0.999)PT(0.001)TSK	WT_NT-WT_EE	0.798913	0.856826	0.93241	6	0.387107	0.93027
Q8CDG3_DGPS(0.001)S(0.999)APATPTK	WT_NT-WT_EE	-0.289153	1.39632	-0.207082	4	0.84606	0.982236
Q8CG79_IPRPLS(0.006)PT(0.994)K	WT_NT-WT_EE	0.151323	0.252065	0.600334	3	0.590606	0.936337
Q8CGA3_RLS(0.989)VGS(0.005)S(0.006)MR	WT_NT-WT_EE	-0.108989	0.524386	-0.207841	4	0.845506	0.982236
Q8CGF6_AAYADLLT(1)PLISK	WT_NT-WT_EE	-1.16117	0.574738	-2.02035	6	0.0898566	0.93027
Q8CGM1_LS(1)LDEDEEPK	WT_NT-WT_EE	-0.361692	0.258706	-1.39808	5	0.220945	0.93027
Q8CH09_GRS(1)LNIADQEGTLLGK	WT_NT-WT_EE	-0.458978	0.423523	-1.08371	6	0.320107	0.93027
Q8CH25_DVQDAIAQS(1)PEK	WT_NT-WT_EE	-0.0360643	0.21486	-0.16785	7	0.871448	0.983036
Q8CH25_S(1)PGHMVILNQTK	WT_NT-WT_EE	0.0646721	0.21146	0.305836	6	0.770063	0.968999
Q8CH72_EMDMS(1)PEEVAPSPR	WT_NT-WT_EE	-0.134656	0.300531	-0.448061	6	0.669834	0.95417
Q8CH77_KLEYDS(0.071)GS(0.929)LK	WT_NT-WT_EE	0.108449	0.480118	0.225879	4	0.832367	0.98195
Q8CHC4_EFGGVGAPPS(1)PGVAR	WT_NT-WT_EE	-0.249187	0.833145	-0.299092	7	0.773554	0.971483
Q8CHC4_EIEAPKS(1)PGTAR	WT_NT-WT_EE	-1.18871	0.414367	-2.86875	5	0.0350458	0.93027
Q8CHC4_HLEEEMS(1)LEK	WT_NT-WT_EE	0.152888	0.18733	0.816142	5	0.451534	0.93027
Q8CHC4_NQPS(1)PQAGLAGPGPAGYGAARPTIPAR	WT_NT-WT_EE	-0.255747	0.468676	-0.545679	4	0.614291	0.937461
Q8CHC4_TPGPPSSQGS(1)PVDTQPAAQK	WT_NT-WT_EE	1.43912	0.652449	2.20572	7	0.0631953	0.93027
Q8CHG7_RSS(1)FLNAK	WT_NT-WT_EE	1.05763	0.740049	1.42913	5	0.212346	0.93027
Q8CHG7_S(0.999)LGS(0.001)LSQGSANATVLDVAQTGGHK	WT_NT-WT_EE	-0.429356	0.430874	-0.996478	6	0.357492	0.93027
Q8CHG7_SET(0.02)S(0.98)PVAPR	WT_NT-WT_EE	-0.0177938	0.562949	-0.0316082	4	0.976299	0.994709
Q8CHH9_AATDLERVS(1)NAEPEPR	WT_NT-WT_EE	-0.341467	0.248866	-1.37209	7	0.212387	0.93027
Q8CHI8_GFDT(0.026)S(0.018)PEHS(0.956)LDLGISGR	WT_NT-WT_EE	0.0824148	0.611028	0.134879	4	0.899222	0.983036
Q8CHP6_MDRT(1)PPPPT(0.007)LS(0.992)PAAVT(0.001)VGR	WT_NT-WT_EE	0.690347	1.48227	0.465736	4	0.665634	0.952966
Q8CHU3_GS(0.171)S(0.829)QPNLSTSYSEQEYGK	WT_NT-WT_EE	-0.0470776	0.230261	-0.204453	5	0.846061	0.982236
Q8CHU3_GS(0.62)S(0.38)QPNLSTSYSEQEYGK	WT_NT-WT_EE	-0.132985	0.208167	-0.638841	4	0.557673	0.936337
Q8CHW4_AGS(1)PQLDDIR	WT_NT-WT_EE	0.243725	0.415259	0.586922	6	0.578655	0.936337
Q8CI71_FLEQS(0.006)RS(0.994)PSVS(0.96)PS(0.04)K	WT_NT-WT_EE	-0.57524	0.348141	-1.65232	6	0.149558	0.93027
Q8CI71_FLEQS(0.04)RS(0.959)PS(0.001)VS(1)PSK	WT_NT-WT_EE	-0.131219	0.440793	-0.297688	7	0.774582	0.971483
Q8CI71_S(1)PPESLNDLGAFESLR	WT_NT-WT_EE	-0.14634	0.537129	-0.272448	5	0.796171	0.977336
Q8CI71_SAYQDYDS(0.028)DS(0.972)DVPEELK	WT_NT-WT_EE	-0.226031	0.22885	-0.98768	4	0.379223	0.93027
Q8CI75_RPGLEKAS(1)DEEPED	WT_NT-WT_EE	0.0383039	0.506175	0.0756733	5	0.942614	0.98474
Q8CIN4_YLS(1)FTPPEK	WT_NT-WT_EE	0.251715	0.143375	1.75564	6	0.129675	0.93027
Q8CIQ7_GNVLASHSPMS(1)PENIK	WT_NT-WT_EE	-0.0730293	0.151836	-0.480976	5	0.650843	0.948484
Q8CJ19_GRS(1)EEELEASK	WT_NT-WT_EE	0.172526	1.23254	0.139976	6	0.893259	0.983036
Q8CJ19_GTSQVS(0.001)S(0.988)PS(0.01)QPPEK	WT_NT-WT_EE	-0.200142	1.50359	-0.13311	6	0.898459	0.983036
Q8CJ19_VKS(1)PEEPLFPTPLLLR	WT_NT-WT_EE	-0.757088	1.09919	-0.688769	6	0.516703	0.93104
Q8JZP2_S(0.006)QS(0.993)LT(0.001)NSLSTSDTSHR	WT_NT-WT_EE	-0.497638	0.541124	-0.919636	3	0.425584	0.93027
Q8JZP2_SPGS(1)PQLSR	WT_NT-WT_EE	0.872349	0.528759	1.6498	5	0.159897	0.93027
Q8JZQ9_GHPSAGAEEEGGS(1)DGS(1)AAEAEPR	WT_NT-WT_EE	-0.0854685	0.200846	-0.425544	6	0.685281	0.957261
Q8JZQ9_PAAQSEEETAT(0.001)S(0.999)PAAS(0.986)PT(0.014)PQSAER	WT_NT-WT_EE	0.00428981	0.235328	0.0182291	6	0.986047	0.995142
Q8JZQ9_PAAQSEEETAT(0.087)S(0.912)PAAS(1)PTPQSAER	WT_NT-WT_EE	0.0846814	0.406784	0.208173	6	0.84198	0.982236
Q8JZR0_NIFKLAQGEYIAPEKIENVY(1)S(1)RS(1)R	WT_NT-WT_EE	-1.77096	1.06885	-1.65688	4	0.172885	0.93027
Q8JZW4_FDLYDVDS(0.017)KS(0.983)PDLSK	WT_NT-WT_EE	-0.414717	0.682889	-0.607298	3	0.586536	0.936337
Q8JZW5_LGNPYCS(0.99)PT(0.01)LVR	WT_NT-WT_EE	-0.467408	0.587965	-0.794959	6	0.456923	0.93027
Q8JZX4_RPDPDS(1)DEDEDYERER	WT_NT-WT_EE	-0.151861	0.270011	-0.562426	6	0.5942	0.936337
Q8K012_TIS(1)DGTISAAK	WT_NT-WT_EE	-0.160714	0.196149	-0.819348	6	0.443908	0.93027
Q8K019_ELFDYS(1)PPLHK	WT_NT-WT_EE	0.266236	0.18686	1.42479	6	0.204093	0.93027
Q8K019_EVQS(1)PEQVK	WT_NT-WT_EE	3.65378	1.62193	2.25274	4	0.0873797	0.93027
Q8K019_IDIS(1)PSALR	WT_NT-WT_EE	-0.266973	0.339513	-0.786343	7	0.457455	0.93027
Q8K019_KAEGEPQEES(1)PLK	WT_NT-WT_EE	-0.780655	0.48017	-1.62579	7	0.148022	0.93027
Q8K070_DAS(1)PPEPASPTIGLDK	WT_NT-WT_EE	-0.0313899	0.424204	-0.0739971	6	0.943418	0.98474
Q8K070_LRDSASSAEDGEGS(1)DGPGGK	WT_NT-WT_EE	-0.135739	0.403056	-0.336775	6	0.747754	0.963353
Q8K070_VTDGCGS(1)PLHR	WT_NT-WT_EE	-0.321745	0.366408	-0.878105	4	0.429468	0.93027
Q8K0T0_GSVS(1)EDELIAAIK	WT_NT-WT_EE	-1.79807	0.758194	-2.37152	7	0.0494955	0.93027
Q8K0T0_REQDS(1)PPMKPGALDAIR	WT_NT-WT_EE	0.293605	0.292524	1.00369	6	0.354272	0.93027
Q8K0T0_SPPVAMETASTGMAAVPDALDHS(0.986)PS(0.005)S(0.005)T(0.005)LK	WT_NT-WT_EE	-1.11886	0.860491	-1.30025	5	0.25022	0.93027
Q8K0U4_ETAPTSTY(0.001)S(0.006)S(0.993)PAR	WT_NT-WT_EE	-0.494338	0.256444	-1.92767	6	0.102174	0.93027
Q8K0U4_LDLT(0.038)GS(0.952)GGT(0.01)AVPAR	WT_NT-WT_EE	0.0154942	0.14649	0.105769	6	0.919213	0.983036
Q8K124_S(0.03)S(0.947)S(0.023)LGDLLR	WT_NT-WT_EE	0.657577	0.103483	6.35445	4	0.00314294	0.904084
Q8K1A6_LANHDEGS(1)DDEEEETPKK	WT_NT-WT_EE	0.424927	0.522062	0.81394	4	0.461356	0.93027
Q8K1J5_EDGIDAVEVAADRPGS(1)PR	WT_NT-WT_EE	-0.160669	0.270948	-0.592987	6	0.574844	0.936337
Q8K1M6_SKPIPIMPAS(1)PQK	WT_NT-WT_EE	-0.083289	1.1296	-0.0737332	6	0.943619	0.98474
Q8K212_DT(0.007)T(0.947)S(0.046)PMELAALEK	WT_NT-WT_EE	-0.425468	0.313222	-1.35836	6	0.2232	0.93027
Q8K212_GS(0.001)GVAQS(0.999)PQQQPQQQPPQPQQPTPPK	WT_NT-WT_EE	-0.0393531	0.289776	-0.135805	7	0.895798	0.983036
Q8K221_HPS(0.001)HS(0.003)T(0.008)S(0.988)PS(0.001)GPGDEVAR	WT_NT-WT_EE	0.577568	2.09828	0.275258	6	0.792352	0.977336
Q8K298_AES(0.005)ADS(0.984)LGS(0.011)EDRDLLYSIDAYR	WT_NT-WT_EE	-1.5362	1.10243	-1.39347	4	0.235914	0.93027
Q8K2C9_WLDES(1)DAEMELR	WT_NT-WT_EE	-0.978135	1.24303	-0.786894	6	0.461286	0.93027
Q8K2F0_SES(1)PPPLSEPK	WT_NT-WT_EE	-0.0185233	0.157106	-0.117903	7	0.909456	0.983036
Q8K2F8_S(0.168)S(0.832)PQLDPLR	WT_NT-WT_EE	0.796704	0.118535	6.72123	5	0.0011046	0.904084
Q8K2F8_S(0.5)S(0.5)PQLDPLRK	WT_NT-WT_EE	0.807027	0.490762	1.64444	5	0.161007	0.93027
Q8K2F8_S(0.998)PT(0.002)MEQAVQTASAHLPAPAPVGR	WT_NT-WT_EE	-0.547097	0.612394	-0.893375	6	0.406061	0.93027
Q8K2K6_GTPSQS(1)PVVGR	WT_NT-WT_EE	-0.327411	0.606664	-0.53969	5	0.612569	0.937461
Q8K2L8_LSSLTAPVGEKS(1)PDSTSPSYSTR	WT_NT-WT_EE	-0.280969	0.404907	-0.69391	3	0.537643	0.936337
Q8K2P7_S(1)LTNSHLEK	WT_NT-WT_EE	1.54989	1.62319	0.954842	4	0.393729	0.93027
Q8K2Y9_GIITDS(1)FGR	WT_NT-WT_EE	-0.215773	0.199606	-1.081	6	0.321221	0.93027
Q8K394_KLSSNCSGVEGDVT(1)DEDEGAEMSQR	WT_NT-WT_EE	-0.1109	0.331189	-0.334853	5	0.751327	0.963353
Q8K394_S(1)LEAIPEK	WT_NT-WT_EE	0.0927581	0.241922	0.383421	7	0.712786	0.963353
Q8K3W3_GTVTGERQS(1)GDGQESTEPVENK	WT_NT-WT_EE	-0.653295	0.706648	-0.924498	3	0.423414	0.93027
Q8K3W3_RLEQTPVRDPS(1)PEPDAPLLGSPEK	WT_NT-WT_EE	0.304418	0.208407	1.46069	4	0.217892	0.93027
Q8K3X4_PAPEEGPPELNRQS(0.978)PNS(0.014)S(0.004)S(0.001)AAT(0.001)S(0.001)VAS(0.001)R	WT_NT-WT_EE	-0.399669	0.161057	-2.48154	4	0.0680987	0.93027
Q8K400_KLS(1)LPTDLKPDLDVK	WT_NT-WT_EE	-0.381048	0.701761	-0.542989	6	0.606704	0.936337
Q8K400_RRPVS(0.006)VS(0.975)PS(0.068)S(0.241)S(0.71)QEISENQYAVICSEK	WT_NT-WT_EE	-1.30997	1.13872	-1.15039	3	0.333365	0.93027
Q8K4G5_PGSSIPGS(0.938)PGHT(0.013)IY(0.048)AK	WT_NT-WT_EE	1.2622	1.06433	1.18591	3	0.321027	0.93027
Q8K4G5_S(0.995)S(0.005)GREEDEEELLR	WT_NT-WT_EE	-0.464289	0.390919	-1.18768	5	0.288297	0.93027
Q8K4G5_T(0.011)LS(0.989)PTPSAEGYQDVR	WT_NT-WT_EE	0.214562	0.285081	0.752633	6	0.480146	0.93027
Q8K4G5_TS(0.001)S(0.999)LPGYGK	WT_NT-WT_EE	0.107979	0.465885	0.231772	6	0.824417	0.981221
Q8K4I3_KAS(1)EEEYVIR	WT_NT-WT_EE	-0.475705	0.403055	-1.18025	6	0.282568	0.93027
Q8K4I3_MS(1)GFMYQGK	WT_NT-WT_EE	0.613944	0.165691	3.70537	5	0.0139216	0.93027
Q8K4I3_PSERPLS(1)PK	WT_NT-WT_EE	-0.791039	1.08827	-0.726878	6	0.494671	0.93027
Q8K4L3_RGS(1)LELGNPSAAHLGDELK	WT_NT-WT_EE	-0.156792	0.486803	-0.322086	4	0.763518	0.968999
Q8K4P8_S(0.02)T(0.1)S(0.876)DT(0.003)DLVTSDSR	WT_NT-WT_EE	0.00313667	0.274311	0.0114347	5	0.991319	0.997849
Q8K4Q0_ILDTSSLTQSAPAS(1)PTNK	WT_NT-WT_EE	0.527783	0.85702	0.615834	7	0.557489	0.936337
Q8K4R4_S(0.145)APS(0.844)S(0.011)APSTPLSTDAPEFLSIPK	WT_NT-WT_EE	-0.953085	0.740895	-1.2864	4	0.267712	0.93027
Q8K4R4_S(1)APETLTLPDPEK	WT_NT-WT_EE	-0.483753	0.11301	-4.28061	7	0.00365261	0.904084
Q8K4Z3_RGS(1)ETMAGAAVK	WT_NT-WT_EE	-1.06066	2.19098	-0.484102	6	0.645476	0.946502
Q8QZV4_RGSSAAAPPS(0.001)S(0.999)PPPGR	WT_NT-WT_EE	0.17762	0.204774	0.867399	7	0.414467	0.93027
Q8QZV4_RGSSAAAPPS(0.865)S(0.135)PPPGR	WT_NT-WT_EE	-0.0684847	1.7372	-0.0394225	4	0.970443	0.994709
Q8R0A5_EGKPEDEVEPEDEEKS(1)DEDEKPDK	WT_NT-WT_EE	-1.03387	1.02074	-1.01286	7	0.344848	0.93027
Q8R0A7_TVTMIS(1)PEDEQK	WT_NT-WT_EE	0.316206	0.221259	1.42912	7	0.196039	0.93027
Q8R0P4_ETGTEHS(1)PGVQPADVK	WT_NT-WT_EE	-0.0589973	0.323209	-0.182536	5	0.862332	0.983036
Q8R0S2_MQFS(1)FEGPEK	WT_NT-WT_EE	-0.278496	0.347017	-0.802543	6	0.452847	0.93027
Q8R0S2_NSWDS(1)PAFSNDVIR	WT_NT-WT_EE	0.808726	0.997356	0.81087	3	0.476797	0.93027
Q8R0S4_ATHTSSSTPMT(0.998)PLLGR	WT_NT-WT_EE	-0.0493132	0.252627	-0.195202	4	0.854749	0.983036
Q8R146_ALDVSAS(1)DEEMARPK	WT_NT-WT_EE	0.0267689	0.310032	0.0863424	6	0.934003	0.983368
Q8R1B4_FFTTGSDSESESS(0.002)LS(0.998)GEELVTK	WT_NT-WT_EE	-0.218735	0.312085	-0.700883	4	0.522004	0.935191
Q8R1B5_MIEEDT(1)EEEEDK	WT_NT-WT_EE	0.769791	0.304043	2.53185	3	0.0852857	0.93027
Q8R1F6_T(0.167)GS(0.832)QEGT(0.001)SMEGSRPAAPAEPGTLK	WT_NT-WT_EE	0.248388	0.529941	0.468709	3	0.671234	0.954816
Q8R1N0_APLVPHS(0.003)GS(0.997)IEK	WT_NT-WT_EE	0.176076	0.509474	0.345603	4	0.747051	0.963353
Q8R1Q8_DFQEYVEPGEDFPAS(1)PQRR	WT_NT-WT_EE	-0.721108	0.571161	-1.26253	7	0.247189	0.93027
Q8R1Q8_KPASVS(0.999)PTT(0.002)PT(0.093)S(0.837)PT(0.069)EGEAS	WT_NT-WT_EE	-0.444318	0.319822	-1.38927	6	0.214116	0.93027
Q8R1Q8_KPASVSPT(0.001)T(0.001)PT(0.996)S(0.002)PTEGEAS	WT_NT-WT_EE	0.139243	0.528967	0.263236	7	0.799949	0.977336
Q8R1Q8_KPASVSPT(0.005)T(0.964)PT(0.034)S(0.998)PTEGEAS	WT_NT-WT_EE	0.480439	1.24197	0.386837	6	0.712225	0.963353
Q8R1Q8_KPASVSPT(0.005)T(0.992)PT(0.01)S(0.987)PT(0.006)EGEAS	WT_NT-WT_EE	0.459377	0.530727	0.865563	6	0.419988	0.93027
Q8R1X6_KS(1)PEQESVSTAPQR	WT_NT-WT_EE	-0.755614	0.256358	-2.94749	3	0.0601458	0.93027
Q8R2R3_VASAESCHSEQQEPS(0.977)PT(0.023)AER	WT_NT-WT_EE	-0.808267	0.313709	-2.57649	5	0.049643	0.93027
Q8R311_AFLS(1)PPTLLEGPLR	WT_NT-WT_EE	0.0426772	0.561966	0.0759426	5	0.94241	0.98474
Q8R361_PLTAAPVEAS(1)PDRK	WT_NT-WT_EE	-0.559738	0.614376	-0.911067	7	0.392552	0.93027
Q8R3B7_AT(1)PPPSPLLSELLK	WT_NT-WT_EE	-0.755884	0.88175	-0.857254	5	0.430467	0.93027
Q8R3Q2_AAGAVEAVCTGHT(0.001)GKVS(0.999)PPPR	WT_NT-WT_EE	0.121559	0.354143	0.343249	6	0.743118	0.963353
Q8R3Q2_APLVASDSSSS(0.001)GGS(0.999)DSEDDEK	WT_NT-WT_EE	0.544685	0.514655	1.05835	5	0.338324	0.93027
Q8R3R5_VVITQS(1)PGK	WT_NT-WT_EE	-0.129592	0.244511	-0.530006	5	0.61879	0.937717
Q8R3V5_VPVTYLELLS(1)	WT_NT-WT_EE	-0.898931	1.09594	-0.820238	6	0.443438	0.93027
Q8R3Y8_NVAEALGHS(1)PK	WT_NT-WT_EE	-0.121777	0.243492	-0.500127	6	0.634796	0.94471
Q8R3Z5_ATHPPSS(0.001)T(0.999)PPNPLLNR	WT_NT-WT_EE	0.619168	0.350123	1.76843	5	0.137225	0.93027
Q8R464_GSYLTHEAS(1)GLDEQGEAR	WT_NT-WT_EE	-0.505174	0.760836	-0.663973	7	0.527964	0.936337
Q8R4E6_HS(0.003)APS(0.997)PPVS(1)VGS(1)EEHPHSVLK	WT_NT-WT_EE	-0.568719	0.879421	-0.646697	6	0.541761	0.936337
Q8R4E6_HSAPS(1)PPVS(0.012)VGS(0.988)EEHPHSVLK	WT_NT-WT_EE	-0.125452	0.246346	-0.509251	6	0.628757	0.942258
Q8R4E6_HSAPS(1)PPVS(1)VGS(1)EEHPHSVLK	WT_NT-WT_EE	0.593787	0.913486	0.650024	5	0.544356	0.936337
Q8R4H2_IT(0.054)S(0.946)PVLVGEENNVVHNQK	WT_NT-WT_EE	-0.417149	0.139943	-2.98084	5	0.03077	0.93027
Q8R4R6_GVLS(0.024)S(0.975)PS(0.001)LAFTTPIR	WT_NT-WT_EE	-0.363171	0.565846	-0.64182	6	0.544715	0.936337
Q8R516_RVS(1)ADGQPFQR	WT_NT-WT_EE	-0.158133	0.264822	-0.59713	6	0.57225	0.936337
Q8R554_RAAPGTGGPT(0.003)PGRS(0.997)PPAPAR	WT_NT-WT_EE	0.0681459	0.228978	0.297609	6	0.776038	0.971955
Q8R554_T(0.002)VNT(0.998)VESLAPGGADAPGPAEHK	WT_NT-WT_EE	0.132465	0.153383	0.863618	6	0.420975	0.93027
Q8R574_LGIAVIHGEAQDAESDLVDGRHS(1)PPMVR	WT_NT-WT_EE	-0.258466	0.736775	-0.350807	4	0.743429	0.963353
Q8R5A6_S(0.012)VS(0.047)ES(0.047)HT(0.892)PCPS(0.002)ESTGDTVPLQR	WT_NT-WT_EE	-0.0109273	0.361747	-0.0302069	4	0.977349	0.994709
Q8VBT0_KVEEEQEADEEDVS(1)EEEAEDREGASK	WT_NT-WT_EE	0.0584532	0.209667	0.27879	6	0.789765	0.977336
Q8VBW5_TADGRVS(1)PAGGTLDDKPK	WT_NT-WT_EE	0.300184	0.129396	2.31989	5	0.0680631	0.93027
Q8VBX6_PLPLS(1)PEEGYVSAK	WT_NT-WT_EE	-0.1699	0.0997159	-1.70384	5	0.149136	0.93027
Q8VBY2_S(1)FGNPFEPQAR	WT_NT-WT_EE	-0.0154318	0.23483	-0.0657148	6	0.94974	0.987462
Q8VBY2_SMS(1)APGSLLMK	WT_NT-WT_EE	0.648526	0.270973	2.39333	5	0.0621314	0.93027
Q8VCD6_TET(0.007)S(0.993)EDDLGDK	WT_NT-WT_EE	-0.260693	0.347923	-0.749283	6	0.482019	0.93027
Q8VCE2_GNAS(1)PVLDPSDLILTR	WT_NT-WT_EE	-0.714851	0.47502	-1.50488	6	0.183058	0.93027
Q8VCI5_AKPS(1)PEHAPTISAPDASGPQK	WT_NT-WT_EE	-0.78125	0.921192	-0.848087	7	0.424437	0.93027
Q8VD33_SFS(0.993)S(0.007)SADEHS	WT_NT-WT_EE	-0.190838	0.747432	-0.255325	4	0.811063	0.979176
Q8VD37_ECGLGQRAT(1)PPPPPPPTYR	WT_NT-WT_EE	0.188795	0.533025	0.354196	3	0.746625	0.963353
Q8VD37_EQVVT(0.02)PPAAS(0.978)DIPADS(0.002)PAPAPPGPTGSAGPPGPPGPR	WT_NT-WT_EE	-0.546604	0.500301	-1.09255	4	0.335981	0.93027
Q8VD37_EQVVT(0.994)PPAAS(0.006)DIPADSPAPAPPGPTGSAGPPGPPGPR	WT_NT-WT_EE	-0.350706	0.367906	-0.95325	3	0.410789	0.93027
Q8VD37_HVPS(1)PLNLEEVQKK	WT_NT-WT_EE	-0.234676	0.258407	-0.908163	6	0.398799	0.93027
Q8VD37_NLS(1)SEEVARPR	WT_NT-WT_EE	-1.40772	0.838628	-1.6786	7	0.137125	0.93027
Q8VD37_PFPTGT(1)PPPLPPK	WT_NT-WT_EE	0.284159	0.462643	0.614208	6	0.561629	0.936337
Q8VD37_PFS(1)PPIHS(0.012)S(0.494)S(0.494)PPPIAPLAR	WT_NT-WT_EE	0.341577	0.330747	1.03274	6	0.341544	0.93027
Q8VD37_PFSPPIHSS(0.001)S(0.999)PPPIAPLAR	WT_NT-WT_EE	0.978221	0.458172	2.13505	6	0.0766724	0.93027
Q8VD37_RST(1)PT(1)PELTSK	WT_NT-WT_EE	-0.584864	0.749779	-0.780049	7	0.460919	0.93027
Q8VD37_T(0.012)VVS(0.043)S(0.944)PGPGS(0.001)GSGTGTTSGASSPAR	WT_NT-WT_EE	0.536703	0.247808	2.1658	6	0.0734866	0.93027
Q8VD37_T(0.015)VPAT(0.955)PPRT(0.956)GS(0.073)PLTVATGNDQAATEAK	WT_NT-WT_EE	0.0880223	0.730467	0.120501	5	0.908778	0.983036
Q8VD37_T(0.681)VPAT(0.258)PPRT(0.128)GS(0.932)PLT(0.001)VATGNDQAATEAK	WT_NT-WT_EE	2.64062	1.31144	2.01352	4	0.114339	0.93027
Q8VD37_TVPAT(1)PPR	WT_NT-WT_EE	-0.0536972	0.424742	-0.126423	7	0.902952	0.983036
Q8VD37_VAEQTFIKDDYLETLS(0.001)S(0.999)PK	WT_NT-WT_EE	-0.125874	0.261498	-0.481357	7	0.644946	0.946502
Q8VD37_WVHFS(1)DAS(1)PEHVT(1)PELTPR	WT_NT-WT_EE	-1.1916	0.965199	-1.23456	5	0.271847	0.93027
Q8VD37_WVHFSDAS(1)PEHVT(1)PELTPR	WT_NT-WT_EE	-0.7627	1.2312	-0.619476	6	0.558377	0.936337
Q8VD37_YNS(1)PELDEEGYSIRPEEPGSTK	WT_NT-WT_EE	0.00737546	0.133752	0.0551428	5	0.95816	0.990128
Q8VD37_YNSPELDEEGYSIRPEEPGS(0.396)T(0.604)K	WT_NT-WT_EE	-0.316504	0.266999	-1.18541	4	0.301464	0.93027
Q8VDD5_GTGDCS(1)DEEVDGK	WT_NT-WT_EE	2.11139	1.75574	1.20256	6	0.274444	0.93027
Q8VDM4_TPVQSQQPS(0.001)AT(0.014)T(0.983)PS(0.001)GADEK	WT_NT-WT_EE	0.738449	0.357229	2.06716	7	0.0775417	0.93027
Q8VDN2_S(1)PDFTNENPLETR	WT_NT-WT_EE	-0.0653434	0.339777	-0.192312	7	0.852958	0.982979
Q8VDN2_YEPAAVS(1)EHGDK	WT_NT-WT_EE	0.240214	0.341488	0.703434	5	0.513182	0.93104
Q8VDN4_S(0.008)LS(0.992)APLHPEFEEVYR	WT_NT-WT_EE	-0.0462268	0.474192	-0.0974855	6	0.925516	0.983036
Q8VDP4_S(0.019)VAS(0.981)NQSEMEYSSLQDMPK	WT_NT-WT_EE	0.280584	0.170233	1.64824	3	0.197862	0.93027
Q8VDU5_MNIAS(0.976)PGT(0.024)VHK	WT_NT-WT_EE	0.242192	0.344794	0.702424	3	0.533012	0.936337
Q8VDY9_SVNEILGLAES(0.002)S(0.998)PK	WT_NT-WT_EE	-0.297099	0.615147	-0.482972	4	0.65436	0.949236
Q8VDZ4_GDS(1)LKEPTSIADSSR	WT_NT-WT_EE	0.106465	0.325328	0.327256	5	0.756732	0.965552
Q8VE19_GFSQYGVS(0.002)GS(0.998)PTK	WT_NT-WT_EE	0.278057	0.168455	1.65063	6	0.149905	0.93027
Q8VE33_TFTGEHVVALMPEAGS(1)PQHAR	WT_NT-WT_EE	0.957087	0.547573	1.74787	4	0.155402	0.93027
Q8VE52_AS(1)PVPEDHAEAAGAEQGGESTEGNAK	WT_NT-WT_EE	-0.621332	0.281182	-2.20971	5	0.0781325	0.93027
Q8VE52_DSAADQS(0.004)DS(0.996)PPEK	WT_NT-WT_EE	0.889385	0.353788	2.51389	5	0.0535728	0.93027
Q8VE52_EPGEEADKPS(1)PEPGSGDPK	WT_NT-WT_EE	0.110357	0.282387	0.390802	5	0.71204	0.963353
Q8VE88_AETSLGIPS(0.996)PT(0.003)EIS(0.001)AEVK	WT_NT-WT_EE	-1.07999	0.79361	-1.36085	5	0.231687	0.93027
Q8VED9_LDDGHLNNSLGS(1)PVQADVYFPR	WT_NT-WT_EE	-0.976627	1.19159	-0.819602	6	0.443774	0.93027
Q8VEL9_GHAGGQRPEPS(0.04)S(0.96)PDGPAPPTR	WT_NT-WT_EE	0.761433	0.37986	2.00451	4	0.11552	0.93027
Q8VEL9_QAS(1)PLGTPTPEADTTLLK	WT_NT-WT_EE	-0.253348	0.434018	-0.583727	4	0.590735	0.936337
Q8VEL9_RRGS(1)MPVPYK	WT_NT-WT_EE	-0.287878	0.408757	-0.704277	5	0.5127	0.93104
Q8VH51_DKS(1)PVREPIDNLTPEER	WT_NT-WT_EE	-0.431616	0.721522	-0.598202	7	0.568547	0.936337
Q8VH51_Y(0.003)RS(0.996)PY(0.001)SGPK	WT_NT-WT_EE	0.587982	0.338966	1.73463	3	0.181216	0.93027
Q8VHI6_LSQSVHHGASSEGS(0.011)LS(0.988)PDTR	WT_NT-WT_EE	-0.454224	0.351632	-1.29176	5	0.252924	0.93027
Q8VHR5_LTPSPDIIVLSDNEAS(0.113)S(0.887)PR	WT_NT-WT_EE	-0.314728	0.869459	-0.361981	3	0.741362	0.963353
Q8VHW2_AGGGAGGS(1)GGS(1)GPSAILR	WT_NT-WT_EE	0.644477	0.640547	1.00614	4	0.371275	0.93027
Q8VI36_T(0.002)GS(0.036)S(0.85)S(0.112)PPGGLSK	WT_NT-WT_EE	-0.0663461	0.684231	-0.0969645	3	0.928869	0.983036
Q91V14_EIQSITDESRGS(1)IR	WT_NT-WT_EE	-2.64128	0.964877	-2.73743	5	0.0409169	0.93027
Q91V14_NKGPS(1)PVSSEGIK	WT_NT-WT_EE	-1.28015	0.323602	-3.95593	5	0.0107867	0.93027
Q91V36_EREDES(1)EDESDILEESPCGR	WT_NT-WT_EE	-0.712796	0.397922	-1.7913	5	0.133243	0.93027
Q91V36_IFSNALPDDLRS(1)PIR	WT_NT-WT_EE	-0.0340386	0.438745	-0.0775818	6	0.940683	0.984496
Q91V36_YS(1)EVSFLELDK	WT_NT-WT_EE	0.616322	0.844081	0.73017	5	0.498046	0.93027
Q91V92_TAS(0.999)FS(0.001)ESR	WT_NT-WT_EE	0.161632	0.433976	0.372445	6	0.722363	0.963353
Q91VK4_AAASGPASASAPAAEILLT(1)PAR	WT_NT-WT_EE	0.416874	0.190926	2.18343	6	0.071721	0.93027
Q91VM5_DVYLS(1)PR	WT_NT-WT_EE	-0.0594977	0.371421	-0.160189	6	0.877989	0.983036
Q91VN4_LSES(1)VVNR	WT_NT-WT_EE	0.044868	0.256574	0.174873	4	0.869674	0.983036
Q91W39_MNT(0.004)APSRPS(0.992)PT(0.004)R	WT_NT-WT_EE	-0.439661	0.336511	-1.30653	4	0.261431	0.93027
Q91W92_RSDS(1)LLSFR	WT_NT-WT_EE	0.287145	0.266642	1.07689	6	0.32291	0.93027
Q91WG5_IYAS(0.001)S(0.148)S(0.851)PPDTGQR	WT_NT-WT_EE	0.473358	0.172012	2.75188	4	0.0512752	0.93027
Q91WG7_EGASSSEPNVSDYNS(1)DNAAK	WT_NT-WT_EE	0.103331	0.304215	0.339666	5	0.747911	0.963353
Q91WK0_RGS(1)GDTSSLIDPDTSLSELR	WT_NT-WT_EE	-0.549875	0.466038	-1.17989	6	0.282699	0.93027
Q91XM9_AIS(1)LEGEPR	WT_NT-WT_EE	-0.381263	0.432529	-0.881473	7	0.407308	0.93027
Q91XM9_GPELVHVS(1)EK	WT_NT-WT_EE	-0.0438253	0.425525	-0.102991	6	0.921326	0.983036
Q91XM9_HYS(1)PVECDK	WT_NT-WT_EE	3.58167	1.45925	2.45446	6	0.0494905	0.93027
Q91XM9_YQDEDGPHDHS(1)LPR	WT_NT-WT_EE	0.048664	0.521997	0.0932266	6	0.928759	0.983036
Q91XV3_AEGAGT(0.007)EEEGT(0.993)PKES(1)EPQAAADATEVK	WT_NT-WT_EE	-0.55382	0.764602	-0.724325	7	0.492359	0.93027
Q91XV3_AGEAS(1)AESTGAADGAAPEEGEAK	WT_NT-WT_EE	1.74885	0.906479	1.92928	6	0.101946	0.93027
Q91XV3_AGEASAES(0.993)T(0.007)GAADGAAPEEGEAK	WT_NT-WT_EE	-1.44631	0.953689	-1.51654	6	0.18017	0.93027
Q91XV3_APAPAAPAAAEPQAEAPAAAAS(0.043)S(0.94)EQS(0.017)VAVK	WT_NT-WT_EE	-0.0657904	0.242864	-0.270894	3	0.804042	0.979176
Q91XV3_KAEGAGT(1)EEEGT(1)PK	WT_NT-WT_EE	0.0785563	0.960274	0.0818061	7	0.937091	0.98342
Q91XV3_KAEGAGT(1)EEEGT(1)PKES(0.998)EPQAAADAT(0.002)EVK	WT_NT-WT_EE	0.889641	1.39187	0.639172	6	0.546323	0.936337
Q91XV3_S(1)EGAAEEQPEPAPAPEQEAAAPGPAAGGEAPK	WT_NT-WT_EE	-0.452802	0.726044	-0.623657	7	0.552625	0.936337
Q91XV3_SDAAPAAS(0.111)DS(0.242)KPS(0.905)S(0.742)AEPAPSSK	WT_NT-WT_EE	-0.192567	0.459575	-0.41901	5	0.6926	0.957578
Q91XV3_SDAAPAAS(1)DSKPSSAEPAPSSK	WT_NT-WT_EE	0.932066	1.15476	0.80715	7	0.446135	0.93027
Q91Y86_TAGT(0.019)S(0.952)FMMT(0.029)PYVVTR	WT_NT-WT_EE	0.182706	0.59081	0.309246	4	0.772573	0.970799
Q91Y86_TAGTSFMMT(1)PYVVTR	WT_NT-WT_EE	-0.45973	0.488651	-0.940815	6	0.383116	0.93027
Q91YM2_AGS(1)PLCNSNLQDSEEDVEPPSYHLFR	WT_NT-WT_EE	-0.901698	0.366653	-2.45927	4	0.0697463	0.93027
Q91YM2_PRNEEENIY(0.999)S(0.001)VPHDSTQGK	WT_NT-WT_EE	-0.0793971	0.432629	-0.183522	5	0.861598	0.983036
Q91YM2_TSFSVGS(1)DDELGPIRK	WT_NT-WT_EE	0.366327	0.327032	1.12016	6	0.305472	0.93027
Q91Z67_ELEGPIYS(1)R	WT_NT-WT_EE	0.129053	0.164053	0.786651	5	0.467115	0.93027
Q91Z67_STVS(1)ETFMSK	WT_NT-WT_EE	0.678442	0.430407	1.57628	5	0.175784	0.93027
Q91Z67_TSPVVAPTSEPS(0.169)S(0.827)PLHT(0.003)QLLK	WT_NT-WT_EE	0.52924	0.595897	0.88814	5	0.415142	0.93027
Q91ZU6_LLDPEDVDVS(0.002)S(0.998)PDEK	WT_NT-WT_EE	-0.296461	0.323351	-0.91684	5	0.401286	0.93027
Q91ZU6_SLS(1)GTLTELDDK	WT_NT-WT_EE	-0.339282	0.53328	-0.636218	4	0.559217	0.936337
Q91ZV8_VY(0.001)T(0.022)AEAAS(0.071)FS(0.906)DMMDVVYVAQMIQK	WT_NT-WT_EE	-0.648872	1.48172	-0.437919	5	0.679717	0.95676
Q91ZW3_GGPEGGAAPAAPCAAGSGPADTEMEEVFDHGS(1)PGK	WT_NT-WT_EE	-0.815775	0.530679	-1.53723	6	0.175151	0.93027
Q91ZX7_MLT(0.082)PPLLLLLPLLS(0.918)ALVS(0.083)GAT(0.909)MDAPKT(0.257)CS(0.751)PK	WT_NT-WT_EE	-0.550478	1.00647	-0.546942	4	0.6135	0.937461
Q91ZX7_MLT(0.246)PPLLLLLPLLS(0.753)ALVS(0.08)GAT(0.852)MDAPKT(0.297)CS(0.771)PK	WT_NT-WT_EE	-0.550478	1.00647	-0.546942	4	0.6135	0.937461
Q920B0_S(0.965)GS(0.977)LES(0.057)QS(0.001)HLLSEMDSDK	WT_NT-WT_EE	0.261988	0.218565	1.19867	3	0.316708	0.93027
Q920I9_LPPHS(0.859)T(0.141)IRR	WT_NT-WT_EE	1.90005	0.55571	3.41913	4	0.0268015	0.93027
Q920I9_TYQVPPVQPAS(0.995)PGS(0.005)HNALK	WT_NT-WT_EE	1.14281	1.11942	1.02089	7	0.341285	0.93027
Q920Q8_S(0.019)LS(0.981)FEMQPDELLEK	WT_NT-WT_EE	-0.617705	0.586812	-1.05265	4	0.35189	0.93027
Q920R0_DS(1)PEILSR	WT_NT-WT_EE	0.0959237	0.22773	0.421216	6	0.68827	0.957261
Q921C1_DTTDELS(1)VVEAK	WT_NT-WT_EE	0.554774	0.239467	2.31671	5	0.0683335	0.93027
Q921F2_LPNSKQS(1)PDEPLR	WT_NT-WT_EE	-0.0348849	0.11173	-0.312225	6	0.765435	0.968999
Q921Q7_ALPLS(1)PAQELQR	WT_NT-WT_EE	-0.00572106	0.186652	-0.0306509	5	0.976734	0.994709
Q922J3_T(0.18)AS(0.819)PLS(0.001)TAAATMVSSSPATPSNIPHK	WT_NT-WT_EE	0.603726	0.180331	3.34788	3	0.0441284	0.93027
Q922J3_TASESISNLSEAGS(1)VK	WT_NT-WT_EE	-0.0843579	0.534537	-0.157815	5	0.880778	0.983036
Q922M7_S(1)PPLSPVGTTPVK	WT_NT-WT_EE	0.554822	0.444353	1.24861	4	0.279898	0.93027
Q922S4_RPEAVQNT(0.002)S(0.998)VDASEDQK	WT_NT-WT_EE	-0.653971	0.576255	-1.13486	4	0.319825	0.93027
Q922U1_GDDDEES(1)DEEAVKK	WT_NT-WT_EE	0.170363	0.188462	0.903964	4	0.417134	0.93027
Q923D5_GATAVPQRRS(0.069)EDDS(0.931)AVPVAK	WT_NT-WT_EE	-0.0104276	0.392758	-0.0265497	6	0.97968	0.995042
Q924A2_T(0.002)QS(0.996)LS(0.002)ALPK	WT_NT-WT_EE	0.0613331	0.168019	0.365036	4	0.733566	0.963353
Q924K8_HAELS(0.993)GS(0.007)PLK	WT_NT-WT_EE	0.156746	0.228302	0.686575	4	0.530082	0.936337
Q925T6_RQS(1)IPEEFK	WT_NT-WT_EE	0.0518502	0.392379	0.132143	6	0.899191	0.983036
Q925T6_SNT(1)LPSDVGR	WT_NT-WT_EE	-0.165249	0.394133	-0.419271	6	0.689614	0.957261
Q93092_TIVMGAS(1)FR	WT_NT-WT_EE	0.210887	0.181076	1.16463	6	0.288376	0.93027
Q99104_AIS(1)PTSATSSGR	WT_NT-WT_EE	0.147827	0.169817	0.870509	7	0.412877	0.93027
Q99J09_KDT(1)PPPLVPPAAR	WT_NT-WT_EE	0.00478416	0.336419	0.0142209	6	0.989115	0.996506
Q99J36_ATTAQQS(1)PQPVAGK	WT_NT-WT_EE	0.0675679	0.309706	0.218168	7	0.833522	0.98195
Q99J36_DQQPS(1)GS(1)EGEDDDAEAALKK	WT_NT-WT_EE	-0.476597	0.388007	-1.22832	6	0.265318	0.93027
Q99J45_S(0.998)EGES(0.002)QT(0.027)VVS(0.137)S(0.235)GS(0.601)DPK	WT_NT-WT_EE	-0.167258	0.224174	-0.746105	4	0.497065	0.93027
Q99JF8_EDT(1)DQEEKAS(1)NEDVTK	WT_NT-WT_EE	-0.282999	0.676331	-0.418432	5	0.692996	0.957578
Q99JF8_EDTDQEEKAS(1)NEDVTK	WT_NT-WT_EE	-1.27155	0.64665	-1.96637	7	0.0899709	0.93027
Q99JF8_PGVTST(0.918)S(0.082)DSEDEDDQEGEK	WT_NT-WT_EE	1.03275	1.8187	0.567854	4	0.600491	0.936337
Q99JG2_PRES(1)PPLLPLGT(1)PC	WT_NT-WT_EE	-0.750188	0.639727	-1.17267	7	0.279285	0.93027
Q99JP6_SQS(1)ADTPGPTER	WT_NT-WT_EE	1.32591	0.978982	1.35438	6	0.224396	0.93027
Q99JP7_LPSSSSEMGSQDGS(1)PLR	WT_NT-WT_EE	-0.0891442	0.516174	-0.172702	4	0.871272	0.983036
Q99JX3_ADASSLTVDVT(0.002)S(0.998)PASK	WT_NT-WT_EE	-0.436945	0.386568	-1.13032	6	0.301491	0.93027
Q99K01_VQGTGVT(1)PPPTPLGTR	WT_NT-WT_EE	-0.222732	0.324537	-0.686307	7	0.514602	0.93104
Q99KG3_GLVAAYSGES(0.001)DS(0.999)EEEQER	WT_NT-WT_EE	-0.0668644	0.288691	-0.231612	3	0.831738	0.98195
Q99KH8_AHS(1)PVQSGLPGMQNLK	WT_NT-WT_EE	0.792485	0.178018	4.45171	6	0.00432122	0.904084
Q99KX1_LAIQGPEDS(0.998)PS(0.002)R	WT_NT-WT_EE	0.0693056	0.359183	0.192954	7	0.852474	0.982979
Q99KY4_EPETGLDNT(0.004)S(0.996)PK	WT_NT-WT_EE	0.0628593	0.694998	0.0904452	3	0.933634	0.983368
Q99L02_DLFSLDSEGPSPT(0.001)S(0.999)PPLR	WT_NT-WT_EE	-0.0810581	0.35723	-0.226907	5	0.829481	0.981221
Q99L43_EDAPPEDKES(1)ESEAK	WT_NT-WT_EE	1.68513	1.6357	1.03022	6	0.342633	0.93027
Q99L43_ESESEAKLDGETAS(1)DSESR	WT_NT-WT_EE	2.74806	1.4749	1.86322	6	0.111725	0.93027
Q99L43_VVREDAPPEDKES(0.08)ES(0.92)EAK	WT_NT-WT_EE	-0.627523	1.0557	-0.594415	5	0.578109	0.936337
Q99L45_S(1)GDEMIFDPTMSK	WT_NT-WT_EE	-0.692702	0.681292	-1.01675	3	0.384135	0.93027
Q99LD4_EGS(1)QGELTPANSQSR	WT_NT-WT_EE	0.303825	0.158789	1.91339	5	0.113891	0.93027
Q99LG1_IQQQAGTVPHS(0.002)QEEDS(0.995)QEEEEDVS(0.002)S(0.002)R	WT_NT-WT_EE	-0.462269	0.410756	-1.12541	6	0.303408	0.93027
Q99LH9_GLS(0.606)DHAS(0.394)LDGQELGAQSR	WT_NT-WT_EE	0.238459	0.610877	0.390355	4	0.71617	0.963353
Q99M51_RKPS(0.983)VPDT(0.016)AS(0.001)PADDSFVDPGER	WT_NT-WT_EE	0.675623	0.235661	2.86693	5	0.0351206	0.93027
Q99MR1_IS(0.384)S(0.616)PPGPPGDLEDEEGLK	WT_NT-WT_EE	-0.166024	0.350979	-0.473032	5	0.65612	0.949526
Q99MR1_IS(0.777)S(0.223)PPGPPGDLEDEEGLK	WT_NT-WT_EE	-0.254176	0.309452	-0.821374	6	0.442839	0.93027
Q99N28_GSDDAPDADT(0.99)AIINAEGGQS(0.009)GGDDKK	WT_NT-WT_EE	0.0912816	0.467171	0.195392	3	0.857571	0.983036
Q99NB9_TMIIS(1)PERLDPFADGGK	WT_NT-WT_EE	-0.541195	0.492194	-1.09955	3	0.351849	0.93027
Q99NE5_ASQS(0.007)S(0.993)LESSSGPPCIR	WT_NT-WT_EE	0.105047	0.696543	0.150812	5	0.88602	0.983036
Q99NE5_GRS(1)QDYPDRLEK	WT_NT-WT_EE	-0.0628007	0.746935	-0.0840779	6	0.93573	0.98342
Q99NE5_LQTHDESSLPLPQPS(1)PFMPR	WT_NT-WT_EE	-0.524976	0.541437	-0.969596	6	0.369693	0.93027
Q99NE5_MERPSISVIS(1)PTSPGALK	WT_NT-WT_EE	0.266927	0.186656	1.43005	6	0.202646	0.93027
Q99NE5_S(1)LDEIHPTR	WT_NT-WT_EE	-0.548807	0.537971	-1.02014	6	0.347019	0.93027
Q99NE5_SASTNCLRPDTSLHS(1)PER	WT_NT-WT_EE	-0.810148	0.41985	-1.92961	3	0.149223	0.93027
Q99NF2_MYS(1)VDGVSDDVPIR	WT_NT-WT_EE	-0.50517	0.322413	-1.56684	6	0.168195	0.93027
Q99NF2_SWS(0.996)DPT(0.004)PMK	WT_NT-WT_EE	0.991176	0.621445	1.59495	3	0.208988	0.93027
Q99P31_LLQTCFS(0.011)S(0.988)PT(0.001)DDSMDR	WT_NT-WT_EE	-0.157935	0.377861	-0.417972	6	0.690514	0.957261
Q99P72_EAEEKLPS(1)DTEK	WT_NT-WT_EE	-0.247451	0.268074	-0.923071	5	0.398327	0.93027
Q99P72_LPEDDEPPARPPAPAGAS(1)PLAEPAAPPSTPAAPK	WT_NT-WT_EE	-0.444811	0.535382	-0.83083	7	0.43349	0.93027
Q99P72_LSAS(1)PQEVGK	WT_NT-WT_EE	0.292468	0.710765	0.411483	3	0.708349	0.963353
Q99P72_LSTEPS(1)PEFSNYSEIAK	WT_NT-WT_EE	-0.66098	0.294816	-2.24201	7	0.0599002	0.93027
Q99P72_MEDIDQSSLVSSSADS(1)PPRPPPAFK	WT_NT-WT_EE	-1.45422	1.01443	-1.43355	6	0.201689	0.93027
Q99P72_RRGS(0.01)GS(0.031)VDET(0.959)LFALPAASEPVIPSSAEK	WT_NT-WT_EE	-4.08465	2.58625	-1.57937	5	0.175086	0.93027
Q99P72_RRGS(0.959)GS(0.959)VDET(0.082)LFALPAASEPVIPSSAEK	WT_NT-WT_EE	-0.587265	0.701638	-0.836991	5	0.440755	0.93027
Q99P72_VVKEDGVMS(1)PEK	WT_NT-WT_EE	-0.260141	0.287973	-0.903353	6	0.40115	0.93027
Q99PI5_LPAYLATS(0.999)PIPT(0.001)EDQFFK	WT_NT-WT_EE	-0.671165	0.881755	-0.761169	5	0.480893	0.93027
Q99PT1_AEQEPTAEQLAQIAAENEEDEHS(0.992)VNY(0.008)KPPAQK	WT_NT-WT_EE	-0.936886	0.850325	-1.1018	5	0.320739	0.93027
Q99PT1_S(1)IQEIQELDKDDESLRK	WT_NT-WT_EE	-0.48676	0.394366	-1.23429	4	0.284654	0.93027
Q99PU8_GGS(1)FEMTDDDSAIR	WT_NT-WT_EE	0.0470064	0.402594	0.116759	4	0.912679	0.983036
Q9CPQ3_AAAVAAAGAGEPLS(1)PEELLPK	WT_NT-WT_EE	-1.98294	1.21245	-1.63549	7	0.145961	0.93027
Q9CPS8_LHESEEAFIPDDS(0.023)S(0.092)QY(0.204)RT(0.699)PS(0.982)PGEQQQVQEVK	WT_NT-WT_EE	-1.23338	0.495534	-2.489	4	0.0675568	0.93027
Q9CQP2_FAMNPFYEPNS(1)PIR	WT_NT-WT_EE	0.162417	0.523018	0.310539	6	0.766656	0.968999
Q9CQS8_PGPTPSGTNVGSS(0.001)GRS(0.998)PSK	WT_NT-WT_EE	-0.200058	0.638735	-0.31321	4	0.769773	0.968999
Q9CR25_PALPLPVGS(0.981)PS(0.015)S(0.004)QPESLER	WT_NT-WT_EE	0.532796	0.272075	1.95827	3	0.145097	0.93027
Q9CR29_AALLAQYADVT(1)DEEDEADKK	WT_NT-WT_EE	-0.813358	0.680849	-1.19462	4	0.298227	0.93027
Q9CR73_GGGERYNIPDPQS(1)R	WT_NT-WT_EE	0.726911	2.87762	0.252608	5	0.810627	0.979176
Q9CR86_DRS(1)PS(1)PLRGNVVPS(0.998)PLPT(0.002)R	WT_NT-WT_EE	0.0748239	0.572761	0.130637	5	0.901156	0.983036
Q9CR86_GNVVPS(1)PLPTR	WT_NT-WT_EE	-0.347531	0.214371	-1.62117	7	0.149012	0.93027
Q9CR86_TFS(1)ATVR	WT_NT-WT_EE	-0.522861	0.29986	-1.74368	7	0.124737	0.93027
Q9CSU0_LSMEDS(0.044)KS(0.956)PPPK	WT_NT-WT_EE	-0.164365	0.25263	-0.650616	4	0.550776	0.936337
Q9CT10_RSAGS(0.001)SSPEAGEDS(0.999)DHEDGNYCPPVK	WT_NT-WT_EE	-0.197577	0.438047	-0.451039	3	0.682568	0.95676
Q9CT10_S(0.001)PS(0.999)ESAEETHTLEEK	WT_NT-WT_EE	-0.0452842	0.282926	-0.160056	4	0.880594	0.983036
Q9CT10_S(0.993)PS(0.007)ESAEETHTLEEK	WT_NT-WT_EE	0.122089	0.268246	0.45514	5	0.66809	0.95417
Q9CW07_S(0.019)FS(0.981)LPADPILQAAK	WT_NT-WT_EE	0.347338	0.621797	0.558603	5	0.600523	0.936337
Q9CW46_AADVSVTHRPPLS(1)PEAEAEAETPETVDR	WT_NT-WT_EE	-0.0910609	0.34103	-0.267017	6	0.798396	0.977336
Q9CWE0_AS(0.003)S(0.997)FADMMGILK	WT_NT-WT_EE	0.21187	0.365547	0.579598	6	0.583277	0.936337
Q9CWU4_LLPEGEETVES(1)DDDKDER	WT_NT-WT_EE	0.458603	0.147684	3.1053	6	0.0209741	0.93027
Q9CWZ7_KKS(1)PAT(1)PQAKPDGAAGMAAEEEEDEYSGGLC	WT_NT-WT_EE	-1.36258	0.946504	-1.43959	7	0.193163	0.93027
Q9CY58_DELTES(1)PK	WT_NT-WT_EE	0.803599	0.741084	1.08436	6	0.319844	0.93027
Q9CY58_S(0.004)KS(0.995)EEAHAEDSVMDHHFR	WT_NT-WT_EE	0.825185	1.12667	0.732413	4	0.504521	0.93027
Q9CYI0_ELES(1)SEEGGSAEER	WT_NT-WT_EE	-0.43398	0.362462	-1.19731	5	0.284847	0.93027
Q9CYR6_ELLLEIGES(1)VNLGVVQTAYANGSSTR	WT_NT-WT_EE	0.118527	0.350567	0.338102	4	0.752287	0.963353
Q9CYT6_AQGQIRS(1)PTK	WT_NT-WT_EE	0.416011	0.519567	0.800688	6	0.453841	0.93027
Q9CYZ2_MDSASQDINLNS(1)PNK	WT_NT-WT_EE	-0.965488	0.350002	-2.75852	7	0.0281559	0.93027
Q9CZ00_TPVAEEEEEVGIPIPAPGFLQVT(1)ER	WT_NT-WT_EE	0.413503	0.141112	2.93031	5	0.0326209	0.93027
Q9CZ44_RRHS(1)GQDVHVVLK	WT_NT-WT_EE	-0.412363	0.640109	-0.644207	5	0.547825	0.936337
Q9CZ44_S(1)PNELVDDLFK	WT_NT-WT_EE	-1.3921	0.964177	-1.44382	6	0.198902	0.93027
Q9CZC8_AVIES(1)DEEQGR	WT_NT-WT_EE	0.0325668	0.341401	0.0953914	5	0.927709	0.983036
Q9CZH7_VAEPEES(1)EAEEPAAEGR	WT_NT-WT_EE	-0.196995	0.217167	-0.907116	4	0.415651	0.93027
Q9CZV8_VHAYFAPVT(1)PPPSVGGSR	WT_NT-WT_EE	0.445261	0.322054	1.38257	4	0.238975	0.93027
Q9CZW5_AS(1)PALGSGHHDGSGDSLEMSSLDR	WT_NT-WT_EE	-0.230356	0.906608	-0.254086	7	0.806731	0.979176
Q9D032_NS(1)PNNISGISNPPGTPR	WT_NT-WT_EE	0.244904	0.630856	0.388209	3	0.72377	0.963353
Q9D0J8_S(1)VEAAAELSAK	WT_NT-WT_EE	0.000862164	0.404738	0.00213018	4	0.998402	0.999886
Q9D0L7_S(1)AEDLTDGSYDDILNAEQLK	WT_NT-WT_EE	-0.835594	0.867332	-0.963407	5	0.37959	0.93027
Q9D0L8_ASVASDPES(1)PPGGNEPAAASGQR	WT_NT-WT_EE	0.137617	0.484423	0.284084	6	0.785895	0.976328
Q9D0L8_EFGEDLVEQNSSYVQDS(0.998)PS(0.002)K	WT_NT-WT_EE	-0.488162	0.429035	-1.13781	4	0.318726	0.93027
Q9D0L8_GDVS(1)EDEPSLGR	WT_NT-WT_EE	-0.323241	0.368667	-0.876783	4	0.430106	0.93027
Q9D0V7_KLS(1)GDQITLPTTVDYSSVPK	WT_NT-WT_EE	-0.0856236	0.600482	-0.142591	6	0.891281	0.983036
Q9D1C2_PLFGSIFS(1)PK	WT_NT-WT_EE	-0.497237	0.683627	-0.727351	5	0.499627	0.93027
Q9D1E6_YEIS(1)PEAYER	WT_NT-WT_EE	-0.386379	0.21752	-1.77629	7	0.118938	0.93027
Q9D1F4_AATATRPPGPPPAPQPPS(1)PAPS(1)PPPRPALAR	WT_NT-WT_EE	0.627476	0.213633	2.93717	4	0.0425087	0.93027
Q9D1L0_RAPAAQPPAAAAPSAVGS(1)PAAAPR	WT_NT-WT_EE	0.152426	0.161945	0.941222	6	0.382924	0.93027
Q9D1N4_LLLPT(1)LS(0.997)S(0.989)LAFLPT(0.014)VS(0.228)IAT(0.771)KR	WT_NT-WT_EE	1.06845	0.605875	1.76349	5	0.138101	0.93027
Q9D1T0_S(1)DAGISSADAPR	WT_NT-WT_EE	0.300821	0.467597	0.643334	6	0.543796	0.936337
Q9D1T0_SDAGIS(0.111)S(0.889)ADAPRK	WT_NT-WT_EE	0.514496	0.463648	1.10967	4	0.329357	0.93027
Q9D219_AVT(1)PVSQGSNSSSADPK	WT_NT-WT_EE	-0.368089	0.131016	-2.8095	5	0.0375702	0.93027
Q9D219_IPVEGPLS(0.998)PS(0.002)R	WT_NT-WT_EE	0.0648648	0.192339	0.337241	5	0.749631	0.963353
Q9D219_PLDRES(1)PGVENK	WT_NT-WT_EE	-0.0599598	0.294988	-0.203262	6	0.845649	0.982236
Q9D2P8_HQPAAS(1)PVVVR	WT_NT-WT_EE	-0.361478	0.632581	-0.571433	7	0.585578	0.936337
Q9D2P8_S(1)PLMPAK	WT_NT-WT_EE	0.620715	0.509586	1.21808	3	0.310254	0.93027
Q9D394_ELDDISLT(1)PDPEPTHEDPNYLMANER	WT_NT-WT_EE	-0.708447	0.372017	-1.90434	5	0.11522	0.93027
Q9D394_SALT(1)PPTDMPTPTTDK	WT_NT-WT_EE	0.0835326	0.560976	0.148906	7	0.885827	0.983036
Q9D3A9_RFVQWQS(0.001)S(0.999)I	WT_NT-WT_EE	-0.415275	0.851561	-0.487663	5	0.646418	0.946502
Q9D415_AMGDEDS(1)GDS(1)DTSPKPSPK	WT_NT-WT_EE	-0.219126	0.578159	-0.379007	4	0.723943	0.963353
Q9D415_AMGDEDSGDSDT(0.012)S(0.988)PKPSPK	WT_NT-WT_EE	0.108884	0.368861	0.29519	5	0.779713	0.974429
Q9D415_GCS(1)QDDECVSLR	WT_NT-WT_EE	-0.811939	0.353238	-2.29856	6	0.0612214	0.93027
Q9D415_S(1)LDSLDPAGLLTSPK	WT_NT-WT_EE	-0.774552	0.546001	-1.41859	6	0.205811	0.93027
Q9D415_SLDSLDPAGLLT(0.003)S(0.997)PK	WT_NT-WT_EE	-0.229127	0.64934	-0.352862	5	0.73858	0.963353
Q9D4C9_RSQS(1)VVEAGTLK	WT_NT-WT_EE	-0.272719	0.287563	-0.94838	6	0.379552	0.93027
Q9D5V6_T(1)PPVVIK	WT_NT-WT_EE	0.365932	0.313805	1.16611	4	0.308356	0.93027
Q9D6F9_INVYYNEAT(1)GGNYVPR	WT_NT-WT_EE	-0.123378	0.587302	-0.210076	4	0.843875	0.982236
Q9D6W8_T(0.003)LS(0.997)GEEEAESVGVSSR	WT_NT-WT_EE	-0.345955	0.281127	-1.2306	5	0.273202	0.93027
Q9D6Z1_EELAS(1)DLEEMATSSAK	WT_NT-WT_EE	-0.571457	0.946204	-0.603947	5	0.572231	0.936337
Q9D6Z1_EEVAS(1)EPEEAASPTTPK	WT_NT-WT_EE	0.0631048	0.618866	0.101968	7	0.921641	0.983036
Q9D6Z1_S(0.585)S(0.585)PKEEVAS(0.83)EPEEAAS(1)PTTPKK	WT_NT-WT_EE	0.684117	0.756862	0.903886	6	0.400889	0.93027
Q9D787_QDIITLQDPT(1)NLDK	WT_NT-WT_EE	-0.315557	0.24621	-1.28166	4	0.269212	0.93027
Q9D7P6_RAAS(1)ALLLR	WT_NT-WT_EE	0.517448	0.221915	2.33174	6	0.0585016	0.93027
Q9D7V2_AHRPSAPS(1)PPPR	WT_NT-WT_EE	0.507546	2.10427	0.241198	6	0.817433	0.981221
Q9D898_AFHAALRNS(1)PINTK	WT_NT-WT_EE	-0.776578	0.898821	-0.863996	7	0.416211	0.93027
Q9D8S9_LEQALS(1)PEVLELR	WT_NT-WT_EE	-0.572553	0.816766	-0.701001	3	0.533784	0.936337
Q9D8Y0_ADLNQGIGEPQS(0.001)PS(0.999)RR	WT_NT-WT_EE	-1.27322	1.17009	-1.08814	3	0.356139	0.93027
Q9D8Y0_RADLNQGIGEPQS(1)PSRR	WT_NT-WT_EE	-1.32439	0.919282	-1.44067	5	0.209233	0.93027
Q9DB52_HGLLLPAS(1)PVR	WT_NT-WT_EE	0.0848383	0.361577	0.234634	5	0.823798	0.981221
Q9DB52_RIDFIPVS(0.001)PAPS(0.992)PT(0.007)R	WT_NT-WT_EE	-0.24224	0.449469	-0.538946	5	0.613045	0.937461
Q9DBC3_ASATSLS(0.007)GS(0.927)DS(0.066)ETEGK	WT_NT-WT_EE	0.313128	0.182567	1.71514	3	0.184828	0.93027
Q9DBC7_T(0.01)DS(0.99)REDEISPPPPNPVVK	WT_NT-WT_EE	0.372629	0.534742	0.696838	6	0.511984	0.93104
Q9DBC7_T(0.903)DS(0.929)REDEIS(0.168)PPPPNPVVK	WT_NT-WT_EE	-0.038723	0.606227	-0.0638754	4	0.952134	0.987462
Q9DBC7_TDSREDEIS(1)PPPPNPVVK	WT_NT-WT_EE	0.674294	0.826568	0.815775	7	0.441499	0.93027
Q9DBD5_AAAVLSGAS(0.004)AGS(0.995)PAGAPGGPGGLSAVGSGPR	WT_NT-WT_EE	0.289116	0.468143	0.617582	6	0.559545	0.936337
Q9DBN4_HPASAQSTPSSTPHAS(1)PK	WT_NT-WT_EE	1.77173	1.72794	1.02534	6	0.34475	0.93027
Q9DBS2_DT(0.002)VDS(0.997)AGT(0.001)SPTAVLAAGEDAGAGRPGAGTPLR	WT_NT-WT_EE	-0.252561	0.370131	-0.682355	6	0.520473	0.934893
Q9DBS2_DT(0.007)VDS(0.993)AGT(0.014)S(0.947)PT(0.039)AVLAAGEDAGAGRPGAGTPLR	WT_NT-WT_EE	-1.38008	0.679042	-2.03239	6	0.0883712	0.93027
Q9DBS2_DTVDSAGT(0.045)S(0.789)PT(0.166)AVLAAGEDAGAGRPGAGT(1)PLR	WT_NT-WT_EE	1.07305	0.745007	1.44033	6	0.199845	0.93027
Q9DC11_GS(1)GHPAYAEVEPVGEK	WT_NT-WT_EE	0.0013011	0.220478	0.00590125	6	0.995483	0.998802
Q9DCB1_VEEAQRTES(1)IEK	WT_NT-WT_EE	-0.342885	0.375828	-0.912345	5	0.403432	0.93027
Q9DCB4_SES(1)LDEEEK	WT_NT-WT_EE	0.944813	0.936593	1.00878	6	0.352018	0.93027
Q9DCB4_T(0.012)AS(0.988)FGGITVLTR	WT_NT-WT_EE	-0.795778	0.357962	-2.22308	5	0.0768302	0.93027
Q9DCC8_IVSAQS(1)LAEDDVE	WT_NT-WT_EE	-0.381452	0.122389	-3.1167	6	0.0206715	0.93027
Q9DCL8_T(0.012)S(0.012)AAS(0.976)PPVVPSAEQPRPIVEEELSK	WT_NT-WT_EE	0.229821	0.321632	0.714547	5	0.506852	0.93027
Q9DCP2_S(0.011)PS(0.989)KEPHFTDFEGK	WT_NT-WT_EE	-0.693703	0.324881	-2.13525	5	0.0858313	0.93027
Q9DCU2_AEFPS(0.005)KVS(0.97)T(0.025)R	WT_NT-WT_EE	0.0410276	0.245406	0.167182	5	0.873778	0.983036
Q9DD18_S(0.03)AS(0.973)S(0.997)GAEGDVSSEREP	WT_NT-WT_EE	1.90286	1.57542	1.20784	4	0.293635	0.93027
Q9DD18_SASSGAEGDVS(1)S(1)EREP	WT_NT-WT_EE	0.571634	0.50423	1.13368	7	0.294258	0.93027
Q9EPN1_AVPNVDAGSIISDTERS(1)DDGK	WT_NT-WT_EE	0.0997992	0.715036	0.139572	5	0.894446	0.983036
Q9EPN1_RQFS(1)PGPR	WT_NT-WT_EE	0.774083	2.3972	0.322911	6	0.757719	0.965552
Q9EPN1_TPLENVPGNLS(1)PIKDPDR	WT_NT-WT_EE	0.63675	0.535994	1.18798	7	0.273582	0.93027
Q9EPQ8_AGS(0.57)S(0.428)PT(0.002)QGAQNEAPR	WT_NT-WT_EE	-0.0613792	0.226473	-0.271022	4	0.799785	0.977336
Q9EPR4_SSLAETLDSTGS(1)LDPQR	WT_NT-WT_EE	-0.355253	0.804993	-0.441313	4	0.681792	0.95676
Q9EQF6_DLHES(0.003)S(0.013)FS(0.003)LS(0.97)GS(0.011)QIDDHVPK	WT_NT-WT_EE	-0.939079	0.252798	-3.71475	3	0.03393	0.93027
Q9EQF6_EMGT(0.001)PLADT(0.99)PT(0.009)RPVTR	WT_NT-WT_EE	0.141022	0.402287	0.35055	7	0.736238	0.963353
Q9EQF6_EMGT(1)PLADTPTRPVTR	WT_NT-WT_EE	-0.710896	0.680917	-1.04403	7	0.331181	0.93027
Q9EQH3_PTTQQS(1)PQDEQEK	WT_NT-WT_EE	2.48811	1.99775	1.24546	5	0.268145	0.93027
Q9EQH3_RES(1)PESEGPIYEGLIL	WT_NT-WT_EE	-0.874036	0.990043	-0.882826	6	0.411302	0.93027
Q9EQU5_SAS(1)PGLPK	WT_NT-WT_EE	0.217902	0.139049	1.56709	6	0.168138	0.93027
Q9ER47_ALIQPSQCSPLVNIS(0.001)GPLDHS(0.268)S(0.73)PK	WT_NT-WT_EE	-0.712975	0.362491	-1.96688	5	0.106348	0.93027
Q9ER47_HVS(1)DPGLPGK	WT_NT-WT_EE	0.126358	0.219759	0.574985	6	0.5862	0.936337
Q9ERA6_KGAAEEADSEDS(1)DAEEKPVK	WT_NT-WT_EE	-0.0134239	0.425018	-0.0315842	5	0.976026	0.994709
Q9ERR1_S(1)APS(0.002)S(0.997)PT(0.001)LDCEK	WT_NT-WT_EE	0.547216	0.303399	1.80362	4	0.145624	0.93027
Q9ERT9_MEPDNS(1)PRK	WT_NT-WT_EE	1.50852	1.27445	1.18366	7	0.27518	0.93027
Q9ERT9_STLSMS(1)PR	WT_NT-WT_EE	-0.0167555	0.447957	-0.0374041	7	0.971207	0.994709
Q9ERU9_S(0.076)HET(0.907)DGGS(0.017)AHGDEEDDGPHFEPVVPLPDK	WT_NT-WT_EE	-0.49218	0.414777	-1.18662	3	0.320787	0.93027
Q9ERZ4_KEPVANQDPVS(0.999)PS(0.001)LVQGR	WT_NT-WT_EE	-0.169045	0.266918	-0.633324	6	0.549885	0.936337
Q9ES00_LAGGQTSQPTTPLT(0.002)S(0.998)PQR	WT_NT-WT_EE	0.654725	0.290871	2.25091	3	0.109845	0.93027
Q9ES28_EIKPSEKPVS(1)PK	WT_NT-WT_EE	2.07901	2.51689	0.826025	5	0.4464	0.93027
Q9ES28_KPS(1)DEEFAVRK	WT_NT-WT_EE	-0.473396	0.488115	-0.969847	6	0.369578	0.93027
Q9ES28_MS(1)GFIYQGK	WT_NT-WT_EE	-0.0589815	0.369457	-0.159644	7	0.87767	0.983036
Q9ES97_AEHICTYSLS(1)PSELPVASVEK	WT_NT-WT_EE	-0.884867	0.638764	-1.38528	5	0.224585	0.93027
Q9ES97_AESSAATQS(0.002)PS(0.01)VS(0.003)S(0.003)S(0.001)S(0.001)S(0.001)GAEPS(0.908)ALGGGGGS(0.071)PGACPALGAK	WT_NT-WT_EE	-2.94671	1.66366	-1.77122	3	0.174652	0.93027
Q9ES97_AESSAATQSPSVSSSSSGAEPS(0.004)ALGGGGGS(0.996)PGACPALGAK	WT_NT-WT_EE	0.00917271	0.149245	0.0614605	5	0.953374	0.987538
Q9ES97_DS(1)PESPFEVIIDK	WT_NT-WT_EE	-0.469358	0.535205	-0.876969	6	0.414233	0.93027
Q9ES97_ETTGGAPTMS(1)PDLEQEQLTIR	WT_NT-WT_EE	-0.0922073	0.298879	-0.30851	6	0.768125	0.968999
Q9ES97_SEMCENSEQPQAQPET(0.063)PT(0.937)QK	WT_NT-WT_EE	-0.361685	0.341786	-1.05822	5	0.338378	0.93027
Q9ES97_SEMCENSEQPQAQPET(0.912)PT(0.088)QK	WT_NT-WT_EE	0.381315	0.495229	0.769977	5	0.476098	0.93027
Q9ESJ4_APS(0.94)PEPPT(0.048)EEVAAET(0.009)NS(0.002)T(0.001)PDDLEAQDALSPETTEEK	WT_NT-WT_EE	0.0240492	0.96946	0.0248068	3	0.981767	0.995042
Q9ESK9_ECLGRPDS(1)LNEHEGSEK	WT_NT-WT_EE	-0.327003	0.385139	-0.849052	5	0.434609	0.93027
Q9ESK9_VSTSQAS(0.999)PQSAASPR	WT_NT-WT_EE	-0.233328	0.373487	-0.624729	6	0.555146	0.936337
Q9ESN6_VIRS(1)ADVS(0.708)PT(0.284)T(0.008)EGVK	WT_NT-WT_EE	-0.175884	0.405174	-0.434095	7	0.677285	0.95676
Q9ESN6_VIRS(1)ADVS(0.999)PTTEGVK	WT_NT-WT_EE	0.0253747	0.230495	0.110088	7	0.915429	0.983036
Q9ESN9_TGS(0.001)S(0.999)PTQGIVNK	WT_NT-WT_EE	1.4662	0.724188	2.02461	7	0.0825664	0.93027
Q9EST3_SSS(1)PVGLAK	WT_NT-WT_EE	0.477621	0.0850829	5.6136	4	0.00494849	0.904084
Q9ESU6_TKPPPT(0.001)YES(0.998)EEEDK	WT_NT-WT_EE	0.371028	0.202316	1.83391	6	0.116357	0.93027
Q9ET77_SLPVALES(1)DEETGDELK	WT_NT-WT_EE	-1.28736	0.594971	-2.16374	6	0.0736956	0.93027
Q9ET80_GT(0.023)T(0.977)PPRS(1)PESSPK	WT_NT-WT_EE	-0.00927784	1.05217	-0.00881781	6	0.99325	0.99804
Q9JHU2_MELS(0.988)PS(0.012)RAS(1)PGK	WT_NT-WT_EE	0.334362	0.530627	0.630126	6	0.551839	0.936337
Q9JHU2_MELS(1)PSRAS(1)PGK	WT_NT-WT_EE	-0.695532	0.588412	-1.18205	6	0.281905	0.93027
Q9JI99_RNS(1)LTGEEGELVK	WT_NT-WT_EE	-0.289854	0.378707	-0.765377	5	0.478598	0.93027
Q9JIA7_AKS(1)ELVLAPAPAPAAT(0.412)HS(0.588)PLHR	WT_NT-WT_EE	0.297302	0.485198	0.612742	5	0.566841	0.936337
Q9JIA7_SELVLAPAPAPAAT(0.154)HS(0.846)PLHR	WT_NT-WT_EE	0.0129734	0.625451	0.0207425	6	0.984124	0.995042
Q9JIA7_SELVLAPAPAPAAT(0.85)HS(0.15)PLHR	WT_NT-WT_EE	0.341674	0.2323	1.47083	5	0.201302	0.93027
[truncated: 293 more rows]

## Sheet: present in WT.EE_absent in WT
	Leading.proteins	Phospho..STY..Probabilities	WT_NT.1.1	WT_NT.2.1	WT_NT.3.1	WT_NT.4.1	WT_NT.5.1	COUNT.WT	WT_EGCG.2.1	WT_EGCG.3.1	WT_EGCG.4.1	WT_EGCG.5.1	COUNT.WT_EGCG	WT_EGCG_EE.1.1	WT_EGCG_EE.2.1	WT_EGCG_EE.3.1	WT_EGCG_EE.4.1	WT_EGCG_EE.5.1	COUNT.WT_EGCG_EE	WT_EE.1.1	WT_EE.2.1	WT_EE.3.1	WT_EE.5.1	COUNT.WT_EE	TS_NT.1.1	TS_NT.2.1	TS_NT.3.1	TS_NT.4.1	COUNT.TS	TS_EGCG.2.1	TS_EGCG.3.1	TS_EGCG.4.1	TS_EGCG.5.1	COUNT.TS.EGCG	TS_EGCG_EE.1.1	TS_EGCG_EE.2.1	TS_EGCG_EE.3.1	TS_EGCG_EE.4.1	TS_EGCG_EE.5.1	COUNT.TS_EGCG	TS_EE.1.1	TS_EE.2.1	TS_EE.3.1	TS_EE.4.1	TS_EE.5.1	COUNT.TS.EE
8	A2A5R2	HLDVDLDRQS(0.047)LS(0.136)S(0.817)IDR	NA	NA	NA	939690	NA	1	NA	NA	NA	NA	0	1638500	NA	NA	4119300	3289800	3	860000	NA	2332900	5532400	3	4121600	NA	NA	NA	1	NA	NA	NA	NA	0	3108100	937090	1433600	NA	NA	3	502710	NA	NA	NA	NA	1
16	A2A690	DSAYIS(0.022)S(0.146)S(0.83)PLGS(0.001)HQVFDFR	NA	NA	NA	NA	NA	0	550920	663640	NA	NA	2	NA	NA	NA	NA	NA	0	NA	NA	727150	2723400	2	1417300	NA	7246400	813940	3	4419800	NA	NA	NA	1	NA	NA	NA	NA	NA	0	NA	NA	1987000	NA	1906600	2
37	A2ADA5	RVSVS(0.999)PGPAS(0.002)PFVLPEGS(0.998)R	NA	NA	NA	NA	NA	0	NA	NA	NA	NA	0	NA	NA	NA	NA	NA	0	NA	876220	1520700	NA	2	NA	NA	NA	1546900	1	NA	NA	NA	NA	0	NA	1423000	NA	NA	NA	1	NA	1226100	NA	NA	1287100	2
38	A2ADA5	RVSVS(0.999)PGPAS(0.002)PFVLPEGS(0.998)R	NA	NA	NA	NA	NA	0	NA	NA	NA	NA	0	NA	NA	NA	NA	NA	0	NA	876220	1520700	NA	2	NA	NA	NA	1546900	1	NA	NA	NA	NA	0	NA	1423000	NA	NA	NA	1	NA	1226100	NA	NA	1287100	2
47	A2AG50	SNSLDDSTEDVQSMDVS(1)PVSK	NA	NA	NA	NA	NA	0	NA	NA	1276900	678040	2	NA	2107700	NA	NA	1015900	2	860910	NA	1417200	998670	3	832370	NA	NA	NA	1	2441500	NA	NA	1046700	2	1522600	1962300	1806900	NA	NA	3	1110300	NA	NA	1097000	NA	2
49	A2AG50	VATSAASGGHGS(1)PLR	NA	NA	NA	2330500	NA	1	1907800	1026300	NA	NA	2	1497600	NA	2103500	NA	NA	2	1727900	1919000	1571300	NA	3	2952500	829520	3101300	1349900	4	3279000	1463400	797000	NA	3	1760200	NA	NA	2322800	1787300	3	2083100	2496700	1077400	NA	1849300	4
98	A2AQ25	HQEETAHAPGQPLHCS(0.031)T(0.081)GS(0.888)PGDVK	NA	NA	NA	NA	1300000	1	1628200	NA	1916800	938640	3	NA	NA	2592100	NA	1303600	2	1854300	3809600	2027400	1686500	4	NA	1421000	4008200	NA	2	5183700	3120700	1901700	1203700	4	NA	2226200	1384500	2093100	NA	3	1858700	1860500	NA	1724100	NA	3
104	A2ARP1	ALQT(0.211)S(0.789)PQPVEGTGLPR	NA	NA	460990	NA	NA	1	NA	NA	NA	NA	0	NA	2689000	1136200	NA	NA	2	992590	NA	2010400	980020	3	1320200	NA	2185500	NA	2	2415600	823320	NA	NA	2	NA	1703000	1270700	NA	NA	2	NA	1572200	965960	NA	NA	2
107	A2ARS0	AGALMARPNS(0.043)PQS(0.84)S(0.107)GS(0.009)GR	NA	NA	NA	NA	NA	0	582240	NA	NA	NA	1	NA	NA	NA	1219300	363620	2	NA	483550	NA	644240	2	NA	NA	NA	NA	0	1189700	NA	205910	277930	3	NA	NA	NA	NA	542830	1	NA	805310	NA	NA	190780	2
109	A2ARS0	GS(0.001)NS(0.011)DS(0.988)PPGHPAPAPS(1)PER	NA	NA	NA	NA	NA	0	NA	728490	951050	400830	3	NA	NA	NA	1036100	643590	2	1401400	NA	NA	895940	2	667570	NA	NA	NA	1	NA	NA	NA	NA	0	NA	NA	NA	NA	NA	0	668150	914470	NA	1199600	NA	3
110	A2ARS0	GS(0.045)NS(0.065)DS(0.89)PPGHPAPAPS(1)PER	NA	NA	NA	NA	NA	0	NA	728490	951050	400830	3	NA	NA	NA	1036100	643590	2	1401400	NA	NA	895940	2	667570	NA	NA	NA	1	NA	NA	NA	NA	0	NA	NA	NA	NA	NA	0	668150	914470	NA	1199600	NA	3
111	A2ASS6	DVQET(0.988)VGLPVVFECAVS(0.282)GS(0.729)EPIS(0.678)VS(0.681)WY(0.642)K	2660500	NA	NA	NA	NA	1	3129000	2855200	3878100	2418100	4	NA	NA	NA	NA	NA	0	NA	5047500	5214000	NA	2	NA	NA	NA	NA	0	NA	3415700	2889000	NA	2	NA	NA	NA	3490200	1996400	2	NA	2042800	NA	1566000	NA	2
112	A2ASS6	DVQET(0.988)VGLPVVFECAVS(0.282)GS(0.729)EPIS(0.678)VS(0.681)WY(0.642)K	2660500	NA	NA	NA	NA	1	3129000	2855200	3878100	2418100	4	NA	NA	NA	NA	NA	0	NA	5047500	5214000	NA	2	NA	NA	NA	NA	0	NA	3415700	2889000	NA	2	NA	NA	NA	3490200	1996400	2	NA	2042800	NA	1566000	NA	2
113	A2ASS6	DVQET(0.988)VGLPVVFECAVS(0.282)GS(0.729)EPIS(0.678)VS(0.681)WY(0.642)K	2660500	NA	NA	NA	NA	1	3129000	2855200	3878100	2418100	4	NA	NA	NA	NA	NA	0	NA	5047500	5214000	NA	2	NA	NA	NA	NA	0	NA	3415700	2889000	NA	2	NA	NA	NA	3490200	1996400	2	NA	2042800	NA	1566000	NA	2
118	A2RSJ4	DGS(0.11)T(0.124)RLS(0.765)LDDDGNHNPPSNPVTGK	1549600	NA	NA	NA	NA	1	NA	NA	NA	NA	0	1376500	NA	NA	NA	NA	1	NA	1751700	NA	1669400	2	NA	NA	3107000	NA	1	2811200	NA	NA	NA	1	NA	NA	NA	1142000	NA	1	NA	2789400	NA	NA	NA	1
124	A2RSJ4	S(0.001)PT(0.009)HAS(0.99)PQHTQTEK	NA	NA	NA	NA	NA	0	NA	NA	NA	NA	0	1102700	11574000	NA	NA	NA	2	1879300	1902600	NA	NA	2	NA	1288300	NA	NA	1	NA	1635100	1222200	NA	2	NA	2832700	NA	NA	1432700	2	NA	NA	NA	NA	NA	0
149	B1AZP2	NPYLLS(0.968)PT(0.032)EAFAR	NA	NA	NA	NA	NA	0	NA	NA	NA	NA	0	434250	NA	NA	NA	NA	1	NA	NA	230270	548670	2	830420	NA	NA	NA	1	740830	NA	NA	352470	2	455060	401320	NA	NA	371490	3	NA	NA	NA	431420	NA	1
151	B1AZP2	RS(1)LDRLDS(1)VDMLLPSK	NA	NA	NA	NA	NA	0	859920	NA	NA	NA	1	NA	NA	NA	1566700	1828600	2	NA	1289200	1048500	1336500	3	982710	NA	4275500	783510	3	2666100	NA	NA	1275100	2	804880	NA	2423800	3161900	708590	4	NA	698440	2824900	855320	1833800	4
158	B2RUJ5	LHHYDERS(0.994)DGES(0.025)DS(0.981)PEK	966330	NA	NA	NA	NA	1	6000100	2259400	3816300	NA	3	NA	NA	NA	NA	NA	0	6569700	10951000	NA	NA	2	2323400	5386300	NA	NA	2	6591700	NA	NA	NA	1	NA	2998000	2619600	NA	NA	2	1905800	2371000	112150	NA	1918300	4
161	B2RUJ5	MDS(1)YEQEEDIDQIVAEVK	NA	NA	703330	NA	NA	1	667490	955800	4046500	NA	3	NA	2338400	334870	NA	2795900	3	NA	1077100	835260	2672700	3	NA	NA	3082700	NA	1	3101200	1992600	1903100	736350	4	NA	NA	3925200	3059900	445320	3	NA	1703200	2577300	224010	1083800	4
196	D3Z0R2	FVALLS(0.65)LQDT(0.35)EMQR	NA	NA	NA	NA	NA	0	NA	903350	NA	1349300	2	NA	NA	1185400	NA	595080	2	1350500	1781400	NA	NA	2	NA	NA	2166500	1605500	2	NA	1488400	NA	513970	2	1338700	1693700	901540	NA	NA	3	NA	NA	NA	NA	890510	1
216	E9Q8I9	LLLPGSS(0.009)PS(0.028)S(0.963)PEDEVK	NA	NA	NA	NA	2407900	1	2385400	2088100	2215900	NA	3	NA	NA	NA	1891500	1343900	2	1129000	2411400	3114700	NA	3	NA	NA	NA	NA	0	NA	2450300	NA	NA	1	1149700	NA	1371000	NA	1599100	3	1010300	1613000	2409100	2142500	944500	5
217	E9Q8I9	NSDLFTVLS(1)R	NA	NA	NA	NA	NA	0	NA	NA	NA	776820	1	NA	NA	635430	1142900	NA	2	356300	768920	1343400	1090200	4	609760	NA	NA	943850	2	NA	NA	NA	435350	1	750750	NA	NA	850190	1680800	3	NA	1807000	1769800	1443400	NA	3
246	F8VPU2	SPDEATAADQES(1)EDDLSASR	NA	1935800	NA	NA	NA	1	NA	1913900	NA	NA	1	NA	NA	2904600	3191200	2089400	3	NA	NA	2136300	3844300	2	NA	NA	NA	NA	0	NA	1718500	NA	NA	1	NA	NA	4819700	NA	NA	1	NA	NA	3851900	NA	NA	1
250	G3X9K3	S(1)VDIHDSIQPR	1543900	NA	NA	NA	NA	1	1244000	NA	NA	NA	1	1362200	1947900	NA	NA	2249000	3	1337800	1806200	NA	NA	2	4167200	747850	6256800	1431400	4	4167000	NA	NA	NA	1	NA	5440800	967530	3558400	3622000	4	NA	3018700	NA	3477500	2355400	3
254	G3XA57	LS(0.008)S(0.028)AHS(0.247)MS(0.715)DLT(0.001)GS(0.001)HLSSEK	NA	NA	NA	NA	NA	0	NA	NA	NA	NA	0	2261400	NA	NA	2121100	NA	2	NA	NA	2246000	1954600	2	2536500	NA	NA	NA	1	3945900	NA	NA	NA	1	2576600	NA	1675700	NA	NA	2	NA	NA	1518300	2518600	NA	2
262	G5E829	SATS(0.001)S(0.984)S(0.015)PGS(0.998)PLHS(0.002)LETSL	650860	NA	NA	NA	NA	1	NA	NA	NA	NA	0	NA	NA	NA	NA	1898800	1	269340	NA	NA	496910	2	2432700	NA	19233000	1051200	3	5938900	NA	NA	NA	1	NA	NA	NA	NA	1542800	1	231300	NA	828910	NA	2407100	3
302	O08599	S(0.005)S(0.005)AS(0.001)FSTTAVS(0.989)AR	NA	NA	NA	NA	NA	0	NA	1079000	1529600	NA	2	1094000	NA	1936500	NA	2066400	3	NA	NA	1611400	3240500	2	4800600	NA	6746400	2578800	3	NA	NA	NA	NA	0	NA	5168200	NA	NA	NA	1	1182300	NA	3536400	NA	NA	2
308	O08715	RRS(1)ESSGNLPSVADTR	1169700	NA	NA	NA	NA	1	1935400	NA	1364500	NA	2	NA	NA	NA	NA	NA	0	1110000	2385300	1880500	NA	3	2114300	1144000	6164900	NA	3	4213100	1154400	1712300	992610	4	NA	3285100	NA	1773100	1058300	3	NA	2040200	NA	1498700	921900	3
311	O08747	LS(1)PQMTQSLLENEALNLK	NA	NA	NA	NA	NA	0	NA	NA	NA	NA	0	NA	NA	NA	NA	NA	0	NA	NA	338640	566240	2	NA	NA	779490	NA	1	NA	474160	NA	NA	1	NA	NA	NA	NA	NA	0	NA	325110	NA	NA	NA	1
323	O35098	NLHQS(0.007)GFS(0.113)LS(0.862)GS(0.018)QADDHIAR	NA	NA	NA	NA	NA	0	NA	NA	NA	NA	0	NA	NA	NA	1670500	1599300	2	NA	2495000	NA	2418100	2	1944200	NA	5003600	877750	3	2668000	NA	2413700	NA	2	NA	2525700	NA	2391900	1443300	3	NA	1983600	NA	2568500	1492600	3
329	O35188	S(0.958)LGS(0.042)EEINPVHTDNFQER	1646400	NA	NA	NA	NA	1	NA	1920900	2245100	1720900	3	NA	NA	NA	NA	NA	0	1540300	NA	2285600	2293100	3	NA	NA	NA	1749700	1	2776200	NA	NA	NA	1	2285400	NA	2089400	NA	NA	2	NA	NA	1969400	NA	NA	1
346	O35495	TQS(1)TFDPFEK	NA	NA	NA	NA	NA	0	NA	NA	NA	NA	0	NA	NA	NA	NA	NA	0	NA	1457800	NA	1813600	2	1061300	653050	NA	NA	2	1933800	NA	NA	1047500	2	1314600	1842600	NA	NA	1203300	3	865050	1450200	1414100	1717700	NA	4
359	O35623	S(0.002)LS(0.998)IEIGHEVK	NA	NA	NA	NA	2988400	1	NA	567260	NA	NA	1	1170300	NA	3355400	2559100	1724600	4	NA	NA	3630800	1973000	2	2839200	NA	4247800	NA	2	2374500	3279400	NA	NA	2	NA	NA	NA	2349200	1498900	2	NA	1563500	1685300	2295800	1431800	4
361	O35668	ATHS(0.989)PS(0.01)AREEEGPSGAT	NA	NA	NA	NA	NA	0	357250	NA	NA	NA	1	NA	NA	372040	NA	NA	1	338930	NA	199100	NA	2	314050	599100	184070	305300	4	914300	380640	NA	NA	2	582700	467390	134820	228110	62949	5	555780	234420	NA	NA	NA	2
367	O35737	EGRPSGEAFVELES(1)EDEVK	NA	NA	NA	NA	NA	0	1457300	NA	NA	NA	1	NA	NA	NA	NA	1011200	1	NA	1817500	1095200	771180	3	646400	NA	1201200	NA	2	NA	1642600	2513500	951120	3	792060	NA	2090500	NA	NA	2	NA	NA	NA	NA	NA	0
370	O35874	SEEET(0.054)S(0.892)PLVT(0.054)HQNPAGPVAIAPELESK	NA	NA	NA	10913000	NA	1	16680000	10924000	14862000	10654000	4	NA	5173700	NA	12680000	22850000	3	NA	22102000	NA	19047000	2	NA	3890800	16382000	23392000	3	19261000	20277000	NA	9774500	3	10419000	13232000	NA	25401000	7805400	4	8537900	18002000	NA	NA	NA	2
386	O35954	RGS(1)MNNEMLSPEVGPVRDPLADGVEVLGR	NA	NA	1025300	NA	NA	1	NA	1289400	NA	NA	1	NA	NA	NA	NA	1467100	1	NA	2004400	NA	2004200	2	NA	NA	7419900	NA	1	NA	1585200	3653900	NA	2	889680	NA	NA	4193200	NA	2	NA	NA	NA	NA	NA	0
411	O54916	S(0.158)HS(0.834)GT(0.578)S(0.422)PDNT(0.008)APPPPPPRPQPSHSR	NA	NA	NA	NA	NA	0	1866100	NA	2108700	NA	2	NA	NA	NA	NA	NA	0	NA	1807500	NA	1723500	2	NA	NA	NA	NA	0	NA	NA	NA	NA	0	1374400	NA	NA	1379000	NA	2	911610	NA	NA	NA	NA	1
420	O54931	PQGMFAPPQVS(0.049)S(0.951)PVQEK	NA	NA	2481200	NA	NA	1	NA	1490500	NA	1383300	2	NA	2720700	2582800	NA	1769500	3	NA	NA	1783400	2334100	2	NA	1074200	NA	NA	1	NA	1137900	NA	NA	1	1323500	NA	2873400	NA	NA	2	1657100	NA	2279200	2498600	1251900	4
424	O54988	ATLEQPETDEVEQVSES(0.007)NS(0.993)IEELER	NA	NA	4158400	NA	NA	1	NA	3457900	NA	6949900	2	NA	NA	3890600	3413900	5317200	3	NA	NA	4691900	4477100	2	NA	NA	NA	NA	0	NA	NA	NA	NA	0	NA	NA	8057600	NA	NA	1	NA	NA	3735100	NA	NA	1
436	O55017	LQNLRAS(1)CEALYSEMDPEER	NA	NA	NA	NA	NA	0	NA	840460	NA	1120900	2	NA	NA	1207400	NA	1422800	2	NA	NA	1751700	2650700	2	NA	NA	NA	1278900	1	1823500	2198800	NA	1447400	3	1154500	818740	1557000	NA	NA	3	NA	1578900	1359100	NA	NA	2
445	O55106	FLESAAADVS(1)DEDEDEDTDGR	2763700	NA	NA	NA	NA	1	2561700	1786200	3518400	1689400	4	1016500	6043000	2050300	2235300	2642100	5	1865700	2481700	2258700	2916600	4	2982800	NA	NA	2486700	2	4324400	1823600	NA	NA	2	2271100	NA	3947100	3426800	1432800	4	NA	1833000	2292800	1921700	1646500	4
446	O55131	ILEQQNS(0.997)S(0.003)R	NA	NA	NA	NA	NA	0	8006600	NA	NA	NA	1	NA	NA	NA	NA	NA	0	NA	15552000	13714000	NA	2	NA	NA	NA	NA	0	22796000	NA	NA	6845900	2	NA	27625000	NA	14329000	NA	2	NA	15945000	NA	NA	4921400	2
448	O55131	STLINSLFLTDLYS(1)PEYPGPSHR	NA	NA	2219800	NA	NA	1	NA	981670	2932300	NA	2	9173300	3490000	NA	11137000	5857800	4	NA	771520	NA	3719200	2	NA	NA	10035000	340550	2	8839500	1048000	26134000	409800	4	1197900	NA	1844200	5389300	NA	3	NA	409610	2384600	NA	2394900	3
457	O70166	S(0.97)PS(0.03)DLSPESPVLSSPPK	NA	NA	NA	NA	2229700	1	NA	NA	2136000	NA	1	NA	NA	NA	2827600	2121900	2	NA	2442900	3054900	NA	2	2269500	NA	2220500	1758600	3	NA	2018300	NA	1287900	2	NA	NA	2122800	NA	1926500	2	1807000	1342900	2411100	NA	NA	3
463	O70251	DDDDIDLFGS(1)DDEEESEEAK	2393000	NA	NA	NA	NA	1	2080000	1457900	4596600	NA	3	1113000	3331000	2057800	NA	2399100	4	864500	2373700	NA	2452400	3	1562400	NA	2768900	2637000	3	2528500	1459600	NA	NA	2	3270400	NA	3605900	2769500	NA	3	NA	NA	2100300	NA	NA	1
466	O70305	MSSEGPPRMS(1)PK	NA	NA	NA	NA	NA	0	3324200	NA	NA	NA	1	2259600	NA	NA	NA	NA	1	NA	1734000	1434800	NA	2	NA	NA	NA	NA	0	NA	NA	NA	2786400	1	3098000	1220600	NA	5148300	1031100	4	1002900	2897000	NA	1860400	3483600	4
473	O70318	EVQT(0.135)S(0.865)ELK	NA	NA	NA	992420	NA	1	NA	NA	2208700	1295800	2	NA	NA	NA	NA	1550100	1	NA	2480700	NA	1870500	2	NA	1273500	NA	NA	1	2127200	2214000	NA	NA	2	NA	NA	NA	2087900	NA	1	NA	NA	NA	NA	NA	0
474	O70318	RLS(1)MYGVDLHHAK	NA	NA	NA	NA	NA	0	1146400	612980	NA	NA	2	280980	NA	839780	NA	2364700	3	NA	1788900	NA	1213000	2	NA	NA	NA	NA	0	NA	NA	NA	NA	0	NA	NA	NA	1047400	NA	1	NA	NA	1063200	NA	NA	1
481	O88196	RNS(0.377)DS(0.623)AGPFAVPDHLR	NA	NA	1821900	NA	NA	1	NA	NA	NA	NA	0	NA	NA	2113000	3374900	NA	2	1766300	NA	NA	2965900	2	NA	NA	NA	NA	0	NA	2642900	NA	NA	1	NA	NA	3080400	NA	NA	1	1945700	2259300	NA	3372000	NA	3
483	O88343	ERIS(0.989)ENYS(0.01)DK	NA	NA	NA	851240	NA	1	NA	422290	NA	NA	1	NA	NA	NA	NA	281520	1	NA	1046200	NA	528740	2	NA	NA	NA	NA	0	2092400	NA	758320	676390	3	NA	744520	NA	NA	NA	1	NA	1087100	NA	3444300	NA	2
486	O88343	NLT(0.001)S(0.937)S(0.053)S(0.009)LNDISDKPEK	8220200	NA	NA	NA	NA	1	NA	10783000	NA	NA	1	NA	NA	21731000	NA	21819000	2	17664000	33295000	NA	NA	2	6624900	NA	NA	19738000	2	NA	NA	23555000	NA	1	NA	NA	NA	25794000	NA	1	NA	23424000	NA	14228000	4387000	3
497	O88448	DSLDDLFPNEDEQS(1)PAPS(1)PGGGDVAAQHGGYEIPAR	NA	NA	3450100	NA	NA	1	NA	2925200	5810100	2222700	3	NA	5227800	1518400	NA	2115400	3	NA	NA	3080500	4927700	2	NA	NA	6810900	2800500	2	9275100	4747600	NA	1178700	3	3031500	NA	5913200	3149800	NA	3	NA	3558600	3909100	NA	NA	2
509	O88487	EAEALLQSMGLTTDSPIVPPPMS(0.938)PS(0.031)S(0.031)K	NA	NA	862730	NA	NA	1	NA	675170	NA	646920	2	NA	NA	NA	NA	1318800	1	NA	539430	579320	2039200	3	450090	NA	2992900	NA	2	1616900	1190600	NA	NA	2	974220	NA	3665600	1411200	NA	3	NA	698090	2112500	NA	795390	3
519	O88643	DVAT(0.051)S(0.949)PIS(1)PTENNTTPPDALTR	NA	NA	NA	NA	9710300	1	NA	NA	10109000	6809800	2	NA	5120800	1322500	NA	1195200	3	11244000	2294500	17002000	13170000	4	2951200	10316000	3463800	1022700	4	NA	12327000	NA	NA	1	13518000	836890	NA	14587000	7664400	4	11371000	NA	13731000	934800	8327500	4
537	O88704	S(0.88)T(0.12)QALHNTNLTK	NA	NA	NA	NA	NA	0	NA	NA	NA	NA	0	NA	NA	NA	1139300	786740	2	NA	1342700	744170	2133400	3	NA	NA	3047300	NA	1	NA	NA	NA	636670	1	NA	2323000	626570	1010800	694750	4	1460700	2197300	1159000	964900	503980	5
552	O88737	GYMTPT(0.006)S(0.008)PAGS(0.986)ER	1163700	NA	NA	NA	NA	1	1388800	NA	NA	NA	1	NA	NA	NA	NA	NA	0	1460000	1553200	NA	NA	2	NA	NA	NA	NA	0	NA	NA	774230	NA	1	NA	NA	NA	NA	NA	0	1577700	2039600	NA	NA	NA	2
560	O88737	HDAT(0.001)AS(0.909)S(0.053)S(0.015)T(0.015)T(0.006)AAATAR	NA	NA	313360	NA	NA	1	426960	NA	NA	NA	1	229530	NA	NA	NA	NA	1	230910	367610	NA	NA	2	304990	415740	NA	240560	3	412370	NA	NA	NA	1	NA	432680	NA	NA	NA	1	NA	261780	NA	NA	NA	1
568	O88737	RT(0.012)LPS(0.988)PPPEEAHLPLAGQVPSQLYAASLLQR	NA	NA	3787400	NA	NA	1	NA	897790	2177700	NA	2	979300	2870500	NA	3763000	4044400	4	NA	2216400	NA	4478800	2	NA	NA	10050000	NA	1	6095400	NA	4515400	498220	3	1135300	NA	4578600	3346200	NA	3	NA	1555400	4191800	NA	1117400	3
602	O88852	S(0.5)S(0.5)PERDEGTPVPDSR	1590400	NA	NA	NA	NA	1	NA	2224300	1613400	1168400	3	1497800	NA	1946000	NA	1256900	3	1930000	NA	1985100	1423200	3	1308500	NA	NA	1421400	2	1886500	1252500	NA	NA	2	1869200	NA	1956100	NA	NA	2	NA	NA	NA	NA	NA	0
603	O88852	S(0.019)S(0.979)PERDEGT(0.002)PVPDSR	1590400	NA	NA	NA	NA	1	NA	2224300	1613400	1168400	3	1497800	NA	1946000	1462600	1256900	4	1930000	NA	1985100	1423200	3	1308500	NA	NA	1421400	2	1886500	1252500	NA	NA	2	1869200	NA	1956100	NA	NA	2	NA	NA	NA	NA	NA	0
609	O88935	AS(0.5)T(0.5)AAPVASPAAPSPGSSGGGGFFSSLSNAVK	NA	NA	816740	NA	NA	1	NA	NA	NA	735140	1	NA	NA	463010	NA	NA	1	NA	1168500	1065400	NA	2	NA	NA	NA	NA	0	NA	NA	NA	NA	0	NA	NA	NA	NA	NA	0	NA	NA	NA	NA	NA	0
624	O88935	LPSPTAAPQQS(0.092)AS(0.904)QAT(0.005)PVTQGQGR	NA	NA	NA	NA	NA	0	NA	NA	3178900	NA	1	NA	NA	2648800	NA	1989900	2	NA	2656200	2824600	30110000	3	NA	NA	NA	NA	0	3195000	NA	NA	NA	1	NA	NA	2527600	NA	NA	1	NA	1557700	NA	NA	NA	1
640	O89032	EAEENPVGACESQGS(1)PLK	NA	NA	1585200	NA	NA	1	NA	NA	1123100	813700	2	NA	NA	1275000	NA	1378700	2	1833700	1831100	1644800	2124300	4	NA	NA	NA	NA	0	1960700	1623100	NA	1115400	3	1200700	1710900	1714100	NA	NA	3	NA	1259400	1466100	NA	NA	2
642	O89032	RNES(0.997)LT(0.002)ATDSLR	NA	NA	NA	NA	NA	0	NA	NA	NA	NA	0	610170	NA	2174600	1523100	1180200	4	1234200	NA	1635200	2103300	3	1556300	NA	3337600	921410	3	NA	NA	705000	NA	1	970030	2095000	716570	NA	NA	3	763040	2119600	2049800	NA	792020	4
646	O89084	S(0.001)LS(0.999)LSLPGPR	NA	NA	NA	NA	NA	0	877040	NA	NA	NA	1	NA	NA	514860	NA	616530	2	568640	931050	NA	1353100	3	921280	341760	NA	NA	2	NA	NA	NA	NA	0	NA	NA	NA	1098200	NA	1	NA	NA	752850	777150	NA	2
652	P02088	YFDSFGDLS(0.001)SAS(0.999)AIMGNAK	NA	NA	823760	NA	NA	1	501570	683340	880760	695780	4	NA	NA	NA	NA	1080000	1	NA	382400	389580	995240	3	NA	NA	NA	309340	1	924260	578220	NA	NA	2	694750	NA	1065000	574170	NA	3	NA	NA	NA	NA	NA	0
654	P04370	YLAT(0.008)AS(0.956)T(0.037)MDHAR	NA	NA	1816000	NA	NA	1	3023800	NA	2729800	2048300	3	NA	NA	4836300	1116600	NA	2	NA	1868000	3049700	1708400	3	NA	2855200	2605500	NA	2	3025000	2497400	NA	2074000	3	2116900	2254700	2907600	2423800	1281600	5	1155200	926270	NA	1456600	1039800	4
666	P06745	ELQAAGKS(1)PEDLEK	NA	NA	724410	NA	NA	1	NA	616910	756150	420780	3	NA	NA	NA	NA	738720	1	NA	1008900	917490	NA	2	NA	640880	1394800	NA	2	1636100	1028200	NA	NA	2	NA	793570	920170	548540	NA	3	730510	NA	NA	NA	NA	1
667	P06837	AAQPPT(0.001)ET(0.005)AES(0.817)S(0.178)QAEEEK	NA	NA	NA	NA	7902900	1	NA	637620	NA	740900	2	NA	NA	1308700	NA	1314800	2	NA	NA	1145200	893730	2	NA	NA	NA	NA	0	1946800	1722100	NA	NA	2	NA	NA	16301000	NA	NA	1	NA	NA	11087000	NA	NA	1
702	P08775	YSPTSPT(0.027)Y(0.015)S(0.103)PT(0.168)S(0.686)PK	NA	NA	NA	NA	NA	0	NA	NA	NA	NA	0	NA	NA	NA	NA	NA	0	2757100	NA	NA	2180300	2	NA	NA	NA	NA	0	NA	NA	NA	NA	0	NA	NA	NA	NA	NA	0	NA	NA	NA	NA	NA	0
707	P09411	Y(0.182)S(0.818)LEPVAAELK	NA	NA	NA	635670	NA	1	NA	913880	1694500	940220	3	734590	NA	1173500	1439900	1251800	4	755270	NA	1390800	NA	2	NA	754650	NA	738840	2	1758100	1200600	NA	NA	2	945440	789180	1796700	801320	610860	5	620020	659210	1151900	924870	1051100	5
712	P0C1Q2	AS(0.17)S(0.829)LPPTTAHILSALLESR	NA	NA	NA	NA	NA	0	NA	NA	NA	NA	0	NA	NA	NA	NA	563510	1	NA	822470	NA	306820	2	68330	NA	1177700	NA	2	961950	NA	NA	NA	1	152390	NA	NA	768120	NA	2	NA	NA	NA	NA	NA	0
724	P10637	ESPPQPPADDGAEEPGS(0.952)ET(0.036)S(0.012)DAK	NA	NA	NA	NA	NA	0	NA	1650800	NA	1138700	2	593220	3129100	2604700	1335200	1263000	5	2032900	NA	NA	1041600	2	928160	NA	NA	NA	1	NA	NA	NA	NA	0	NA	1622300	1938400	1492000	NA	3	1214000	NA	1070500	NA	NA	2
762	P11983	HGS(0.002)YENAVHS(0.998)GALDD	NA	NA	NA	NA	NA	0	1584900	NA	NA	NA	1	NA	NA	NA	NA	1527700	1	NA	1391000	NA	1286800	2	NA	753140	NA	NA	1	1507800	NA	NA	NA	1	NA	NA	1109400	1187000	1050900	3	NA	1016900	NA	NA	457230	2
783	P13808	KPERT(0.77)S(0.891)PS(0.335)PPT(0.003)QT(0.001)PHQEAAPR	NA	NA	NA	NA	NA	0	NA	NA	NA	NA	0	NA	NA	1073600	NA	1248600	2	NA	1178200	770260	NA	2	NA	NA	NA	NA	0	2294100	NA	976890	995050	3	881980	NA	NA	NA	NA	1	908510	876040	1655100	NA	NA	3
802	P14873	ATVVVEATEPEPSGSIGNPAAS(0.046)T(0.166)S(0.61)PS(0.166)LS(0.013)HR	NA	NA	NA	NA	NA	0	NA	NA	70343000	840710	2	NA	NA	NA	NA	NA	0	NA	91861000	76577000	NA	2	NA	NA	124550000	NA	1	NA	NA	NA	NA	0	NA	NA	NA	NA	NA	0	16325000	NA	NA	NA	NA	1
827	P14873	ESSPLYS(0.032)PGFS(0.551)DS(0.118)T(0.118)S(0.181)AAK	NA	NA	NA	NA	NA	0	NA	NA	NA	NA	0	NA	NA	NA	NA	2491600	1	NA	NA	2892700	3046400	2	NA	NA	NA	NA	0	NA	NA	NA	NA	0	NA	NA	2292800	NA	NA	1	NA	NA	NA	NA	NA	0
868	P14873	S(0.143)S(0.853)HLPT(0.004)EVTEK	NA	NA	NA	NA	NA	0	593300	NA	NA	NA	1	1132600	NA	NA	865620	553820	3	1042800	NA	NA	1198600	2	NA	395110	1228100	747600	3	1167800	NA	NA	896970	2	1310300	1406400	812220	1129100	1284700	5	1364400	762600	925480	692740	907830	5
870	P14873	S(0.158)VS(0.838)PGVT(0.004)QAVVEEHCASPEEK	NA	NA	NA	NA	NA	0	NA	NA	3205900	NA	1	NA	2080300	NA	NA	2444800	2	NA	3729200	NA	3276800	2	1505500	NA	6239100	1743900	3	10134000	NA	1428400	2382400	3	4478000	2314100	3273100	3284700	NA	4	1742100	2886800	NA	NA	NA	2
875	P14873	TLEVVS(0.055)PS(0.869)QS(0.268)VT(0.657)GS(0.057)AGHT(0.043)PY(0.019)Y(0.019)QS(0.009)PT(0.003)DEK	3900100	NA	NA	NA	NA	1	NA	NA	NA	NA	0	NA	24322000	NA	NA	NA	1	10344000	5053100	NA	4524200	3	NA	NA	NA	NA	0	10506000	3146400	NA	23037000	3	NA	2164800	5030500	NA	NA	2	4783100	NA	9932800	4113800	NA	3
876	P14873	TLEVVS(0.23)PS(0.781)QS(0.958)VT(0.011)GS(0.006)AGHT(0.012)PY(0.001)Y(0.001)QSPTDEK	NA	NA	4380900	NA	NA	1	NA	NA	3668900	NA	1	NA	4455800	NA	NA	NA	1	NA	17301000	NA	4524200	2	NA	NA	NA	NA	0	NA	NA	5276600	3575900	2	6847000	NA	35484000	NA	NA	2	4783100	4005500	5341000	NA	NA	3
878	P14873	TLEVVS(0.001)PS(0.045)QS(0.825)VT(0.192)GS(0.9)AGHT(0.023)PY(0.015)Y(0.012)QS(0.797)PT(0.191)DEK	NA	NA	46311000	NA	NA	1	29858000	NA	20498000	20109000	3	NA	NA	2917900	17532000	NA	2	NA	24276000	16631000	35313000	3	9148700	NA	16862000	NA	2	24891000	3146400	NA	NA	2	6847000	NA	NA	3443000	3463400	3	4783100	8046100	4591900	21381000	4442000	5
881	P14873	VLS(1)PLRS(1)PPLLGSESPYEDFLSADSK	503090	NA	NA	NA	NA	1	NA	982120	1913500	NA	2	12839000	1954200	NA	30157000	7106200	4	2918700	1740600	634720	11091000	4	1156700	NA	78263000	440860	3	29740000	681120	12982000	384960	4	8167800	NA	4454400	23850000	1014000	4	601310	1231000	11424000	NA	15732000	4
886	P15388	HIPRPPQLGS(0.995)PNY(0.005)CK	NA	NA	2533300	NA	NA	1	1503700	NA	NA	509300	2	NA	NA	NA	961770	4349700	2	NA	5202800	NA	3318100	2	NA	250670	NA	NA	1	6010700	NA	4896800	NA	2	NA	2876100	4523000	4041900	NA	3	2102100	1789600	NA	NA	NA	2
892	P16014	AS(1)EEEPEYGEESR	NA	NA	1121500	NA	NA	1	NA	967080	1089000	721620	3	NA	NA	945380	NA	1133700	2	NA	NA	1002900	819550	2	NA	NA	NA	NA	0	1453400	639190	NA	NA	2	NA	NA	877930	NA	NA	1	NA	NA	985900	NA	NA	1
903	P16054	KLAAGAESPQPASGNS(0.108)PS(0.892)EDDR	NA	NA	NA	NA	NA	0	1100800	NA	NA	569660	2	NA	NA	NA	NA	NA	0	1226700	1479500	NA	NA	2	NA	NA	2065700	NA	1	3197100	NA	NA	NA	1	NA	647820	NA	1769900	NA	2	NA	NA	NA	NA	NA	0
917	P16546	KLDPAQS(0.923)AS(0.077)RENLLEEQGSIALR	1091100	NA	NA	NA	NA	1	NA	12550000	1968700	2828300	3	NA	10385000	NA	NA	55640000	2	NA	36941000	9820200	NA	2	NA	NA	143080000	NA	1	95586000	29914000	NA	NA	2	NA	NA	NA	NA	3988100	1	NA	NA	NA	2291600	NA	1
921	P16951	KMPLDLS(1)PLATPIIR	NA	NA	599730	NA	NA	1	NA	601290	NA	NA	1	NA	NA	NA	NA	542400	1	NA	NA	345520	1734100	2	347820	NA	NA	NA	1	916290	1444100	1134300	NA	3	611720	NA	1138000	1380400	143080	4	NA	NA	953420	NA	544870	2
935	P18826	S(0.983)VRPT(0.017)DSNVSPAISIHEIGAVGATK	NA	NA	2134200	NA	NA	1	NA	2781500	NA	1594900	2	NA	NA	NA	2602800	3289800	2	NA	NA	2679600	3982800	2	1747300	NA	5362300	1920700	3	2130900	2633000	3602200	NA	3	2103500	NA	NA	NA	693970	2	NA	1789800	2251400	NA	1850500	3
999	P20357	AS(0.063)QPS(0.895)PPAQEAGY(0.017)S(0.018)T(0.006)LAQSY(0.001)T(0.001)PDHPS(0.05)ELPEEPS(0.474)S(0.475)PQER	NA	NA	NA	NA	NA	0	11962000	NA	18681000	NA	2	4628800	NA	24662000	24717000	27383000	4	8684500	29449000	NA	24377000	3	NA	NA	NA	NA	0	28008000	15286000	NA	7674200	3	11851000	NA	18108000	38194000	NA	3	7839500	NA	28905000	NA	NA	2
1002	P20357	ASQPSPPAQEAGYSTLAQSYTPDHPS(0.003)ELPEEPS(0.144)S(0.853)PQER	18574000	NA	NA	NA	NA	1	30048000	NA	NA	NA	1	NA	NA	81856000	NA	73079000	2	34184000	93249000	NA	60798000	3	NA	NA	NA	NA	0	NA	18855000	15576000	NA	2	29598000	15929000	NA	NA	NA	2	NA	NA	NA	NA	NA	0
1008	P20357	DQPAALPLAAEET(0.004)ANLPPS(0.974)PPPS(0.957)PAS(0.029)EQT(0.016)AT(0.014)VEEDLLT(0.002)AS(0.002)K	NA	NA	NA	NA	NA	0	NA	NA	71729000	NA	1	2371900	18430000	1904600	43093000	7517600	5	902570	26087000	NA	3184100	3	335990	NA	22434000	1798700	3	5635800	2946100	55946000	15710000	4	18136000	NA	87578000	33977000	464700	4	NA	NA	6596300	NA	1619900	2
1026	P20357	GSAQES(1)LDTISPK	NA	NA	NA	NA	NA	0	2202600	NA	1030600	1299100	3	NA	NA	NA	3486900	3050800	2	3624000	3917500	4306700	6117200	4	5492900	NA	NA	NA	1	7739100	NA	NA	2310500	2	4499300	7554800	2673800	6893600	3986500	5	3316700	7431900	5200400	8044700	NA	4
1040	P20357	LSVEIPCPPPVSEADLS(0.933)T(0.067)DEK	1022300	NA	NA	NA	NA	1	1209000	NA	NA	NA	1	NA	3208100	1245600	NA	1546600	3	NA	NA	1720200	2570100	2	1093900	NA	5744300	NA	2	4031000	NA	2579200	NA	2	NA	NA	NA	2479700	807990	2	NA	2499700	NA	1094500	NA	2
1041	P20357	RS(0.008)S(0.991)LPRPSSILPPR	NA	NA	956530	NA	NA	1	NA	1100700	NA	NA	1	1062700	NA	1861100	3018800	1764600	4	629020	NA	1658600	2642200	3	2494200	NA	4891200	NA	2	2670900	1385800	NA	NA	2	1720200	1671800	1485100	1725100	NA	4	1041000	2324700	3614700	2853600	1931600	5
1056	P20357	VSEGPRPFAPVFFQS(1)DDK	495070	NA	NA	NA	NA	1	NA	NA	NA	NA	0	810290	NA	NA	NA	NA	1	NA	1260900	NA	1672900	2	1272500	NA	4014100	839350	3	3870100	NA	NA	NA	1	1122300	NA	NA	2171200	386740	3	NA	1072100	NA	NA	877460	2
1088	P23242	MGQAGS(0.694)T(0.198)IS(0.184)NS(0.918)HAQPFDFPDDS(0.007)QNAK	2722600	NA	NA	NA	NA	1	8936300	NA	NA	NA	1	780020	8414800	4611900	NA	NA	3	2151200	22665000	3503800	NA	3	NA	NA	NA	NA	0	NA	NA	NA	NA	0	3539800	2159300	3634200	3419200	1947700	5	NA	3308600	NA	3428000	NA	2
1089	P23242	VAAGHELQPLAIVDQRPS(0.896)S(0.896)RAS(0.14)S(0.068)R	742330	NA	NA	NA	NA	1	NA	NA	NA	NA	0	1118100	NA	1860400	NA	2707900	3	NA	3656000	1910200	2720400	3	3311900	NA	6033500	NA	2	4092300	NA	NA	NA	1	3152900	NA	2288900	3391200	2527300	4	NA	862660	6194700	3369000	2142300	4
1091	P23242	VAAGHELQPLAIVDQRPS(0.528)S(0.528)RAS(0.736)S(0.207)R	742330	NA	NA	NA	NA	1	NA	NA	NA	NA	0	1118100	NA	1860400	NA	2034800	3	NA	3656000	1910200	NA	2	2287800	NA	6033500	NA	2	4092300	NA	NA	NA	1	3152900	NA	2288900	3391200	NA	3	NA	NA	6194700	3369000	2142300	3
1093	P24547	GMGS(1)LDAMDK	NA	NA	NA	NA	NA	0	NA	608630	NA	472550	2	NA	NA	1089500	NA	NA	1	NA	NA	770890	606810	2	NA	525210	NA	NA	1	978640	NA	NA	NA	1	NA	NA	NA	643440	NA	1	374120	640270	NA	642690	NA	3
1137	P28028	RDS(0.136)S(0.864)DDWEIPDGQITVGQR	4768200	NA	NA	NA	NA	1	4465800	2470900	8394700	4618000	4	5045600	NA	5471100	6801100	13857000	4	NA	3778800	2473800	8958000	3	3545900	NA	14706000	8169600	3	11401000	9016900	7739200	4052300	4	2513400	303710	14693000	9455000	3709600	5	NA	3634800	7262800	3307400	4801700	4
1142	P28652	ES(0.012)S(0.988)DSTNTTIEDEDAK	NA	26353000	NA	NA	NA	1	NA	NA	NA	33176000	1	NA	85851000	NA	703250	NA	2	NA	70771000	46973000	NA	2	NA	1304900	62214000	NA	2	NA	32732000	NA	NA	1	NA	NA	NA	NA	40300000	1	NA	57082000	NA	45449000	43420000	3
1147	P28661	HFLEDS(0.954)S(0.046)DDAELSK	NA	NA	NA	1980400	NA	1	NA	NA	2579500	NA	1	1906200	NA	1966000	NA	NA	2	NA	2841000	NA	1235600	2	NA	NA	NA	NA	0	NA	NA	1459600	1377000	2	NA	NA	1558400	NA	NA	1	1215700	NA	NA	NA	NA	1
1159	P28738	PIRPGHYPAS(0.057)S(0.932)PT(0.012)AVHAVR	NA	NA	NA	1009900	NA	1	NA	NA	NA	NA	0	1826600	NA	3128700	NA	NA	2	2687500	NA	NA	1014300	2	2312300	NA	2391900	2130700	3	NA	NA	NA	NA	0	775420	NA	NA	NA	NA	1	638200	NA	2188200	NA	NA	2
1187	P33173	VTGVYELSLCHVADAGS(1)PGMQR	NA	NA	1821300	NA	NA	1	NA	1309600	NA	NA	1	NA	NA	NA	NA	2018400	1	NA	NA	1520900	1958600	2	NA	NA	NA	NA	0	2769900	1735400	NA	NA	2	944560	NA	NA	NA	NA	1	NA	1410400	NA	NA	NA	1
1198	P35436	GS(1)LIVDMVSDK	NA	NA	NA	NA	NA	0	885940	NA	NA	NA	1	1156000	NA	503860	NA	1132800	3	535740	NA	NA	1284800	2	1307600	NA	NA	770530	2	1331100	NA	NA	1081400	2	NA	510810	934150	1393600	832480	4	NA	NA	1632600	825470	1312100	3
1199	P35436	KKS(1)PDFNLTGSQSNMLK	NA	NA	2604600	NA	NA	1	NA	NA	NA	1224000	1	NA	NA	NA	NA	2870300	1	631790	NA	NA	4078600	2	NA	NA	NA	NA	0	4904700	NA	NA	NA	1	1817600	1620400	4814900	NA	NA	3	NA	819190	NA	NA	NA	1
1220	P39053	GPAPGPPPAGSALGGAPPVPS(0.247)RPGAS(0.752)PDPFGPPPQVPS(0.001)RPNR	NA	NA	NA	NA	NA	0	3466600	3334800	NA	NA	2	NA	NA	NA	NA	2874600	1	1561900	NA	NA	2713200	2	7708300	NA	NA	NA	1	NA	NA	NA	4585100	1	NA	NA	4081800	NA	NA	1	1347100	NA	NA	NA	NA	1
1221	P39053	KT(0.02)S(0.98)GNQDEILVIR	1316200	NA	NA	NA	NA	1	1866000	2168700	NA	1989200	3	NA	NA	NA	1868600	2677600	2	NA	2515100	2156700	3263100	3	NA	NA	NA	1704900	1	3528800	2158900	NA	1919300	3	2763000	2001300	NA	2621900	NA	3	1614600	NA	2329500	NA	NA	2
1226	P39447	AVPVS(0.907)PS(0.092)AVEEDEDEDGHTVVATAR	NA	NA	NA	NA	NA	0	2539600	NA	NA	NA	1	2770200	NA	NA	NA	NA	1	NA	4447100	NA	3391400	2	3238700	NA	NA	NA	1	NA	NA	NA	1677400	1	NA	NA	NA	NA	NA	0	NA	NA	NA	2355700	2797500	2
1233	P39447	VQIPVS(0.001)HPDPEPVS(0.998)DNEDDSYDEEVHDPR	1706200	NA	NA	NA	NA	1	1893200	NA	2299900	1691400	3	NA	NA	NA	NA	NA	0	NA	2191200	2404500	1709000	3	NA	NA	NA	NA	0	3109200	NA	NA	1875900	2	NA	NA	NA	NA	NA	0	1209200	NA	NA	NA	NA	1
1259	P42859	S(0.325)GS(0.675)IVELLAGGGSS(0.001)CS(0.999)PVLSR	NA	NA	NA	NA	NA	0	375110	NA	NA	NA	1	NA	4499500	NA	NA	3707100	2	NA	896890	NA	5350200	2	NA	NA	9593100	NA	1	7059700	NA	NA	NA	1	934330	NA	3898400	2033800	NA	3	NA	696390	1393600	207860	521840	4
1263	P43006	ESNSNQCVYAAHNS(1)VVIDECK	NA	NA	890870	NA	NA	1	NA	NA	NA	NA	0	NA	NA	NA	NA	2032000	1	NA	3612800	NA	2739600	2	NA	NA	4866000	NA	1	6019700	NA	3633200	5518300	3	NA	NA	NA	3630100	NA	1	NA	3056600	1243500	NA	NA	2
1269	P43006	SELDT(0.001)IDS(0.999)QHR	763740	NA	NA	NA	NA	1	1649200	NA	NA	983970	2	NA	NA	NA	NA	1786800	1	NA	NA	1616000	2319400	2	NA	1467100	2811900	2534500	3	NA	850140	NA	NA	1	1581600	NA	1981200	NA	NA	2	1195300	3299300	2193300	NA	967010	4
1271	P43276	SETAPAETAAPAPVEKS(1)PAK	NA	NA	2540500	NA	NA	1	NA	1239400	1808800	702850	3	NA	NA	NA	NA	NA	0	691110	1322700	NA	498460	3	NA	922100	NA	916370	2	3505500	NA	NA	NA	1	NA	798180	NA	864140	NA	2	NA	768250	NA	870100	NA	2
1272	P45481	S(0.02)IS(0.98)PSALQDLLR	NA	NA	360980	NA	NA	1	NA	800860	1117500	313860	3	NA	NA	NA	972060	NA	1	161460	NA	270480	606440	3	195900	NA	443790	NA	2	632770	588530	NA	NA	2	216420	NA	402990	NA	NA	2	NA	368600	NA	182490	NA	2
1289	P47212	EAGALDSLPGIPLAT(0.012)S(0.036)S(0.952)EDLEK	NA	NA	NA	NA	NA	0	547020	NA	2173500	935990	3	NA	NA	489740	NA	NA	1	273330	1074400	367380	NA	3	NA	NA	NA	NA	0	NA	1283700	NA	NA	1	NA	109480	1609700	766700	611790	4	NA	483400	NA	NA	NA	1
1302	P47955	KEES(1)EESEDDMGFGLFD	763600	NA	NA	NA	NA	1	1066700	6398000	19065000	NA	3	5737100	8590600	456440	6268500	11258000	5	455490	510450	1583500	13327000	4	2100300	NA	11784000	8359400	3	12794000	6537000	653360	NA	3	10752000	134240	650500	18608000	1709300	5	59683	NA	13475000	701140	8291700	4
1308	P48437	DRAS(1)PESLDLTR	1420100	NA	NA	NA	NA	1	993610	NA	NA	574490	2	791550	NA	963620	1262300	NA	3	1053000	1305700	1125300	1016900	4	695940	NA	NA	935430	2	1203400	NA	653210	836670	3	984470	NA	1220500	NA	886410	3	NA	NA	NA	NA	NA	0
1329	P50136	IGHHS(0.333)T(0.333)S(0.333)DDS(0.001)S(0.005)AY(0.064)RS(0.931)VDEVNYWDK	1189800	NA	NA	NA	NA	1	1884400	NA	1695800	NA	2	NA	NA	NA	2049300	2167900	2	NA	3458000	NA	4227600	2	NA	NA	NA	NA	0	4390400	NA	3677900	NA	2	2356500	NA	3530700	4195500	772370	4	NA	NA	2365100	NA	NA	1
1334	P51830	AIEKDS(1)CEDIGVEEASELSK	1510600	NA	NA	NA	NA	1	NA	NA	1143100	NA	1	NA	NA	2191500	1597700	2793500	3	1672400	4025900	2615600	3988400	4	NA	NA	4189700	2364600	2	3176100	1364200	NA	NA	2	1356300	1923600	NA	2054600	NA	3	1215400	2272500	NA	2044800	NA	3
1340	P51830	GQGT(0.001)AS(0.999)PGS(0.192)VS(0.808)DLAQTVK	NA	NA	NA	NA	1648000	1	NA	1801700	NA	NA	1	NA	3107200	NA	2701500	3089200	3	NA	5853500	NA	3870200	2	NA	NA	NA	NA	0	NA	1989600	NA	NA	1	NA	NA	NA	NA	NA	0	597500	NA	3469900	NA	1148800	3
1361	P53668	VQGVDPGCMS(1)PDVK	NA	NA	NA	NA	NA	0	NA	NA	727750	NA	1	NA	NA	NA	NA	NA	0	519920	NA	NA	620460	2	NA	NA	NA	NA	0	948960	966170	NA	NA	2	693570	NA	NA	NA	NA	1	521860	1216500	NA	NA	NA	2
1385	P55012	EGLDIS(0.003)HLQGQEELLS(0.014)S(0.983)QEK	NA	NA	796520	NA	NA	1	NA	1654600	2019400	1951800	3	NA	NA	905820	NA	NA	1	648220	2076000	1814400	2272500	4	536030	NA	NA	NA	1	2146600	NA	NA	1478800	2	NA	NA	4776000	3061100	607960	3	NA	2017200	1472000	NA	1547900	3
1395	P55821	RAS(1)GQAFELILKPPS(0.948)PIS(0.052)EAPR	NA	NA	1150900	NA	NA	1	973150	1071800	758100	582130	4	NA	NA	NA	2759600	1239600	2	NA	1447800	NA	2903500	2	922010	NA	3786400	1470700	3	2752700	1509000	2888800	NA	3	1121400	NA	2757800	3012800	NA	3	NA	647810	2333400	NA	NA	2
1396	P55821	RAS(1)GQAFELILKPPS(0.98)PIS(0.02)EAPR	NA	NA	2365700	NA	NA	1	973150	1489700	758100	984170	4	1628200	NA	NA	2759600	1752300	3	NA	1447800	NA	2903500	2	922010	NA	5924400	1470700	3	4254800	1509000	2888800	NA	3	1871200	NA	1351100	3012800	NA	3	NA	1402300	2333400	NA	NA	2
1441	P58871	SQEGTAEIPAECQEEHS(0.58)KT(0.42)PEER	1143100	NA	NA	NA	NA	1	NA	NA	1485500	NA	1	NA	NA	NA	NA	1207700	1	NA	2197800	NA	1932100	2	NA	NA	3789900	NA	1	3561800	NA	NA	1123500	2	NA	1974900	1712200	1749400	NA	3	NA	1308200	NA	NA	NA	1
1454	P59281	EDT(0.002)S(0.001)S(0.013)CS(0.984)PPGVLLEK	NA	1825400	NA	NA	NA	1	NA	NA	NA	1977600	1	NA	NA	NA	NA	1477600	1	1606800	2307800	NA	NA	2	NA	921770	NA	1236200	2	NA	NA	NA	NA	0	NA	NA	NA	1801400	NA	1	NA	NA	NA	1171700	NA	1
1459	P59281	KPS(0.02)S(0.948)ET(0.032)DIENWASK	NA	NA	NA	NA	2975600	1	NA	NA	2773700	1332600	2	1543800	NA	NA	NA	3340800	2	NA	1452600	NA	5097400	2	4605800	NA	7029400	2440700	3	4902000	1593700	1330100	4061000	4	1131800	1855300	3211200	NA	2826700	4	551080	2948900	NA	3633500	NA	3
1487	P60840	S(1)QKQEEENPAEETGEEK	NA	NA	985220	NA	NA	1	NA	NA	NA	745470	1	NA	3765300	1620200	NA	1789500	3	1603200	1686200	2215100	1792100	4	2732100	NA	2959000	NA	2	NA	1054700	NA	NA	1	NA	2042700	1109500	NA	NA	2	1241600	1398500	NA	NA	NA	2
1495	P60904	S(0.001)LS(0.003)TS(0.003)GES(0.993)LYHVLGLDK	NA	NA	NA	NA	NA	0	NA	91081	2681500	NA	2	510670	2508700	NA	13229000	5562700	4	374600	NA	105630	8713200	3	NA	NA	19975000	1599100	2	1487900	240370	2404300	NA	3	690900	NA	1748300	3310200	NA	3	NA	NA	2258600	NA	NA	1
1524	P62874	S(1)ELDQLRQEAEQLK	NA	NA	1216600	NA	NA	1	550780	2924700	1820900	1540500	4	NA	NA	304630	NA	NA	1	298000	1193800	853910	NA	3	NA	NA	NA	825140	1	2257900	2106700	2206500	1066700	4	886760	NA	2900100	1725700	567900	4	NA	1178800	NA	305520	NA	2
1534	P63024	STGVPS(0.004)GS(0.58)S(0.781)AAT(0.633)GS(0.003)NRR	NA	NA	NA	NA	NA	0	NA	NA	NA	NA	0	21503000	NA	NA	NA	NA	1	47363000	NA	NA	14443000	2	47130000	NA	NA	35454000	2	8825200	NA	NA	7842300	2	5083100	10933000	NA	7496700	11661000	4	4676500	7210900	NA	10051000	39401000	4
1536	P63040	EAEAQAAMEANS(0.019)EGS(0.946)LT(0.035)RPK	NA	NA	NA	NA	NA	0	1199300	NA	NA	962400	2	NA	NA	NA	NA	NA	0	1026700	1185500	NA	1380800	3	628360	NA	2010300	NA	2	2272000	1549100	NA	589170	3	NA	NA	1815900	1213100	NA	2	NA	950280	NA	1350000	NA	2
1539	P63101	FLIPNASQPES(1)K	1154000	NA	NA	NA	NA	1	NA	1204200	NA	NA	1	NA	NA	NA	NA	1498400	1	841390	2748400	1524600	NA	3	NA	659400	NA	NA	1	3230800	1654600	NA	NA	2	784320	NA	1964400	1512500	725750	4	NA	NA	1176600	866600	NA	2
1550	P63141	SDYMEIQEGVNNS(1)NEDFREENLK	NA	NA	3426800	NA	NA	1	NA	NA	1604100	NA	1	NA	NA	NA	NA	2782400	1	NA	5664200	NA	3722800	2	NA	NA	2757600	NA	1	3400400	NA	4903300	1882300	3	NA	NA	4924000	2992100	NA	2	NA	2560600	NA	NA	NA	1
1554	P63250	ERHNS(1)VECLDGLDDISTK	NA	NA	NA	NA	NA	0	NA	NA	NA	NA	0	NA	NA	2787200	3130500	3131200	3	NA	2089500	3108900	4761600	3	2546000	NA	10137000	1893200	3	6009400	612980	NA	1878100	3	2018600	4494600	2262600	3253100	2183100	5	2140700	4752400	2491200	2779100	871170	5
1556	P63276	LLDFGS(0.463)LS(0.52)NLQVT(0.017)QPTVGMNFK	NA	NA	NA	NA	NA	0	NA	NA	NA	NA	0	NA	NA	NA	2152400	NA	1	NA	383360	NA	702100	2	NA	NA	NA	NA	0	NA	NA	NA	NA	0	681120	NA	NA	NA	NA	1	NA	NA	1198500	NA	NA	1
1570	P68368	TIGGGDDS(0.977)FT(0.013)T(0.01)FFCETGAGK	NA	NA	917870	NA	NA	1	NA	626050	1283400	571330	3	NA	NA	NA	NA	1208600	1	NA	744000	NA	872210	2	NA	NA	1523500	NA	1	1764300	NA	NA	486910	2	860760	NA	1582000	917990	NA	3	NA	812840	NA	NA	834630	2
1572	P70174	RIS(1)ETSEDQTLVDR	NA	NA	NA	NA	NA	0	1126200	1629700	1908200	934820	4	661370	NA	1534200	NA	NA	2	1034700	1620600	1723800	797810	4	NA	NA	1629000	1287700	2	NA	1128900	1199000	NA	2	1009100	NA	973800	NA	805870	3	883080	1095700	1149100	1797800	NA	4
1577	P70211	NIEKPT(0.001)GT(0.002)DPAGRDS(0.971)PIQS(0.024)CQDLT(0.002)PVSHSQSETQMGSK	NA	NA	NA	NA	NA	0	2361600	NA	NA	3142400	2	NA	NA	7226600	NA	NA	1	4646400	NA	4870900	3095000	3	NA	1146900	NA	NA	1	6760300	6377200	NA	2498000	3	NA	3080800	NA	3605900	NA	2	2215000	NA	NA	1980400	NA	2
1591	P70288	RIACDEEFS(0.989)DS(0.011)EDEGEGGRR	NA	NA	1565800	NA	NA	1	NA	NA	NA	NA	0	NA	NA	NA	NA	NA	0	2980700	3758500	2459900	NA	3	NA	NA	NA	NA	0	NA	NA	2461900	NA	1	1600200	NA	2355200	NA	NA	2	NA	NA	NA	NA	NA	0
1592	P70288	RIACDEEFS(0.004)DS(0.996)EDEGEGGRR	858100	NA	NA	NA	NA	1	NA	NA	1994200	1497100	2	NA	NA	1742000	NA	1457100	2	2190800	2884200	3035600	1323300	4	1118900	NA	4248000	2041500	3	3348800	1292700	NA	1138900	3	1431300	NA	1502500	1736600	NA	3	2276800	1198700	1884400	1237400	516810	5
1596	P70296	VLTPTQVMNRPS(0.016)S(0.016)IS(0.968)WDGLDPGK	NA	NA	1364400	NA	NA	1	NA	NA	NA	4890200	1	NA	NA	NA	NA	NA	0	NA	1895400	NA	6525200	2	NA	NA	3154700	NA	1	3197500	NA	2167300	NA	2	NA	NA	NA	NA	NA	0	NA	NA	NA	NA	NA	0
1611	P70399	ASQEPFS(1)PAEDVMETDLLEGLAANQDRPSK	NA	NA	1578400	NA	NA	1	NA	694570	2068000	751940	3	1315600	1830900	NA	NA	1167000	3	NA	582080	NA	2004800	2	NA	NA	3358700	899110	2	2147400	2820200	5298800	NA	3	1089600	NA	3187700	1836100	NA	3	NA	1258000	2420400	NA	958310	3
1630	P70408	KKEPLILS(1)K	NA	NA	NA	NA	2615400	1	4920100	NA	NA	NA	1	NA	NA	3786800	3469600	2988700	3	NA	4572800	3714100	3480900	3	NA	NA	4631900	NA	1	NA	3635100	NA	2452300	2	NA	NA	3172000	NA	NA	1	NA	NA	3509800	617010	NA	2
1632	P70414	AVS(1)MHEVNMEMAENDPVSK	NA	NA	NA	NA	NA	0	NA	NA	NA	NA	0	NA	NA	NA	NA	NA	0	881810	NA	1043700	2886100	3	NA	NA	2990300	NA	1	2100000	NA	NA	1084400	2	NA	2665900	NA	2681100	NA	2	NA	3776500	1475100	NA	714540	3
1634	P70429	KEDESQTEDPS(0.001)T(0.014)S(0.969)PS(0.014)PGT(0.001)R	NA	NA	NA	NA	282470	1	798440	571850	699490	205780	4	619950	864180	900070	928660	NA	4	944700	1983600	NA	428040	3	640400	NA	926430	824850	3	NA	964200	521470	508790	3	743110	747190	NA	923080	544230	4	NA	690250	NA	NA	504490	2
1643	P70441	EELLRPQEKS(1)EQAEPPAAADTHEAGDQNEAEK	NA	NA	NA	NA	NA	0	NA	NA	NA	NA	0	NA	NA	3046100	NA	2701900	2	3231900	NA	3813300	NA	2	NA	NA	NA	2644800	1	6811100	4391400	NA	NA	2	2302600	3673800	3245500	NA	NA	3	1427300	NA	NA	1863000	NA	2
1644	P70441	ES(0.088)S(0.912)REALVEPASESPRPALAR	835630	NA	NA	NA	NA	1	1334200	1345400	1880700	NA	3	803890	NA	NA	NA	1097200	2	1279500	1603900	NA	NA	2	NA	927730	NA	NA	1	1545100	948050	NA	1522600	3	1098800	1467700	2099200	1431500	NA	4	980710	843730	2325400	1731900	1618200	5
1668	P80314	AS(0.997)LS(0.003)LAPVNIFK	NA	NA	166890	NA	NA	1	171750	257140	479860	169180	4	NA	NA	100010	NA	NA	1	NA	118640	257600	278650	3	105610	NA	NA	NA	1	221350	196540	NA	118980	3	172760	NA	497330	NA	133680	3	NA	127550	NA	NA	170990	2
1670	P80560	ADSVAGAIQS(0.001)DPAEGS(0.171)QES(0.829)HGR	NA	NA	22170000	NA	NA	1	NA	NA	23252000	NA	1	NA	11239000	NA	NA	NA	1	NA	29969000	NA	17252000	2	NA	NA	NA	NA	0	NA	23673000	NA	NA	1	17376000	NA	NA	NA	NA	1	NA	15163000	16571000	NA	9809800	3
1682	P81122	VAS(0.992)PT(0.004)S(0.004)GLK	NA	NA	NA	4175700	NA	1	3264200	1865300	NA	NA	2	2921900	NA	4216500	NA	NA	2	4146700	3735600	3726800	NA	3	5332300	NA	NA	NA	1	5704500	NA	NA	NA	1	NA	NA	NA	NA	NA	0	4371800	NA	NA	3621900	NA	2
1697	P84309	S(1)VELGLEER	328330	NA	NA	NA	NA	1	NA	NA	939800	NA	1	NA	NA	NA	NA	NA	0	817460	NA	1070300	NA	2	1045400	NA	1257500	882570	3	1127300	NA	NA	NA	1	730970	NA	NA	1008000	780360	3	452740	816460	1465400	721760	NA	4
1700	P97393	GGIDNPAIT(0.264)S(0.736)DQEVDDKK	NA	NA	NA	3192700	NA	1	2349900	NA	NA	NA	1	NA	NA	6866400	1985800	2482200	3	NA	3978900	5202300	4413700	3	NA	2284800	4874100	2533800	3	NA	NA	2019100	2682800	2	NA	4473900	NA	3106000	2502000	3	NA	2836200	NA	2713800	NA	2
1708	P97427	HAAPAPS(0.004)AKS(0.635)S(0.708)PS(0.653)K	NA	NA	NA	577780	NA	1	NA	NA	NA	NA	0	NA	9271700	NA	NA	NA	1	312460	25717	NA	NA	2	NA	NA	NA	NA	0	475860	NA	NA	NA	1	NA	NA	NA	NA	NA	0	NA	13481	NA	NA	NA	1
1709	P97427	NLHQS(0.072)NFS(0.072)LS(0.856)GAQIDDNNPR	NA	NA	NA	1285300	NA	1	830170	NA	NA	NA	1	718630	NA	NA	NA	NA	1	799550	NA	NA	2133600	2	2136900	NA	NA	NA	1	NA	2054000	NA	638720	2	NA	NA	NA	1392000	1167000	2	884940	1662100	NA	NA	NA	2
1717	P97441	SLFTEPS(1)EPLPEEPK	NA	NA	NA	NA	NA	0	1705500	NA	NA	568490	2	2202200	2033900	2289300	2328000	1846900	5	1354800	2977400	2543800	3408800	4	3712600	427890	NA	NA	2	1729700	NA	NA	NA	1	2442800	3702300	NA	NA	NA	2	NA	2772400	3498600	NA	2072400	3
1725	P97445	MEPPS(0.731)PT(0.074)QEGGPS(0.194)QNALPS(0.001)TQLDPGGGLMAHEGGMK	NA	NA	NA	NA	1529200	1	1739900	1900900	2673700	NA	3	NA	NA	4016700	NA	NA	1	NA	2137300	NA	1245600	2	NA	NA	NA	NA	0	NA	2444500	NA	2298300	2	NA	NA	NA	NA	NA	0	NA	NA	NA	NA	NA	0
1737	P97772	SAFTT(0.064)S(0.935)DVVR	NA	NA	NA	NA	NA	0	NA	1047800	NA	NA	1	796920	NA	NA	1777400	912700	3	1339900	NA	1089500	2451500	3	2645400	NA	4435100	NA	2	2985700	876990	1255400	1043000	4	1202300	2275100	1245600	NA	NA	3	NA	3140500	2028000	NA	NA	2
1753	P97863	PLFSS(0.001)T(0.036)S(0.963)PQDS(0.001)SPR	1307600	NA	NA	NA	NA	1	NA	NA	1664200	NA	1	NA	NA	NA	NA	1419600	1	1495200	2513100	2861100	1952600	4	NA	NA	NA	1724900	1	NA	NA	NA	NA	0	NA	NA	2202200	NA	999340	2	NA	NA	1702400	NA	NA	1
1785	Q01097	NMANLSGVNGS(1)PQSALDFIR	NA	NA	NA	NA	NA	0	NA	NA	NA	NA	0	NA	NA	NA	NA	1233700	1	NA	911100	235600	1354400	3	NA	NA	NA	590670	1	NA	NA	580350	505250	2	NA	NA	1049000	1594600	NA	2	NA	525450	NA	NA	NA	1
1788	Q01097	RES(0.097)S(0.903)VY(0.001)DISEHR	NA	NA	633470	NA	NA	1	NA	NA	NA	NA	0	2054200	NA	2460700	1278400	1256900	4	1913300	NA	NA	1675000	2	NA	NA	NA	1624000	1	NA	NA	NA	NA	0	781580	3221500	946700	NA	NA	3	NA	NA	1662900	NA	NA	1
1848	Q05512	SRNS(1)PLLDR	NA	NA	1225600	NA	NA	1	3702600	1819000	1633500	781870	4	1784600	NA	NA	NA	1823200	2	NA	2577400	NA	3222900	2	3788300	NA	4215000	1216000	3	NA	1022000	2437500	1801200	3	3217600	5426200	NA	NA	NA	2	3991300	NA	4160800	NA	230910	3
1867	Q07231	MT(0.246)KVVGMAT(0.755)VLGPRPPQES(0.945)MGPS(0.054)PIK	NA	NA	1639500	NA	NA	1	NA	2090300	2590200	NA	2	NA	NA	2017700	6781100	4406900	3	1600900	NA	3482300	8477100	3	NA	NA	NA	NA	0	10717000	1635700	NA	NA	2	NA	NA	3110600	6942500	NA	2	265230	5668500	NA	NA	2556100	3
1874	Q08509	S(0.003)ADT(0.003)PS(0.012)APS(0.604)PPPT(0.377)PAPVPVPLPPSVPAPVSVPK	NA	NA	NA	252960	NA	1	2635300	2137400	NA	NA	2	NA	NA	NA	2813600	NA	1	907070	NA	NA	2264200	2	NA	NA	NA	1040000	1	2651900	NA	NA	NA	1	NA	NA	NA	NA	NA	0	NA	NA	NA	NA	NA	0
1907	Q0VBF8	GAS(0.197)S(0.703)S(0.097)S(0.003)GVVVQVR	NA	NA	NA	847900	NA	1	NA	1522600	NA	1246000	2	996020	NA	1717300	1644100	1139800	4	1520300	NA	NA	1565300	2	NA	NA	NA	1629300	1	NA	NA	NA	NA	0	NA	NA	NA	NA	NA	0	959600	NA	2160900	1161600	NA	3
1913	Q0VGY8	HPASLS(0.001)S(0.001)S(0.007)GS(0.126)S(0.862)GS(0.004)PSSSIK	1068900	NA	NA	NA	NA	1	NA	NA	NA	NA	0	NA	NA	NA	NA	NA	0	1212700	NA	NA	1671400	2	NA	NA	NA	NA	0	NA	NA	NA	NA	0	NA	1955900	NA	NA	NA	1	NA	NA	NA	NA	NA	0
1983	Q3THK3	IHDLEDDLEMSSDAS(0.004)DAS(0.995)GEEGS(0.001)R	NA	NA	2232200	NA	NA	1	3010100	2995300	2929000	2817900	4	2671700	NA	2400700	NA	2277800	3	2079300	NA	3813200	NA	2	3451100	NA	3091500	NA	2	4910500	4173800	4547300	1926400	4	3399500	NA	NA	3259100	NA	2	NA	3073700	NA	1632800	2065500	3
1989	Q3TLH4	GSETDTDSEVHESAS(1)DK	NA	NA	NA	489320	NA	1	NA	NA	274470	NA	1	NA	NA	NA	NA	NA	0	363780	214430	NA	NA	2	293270	NA	NA	NA	1	NA	NA	NA	NA	0	NA	NA	NA	NA	149350	1	NA	NA	NA	NA	246720	1
1996	Q3TLI0	S(0.152)PS(0.848)DNSLNTTGIICR	NA	NA	NA	NA	NA	0	879750	NA	1401800	NA	2	NA	NA	NA	NA	NA	0	NA	1960200	NA	1365800	2	NA	NA	NA	NA	0	NA	NA	NA	NA	0	NA	NA	NA	NA	NA	0	NA	NA	NA	NA	NA	0
2011	Q3TXX4	RQEGAETLELS(0.999)ADGRPVTTHTR	NA	NA	NA	1983800	NA	1	NA	2330100	NA	2499900	2	1085100	NA	2661200	3186400	NA	3	1120500	5085700	4129700	3553100	4	1677200	NA	5130000	1838100	3	6715900	4063900	6316500	NA	3	NA	NA	5071700	3524600	2201000	3	NA	3394000	3502000	NA	NA	2
2044	Q3UD01	LPLCSLPGDPGDGPQT(0.02)ELQRS(0.98)PPEFQ	NA	NA	NA	NA	NA	0	885940	NA	NA	NA	1	NA	NA	NA	NA	1560700	1	NA	2325600	2332000	NA	2	NA	NA	NA	NA	0	NA	NA	NA	NA	0	NA	NA	NA	NA	NA	0	NA	NA	NA	NA	NA	0
2052	Q3UE31	VSTGDT(0.041)S(0.925)PCGT(0.032)EDS(0.001)SPASPMHER	NA	NA	2197300	NA	NA	1	2052600	1695800	2790800	1852900	4	NA	NA	2476500	NA	2081200	2	2487900	3148000	3675100	NA	3	1469400	1429000	3187100	1845200	4	3509400	1987700	2220300	2372900	4	2458300	1638200	NA	2128200	NA	3	NA	1955600	1832800	1513900	NA	3
2073	Q3UH99	ILSDEQLLS(0.993)T(0.007)ER	NA	NA	NA	NA	NA	0	NA	NA	NA	NA	0	424790	NA	1541300	2123200	1436900	4	712460	NA	NA	2630400	2	2122100	470780	NA	NA	2	935210	NA	NA	NA	1	890590	4433700	1910800	2503600	2046700	5	850810	1250400	1514100	2463200	1349800	5
2077	Q3UHB8	SFSLGDLS(0.94)HS(0.059)PQTAQHVER	NA	NA	NA	NA	4443800	1	NA	NA	NA	NA	0	NA	NA	NA	4593700	4389500	2	1939000	6171700	3265400	5735100	4	3537300	NA	7862000	NA	2	10443000	2142100	NA	NA	2	NA	6768400	NA	NA	2367900	2	NA	NA	4687600	NA	2046900	2
2087	Q3UHD9	ELLGAELRT(0.021)S(0.979)PK	NA	NA	NA	NA	NA	0	NA	NA	NA	NA	0	NA	NA	5574300	3538200	6331400	3	NA	699550	5964500	3138000	3	NA	NA	1177600	NA	1	5982800	NA	NA	NA	1	NA	NA	NA	713550	NA	1	NA	NA	NA	NA	NA	0
2099	Q3UHF7	ELS(0.045)LS(0.746)T(0.209)EEGNEPSPEK	NA	NA	NA	NA	NA	0	1453200	NA	NA	NA	1	NA	NA	NA	NA	NA	0	1009100	1786700	NA	931320	3	NA	335210	NA	NA	1	NA	NA	1002900	1172700	2	NA	NA	NA	NA	NA	0	451260	NA	NA	NA	NA	1
2102	Q3UHF7	S(0.999)FDY(0.001)GNLSHAPVAGTSPSTLSPSR	NA	NA	NA	1547300	NA	1	3205200	1779500	1376300	NA	3	1990800	NA	1091400	4964600	1537000	4	1186400	3503000	2103300	4047500	4	2019800	NA	NA	1871300	2	5344900	NA	NA	1662500	2	1570700	1971900	2627200	NA	1672000	4	1654800	2588200	3249200	3244400	NA	4
2113	Q3UHJ0	LGGS(0.754)AES(0.244)LIPGFQPT(0.002)QGDAFTTPSFSAGTAEK	NA	NA	NA	NA	NA	0	NA	NA	NA	NA	0	NA	NA	NA	3980500	NA	1	NA	723210	697030	1168800	3	506830	NA	5480700	NA	2	NA	NA	NA	NA	0	NA	NA	764800	3364500	NA	2	NA	1028700	3455500	NA	1704800	3
2118	Q3UHJ0	SATTT(0.029)PS(0.861)GS(0.11)PR	NA	NA	NA	NA	170500	1	NA	NA	NA	NA	0	NA	NA	NA	258910	NA	1	NA	93394	72686	876650	3	NA	96546	111180	NA	2	NA	67701	NA	369930	2	NA	NA	123580	71613	21692	3	NA	289030	NA	166130	179290	3
2132	Q3UHQ6	S(0.913)DLS(0.087)EEDLPYYVDLPDR	NA	NA	NA	NA	NA	0	NA	503360	NA	695050	2	NA	NA	182630	NA	938260	2	187480	NA	373210	756850	3	614390	NA	NA	775800	2	1785400	NA	NA	543760	2	NA	NA	1135600	1310200	NA	2	NA	695460	1140100	336490	856950	4
2142	Q3UJB9	DS(0.004)QDT(0.094)S(0.833)AEQS(0.066)DHDDEVAS(0.004)LASASGGFGSK	NA	NA	NA	NA	NA	0	NA	2141100	3010000	2478100	3	NA	NA	2900700	NA	3071800	2	2309000	4220400	4596700	NA	3	NA	NA	NA	3623200	1	NA	NA	NA	NA	0	2992500	NA	NA	3335600	NA	2	NA	NA	3521800	NA	2327100	2
2145	Q3UJU9	S(0.95)HS(0.049)LPNS(0.001)LDYAQASER	NA	NA	NA	NA	NA	0	NA	NA	18531000	NA	1	NA	NA	NA	NA	NA	0	1654000	NA	2147500	NA	2	3969400	NA	16059000	1248300	3	24526000	2442900	NA	NA	2	NA	14211000	21866000	18391000	NA	3	13782000	NA	NA	12580000	NA	2
2165	Q3UMU9	RPKPERPPS(0.703)T(0.417)S(0.085)S(0.088)S(0.097)DS(0.066)DS(0.035)DS(0.509)GEVDR	NA	NA	NA	NA	NA	0	NA	NA	1719200	NA	1	NA	NA	NA	NA	504510	1	1692900	4340400	NA	737970	3	NA	1635800	NA	NA	1	NA	NA	1092700	NA	1	NA	NA	NA	NA	696340	1	NA	NA	NA	1128400	825660	2
2167	Q3UMU9	RPKPERPPS(0.005)T(0.005)S(0.133)S(0.135)S(0.712)DS(0.004)DS(0.003)DS(0.002)GEVDR	NA	NA	NA	NA	NA	0	NA	924000	NA	NA	1	NA	NA	1431300	NA	NA	1	NA	NA	1724800	1116300	2	1086100	NA	1460400	1774100	3	NA	NA	NA	NA	0	1618500	NA	NA	1501100	NA	2	1008300	NA	NA	NA	NA	1
2186	Q3UNH4	VDIVSPGGDNAGS(1)LRK	NA	NA	NA	NA	1556800	1	NA	936250	NA	NA	1	NA	NA	NA	NA	1935500	1	2524900	NA	2067900	4473800	3	NA	NA	NA	2044500	1	NA	1661900	NA	NA	1	2148000	2804700	1383500	NA	NA	3	2384800	NA	NA	NA	NA	1
2191	Q3UPL5	TQPVTFDEIQEVEEEGVS(1)PMEEEK	NA	NA	970930	NA	NA	1	NA	NA	3310600	NA	1	NA	NA	NA	NA	2307300	1	NA	1067700	NA	2452300	2	NA	NA	3280400	NA	1	3706400	NA	2821300	798080	3	1193600	NA	2676400	2786100	NA	3	NA	1128300	1547900	NA	NA	2
2205	Q3UTJ2	RGS(0.137)LPDNS(0.863)ILHR	NA	NA	NA	NA	NA	0	NA	NA	NA	NA	0	1143300	NA	3390000	NA	NA	2	1473300	NA	4560100	NA	2	3378900	NA	NA	2246500	2	NA	NA	NA	NA	0	2939100	NA	NA	NA	NA	1	NA	NA	NA	NA	NA	0
2219	Q3UVL4	AAAAAVGPGLGS(0.931)GPGDS(0.069)PEGPEADAPER	NA	NA	NA	NA	NA	0	NA	NA	NA	NA	0	NA	NA	NA	16383000	14267000	2	NA	NA	22530000	18236000	2	NA	NA	16066000	NA	1	20588000	19679000	NA	NA	2	NA	9477700	NA	NA	NA	1	NA	10339000	16579000	NA	14326000	3
2248	Q3V3Q7	EPSGQPEDS(1)PEAETSTLDVFTEK	840400	NA	NA	NA	NA	1	836940	NA	NA	1184300	2	NA	NA	1128700	NA	1315700	2	758840	1489000	1908800	1406300	4	924430	NA	NA	1541600	2	NA	2015000	NA	718350	2	1400800	NA	2336400	1670300	NA	3	643620	NA	NA	NA	NA	1
2262	Q4JIM5	DKS(0.994)PS(0.003)S(0.003)LLEDAK	NA	NA	354860	NA	NA	1	NA	831600	NA	NA	1	NA	NA	1121300	NA	1077800	2	NA	799790	1036000	945820	3	2712100	NA	NA	NA	1	2025700	NA	NA	814360	2	1070800	1323600	NA	NA	NA	2	NA	1391200	NA	NA	NA	1
2267	Q4KMM3	DTIQQVS(1)QR	702430	NA	NA	NA	NA	1	NA	NA	NA	NA	0	NA	NA	NA	1513300	890880	2	663560	NA	848600	1543700	3	2249100	NA	3151700	NA	2	NA	NA	NA	NA	0	NA	1854700	NA	NA	NA	1	NA	1919700	NA	NA	498820	2
2268	Q4KMM3	ESLPIELDQLS(1)GR	NA	NA	NA	NA	2742700	1	NA	2672800	4316400	3329600	3	NA	NA	3312500	NA	3035700	2	NA	NA	4056100	3517200	2	2368800	NA	NA	NA	1	NA	4557900	NA	NA	1	2718300	NA	2615100	4686900	NA	3	NA	NA	3950200	2136900	1953600	3
2269	Q4KMM3	GTIEYTVES(1)R	2044400	NA	NA	NA	NA	1	2427900	NA	441620	NA	2	1563200	1460000	481530	2345400	NA	4	1808800	2671800	1657900	NA	3	1311200	NA	NA	NA	1	NA	NA	1270200	NA	1	NA	NA	NA	1977200	NA	1	NA	NA	NA	NA	NA	0
2276	Q4KMM3	VVS(0.984)S(0.016)T(0.079)S(0.921)EEEEAFTEK	NA	NA	NA	NA	NA	0	1324900	NA	1815800	NA	2	NA	5492600	NA	1964000	1279300	3	830030	2106500	1515800	1788700	4	1393500	NA	NA	2185700	2	4519900	NA	NA	NA	1	4153300	NA	2936500	1451500	NA	3	1158800	NA	2393600	879580	NA	3
2280	Q4KUS2	ES(0.006)Y(0.017)S(0.121)DS(0.788)MHS(0.018)Y(0.049)EEFSEPR	NA	NA	NA	NA	NA	0	NA	NA	1226100	692180	2	NA	NA	1832700	997370	1699300	3	NA	NA	2406500	2074700	2	NA	NA	1271200	NA	1	2610700	NA	NA	NA	1	NA	968510	3203700	1992400	1010900	4	NA	1095700	2367200	1243000	1046000	4
2292	Q4VA53	EELLENEDEQNS(1)PPKK	269340	NA	NA	NA	NA	1	NA	NA	1975800	814550	2	NA	NA	NA	NA	635450	1	794910	1291800	NA	NA	2	NA	NA	NA	NA	0	1133600	NA	NA	656660	2	NA	NA	718360	NA	NA	1	NA	NA	NA	NA	NA	0
2300	Q50H33	HSTLLSVPDSTLASMFS(0.004)PS(0.923)S(0.073)PR	NA	NA	NA	NA	697970	1	1600700	1971700	NA	NA	2	NA	NA	NA	5636200	NA	1	NA	2973000	NA	2867300	2	NA	NA	NA	1050400	1	NA	NA	NA	NA	0	NA	NA	1351800	NA	NA	1	NA	NA	NA	NA	NA	0
2307	Q52KI8	AASPS(0.024)PQS(0.976)VR	2255700	NA	NA	NA	NA	1	NA	3119100	NA	NA	1	NA	5227000	3515400	NA	NA	2	10214000	5156900	NA	NA	2	NA	3302100	NA	3598400	2	8518000	NA	NA	NA	1	NA	NA	NA	NA	NA	0	NA	NA	NA	300830	2039400	2
2336	Q569Z6	HGLTHEELKS(1)PR	NA	NA	1451400	NA	NA	1	NA	1747100	479740	NA	2	895920	NA	2094400	726560	691300	4	1787100	NA	NA	333010	2	1872500	1907900	555400	1943300	4	25624000	2057500	NA	NA	2	1957500	2056800	NA	NA	NA	2	1237300	1876900	NA	706490	664970	4
2365	Q5DTL9	EEEQS(1)MLAMEDEGTVQLPLEGHYR	NA	NA	2865100	NA	NA	1	NA	1736000	NA	NA	1	NA	NA	NA	NA	3235500	1	NA	1636900	NA	2626400	2	NA	NA	10056000	NA	1	7004000	3593100	9564900	NA	3	NA	NA	3698700	4417100	NA	2	NA	1616700	2059200	NA	NA	2
2367	Q5DTM8	QDSEDLAT(0.065)HS(0.843)S(0.091)ALKASQEDEVK	NA	NA	NA	NA	NA	0	NA	1809100	1659700	NA	2	NA	NA	1378200	NA	NA	1	1363800	NA	NA	1460300	2	1164700	NA	NA	NA	1	NA	NA	NA	NA	0	NA	NA	1608600	NA	NA	1	NA	NA	NA	1260600	NA	1
2383	Q5DTY9	LLAPEDVKQS(0.052)PDEFCHS(0.923)DFEDAS(0.024)QGSDTR	NA	NA	NA	NA	NA	0	NA	NA	NA	NA	0	NA	NA	6128100	NA	NA	1	NA	8683000	8080900	NA	2	NA	NA	NA	NA	0	NA	NA	NA	NA	0	NA	NA	NA	NA	NA	0	NA	NA	NA	NA	NA	0
2416	Q5F2E7	DYEIENQNPLAS(0.99)PT(0.01)NTLLGSAK	799810	NA	NA	NA	NA	1	972390	NA	NA	836050	2	NA	NA	756610	2284300	NA	2	478600	1042600	1063800	NA	3	778410	NA	NA	718920	2	NA	NA	NA	606270	1	NA	NA	NA	1489500	1114300	2	188360	757970	1688400	733020	772790	5
2429	Q5HZI2	HGSLSADDSTPDT(0.004)S(0.996)PGVR	NA	NA	NA	NA	NA	0	NA	643720	NA	NA	1	544480	NA	846910	2169300	NA	3	1016600	786930	NA	1660500	3	5081400	NA	NA	NA	1	NA	NA	NA	633830	1	NA	2950400	495820	1649300	1692600	4	682680	1243600	NA	1637100	677500	4
2432	Q5PR69	ESS(0.001)DNQPPS(0.974)PS(0.025)LPEELK	NA	NA	2691800	NA	NA	1	NA	2863700	NA	2824600	2	NA	2261600	NA	NA	2397500	2	NA	NA	3596100	3763200	2	NA	2130900	NA	NA	1	NA	2553500	NA	NA	1	NA	2704500	2125100	NA	NA	2	NA	NA	NA	2062500	NA	1
2476	Q5SSZ5	RES(0.998)PPS(0.002)AER	NA	NA	NA	NA	33104	1	NA	NA	91836	NA	1	NA	4859000	NA	NA	63860	2	NA	NA	39722	128510	2	NA	NA	NA	49207	1	134040	NA	NA	66690	2	NA	NA	47585	NA	NA	1	NA	NA	18858	NA	NA	1
2477	Q5SSZ5	RES(0.5)PPS(0.5)AER	NA	NA	NA	NA	33104	1	NA	NA	NA	NA	0	NA	NA	NA	NA	63860	1	NA	NA	39722	128510	2	NA	NA	NA	49207	1	134040	NA	NA	66690	2	NA	NA	47585	NA	NA	1	NA	NA	18858	NA	NA	1
2486	Q5SW75	EMT(0.001)T(0.064)S(0.935)ADQIAEVK	NA	NA	NA	NA	NA	0	NA	NA	NA	1477200	1	NA	NA	NA	NA	NA	0	2120200	1640300	NA	NA	2	NA	NA	NA	1688600	1	NA	NA	NA	NA	0	NA	NA	2299400	2220800	1019400	3	1522300	NA	NA	1268000	NA	2
2494	Q5SWU9	SSMS(1)GLHLVK	NA	NA	562980	NA	NA	1	NA	1091600	987210	NA	2	904910	NA	1996300	1339800	2471700	4	1143600	NA	2492100	2825500	3	1536100	NA	4385200	1203200	3	5175400	984500	NA	NA	2	1510600	2201200	1461700	NA	NA	3	1197700	NA	2228900	NA	NA	2
2525	Q5Y5T3	VGLDS(1)PAK	NA	NA	NA	NA	NA	0	NA	NA	NA	NA	0	NA	NA	1793500	1153900	NA	2	NA	1479900	1748600	1258100	3	NA	NA	1757600	903740	2	NA	NA	579650	797720	2	NA	NA	1028400	NA	706900	2	NA	1221500	1357700	NA	845340	3
2526	Q5Y5T5	T(0.002)PRPGS(0.997)AESALSVQR	NA	NA	NA	984750	NA	1	1908000	663930	605660	NA	3	NA	NA	NA	NA	1121500	1	NA	1379100	NA	1255500	2	790010	611930	2064500	NA	3	1767400	NA	1551000	1177700	3	828380	1210700	1047600	NA	NA	3	808180	1870400	1309300	1426400	NA	4
2528	Q60575	AS(0.5)S(0.5)PCQEFEQFQIVPTVETPYLAR	NA	NA	NA	NA	NA	0	NA	NA	NA	NA	0	NA	NA	NA	675910	525440	2	NA	444810	NA	1152400	2	NA	NA	1656000	NA	1	701810	NA	NA	NA	1	531450	NA	539590	710160	NA	3	NA	454130	NA	NA	NA	1
2529	Q60575	AS(0.5)S(0.5)PCQEFEQFQIVPTVETPYLAR	NA	NA	NA	NA	NA	0	NA	NA	NA	NA	0	NA	NA	NA	675910	525440	2	NA	444810	NA	1152400	2	NA	NA	1656000	NA	1	701810	NA	NA	NA	1	531450	NA	539590	710160	NA	3	NA	454130	NA	NA	NA	1
2531	Q60575	MADTGS(1)PGMQR	NA	NA	NA	NA	324120	1	NA	NA	NA	NA	0	NA	1479200	1378400	NA	NA	2	851920	NA	876000	NA	2	771820	NA	NA	NA	1	1979700	NA	NA	NA	1	972780	835080	957190	NA	NA	3	NA	831660	1346000	NA	NA	2
2546	Q60610	S(1)LEGIFDDTVPDGK	580020	NA	NA	NA	NA	1	NA	NA	NA	NA	0	1040400	1063600	491360	NA	915550	4	239070	NA	694710	1656600	3	1675400	NA	3493400	NA	2	2764100	NA	NA	NA	1	1483400	288190	702030	2464700	1154500	5	199320	1421500	2208100	826040	1491000	5
2573	Q60875	LQDS(0.886)S(0.106)DPDT(0.008)GS(0.002)EEEVS(0.47)S(0.211)RLS(0.281)PPHS(0.037)PR	4021800	NA	NA	NA	NA	1	NA	NA	NA	NA	0	NA	NA	3920000	NA	NA	1	NA	9385100	2145900	1387800	3	NA	NA	2814800	NA	1	NA	NA	7186600	3353400	2	NA	NA	NA	5555200	NA	1	6232000	3445000	3384400	NA	NA	3
2575	Q60875	LQDS(0.002)S(0.007)DPDT(0.972)GS(0.863)EEEVS(0.022)S(0.055)RLS(0.055)PPHS(0.024)PR	NA	NA	NA	NA	NA	0	2653400	NA	NA	NA	1	NA	NA	NA	NA	NA	0	NA	5338200	NA	1849700	2	NA	NA	NA	NA	0	NA	NA	NA	NA	0	NA	4284500	NA	NA	NA	1	NA	NA	NA	NA	NA	0
2576	Q60875	LQDS(0.248)S(0.748)DPDT(0.002)GS(0.004)EEEVS(0.897)S(0.09)RLS(0.009)PPHS(0.003)PR	NA	NA	NA	8791200	NA	1	NA	NA	15780000	NA	1	NA	NA	12917000	NA	NA	1	14488000	NA	3777900	NA	2	NA	NA	16494000	11120000	2	NA	NA	15521000	NA	1	NA	NA	NA	NA	NA	0	NA	3750000	10296000	NA	6100000	3
2591	Q60932	VNNS(0.995)S(0.005)LIGLGYTQTLK	NA	NA	793940	NA	NA	1	NA	NA	885160	719860	2	NA	NA	NA	755690	953560	2	NA	1079500	NA	1417300	2	NA	NA	NA	NA	0	1339500	NA	NA	662560	2	NA	378480	1172600	823850	NA	3	NA	NA	NA	274760	NA	1
2593	Q60949	LHSS(0.008)S(0.939)S(0.053)VPNFLK	NA	NA	2032800	NA	NA	1	1498600	1017700	2241100	NA	3	930660	NA	NA	NA	3027100	2	1272600	1020800	NA	3077700	3	NA	500920	NA	NA	1	NA	NA	NA	1679600	1	NA	NA	NA	NA	334050	1	NA	NA	NA	NA	NA	0
2615	Q61070	FPS(1)PHPS(1)PAK	NA	NA	NA	NA	NA	0	1830600	NA	NA	1929300	2	NA	NA	2076400	NA	1827200	2	2776300	2694600	NA	1260500	3	1845400	1078900	1982500	4249700	4	NA	2879700	NA	863700	2	NA	NA	3404600	3438600	NA	2	NA	3356700	1781400	NA	1228000	3
2616	Q61074	LEEALS(0.978)T(0.022)EGAEDTGNSDK	NA	NA	4897800	NA	NA	1	3187400	3255500	NA	3201700	3	NA	NA	3516000	2589900	3814000	3	1953700	7668200	4023100	4997800	4	1417800	NA	4437900	2502600	3	NA	5451300	4890600	3482800	3	3204400	2601600	3483300	5151200	2184000	5	2048600	NA	3952800	3219800	NA	3
2619	Q61097	RT(0.004)ES(0.006)VPS(0.991)DINNPVDR	NA	NA	3101000	NA	NA	1	NA	NA	NA	2560000	1	NA	NA	NA	NA	NA	0	11251000	NA	NA	7116700	2	NA	NA	NA	NA	0	NA	NA	NA	NA	0	NA	NA	NA	7565700	NA	1	NA	5709100	NA	NA	NA	1
2620	Q61097	TDVLGVHEAEAEEPEAGKS(1)EAEDDEEDEVDDLPSSR	3980300	NA	NA	NA	NA	1	5216600	2377000	NA	2448400	3	NA	NA	8838200	6876500	5182700	3	3626000	6298600	4423900	10343000	4	13167000	NA	13962000	NA	2	7462400	3328300	NA	NA	2	5148600	7538500	4580700	8355600	5467000	5	NA	NA	6212600	6885900	NA	2
2638	Q61165	ADLPVITIDPASPQS(0.966)PES(0.034)VDLVNEELK	NA	NA	1353500	NA	NA	1	NA	2991500	NA	NA	1	NA	NA	NA	NA	1378500	1	NA	827270	NA	1912500	2	223820	NA	NA	1107600	2	1676700	925540	2192300	NA	3	NA	NA	2046600	NA	NA	1	NA	429930	NA	NA	NA	1
2650	Q61206	ELFS(1)PLHALNFGIGGDTTR	NA	NA	1365700	NA	NA	1	NA	NA	726090	NA	1	3673000	NA	NA	6041800	2297500	3	NA	465510	NA	1535000	2	NA	NA	7569000	387380	2	2316600	2373500	6607800	NA	3	389600	NA	NA	2199000	NA	2	NA	514270	1447800	NA	1104000	3
2656	Q61235	GPAGEAS(0.08)AS(0.92)PPVRR	NA	NA	NA	NA	NA	0	NA	NA	1197700	NA	1	NA	1761100	NA	NA	NA	1	NA	2009600	2060300	NA	2	NA	NA	NA	NA	0	NA	NA	NA	NA	0	NA	NA	NA	NA	NA	0	NA	NA	NA	NA	NA	0
2662	Q61290	FGEAVVVGRPGS(0.095)GDGDS(0.903)DQS(0.001)R	NA	NA	NA	NA	6617000	1	5172200	4567600	NA	6950700	3	3919400	NA	9548200	7429600	NA	3	NA	8908600	7041200	9815100	3	NA	NA	10435000	NA	1	NA	6268500	NA	NA	1	6217500	NA	NA	NA	NA	1	3130100	NA	NA	6334200	5332900	3
2664	Q61290	GDIGGLT(0.001)SALDNQRS(0.917)PLS(0.082)LGK	NA	NA	787220	NA	NA	1	NA	923170	NA	986890	2	1115500	NA	NA	NA	NA	1	451990	NA	NA	7350000	2	NA	NA	9592700	1328700	2	NA	1134300	NA	NA	1	NA	NA	NA	7798900	NA	1	NA	NA	NA	NA	NA	0
2666	Q61290	GIS(0.9)QS(0.1)EPDLSCMTANMDK	NA	NA	NA	622810	NA	1	NA	NA	NA	NA	0	NA	2171600	NA	NA	NA	1	1116300	NA	1664000	1477400	3	NA	NA	NA	NA	0	3035600	NA	1387200	NA	2	NA	1748800	NA	2119000	NA	2	604890	1139200	NA	860220	NA	3
2670	Q61290	HMQMS(0.011)S(0.989)QEALNK	NA	NA	5313300	NA	NA	1	NA	NA	10797000	NA	1	NA	NA	9971800	NA	7442400	2	6114400	NA	8641100	6155300	3	2376400	NA	7883700	6528600	3	10067000	6340600	7434800	4110500	4	3484800	6162400	NA	7883600	NA	3	NA	7202500	5847600	NA	NA	2
2676	Q61315	DANIMS(0.994)PGS(0.003)S(0.003)LPSLHVR	682460	NA	NA	NA	NA	1	1225700	1135900	NA	NA	2	NA	NA	NA	NA	931180	1	850670	1480500	NA	2344100	3	1361700	NA	2577400	NA	2	1718600	NA	NA	NA	1	817290	NA	NA	NA	1104600	2	NA	1083300	2254600	1081700	NA	3
2679	Q61315	LEESAS(0.002)FES(0.011)LS(0.011)PS(0.906)S(0.059)RPDS(0.005)PT(0.005)R	1161900	NA	NA	NA	NA	1	NA	4910500	3277400	3142300	3	NA	NA	NA	2113400	1713200	2	1330400	NA	2591500	1702900	3	NA	NA	NA	2330100	1	2015100	NA	NA	NA	1	NA	NA	NA	2283400	1218400	2	446440	1607500	1675100	1476500	1513800	5
2683	Q61315	SGIS(0.002)LGS(0.944)PFHLT(0.054)PDQEEK	NA	NA	NA	NA	NA	0	824670	NA	NA	NA	1	NA	NA	NA	NA	NA	0	252470	682700	NA	NA	2	430240	NA	NA	NA	1	1189700	NA	NA	NA	1	NA	314310	NA	NA	NA	1	122130	678250	NA	675120	NA	3
2695	Q61410	ALS(1)LEMIQLK	NA	NA	NA	NA	NA	0	410510	300310	NA	436590	3	272410	NA	NA	NA	NA	1	135370	NA	433860	1665600	3	265970	NA	NA	568260	2	NA	603630	NA	717890	2	352130	NA	1856900	651720	201630	4	NA	330590	1006200	325800	NA	3
2696	Q61410	KT(0.22)S(0.767)GLVS(0.013)LHSR	NA	NA	NA	NA	848500	1	1496400	716860	707370	357560	4	965710	NA	851520	889450	NA	3	674300	1681700	NA	1081800	3	NA	NA	1688800	667250	2	1336900	NA	NA	625110	2	756620	697060	996470	NA	NA	3	499010	NA	1130300	502460	612340	4
2698	Q61548	GAS(0.941)PVPES(0.019)S(0.019)LT(0.019)ADLLS(0.003)VDAFAAPSPASTASPAK	NA	NA	NA	NA	NA	0	3244900	NA	NA	1240300	2	NA	NA	NA	NA	7370400	1	NA	295710	357550	NA	2	NA	NA	74763000	NA	1	47351000	1328800	NA	NA	2	NA	NA	9811100	NA	624970	2	NA	42144000	1499600	NA	NA	2
2714	Q61548	TIDTSPPVDIFAT(0.016)AS(0.984)AAAPVSSAK	NA	NA	NA	NA	NA	0	NA	NA	NA	NA	0	NA	NA	NA	NA	NA	0	557740	NA	726120	NA	2	609590	NA	NA	NA	1	NA	NA	NA	NA	0	NA	373330	NA	NA	NA	1	372590	NA	NA	NA	NA	1
2721	Q61627	RINS(1)LMDEDIAHK	NA	NA	NA	927740	NA	1	1344800	527770	NA	NA	2	509870	NA	1180200	1164000	794850	4	596750	1244600	NA	1337800	3	1585600	NA	3587400	849110	3	2835700	NA	NA	836450	2	1152900	1646300	NA	NA	NA	2	NA	NA	NA	1086100	NA	1
2729	Q61687	KEELS(0.995)DS(0.005)VDK	1894800	NA	NA	NA	NA	1	2579500	1451700	1993600	1405000	4	1792100	NA	1211900	NA	NA	2	1963600	NA	NA	1572000	2	NA	NA	NA	1466400	1	NA	1130500	NA	1389200	2	2365900	1285900	NA	NA	NA	2	NA	NA	2507500	NA	NA	1
2742	Q61703	S(0.009)LPEES(0.989)GEET(0.002)DTVDPVTLYSYK	NA	NA	NA	NA	1363500	1	NA	2277800	1922800	NA	2	1346000	1553600	1241700	NA	2979600	4	NA	NA	1347100	1905800	2	NA	NA	NA	1108100	1	1777200	NA	NA	NA	1	2184100	NA	NA	NA	NA	1	373010	NA	NA	NA	NA	1
2750	Q61879	GGPISFS(0.062)S(0.253)S(0.685)R	817620	NA	NA	NA	NA	1	NA	NA	NA	NA	0	1583900	NA	NA	1473900	833090	3	1383700	NA	NA	1572700	2	3404100	829680	3243500	1583600	4	1354700	1091200	NA	NA	2	957360	NA	493290	2256900	NA	3	616180	NA	1859600	1499500	1458100	4
2763	Q62093	VDNLT(0.002)Y(0.013)RT(0.023)S(0.962)PDTLR	NA	NA	NA	7466300	NA	1	13885000	14773000	18717000	12347000	4	10038000	4115900	9918200	9647000	10881000	5	9586700	14661000	9904100	12759000	4	7240200	NA	NA	NA	1	15578000	14197000	10753000	NA	3	NA	9735100	12342000	NA	6502200	3	10873000	10058000	NA	NA	8754400	3
2789	Q62261	AQTLPTSVVTITS(0.001)ES(0.863)S(0.136)PGKR	NA	NA	NA	NA	NA	0	NA	NA	NA	5728500	1	NA	NA	5790600	NA	NA	1	5309900	NA	8836700	NA	2	NA	NA	NA	NA	0	NA	NA	NA	NA	0	NA	6996500	NA	NA	NA	1	NA	NA	NA	NA	NA	0
2799	Q62261	SALPAQS(0.894)AAT(0.106)LPAR	NA	NA	NA	NA	NA	0	NA	NA	NA	NA	0	1946900	NA	NA	NA	2638700	2	2467700	NA	2510800	NA	2	2353200	NA	3210700	NA	2	NA	1180200	NA	1344200	2	NA	NA	3119200	2789800	1758300	3	NA	NA	NA	3050600	NA	1
2801	Q62261	VSEEAESQQWDT(0.01)S(0.99)K	NA	NA	NA	NA	NA	0	NA	NA	1144400	NA	1	NA	NA	1416500	NA	912420	2	NA	901950	NA	825520	2	NA	NA	NA	788140	1	NA	NA	NA	1023400	1	NA	NA	1832800	NA	NA	1	NA	NA	NA	NA	NA	0
2807	Q62313	VPGPS(0.013)S(0.959)S(0.028)ENQEGTLTDSMK	NA	NA	NA	NA	NA	0	NA	NA	1153100	NA	1	NA	NA	NA	NA	NA	0	2025200	2519300	NA	NA	2	NA	NA	NA	587620	1	NA	NA	NA	NA	0	NA	NA	NA	1425900	NA	1	674950	NA	NA	NA	NA	1
2812	Q62318	AASAAATAAASAATAAS(0.002)AAS(0.93)GS(0.068)PGS(0.001)GEGSAGGEK	NA	NA	NA	NA	NA	0	NA	NA	NA	NA	0	NA	NA	NA	NA	NA	0	17780000	1549500	NA	NA	2	30131000	NA	NA	NA	1	NA	NA	NA	NA	0	NA	12707000	NA	48083000	31168000	3	17357000	NA	NA	NA	NA	1
2834	Q62417	RAGEQDPVPTPAELT(0.07)S(0.93)PGR	1374200	NA	NA	NA	NA	1	NA	1210800	NA	1086800	2	1406600	NA	1666800	2168400	NA	3	1987100	1927700	NA	2033500	3	1283800	867390	2762600	981640	4	2331600	1442200	NA	1734700	3	1013800	1518300	1164100	1010500	1215200	5	1324400	1994600	NA	1503500	965060	4
2873	Q640R3	DKDS(0.039)S(0.961)EPDENPATEPR	NA	NA	1635800	NA	NA	1	NA	NA	3443700	1274500	2	1333500	3482200	NA	1774100	1959000	4	3269200	4588400	2730800	1773400	4	NA	2220600	3639900	NA	2	3859400	3941300	NA	NA	2	2787500	NA	2668100	2076900	1811800	4	2165500	3217400	2523000	NA	1387100	4
2875	Q640R3	STTEPGPPGYS(0.001)VS(0.999)PPVPGR	NA	1339300	NA	NA	NA	1	NA	NA	NA	NA	0	1964700	NA	NA	NA	NA	1	1668400	NA	1960400	NA	2	1972400	NA	NA	NA	1	NA	NA	NA	NA	0	2247300	805700	2166700	NA	NA	3	NA	NA	NA	1462500	2664000	2
2878	Q640R3	THT(0.014)S(0.074)PPRAPS(0.96)S(0.951)PGR	NA	12644000	NA	NA	NA	1	NA	NA	NA	NA	0	NA	NA	NA	NA	NA	0	15946000	36675000	NA	NA	2	NA	NA	23360000	NA	1	NA	NA	NA	NA	0	NA	NA	NA	18553000	NA	1	NA	NA	NA	NA	NA	0
2882	Q64213	TGDLGIPPNPEDRS(0.011)PS(0.983)PEPIY(0.464)NS(0.542)EGK	NA	NA	NA	NA	5577500	1	NA	NA	NA	3054000	1	1815500	8893000	NA	9169500	1950000	4	NA	8815800	4768400	7744000	3	6539600	NA	8507500	NA	2	NA	NA	8085600	3127600	2	7785200	2572600	2114600	NA	NA	3	3579100	3741800	8620500	5143800	NA	4
2883	Q64213	TGDLGIPPNPEDRS(0.084)PS(0.781)PEPIY(0.493)NS(0.642)EGK	NA	NA	2822800	NA	NA	1	NA	6229700	NA	3054000	2	1545700	8893000	NA	9169500	1950000	4	NA	8815800	4768400	7744000	3	NA	NA	7128900	NA	1	3182800	NA	2497700	NA	2	NA	2572600	NA	NA	NA	1	NA	3741800	3676100	5143800	NA	3
2887	Q64336	S(0.919)KLS(0.081)PVLDGVSELR	NA	NA	NA	NA	2212600	1	NA	3904300	NA	2997800	2	2155900	NA	1416200	4368700	NA	3	1063600	NA	3175200	3490900	3	1477600	NA	NA	2596900	2	NA	NA	NA	3143500	1	1961000	463640	3537900	NA	NA	3	282740	NA	NA	3067900	NA	2
2892	Q64511	AS(0.899)PIT(0.101)NDGEDEFVPSDGLDKDEYAFSSGK	NA	NA	NA	917730	NA	1	NA	NA	NA	NA	0	NA	NA	NA	NA	NA	0	NA	1405000	1188700	NA	2	1697200	NA	NA	NA	1	NA	1293300	NA	1085700	2	1798200	NA	2422600	NA	NA	2	1472200	NA	NA	NA	1487100	2
2894	Q64511	IVETINS(0.007)DS(0.957)DS(0.036)EFGIPK	NA	NA	797160	NA	NA	1	1514100	983300	944800	NA	3	829380	NA	829820	NA	NA	2	1163400	NA	NA	2042500	2	884120	NA	NA	NA	1	NA	NA	NA	NA	0	NA	NA	1461800	NA	NA	1	1136100	1641000	NA	NA	1403600	3
2897	Q64511	SEDDS(0.001)AKFDS(0.977)NEEDT(0.021)ASVFAPSFGLK	529800	NA	NA	NA	NA	1	NA	577890	NA	NA	1	NA	NA	NA	NA	1209300	1	NA	894750	NA	2281300	2	NA	NA	NA	NA	0	1600600	NA	NA	482700	2	1779900	NA	NA	1278600	NA	2	NA	NA	2729700	NA	NA	1
2899	Q64511	S(0.247)ES(0.753)DLEEAEPVVIPR	NA	NA	NA	532920	NA	1	NA	1061400	NA	995880	2	NA	NA	385500	NA	NA	1	580810	NA	NA	1625500	2	NA	NA	NA	NA	0	NA	NA	NA	NA	0	NA	393910	1447000	NA	NA	2	967380	NA	2629200	795610	NA	3
2909	Q66T02	S(0.933)KS(0.066)EAS(0.001)LLQLLSGTPAAR	NA	NA	975250	NA	NA	1	550500	398200	427990	NA	3	221890	NA	142450	1840200	711910	4	NA	1611400	374890	788100	3	412590	NA	3001900	NA	2	1291600	466020	2361400	243660	4	639530	NA	909350	2020900	295120	4	NA	718820	1674500	NA	NA	2
2913	Q66T02	S(0.055)LS(0.945)ELCLISVAPGVR	NA	NA	NA	NA	185070	1	NA	1223000	NA	860370	2	253380	NA	NA	2927400	1573000	3	160680	2093900	552150	NA	3	608380	NA	6275400	NA	2	NA	916060	3822400	NA	2	1367100	239290	3222000	NA	427740	4	117050	1591800	2799900	452760	1066400	5
2919	Q68EF6	ADS(0.999)FS(0.001)EGDDLSQGHLAEPCFLR	NA	NA	NA	NA	NA	0	996590	1250100	NA	1815900	3	1689800	NA	NA	2573000	2459500	3	NA	3529400	1790500	3597700	3	2177000	NA	2798200	972460	3	4962900	1784100	1554500	1180500	4	NA	NA	4467100	3894000	722880	3	NA	2134000	5371000	1082500	1798300	4
2921	Q68EF6	AGGDLS(0.002)LS(0.996)PS(0.002)R	874670	NA	NA	NA	NA	1	2304100	671330	1316400	NA	3	NA	NA	1836500	2446600	NA	2	2109700	2070800	NA	2924500	3	3110000	1991500	NA	1052400	3	NA	1133900	NA	2412900	2	NA	4531600	NA	2619400	2044600	3	2333100	2362900	NA	2375300	NA	3
2937	Q68FE2	LEASYS(0.009)DS(0.991)PPGEEDLLVHVAEGSK	NA	NA	2423100	NA	NA	1	848140	2597100	2383800	3110500	4	NA	NA	NA	5947100	NA	1	NA	NA	2203700	3188200	2	1447700	NA	NA	4373000	2	5500100	3515500	3703300	1081400	4	2463600	NA	2362700	4469500	1052900	4	NA	2323600	3959600	NA	3357200	3
2967	Q68FH0	S(0.922)AVS(0.078)PDLHITPIYEGR	NA	NA	NA	NA	NA	0	NA	7455100	8083700	NA	2	6443200	2472400	NA	NA	9268800	3	6532200	NA	8424000	NA	2	NA	1144800	NA	NA	1	15059000	NA	7863900	NA	2	NA	NA	NA	NA	6661200	1	NA	NA	11772000	NA	NA	1
2992	Q69Z98	SIS(0.002)GAS(0.006)S(0.004)GLS(0.01)T(0.033)S(0.94)PLS(0.005)SPR	NA	NA	NA	NA	3875200	1	NA	NA	NA	NA	0	5893100	NA	NA	NA	6863600	2	NA	9358300	7823300	NA	2	NA	NA	NA	NA	0	NA	NA	5044700	NA	1	NA	NA	NA	NA	7445400	1	10018000	NA	NA	NA	NA	1
2996	Q69ZA1	HS(0.001)S(0.049)IS(0.937)PS(0.006)T(0.006)LT(0.002)LK	NA	NA	1259600	NA	NA	1	NA	NA	1130000	1313200	2	530050	NA	NA	NA	NA	1	854560	NA	NA	1118700	2	507440	NA	NA	1078500	2	NA	NA	NA	NA	0	NA	NA	NA	NA	NA	0	947950	NA	NA	1007300	931170	3
2998	Q69ZF3	S(0.002)RRPS(0.971)VT(0.021)QGT(0.005)GLSTQPECGPK	NA	NA	6344700	NA	NA	1	NA	NA	5375400	NA	1	NA	2466400	NA	NA	7729800	2	NA	10414000	NA	12232000	2	NA	NA	NA	NA	0	24003000	NA	6586300	7138800	3	NA	13005000	7112400	NA	NA	2	5619900	NA	NA	NA	NA	1
3003	Q69ZH9	RS(0.007)S(0.993)YLLAITTER	NA	NA	1321100	NA	NA	1	NA	1017700	NA	NA	1	1211100	1149600	NA	3391600	2129600	4	NA	NA	658870	1863700	2	900460	NA	NA	NA	1	2804500	NA	NA	NA	1	1347300	NA	1188200	NA	987770	3	NA	1355500	NA	695340	1927300	3
3019	Q69ZP3	EEPEPLS(1)PELEYIPR	360630	NA	NA	NA	NA	1	NA	763120	NA	NA	1	NA	NA	NA	NA	571260	1	621440	NA	843640	NA	2	NA	NA	NA	692680	1	791000	1261500	NA	NA	2	646090	NA	NA	NA	390870	2	314470	NA	NA	NA	NA	1
3030	Q6A065	DNS(0.001)IS(0.003)PES(0.591)DVDT(0.223)AS(0.126)T(0.035)IS(0.002)LVT(0.004)GET(0.016)ERK	NA	NA	997240	NA	NA	1	NA	1991600	3000100	NA	2	NA	NA	NA	NA	NA	0	455110	NA	1732300	NA	2	NA	NA	NA	NA	0	NA	NA	NA	NA	0	NA	NA	NA	NA	NA	0	NA	912410	NA	NA	1436300	2
3043	Q6DFV3	RQLS(0.24)HDQES(0.76)VGPPSLDGQHSSK	NA	NA	NA	NA	NA	0	NA	NA	NA	NA	0	1342200	NA	NA	NA	NA	1	4004800	NA	4437100	NA	2	NA	NA	NA	NA	0	NA	NA	NA	NA	0	NA	NA	NA	NA	NA	0	NA	NA	NA	NA	NA	0
3050	Q6DFV7	EVLDS(0.074)LGS(0.736)S(0.19)LDK	NA	NA	NA	1766000	NA	1	NA	NA	NA	NA	0	1281300	1932400	2137800	1492000	1440400	5	978810	NA	1676200	NA	2	NA	NA	NA	NA	0	NA	NA	NA	NA	0	NA	2598800	NA	NA	NA	1	NA	2498900	NA	2201700	NA	2
3051	Q6DFV7	EVLDS(0.005)LGS(0.035)S(0.96)LDK	NA	NA	NA	NA	NA	0	NA	NA	NA	NA	0	NA	NA	NA	NA	NA	0	NA	1576300	NA	3093600	2	3191200	NA	NA	NA	1	NA	NA	NA	NA	0	1406000	NA	NA	NA	2617200	2	NA	NA	NA	NA	NA	0
3055	Q6DFV7	VLS(0.932)S(0.048)T(0.02)SEEDEPGVVK	1185200	NA	NA	NA	NA	1	NA	528440	NA	NA	1	NA	NA	NA	1311700	NA	1	999870	NA	1261600	1515000	3	2404300	701230	NA	791630	3	NA	NA	NA	NA	0	1249600	1648300	NA	NA	NA	2	907550	NA	1217300	NA	NA	2
3059	Q6DIB4	LEIYQS(0.173)S(0.827)QEEPIALDK	646060	NA	NA	NA	NA	1	NA	696890	NA	NA	1	NA	NA	NA	NA	NA	0	777160	NA	NA	1419200	2	NA	NA	NA	719340	1	NA	NA	NA	NA	0	NA	454250	NA	NA	NA	1	NA	NA	NA	NA	NA	0
3068	Q6GYP7	HFS(0.99)QS(0.009)EDTGNEVFGALHEEQPLPR	NA	NA	NA	NA	NA	0	NA	NA	NA	NA	0	1595200	NA	NA	2025900	1814900	3	NA	2873100	2047500	2844000	3	NA	NA	6797000	NA	1	4182600	1729700	NA	NA	2	1385000	NA	1998200	3074000	NA	3	NA	NA	NA	NA	NA	0
3104	Q6NZK8	RQLS(0.021)Y(0.002)S(0.974)DS(0.002)DLK	NA	NA	NA	NA	2765300	1	NA	2628000	4380400	1534500	3	NA	NA	NA	2190200	2589000	2	1311100	4136800	2737700	3266000	4	1098500	NA	4226000	NA	2	NA	1236400	NA	2379700	2	3438800	3035200	3682700	NA	NA	3	2566300	2317000	2323900	1997400	NA	4
3106	Q6NZL0	EQS(0.978)ES(0.017)LS(0.005)ELR	NA	NA	NA	NA	2672500	1	NA	NA	NA	NA	0	NA	NA	NA	NA	3701700	1	NA	4050100	4011000	NA	2	NA	2708000	3036900	NA	2	NA	NA	NA	2968500	1	NA	NA	NA	NA	1895000	1	NA	NA	NA	NA	NA	0
3111	Q6NZM9	T(0.201)QS(0.799)APLPQNAQALQHLVIQQQHQQFLEK	NA	NA	1411400	NA	NA	1	NA	NA	NA	NA	0	NA	NA	NA	NA	1734300	1	NA	2832300	NA	1971400	2	NA	NA	5816900	NA	1	3791500	NA	1641300	NA	2	NA	NA	1696800	NA	NA	1	NA	999530	2216100	NA	NA	2
3128	Q6P5F7	YLATSQPRPDS(0.84)S(0.089)GS(0.071)GH	NA	NA	NA	NA	NA	0	772720	NA	805600	552950	3	NA	NA	NA	NA	613920	1	670350	1486600	910800	575710	4	NA	NA	1495500	1058200	2	951700	1596300	NA	NA	2	759200	924780	NA	1130400	452870	4	669240	652680	933400	656830	747440	5
3144	Q6P9K8	PAS(0.061)S(0.177)PPS(0.177)QS(0.539)AS(0.048)PVKPPS(0.208)PGT(0.789)PALHVPAKPPR	NA	NA	NA	1867100	NA	1	3085200	NA	NA	NA	1	NA	3240300	NA	NA	NA	1	NA	2119200	NA	23714000	2	NA	NA	NA	NA	0	NA	NA	NA	NA	0	NA	2521100	NA	3283400	NA	2	NA	NA	NA	NA	NA	0
3145	Q6P9K8	PAS(0.187)S(0.194)PPS(0.507)QS(0.527)AS(0.584)PVKPPS(0.113)PGT(0.886)PALHVPAKPPR	NA	NA	NA	1867100	NA	1	3085200	NA	NA	NA	1	NA	NA	NA	2703100	1817900	2	NA	2119200	NA	2831200	2	2399600	NA	NA	NA	1	NA	NA	NA	NA	0	NA	2521100	1637700	NA	NA	2	NA	NA	1836700	2439200	NA	2
3155	Q6P9N1	AQS(1)ENLELLSLK	NA	NA	NA	441560	NA	1	531620	NA	NA	619180	2	NA	NA	542610	NA	NA	1	401990	NA	776780	990210	3	NA	NA	NA	799560	1	1036600	NA	NA	647990	2	535710	543670	NA	1135700	526590	4	345350	585150	883000	540380	NA	4
3159	Q6P9Q6	HNQDS(0.002)QHCS(0.596)LS(0.402)GDEEDELFK	NA	NA	NA	NA	2269800	1	NA	NA	NA	NA	0	NA	NA	3054700	NA	NA	1	NA	NA	4433000	5493600	2	NA	NA	7164900	NA	1	NA	3651400	NA	NA	1	NA	NA	NA	NA	NA	0	NA	NA	NA	NA	NA	0
3167	Q6P9S0	AGS(1)EECVFYTDEVASPLAPDLAK	638380	NA	NA	NA	NA	1	599520	NA	1963900	960250	3	NA	3869900	440910	NA	2559900	3	461170	2388800	NA	2628100	3	1167600	NA	4951500	1379600	3	6428700	1668800	NA	1184500	3	967750	315860	3306800	NA	NA	3	NA	2025000	NA	NA	NA	1
3177	Q6PAM0	DLS(0.017)S(0.037)S(0.946)PPGPYGQEMYVFR	NA	NA	NA	807360	NA	1	NA	NA	NA	NA	0	NA	NA	NA	5888500	NA	1	NA	NA	2700700	2734500	2	NA	591370	4662200	NA	2	3943400	953330	NA	NA	2	NA	2200600	NA	NA	NA	1	306550	2376500	NA	NA	NA	2
3179	Q6PAM0	S(1)HNDFVAILDLPEGEHQYK	NA	NA	NA	NA	NA	0	NA	NA	NA	NA	0	631120	NA	NA	3496300	2697100	3	NA	2254100	NA	4677400	2	NA	NA	9463000	NA	1	3599700	557440	NA	NA	2	643420	NA	1795500	2491100	NA	3	NA	NA	2526500	NA	1084000	2
3181	Q6PAM1	EQGVESPGAQPAS(1)S(1)PR	NA	NA	632180	NA	NA	1	943000	NA	1573500	NA	2	NA	NA	948000	NA	1480600	2	NA	2147400	839610	NA	2	NA	557980	NA	1063000	2	1079900	NA	NA	NA	1	2095700	NA	1185200	999360	NA	3	1952200	694660	NA	747080	NA	3
3189	Q6PB70	GLEPGVFTLAEEDDEPEGPPGS(1)PGPEPQTVLLR	NA	NA	607630	NA	NA	1	291780	644480	NA	NA	2	1532200	NA	NA	NA	1411600	2	NA	952990	751550	1947200	3	492860	NA	NA	NA	1	2650700	1049700	NA	NA	2	1529500	NA	2574400	NA	387000	3	NA	NA	NA	NA	1927500	1
3191	Q6PCL9	KPMDS(0.978)IGGES(0.023)MPIPT(0.921)IDT(0.078)ARK	NA	NA	3258100	NA	NA	1	NA	667210	901300	203760	3	NA	NA	3795400	873620	NA	2	1816100	NA	1826900	NA	2	692860	NA	18412000	3806500	3	1121300	NA	NA	NA	1	NA	4207800	4736400	2220700	NA	3	NA	565270	NA	NA	NA	1
3206	Q6PDG5	S(1)PS(0.986)PS(0.001)PT(0.013)PEAK	NA	NA	NA	NA	84548	1	471930	NA	NA	63184	2	NA	NA	NA	NA	324590	1	NA	1278700	587650	352350	3	NA	138130	NA	NA	1	NA	NA	334120	51512	2	NA	NA	429760	379190	NA	2	NA	NA	382400	NA	249010	2
3207	Q6PDG5	KRS(1)PS(0.999)PS(0.001)PTPEAK	NA	NA	NA	NA	84548	1	471930	NA	NA	63184	2	NA	NA	NA	NA	324590	1	NA	1278700	587650	352350	3	NA	138130	NA	NA	1	NA	NA	334120	51512	2	NA	NA	429760	379190	NA	2	NA	NA	382400	NA	249010	2
3214	Q6PDI6	MENSPDS(0.003)PQPLELGVAAGRVS(0.997)PPEGR	NA	NA	1429700	NA	NA	1	NA	NA	NA	1591500	1	NA	NA	1384800	NA	NA	1	NA	NA	1949800	2383500	2	NA	NA	NA	NA	0	2521800	2030000	NA	NA	2	NA	NA	1965900	NA	NA	1	NA	NA	1840100	NA	NA	1
3224	Q6PE13	GLAS(0.834)S(0.166)PTGGALRPR	39989000	NA	NA	NA	NA	1	58239000	NA	NA	NA	1	NA	NA	NA	NA	NA	0	NA	58723000	NA	88815000	2	NA	NA	NA	NA	0	NA	NA	NA	NA	0	NA	NA	NA	55002000	44574000	2	NA	NA	NA	NA	NA	0
3227	Q6PE13	GSVGPAPS(0.996)LS(0.004)ELDLRPPS(0.629)PINLS(0.371)R	1475600	NA	NA	NA	NA	1	1850800	587170	3358300	989270	4	3727300	10562000	654790	9818100	8602100	5	439670	3109200	2718500	13366000	4	3982800	NA	24650000	2361100	3	10564000	1445200	2274300	1283300	4	5036300	177940	4432700	9011900	NA	4	NA	4755400	5488600	1137800	NA	3
3228	Q6PE13	GSVGPAPS(0.009)LS(0.991)ELDLRPPS(0.885)PINLS(0.115)R	353860	NA	NA	NA	NA	1	NA	NA	NA	989270	1	3727300	2620800	NA	3991300	NA	3	NA	1091500	685100	8608700	3	NA	NA	NA	790950	1	3253400	NA	NA	NA	1	1816800	177940	NA	2916700	5469400	4	NA	1767000	3678000	NA	6251400	3
3230	Q6PE13	GSVGPAPS(0.983)LS(0.017)ELDLRPPS(0.025)PINLS(0.975)R	NA	NA	NA	NA	NA	0	1850800	28558000	NA	NA	2	3727300	NA	654790	3991300	NA	3	439670	1091500	2718500	NA	3	NA	NA	NA	21034000	1	NA	1445200	50338000	1283300	3	NA	177940	NA	2916700	5469400	3	NA	1767000	NA	NA	NA	1
3238	Q6PE13	TSLPQHVMEPPVGAAAAGT(0.005)S(0.013)GS(0.061)S(0.916)LDS(0.003)FS(0.003)K	3747000	NA	NA	NA	NA	1	NA	3974100	3694000	NA	2	1826400	3016200	NA	9409100	NA	3	1144200	NA	2217600	6361400	3	NA	NA	6401800	NA	1	5915400	NA	NA	3063500	2	5882900	6323800	NA	NA	2221100	3	5195200	NA	NA	4399700	2725000	3
3280	Q6R891	LDADAVS(1)PTVSQLSAVFEK	952650	NA	NA	NA	NA	1	1255600	476820	2357100	883340	4	2628200	3804800	548510	6014000	NA	4	570430	1795300	1055400	7920600	4	5207700	NA	9759700	1170000	3	NA	999690	2797800	2599900	3	3155700	448680	3185500	4383000	5511100	5	196340	3748100	5712400	1304200	5764700	5
3286	Q6VNB8	WSDQLS(1)LDEK	914770	NA	NA	NA	NA	1	1167600	NA	NA	NA	1	965930	NA	1503500	1328700	1650600	4	NA	995960	588210	1881600	3	1621000	NA	NA	1569700	2	2058900	641460	NA	1158000	3	NA	401970	1445400	1620300	1340100	4	NA	1540500	1413600	833220	1145700	4
3302	Q6Y685	APVSVACGGES(1)PLDGICLSEADK	NA	NA	1063900	NA	NA	1	NA	1017000	NA	NA	1	NA	2847700	918200	NA	NA	2	635160	NA	1224300	NA	2	NA	NA	NA	NA	0	NA	NA	NA	NA	0	NA	NA	NA	NA	NA	0	327550	1152200	NA	NA	NA	2
3326	Q6ZPQ6	VAS(0.076)S(0.908)VEQLNIIEDEVS(0.016)QPLAAPPSK	1342200	NA	NA	NA	NA	1	NA	NA	NA	NA	0	NA	NA	NA	NA	NA	0	1064000	NA	NA	4877200	2	NA	NA	17890000	NA	1	8235600	NA	NA	NA	1	3145500	NA	NA	NA	NA	1	NA	3988500	3266500	617890	NA	3
3340	Q6ZQ58	SLPTT(0.006)VPES(0.991)PNY(0.002)R	NA	NA	NA	NA	2100000	1	2094000	NA	360270	NA	2	NA	5196400	NA	NA	NA	1	NA	3596900	NA	2625000	2	NA	1749700	4809400	911850	3	NA	NA	3242100	NA	1	2820800	NA	NA	NA	1478400	2	1457800	NA	2200300	NA	NA	2
3353	Q71LX4	DRFGLEGDEESTMLEES(0.001)VS(0.999)PKK	NA	NA	1959800	NA	NA	1	1384300	1978000	NA	NA	2	1571000	NA	NA	NA	3119100	2	NA	2699600	2693000	4413600	3	NA	NA	3458100	NA	1	4919300	2641700	3158500	1414900	4	2976900	NA	2415800	2595100	1083000	4	NA	2497100	3156200	NA	1886100	3
3358	Q76N33	SDGSNFANYS(1)PPVNR	NA	NA	NA	NA	NA	0	NA	1014000	639010	NA	2	NA	NA	NA	NA	NA	0	NA	1417300	NA	1004600	2	NA	NA	NA	NA	0	1733700	NA	NA	NA	1	NA	964870	1023600	NA	NA	2	NA	NA	NA	NA	NA	0
3359	Q78PY7	VNVTVDYIRPAS(0.999)PATET(0.001)VPAFSER	NA	NA	2935800	NA	NA	1	NA	2613500	1736000	NA	2	3356800	NA	NA	NA	3183100	2	NA	4214900	2957400	NA	2	1958200	NA	4959400	NA	2	NA	4091800	NA	1752200	2	3731800	NA	2299300	NA	1126000	3	NA	2756400	2453800	777290	3157900	4
3367	Q7TMB8	SGDGES(0.885)T(0.115)PVEHVR	NA	NA	NA	7171200	NA	1	NA	NA	7960900	NA	1	NA	NA	NA	NA	NA	0	NA	9707400	10403000	NA	2	NA	NA	NA	NA	0	NA	NA	NA	NA	0	NA	NA	NA	10508000	NA	1	5585400	NA	NA	NA	7244100	2
3372	Q7TME0	ESMVT(0.024)FS(0.857)NT(0.119)LPR	NA	NA	NA	1552200	NA	1	NA	NA	1889600	NA	1	533010	NA	2728500	1851500	NA	3	1894000	NA	NA	2644100	2	2429700	442670	NA	NA	2	NA	2628700	NA	NA	1	1309100	2730400	2435000	NA	NA	3	NA	3501200	2061900	NA	1350800	3
3382	Q7TMY8	DLS(1)MSEEDQMMR	NA	NA	NA	NA	NA	0	NA	NA	NA	NA	0	NA	NA	NA	NA	640110	1	NA	NA	1572400	1086100	2	NA	NA	NA	NA	0	NA	NA	NA	NA	0	NA	NA	839070	NA	NA	1	NA	NA	1137400	NA	NA	1
3385	Q7TN29	AVGSMPT(0.001)AGS(0.001)AGS(0.998)VPENLNLFPEPGSK	NA	NA	NA	NA	2357900	1	NA	2788100	3926900	3069200	3	3204900	NA	4481800	NA	3940300	3	2575000	4025600	NA	NA	2	4551800	NA	NA	3411700	2	NA	3756800	5018800	2904800	3	4656400	2163600	4740000	5027400	3678200	5	1249800	3619600	4776300	3532800	3271800	5
3386	Q7TN29	DLDLLAS(0.006)VPS(0.76)PS(0.179)S(0.043)VS(0.013)R	NA	NA	NA	NA	NA	0	2656800	NA	2412900	2028800	3	NA	5884800	NA	NA	1952100	2	1400300	2536400	NA	5233900	3	NA	NA	15456000	2044500	2	NA	2574500	NA	NA	1	2865600	1064000	NA	6109000	NA	3	727800	3049100	NA	NA	NA	2
3412	Q7TQD2	RLS(1)LES(0.999)EGANEGAT(0.001)AAPELSALEEAFRR	NA	NA	14596000	NA	NA	1	NA	4104700	6598600	NA	2	19831000	17329000	NA	58384000	49421000	4	NA	12675000	NA	31699000	2	NA	NA	226770000	1678600	2	32645000	14049000	91453000	702920	4	6563700	NA	5787000	15856000	NA	3	NA	1242900	15749000	NA	11651000	3
3413	Q7TQD2	RLS(1)LES(0.999)EGANEGAT(0.001)AAPELSALEEAFRR	NA	NA	671280	NA	NA	1	NA	14672000	29550000	200980	3	NA	1996000	NA	131540000	NA	2	288890	NA	NA	311590	2	NA	NA	5272900	5217500	2	NA	402190	NA	NA	1	29813000	NA	NA	NA	NA	1	NA	NA	NA	368780	NA	1
3420	Q7TQF7	T(0.162)PS(0.838)PPEEPS(0.033)PLPS(0.819)PT(0.191)AS(0.955)PNHT(0.002)LAPAS(0.001)PAPVRPR	4826500	NA	NA	NA	NA	1	7273600	NA	3411800	NA	2	NA	10773000	NA	9375800	4704400	3	NA	8853300	3077100	12340000	3	7386500	NA	NA	NA	1	NA	NA	NA	3146300	1	6385800	4911400	NA	8264300	6669200	4	NA	9290600	5397000	6682800	3536600	4
3422	Q7TQF7	VETLHDFEAANS(1)DELNLQR	NA	NA	1709400	NA	NA	1	NA	731350	NA	646940	2	NA	NA	NA	NA	1278600	1	NA	1590400	1714300	1071200	3	NA	NA	NA	NA	0	1909900	1759000	NA	NA	2	1131700	NA	882300	NA	NA	2	NA	NA	NA	NA	1272600	1
3432	Q7TSC1	ERSDS(0.998)GGS(0.002)SSEPFER	NA	NA	973410	NA	NA	1	1095700	800610	1233400	547220	4	397870	NA	2047800	NA	839220	3	2054500	2635300	1833100	895250	4	1360600	1846800	2329500	1511300	4	2792200	793190	1018200	643150	4	1119400	NA	NA	1554600	NA	2	1385300	1419000	1326800	1406500	1084400	5
3433	Q7TSC1	LKFS(0.993)DEEDGRDS(0.007)DEEGAEGHK	NA	NA	NA	NA	NA	0	NA	3251500	NA	NA	1	2324500	NA	2999000	NA	NA	2	3794000	612520	NA	NA	2	2366500	NA	NA	695590	2	4974700	2716600	NA	NA	2	2676600	2638900	1684900	2467400	862200	5	NA	NA	NA	NA	NA	0
3446	Q7TSH8	VEPPHS(0.966)S(0.033)HEDLT(0.001)DDLSTR	NA	NA	NA	NA	NA	0	NA	16299000	NA	NA	1	8962700	NA	13427000	NA	7479800	3	NA	NA	14887000	9303500	2	9265100	NA	13188000	9261400	3	14772000	12943000	NA	NA	2	11420000	9179100	11217000	NA	NA	3	8062700	7350500	NA	NA	NA	2
3465	Q80T85	AEEPPAS(1)PGPK	NA	NA	255680	NA	NA	1	NA	571250	385730	69101	3	NA	999510	NA	258240	158990	3	NA	1837300	NA	134940	2	NA	NA	504930	1010500	2	NA	962190	253680	85057	3	1021900	NA	280170	431480	244970	4	1129500	1075100	NA	159700	646370	4
3484	Q80TJ1	AGGGRPS(0.013)S(0.021)PS(0.966)PS(0.325)VVS(0.675)EK	NA	NA	NA	NA	NA	0	NA	NA	NA	468690	1	NA	18959000	NA	3525300	1948600	3	1087000	NA	1223000	4395900	3	8218300	NA	18053000	NA	2	NA	NA	NA	NA	0	NA	NA	897060	NA	NA	1	2905100	4994400	1131400	NA	NA	3
3497	Q80TK0	STHSSTELLASMGS(1)VDETK	NA	NA	NA	NA	NA	0	970860	578600	NA	1034200	3	861200	NA	NA	1599800	NA	2	NA	1960500	1203900	NA	2	1828400	NA	NA	NA	1	3749700	NA	NA	868680	2	NA	NA	NA	1892900	909950	2	NA	1699400	2459700	1831100	NA	3
3515	Q80TR1	AQSVLYQSDLDESESCTAEDGAT(0.01)S(0.053)RPLS(0.197)S(0.741)PPGR	NA	NA	4799600	NA	NA	1	NA	NA	NA	NA	0	NA	NA	NA	NA	2883200	1	NA	NA	5058000	5015000	2	NA	NA	NA	NA	0	NA	NA	NA	NA	0	NA	NA	3394100	NA	NA	1	NA	NA	NA	NA	NA	0
3522	Q80TT8	VGLQS(0.992)PS(0.008)VETR	1274000	NA	NA	NA	NA	1	2016600	NA	2044300	1338400	3	NA	2417600	NA	NA	1760000	2	NA	2993200	NA	1525800	2	NA	2250900	NA	2049400	2	3056000	NA	NA	2028100	2	1617200	2484200	1712500	3156000	1301100	5	1650200	NA	NA	2365400	NA	2
3536	Q80TZ3	PQS(0.004)S(0.004)MPHS(0.075)S(0.916)PQNRPNYNVSFSAMPAGQSER	NA	NA	1932200	NA	NA	1	2980100	NA	1772700	NA	2	NA	NA	NA	NA	4133800	1	NA	3056000	NA	3551900	2	NA	NA	7912400	NA	1	11950000	NA	NA	2846100	2	NA	NA	NA	NA	NA	0	NA	NA	4395400	NA	NA	1
3548	Q80U22	LSEGPAALAGPAS(1)PPRR	NA	NA	935820	NA	NA	1	1140300	1187400	945680	864040	4	NA	NA	928210	NA	NA	1	856650	NA	2024700	NA	2	1506200	808730	NA	899970	3	NA	NA	NA	NA	0	686260	NA	NA	NA	749390	2	761910	1388600	1073800	NA	NA	3
3577	Q80U49	ARPAAQS(0.015)S(0.015)T(0.015)S(0.101)PAS(0.855)VDTLLPALPLR	571060	NA	NA	NA	NA	1	NA	NA	NA	NA	0	NA	NA	NA	NA	NA	0	266350	NA	NA	2485900	2	NA	NA	NA	NA	0	NA	NA	NA	NA	0	NA	NA	NA	2025100	934620	2	NA	1318600	NA	NA	1506000	2
3581	Q80U49	S(0.234)PS(0.766)LGNVPNTPASTISAR	NA	NA	NA	1560600	NA	1	2639400	2034600	NA	NA	2	NA	NA	2470700	3152300	NA	2	2242900	2278100	3609500	3086100	4	2266400	NA	4453500	2089700	3	NA	NA	NA	2157700	1	2325000	NA	1997400	NA	2015800	3	2056800	NA	2278100	NA	1938300	3
3586	Q80U49	LPHIS(0.797)S(0.203)HPLLQDLAAAR	NA	NA	NA	NA	NA	0	NA	NA	NA	NA	0	NA	NA	NA	1500400	1336500	2	NA	2070100	NA	2338800	2	NA	NA	NA	NA	0	NA	NA	NA	NA	0	NA	NA	NA	NA	NA	0	NA	NA	NA	NA	NA	0
3588	Q80U49	NGPS(1)PTTPQTPGPQK	754880	NA	NA	NA	NA	1	NA	NA	NA	NA	0	NA	2316600	NA	NA	NA	1	NA	1419400	1365300	NA	2	NA	930880	2432000	1130400	3	1307900	NA	NA	1204000	2	NA	NA	NA	NA	NA	0	1257000	978150	1151900	NA	NA	3
3612	Q80UZ0	KVPS(0.203)ALS(0.796)EVAAS(0.108)GEGS(0.5)AIS(0.405)GY(0.467)LS(0.52)RCK	NA	NA	NA	NA	NA	0	NA	NA	NA	NA	0	NA	NA	NA	NA	NA	0	NA	NA	6342700	4792900	2	NA	NA	NA	NA	0	NA	NA	NA	NA	0	NA	NA	NA	NA	NA	0	NA	NA	NA	NA	NA	0
3616	Q80VC9	AEAES(0.002)GLGS(0.684)PT(0.144)S(0.144)T(0.025)PVAPEALSSEMSELGAR	NA	NA	NA	NA	NA	0	NA	3006900	NA	NA	1	2577200	NA	2800800	NA	NA	2	NA	NA	3717300	7331500	2	NA	NA	NA	NA	0	NA	NA	NA	NA	0	NA	NA	NA	NA	NA	0	NA	NA	5511700	NA	NA	1
3621	Q80VC9	HPLLSPGGPQS(1)PLR	NA	NA	NA	1818400	NA	1	NA	654610	443050	415350	3	838040	NA	1542300	2013600	1030100	4	699460	NA	1787900	1589800	3	1668700	NA	2361700	1218700	3	3056400	NA	826010	NA	2	1004900	1415400	900810	NA	NA	3	1506000	1685200	1795500	1334800	1065700	5
3642	Q80W04	IQQLS(0.991)EGS(0.009)MFGHGLK	NA	NA	NA	786140	NA	1	610690	NA	NA	429170	2	NA	NA	1114600	NA	2548500	2	522920	1234100	NA	2341400	3	1470000	NA	3703700	863380	3	2241600	NA	NA	669180	2	NA	NA	NA	1741300	950460	2	821270	1626200	688760	1317400	1520100	5
3646	Q80WQ4	RS(0.006)HS(0.994)MDYGSAVAR	NA	NA	482980	NA	NA	1	2337600	NA	NA	398840	2	NA	NA	NA	NA	750510	1	NA	622910	NA	592130	2	NA	453400	NA	NA	1	1017200	NA	NA	NA	1	599920	698300	577350	1034600	527090	5	NA	NA	1176700	1482400	NA	2
3648	Q80WT5	HLLETHS(0.123)S(0.877)PAK	NA	NA	347300	NA	NA	1	5960200	NA	9895200	NA	2	NA	308410	160510	NA	NA	2	557320	NA	216790	NA	2	NA	8123000	90652	NA	2	NA	NA	NA	NA	0	NA	NA	NA	163270	NA	1	9526400	NA	NA	200800	NA	2
3656	Q80X50	STSAPQMS(0.159)PGS(0.784)S(0.056)DNQS(0.001)SSPQPAQQK	NA	NA	1333600	NA	NA	1	NA	NA	NA	NA	0	NA	1991100	NA	NA	NA	1	NA	1774600	NA	852100	2	NA	NA	NA	NA	0	966180	NA	NA	NA	1	644760	NA	NA	805950	NA	2	1167100	NA	NA	NA	NA	1
3658	Q80X50	STSAPQMSPGSSDNQS(0.001)S(0.013)S(0.986)PQPAQQK	NA	NA	NA	NA	NA	0	NA	NA	1834300	NA	1	NA	2386100	NA	NA	903240	2	NA	3546200	NA	1363600	2	NA	NA	NA	NA	0	2914900	NA	2978100	2901400	3	1401400	921640	2163800	1713800	NA	4	1719800	NA	NA	NA	NA	1
3665	Q80X80	VDGKLDS(0.538)PS(0.061)RS(0.413)PS(0.989)K	NA	1442100	NA	NA	NA	1	NA	1786600	1964500	NA	2	NA	NA	NA	NA	NA	0	4056600	NA	1245400	NA	2	4532200	3877800	NA	2976400	3	NA	NA	NA	NA	0	4384100	NA	NA	NA	NA	1	NA	4826000	NA	NA	1704800	2
3671	Q80X80	S(0.094)LS(0.901)PAAT(0.002)VT(0.002)AELHYEQGSPR	NA	NA	4967400	NA	NA	1	NA	4095200	4527400	2074800	3	1297800	NA	NA	2476100	4682200	3	NA	1781900	1128400	4910000	3	NA	NA	4745000	1684800	2	7282900	1710200	6938000	1002500	4	4072600	NA	5886700	6442700	567360	4	NA	3603900	5074600	NA	2796400	3
3673	Q80X80	S(0.333)S(0.333)S(0.333)CGDAELLGQATLPVGS(0.932)PS(0.057)RPMS(0.011)R	NA	NA	NA	NA	1912300	1	NA	NA	2218900	NA	1	NA	NA	NA	NA	NA	0	NA	1612900	NA	3075500	2	NA	NA	4926400	NA	1	7415300	NA	NA	2122100	2	NA	NA	NA	1956900	NA	1	NA	NA	1802200	1378600	NA	2
3675	Q80X82	DERS(0.999)PQNLS(0.001)HAVEEALK	NA	NA	NA	NA	1043600	1	971440	887000	NA	NA	2	NA	NA	NA	NA	NA	0	NA	NA	1594700	2053500	2	NA	NA	3342300	NA	1	NA	NA	NA	NA	0	NA	NA	NA	2697400	NA	1	NA	NA	NA	NA	NA	0
3682	Q80XK6	DFATAPPT(0.066)S(0.934)PAK	NA	NA	NA	2618300	NA	1	2832200	NA	2340600	1447500	3	2193200	NA	2969600	2360200	1848900	4	NA	2558600	2490000	2950600	3	NA	1740200	NA	1785000	2	4435600	NA	1866700	1623900	3	2601900	3682500	1578100	NA	NA	3	2975500	2693400	2253300	3287000	2070300	5
3683	Q80XK6	IAAEEEEENDGHYQEEEDGGAHS(1)LK	NA	NA	NA	NA	NA	0	NA	1192400	NA	NA	1	NA	NA	2033200	NA	1921200	2	2314900	3063600	2710900	3092300	4	2170200	NA	NA	NA	1	2102200	1723700	NA	1608300	3	1025300	NA	1747400	2500200	1511000	4	1194200	1361800	1843600	2168600	1249400	5
3687	Q80XP9	EGETTVNTET(0.013)S(0.878)S(0.108)PK	NA	NA	NA	NA	NA	0	NA	NA	NA	827230	1	NA	NA	NA	NA	1547100	1	2418800	2797600	NA	2487000	3	NA	NA	2816200	NA	1	NA	2568800	NA	NA	1	NA	2949100	NA	NA	NA	1	2271200	1720100	1497300	NA	NA	3
3712	Q80Y50	FFIQDDDS(1)GEELK	1209500	NA	NA	NA	NA	1	1037900	NA	1049200	NA	2	NA	NA	1035900	1282600	NA	2	909170	1832700	NA	NA	2	1198500	NA	NA	975170	2	1470200	NA	1050900	321950	3	NA	NA	NA	NA	1458400	1	NA	769410	NA	NA	671920	2
3734	Q80YE4	ESLPTFLEGGPS(0.074)S(0.925)PS(0.001)ATGLPLR	NA	NA	NA	NA	NA	0	675960	NA	NA	NA	1	NA	NA	NA	2487200	NA	1	NA	946380	NA	1673400	2	NA	NA	NA	NA	0	2390200	NA	NA	NA	1	NA	NA	NA	NA	NA	0	NA	1096000	NA	NA	NA	1
3737	Q80YE4	LQELCAPDS(0.047)S(0.953)PPGVVPVLSAHSPSVGSEYFIR	NA	NA	NA	NA	NA	0	NA	1420600	NA	1021600	2	NA	NA	NA	1985500	NA	1	NA	NA	973740	2763000	2	NA	NA	NA	NA	0	4635800	NA	NA	NA	1	1542500	NA	NA	2642600	NA	2	NA	1437800	NA	NA	NA	1
3747	Q80YV2	SQDATVS(0.997)PGS(0.001)EQS(0.001)EK	NA	NA	NA	NA	NA	0	NA	NA	505080	NA	1	NA	NA	NA	NA	236990	1	NA	449220	NA	212770	2	NA	NA	NA	NA	0	NA	NA	262420	150810	2	NA	NA	NA	287590	NA	1	NA	NA	NA	NA	NA	0
3748	Q80YV3	RGLS(0.986)VDS(0.014)AQEVK	NA	NA	810300	NA	NA	1	NA	994920	1032500	949700	3	442170	NA	1614800	1028600	1641000	4	1669800	NA	2603800	1140800	3	1001900	NA	2059400	1500900	3	2098100	1168600	NA	NA	2	1025500	1301300	1061200	NA	NA	3	NA	2706600	2176600	1168800	NA	3
3751	Q80Z38	RAPS(1)PVVS(0.985)PT(0.015)ELSK	1995600	NA	NA	NA	NA	1	NA	NA	NA	NA	0	1645900	NA	NA	2388000	660660	3	1061000	NA	NA	4510100	2	7404000	NA	4721700	NA	2	3957700	NA	NA	NA	1	NA	6355400	NA	2469200	NA	2	2545300	2089400	4964700	3076800	1462700	5
3757	Q80ZD8	RMS(1)DPESVSSVFSDTPIVV	NA	NA	NA	NA	144330	1	511650	NA	2233200	642060	3	1370100	NA	237950	NA	890890	3	NA	628730	692680	2487700	3	587440	NA	NA	1115600	2	2303900	1310700	2282700	459730	4	1176500	NA	2105900	1824400	438130	4	NA	NA	2598900	NA	2018100	2
3763	Q80ZF8	SIFTPVS(0.317)S(0.683)K	NA	NA	NA	NA	3750300	1	NA	6176900	NA	NA	1	4527200	NA	NA	5113700	5122500	3	NA	10133000	NA	6627200	2	NA	5444800	7219300	NA	2	9682400	4822700	NA	NA	2	NA	NA	NA	NA	NA	0	NA	5409100	6929900	6091300	NA	3
3775	Q810U3	KDVPLGPEDPKEEDGS(0.217)FDY(0.577)S(0.231)DEDNKPLQGS(0.56)QT(0.56)S(0.824)LDGT(0.033)IK	NA	NA	NA	NA	NA	0	NA	NA	20550000	NA	1	NA	4361100	NA	4534800	3780900	3	NA	3994700	NA	9633900	2	NA	NA	20944000	NA	1	31279000	NA	NA	NA	1	16215000	NA	12612000	4656200	NA	3	NA	NA	6754800	NA	NA	1
3788	Q811P8	NES(1)EPSEMK	NA	NA	NA	NA	NA	0	NA	NA	3219900	NA	1	NA	NA	NA	NA	1069500	1	NA	2771800	NA	1015400	2	NA	NA	NA	NA	0	6047900	NA	2275700	601050	3	1963900	1311600	1878000	2479000	NA	4	1877000	3620400	3911200	1522800	NA	4
3792	Q811Q9	AASASIS(0.036)S(0.416)MS(0.548)EGDEDEK	NA	NA	NA	NA	NA	0	NA	NA	NA	NA	0	NA	NA	1359600	NA	705930	2	NA	NA	939270	654140	2	NA	NA	870620	NA	1	NA	937300	NA	NA	1	NA	NA	1043300	NA	NA	1	NA	NA	NA	NA	NA	0
3851	Q8BGT6	APS(0.001)AS(0.999)PLAIHASR	826530	NA	NA	NA	NA	1	1505500	706400	NA	624850	3	598260	NA	NA	827150	NA	2	NA	924330	1283100	NA	2	1547900	818740	1851400	NA	3	1862400	1473600	1273500	1296100	4	NA	1765300	1132900	1041300	770830	4	NA	1309300	989880	977560	1176900	4
3854	Q8BGT8	LDHALS(0.003)S(0.006)PS(0.834)S(0.157)PCEEIK	NA	NA	NA	NA	NA	0	2385800	1577300	NA	3257200	3	NA	4722000	7264200	2074900	11292000	4	7101400	12489000	NA	11979000	3	3663500	2267800	NA	4591100	3	21573000	NA	NA	5663400	2	12318000	17787000	8214400	NA	1874100	4	NA	9324800	4012100	5132400	992800	4
3863	Q8BH00	LADVLEQS(1)LEELAQAESK	354770	NA	NA	NA	NA	1	NA	NA	702940	NA	1	NA	NA	389100	2031800	854550	3	217000	991820	NA	3343000	3	1048800	NA	NA	NA	1	1383600	NA	NA	821860	2	949860	214460	1360600	1739800	911490	5	159820	1554700	2518300	640230	1207900	5
3872	Q8BH66	S(0.955)S(0.045)DWSSEEEEPVRK	NA	NA	NA	5011600	NA	1	1860500	NA	NA	626050	2	1936900	NA	5505600	2864900	3838500	4	1527100	1136100	NA	5368700	3	6726500	736430	12345000	2500400	4	6227100	NA	NA	1613500	2	1221700	2976200	3772500	5121400	4943800	5	682660	3441900	3138400	4259600	2506300	5
3894	Q8BIE6	LLGSENDT(0.006)GS(0.994)PDFYTPR	NA	NA	NA	1022400	NA	1	1304200	NA	NA	NA	1	NA	NA	NA	NA	1384300	1	814630	1885100	1650100	2385200	4	NA	NA	NA	2141300	1	2265700	NA	NA	977200	2	1688900	1090000	1212200	4061300	1550100	5	987930	1591100	NA	1491300	NA	3
3899	Q8BIK4	LPVHVY(0.002)EVDEEADKDEDAAS(0.998)LGS(1)QK	2203600	NA	NA	NA	NA	1	NA	NA	NA	NA	0	NA	NA	NA	NA	2236300	1	NA	4424400	NA	2863600	2	1712000	NA	5507100	2159500	3	5034500	NA	NA	NA	1	5183900	NA	2827600	NA	NA	2	NA	NA	8347800	NA	NA	1
3901	Q8BIR2	MGIRGLMS(1)FVEDY(1)S(1)NEFFVDLKLRNT(1)K	NA	NA	NA	NA	NA	0	NA	3025500	NA	2504500	2	NA	NA	2944400	NA	NA	1	NA	NA	4878300	2354700	2	NA	NA	4151200	NA	1	NA	NA	NA	NA	0	NA	2357700	4334800	NA	NA	2	NA	NA	NA	2050100	NA	1
3902	Q8BIR2	MGIRGLMS(1)FVEDY(1)S(1)NEFFVDLKLRNT(1)K	NA	NA	NA	NA	NA	0	NA	3025500	NA	2504500	2	NA	NA	2944400	NA	NA	1	NA	NA	4878300	2354700	2	NA	NA	4151200	NA	1	NA	NA	NA	NA	0	NA	2357700	4334800	NA	NA	2	NA	NA	NA	2050100	NA	1
3911	Q8BJ42	SDVETAT(0.002)DS(0.996)DT(0.002)ESR	NA	NA	NA	NA	NA	0	11820000	NA	NA	NA	1	NA	NA	NA	NA	NA	0	NA	15546000	NA	14765000	2	NA	11553000	NA	NA	1	NA	NA	NA	6181200	1	NA	NA	NA	NA	10413000	1	NA	8851800	NA	NA	12813000	2
3918	Q8BJI1	VPS(1)EAPS(0.987)PMPT(0.013)HR	NA	NA	NA	NA	NA	0	1703300	NA	NA	NA	1	1002400	4362400	3203500	NA	2167600	4	1918100	1440800	NA	5147300	3	8505300	335790	5533500	1505200	4	6734900	NA	NA	NA	1	1322700	8091000	1702500	5518400	3318300	5	643900	4874300	786680	2495900	2152700	5
3924	Q8BKC8	RELPTLSPAPDT(0.035)GLS(0.201)PS(0.764)K	NA	NA	NA	1531800	NA	1	NA	NA	779270	698330	2	698840	NA	NA	2017800	NA	2	806420	NA	1840400	NA	2	1983700	NA	1860200	921850	3	2518900	979460	1401800	NA	3	NA	1304900	NA	NA	NA	1	903420	1410500	1055300	NA	1150400	4
3927	Q8BKX1	LSDSYS(0.931)NT(0.069)LPVR	1652800	NA	NA	NA	NA	1	NA	NA	NA	NA	0	NA	1977000	1442000	2403600	1215900	4	1216800	NA	1911100	2988400	3	NA	961390	7913600	NA	2	2674400	NA	NA	NA	1	NA	NA	1348800	3340100	2292800	3	1300800	2517000	2836000	2742800	1985700	5
3942	Q8BL65	RLDVEDS(0.012)S(0.988)FDQDSR	NA	NA	NA	1542900	NA	1	NA	501720	NA	NA	1	551930	NA	NA	1558400	NA	2	768960	NA	NA	2176300	2	2454500	NA	2348500	NA	2	3626100	NA	NA	NA	1	1288600	1721000	NA	2730300	NA	3	946180	1245300	1437600	2201100	1048800	5
3943	Q8BL65	T(0.5)NS(0.5)PDLDSQSLSLSSGTDQEPLQR	NA	NA	NA	NA	1438500	1	2265600	NA	NA	NA	1	NA	3746400	NA	2191800	NA	2	NA	4181300	NA	2918100	2	NA	NA	NA	NA	0	3795100	NA	1486100	1854600	3	2180800	NA	1970900	NA	1202700	3	1412600	NA	NA	2551000	NA	2
3969	Q8BM65	DQTGALGPAPGASILS(0.014)S(0.202)S(0.771)PPPPS(0.004)T(0.004)LY(0.004)R	1146900	NA	NA	NA	NA	1	NA	964180	NA	1087800	2	NA	NA	861380	NA	1262300	2	NA	NA	1128500	1519500	2	915990	NA	NA	NA	1	2225400	NA	NA	NA	1	1298200	NA	NA	NA	NA	1	NA	1513500	NA	NA	NA	1
3971	Q8BM65	RNPNTQLS(0.003)T(0.109)S(0.848)FDET(0.039)Y(0.001)IK	NA	NA	NA	NA	NA	0	NA	NA	NA	NA	0	NA	NA	NA	NA	1367200	1	NA	1550600	NA	1244700	2	NA	NA	2583500	NA	1	2010300	NA	NA	622380	2	1123800	NA	1181300	NA	NA	2	NA	1177300	NA	NA	NA	1
3993	Q8BPN8	LDHELS(0.73)LDRES(0.232)EAGT(0.052)GS(0.705)S(0.281)EHEDGER	NA	NA	NA	NA	NA	0	NA	NA	NA	NA	0	1214300	NA	2999600	2493900	NA	3	1822700	NA	2472700	2904400	3	2221000	NA	2805600	2672300	3	NA	NA	NA	NA	0	NA	NA	1714900	2244200	NA	2	NA	NA	4493000	NA	NA	1
4004	Q8BPN8	T(0.005)HPRPS(0.267)IS(0.728)MPLPTVLLDRK	NA	NA	NA	NA	1461700	1	531540	NA	NA	NA	1	NA	NA	NA	NA	2491300	1	NA	1963400	NA	3213200	2	NA	NA	NA	NA	0	NA	NA	NA	NA	0	NA	NA	891730	NA	NA	1	NA	NA	NA	NA	NA	0
4026	Q8BRJ3	T(0.011)S(0.011)RGS(0.979)EPDDAQLQPPEDDDVNEDTVER	NA	NA	NA	NA	11063000	1	NA	11559000	NA	4722200	2	NA	10111000	NA	8609100	11583000	3	NA	18712000	NA	11552000	2	NA	NA	12220000	6629600	2	NA	6513600	NA	8179200	2	NA	10413000	12158000	9396900	NA	3	10346000	NA	9624000	NA	6328600	3
4067	Q8BTI8	HAS(0.119)S(0.119)S(0.741)PES(0.021)LKPTPAPGSR	NA	NA	NA	NA	NA	0	1540900	3445200	2108100	NA	3	NA	NA	26031000	NA	5341800	2	3873700	34844000	28982000	NA	3	12910000	NA	NA	NA	1	NA	2751100	1135800	14413000	3	NA	NA	NA	NA	NA	0	NA	NA	21452000	NA	NA	1
4074	Q8BTI8	RSPS(1)VS(0.922)S(0.078)PEPTEK	2005600	NA	NA	NA	NA	1	1959700	1802500	1464000	711820	4	712130	2342300	1473900	NA	796480	4	1993700	2947000	1156100	NA	3	1538500	2602000	1423500	1589600	4	2228200	978560	1276100	985610	4	1436900	1480200	1452500	1020400	846580	5	996670	704870	1316700	1011100	592920	5
4082	Q8BTI8	SEQPLSQVLPS(0.612)LS(0.388)PEHK	6872500	NA	NA	NA	NA	1	NA	7037500	13508000	NA	2	NA	2889600	NA	NA	8198900	2	NA	NA	11053000	12136000	2	NA	1108300	NA	NA	1	NA	6188800	13468000	12317000	3	NA	NA	13486000	11109000	NA	2	4716700	NA	NA	NA	NA	1
4092	Q8BTI8	SRT(0.01)S(0.99)PVTR	NA	NA	NA	NA	66223	1	61029	51618	110110	126040	4	NA	11037000	54707	95534	93322	4	NA	86114	NA	428200	2	NA	NA	NA	NA	0	104790	NA	158110	51702	3	NA	31462	181490	NA	91037	3	NA	NA	73575	130200	58258	3
4105	Q8BTY2	DKDSDKEDGRES(0.016)PS(0.956)Y(0.027)DTPSQR	1834100	NA	NA	NA	NA	1	NA	NA	NA	2774400	1	NA	NA	NA	3306300	5474800	2	NA	8472500	NA	3098100	2	NA	4119300	NA	NA	1	NA	NA	NA	NA	0	NA	NA	NA	NA	NA	0	NA	NA	7176900	NA	3167000	2
4117	Q8BUV3	EVHDELEDLPS(1)PPPPLS(0.996)PPPT(0.026)T(0.075)S(0.903)PHK	10447000	NA	NA	NA	NA	1	6626300	10882000	20414000	8399900	4	4876700	12879000	4883000	13628000	13382000	5	NA	17645000	7454700	NA	2	9957500	NA	18786000	NA	2	20350000	NA	13321000	NA	2	14575000	NA	17553000	18149000	NA	3	NA	10520000	NA	NA	NA	1
4123	Q8BVL3	VTSSVPLPS(0.021)GGT(0.185)S(0.548)S(0.23)PS(0.016)R	NA	NA	NA	6267400	NA	1	NA	NA	NA	NA	0	NA	NA	7706400	6370500	NA	2	4786000	NA	6698500	5522700	3	5904000	NA	NA	5152000	2	NA	5491500	NA	NA	1	NA	NA	NA	NA	NA	0	NA	NA	NA	NA	NA	0
4133	Q8BX70	EVS(0.943)T(0.057)PQDVHTTQGVPAAR	NA	NA	NA	NA	4176100	1	NA	7739900	NA	NA	1	NA	NA	9611800	4004300	NA	2	8940200	NA	9852300	4874500	3	NA	NA	11018000	NA	1	NA	9417300	NA	982600	2	NA	NA	6684300	NA	NA	1	NA	NA	4597400	NA	NA	1
4136	Q8BX90	MS(0.006)S(0.994)PPPSPQK	NA	NA	NA	427670	NA	1	NA	NA	482570	NA	1	NA	NA	818110	NA	NA	1	483060	592520	778090	NA	3	NA	NA	194010	417380	2	833500	602960	NA	NA	2	NA	NA	276070	NA	NA	1	NA	427540	NA	NA	NA	1
4140	Q8BXR1	ET(0.032)CS(0.967)PVSEGEEFSSPATNTCGAK	NA	NA	1708400	NA	NA	1	NA	NA	NA	1921100	1	NA	2164200	1518900	NA	1224000	3	NA	3252900	2486600	1621400	3	NA	878590	NA	2246600	2	3220500	NA	1519400	1195400	3	NA	1064400	2120200	1247600	NA	3	1229200	NA	NA	NA	NA	1
4141	Q8BXR1	ETCSPVS(1)EGEEFSSPATNTCGAK	NA	NA	NA	NA	NA	0	NA	NA	NA	NA	0	NA	2321000	NA	NA	NA	1	3011400	3075300	NA	1041100	3	NA	NA	3815400	NA	1	2272700	NA	NA	NA	1	NA	NA	1936200	NA	NA	1	1371400	NA	NA	NA	NA	1
4143	Q8BXR5	S(1)LETLTQDHSNTVR	NA	NA	NA	972440	NA	1	944830	455970	NA	422310	3	577140	NA	NA	NA	NA	1	874450	1525800	1205700	NA	3	1444300	NA	2410300	948760	3	NA	NA	NA	NA	0	780230	1402200	NA	1600100	NA	3	886000	1574200	1475200	NA	NA	3
4146	Q8BY87	LFVLLPEQS(0.965)PGS(0.028)Y(0.006)S(0.001)K	NA	NA	554160	NA	NA	1	NA	399480	697510	NA	2	NA	NA	251240	NA	606440	2	238010	NA	650160	1234700	3	NA	NA	NA	NA	0	1229400	361000	NA	NA	2	528720	NA	892140	NA	NA	2	177770	625400	NA	520410	NA	3
4148	Q8BYI8	PHLS(0.903)EVT(0.097)PEGFPSEPLGGLEQK	NA	NA	NA	NA	NA	0	NA	NA	NA	NA	0	NA	NA	NA	NA	NA	0	744220	NA	2059900	NA	2	NA	NA	NA	NA	0	NA	2128100	NA	NA	1	NA	NA	NA	NA	NA	0	NA	NA	NA	NA	NA	0
4165	Q8BZF8	AAGGIILT(0.164)AS(0.836)HCPGGPGGEFGVK	NA	NA	2266000	NA	NA	1	NA	1853600	NA	NA	1	NA	NA	868980	1852400	2334300	3	NA	NA	2417900	3475900	2	1052300	NA	2496000	NA	2	3904400	3974300	1761400	NA	3	1602200	NA	3109500	NA	NA	2	NA	1801900	2547700	NA	NA	2
4191	Q8C0E2	FEGTT(0.218)S(0.781)LGEVR	NA	NA	NA	1283300	NA	1	1271800	790780	776060	NA	3	996510	NA	1227500	NA	823510	3	951910	NA	1595000	NA	2	1510000	NA	NA	NA	1	1398400	1346200	NA	NA	2	985340	NA	773920	NA	NA	2	1213800	1262800	1380300	819400	1377500	5
4202	Q8C0P7	EEEFLS(0.001)HY(0.999)KEHHS(0.057)IDY(0.061)VFVS(0.951)EKT(0.931)K	NA	NA	NA	NA	1247200	1	NA	7722700	NA	NA	1	NA	NA	NA	NA	14514000	1	NA	NA	9121000	7558800	2	NA	NA	83393000	4927900	2	NA	7735000	44132000	NA	2	NA	NA	NA	NA	NA	0	NA	NA	1518600	NA	NA	1
4222	Q8C1B1	S(0.999)PTTPVDPER	NA	NA	NA	NA	NA	0	NA	NA	NA	NA	0	NA	NA	2901100	3310100	1684600	3	1749700	NA	2444500	NA	2	4007600	NA	4442400	NA	2	NA	NA	NA	NA	0	NA	4080400	NA	3414800	NA	2	NA	NA	NA	NA	NA	0
4233	Q8C351	KQS(1)EADLAEPRPDLK	NA	NA	NA	1090400	NA	1	NA	NA	1515000	NA	1	NA	NA	NA	NA	1646900	1	1709700	NA	NA	2083700	2	1172900	1651600	NA	1728700	3	3782800	NA	NA	NA	1	1677600	2304000	2289500	2668600	NA	4	1296000	1600700	NA	1282800	NA	3
4241	Q8C3Q5	S(0.134)S(0.134)S(0.715)LT(0.017)PGLGGPDSMAPR	NA	NA	NA	NA	NA	0	NA	NA	2542000	1644300	2	1439700	NA	2017600	3119300	2504800	4	1453900	NA	NA	4104500	2	NA	1685600	NA	1692700	2	5436300	NA	NA	NA	1	NA	3748200	NA	NA	2349800	2	NA	NA	NA	3466300	1906800	2
4244	Q8C419	KY(0.001)S(0.995)NS(0.003)DNVETIPNSGHMEEPR	NA	NA	NA	3564300	NA	1	3231000	1409600	2203700	997600	4	NA	NA	3475100	1250600	3842200	3	NA	2091300	4426800	NA	2	NA	NA	NA	NA	0	8109600	NA	2073100	NA	2	3910900	6049100	NA	NA	1760900	3	2803900	4847900	NA	4090300	NA	3
4245	Q8C419	LKEDS(1)EAESTESVPLVCK	NA	NA	NA	NA	NA	0	NA	NA	1114700	NA	1	NA	NA	1610300	NA	1061300	2	1328600	2064000	NA	NA	2	NA	NA	NA	839800	1	1625100	NA	NA	NA	1	NA	771800	1594300	NA	NA	2	1155600	NA	NA	NA	NA	1
4247	Q8C419	S(0.004)AS(0.994)AHNLS(0.001)SEK	NA	1425100	NA	NA	NA	1	NA	NA	72618	NA	1	NA	17425000	NA	89323	29545	3	NA	88131	271150	86747	3	81309	NA	119970	NA	2	173070	NA	NA	NA	1	NA	75165	NA	83106	NA	2	78544	87901	153940	95510	23542	5
4249	Q8C419	VS(0.997)LPT(0.003)ANPDVSSGITQIK	NA	NA	NA	776300	NA	1	NA	NA	NA	NA	0	584220	NA	1274000	1471600	886170	4	1025900	NA	1958100	1475000	3	NA	NA	NA	1171000	1	1555400	NA	NA	NA	1	979120	838900	NA	NA	NA	2	NA	1253200	NA	NA	NA	1
4258	Q8C5W0	VFVCDQLES(0.995)PT(0.005)GFCLDSAPSHK	NA	NA	1260000	NA	NA	1	NA	1100600	2482500	NA	2	NA	NA	1741500	NA	3091000	2	NA	NA	3004400	3881600	2	NA	NA	6534400	NA	1	5425800	NA	1412200	NA	2	2709800	631600	2834300	2759300	NA	4	NA	3161000	2797300	NA	NA	2
4274	Q8C8R3	T(0.003)PEDIS(0.954)T(0.042)PPEGT(0.002)KPCLQTPVTSER	9827000	NA	NA	NA	NA	1	5270600	NA	NA	7057800	2	NA	11741000	NA	12987000	14553000	3	2519600	29192000	NA	18077000	3	NA	NA	NA	NA	0	32963000	4366400	NA	13942000	3	1401900	14035000	NA	NA	NA	2	1550400	NA	NA	NA	NA	1
4277	Q8C8R3	DEFLPALSLQSGALGGS(0.995)S(0.005)ESLK	388770	NA	NA	NA	NA	1	561460	822380	1267200	NA	3	1413400	1865600	NA	3688000	522450	4	NA	1143600	363890	NA	2	1113500	NA	NA	NA	1	1941900	NA	NA	682410	2	1973800	NA	1180100	4024900	1545600	4	NA	NA	1897000	NA	1446600	2
4278	Q8C8R3	DEFLPALSLQSGALGGS(0.337)S(0.528)ES(0.135)LK	NA	NA	NA	NA	NA	0	NA	749180	NA	NA	1	969260	NA	120930	NA	NA	2	NA	479340	222200	NA	2	495200	NA	NA	630640	2	721860	NA	NA	NA	1	1336300	NA	362300	2167300	747480	4	NA	NA	NA	109870	NA	1
4290	Q8C8R3	ET(0.015)T(0.013)QPET(0.017)CDGHGCET(0.015)VS(0.815)PS(0.104)NS(0.024)AT(0.039)PVS(0.47)LGVQS(0.487)PEHK	1326100	NA	NA	NA	NA	1	NA	3609700	NA	NA	1	NA	NA	NA	NA	2173200	1	2975000	NA	2693100	1996400	3	NA	NA	NA	NA	0	3999600	1828300	NA	NA	2	NA	5692500	NA	1928600	NA	2	1269800	2007700	NA	NA	NA	2
4292	Q8C8R3	ETTQPETCDGHGCETVSPS(0.001)NS(0.004)AT(0.025)PVS(0.738)LGVQS(0.232)PEHK	NA	NA	NA	NA	NA	0	NA	NA	5527200	NA	1	NA	NA	NA	NA	NA	0	4102400	7633500	6287000	3255200	4	NA	3127900	4154400	NA	2	NA	NA	NA	NA	0	3646600	NA	NA	NA	NA	1	4407200	3514400	NA	NA	NA	2
4307	Q8C8R3	KGS(1)S(1)EES(1)VDEDR	2712100	NA	NA	NA	NA	1	3936400	2989800	4743900	NA	3	NA	7378000	NA	3269400	2809700	3	1973500	6170700	1540400	4020000	4	3631500	NA	4857500	3721700	3	12420000	NA	2553300	NA	2	8769400	NA	5393100	3878100	2020700	4	2032400	NA	6672200	3801500	2241200	4
4312	Q8C8R3	LNVPETMTEVLDVS(1)DEEGDDTVTGDGGEYLRPEDLK	NA	NA	8739600	NA	NA	1	NA	15259000	25865000	NA	2	19596000	NA	NA	110000000	48841000	3	NA	NA	2047500	43103000	2	2467000	NA	95200000	18260000	3	48390000	12555000	31013000	973130	4	27879000	NA	41053000	49280000	1960200	4	NA	8786800	48103000	NA	27369000	3
4314	Q8C8R3	NDET(0.015)ES(0.748)T(0.131)ET(0.08)S(0.026)VLK	NA	NA	1050300	NA	NA	1	NA	NA	1216100	NA	1	NA	NA	NA	NA	1030500	1	2169600	NA	NA	878110	2	NA	1081100	NA	NA	1	1775900	NA	NA	NA	1	NA	1931800	1645200	1689800	746290	4	1318100	NA	NA	1183800	NA	2
4315	Q8C8R3	NERHS(1)PVSSLK	10192000	NA	NA	NA	NA	1	NA	NA	NA	NA	0	344570	NA	NA	NA	NA	1	585140	NA	133300	NA	2	373260	NA	NA	NA	1	NA	274720	NA	NA	1	NA	NA	NA	NA	NA	0	NA	NA	NA	NA	NA	0
4318	Q8C8R3	S(0.596)DS(0.404)NASFLR	NA	NA	NA	NA	NA	0	NA	NA	NA	NA	0	NA	NA	NA	NA	NA	0	NA	2846800	3370000	NA	2	NA	NA	NA	NA	0	NA	NA	NA	NA	0	NA	NA	NA	5181100	NA	1	NA	NA	NA	NA	NA	0
4323	Q8C8R3	SHLAEDSQT(0.002)HS(0.004)ADAADGS(0.994)DGDLNR	NA	NA	1837600	NA	NA	1	NA	NA	NA	NA	0	NA	NA	2658400	NA	2325400	2	NA	3403900	NA	2331000	2	NA	NA	NA	NA	0	4885800	NA	NA	2220600	2	NA	NA	3858800	2974700	NA	2	NA	NA	2269700	NA	NA	1
4339	Q8C8R3	VGT(1)PTDIHS(1)EK	NA	NA	NA	NA	NA	0	7505700	NA	7521600	3885200	3	NA	NA	7812700	NA	4711600	2	6150100	8566100	NA	5852700	3	5933300	5616200	NA	4852600	3	10090000	NA	5040000	3029600	3	5559900	5420400	NA	5668600	4523900	4	5372500	NA	NA	4909100	4973900	3
4351	Q8C996	ISESGQFS(1)DGLEDR	NA	NA	1205900	NA	NA	1	832800	788590	1154400	693720	4	NA	1600400	NA	NA	943780	2	995200	1715700	1246100	1748000	4	776690	NA	NA	NA	1	1587600	1148400	NA	NA	2	NA	NA	NA	1199600	737180	2	1074100	920580	NA	NA	585210	3
4355	Q8CAE9	RDPEDS(1)DVFEEDTHL	797520	NA	NA	NA	NA	1	724070	NA	894510	NA	2	895300	NA	898160	NA	NA	2	684770	2238400	1343500	1040700	4	NA	NA	NA	1396600	1	849170	1070200	NA	1040000	3	955980	NA	NA	NA	NA	1	477260	643380	1171400	NA	745750	4
4375	Q8CC35	VRS(0.953)PPS(0.011)Y(0.01)S(0.013)T(0.013)LYPSSDPKPSHLK	NA	NA	NA	3199800	NA	1	NA	NA	2110500	NA	1	3572900	NA	NA	NA	2446500	2	2059600	NA	4148600	3594800	3	4201500	NA	NA	2067800	2	4177400	NA	NA	NA	1	NA	NA	3749200	NA	NA	1	NA	NA	3765500	3508500	NA	2
4380	Q8CCN5	EGS(1)IETLSNSSGSTSGSIPR	NA	NA	NA	972070	NA	1	1423900	NA	565590	645130	3	NA	1446200	NA	NA	1414900	2	NA	1756800	NA	2178500	2	962440	781220	NA	1564000	3	2844900	NA	NA	NA	1	1741400	2142500	1489400	1934000	NA	4	1412200	1436000	NA	1460000	NA	3
4390	Q8CDA1	S(0.192)QS(0.807)AS(0.001)SIDVSTHAPSEAAAGPGSELGK	NA	NA	NA	1791700	NA	1	NA	1021800	NA	942680	2	NA	NA	NA	1499100	1788700	2	NA	2505900	NA	2890600	2	NA	964000	3121100	NA	2	3371300	NA	NA	NA	1	2262500	NA	NA	NA	NA	1	1666800	2221900	2891300	1468100	NA	4
4405	Q8CG79	IPRPLS(0.998)PT(0.002)K	NA	NA	NA	6286500	NA	1	8015900	NA	NA	NA	1	4441800	NA	NA	NA	NA	1	4299900	NA	NA	5088300	2	5849000	5275600	NA	NA	2	9087700	5927500	5978800	4736600	4	6078400	NA	7992000	7725300	4254800	4	5032200	5295300	6399400	5019800	5088100	5
4406	Q8CGA3	LCLS(0.993)T(0.007)VDLEVK	NA	NA	NA	NA	NA	0	NA	NA	NA	NA	0	NA	NA	1201500	NA	NA	1	505770	694710	773130	2973000	4	476400	NA	NA	NA	1	838670	NA	NA	NA	1	674900	866120	NA	987960	NA	3	274890	1053500	NA	NA	NA	2
4413	Q8CGF6	S(1)LNPALDGLTCGLTSHDK	NA	NA	781180	NA	NA	1	835810	NA	2764200	1666800	3	NA	NA	821270	1328600	NA	2	NA	2337700	781910	1934500	3	NA	NA	3056800	705670	2	2276900	3170000	NA	1471200	3	NA	NA	NA	NA	NA	0	243650	915860	1638300	920390	NA	4
4414	Q8CGM1	EVNTCNPS(0.002)T(0.004)IT(0.004)GT(0.07)LS(0.768)RLS(0.152)LDEDEEPK	NA	NA	NA	NA	NA	0	NA	NA	6441600	NA	1	NA	NA	NA	NA	NA	0	NA	4485800	NA	4242400	2	NA	NA	NA	NA	0	NA	NA	NA	NA	0	NA	NA	NA	NA	NA	0	NA	NA	NA	NA	NA	0
4417	Q8CGQ8	TPVVMVDEILSS(0.012)S(0.987)PPK	NA	NA	NA	NA	NA	0	501000	639420	1474000	NA	3	NA	NA	NA	NA	NA	0	NA	427450	NA	1034600	2	NA	NA	NA	599220	1	883700	751740	NA	611370	3	374540	NA	1122500	1014700	363200	4	NA	597050	1085000	NA	NA	2
4421	Q8CGV2	RGLS(1)LDSAVPEDHQLLGSLTQNK	NA	NA	2061700	NA	NA	1	1030500	1104800	NA	NA	2	1473800	NA	NA	2442300	2628100	3	NA	8250600	1911100	8636600	3	709670	NA	17153000	NA	2	4972200	7136500	5196700	NA	3	3084300	NA	2788400	7151200	NA	3	NA	1344300	5045100	NA	2053400	3
4432	Q8CH77	SASSYSDIEEIATPDS(0.002)S(0.001)APS(0.551)S(0.447)PK	NA	NA	NA	NA	NA	0	1847600	NA	NA	NA	1	1321900	NA	NA	NA	NA	1	1207800	2557000	NA	NA	2	1075600	748020	NA	NA	2	NA	NA	NA	1601500	1	1456900	1329100	NA	NA	NA	2	NA	1894500	NA	NA	NA	1
4436	Q8CHC4	GPAVLPEPLKPQAAFPQQPS(0.909)LPT(0.091)PAQK	NA	NA	NA	NA	NA	0	NA	NA	NA	NA	0	NA	NA	NA	NA	1180600	1	NA	1418400	NA	1201500	2	954680	NA	NA	NA	1	1588200	NA	NA	NA	1	NA	795680	NA	3108200	621960	3	NA	1428600	NA	1423300	NA	2
4447	Q8CHG7	QT(0.974)KHIPAALPVS(0.033)GT(0.296)LS(0.736)S(0.715)S(0.304)NPDLLQS(0.941)HHR	1802600	NA	NA	NA	NA	1	NA	NA	2422300	NA	1	NA	5015600	NA	NA	NA	1	1523500	38605000	18283000	NA	3	NA	NA	NA	NA	0	NA	NA	28675000	7602500	2	NA	2948100	NA	NA	13769000	2	405080	NA	NA	NA	NA	1
4470	Q8CHU3	KT(0.198)PES(0.802)FLGPNAALVNLDSLVTK	NA	NA	NA	NA	NA	0	NA	NA	346210	NA	1	NA	1493400	NA	NA	NA	1	NA	369770	NA	1074900	2	1008800	NA	3597900	690560	3	NA	NA	NA	NA	0	NA	NA	NA	3303300	NA	1	NA	1447500	NA	NA	NA	1
4508	Q8JZP9	RS(0.001)S(0.999)RPEVTPISLR	1598100	NA	NA	NA	NA	1	4560000	2761700	NA	2034400	3	1928900	NA	3507000	4703600	NA	3	2104000	2515700	NA	3715600	3	4389100	1578500	NA	2341300	3	NA	2799200	2672100	3675100	3	1783700	NA	3015100	5061300	NA	3	1976800	NA	4341100	NA	NA	2
4524	Q8JZW5	T(0.001)LRPLS(0.003)HAKS(0.997)EAELQGLG	NA	NA	1651100	NA	NA	1	1973100	1291300	NA	NA	2	NA	NA	NA	3224400	3481800	2	NA	4726800	NA	4862000	2	NA	NA	NA	NA	0	6294500	NA	NA	NA	1	NA	NA	NA	3596400	1329700	2	NA	NA	1842900	NA	NA	1
4538	Q8K019	NTPSQHS(0.013)HS(0.964)IQHS(0.023)PER	NA	NA	NA	NA	NA	0	112710	34237	70847	NA	3	NA	NA	NA	NA	45192	1	145280	NA	NA	136830	2	170790	113260	NA	576180	3	76794	NA	NA	NA	1	1415600	89111	133710	NA	NA	3	NA	NA	NA	NA	NA	0
4550	Q8K0T0	S(1)PPVAMETASTGMAAVPDALDHSPSSTLK	NA	NA	NA	NA	1473000	1	1136500	NA	NA	1330100	2	NA	NA	NA	NA	4124800	1	NA	NA	3049300	3162000	2	NA	NA	5087300	1426000	2	8406700	NA	NA	NA	1	1805900	NA	NA	4042900	NA	2	NA	NA	NA	NA	NA	0
4566	Q8K0T4	KIAKSVS(1)AADLEK	NA	NA	NA	NA	NA	0	NA	NA	NA	NA	0	NA	NA	NA	NA	NA	0	689230	NA	1683200	NA	2	NA	NA	NA	NA	0	NA	NA	NA	NA	0	NA	NA	NA	NA	NA	0	NA	NA	NA	NA	NA	0
4583	Q8K207	ANMHIS(0.012)ES(0.988)QQEFFR	NA	NA	878010	NA	NA	1	859920	NA	NA	NA	1	756660	NA	NA	821060	1207000	3	NA	1216400	NA	2421000	2	NA	NA	2174900	840260	2	NA	650350	1358500	1201000	3	NA	NA	NA	1325000	NA	1	NA	NA	1933400	NA	602280	2
4602	Q8K298	AES(1)ADSLGSEDRDLLYSIDAYR	NA	NA	NA	NA	NA	0	NA	NA	NA	NA	0	1490400	NA	NA	1789300	1559500	3	NA	959920	NA	2713200	2	375050	NA	NA	NA	1	NA	5694900	1306400	NA	2	1113500	NA	NA	NA	NA	1	NA	NA	NA	NA	1106800	1
4607	Q8K2D3	SQDVAIS(1)PQQQQCSK	NA	NA	NA	NA	NA	0	NA	NA	NA	NA	0	NA	1209700	NA	NA	767600	2	NA	971290	NA	1081000	2	NA	NA	1659900	NA	1	1586900	NA	NA	626850	2	848350	NA	NA	NA	NA	1	NA	NA	NA	NA	NA	0
4614	Q8K2J0	ILS(1)DREEEEEEEEEAEEALEAAEQR	NA	NA	NA	NA	NA	0	NA	797050	NA	NA	1	NA	NA	NA	NA	1192500	1	NA	994630	NA	1783900	2	NA	NA	3285900	NA	1	1890600	1098500	NA	NA	2	895740	NA	1637800	1806800	NA	3	NA	870250	1973000	NA	NA	2
4629	Q8K327	RPGPPLS(1)PEIR	776160	NA	NA	NA	NA	1	NA	NA	NA	NA	0	834960	NA	NA	941780	610690	3	1044800	NA	NA	1268100	2	1035000	588840	NA	1056500	3	946640	NA	NA	762750	2	1030300	499260	NA	NA	581800	3	675450	NA	1599000	1022200	1001500	4
4630	Q8K330	ALVT(0.014)VS(0.526)RS(0.431)PPAS(0.022)GHS(0.006)T(0.001)PVGPTQDR	NA	NA	NA	NA	NA	0	3126800	NA	2887900	NA	2	NA	NA	NA	1744400	NA	1	1352900	3401700	NA	2599400	3	NA	NA	2102400	NA	1	3767800	2619200	3013100	1821300	4	NA	1723900	2364300	NA	NA	2	NA	NA	2767300	2651000	1842600	3
4635	Q8K382	ESDSAEGDETES(1)PEQLVR	NA	NA	1440900	NA	NA	1	NA	2313400	NA	NA	1	NA	1649500	1254600	NA	1584000	3	1147100	1953600	1306300	1406400	4	NA	1133400	NA	NA	1	NA	1697200	NA	NA	1	NA	NA	1719600	NA	NA	1	1317800	943880	1335900	1700100	NA	4
4638	Q8K394	GAAGGALPT(0.042)S(0.05)PS(0.908)PALGAK	NA	NA	NA	1507900	NA	1	NA	NA	NA	NA	0	717340	NA	541800	NA	474360	3	882750	NA	NA	2298200	2	NA	NA	NA	NA	0	2808700	NA	NA	NA	1	1166300	NA	NA	1584200	NA	2	NA	2899000	1651500	1486600	1067700	4
4642	Q8K3F6	IDMIFTPGPPS(0.855)T(0.145)PK	1396300	NA	NA	NA	NA	1	NA	NA	2746800	2226600	2	1836700	NA	NA	NA	2125100	2	1379200	NA	NA	2093200	2	1699100	539210	NA	NA	2	NA	NA	NA	1434900	1	NA	1577900	3265300	2890000	NA	3	NA	NA	3534700	1639000	2113400	3
4667	Q8K400	SSS(0.977)VT(0.016)S(0.007)IDK	NA	NA	NA	NA	NA	0	1000200	NA	6946300	5216400	3	NA	NA	NA	NA	10712000	1	NA	2161300	NA	11692000	2	NA	NA	NA	NA	0	16479000	NA	9744100	NA	2	NA	9379500	12229000	NA	NA	2	NA	NA	NA	12502000	NA	1
4679	Q8K4G5	Y(0.002)DS(0.99)PLHSAS(0.008)HAPSSK	NA	NA	500410	NA	NA	1	4029500	757410	NA	915910	3	3271900	NA	3436200	NA	1714400	3	3739000	2724600	3043800	4744000	4	5852700	NA	9396400	1786700	3	5161300	1897700	2693800	3145500	4	2582300	5399000	NA	4898200	NA	3	2368200	5257500	5753200	NA	NA	3
4689	Q8K4Q0	ILDTSSLT(0.042)QS(0.958)APAS(0.982)PT(0.018)NK	1767800	NA	NA	NA	NA	1	1029800	NA	NA	NA	1	NA	2067600	NA	2448500	1634400	3	NA	NA	1505500	2065600	2	1756600	NA	3913900	NA	2	3539700	NA	1156200	NA	2	NA	NA	NA	2927900	1235600	2	NA	NA	NA	NA	NA	0
4713	Q8R088	KIES(0.025)EEDT(0.188)NQERS(0.788)PDNEDPGDSK	NA	NA	910390	NA	NA	1	NA	NA	1186700	652210	2	NA	NA	NA	NA	805450	1	NA	1894600	735140	NA	2	NA	NA	NA	NA	0	NA	NA	NA	615610	1	NA	NA	NA	NA	NA	0	NA	NA	NA	NA	NA	0
4728	Q8R0S2	SALSS(0.011)S(0.988)LRDLSEAGK	NA	NA	NA	NA	NA	0	2728900	1456900	1577100	NA	3	2337700	NA	NA	6493000	NA	2	1696800	2829800	NA	3518400	3	NA	2018300	8218800	NA	2	4994400	NA	1988100	2084300	3	2869000	6095600	2766200	5283600	2895400	5	1840700	3848800	8458300	5578800	2948700	5
4730	Q8R0S2	SLAES(1)IDDALNCR	334240	NA	NA	NA	NA	1	NA	NA	NA	NA	0	NA	1371700	NA	NA	976720	2	NA	938960	NA	3029500	2	592160	NA	3385500	NA	2	2796400	NA	NA	665850	2	826980	519310	1191200	1911700	NA	4	NA	1551800	686050	576740	NA	3
4748	Q8R1N0	APLVPHS(0.882)GS(0.118)IEK	588260	NA	NA	NA	NA	1	911190	NA	829100	810740	3	603470	NA	677410	1327800	420670	4	515610	1595300	867380	708170	4	NA	NA	NA	NA	0	817650	1067700	747580	NA	3	641790	NA	882940	NA	1112000	3	526330	NA	1119800	973810	715040	4
4767	Q8R3Q2	APLVASDSS(0.001)S(0.014)S(0.962)GGS(0.023)DSEDDEK	NA	NA	NA	NA	NA	0	NA	NA	NA	NA	0	NA	NA	NA	NA	NA	0	1512800	2261700	NA	NA	2	1244100	NA	NA	NA	1	2101500	NA	NA	NA	1	NA	NA	NA	NA	NA	0	NA	NA	NA	NA	NA	0
4791	Q8R4H2	SEGVQDAEPQSLVGS(0.988)PS(0.009)T(0.003)R	1165600	NA	NA	NA	NA	1	NA	NA	1372000	NA	1	NA	NA	NA	NA	NA	0	NA	NA	1724400	1157900	2	837010	784980	2346800	812130	4	1688100	NA	NA	NA	1	826920	NA	1353100	1216600	492910	4	1056100	1327800	NA	697810	NA	3
4796	Q8R4H2	VEHHDLSVAGLQS(1)PDR	NA	NA	NA	1780900	NA	1	NA	NA	NA	683770	1	1900800	NA	2009000	NA	1584200	3	NA	623370	NA	2317800	2	2793900	772870	2027500	1374300	4	3008500	NA	NA	NA	1	1898600	2367900	1500800	1922500	2012700	5	1381000	2136200	2456000	1747800	1522400	5
4801	Q8R4U7	S(1)QENILQGFSLPNK	426100	NA	NA	NA	NA	1	275480	NA	NA	NA	1	NA	1310200	355210	NA	952980	3	168370	NA	453640	1299300	3	NA	NA	2325800	NA	1	1106100	NA	NA	NA	1	431780	396830	1069400	1061300	NA	4	NA	916330	NA	385760	314220	3
4803	Q8R4U7	SSILIKPSES(1)VEK	NA	NA	NA	NA	NA	0	NA	NA	NA	NA	0	1723000	1453600	2509500	3780600	NA	4	2516400	NA	1732000	3681500	3	NA	NA	10268000	1023300	2	6729700	NA	NA	NA	1	2142500	NA	1943100	NA	NA	2	2603000	4618100	3326500	3292800	2164100	5
4837	Q8VBY2	EGCGEGCKS(1)PELPGVQEDEAAS	NA	NA	NA	582000	NA	1	NA	NA	1175400	NA	1	NA	2335700	1858700	NA	2154400	3	1752200	2920100	NA	1238300	3	NA	NA	NA	NA	0	2907700	1349000	NA	NA	2	NA	1505100	1489200	NA	NA	2	902040	1053100	NA	NA	NA	2
4851	Q8VD04	S(0.131)LS(0.833)S(0.221)S(0.816)PQAQPPRPAELSDEEVAELFQR	NA	NA	NA	NA	NA	0	5574500	9675200	NA	NA	2	4506200	NA	NA	NA	NA	1	NA	23137000	5444200	33899000	3	NA	NA	4051500	NA	1	NA	3440100	NA	NA	1	11356000	NA	15969000	NA	NA	2	NA	NA	NA	2108800	8841100	2
4852	Q8VD04	TGLEELVLSEMNS(1)PSR	NA	NA	NA	NA	NA	0	201650	467890	884200	386070	4	NA	2284500	NA	1112500	1117600	3	NA	330780	128080	3473200	3	351260	NA	5419300	NA	2	1956600	NA	1453100	362410	3	850250	NA	1298900	2343400	301610	4	NA	755440	1553400	NA	1159200	3
4876	Q8VD37	RNLS(0.202)S(0.798)EEVAR	NA	NA	NA	NA	NA	0	NA	NA	NA	360780	1	531910	NA	NA	NA	295250	2	NA	NA	676940	763800	2	563250	NA	1017000	NA	2	NA	NA	NA	NA	0	617390	714200	NA	NA	NA	2	586610	411250	552480	NA	NA	3
4885	Q8VD37	YNSPELDEEGYSIRPEEPGS(0.851)T(0.149)K	NA	NA	NA	NA	NA	0	1787500	2600400	1910000	NA	3	NA	NA	NA	1892300	2426400	2	NA	3391900	2575800	3331600	3	NA	NA	3725400	2270200	2	4296100	3428500	2111400	1464800	4	1764300	1927900	NA	2349800	NA	3	1769500	NA	1737600	NA	NA	2
4886	Q8VD63	GLEDAPS(0.988)PS(0.012)K	NA	NA	NA	NA	NA	0	NA	NA	NA	NA	0	NA	NA	NA	NA	NA	0	NA	4336000	NA	9751300	2	NA	NA	NA	NA	0	NA	NA	NA	NA	0	NA	3007100	NA	2952600	NA	2	NA	NA	NA	NA	NA	0
4889	Q8VD75	ASALSEHISPVVVIPAEVS(0.005)S(0.987)PDS(0.008)EPVLEK	NA	NA	NA	NA	1111900	1	2820500	NA	2757700	NA	2	3246400	NA	1411400	3031100	1964900	4	814480	5589700	3135800	4461100	4	NA	NA	NA	2426700	1	5203500	6908100	3820000	NA	3	3301500	NA	4497700	5920800	1928500	4	NA	2353400	NA	1063300	NA	2
4902	Q8VDP4	DEVQNEGT(0.001)AAES(0.973)DS(0.027)PLK	NA	NA	NA	NA	NA	0	NA	NA	NA	1678900	1	NA	NA	NA	NA	2414800	1	2589900	NA	NA	2172200	2	1822700	NA	NA	1778300	2	NA	NA	NA	NA	0	NA	NA	2274500	NA	2455400	2	NA	NA	NA	NA	NA	0
4924	Q8VDZ4	SIGSASPGPGQPPLS(0.715)S(0.21)PT(0.075)R	NA	NA	NA	4044700	NA	1	NA	2692200	NA	1548900	2	NA	NA	3566800	3933600	3104700	3	3277400	3860300	3660200	NA	3	3575900	2629300	NA	NA	2	NA	NA	NA	NA	0	NA	NA	NA	NA	2433000	1	NA	NA	3226900	NA	NA	1
4938	Q8VED9	AGS(1)VADSDAVVK	NA	NA	8410400	NA	NA	1	NA	11039000	15038000	9428300	3	NA	12361000	15507000	11381000	13216000	4	8394800	12080000	13350000	11817000	4	8032500	NA	NA	363120	2	NA	11194000	8445500	7089100	3	NA	NA	16344000	NA	NA	1	NA	6303400	9656700	4432800	3415600	4
4943	Q8VEK3	S(1)PQPPVEEEDEHFDDTVVCLDTYNCDLHFK	NA	NA	5334300	NA	NA	1	NA	1053200	NA	NA	1	NA	3338800	NA	9179900	9286500	3	NA	5889300	NA	14885000	2	NA	NA	34166000	NA	1	15130000	5616400	20192000	NA	3	NA	NA	5996400	13943000	NA	2	NA	1538600	5705100	NA	1928800	3
4965	Q8VHK5	KGS(1)ISDGSNILDEVTFPAR	NA	NA	NA	NA	NA	0	619500	1452300	NA	NA	2	NA	NA	621400	NA	1068600	2	NA	1543500	875790	1329700	3	773230	NA	2285700	889160	3	1192400	1137300	2061200	NA	3	NA	NA	1126100	2180100	289190	3	NA	691320	NA	551150	NA	2
4980	Q8VHX6	LGS(1)FGSITR	NA	NA	NA	NA	NA	0	NA	NA	836760	NA	1	NA	NA	NA	NA	631290	1	406120	NA	NA	1179200	2	NA	NA	NA	NA	0	1302500	NA	NA	NA	1	NA	698390	667570	NA	435300	3	NA	589120	NA	NA	NA	1
4999	Q91W39	LLRS(0.554)S(0.355)ADS(0.092)LPGPISR	NA	NA	851240	NA	NA	1	NA	1416900	797000	1054400	3	1049200	NA	1111100	1278700	NA	3	NA	NA	1690500	1913200	2	NA	NA	NA	1084800	1	2740500	NA	1157400	NA	2	1570500	NA	NA	NA	NA	1	950600	774340	2216100	NA	NA	3
5010	Q91WB4	RIS(0.885)IVES(0.115)CFGAAGQPLTIPGR	NA	NA	NA	NA	NA	0	NA	529650	NA	NA	1	680380	NA	NA	NA	1021900	2	NA	1783400	NA	1038400	2	NA	NA	NA	NA	0	1418700	727970	NA	NA	2	697520	NA	1205800	1168600	NA	3	NA	844180	1827500	NA	NA	2
5021	Q91WK7	EQVDEVT(0.104)DLLAS(0.774)FT(0.774)S(0.45)LS(0.818)LQMQS(0.081)MEK	NA	NA	NA	1584200	NA	1	NA	2953400	3375100	1537700	3	NA	NA	2409700	1708600	1868000	3	2439300	NA	3154800	NA	2	1797600	1408000	NA	2531400	3	2710400	NA	NA	NA	1	1729800	NA	3034900	1772000	NA	3	2365600	1975800	1934000	NA	NA	3
5036	Q91XU0	RLS(0.092)ES(0.849)S(0.059)ALK	NA	NA	NA	NA	NA	0	NA	7605600	8713500	NA	2	5090700	NA	NA	8613400	6228200	3	6530400	NA	9841400	NA	2	5083600	NA	NA	NA	1	NA	8862500	NA	NA	1	7018500	NA	NA	NA	NA	1	NA	NA	NA	NA	NA	0
5042	Q91XV3	APAPAAPAAAEPQAEAPAAAAS(0.736)S(0.193)EQS(0.07)VAVKE	NA	NA	NA	NA	3303100	1	NA	NA	NA	NA	0	NA	NA	NA	NA	5457700	1	NA	7920400	NA	6655600	2	NA	7311400	NA	7673600	2	NA	NA	5884600	7165200	2	NA	NA	NA	NA	4599400	1	NA	NA	NA	NA	NA	0
5046	Q91XV3	ETPAAS(0.999)EAPS(0.001)SAAK	NA	NA	NA	NA	NA	0	4942200	497840	4978300	NA	3	NA	4956400	5084900	1651500	3080500	4	638190	20029000	NA	10274000	3	NA	11535000	NA	NA	1	4353300	1093100	4281700	8158900	4	NA	NA	5968300	10855000	2486300	3	NA	2945500	223740	11210000	2970900	4
5064	Q91YR1	YLLS(0.145)QS(0.549)S(0.306)PAPLTAAEEELR	497180	NA	NA	NA	NA	1	NA	NA	859130	686810	2	NA	NA	NA	NA	NA	0	138900	719330	314160	969690	4	NA	NA	NA	610000	1	732720	1098500	NA	NA	2	502780	NA	NA	871450	324640	3	NA	NA	NA	NA	820690	1
5084	Q91ZU6	S(0.995)FS(0.005)EDVISHK	NA	NA	NA	NA	NA	0	NA	4220200	NA	NA	1	NA	3541000	5248400	NA	4002000	3	4272800	NA	5323600	4687000	3	4846800	NA	5425700	NA	2	NA	NA	NA	NA	0	NA	NA	NA	5450800	4073100	2	NA	3744400	NA	NA	NA	1
5091	Q91ZZ3	EQAS(1)HLGGAVFSGAGNIAAATGLVK	NA	NA	1102900	NA	NA	1	NA	609100	NA	NA	1	539130	NA	NA	1540600	905950	3	NA	NA	660820	1018500	2	NA	NA	3030300	617480	2	2554100	1002400	2404300	NA	3	1262500	NA	1004500	1936500	NA	3	NA	NA	967360	NA	NA	1
5094	Q920B9	ESLGSEEES(1)GK	515760	NA	NA	NA	NA	1	481790	NA	540320	NA	2	NA	NA	551020	NA	NA	1	471130	981930	NA	NA	2	NA	NA	NA	NA	0	502450	NA	415870	NA	2	NA	NA	NA	NA	349200	1	458930	NA	NA	NA	612800	2
5115	Q921C1	KLPT(0.012)S(0.918)ES(0.06)S(0.009)VR	NA	NA	NA	NA	9706700	1	15745000	NA	NA	NA	1	NA	NA	19410000	NA	14036000	2	NA	19995000	15364000	NA	2	NA	NA	NA	NA	0	10914000	NA	NA	8505900	2	12995000	12122000	NA	NA	10952000	3	NA	NA	NA	NA	NA	0
5124	Q921Q7	S(0.002)MS(0.992)S(0.005)AFCSLLAPER	NA	NA	NA	NA	233680	1	721220	1021800	2158200	627020	4	NA	NA	NA	NA	1683700	1	NA	NA	452370	2039400	2	446100	NA	NA	NA	1	NA	NA	NA	NA	0	724380	146880	2457300	2033300	NA	4	NA	1137100	1568300	404640	NA	3
5168	Q99J21	SELQAYIEQCQDS(1)PTSGK	NA	NA	1615000	NA	NA	1	NA	NA	2274600	NA	1	NA	NA	NA	NA	1877500	1	NA	3223100	NA	2036900	2	NA	NA	NA	NA	0	3055400	NA	3043800	1977200	3	NA	NA	2562300	1589200	NA	2	NA	1813000	1633000	NA	NA	2
5187	Q99JP7	LPS(0.002)S(0.008)S(0.008)S(0.015)EMGS(0.882)QDGS(0.084)PLRETR	NA	NA	NA	NA	NA	0	1758700	1057600	NA	753430	3	381370	NA	1905200	NA	NA	2	914420	1696800	1492800	1016300	4	NA	979890	NA	NA	1	1652200	1370500	NA	999980	3	NA	NA	NA	1573900	NA	1	977530	NA	NA	NA	NA	1
5197	Q99K74	LLS(0.917)S(0.078)S(0.006)DDDANILSSPTDR	751850	NA	NA	NA	NA	1	NA	NA	NA	900400	1	796610	NA	1050500	1799700	2188000	4	626470	NA	1415000	1606000	3	NA	NA	NA	NA	0	1632100	NA	NA	NA	1	1088400	NA	NA	NA	NA	1	NA	NA	1256400	NA	NA	1
5227	Q99LI8	ASSTTELPPEY(0.003)LT(0.045)S(0.949)PLS(0.001)QQSQLPPK	NA	NA	NA	NA	NA	0	NA	NA	2520500	639380	2	NA	1591200	NA	NA	NA	1	NA	2073700	1496300	NA	2	NA	NA	NA	1043700	1	2302600	NA	NA	NA	1	2086800	676270	NA	912110	NA	3	701650	NA	NA	1098500	NA	2
5231	Q99MB3	MAAAWPAGRAS(1)PAAGPPGLLR	NA	NA	NA	NA	NA	0	NA	NA	NA	NA	0	NA	NA	NA	NA	NA	0	1816200	2273200	NA	NA	2	8316100	568780	NA	1911600	3	NA	NA	NA	NA	0	NA	NA	NA	NA	NA	0	NA	NA	NA	3791900	NA	1
5238	Q99MR1	GLEEEEEEEEEPS(1)EGVDEERPEAGGK	NA	NA	NA	NA	NA	0	3701100	NA	NA	NA	1	2992000	NA	5349600	NA	1772300	3	3631000	3844300	4455000	NA	3	3651000	NA	NA	2600800	2	NA	1615400	NA	1925500	2	2874800	2769600	4092500	2104800	2765500	5	3056600	2841200	NA	NA	2654700	3
5245	Q99N28	GSDDAPDADT(0.001)AIINAEGGQS(0.999)GGDDKK	NA	NA	NA	NA	3578500	1	NA	NA	6880700	3388300	2	NA	NA	6301500	NA	4723800	2	NA	NA	6481700	5287400	2	2127700	NA	6225000	4178600	3	7626400	NA	NA	2744600	2	NA	NA	4916000	NA	NA	1	NA	3665100	4155100	1503000	NA	3
5247	Q99N57	SAS(1)EPSLHR	NA	NA	4229700	NA	NA	1	NA	1394900	1690700	NA	2	3299800	6433100	5584600	NA	94203	4	1273100	4734900	633100	NA	3	4663400	NA	195890	NA	2	6020100	695300	420680	NA	3	NA	4626100	NA	NA	NA	1	4877900	NA	364830	NA	551820	3
5249	Q99N57	S(0.127)T(0.127)S(0.716)T(0.029)PNVHMVSTTLHVDSR	NA	NA	1066200	NA	NA	1	NA	NA	NA	NA	0	1290700	NA	NA	1395900	1452300	3	NA	NA	1446700	2571800	2	1725200	NA	3035500	NA	2	3256400	1017500	2514100	NA	3	NA	NA	NA	NA	NA	0	NA	NA	2353000	NA	1241500	2
5257	Q99NE5	IPESSHPPLES(0.002)S(0.002)S(0.012)S(0.021)S(0.959)FES(0.004)QK	1300100	NA	NA	NA	NA	1	NA	NA	1072700	NA	1	NA	NA	1962900	NA	1046300	2	1529800	NA	1903700	NA	2	1711300	NA	2291700	1908500	3	NA	1432200	NA	1068200	2	1592800	1487300	NA	NA	NA	2	NA	1259200	1504700	NA	776410	3
5273	Q99NE5	S(0.607)S(0.388)DS(0.004)DVSDVSAISR	1654800	NA	NA	NA	NA	1	2069000	NA	NA	NA	1	NA	NA	NA	NA	NA	0	2089200	2934100	NA	NA	2	NA	2382800	NA	NA	1	NA	NA	NA	1359000	1	NA	NA	NA	NA	NA	0	NA	NA	NA	NA	NA	0
5274	Q99NE5	S(0.139)S(0.861)DSDVSDVSAISR	1654800	NA	NA	NA	NA	1	2069000	NA	2789800	NA	2	NA	NA	NA	NA	NA	0	2089200	2934100	NA	NA	2	NA	2382800	NA	NA	1	NA	NA	NA	1359000	1	NA	NA	NA	NA	NA	0	NA	NA	NA	NA	NA	0
5288	Q99P72	ES(0.001)ET(0.001)FS(0.002)DS(0.024)S(0.973)PIEIIDEFPTFVSAK	NA	NA	3552800	NA	NA	1	NA	2451800	3162800	1753000	3	4643000	NA	NA	6783900	4141100	3	NA	436510	NA	7305100	2	NA	NA	14870000	1458000	2	7434700	8155700	16964000	NA	3	NA	NA	8444200	6001700	NA	2	NA	3683100	11821000	NA	4203300	3
5293	Q99P72	MEDIDQS(0.565)S(0.235)LVS(0.122)S(0.049)S(0.047)ADS(0.982)PPRPPPAFK	NA	NA	1090600	NA	NA	1	NA	NA	NA	NA	0	1163100	NA	1083800	NA	1024400	3	NA	NA	2552000	2244100	2	NA	NA	NA	NA	0	NA	2363000	NA	NA	1	NA	NA	NA	NA	NA	0	NA	1908400	1812400	714120	NA	3
5318	Q9CQC7	YKPAPLATLPSTLDPAEY(0.011)DVS(0.972)PET(0.016)R	NA	NA	1313200	NA	NA	1	899620	1107400	NA	NA	2	1481400	NA	NA	NA	1849100	2	NA	1930500	1181300	2019300	3	1491800	NA	NA	1362800	2	NA	2574900	NA	NA	1	1421500	NA	2143200	1742600	445240	4	NA	1093600	2302700	708960	1768500	4
5320	Q9CQG9	RRES(0.998)QT(0.002)ALVVNQR	NA	NA	NA	NA	NA	0	7781900	NA	8755300	NA	2	3390500	NA	15310000	NA	NA	2	8024400	10369000	16909000	NA	3	5070300	7127600	18585000	10165000	4	NA	NA	13143000	8475700	2	7921900	NA	NA	10294000	4247100	3	5156900	NA	12833000	NA	NA	2
5323	Q9CQJ8	AMY(1)PDY(1)FS(1)KREQWK	NA	NA	NA	NA	NA	0	NA	3341200	NA	NA	1	2072600	NA	NA	4822100	NA	2	NA	21588000	NA	7110800	2	5202000	14501000	NA	NA	2	NA	NA	NA	NA	0	NA	NA	7467400	NA	NA	1	NA	NA	NA	NA	NA	0
5345	Q9CR00	LASNS(1)PVLPQAFAR	2217500	NA	NA	NA	NA	1	2351200	4035000	2663800	2612600	4	1948900	3614600	5917700	4614100	6742600	5	2510200	7781800	8110100	NA	3	1739900	1204100	4536600	5968700	4	4051600	2647700	5404500	2324000	4	4068600	2289000	7160200	6825100	1493300	5	NA	4133500	4894300	4226100	1636000	4
5356	Q9CRA8	RADANLLTDTGTESS(0.001)PRS(0.997)PVCS(0.002)LR	NA	NA	1295500	NA	NA	1	NA	NA	NA	NA	0	NA	NA	NA	NA	1699800	1	NA	2192100	1983900	1616400	3	NA	NA	3754700	NA	1	2774300	NA	2108400	1142500	3	NA	NA	NA	1288700	NA	1	807180	NA	NA	NA	NA	1
5357	Q9CRD0	YEPIPFSASMNESTPTGIT(0.001)DHIAQGPEPNLEES(0.999)PK	NA	NA	2160300	NA	NA	1	NA	2391300	5278000	1646800	3	NA	NA	NA	NA	4947400	1	NA	6491500	1972000	4063300	3	1222100	NA	8762600	2598600	3	8202900	4781200	7643000	1572500	4	2971400	NA	6774700	5314800	588100	4	NA	3175500	1889600	NA	2158000	3
5373	Q9CWE0	AS(1)FETLPNISDLCLK	NA	NA	467690	NA	NA	1	NA	282680	NA	656830	2	NA	NA	NA	NA	976100	1	NA	NA	509920	1385900	2	NA	NA	NA	NA	0	789380	737670	NA	427520	3	536470	NA	798750	498220	NA	3	NA	390460	NA	NA	NA	1
5375	Q9CWE0	NAS(1)VPNLR	NA	NA	1158700	NA	NA	1	843030	686650	1750200	NA	3	NA	NA	1735400	619250	1452300	3	1200000	2553800	1274600	754400	4	NA	NA	1804700	1286000	2	1509500	751370	NA	991010	3	NA	NA	862660	962730	NA	2	NA	NA	812340	687690	NA	2
5384	Q9CX60	DRLPS(1)IVVEPTEGEVESGELR	1194400	NA	NA	NA	NA	1	843400	NA	NA	430970	2	2375300	NA	1276600	NA	2279500	3	NA	1712700	1615700	3749100	3	4400200	NA	4875700	1079600	3	2539200	NA	NA	NA	1	2664600	583490	1745200	NA	1853400	4	NA	1860200	NA	1181400	2152700	3
5385	Q9CX84	LQPLPSCEVCT(0.001)PPS(0.999)PK	NA	NA	NA	NA	NA	0	1162200	NA	2352500	NA	2	NA	NA	NA	NA	1622600	1	NA	3400400	NA	1906300	2	NA	1309100	NA	NA	1	NA	NA	NA	898690	1	NA	2027700	2482300	NA	NA	2	NA	NA	NA	NA	NA	0
5389	Q9CXG3	INHTVILDDPFDDPPDLLIPDRS(0.992)PEPT(0.008)K	NA	NA	1235200	NA	NA	1	NA	662550	NA	NA	1	1730100	NA	NA	2908600	NA	2	NA	1023600	NA	2226100	2	NA	NA	6370500	NA	1	2436300	1850900	NA	NA	2	NA	NA	NA	1953400	NA	1	NA	NA	NA	NA	1453200	1
5426	Q9D0E3	GESGVPEEDTGLYPS(0.675)S(0.325)PR	NA	NA	NA	1241700	NA	1	NA	NA	NA	NA	0	NA	NA	851380	1377600	NA	2	NA	NA	1745400	1376000	2	NA	NA	NA	NA	0	NA	NA	NA	NA	0	NA	NA	888810	NA	NA	1	NA	1837100	NA	1874700	NA	2
5429	Q9D0F9	AIGGIILT(0.062)AS(0.938)HNPGGPNGDFGIK	NA	NA	NA	NA	NA	0	552360	NA	NA	770410	2	525500	NA	NA	2387800	1257400	3	NA	3422400	NA	10956000	2	NA	NA	NA	1022700	1	1029200	1675000	NA	NA	2	NA	NA	5598800	NA	NA	1	NA	1100600	1500400	NA	1121100	3
5447	Q9D1F4	SSDEENGPPS(0.5)S(0.5)PDLDR	NA	NA	NA	NA	NA	0	NA	NA	NA	NA	0	NA	NA	NA	NA	1103600	1	NA	NA	588130	984860	2	NA	NA	1983100	NA	1	1783200	NA	NA	NA	1	NA	NA	1456500	NA	NA	1	1156800	NA	1089400	NA	NA	2
5461	Q9D2N4	ELNSEVASETESTVDSEFSRPQFEDLAPS(0.932)PT(0.034)S(0.034)EK	NA	NA	NA	NA	NA	0	NA	1210300	NA	780130	2	NA	NA	NA	NA	2674000	1	NA	2070800	NA	3810100	2	NA	NA	6913600	2008300	2	5099000	2867600	NA	NA	2	NA	NA	NA	4216700	NA	1	NA	NA	2021700	NA	NA	1
5477	Q9D415	AMGDEDS(1)GDS(1)DTSPKPSPK	NA	NA	NA	NA	NA	0	NA	NA	NA	411250	1	488490	NA	NA	NA	758720	2	NA	NA	679510	888680	2	NA	NA	673380	1194100	2	917180	NA	NA	419810	2	NA	445060	1163900	541290	605720	4	740450	NA	1217600	1135700	NA	3
5487	Q9D4J7	TAHNSEADLEES(0.003)FNEHELEPS(0.906)S(0.091)PK	NA	NA	NA	NA	NA	0	NA	NA	NA	NA	0	NA	NA	NA	NA	NA	0	NA	NA	4054100	5250700	2	NA	NA	NA	NA	0	NA	2057800	3965400	2362000	3	NA	NA	5000900	NA	NA	1	NA	NA	NA	3180000	NA	1
5499	Q9D6W8	RGS(1)PGGVEMNVELPQQEGDDDDDEDEEAAAGR	NA	NA	2399400	NA	NA	1	NA	NA	NA	NA	0	NA	NA	NA	NA	NA	0	NA	NA	3636600	3250100	2	NA	NA	NA	NA	0	NA	NA	NA	NA	0	NA	NA	NA	NA	NA	0	NA	NA	NA	NA	NA	0
5517	Q9D8S3	SGISHSVTSDMQTIEQES(0.937)PT(0.063)LAK	NA	NA	NA	NA	NA	0	1007900	NA	NA	NA	1	NA	NA	NA	NA	NA	0	NA	1265900	NA	2301300	2	NA	NA	NA	NA	0	4498400	NA	NA	1389700	2	NA	872780	1558400	2475700	NA	3	NA	2054200	NA	NA	NA	1
5529	Q9DAZ9	VTLQDYHLPDS(1)DEDEETAIQR	NA	NA	NA	NA	NA	0	NA	NA	1813500	NA	1	1280400	NA	NA	NA	NA	1	1200300	2767500	NA	NA	2	NA	NA	NA	1410200	1	NA	1626400	2066900	NA	2	NA	NA	NA	2560400	NA	1	NA	NA	NA	NA	NA	0
5533	Q9DB52	S(0.144)NS(0.848)APLIHGLS(0.003)DS(0.004)S(0.001)PVFQAEAPSAR	NA	NA	NA	875040	NA	1	NA	NA	NA	NA	0	NA	NA	NA	NA	NA	0	731890	5232400	NA	3157100	3	NA	NA	NA	2066500	1	NA	NA	NA	NA	0	NA	1018700	NA	NA	NA	1	NA	NA	NA	NA	NA	0
5541	Q9DBC3	ASATS(0.002)LS(0.002)GS(0.164)DS(0.756)ET(0.076)EGK	NA	NA	NA	NA	NA	0	1044500	NA	NA	NA	1	NA	1431100	NA	NA	NA	1	1039500	NA	NA	1324500	2	NA	NA	NA	NA	0	1085000	NA	868650	539270	3	NA	NA	NA	838880	965900	2	NA	NA	NA	NA	NA	0
5542	Q9DBC3	HLS(0.902)S(0.036)T(0.036)S(0.026)DDEPLSSVNHAAK	2702000	NA	NA	NA	NA	1	NA	3165300	3885400	NA	2	NA	NA	3353300	NA	NA	1	4316400	4388400	4269200	NA	3	NA	NA	NA	NA	0	NA	NA	3634800	3188200	2	3613600	NA	NA	3624700	2654700	3	NA	NA	4146800	3204900	2002700	3
5558	Q9DBR7	KS(0.985)PLIES(0.003)T(0.012)ANMENNQPQK	NA	NA	NA	NA	NA	0	1133700	NA	1293300	852990	3	NA	NA	1429600	NA	1316000	2	1130600	1314400	1772400	1611700	4	749550	NA	NA	1307800	2	NA	NA	NA	NA	0	NA	1695100	NA	NA	NA	1	1601100	1158300	NA	854560	NA	3
5576	Q9DCL8	EQES(1)S(1)GEEDNDLSPEER	NA	NA	NA	1862100	NA	1	2047100	3146900	5545100	2931700	4	611160	NA	NA	NA	NA	1	NA	3597000	NA	2266800	2	1222100	2702000	NA	1510300	3	1342100	NA	NA	1750400	2	NA	1124000	2859200	NA	684930	3	NA	2081200	NA	1545600	739800	3
5610	Q9EPQ8	LS(0.648)T(0.172)S(0.18)PATRDEAAS(1)PGAK	NA	NA	NA	NA	1385800	1	NA	1741700	NA	1032800	2	NA	NA	1211400	1840000	811190	3	1854400	NA	1683900	2144600	3	1287500	NA	1397400	NA	2	NA	1206500	NA	NA	1	NA	NA	1639900	NA	NA	1	NA	NA	2498000	NA	NA	1
5612	Q9EPQ8	LS(0.333)T(0.333)S(0.333)PATRDEAAS(1)PGAK	NA	NA	NA	NA	1385800	1	1833300	1741700	NA	1032800	3	NA	2573600	1211400	1840000	811190	4	1854400	1766800	1683900	2144600	4	1287500	1244600	1397400	NA	3	NA	1206500	NA	NA	1	NA	NA	1639900	NA	1302400	2	NA	NA	2498000	NA	NA	1
5624	Q9EQP2	MFS(1)WMGRQAGGR	NA	NA	1366700	NA	NA	1	NA	504910	NA	246080	2	NA	NA	NA	NA	NA	0	182310	NA	1250200	NA	2	NA	NA	NA	NA	0	NA	NA	NA	NA	0	NA	322080	NA	933190	NA	2	313950	819370	NA	205970	646100	4
5627	Q9EQZ7	IPDSTHAQLESS(0.003)S(0.082)S(0.261)S(0.6)FES(0.053)QK	NA	NA	NA	NA	NA	0	NA	NA	NA	NA	0	NA	NA	NA	NA	NA	0	1210100	2376100	NA	NA	2	NA	NA	NA	NA	0	2207700	NA	NA	NA	1	1047300	NA	NA	1757000	NA	2	NA	NA	1319000	1591400	NA	2
5640	Q9ERG0	SDNEETLGRPAQPPNAGES(0.042)PHS(0.958)PGVEDAPIAK	NA	NA	NA	1399500	NA	1	NA	NA	NA	NA	0	NA	NA	NA	NA	NA	0	NA	1906700	NA	1658900	2	NA	NA	NA	NA	0	1559700	NA	NA	NA	1	NA	NA	NA	NA	NA	0	1251800	NA	NA	NA	1185600	2
5669	Q9ES28	S(1)LDMTDNTNSQLVVR	NA	NA	NA	NA	NA	0	NA	NA	NA	NA	0	NA	NA	NA	NA	767020	1	3092100	NA	NA	1247800	2	NA	NA	NA	NA	0	NA	NA	NA	NA	0	1158600	NA	1427200	NA	NA	2	NA	1656400	NA	NA	NA	1
5679	Q9ES97	S(1)LEGEVASQVPNTLNEVTPEK	NA	NA	931970	NA	NA	1	NA	689970	NA	NA	1	NA	NA	603720	NA	NA	1	NA	1237500	1043500	NA	2	NA	NA	NA	NA	0	NA	867870	NA	624940	2	727850	NA	1095400	1588600	NA	3	NA	NA	NA	NA	NA	0
5684	Q9ESE1	KDS(1)PISPHFTR	NA	NA	NA	1234000	NA	1	1811100	1049900	1093700	956640	4	957770	NA	NA	1561500	1121100	3	1099900	1219300	NA	938000	3	1153500	NA	NA	941310	2	1503300	1584300	NA	830540	3	829300	842440	1537400	1516700	NA	4	NA	789430	1305600	833190	783980	4
5689	Q9ESJ4	APSPEPPTEEVAAETNST(0.003)PDDLEAQDALS(0.995)PET(0.001)T(0.001)EEK	NA	NA	NA	NA	NA	0	NA	1179300	8112700	NA	2	3418800	NA	6986500	NA	NA	2	3857600	3273900	4151000	5453400	4	1744000	NA	NA	NA	1	4642400	7419300	NA	NA	2	3150400	1610700	4272200	2409200	NA	4	NA	2235400	NA	NA	2415500	2
5709	Q9ESN9	LFS(0.002)S(0.006)S(0.004)S(0.151)S(0.837)PPPAK	5890500	NA	NA	NA	NA	1	5931200	5969300	NA	4304000	3	4267000	6702400	NA	5673500	4739900	4	4803200	NA	9670700	NA	2	NA	NA	5788300	NA	1	NA	NA	NA	3094600	1	6265900	5113600	NA	4930800	NA	3	NA	4712100	7821700	4164200	3761000	4
5752	Q9JJZ4	RPS(0.812)T(0.167)S(0.021)PDVLQGQPPR	NA	NA	1534800	NA	NA	1	NA	845890	NA	NA	1	NA	NA	1675000	NA	NA	1	NA	NA	2096500	1136600	2	NA	NA	1595300	NA	1	NA	915450	NA	NA	1	NA	NA	NA	NA	NA	0	NA	NA	NA	NA	NA	0
5754	Q9JK81	MLGS(1)EQDPPAKRPR	NA	NA	973450	NA	NA	1	1227000	1237900	1221500	1029600	4	1387100	NA	732700	NA	1435300	3	NA	1369900	1311400	1026800	3	890630	620150	NA	1269700	3	NA	1182600	NA	NA	1	NA	NA	777730	1167100	864950	3	531860	564810	995190	NA	NA	3
5772	Q9JL04	GS(1)PGEEWVPEVEEASQR	NA	NA	NA	NA	NA	0	NA	NA	NA	NA	0	NA	NA	NA	NA	NA	0	NA	NA	1488000	1158300	2	NA	NA	NA	1679000	1	NA	NA	NA	NA	0	NA	NA	2425700	NA	NA	1	NA	NA	NA	NA	NA	0
5780	Q9JLC8	IADLQS(1)PLFR	NA	NA	NA	206790	NA	1	483500	NA	NA	NA	1	541400	NA	434650	682880	569940	4	402390	NA	704180	NA	2	721490	NA	NA	NA	1	NA	NA	NA	NA	0	NA	367920	NA	NA	457990	2	NA	NA	NA	401020	NA	1
5800	Q9JLM8	VCS(0.556)S(0.444)MDENDGPGEGDELGRR	NA	NA	NA	1252300	NA	1	1847800	940980	1174700	NA	3	NA	NA	3270200	NA	NA	1	3150100	NA	3754700	3423300	3	NA	925830	NA	NA	1	NA	1538400	1468900	2073200	3	2544900	3927600	3202700	NA	700540	4	NA	NA	NA	1940500	NA	1
5851	Q9QWI6	GEPDPERS(0.775)S(0.224)PPMLSADDAEYPR	NA	NA	2387400	NA	NA	1	2010200	NA	NA	NA	1	NA	NA	NA	NA	1299700	1	2318500	NA	2704800	NA	2	1959200	NA	NA	NA	1	NA	NA	NA	1576600	1	1630900	NA	NA	NA	NA	1	NA	NA	NA	NA	NA	0
5863	Q9QWI6	LGGAPT(0.011)GQGVS(0.885)PS(0.052)PS(0.052)AILER	NA	NA	1129500	NA	NA	1	NA	1553700	NA	NA	1	NA	NA	1107000	2362000	NA	2	NA	NA	1824600	1709000	2	NA	NA	2606000	NA	1	1384400	1819100	2064300	NA	3	NA	NA	1386700	NA	625680	2	NA	NA	1126000	NA	NA	1
5869	Q9QWI6	LNNLSPASHLASS(0.001)S(0.009)PPPGLPS(0.98)GLPS(0.011)GLPS(0.739)GS(0.19)PS(0.07)R	NA	NA	NA	NA	NA	0	NA	NA	7523800	NA	1	1413900	NA	NA	NA	NA	1	525310	1402900	NA	NA	2	3186600	NA	NA	NA	1	3107700	NA	NA	1350600	2	6965800	NA	NA	NA	NA	1	196180	NA	NA	NA	NA	1
5870	Q9QWI6	LNNLSPASHLASS(0.001)S(0.009)PPPGLPS(0.98)GLPS(0.011)GLPS(0.739)GS(0.19)PS(0.07)R	NA	NA	NA	NA	NA	0	NA	NA	3041500	NA	1	1413900	NA	NA	NA	NA	1	525310	1402900	NA	NA	2	NA	NA	NA	NA	0	NA	NA	NA	1350600	1	NA	NA	NA	NA	NA	0	196180	NA	NA	NA	NA	1
5874	Q9QWI6	LPPS(0.19)S(0.81)PQK	NA	NA	NA	NA	NA	0	NA	NA	NA	NA	0	NA	NA	1412000	NA	NA	1	NA	2153100	605190	NA	2	NA	NA	837190	1331200	2	NA	NA	NA	NA	0	NA	NA	NA	NA	NA	0	NA	1764100	NA	NA	NA	1
5885	Q9QWY8	GVFPVSFVHILS(1)D	NA	NA	422520	NA	NA	1	NA	NA	NA	NA	0	1115400	NA	NA	690030	NA	2	NA	110510	NA	179510	2	NA	NA	1755900	NA	1	699500	351940	1251700	NA	3	205110	NA	266070	639360	NA	3	NA	142990	505720	NA	640190	3
5888	Q9QWY8	RT(0.044)LS(0.936)DPPS(0.021)PLPHGPPNK	NA	NA	NA	NA	NA	0	NA	NA	NA	NA	0	NA	NA	NA	NA	NA	0	3530200	2450400	NA	NA	2	NA	2186600	NA	NA	1	NA	NA	NA	NA	0	NA	NA	NA	NA	2367900	1	2301100	3286000	NA	NA	NA	2
5900	Q9QXJ1	DPEEATLSFPAQS(0.002)LS(0.998)PEPVPQEEEK	1799500	NA	NA	NA	NA	1	1651900	NA	NA	1071100	2	759690	NA	2578300	NA	NA	2	1887100	2312000	NA	NA	2	2133700	NA	NA	NA	1	2079200	NA	NA	1350200	2	NA	1483000	NA	NA	1122900	2	1272900	NA	NA	1789300	NA	2
5925	Q9QXS6	ASDSGPSSSSSSS(0.002)S(0.715)S(0.282)PPR	NA	NA	NA	NA	NA	0	NA	NA	NA	NA	0	NA	NA	NA	NA	NA	0	NA	NA	369840	173260	2	NA	NA	NA	NA	0	NA	NA	NA	NA	0	NA	NA	NA	NA	NA	0	NA	NA	NA	NA	NA	0
5928	Q9QXS6	KS(0.024)ES(0.976)EVEEAAAIIAQRPDNPR	NA	NA	NA	NA	NA	0	2405500	NA	NA	NA	1	NA	NA	NA	NA	3212000	1	NA	4019500	NA	1926700	2	NA	NA	NA	NA	0	NA	2706900	2328300	1000100	3	NA	NA	NA	NA	NA	0	NA	NA	NA	NA	1528000	1
5980	Q9QYB8	RVTMILQS(0.999)PS(0.001)FR	448070	NA	NA	NA	NA	1	743090	902530	NA	NA	2	865070	NA	1163400	NA	1232900	3	NA	1289900	1180800	1442400	3	969010	NA	NA	NA	1	1249300	1508900	NA	946250	3	1083700	NA	NA	NA	NA	1	254320	650470	1554000	NA	NA	3
5981	Q9QYB8	RVT(0.022)MILQS(0.098)PS(0.879)FREELEGLIQEQMK	NA	NA	NA	201560	NA	1	386850	NA	NA	276720	2	NA	NA	596650	NA	NA	1	417620	NA	779480	NA	2	623990	NA	NA	NA	1	NA	NA	NA	385850	1	674740	198570	NA	NA	NA	2	NA	425600	571500	NA	NA	2
5990	Q9QYC0	KYS(1)DVEVPASVTGHSFASDGDSGTCSPLR	NA	NA	6787000	NA	NA	1	NA	NA	NA	NA	0	NA	NA	1606000	NA	2334300	2	948960	5565100	NA	2755700	3	NA	NA	NA	1374400	1	9921000	1675100	4117000	1510800	4	1795500	1194200	3105900	2168800	NA	4	NA	1380100	NA	1655300	NA	2
6014	Q9QYF9	THS(0.79)T(0.075)S(0.127)S(0.729)S(0.253)IGS(0.026)GES(0.001)PFSR	NA	NA	NA	NA	5290300	1	NA	6896700	NA	3677000	2	2403800	2433500	NA	4091000	NA	3	3063600	NA	4553200	4414600	3	2406600	NA	4328500	NA	2	NA	4784800	6179800	NA	2	NA	NA	NA	NA	NA	0	NA	3077800	5623600	NA	NA	2
6035	Q9QYR6	APS(0.996)LDS(0.003)S(0.001)LPQLPSPSSPGAPLLSNLPR	NA	NA	NA	NA	NA	0	642520	NA	NA	NA	1	1249600	NA	NA	2716700	NA	2	NA	1187000	NA	1851800	2	NA	NA	7417500	NA	1	2308700	NA	1603800	NA	2	1234300	NA	1554500	4335600	NA	3	NA	966490	NA	NA	4703600	2
6048	Q9QYR6	ELALS(0.006)S(0.994)PEDLTQDFEELK	NA	NA	NA	NA	NA	0	NA	NA	NA	NA	0	1171600	1349300	NA	2629600	NA	3	NA	NA	583810	2196100	2	NA	NA	3622700	510690	2	2831500	1668100	4131900	NA	3	881190	NA	2917400	NA	NA	2	NA	291390	2465000	NA	1547400	3
6064	Q9QYR6	HSPGEITGPGGHFMTSDS(0.005)S(0.922)LT(0.073)K	NA	NA	771060	NA	NA	1	16017000	12514000	NA	NA	2	1302500	NA	13557000	7145100	12099000	4	11927000	NA	NA	15388000	2	12311000	2760400	NA	8604900	3	NA	NA	13996000	10761000	2	17262000	16138000	13167000	16079000	9721100	5	3427000	NA	3803000	14198000	8903300	4
6078	Q9QYR6	PASPALSEGS(0.999)S(0.954)S(0.047)EATTPVISSVAER	NA	NA	NA	NA	10242000	1	NA	NA	4236300	1350600	2	NA	3975700	1421800	NA	2137400	3	8041800	3403800	1972800	2917100	4	2781800	NA	NA	2411300	2	4705700	NA	2991200	NA	2	2755700	NA	4188100	3727700	NA	3	NA	NA	2449700	NA	8658900	2
6122	Q9QYX7	DSFSQES(0.029)S(0.933)PS(0.008)S(0.03)PSDLAK	11979000	NA	NA	NA	NA	1	NA	12694000	18249000	NA	2	NA	NA	NA	12982000	10434000	2	14421000	NA	NA	15725000	2	NA	10763000	NA	NA	1	NA	NA	NA	NA	0	16166000	12217000	18117000	NA	7938300	4	NA	12125000	NA	16079000	8693400	3
6133	Q9QYX7	GAHAHS(0.017)GPT(0.017)S(0.017)AGS(0.044)S(0.056)S(0.85)VPS(0.044)PGQPGS(0.873)PS(0.064)VS(0.018)K	NA	NA	NA	NA	NA	0	NA	NA	NA	NA	0	NA	2014300	NA	NA	NA	1	NA	2259900	NA	1417100	2	NA	NA	NA	NA	0	NA	NA	1276400	NA	1	1437700	NA	NA	NA	NA	1	1409600	1309900	2001500	1069500	NA	4
6146	Q9QYX7	GSVPAAAAES(0.992)PS(0.008)MHRK	NA	NA	NA	NA	NA	0	2995500	NA	NA	745460	2	NA	NA	1656200	NA	NA	1	NA	1267200	NA	2831700	2	4421900	849680	7993300	1737900	4	4027500	NA	NA	1286300	2	NA	2437100	NA	NA	2122300	2	NA	NA	2590800	2620300	1837900	3
6147	Q9QYX7	HSWHDEDDETFDES(1)PELK	2058100	NA	NA	NA	NA	1	5451000	NA	891050	2599100	3	1848600	NA	3973600	2725700	3535900	4	NA	1318600	NA	6253900	2	2132700	NA	NA	1900200	2	8703300	2209400	4227000	2611100	4	1293600	NA	4776500	4329500	2419900	4	NA	NA	4309000	3844200	1612500	3
6150	Q9QYX7	LDLNMLS(0.119)DS(0.881)ENPQHLELHEPPK	NA	NA	2740000	NA	NA	1	1185800	1602700	NA	NA	2	NA	NA	785230	NA	NA	1	NA	3938600	NA	3476800	2	NA	NA	4169300	NA	1	3995000	2692000	4489100	NA	3	NA	NA	NA	2820800	NA	1	NA	1709200	5109100	1172900	2533700	4
6178	Q9QYX7	TTETLT(0.001)DS(0.042)PS(0.058)S(0.9)AAATSK	NA	NA	1894000	NA	NA	1	1789500	NA	NA	NA	1	NA	NA	NA	NA	NA	0	NA	1826400	2011600	NA	2	NA	2425800	NA	NA	1	NA	NA	NA	1635700	1	NA	NA	NA	NA	NA	0	NA	NA	NA	NA	NA	0
6180	Q9QYX7	VLY(0.001)S(0.004)PIS(0.995)PLS(0.999)PGHALEPAFVPYEK	748000	NA	NA	NA	NA	1	NA	569100	NA	NA	1	NA	NA	NA	3943300	1497600	2	NA	523310	NA	3844100	2	3990200	NA	13225000	NA	2	4097000	NA	2085700	NA	2	1586800	NA	1380300	2321800	686250	4	NA	2005900	2470000	276690	2178700	4
6186	Q9QZL6	ADHGVPLPGS(1)PPPAVALPLPSR	NA	NA	NA	NA	NA	0	NA	NA	NA	NA	0	NA	NA	NA	NA	NA	0	379880	1994100	NA	992270	3	1122800	NA	NA	1138800	2	NA	NA	NA	NA	0	NA	NA	NA	NA	NA	0	299490	NA	NA	NA	NA	1
6204	Q9R078	S(1)QNNFVAILDLPEGEHQYK	NA	NA	568840	NA	NA	1	NA	NA	NA	NA	0	NA	NA	NA	980560	1330400	2	NA	952380	NA	2182100	2	NA	NA	NA	NA	0	1034400	NA	1668500	388340	3	450700	NA	1114100	NA	NA	2	NA	NA	NA	NA	NA	0
6206	Q9R0A0	DS(0.053)HS(0.943)PEGS(0.002)T(0.002)ATYHLLGPQEEGEGVLDVK	NA	NA	2965700	NA	NA	1	1528100	NA	661100	NA	2	1893900	NA	NA	NA	NA	1	NA	4609400	3050500	NA	2	2177500	NA	NA	1775300	2	4386900	3908200	NA	1862200	3	2410700	NA	NA	5880500	1528100	3	NA	NA	3828100	NA	2910300	2
6210	Q9R0K7	IEDS(1)QPHIPLIDDTDLEEDAALK	NA	NA	NA	NA	NA	0	NA	NA	NA	NA	0	NA	NA	NA	4627600	NA	1	NA	NA	1266300	5152200	2	1572800	NA	8565000	NA	2	NA	803680	NA	900920	2	NA	NA	2865800	4094800	1129700	3	NA	1799900	NA	NA	2515100	2
6225	Q9R0X5	LLDFS(1)PIQK	NA	NA	NA	NA	NA	0	NA	NA	NA	NA	0	NA	NA	928070	NA	NA	1	284850	416050	NA	NA	2	541200	NA	NA	NA	1	NA	NA	NA	NA	0	451350	366330	NA	673970	NA	3	184960	NA	NA	527730	NA	2
6231	Q9R1L5	Y(0.016)HHVNS(0.87)Y(0.114)DEDDTTEEEPVEIR	NA	NA	1299500	NA	NA	1	3134000	1636500	NA	NA	2	NA	NA	NA	2108800	2107100	2	702340	3387500	NA	2332600	3	1603100	NA	3008600	NA	2	3680600	NA	2033700	NA	2	1743200	1909400	1689500	2818300	1121800	5	NA	1649400	NA	1559800	NA	2
6243	Q9R1Z7	LHS(1)PSLSDEENLR	1109800	NA	NA	NA	NA	1	1506200	1017700	1864600	1357000	4	NA	NA	NA	1440000	NA	1	1341600	NA	NA	1911400	2	NA	945620	NA	NA	1	NA	1752200	NA	872180	2	NA	848880	1288100	1056700	NA	3	NA	1098700	NA	NA	NA	1
6248	Q9WTQ5	EVCVS(0.857)GGDHT(0.098)QLT(0.043)DLS(0.002)PEEK	NA	NA	NA	NA	NA	0	NA	NA	NA	NA	0	NA	NA	NA	NA	NA	0	3104600	5346300	NA	NA	2	NA	NA	NA	3078300	1	NA	NA	NA	NA	0	NA	NA	NA	3075300	NA	1	NA	NA	NA	NA	NA	0
6249	Q9WTQ5	EVCVSGGDHTQLTDLS(1)PEEK	834370	NA	NA	NA	NA	1	NA	NA	NA	NA	0	NA	NA	NA	NA	NA	0	974410	1414500	NA	NA	2	NA	NA	NA	1452300	1	NA	1406500	NA	924940	2	NA	NA	1091700	1974200	NA	2	975520	NA	NA	NA	446930	2
6253	Q9WTQ5	VELPLEDQVGDLEALS(1)EK	NA	NA	NA	NA	NA	0	NA	NA	NA	NA	0	NA	NA	NA	NA	NA	0	248250	585040	NA	853680	3	NA	NA	NA	1183800	1	1560000	NA	NA	386100	2	NA	NA	1987500	2359000	NA	2	NA	NA	1422100	NA	874800	2
6267	Q9WUK6	ELDREDKAS(1)DDEMMTPESER	1790600	NA	NA	NA	NA	1	2652500	1851800	2340600	1550700	4	NA	NA	NA	NA	NA	0	2368300	2148600	2852400	1974000	4	NA	NA	3442500	1411200	2	NA	1498200	NA	NA	1	2350300	NA	2558900	2112500	1466500	4	1494000	2117300	1837900	NA	1019100	4
6288	Q9WV92	DEVDAAES(0.957)T(0.043)PTDRR	NA	NA	2036900	NA	NA	1	4732300	NA	NA	NA	1	2168400	NA	4719800	3440100	2108600	4	3059000	5222200	NA	NA	2	3531600	NA	3928900	NA	2	3832500	NA	NA	NA	1	3544700	NA	3036100	NA	2337900	3	NA	NA	NA	NA	NA	0
6308	Q9WVR4	T(0.016)DGS(0.985)IS(0.999)GDRQPVTVADYISR	NA	NA	NA	NA	NA	0	862760	NA	2105400	NA	2	NA	NA	NA	2526700	2587100	2	NA	2394700	595710	NA	2	NA	1046100	NA	NA	1	3593800	NA	NA	NA	1	3165200	NA	3006200	1752500	NA	3	NA	NA	NA	NA	NA	0
6319	Q9Z0H8	IGFPS(0.004)T(0.314)S(0.682)PAK	NA	NA	NA	NA	6882200	1	NA	NA	10569000	7843900	2	7128800	NA	NA	9217000	7373600	3	7469800	10139000	NA	NA	2	NA	NA	NA	8313700	1	NA	NA	NA	NA	0	NA	9058300	NA	NA	NA	1	NA	NA	NA	NA	NA	0
6331	Q9Z0P4	EENQTGPTTT(0.001)PS(0.968)DT(0.031)QDLDMK	NA	NA	1501000	NA	NA	1	NA	NA	3303700	869420	2	NA	3407400	1362900	NA	1140600	3	1897600	NA	2041000	1023100	3	739790	NA	NA	NA	1	2888900	1503000	1424800	NA	3	1015500	NA	1717500	1614700	NA	3	NA	1380400	1717200	NA	NA	2
6333	Q9Z0P4	ENS(0.986)AAPS(0.052)PGRPQS(0.961)AS(1)PAKEEQK	23324000	NA	NA	NA	NA	1	NA	NA	27184000	NA	1	2964700	4729200	NA	NA	18267000	3	1344100	1510100	1676200	943370	4	8843700	NA	20469000	NA	2	35633000	NA	NA	2818400	2	NA	1763200	1012800	810840	NA	3	24698000	1075000	798220	NA	NA	3
6354	Q9Z0R4	STSIDTGPT(0.006)ES(0.994)PASLK	NA	NA	NA	1368000	NA	1	1705100	NA	NA	NA	1	886450	NA	1549600	NA	NA	2	NA	1335200	NA	1756700	2	3955000	657210	NA	777830	3	3703800	NA	NA	1021000	2	1374800	NA	787220	2041700	NA	3	1677600	2992400	NA	1579900	1799300	4
6368	Q9Z123	VGLDLGAPPS(0.01)GT(0.01)T(0.01)S(0.003)Y(0.003)S(0.003)QDPPS(0.902)PS(0.059)PEDERLPLALGK	NA	NA	1407400	NA	NA	1	NA	1069900	NA	NA	1	NA	NA	NA	NA	813410	1	NA	2004400	1279000	NA	2	NA	NA	NA	NA	0	NA	2078700	NA	595430	2	921900	NA	NA	NA	NA	1	NA	NA	NA	NA	NA	0
6392	Q9Z1J2	RLMHGLS(1)EDELSSSTSSTDK	NA	NA	NA	NA	NA	0	1436300	1388200	NA	NA	2	NA	NA	1373700	NA	813810	2	869170	2108100	NA	1655600	3	NA	NA	NA	NA	0	NA	699230	1096900	1027800	3	1697200	NA	1436700	NA	1007400	3	799760	1094400	1700900	NA	NA	3
6393	Q9Z1J2	RS(0.007)S(0.993)DGGDGEGSELVK	NA	NA	1043900	NA	NA	1	NA	1321000	2037200	714840	3	NA	NA	3528400	1723900	1469700	3	NA	NA	2983800	1803800	2	2073900	NA	2632100	NA	2	2525100	1923400	1802800	NA	3	1923800	1695400	1837900	NA	1463000	4	1629300	1478900	2973900	2113800	1959100	5
6394	Q9Z1K7	T(0.003)PEGS(0.997)PVHGSGPSK	NA	NA	NA	1643400	NA	1	NA	1855900	NA	NA	1	1415300	NA	NA	NA	1893200	2	NA	NA	1495500	1896000	2	2007400	NA	NA	NA	1	NA	NA	NA	NA	0	2218600	NA	NA	NA	NA	1	NA	NA	NA	NA	NA	0
6418	Q9Z2C9	S(0.031)PS(0.969)QGDEDSALILTQDNLK	NA	NA	NA	647880	NA	1	1222100	1869000	2719100	1679600	4	356130	2390700	738520	NA	1192700	4	987250	2570900	1855600	2572500	4	NA	430470	NA	1296600	2	2131600	815470	2971200	931740	4	1598900	1180800	2319200	1646500	NA	4	907330	1337200	1869700	1002700	NA	4
6427	Q9Z2E9	HQPGQESTQQSDVTEDGES(0.004)PEDPS(0.165)GT(0.165)EGQLS(0.665)EEEKPEK	NA	NA	NA	NA	NA	0	NA	NA	NA	NA	0	NA	NA	NA	NA	NA	0	NA	7903200	NA	4765000	2	NA	NA	NA	NA	0	NA	NA	NA	NA	0	NA	NA	NA	NA	NA	0	NA	NA	NA	NA	2139400	1
6428	Q9Z2F7	DHS(0.907)S(0.047)QS(0.047)EEEVVEGEK	NA	NA	NA	NA	NA	0	NA	NA	NA	NA	0	NA	NA	NA	NA	NA	0	2861200	NA	3474200	NA	2	1661400	NA	NA	2167700	2	NA	NA	NA	1850200	1	NA	NA	NA	NA	NA	0	2062200	NA	NA	NA	NA	1
6436	Q9Z2H5	DKSDS(1)ETEGLVFAQDLK	4282700	NA	NA	NA	NA	1	NA	13412000	NA	3664800	2	6062700	11254000	NA	32235000	NA	3	NA	61361000	NA	27967000	2	4180800	NA	49098000	8806900	3	NA	18452000	34930000	NA	2	17929000	NA	47257000	NA	2266300	3	NA	NA	21170000	NA	11015000	2
6439	Q9Z2H5	DYSEADGLS(0.126)ERT(0.47)T(0.47)PS(0.934)K	NA	NA	NA	NA	NA	0	NA	NA	NA	NA	0	NA	NA	939310	NA	NA	1	7935100	NA	NA	10397000	2	NA	NA	2816400	NA	1	NA	NA	NA	NA	0	NA	NA	NA	NA	NA	0	NA	6704300	NA	NA	NA	1
6454	Q9Z2H5	SLDGAEFS(0.002)RPAS(0.988)VS(0.009)ENHDAGPEGDK	1955600	NA	NA	NA	NA	1	NA	NA	NA	620450	1	1492800	NA	NA	7143100	NA	2	3602600	5799600	8217000	4547000	4	NA	1332200	5133100	4940300	3	NA	NA	NA	NA	0	2891500	NA	NA	NA	1898400	2	4691500	2731000	3618000	4566100	1398500	5
6466	Q9Z2V5	HNPQS(1)PLQESSATLK	NA	NA	1033100	NA	NA	1	1326500	1002700	1475400	632250	4	NA	NA	1475600	NA	1119000	2	NA	NA	1424200	1198100	2	NA	NA	2515700	NA	1	2306400	NA	NA	NA	1	NA	961550	1120100	NA	672870	3	NA	1290600	883960	1043300	NA	3
6475	A2A5R2	PMQSKPQS(1)PVIQAT(0.904)AGS(0.096)PK	NA	NA	NA	NA	NA	0	NA	2424500	NA	NA	1	NA	NA	3337700	3307300	2828600	3	2386000	NA	3627800	NA	2	791590	NA	NA	2876700	2	NA	NA	2287000	NA	1	NA	NA	2440900	NA	NA	1	NA	NA	NA	NA	NA	0
6482	A2A699	T(0.823)GLCS(0.175)PEDNS(0.002)LTPLLDEVVAPEGR	NA	NA	NA	NA	NA	0	NA	NA	NA	NA	0	NA	NA	NA	NA	NA	0	NA	597030	NA	1488900	2	NA	NA	NA	NA	0	NA	NA	NA	NA	0	NA	NA	NA	1287300	NA	1	NA	604180	NA	NA	NA	1
6507	B9EKR1	VIS(0.139)T(0.853)PPT(0.008)PIFPISDDIGAIPIK	511400	NA	NA	NA	NA	1	287830	771560	1204300	1127700	4	NA	NA	NA	1161800	242020	2	84014	671520	384720	675530	4	NA	NA	NA	902030	1	1716800	1374300	NA	311500	3	NA	NA	1926500	620380	360880	3	NA	NA	NA	NA	1990200	1
6519	E9Q401	RIS(0.245)QT(0.55)S(0.215)QVS(0.99)IDAAHGYSPR	1170500	NA	NA	NA	NA	1	1589800	NA	NA	NA	1	NA	NA	NA	3028500	1643400	2	NA	3728200	NA	3781900	2	NA	NA	5025600	NA	1	4121800	NA	NA	1187600	2	NA	1581600	NA	4114700	1954600	3	NA	2446600	NA	NA	1421900	2
6531	O08553	GLYDGPVCEVS(0.053)VT(0.947)PKT(0.999)VT(0.954)PAS(0.025)S(0.021)AK	9309300	NA	NA	NA	NA	1	NA	7667200	13040000	NA	2	NA	13632000	NA	6846200	NA	2	NA	6927500	NA	8677800	2	3879900	NA	4284500	NA	2	17112000	NA	7755500	NA	2	10430000	NA	6320200	7383400	4088300	4	NA	8532800	8542300	7441700	2691500	4
6540	O08919	KAEAAAAPAVAPGPAQPGHVS(0.095)PT(0.584)PAT(0.135)T(0.135)S(0.052)PGEK	NA	NA	NA	NA	14052000	1	NA	25465000	1958400	NA	2	NA	NA	2199200	2024200	NA	2	1563600	NA	2940100	2109000	3	2047300	NA	NA	NA	1	NA	1641800	NA	15779000	2	NA	NA	1832500	NA	NA	1	NA	NA	2105500	NA	NA	1
6547	O35226	RAAAASAAEAGIAT(0.999)PGT(0.001)EDSDDALLK	1891300	NA	NA	NA	NA	1	2474200	2610800	2513700	1968500	4	2504400	NA	3068100	4622700	1771200	4	1587300	3927200	2375400	2420700	4	3352800	NA	NA	2490200	2	4815900	2647000	NA	2150200	3	2840500	2125900	2415500	3059500	2338400	5	1829200	2686900	NA	3128200	2072100	4
6552	O35737	HT(0.012)GPNS(0.085)PDT(0.903)ANDGFVR	NA	NA	661040	NA	NA	1	NA	1147600	NA	591050	2	NA	NA	980640	648750	NA	2	934720	NA	1035800	726950	3	797080	NA	1084600	845410	3	NA	NA	NA	NA	0	627570	662480	NA	NA	NA	2	NA	607350	1482900	NA	NA	2
6559	O35954	S(0.035)S(0.035)T(0.035)EARPGT(0.73)S(0.047)T(0.047)AGT(0.07)PDGPEAPPGPDAS(0.973)PDAS(0.027)FGK	NA	NA	NA	NA	NA	0	NA	NA	NA	NA	0	NA	NA	NA	6293600	NA	1	4235800	NA	6629400	NA	2	NA	NA	7493900	NA	1	12778000	NA	NA	NA	1	NA	NA	NA	NA	NA	0	NA	NA	NA	NA	NA	0
6564	O54774	HS(0.086)S(0.914)LPT(0.92)ES(0.08)DEDIAPAQR	NA	NA	1509400	NA	NA	1	NA	2633300	NA	1319400	2	24492000	NA	3238500	3873000	5571200	4	3523700	764200	2778700	5796600	4	4619800	NA	NA	NA	1	NA	1188600	NA	635150	2	7751900	NA	4750400	NA	NA	2	NA	3157000	NA	NA	3674700	2
6580	O55022	EGEEPT(1)VYSDDEEPK	NA	NA	NA	8309400	NA	1	16132000	16523000	NA	NA	2	1725400	NA	NA	NA	NA	1	23427000	34372000	26361000	NA	3	7781300	12450000	NA	13573000	3	NA	16325000	13660000	11735000	3	11847000	14596000	NA	NA	4186000	3	11348000	NA	NA	NA	NA	1
6601	O88704	S(0.227)T(0.773)QALHNTNLTK	NA	NA	NA	NA	NA	0	NA	NA	NA	NA	0	NA	NA	NA	1139300	786740	2	NA	NA	744170	2133400	2	NA	NA	3047300	NA	1	2411800	NA	NA	NA	1	NA	2323000	626570	NA	694750	3	NA	NA	1159000	964900	503980	3
6609	O88737	S(0.051)LS(0.949)DPKPLS(0.155)PT(0.84)AEES(0.005)AK	NA	NA	NA	NA	NA	0	NA	NA	NA	NA	0	NA	NA	NA	NA	NA	0	NA	19705000	NA	23995000	2	NA	NA	NA	NA	0	NA	NA	NA	NA	0	NA	NA	NA	NA	NA	0	NA	NA	24002000	NA	NA	1
6616	O88935	AS(0.5)T(0.5)AAPVASPAAPSPGSSGGGGFFSSLSNAVK	NA	NA	816740	NA	NA	1	NA	NA	NA	735140	1	NA	NA	463010	NA	NA	1	NA	1168500	1065400	NA	2	NA	NA	NA	NA	0	NA	NA	NA	NA	0	NA	NA	NA	NA	NA	0	NA	NA	NA	NA	NA	0
6617	O88935	LPS(0.009)PT(0.863)AAPQQS(0.094)AS(0.034)QATPVTQGQGR	NA	NA	1099600	NA	NA	1	2585300	1758700	2209200	1011100	4	2204300	23722000	5772700	10595000	3079200	5	4322300	7848400	3754900	6565600	4	18765000	828970	NA	NA	2	18779000	1477700	NA	5362300	3	7131000	NA	2662300	12372000	NA	3	NA	11274000	NA	10228000	3482000	3
6632	P08226	NEVHTMLGQS(0.048)T(0.952)EEIR	NA	NA	NA	NA	2309100	1	NA	1970500	2729200	2019200	3	973660	NA	2386700	1660300	NA	3	NA	NA	3145800	2252300	2	1724900	NA	3010200	NA	2	NA	3017700	NA	NA	1	2054600	NA	NA	NA	NA	1	1493700	2428800	NA	NA	NA	2
6634	P08553	EVT(1)KESPKEEK	NA	NA	42505	NA	NA	1	NA	NA	51475	NA	1	NA	860950000	NA	NA	84688	2	NA	2467600	20923	30727	3	NA	1846400	679240	NA	2	4869300	88709	NA	NA	2	NA	NA	NA	988280	NA	1	NA	1973300	NA	NA	31468	2
6643	P0C7L0	VNPSVVPPPLPCAPPLPPPPPT(0.999)PPPLPPASALSDK	4797700	NA	NA	NA	NA	1	2938800	1241800	3584300	2435100	4	5314300	NA	NA	5112300	3413100	3	1584200	3990800	3270100	3580400	4	4011500	NA	7993500	2481100	3	6390000	5393200	NA	1535100	3	3811000	354510	3407000	5901600	2216800	5	174140	4522000	4776600	513340	4318400	5
6660	P12657	ELAALQGS(0.095)ET(0.905)PGK	2005100	NA	NA	NA	NA	1	NA	3409700	2519600	NA	2	NA	NA	NA	NA	NA	0	2522900	2399300	2780300	2064700	4	NA	NA	NA	NA	0	NA	NA	3886700	1474200	2	NA	NA	NA	NA	NA	0	NA	NA	NA	NA	NA	0
6665	P13808	KPERT(0.873)S(0.873)PS(0.254)PPTQTPHQEAAPR	NA	NA	NA	NA	NA	0	NA	NA	NA	NA	0	NA	NA	1073600	NA	1248600	2	NA	1178200	770260	NA	2	NA	NA	NA	NA	0	NA	NA	976890	NA	1	881980	NA	NA	NA	NA	1	908510	876040	1655100	NA	NA	3
6670	P14873	DVMS(0.105)DET(0.718)NNEET(0.176)ESPSQEFVNITK	NA	NA	NA	NA	NA	0	NA	NA	NA	NA	0	NA	NA	NA	NA	NA	0	936000	NA	1019600	NA	2	NA	NA	NA	NA	0	NA	1147800	NA	NA	1	NA	NA	NA	NA	NA	0	NA	NA	NA	NA	NA	0
6700	P16858	IVSNAS(0.005)CT(0.893)T(0.101)NCLAPLAK	NA	NA	978820	NA	NA	1	NA	710300	1701000	NA	2	NA	NA	1404100	NA	1360000	2	NA	2294100	1686300	NA	2	NA	NA	NA	NA	0	1566800	1282900	NA	NA	2	NA	NA	1201300	NA	NA	1	NA	NA	NA	NA	NA	0
6713	P20065	NPLPS(0.013)KET(0.987)IEQEK	4144500	NA	NA	NA	NA	1	NA	NA	NA	NA	0	NA	10214000	NA	NA	5142200	2	11678000	5564900	NA	NA	2	9250000	3167300	13127000	4520700	4	7113900	NA	NA	2538600	2	5244700	16574000	4804000	4230800	5027200	5	3992600	NA	NA	NA	NA	1
6757	P27546	RNT(0.006)T(0.993)PT(0.001)GAAPPAGMTSTR	NA	NA	1140200	NA	NA	1	2027100	1704000	1454800	92289	4	743560	NA	1287400	2734200	NA	3	2502100	2572200	1750700	646350	4	1944000	1815900	2508700	1845300	4	1607100	1667900	762690	NA	3	1889100	2308100	NA	1479600	998240	4	NA	2044300	1315500	1332900	1107700	4
6768	P28667	EGDTEEEAGPQAAEPS(0.21)T(0.749)PS(0.037)GPES(0.003)GPT(0.001)PASAEQNE	NA	NA	NA	NA	NA	0	NA	11616000	NA	9906800	2	NA	NA	13563000	10628000	NA	2	NA	NA	20013000	14446000	2	NA	NA	NA	NA	0	NA	NA	NA	NA	0	NA	NA	15675000	NA	NA	1	NA	NA	10509000	NA	NA	1
6801	P46935	RPS(0.017)PDDDLT(0.983)DEDNDDMQLQAQR	1503200	NA	NA	NA	NA	1	1890000	NA	2252100	NA	2	NA	NA	2201300	NA	1981500	2	1455800	1539600	NA	1257700	3	1434000	NA	NA	NA	1	4165800	NA	NA	NA	1	1881100	NA	NA	2192500	NA	2	912020	NA	1512600	NA	NA	2
6802	P47212	EAGALDSLPGIPLAT(0.834)S(0.062)S(0.104)EDLEK	NA	NA	1310700	NA	NA	1	NA	NA	NA	NA	0	NA	NA	NA	1377700	NA	1	474970	NA	785960	2274300	3	515740	NA	NA	816910	2	NA	NA	NA	NA	0	NA	128870	NA	1990300	NA	2	NA	NA	NA	NA	NA	0
6803	P47226	VGRLFEDT(1)KY(1)T(1)T(1)LIAK	NA	NA	NA	NA	NA	0	NA	801050	NA	NA	1	NA	NA	NA	NA	NA	0	490700	NA	1249500	NA	2	NA	NA	NA	NA	0	NA	NA	NA	NA	0	NA	234670	NA	NA	NA	1	479570	1113500	NA	NA	NA	2
6804	P47226	VGRLFEDT(1)KY(1)T(1)T(1)LIAK	NA	NA	NA	NA	NA	0	NA	801050	NA	NA	1	NA	NA	NA	NA	NA	0	490700	NA	1249500	NA	2	NA	NA	NA	NA	0	NA	NA	NA	NA	0	NA	234670	NA	NA	NA	1	479570	1113500	NA	NA	NA	2
6805	P47226	VGRLFEDT(1)KY(1)T(1)T(1)LIAK	NA	NA	NA	NA	NA	0	NA	801050	NA	NA	1	NA	NA	NA	NA	NA	0	490700	NA	1249500	NA	2	NA	NA	NA	NA	0	NA	NA	NA	NA	0	NA	234670	NA	NA	NA	1	479570	1113500	NA	NA	NA	2
6835	P58871	SQEGTAEIPAECQEEHS(0.5)KT(0.5)PEER	1143100	NA	NA	NA	NA	1	NA	NA	1485500	NA	1	NA	NA	NA	NA	1207700	1	NA	2197800	NA	1932100	2	NA	NA	NA	NA	0	3561800	NA	NA	1123500	2	NA	1974900	1712200	1749400	NA	3	NA	NA	NA	NA	NA	0
6852	P62482	MYPES(0.2)T(0.65)T(0.093)GS(0.057)PAR	NA	NA	3456100	NA	NA	1	9763800	5490100	7015600	4921200	4	NA	NA	10210000	3126600	NA	2	NA	5870700	6610600	NA	2	NA	NA	NA	NA	0	NA	6131300	6417300	NA	2	NA	NA	NA	NA	NA	0	NA	NA	6636700	NA	NA	1
6853	P62482	MYPES(0.038)T(0.152)T(0.776)GS(0.034)PAR	NA	NA	NA	NA	2437700	1	NA	NA	NA	NA	0	NA	NA	NA	NA	NA	0	4117600	NA	3481900	NA	2	NA	NA	4376700	NA	1	NA	NA	NA	NA	0	NA	NA	NA	NA	NA	0	NA	NA	NA	NA	NA	0
6875	P63318	S(0.055)PT(0.949)S(0.996)PVPVPVM	NA	NA	3658800	NA	NA	1	NA	4110700	6550400	5668200	3	NA	NA	6697900	12220000	3255800	3	4313600	NA	4939200	6024400	3	6756700	NA	NA	NA	1	NA	3914000	NA	NA	1	NA	NA	2799000	NA	344000	2	11217000	NA	8419800	NA	NA	2
6877	P68368	T(0.035)IGGGDDS(0.026)FT(0.816)T(0.123)FFCETGAGK	NA	NA	474340	NA	NA	1	NA	493980	966090	549200	3	580290	NA	101660	561780	644270	4	NA	559370	NA	538650	2	NA	NA	NA	848370	1	1018400	NA	NA	NA	1	NA	NA	NA	NA	NA	0	NA	742440	372310	NA	903710	3
6892	Q60817	VQGEAVSNIQENTQT(0.002)PT(0.806)VQEES(0.181)EEEEVDET(0.01)GVEVK	NA	NA	NA	NA	NA	0	NA	NA	NA	NA	0	NA	NA	NA	NA	NA	0	NA	NA	5575500	7724400	2	NA	NA	NA	NA	0	NA	NA	NA	5533600	1	8903200	NA	NA	NA	3572900	2	NA	NA	NA	NA	NA	0
6901	P97492	PLREPGSSHLGS(0.03)PDT(0.97)AR	NA	NA	NA	NA	1429800	1	NA	NA	NA	NA	0	NA	NA	1674300	NA	NA	1	2210000	NA	1566500	NA	2	1869800	NA	1422300	NA	2	NA	NA	NA	NA	0	796750	NA	NA	NA	NA	1	NA	NA	NA	NA	NA	0
6905	P97801	AMGSGGAGS(0.213)EQEDT(0.787)VLFR	NA	NA	NA	NA	672210	1	NA	NA	NA	1403100	1	NA	NA	1490200	NA	NA	1	NA	NA	1886300	1323300	2	NA	NA	NA	NA	0	NA	NA	NA	NA	0	NA	NA	NA	NA	NA	0	650560	NA	1401100	NA	NA	2
6914	P98203	NFDT(1)LDLPK	NA	NA	884590	NA	NA	1	NA	719580	NA	647380	2	NA	NA	NA	NA	NA	0	NA	NA	1036500	630110	2	NA	266430	NA	1390800	2	NA	759570	NA	NA	1	NA	395190	855950	794960	NA	3	290550	655600	NA	NA	NA	2
6923	Q02248	RT(0.002)S(0.047)MGGT(0.951)QQQFVEGVR	NA	NA	28993000	NA	NA	1	NA	NA	NA	NA	0	10208000	NA	NA	NA	16058000	2	NA	16521000	NA	17972000	2	12716000	NA	NA	20232000	2	22031000	NA	NA	NA	1	NA	19968000	NA	NA	14432000	2	22029000	16153000	NA	NA	17234000	3
6931	Q03517	IET(0.017)QT(0.983)QEEVRDS(1)K	NA	NA	NA	NA	NA	0	NA	NA	541740	104130	2	NA	NA	555150	NA	NA	1	NA	NA	356290	202510	2	NA	368090	429090	NA	2	NA	351510	NA	NA	1	NA	NA	325570	NA	NA	1	239700	NA	182750	NA	NA	2
6934	Q04447	RGT(0.014)GGVDT(0.986)AAVGGVFDVSNADR	NA	NA	NA	NA	911020	1	1455700	NA	NA	2277300	2	1351400	NA	NA	NA	NA	1	NA	1880800	NA	1798400	2	837820	NA	NA	NA	1	NA	NA	NA	NA	0	1933100	NA	NA	NA	NA	1	NA	NA	NA	NA	NA	0
6941	Q08274	LGDPDGAGEPPS(0.227)T(0.764)PS(0.009)GLGAGGDR	NA	NA	NA	NA	NA	0	1713700	NA	NA	NA	1	NA	NA	NA	2364300	NA	1	890360	NA	1341000	1190400	3	NA	1362000	NA	NA	1	1975400	722610	NA	NA	2	NA	NA	NA	NA	NA	0	NA	NA	1532700	NA	1107300	2
6953	Q148V7	AGSIS(0.002)T(0.852)LDS(0.146)LDFAR	NA	NA	NA	NA	NA	0	NA	NA	NA	NA	0	NA	NA	NA	1893600	NA	1	166020	NA	NA	2859800	2	1112900	NA	3069500	NA	2	2246100	NA	NA	NA	1	1153400	455890	NA	2274000	1284000	4	NA	NA	1409600	NA	NA	1
6969	Q3TQF0	RGPAETAAADS(0.006)EADT(0.994)DPEEERIEAGPAR	NA	NA	NA	1886600	NA	1	NA	NA	NA	NA	0	NA	NA	NA	2694000	NA	1	2188800	NA	2623100	1600700	3	1825300	NA	2844100	2060700	3	3510800	1916600	NA	1018000	3	2360600	1343600	NA	1589900	1068300	4	1467600	1812000	1873200	1847800	1636500	5
7005	Q3UNH4	ERPGS(0.176)T(0.824)GEGDLVSLR	12620000	NA	NA	NA	NA	1	NA	NA	NA	11814000	1	NA	4681900	17798000	18403000	12357000	4	NA	25975000	NA	21035000	2	14542000	10763000	30717000	15263000	4	26735000	15354000	18587000	26330000	4	20161000	19923000	NA	18214000	15795000	4	14465000	15598000	NA	18579000	16012000	4
7008	Q3UNH4	VITQIPGAT(0.954)S(0.046)PGKVETPSLQK	NA	NA	NA	NA	NA	0	NA	8490100	NA	NA	1	NA	14600000	NA	NA	NA	1	NA	15105000	12262000	NA	2	12665000	3558400	40913000	NA	3	48467000	NA	NA	NA	1	12711000	NA	NA	NA	NA	1	NA	NA	NA	9808600	5343500	2
7011	Q3UQN2	LSGINEIPRPFSPPVT(0.01)S(0.03)NT(0.779)S(0.181)PPPTAPLAR	1084600	NA	NA	NA	NA	1	NA	2601800	NA	1322200	2	NA	NA	802730	NA	2232400	2	1130100	4193900	NA	1877100	3	1100500	NA	NA	NA	1	2853000	NA	NA	NA	1	NA	NA	2217800	1601700	NA	2	NA	NA	4871200	859070	NA	2
7033	Q569Z6	KS(1)PVGKSPPAT(0.618)GS(0.041)AYGS(0.146)S(0.195)QK	703470	NA	NA	NA	NA	1	665740	NA	NA	NA	1	NA	NA	NA	NA	601310	1	NA	1303900	NA	430350	2	NA	NA	NA	NA	0	NA	NA	733190	698310	2	874960	NA	1178500	943480	NA	3	807720	NA	NA	NA	NA	1
7036	Q5DQR4	GLFGGS(0.001)GQT(0.999)FDREELFGEASAGK	NA	NA	582270	NA	NA	1	NA	399560	NA	NA	1	731090	NA	NA	NA	1067100	2	NA	802770	NA	2893700	2	NA	NA	2728000	NA	1	1840500	801850	1077100	NA	3	NA	NA	NA	2746400	NA	1	NA	988030	1513000	NA	958780	3
7042	Q5DTY9	T(0.141)LT(0.857)S(0.285)GS(0.713)RES(0.003)NISSK	NA	NA	NA	3224900	NA	1	897230	NA	NA	NA	1	NA	NA	NA	NA	NA	0	NA	4849400	NA	2553700	2	NA	1363200	NA	NA	1	NA	NA	1713800	1131600	2	NA	NA	1843600	2636800	619200	3	NA	2312900	3000200	NA	NA	2
7085	Q60875	LQDS(0.002)S(0.007)DPDT(0.972)GS(0.863)EEEVS(0.022)S(0.055)RLS(0.055)PPHS(0.024)PR	NA	NA	NA	NA	NA	0	2653400	NA	NA	NA	1	NA	NA	NA	NA	NA	0	NA	5338200	NA	1849700	2	NA	NA	NA	NA	0	NA	NA	NA	NA	0	NA	4284500	NA	NA	NA	1	NA	NA	NA	NA	NA	0
7088	Q60953	AT(0.003)S(0.012)PPHLDGT(0.968)S(0.017)NPESTVPEK	1231100	NA	NA	NA	NA	1	NA	NA	2297100	NA	1	NA	NA	NA	NA	1968600	1	NA	3149900	1952200	NA	2	NA	NA	NA	NA	0	NA	NA	NA	NA	0	NA	NA	NA	NA	NA	0	NA	NA	NA	NA	NA	0
7102	Q61315	S(0.068)KT(0.932)PPPPPQTVQAK	NA	NA	NA	NA	NA	0	5766600	NA	NA	NA	1	NA	5508800	NA	NA	5033400	2	NA	6688200	NA	5411100	2	NA	NA	NA	NA	0	9569800	NA	NA	4479500	2	NA	NA	NA	NA	NA	0	NA	NA	NA	4792800	NA	1
7126	Q61768	PIRPGQHPAAS(0.157)PT(0.84)HPGT(0.003)VR	19547000	NA	NA	NA	NA	1	75828000	NA	NA	43207000	2	NA	NA	59545000	NA	NA	1	31257000	NA	61492000	NA	2	61503000	NA	138310000	NA	2	NA	61181000	51575000	43348000	3	46674000	NA	NA	46731000	32989000	3	NA	NA	NA	NA	35023000	1
7127	Q62018	KGGEFDEFVNDDT(1)DDDLPVSK	760160	NA	NA	NA	NA	1	1794200	1262600	NA	NA	2	NA	NA	NA	NA	NA	0	NA	1210000	NA	1233100	2	1320100	NA	NA	1245700	2	1749500	NA	NA	NA	1	1544700	NA	1506700	1091200	NA	3	NA	NA	1917200	NA	NA	1
7133	Q62172	T(0.008)GEPS(0.992)PPHDVLHEPPDT(0.8)VS(0.2)DDDK	4791700	NA	NA	NA	NA	1	5373100	2585200	1194300	NA	3	1968700	NA	NA	NA	NA	1	2829300	NA	NA	4519800	2	NA	4895000	5645300	2617500	3	3324800	2464700	NA	1207200	3	2712600	3068300	6576400	4619800	NA	4	3394900	4530600	NA	NA	NA	2
7158	Q64012	LPAPQEDT(0.958)AS(0.039)EAGT(0.003)PQGEVQTR	NA	NA	853730	NA	NA	1	NA	1444600	2121500	NA	2	NA	NA	NA	NA	1413800	1	1617900	4340900	NA	1621700	3	1638200	2153600	NA	NA	2	NA	NA	NA	NA	0	NA	NA	NA	NA	NA	0	1846100	1240000	NA	NA	NA	2
7195	Q6A065	S(0.031)S(0.031)PVNNHS(0.031)S(0.108)PS(0.108)QT(0.688)PALCPPET(0.002)R	NA	NA	NA	NA	NA	0	NA	NA	1496700	NA	1	NA	NA	NA	NA	1228400	1	NA	2013900	NA	1208400	2	1404600	NA	NA	NA	1	NA	NA	NA	1966500	1	NA	NA	NA	1408500	NA	1	1042300	NA	NA	NA	NA	1
7197	Q6DFV7	GHVQSAQEVMGPES(0.404)DT(0.596)ELK	NA	NA	910260	NA	NA	1	NA	NA	NA	NA	0	NA	NA	NA	NA	911090	1	NA	NA	1650100	1560500	2	NA	NA	NA	NA	0	NA	NA	NA	NA	0	NA	548400	1251600	NA	NA	2	811590	NA	NA	NA	NA	1
7206	Q6NVE8	SELEFEALKT(1)PDLDVPK	652550	NA	NA	NA	NA	1	1087100	NA	NA	NA	1	1292600	NA	NA	1899500	1108000	3	NA	NA	742710	2134600	2	1985000	NA	4817400	847390	3	2965100	NA	NA	1140900	2	1098500	262680	888150	1573300	1358100	5	NA	1894800	1269400	755230	1486600	4
7214	Q6PAM0	IMVGS(0.352)T(0.648)DDPSVFSLPDSK	NA	NA	808200	NA	NA	1	NA	NA	NA	1479400	1	NA	NA	NA	1362000	3185800	2	NA	2637200	2078900	4052100	3	NA	NA	NA	NA	0	NA	NA	NA	1864600	1	NA	1016900	NA	NA	NA	1	NA	NA	NA	NA	NA	0
7221	Q6PE13	S(0.041)LT(0.959)EVCLR	NA	NA	NA	NA	NA	0	NA	NA	NA	NA	0	NA	1569900	NA	NA	1721200	2	1228000	NA	NA	1174200	2	NA	NA	NA	1052700	1	NA	NA	NA	NA	0	1205000	NA	NA	1997700	NA	2	NA	NA	1040300	NA	NA	1
7255	Q6ZWR6	NPET(1)PTELQFIEADLR	NA	NA	1215600	NA	NA	1	265170	465740	1748900	744300	4	425500	NA	NA	NA	NA	1	NA	325130	326410	1361800	3	NA	NA	NA	600420	1	NA	999330	NA	NA	1	408340	NA	1352000	1396500	NA	3	NA	NA	1025100	NA	715710	2
7280	Q7TQG1	KDPS(0.011)QT(0.801)S(0.188)PLGTPR	NA	NA	NA	NA	NA	0	NA	NA	NA	NA	0	NA	NA	NA	NA	NA	0	NA	3105600	1993100	NA	2	NA	NA	NA	NA	0	NA	NA	NA	NA	0	2233300	NA	NA	NA	NA	1	NA	NA	NA	NA	NA	0
7281	Q7TQH0	LSLT(0.994)PT(0.006)DVK	881660	NA	NA	NA	NA	1	NA	977130	620130	556130	3	916440	NA	NA	NA	781990	2	742210	NA	966530	1059400	3	NA	NA	NA	835750	1	1842200	NA	NA	NA	1	872330	1888600	536850	2027100	NA	4	879220	1436500	987090	1270600	NA	4
7282	Q7TQH0	VPMAGVGGTEGPEQLPAPCPS(0.056)QT(0.779)GS(0.165)PPVGLIK	NA	NA	NA	NA	NA	0	2701800	NA	NA	NA	1	NA	NA	NA	NA	NA	0	1979500	NA	NA	3040700	2	NA	NA	NA	NA	0	NA	NA	2730600	1874600	2	NA	NA	NA	NA	NA	0	NA	NA	NA	NA	NA	0
7295	Q80TE7	LET(0.844)T(0.152)PT(0.002)TS(0.001)PLPERK	NA	NA	NA	NA	NA	0	NA	NA	NA	NA	0	NA	NA	NA	NA	NA	0	1282500	952700	NA	1426900	3	1449400	NA	2023500	NA	2	1755400	NA	NA	NA	1	NA	NA	NA	1656600	NA	1	NA	2009300	NA	NA	NA	1
7315	Q80U49	GASPVTPST(0.001)T(0.729)PPPPT(0.27)DPQLTK	NA	NA	NA	1640000	NA	1	NA	NA	NA	NA	0	NA	2591900	NA	2220800	NA	2	NA	NA	3260900	1700400	2	NA	NA	NA	NA	0	NA	NA	NA	NA	0	1226900	1233100	2549100	NA	NA	3	NA	NA	NA	NA	NA	0
7328	Q80VP1	T(0.016)ALPT(0.873)S(0.103)GS(0.009)STGELELLAGEVPAR	NA	NA	NA	NA	NA	0	NA	NA	NA	2088100	1	NA	38824000	NA	NA	972470	2	2533100	13576000	NA	NA	2	NA	NA	NA	NA	0	NA	NA	NA	NA	0	NA	NA	NA	NA	NA	0	NA	NA	NA	NA	NA	0
7335	Q80XI3	EQT(0.972)RT(0.028)PDEVLEAEAEPK	NA	NA	NA	NA	NA	0	NA	914400	3192100	NA	2	NA	1394900	NA	NA	1997100	2	NA	1778400	1573500	1411200	3	NA	898030	NA	1712700	2	NA	1739400	NA	NA	1	NA	NA	1624500	1757100	NA	2	1166200	1451000	1161500	1127300	NA	4
7338	Q80XK6	DFATAPPT(0.703)S(0.297)PAK	2164700	NA	NA	NA	NA	1	2832200	NA	2340600	1447500	3	2193200	NA	2969600	2360200	1848900	4	NA	2558600	2490000	2950600	3	NA	1740200	NA	1785000	2	4435600	NA	1866700	1623900	3	2601900	3682500	1578100	2711300	2362900	5	2975500	2693400	2253300	NA	2070300	4
7357	Q810U3	KDVPLGPEDPKEEDGS(0.148)FDY(0.411)S(0.446)DEDNKPLQGS(0.619)QT(0.676)S(0.627)LDGT(0.073)IK	NA	NA	NA	NA	NA	0	NA	NA	20550000	NA	1	NA	4361100	NA	4534800	3780900	3	NA	3994700	NA	5727000	2	NA	NA	9929100	NA	1	31279000	NA	NA	NA	1	16215000	NA	6668900	4656200	NA	3	NA	NA	6754800	NA	NA	1
7379	Q8BIZ1	EPS(0.06)GNHT(0.858)PPQLS(0.076)PS(0.006)LSQSTYTTGGSLDVPHIIMQGDAR	NA	NA	2586900	NA	NA	1	NA	1863100	NA	NA	1	NA	NA	NA	NA	2113900	1	NA	4937400	1732300	NA	2	NA	NA	NA	1280200	1	NA	3754000	NA	1045200	2	NA	NA	6120200	NA	NA	1	NA	NA	4484700	NA	NA	1
7390	Q8BL65	T(0.831)NS(0.169)PDLDSQSLSLSSGTDQEPLQR	NA	NA	NA	NA	1438500	1	2265600	NA	NA	NA	1	NA	3746400	NA	2191800	1251800	3	NA	4181300	NA	2918100	2	NA	390580	NA	NA	1	3795100	NA	1486100	1854600	3	2180800	1762100	1970900	NA	1202700	4	1412600	1451200	NA	2551000	NA	3
7395	Q8BLK9	GVDLLLEGVQGES(0.006)S(0.027)PT(0.967)RR	935800	NA	NA	NA	NA	1	1713100	NA	3062900	NA	2	NA	NA	1607400	NA	3530100	2	384010	NA	2999700	NA	2	1218600	NA	NA	1889300	2	NA	4241800	NA	NA	1	NA	496110	4515700	NA	NA	2	NA	NA	NA	1175500	NA	1
7440	Q8BZF8	AAGGIILT(0.5)AS(0.5)HCPGGPGGEFGVK	NA	NA	2266000	NA	NA	1	NA	1853600	NA	NA	1	NA	NA	868980	1852400	NA	2	NA	NA	2417900	3475900	2	1052300	NA	2496000	NA	2	3904400	3974300	1761400	NA	3	1602200	NA	3109500	NA	NA	2	NA	1801900	2547700	NA	NA	2
7446	Q8C0E2	FEGT(0.001)T(0.895)S(0.104)LGEVR	679280	NA	NA	NA	NA	1	NA	NA	NA	NA	0	NA	NA	NA	NA	NA	0	NA	1202800	NA	1769100	2	NA	NA	NA	NA	0	NA	NA	NA	NA	0	NA	1234400	NA	NA	1508400	2	NA	NA	NA	NA	NA	0
7450	Q8C0L9	LTLEGLEEDEDDDDDKVS(0.146)PT(0.854)VLHK	NA	NA	NA	NA	10101000	1	7897900	12641000	NA	10886000	3	9306800	NA	7653900	NA	NA	2	NA	NA	13520000	21973000	2	NA	NA	NA	NA	0	NA	NA	NA	NA	0	11430000	NA	20067000	NA	NA	2	NA	NA	21544000	9657600	NA	2
7456	Q8C7M3	NILVQT(1)PESESPQSR	NA	NA	NA	NA	NA	0	NA	NA	1727300	NA	1	NA	2799100	1717000	NA	1994500	3	2896700	NA	NA	1377500	2	2493700	NA	3104000	NA	2	2641500	NA	NA	1308100	2	2041000	3509000	1821800	NA	NA	3	765030	2135800	NA	2178800	NA	3
7485	Q8CB93	DVT(0.027)KT(0.957)VS(0.655)S(0.655)S(0.668)AY(0.036)VIS(0.002)PS(1)MK	NA	NA	NA	2330700	NA	1	NA	2272100	2752700	NA	2	NA	2768800	2289100	1720700	1594300	4	NA	2601100	2253300	NA	2	NA	1322200	2641100	NA	2	NA	2001700	NA	NA	1	NA	NA	2736400	NA	NA	1	NA	NA	1551500	NA	NA	1
7492	Q8CCB4	KLES(0.893)PPPS(0.083)T(0.027)NPFLEDET(0.825)T(0.171)PEMEELALEK	NA	NA	NA	NA	NA	0	NA	NA	NA	NA	0	NA	NA	NA	NA	NA	0	NA	2802400	2996100	NA	2	NA	NA	NA	NA	0	NA	NA	NA	NA	0	NA	NA	NA	NA	NA	0	NA	NA	NA	NA	1815600	1
7503	Q8CHC4	T(0.776)S(0.274)PCQS(0.924)PT(0.026)VPEYSAPSLPIRPSR	5022700	NA	NA	NA	NA	1	NA	NA	NA	NA	0	NA	8226700	NA	5589700	NA	2	NA	7900200	NA	11118000	2	NA	NA	52437000	NA	1	29383000	NA	3305100	3154800	3	11463000	NA	5779300	20140000	NA	3	3419700	NA	5366400	NA	NA	2
7527	Q8K1L6	HLSVPNIIITPPT(0.995)PT(0.005)GMGLSR	NA	NA	1328500	NA	NA	1	NA	947460	NA	837610	2	2286200	NA	NA	1458000	1720700	3	NA	NA	643850	2803400	2	NA	NA	4840300	880940	2	3014800	2774500	NA	NA	2	NA	NA	1995400	2794400	NA	2	NA	739030	2172100	NA	1121300	3
7551	Q8K4J6	FGS(0.006)T(0.028)GS(0.065)T(0.899)PPVS(0.001)PTPSER	NA	NA	NA	NA	NA	0	2855000	NA	NA	NA	1	NA	NA	NA	NA	NA	0	2620900	3113800	3529600	NA	3	1407200	645480	NA	NA	2	2565600	2873300	NA	1647900	3	1922500	NA	2605400	NA	NA	2	1934200	NA	NA	NA	NA	1
7554	Q8K4Q0	ILDTSSLT(0.935)QS(0.065)APAS(0.96)PT(0.04)NK	NA	NA	NA	2023500	NA	1	NA	NA	NA	NA	0	NA	NA	NA	2448500	1634400	2	1437200	NA	1505500	2065600	3	NA	NA	NA	NA	0	NA	NA	NA	NA	0	1915700	1740600	NA	NA	NA	2	2328600	1766800	1702000	1082300	NA	4
7555	Q8K4Q0	ILDTSSLTQSAPAS(0.003)PT(0.997)NK	NA	NA	NA	NA	2205500	1	1285000	2003300	NA	NA	2	NA	NA	1990300	1763100	2776500	3	NA	3006500	NA	2909200	2	1309700	1015700	NA	NA	2	NA	2213500	2048500	2308200	3	3244000	NA	NA	NA	1153400	2	2679800	1983100	1576000	NA	NA	3
7565	Q8R1Q8	KPASVS(0.001)PT(0.993)T(0.005)PT(0.034)S(0.966)PTEGEAS	NA	8714600	NA	NA	NA	1	NA	5784900	NA	NA	1	4465400	NA	3403400	NA	NA	2	7610400	8615300	14039000	NA	3	NA	6138900	7283100	NA	2	NA	5976200	NA	5195000	2	NA	NA	6536300	5367000	NA	2	7612000	3893400	NA	5582300	4074900	4
7585	Q8VCI5	ICEQFEAET(0.969)PT(0.031)DSEATQR	NA	NA	906910	NA	NA	1	NA	1508500	NA	856580	2	NA	NA	NA	NA	1186400	1	NA	1656100	1523800	NA	2	NA	NA	NA	NA	0	NA	934570	NA	NA	1	1471400	1344600	NA	1238900	NA	3	NA	NA	1609000	NA	NA	1
7592	Q8VD37	PFPT(0.953)GT(0.047)PPPLPPK	NA	NA	NA	NA	NA	0	NA	NA	NA	NA	0	NA	NA	NA	1067000	NA	1	NA	NA	1270600	1919800	2	NA	NA	NA	NA	0	NA	NA	NA	NA	0	703240	1274000	2702900	1454700	NA	4	NA	NA	1634600	1850300	NA	2
7602	Q8VD37	WVHFS(0.36)DAS(0.641)PEHVT(0.999)PELT(1)PR	779930	NA	NA	NA	NA	1	NA	NA	1659400	817380	2	1646200	NA	NA	2525800	2448400	3	NA	813650	NA	2149600	2	1554200	NA	5036500	NA	2	3745200	1198900	NA	NA	2	NA	NA	1637300	2884400	NA	2	NA	NA	1708500	NA	690060	2
7625	Q91XV3	AGEAS(0.104)AES(0.104)T(0.792)GAADGAAPEEGEAK	NA	NA	NA	NA	16688000	1	1720200	1634900	NA	12542000	3	461680	NA	1464700	913220	814540	4	1314300	1612400	NA	1051100	3	NA	NA	NA	NA	0	782960	1375500	1040500	978170	4	NA	1084900	1496800	921320	NA	3	NA	NA	1679800	NA	NA	1
7647	Q924Z6	HS(0.031)VT(0.073)AAT(0.879)PPPS(0.45)PT(0.4)S(0.144)GES(0.016)GDLLS(0.007)NLLQSPSSAK	NA	NA	NA	NA	NA	0	NA	NA	2713900	NA	1	NA	NA	NA	2196100	NA	1	NA	NA	645170	3473300	2	NA	NA	NA	NA	0	3285600	NA	NA	NA	1	NA	NA	NA	NA	NA	0	NA	NA	2612100	NA	NA	1
7657	Q99J45	T(0.065)PT(0.935)PEPAEVETR	NA	NA	NA	2342700	NA	1	NA	NA	1991600	1810200	2	1981600	NA	NA	NA	NA	1	3125700	NA	NA	4081000	2	NA	NA	NA	2398200	1	3507600	NA	NA	NA	1	2434000	3138100	2686900	NA	NA	3	2277800	NA	NA	2759500	NA	2
7667	Q99KX1	MLS(0.154)GGFGY(0.172)S(0.676)PFLS(0.267)IT(0.741)DGNMPAT(0.99)R	NA	NA	NA	NA	NA	0	NA	NA	NA	NA	0	NA	NA	NA	NA	NA	0	1103700	619930	NA	NA	2	NA	NA	NA	NA	0	NA	NA	NA	NA	0	NA	NA	NA	NA	NA	0	NA	NA	NA	NA	NA	0
7668	Q99KX1	MLS(0.154)GGFGY(0.172)S(0.676)PFLS(0.267)IT(0.741)DGNMPAT(0.99)R	NA	NA	NA	NA	NA	0	NA	NA	NA	NA	0	NA	NA	NA	NA	NA	0	1103700	619930	NA	NA	2	NA	NA	NA	NA	0	NA	NA	NA	NA	0	NA	NA	NA	NA	NA	0	NA	NA	NA	NA	NA	0
7669	Q99KY4	EPET(0.004)GLDNT(0.889)S(0.107)PK	NA	NA	NA	NA	NA	0	NA	NA	NA	NA	0	NA	NA	NA	NA	NA	0	NA	8095000	7212700	NA	2	NA	NA	NA	NA	0	NA	NA	NA	NA	0	4733000	NA	NA	NA	NA	1	NA	NA	NA	NA	NA	0
7680	Q99P31	LLQTCFS(0.038)S(0.135)PT(0.826)DDS(0.002)MDR	NA	NA	2023900	NA	NA	1	NA	1319500	NA	NA	1	NA	NA	1139100	1906700	1522300	3	1127700	NA	2112200	2206100	3	NA	NA	NA	NA	0	NA	1261500	NA	NA	1	NA	NA	2284300	NA	NA	1	1317700	NA	2352300	NA	NA	2
7688	Q9CQ22	LLLDPS(0.008)S(0.008)T(0.984)PT(0.001)K	NA	7113200	NA	NA	NA	1	NA	NA	NA	NA	0	NA	4257700	27183000	NA	NA	2	NA	NA	25838000	23110000	2	17878000	NA	NA	NA	1	29446000	24543000	NA	NA	2	19252000	NA	24801000	27370000	13172000	4	NA	NA	NA	21116000	NA	1
7706	Q9CWR0	VLLPLDTQALSDTPQTPHDSPALPT(0.007)VNT(0.993)PPCQAR	NA	NA	NA	NA	NA	0	NA	NA	NA	NA	0	NA	NA	400830	NA	NA	1	NA	1550600	995620	NA	2	NA	NA	NA	NA	0	NA	NA	NA	NA	0	NA	NA	1461900	NA	NA	1	NA	1061200	NA	NA	NA	1
7719	Q9D1K7	LLSVTPT(0.834)S(0.166)EGYSIK	1113100	NA	NA	NA	NA	1	NA	2329500	NA	NA	1	NA	NA	NA	NA	NA	0	873220	2778900	NA	1155500	3	NA	NA	NA	1197700	1	2793600	2080300	NA	NA	2	1977800	902470	1809200	NA	1671600	4	891120	NA	1760600	NA	NA	2
7729	Q9D6E4	PGGLPTPSPGPT(0.051)T(0.698)S(0.251)PGPAR	NA	NA	791400	NA	NA	1	NA	1584900	NA	NA	1	NA	NA	NA	NA	NA	0	1287400	NA	NA	3089600	2	NA	NA	3574500	NA	1	NA	1361100	NA	NA	1	NA	2616600	NA	NA	NA	1	1480900	NA	NA	NA	NA	1
7749	Q9DBS2	DTVDSAGTS(0.013)PT(0.98)AVLAAGEDAGAGRPGAGT(0.007)PLR	9338900	NA	NA	NA	NA	1	NA	13918000	NA	14254000	2	10722000	8934600	NA	NA	NA	2	9817700	19652000	16143000	NA	3	NA	3223100	NA	NA	1	NA	NA	NA	NA	0	9094700	NA	NA	NA	NA	1	NA	NA	NA	NA	NA	0
7770	Q9ES34	LLEHAEPAPVQPQPS(0.031)S(0.132)PQT(0.837)VLPVK	4528200	NA	NA	NA	NA	1	7337700	NA	6279800	4932700	3	4837300	3291100	NA	6942600	NA	3	NA	NA	7837900	8018500	2	NA	NA	NA	NA	0	NA	7026300	NA	5524800	2	NA	7198600	NA	NA	5497600	2	NA	NA	6506000	NA	NA	1
7786	Q9ESN9	ANKT(0.014)S(0.038)PT(0.703)S(0.228)GEGT(0.018)RPGGIIHVYGDDSSDK	NA	NA	NA	2952800	NA	1	NA	2918200	2587400	NA	2	NA	NA	NA	4863200	3911600	2	3023100	NA	NA	4232200	2	NA	NA	NA	NA	0	NA	NA	NA	NA	0	NA	NA	3933300	4440800	NA	2	2812500	NA	NA	3674400	NA	2
7792	Q9JIX8	APVVLQPEQIVS(0.009)EEET(0.99)PPPLLT(0.001)K	766690	NA	NA	NA	NA	1	NA	1565800	NA	1609000	2	NA	NA	NA	NA	NA	0	NA	1165700	1354600	NA	2	733930	NA	NA	NA	1	1420600	NA	NA	1244900	2	NA	NA	2946000	NA	NA	1	NA	796080	1680500	608320	NA	3
7793	Q9JJA9	ALAVS(0.024)GGT(0.976)LPR	1093500	NA	NA	NA	NA	1	NA	1234500	NA	NA	1	NA	NA	NA	NA	NA	0	1337000	1089800	1341800	1224400	4	1067600	NA	NA	1042000	2	NA	1378100	NA	NA	1	1148200	1284900	NA	NA	947050	3	482480	1439100	NA	1137900	NA	3
7808	Q9JMA1	LEAIEDDSGRETDSSS(0.003)APAVT(0.932)PS(0.065)K	NA	NA	NA	NA	NA	0	NA	1452400	NA	NA	1	NA	NA	NA	NA	NA	0	1196900	NA	2197500	1323500	3	NA	NA	NA	NA	0	3478100	1458400	NA	NA	2	NA	1352900	NA	NA	NA	1	1225600	1749400	1565800	1871100	NA	4
7828	Q9QYB8	SPAVS(0.995)PS(0.052)KT(0.95)S(0.003)EDTK	NA	NA	397550	NA	NA	1	NA	NA	NA	297280	1	242570	NA	NA	NA	NA	1	390420	NA	181470	NA	2	NA	1729600	1437200	NA	2	438940	1465700	1204800	NA	3	503450	NA	180500	NA	NA	2	NA	242650	NA	NA	NA	1
7832	Q9QYB8	SRSPS(0.072)T(0.841)ES(0.087)QLMSK	NA	NA	2719200	NA	NA	1	1953300	1604300	NA	NA	2	NA	NA	NA	NA	NA	0	1497100	2183300	NA	NA	2	NA	1229700	2262800	NA	2	1029400	NA	1305100	507390	3	2523300	NA	NA	897900	NA	2	NA	NA	NA	NA	NA	0
7837	Q9QYC0	KYSDVEVPASVTGHS(0.001)FAS(0.036)DGDS(0.896)GT(0.896)CS(0.171)PLR	3820600	NA	NA	NA	NA	1	7906800	4432500	8905800	2279900	4	NA	3226100	NA	NA	9998100	2	NA	NA	3939100	15305000	2	3822800	NA	21719000	NA	2	31030000	NA	11143000	1391100	3	9539900	NA	37213000	11921000	1850800	4	830710	5454900	5964700	NA	1447100	4
7864	Q9QYR6	QLS(0.027)PES(0.147)LGT(0.826)LQFGELSLGK	NA	NA	NA	81874	NA	1	NA	332050	10971000	857920	3	NA	NA	269480	707990	530190	3	NA	NA	388500	399490	2	NA	NA	NA	NA	0	NA	NA	NA	NA	0	NA	NA	1504600	NA	NA	1	NA	NA	440240	NA	NA	1
7866	Q9QYR6	SSLLLDT(0.981)VT(0.004)S(0.015)IPSSR	NA	NA	NA	NA	NA	0	NA	10911000	18638000	NA	2	2795300	3687400	NA	NA	5847400	3	NA	515800	8159800	3905100	3	1131500	400320	NA	NA	2	NA	NA	10421000	NA	1	3863000	NA	NA	NA	2038600	2	NA	NA	NA	2215500	3492900	2
7895	Q9R1K9	RMS(0.003)PKPELT(0.997)EDQK	NA	NA	NA	NA	1760700	1	2201600	NA	NA	1467700	2	509360	NA	2206700	NA	1682200	3	2321700	1706500	2474100	NA	3	1299700	NA	NA	2015300	2	NA	3241200	1446300	NA	2	1320300	2089900	NA	NA	NA	2	NA	1494500	2507700	NA	NA	2
7899	Q9WTK7	IDS(0.208)T(0.792)EVIYQPR	NA	NA	1952800	NA	NA	1	6058800	2500600	3506300	1906500	4	5585600	NA	NA	NA	NA	1	7127600	8424100	NA	NA	2	8799200	NA	13164000	5069100	3	NA	NA	NA	NA	0	NA	9192000	NA	NA	6853500	2	NA	NA	NA	8001500	5544300	2
7903	Q9WTX2	EDS(0.016)GT(0.983)FS(0.001)LGK	NA	NA	NA	NA	NA	0	NA	1637600	NA	NA	1	NA	NA	1590700	NA	1696000	2	NA	3986100	NA	2809400	2	973460	NA	NA	NA	1	5741400	NA	NA	NA	1	NA	NA	3599700	NA	NA	1	NA	NA	2674900	NA	NA	1
7926	Q9Z0J4	VTQPLGT(0.793)PT(0.207)K	NA	NA	NA	NA	1185600	1	NA	NA	NA	8599600	1	NA	NA	NA	600270	9501300	2	12121000	NA	15390000	NA	2	9836700	10240000	21435000	NA	3	19668000	NA	9771400	7298900	3	NA	NA	NA	NA	NA	0	NA	10424000	311760	NA	7522100	3
7939	Q9Z1D1	GIPLPT(0.938)GDT(0.035)S(0.028)PEPELLPGDPLPPPK	NA	NA	NA	NA	NA	0	325490	NA	NA	NA	1	NA	15991000	NA	NA	NA	1	NA	27135000	27499000	NA	2	NA	NA	NA	20088000	1	NA	NA	31361000	344790	2	NA	NA	NA	34555000	NA	1	NA	NA	NA	NA	NA	0
7943	Q9Z1W9	T(1)PDIAQR	3210700	NA	NA	NA	NA	1	6143100	3539500	NA	NA	2	2019400	2761300	4405400	NA	4707100	4	3591700	5928100	4600100	4784200	4	3045400	2965500	6761100	4939600	4	9250200	2944300	4004000	NA	3	3398400	NA	5280500	6221000	NA	3	4804900	5303500	NA	4049000	NA	3
7966	O88343	IS(0.002)ENY(0.777)S(0.12)DKS(0.101)DVENADESSSSILK	NA	NA	NA	NA	NA	0	NA	1842100	NA	NA	1	NA	NA	NA	5895400	8357200	2	NA	NA	2494500	12115000	2	NA	NA	NA	1853700	1	NA	NA	8211600	NA	1	13468000	NA	NA	14130000	NA	2	NA	NA	8542100	NA	NA	1
7978	P20357	GHDLS(0.002)PLAS(0.003)DILT(0.006)NT(0.005)S(0.01)GS(0.031)MDEGDDY(0.943)LPPTTPAVEK	NA	NA	NA	NA	NA	0	1753700	3979800	NA	NA	2	NA	NA	NA	28436000	NA	1	NA	3540400	NA	9958000	2	NA	NA	NA	2753100	1	NA	2514700	NA	NA	1	NA	569900	6833000	NA	NA	2	NA	NA	NA	NA	NA	0
7983	P47226	VGRLFEDT(1)KY(1)T(1)T(1)LIAK	NA	NA	NA	NA	NA	0	NA	801050	NA	NA	1	NA	NA	NA	NA	NA	0	490700	NA	1249500	NA	2	NA	NA	NA	NA	0	NA	NA	NA	NA	0	NA	234670	NA	NA	NA	1	479570	1113500	NA	NA	NA	2
7984	P47941	Y(0.801)PS(0.184)PPVGS(0.013)VS(0.003)APNLPTAEENLEYVR	1535500	NA	NA	NA	NA	1	NA	NA	4717400	NA	1	1692700	NA	NA	NA	NA	1	NA	2949800	2524400	3694600	3	NA	NA	NA	NA	0	4199300	NA	3504600	NA	2	NA	NA	3707800	4171400	1396600	3	NA	2347900	NA	516780	1767600	3
7990	Q60598	KQTPPASPSPQPIEDRPPS(0.15)S(0.15)PIY(0.7)EDAAPFK	48044000	NA	NA	NA	NA	1	NA	3610900	NA	NA	1	17392000	NA	NA	NA	NA	1	NA	83427000	NA	13157000	2	2345800	NA	NA	38930000	2	NA	NA	NA	NA	0	NA	NA	6777800	12798000	NA	2	44598000	NA	NA	66192000	NA	2
7998	Q68FF6	HGS(0.037)GADS(0.106)DY(0.808)ENT(0.049)QSGDPLLGLEGK	NA	NA	NA	NA	NA	0	NA	NA	NA	NA	0	4868400	NA	16946000	NA	NA	2	13443000	NA	NA	28429000	2	NA	NA	NA	NA	0	NA	NA	NA	NA	0	12097000	NA	NA	NA	NA	1	NA	NA	NA	NA	NA	0
8001	Q80TZ3	PQS(0.024)S(0.027)MPHS(0.008)S(0.008)PQNRPNY(0.926)NVS(0.006)FSAMPAGQSER	NA	NA	NA	NA	NA	0	NA	NA	NA	NA	0	NA	NA	NA	NA	NA	0	NA	2513200	NA	2194400	2	NA	NA	5806700	NA	1	5346800	NA	NA	NA	1	NA	2106300	NA	3756500	NA	2	NA	NA	NA	1281000	NA	1
8007	Q8BJ42	PIIQRPLGDHQTQSYLQAATEVPVGHS(0.003)LNPS(0.118)INY(0.661)NS(0.218)PK	NA	NA	NA	NA	NA	0	NA	NA	NA	NA	0	NA	NA	NA	NA	NA	0	NA	3964700	NA	3863400	2	NA	NA	NA	NA	0	NA	NA	NA	NA	0	NA	NA	NA	1784800	NA	1	NA	NA	NA	NA	NA	0
8014	Q8VD37	Y(0.997)NS(0.003)PELDEEGY(0.006)S(0.994)IR	NA	NA	NA	NA	NA	0	1583500	NA	NA	NA	1	NA	NA	NA	NA	NA	0	2076100	1400400	NA	NA	2	NA	NA	NA	NA	0	NA	NA	1454600	1170300	2	NA	NA	NA	NA	NA	0	NA	NA	NA	NA	NA	0
8022	Q9CZX7	SPLLSASHSGNVTPTAPPY(0.791)LQES(0.105)S(0.105)PR	NA	NA	NA	NA	NA	0	NA	NA	NA	NA	0	NA	NA	NA	NA	NA	0	NA	4922900	NA	2532300	2	NA	NA	NA	NA	0	NA	NA	NA	NA	0	NA	NA	NA	NA	NA	0	NA	NA	NA	NA	NA	0

## Sheet: absent in WT.EE_present in WT
	Leading.proteins	Phospho..STY..Probabilities	WT_NT.1.1	WT_NT.2.1	WT_NT.3.1	WT_NT.4.1	WT_NT.5.1	COUNT.WT	WT_EGCG.2.1	WT_EGCG.3.1	WT_EGCG.4.1	WT_EGCG.5.1	COUNT.WT_EGCG	WT_EGCG_EE.1.1	WT_EGCG_EE.2.1	WT_EGCG_EE.3.1	WT_EGCG_EE.4.1	WT_EGCG_EE.5.1	COUNT.WT_EGCG_EE	WT_EE.1.1	WT_EE.2.1	WT_EE.3.1	WT_EE.5.1	COUNT.WT_EE	TS_NT.1.1	TS_NT.2.1	TS_NT.3.1	TS_NT.4.1	COUNT.TS	TS_EGCG.2.1	TS_EGCG.3.1	TS_EGCG.4.1	TS_EGCG.5.1	COUNT.TS.EGCG	TS_EGCG_EE.1.1	TS_EGCG_EE.2.1	TS_EGCG_EE.3.1	TS_EGCG_EE.4.1	TS_EGCG_EE.5.1	COUNT.TS_EGCG	TS_EE.1.1	TS_EE.2.1	TS_EE.3.1	TS_EE.4.1	TS_EE.5.1	COUNT.TS.EE
19	A2A690	QIAS(0.004)DS(0.996)PHAS(1)PK	678700	NA	308740	776160	NA	3	887760	251580	NA	NA	2	NA	NA	908420	NA	NA	1	NA	1234900	NA	NA	1	NA	625130	NA	661610	2	784390	NA	NA	NA	1	653800	918270	NA	NA	NA	2	NA	450720	NA	NA	NA	1
20	A2A690	QIAS(0.004)DS(0.996)PHAS(1)PK	678700	NA	308740	776160	NA	3	887760	251580	NA	NA	2	NA	NA	908420	NA	NA	1	NA	1234900	NA	NA	1	NA	625130	NA	661610	2	784390	NA	NA	NA	1	653800	918270	NA	NA	NA	2	NA	450720	NA	NA	NA	1
74	A2ALS5	SENSSTQS(1)S(1)PEMPTTK	2276600	1221700	2859000	2097100	2394200	5	2458900	2118900	4816000	NA	3	NA	1750600	NA	NA	1185600	2	NA	2862500	NA	NA	1	NA	2036200	NA	169490	2	NA	548200	3241000	1359400	3	757290	NA	3332800	NA	NA	2	2210300	NA	1491400	NA	NA	2
116	A2BH40	SHHAPMS(0.999)PGSSGGGGQPLAR	1638600	NA	1030900	1018700	NA	3	NA	2037900	2663000	NA	2	470200	NA	916180	1864100	NA	3	NA	NA	NA	NA	0	NA	1911000	1605900	618930	3	1775200	719960	NA	NA	2	1056000	1950600	1084800	NA	NA	3	1336700	1323500	683300	NA	NA	3
165	B2RUJ5	SNS(1)QENVEASHPSQDGK	7671900	NA	7002600	7038600	NA	3	5480200	361480	NA	146200	3	NA	11678000	2439200	NA	NA	2	NA	26901000	NA	NA	1	3677400	NA	NA	3232700	2	22097000	NA	NA	NA	1	12653000	15209000	70678	NA	NA	3	11357000	6882300	NA	91538	404440	4
240	F6SEU4	SSPAYCTSS(0.007)S(0.992)DITEPEQK	865460	1244900	1540000	2184600	NA	4	2311000	NA	3049600	NA	2	NA	3295200	NA	NA	1566700	2	NA	4730000	NA	NA	1	635140	1126600	NA	NA	2	6591000	NA	2801300	NA	2	1364400	NA	4152600	2614400	NA	3	2282600	1898300	NA	NA	NA	2
395	O54774	NAEAVKS(1)PEK	137050	9044500	138000	94979	NA	4	NA	NA	NA	NA	0	NA	18922000	NA	NA	NA	1	NA	NA	NA	NA	0	51491	NA	NA	102730	2	NA	NA	NA	NA	0	161610	NA	NA	NA	NA	1	97441	731110	NA	NA	NA	2
461	O70166	SPSDLSPES(0.997)PVLS(0.953)S(0.05)PPK	3502700	664590	NA	364510	NA	3	3343400	4883200	NA	2438000	3	NA	3026900	2681300	3229400	2002200	4	NA	NA	7370000	NA	1	3346300	NA	NA	2708900	2	NA	2998200	4163100	1955700	3	2309300	1190700	1411000	NA	NA	3	NA	NA	2628100	NA	1375200	2
462	O70166	SPSDLSPES(0.002)PVLS(0.023)S(0.975)PPK	NA	1665500	1553100	2657400	NA	3	NA	NA	NA	NA	0	1383100	NA	NA	NA	NA	1	NA	NA	NA	2254700	1	2265800	3540900	NA	NA	2	NA	NA	NA	NA	0	4730500	NA	NA	NA	NA	1	1748700	NA	NA	2730300	3364500	3
548	O88737	SRGEHSSTLPASTPSYTSGT(0.001)S(0.001)PT(0.001)S(0.001)LS(0.01)S(0.01)LEEDS(0.041)DS(0.581)S(0.178)PS(0.178)RR	3963300	NA	6679300	2651100	NA	3	9477500	8734500	NA	4808500	3	NA	NA	3683100	NA	NA	1	NA	10864000	NA	NA	1	NA	NA	7080200	3653200	2	13427000	6175100	NA	5450200	3	8608300	NA	NA	NA	NA	1	NA	NA	NA	NA	NA	0
549	O88737	GEHSSTLPASTPSYTSGTSPTSLSSLEEDS(0.007)DS(0.064)S(0.673)PS(0.255)R	2067100	NA	2472000	1562900	NA	3	NA	NA	NA	2397200	1	NA	NA	3225200	NA	NA	1	NA	NA	NA	2874600	1	NA	NA	NA	NA	0	5072500	NA	NA	NA	1	NA	1770800	NA	NA	NA	1	1867000	NA	NA	NA	NA	1
623	O88935	LPS(0.002)PT(0.004)AAPQQS(0.806)AS(0.162)QAT(0.026)PVTQGQGR	2137900	NA	1951100	2470000	NA	3	2053300	1645200	5482300	NA	3	NA	NA	NA	NA	NA	0	11352000	NA	NA	NA	1	1273400	2889600	NA	2030800	3	NA	NA	NA	9556800	1	2085100	NA	8617500	NA	NA	2	2301400	NA	NA	1520000	898290	3
660	P05064	LQS(1)IGTENTEENR	3315900	NA	7412500	3653100	NA	3	NA	NA	7890700	5795500	2	NA	NA	NA	NA	6704000	1	NA	NA	NA	NA	0	NA	4659100	NA	NA	1	12991000	NA	NA	NA	1	NA	6906900	NA	NA	2769600	2	NA	5682500	NA	3999900	2457300	3
662	P05480	LFGGFNSSDTVTS(1)PQR	2075800	NA	1454800	2295500	NA	3	3004300	2028700	2338000	1930000	4	1488600	2285600	3540400	2923400	3714800	5	2462000	NA	NA	NA	1	3952100	737190	11926000	3010300	4	4953600	1963600	NA	NA	2	2538200	4361400	4912300	4743700	3200800	5	2408300	4032100	NA	3553600	2456000	4
676	P07901	ES(1)DDKPEIEDVGSDEEEEEKK	25207000	NA	45538000	23832000	NA	3	43128000	38897000	NA	28265000	3	NA	NA	NA	NA	NA	0	NA	NA	NA	NA	0	43796000	24455000	NA	NA	2	85395000	NA	40829000	20921000	3	34369000	NA	NA	38074000	NA	2	36911000	NA	NA	NA	18294000	2
683	P08551	KEES(1)AGEEQVAK	13537000	NA	49893000	NA	27802000	3	NA	NA	NA	NA	0	3308700	NA	NA	NA	NA	1	NA	55528000	NA	NA	1	NA	NA	59777000	8183600	2	95279000	41143000	NA	NA	2	NA	NA	NA	NA	7566000	1	NA	20409000	NA	9971700	5199400	3
742	P10637	VAVVRT(1)PPKS(0.003)PS(0.989)AS(0.009)K	NA	6965800	13870000	44158000	22011000	4	42486000	23286000	27726000	13916000	4	NA	NA	53940000	NA	42849000	2	NA	NA	58071000	NA	1	94637000	37888000	NA	NA	2	119700000	43304000	24722000	NA	3	47789000	91252000	29066000	NA	NA	3	NA	NA	70774000	NA	44685000	2
824	P14873	ES(0.848)S(0.152)PLYSPGFSDSTSAAK	794720	16283000	1583200	NA	1817000	4	4116000	NA	NA	1109500	2	NA	36827000	NA	29706000	10014000	3	NA	NA	NA	39903000	1	NA	NA	45177000	NA	1	NA	1424500	NA	NA	1	NA	4058100	11034000	33709000	5577900	4	NA	NA	NA	NA	NA	0
832	P14873	GS(0.05)AES(0.941)PDEGIT(0.003)T(0.003)T(0.001)EGEGECEQTPEELEPVEK	NA	13110000	NA	5554100	12081000	3	NA	19457000	NA	23257000	2	NA	NA	39700000	NA	26351000	2	NA	NA	34604000	NA	1	NA	NA	28337000	NA	1	NA	NA	22934000	NA	1	16371000	24389000	NA	15891000	5851700	4	NA	24042000	14417000	NA	NA	2
1013	P20357	EES(0.013)Y(0.005)ES(0.906)S(0.065)GEHES(0.007)LT(0.002)MES(0.002)LKPDEGK	6268800	NA	NA	8491300	4468500	3	4693200	NA	NA	NA	1	NA	NA	4346800	13367000	3818900	3	NA	5862400	NA	NA	1	NA	4154800	6345500	NA	2	3264500	NA	NA	3222300	2	7572400	5474900	NA	NA	NA	2	8552200	6199700	NA	NA	NA	2
1150	P28661	LDPYDS(0.911)S(0.089)EDDK	38596000	19571000	NA	31219000	21146000	4	1187000	23388000	41896000	22712000	4	32527000	52316000	NA	NA	32143000	3	NA	52851000	NA	NA	1	34589000	47720000	NA	30372000	3	NA	29841000	32177000	NA	2	46354000	NA	49288000	34990000	30654000	4	36110000	NA	462100	NA	NA	2
1166	P29699	HAFSPVAS(0.999)VESASGETLHSPK	804190	NA	890130	927710	1637600	4	1094000	1668400	NA	834310	3	NA	NA	NA	NA	1733800	1	NA	NA	NA	1288400	1	826750	NA	NA	NA	1	1396900	1280600	1089100	561260	4	978280	1304800	1025800	NA	826680	4	NA	941560	NA	709150	NA	2
1256	P42859	S(0.776)GS(0.224)IVELLAGGGSSCSPVLSR	615440	NA	2336000	NA	314120	3	NA	742980	5043200	NA	2	NA	NA	NA	NA	1802600	1	NA	3360700	NA	NA	1	NA	NA	NA	NA	0	3127600	NA	2946800	747590	3	1493600	173690	4560600	2491800	NA	4	171600	1081100	1146200	300030	NA	4
1544	P63115	RDS(0.993)DMAS(0.007)HIQQPGGHGNPGPAPSPSPGPGPGPGASER	10536000	NA	16149000	NA	10815000	3	17825000	2613400	14958000	NA	3	12172000	3073300	NA	46031000	12249000	4	NA	26791000	NA	NA	1	NA	18128000	20590000	20902000	3	NA	17929000	NA	NA	1	12833000	20408000	16275000	16307000	10664000	5	24606000	18840000	NA	17720000	12896000	4
1562	P63318	MGPSSSPIPS(0.997)PS(0.054)PS(0.765)PT(0.181)DS(0.004)K	3635400	NA	NA	2897500	1446100	3	NA	NA	705580	954510	2	1216200	8897600	NA	3331200	3570300	4	NA	NA	3368600	NA	1	NA	NA	NA	3318400	1	7588900	2355100	3318000	1570500	4	6784900	2699700	5471200	NA	2255000	4	2704500	2246700	6224000	3436400	NA	4
1576	P70206	TAS(0.001)S(0.998)PDS(0.001)LR	3633700	NA	1339300	2758300	NA	3	NA	NA	NA	327720	1	NA	NA	3816900	NA	711310	2	NA	NA	NA	NA	0	NA	NA	NA	2468600	1	6157300	2004400	NA	NA	2	3195700	3193900	1374500	NA	NA	3	2627600	3074800	1438100	721400	NA	4
1582	P70265	NYS(1)VGSRPLK	828270	NA	NA	1196800	803140	3	NA	904310	928400	NA	2	NA	NA	NA	NA	1157100	1	NA	NA	NA	2524900	1	NA	634440	5158100	NA	2	2839700	NA	1220900	834170	3	1043000	2133600	732700	1769700	NA	4	1199000	1476000	1738600	1467400	NA	4
1593	P70296	LYEQLS(1)GK	890980	NA	1117600	1452000	769580	4	NA	861470	2205600	1262500	3	NA	NA	NA	969300	1284400	2	1203700	NA	NA	NA	1	NA	4540100	1657400	778250	3	2103600	931500	NA	NA	2	NA	1271200	NA	7437100	7313900	3	670210	1099400	1420800	1197400	611330	5
1599	P70302	LPDS(1)PALAK	670390	NA	NA	1003400	1386100	3	NA	NA	NA	NA	0	354180	NA	NA	NA	NA	1	NA	NA	NA	1228100	1	1938700	NA	NA	NA	1	2051100	NA	NA	NA	1	NA	2500500	NA	NA	NA	1	NA	1983100	NA	NA	NA	1
1608	P70392	FS(0.001)S(0.999)PPPLAVSR	2091900	1435000	NA	1819000	NA	3	NA	2019800	2205900	1361900	3	NA	2303000	NA	NA	NA	1	1727600	NA	NA	NA	1	NA	1738900	NA	2228800	2	3156000	NA	NA	NA	1	1967400	1640100	2303600	2073100	1318300	5	2024900	1684300	NA	1771900	1858300	4
1613	P70399	LPTSEEERS(1)PAK	2608900	NA	3099400	2872500	NA	3	4058600	3460300	3307200	73675	4	2366000	NA	4797200	775730	NA	3	NA	4102600	NA	NA	1	2094400	3783000	2887300	3206800	4	3329600	4043900	1742800	NA	3	3656000	3090800	3588100	3604900	2522700	5	3045100	3181600	NA	NA	2964000	3
1621	P70399	STPFIVPS(0.216)S(0.736)PT(0.048)EQGGRK	NA	1715000	4645700	NA	3570300	3	4648100	4603700	NA	2540100	3	NA	3635600	NA	NA	NA	1	NA	6396900	NA	NA	1	NA	2638700	4921500	NA	2	6924400	NA	4539600	NA	2	NA	NA	NA	4492500	2566000	2	NA	2722900	5748700	NA	NA	2
1639	P70429	VQRPEDAS(0.002)GGS(0.052)S(0.936)PS(0.009)GT(0.001)SK	353000	NA	151830	622440	NA	3	NA	NA	NA	NA	0	110930	NA	NA	NA	NA	1	NA	NA	NA	NA	0	473320	NA	NA	432900	2	NA	NA	NA	NA	0	598260	NA	NA	NA	NA	1	673170	NA	NA	NA	NA	1
1676	P81122	RTYS(0.934)LT(0.059)T(0.006)PAR	4448200	NA	3394600	3950500	NA	3	5653000	3245700	4796600	3240400	4	NA	NA	NA	NA	2684100	1	NA	NA	NA	NA	0	NA	NA	NA	5143500	1	7613700	4740900	4666700	3854000	4	3482900	NA	3679400	5605700	NA	3	3139900	4013000	NA	NA	3824700	3
1704	P97412	S(0.005)T(0.005)ANHDS(0.015)ES(0.974)PVHSPSAHR	5374100	NA	NA	622590	45115	3	872480	NA	NA	NA	1	300900	NA	NA	NA	NA	1	NA	NA	NA	NA	0	859030	582160	NA	63898	3	NA	NA	NA	NA	0	4738800	1781800	NA	NA	NA	2	330550	NA	NA	NA	NA	1
1723	P97445	GNDLST(0.008)IS(0.001)DT(0.06)S(0.931)PMK	740520	NA	553910	1412900	NA	3	NA	785840	1618200	1067600	3	482410	NA	864300	NA	782450	3	NA	NA	NA	NA	0	NA	823810	NA	1353100	2	1861800	NA	NA	NA	1	NA	994100	NA	1587900	NA	2	NA	1362200	NA	869910	NA	2
1746	P97801	AMGSGGAGS(1)EQEDTVLFR	1009100	NA	1265300	299150	NA	3	NA	1381300	1788900	NA	2	807030	2538300	NA	NA	1829300	3	1348700	NA	NA	NA	1	841010	344650	NA	1599000	3	2393500	1294800	NA	NA	2	1552000	489180	NA	1348300	864150	4	NA	NA	NA	773920	NA	1
1748	P97820	TTS(0.017)RS(0.983)PVLSR	NA	NA	299110	3796700	100300	3	NA	NA	NA	NA	0	NA	NA	NA	NA	216300	1	NA	NA	NA	117790	1	5415900	NA	NA	1485500	2	NA	NA	NA	NA	0	8991800	12635000	NA	NA	NA	2	NA	NA	64334	NA	NA	1
1833	Q03717	S(0.008)S(0.008)S(0.008)S(0.977)PQHLNVQQLQDMYSK	867600	NA	1612800	803530	NA	3	NA	NA	3202000	NA	1	NA	NA	NA	NA	2958300	1	NA	NA	NA	NA	0	NA	NA	NA	NA	0	NA	NA	NA	2349300	1	NA	NA	3073500	2081500	NA	2	866450	NA	2971400	NA	NA	2
1851	Q05512	VPVAS(1)PSAHNISSSSGAPDR	1636700	NA	1001000	1804600	NA	3	1383400	NA	2168700	983810	3	792220	NA	1097600	2430100	894050	4	NA	NA	NA	3116700	1	3802400	NA	8270200	973930	3	4106100	1017800	NA	NA	2	1958800	4466900	1108500	2056900	2225100	5	1671500	3018400	1275800	1606500	1284700	5
1860	Q05D44	TARPNSEAPLS(1)GS(1)EDADDSNK	3605700	NA	1774800	3781800	1488000	4	1758900	1323200	4390700	NA	3	NA	5593100	NA	1230200	2586600	3	NA	NA	NA	3245800	1	NA	1310900	4597200	NA	2	5187300	NA	NA	1475300	2	3994300	2188200	2191200	2140800	NA	4	3925900	1703400	2453400	1237800	645450	5
1873	Q08460	SSPDNS(1)PVHGMLR	NA	NA	2591700	1808100	2100700	3	NA	2207800	1804200	NA	2	NA	NA	NA	1340200	1286200	2	NA	NA	NA	2236500	1	NA	NA	2054500	NA	1	3328100	NA	NA	NA	1	1255700	2155300	2577300	NA	NA	3	921760	1855100	3192300	1577600	1139500	5
1887	Q0KL02	S(0.008)ADAGS(0.008)QKDS(0.87)DDS(0.114)AATPQDETIEER	2231200	NA	1960900	1307600	NA	3	NA	NA	2407400	NA	1	NA	NA	NA	NA	NA	0	NA	4126800	NA	NA	1	NA	NA	NA	NA	0	NA	NA	NA	1945400	1	NA	NA	NA	1926100	NA	1	NA	1623500	NA	NA	NA	1
1905	Q0PHV7	S(0.001)QS(0.998)ET(0.001)SLLGR	947360	NA	804200	1300200	NA	3	NA	NA	NA	NA	0	NA	NA	NA	NA	NA	0	NA	NA	NA	NA	0	NA	882370	NA	NA	1	2098000	NA	NA	NA	1	1431300	1308100	1634500	1092500	633650	5	953240	NA	1463800	NA	NA	2
1914	Q0VGY8	HPASLSS(0.002)S(0.015)GS(0.005)S(0.029)GS(0.938)PS(0.008)S(0.003)S(0.001)IK	NA	NA	953580	1018100	1452600	3	NA	1105200	1224600	508110	3	676220	NA	NA	1260300	1012700	3	NA	NA	1026600	NA	1	NA	NA	1793300	834890	2	2902800	NA	1568200	NA	2	1304700	NA	NA	NA	654940	2	1403300	1285100	NA	NA	1022100	3
2024	Q3TZZ7	SSS(0.001)S(0.001)LLAS(0.993)PS(0.005)HIAAK	NA	NA	1641300	3519900	1720500	3	NA	NA	2266300	984900	2	1569300	NA	3789300	NA	3160100	3	NA	NA	NA	3975800	1	NA	NA	6240200	NA	1	6956900	2407500	2558900	NA	3	NA	4254700	2356000	NA	NA	2	NA	3204400	NA	NA	2505800	2
2031	Q3U1V6	DGVLS(0.999)PS(0.001)SQAQLSSR	1045200	NA	867420	1246200	NA	3	NA	1220300	957750	NA	2	NA	NA	NA	NA	1102900	1	765350	NA	NA	NA	1	NA	816940	NA	NA	1	1203200	892170	NA	NA	2	NA	1155000	NA	1271600	NA	2	992350	1105900	NA	1176800	NA	3
2109	Q3UHJ0	EQGSSGLGS(0.003)GS(0.073)S(0.918)GGGGS(0.003)S(0.001)SGLGSGYIGR	NA	NA	3935500	4179300	3944500	3	NA	2618700	NA	NA	1	1113600	NA	NA	4094100	NA	2	NA	NA	NA	4896200	1	2317300	NA	9502800	NA	2	10801000	NA	NA	NA	1	4277000	7938600	3631200	6253100	1419900	5	5866700	4630200	3887900	NA	1189400	4
2131	Q3UHL1	SDDIAS(1)ADR	4679700	NA	2507500	2150100	NA	3	NA	608150	NA	NA	1	1631400	NA	4030300	NA	NA	2	724230	NA	NA	NA	1	2653400	2470400	NA	1984600	3	4931900	455670	NA	NA	2	NA	NA	NA	NA	NA	0	NA	2566100	NA	NA	NA	1
2212	Q3UTQ8	LLDRS(0.996)PS(0.004)R	NA	NA	713600	12264000	98690	3	14130000	NA	NA	NA	1	NA	NA	NA	88696	279580	2	NA	NA	NA	96576	1	23515000	8395800	NA	2883900	3	1279400	NA	295370	NA	2	NA	NA	NA	NA	NA	0	9444700	676150	NA	190180	NA	3
2214	Q3UU96	SMS(0.997)AS(0.002)S(0.002)GLSAR	546070	NA	404640	952880	NA	3	NA	NA	NA	NA	0	NA	NA	1132400	NA	NA	1	NA	NA	NA	1257200	1	NA	NA	1122700	NA	1	1744400	NA	NA	NA	1	1054300	1508000	NA	1041800	NA	3	807000	1214800	1243700	1060300	845960	5
2266	Q4KMM3	AT(0.007)ES(0.788)LQEVS(0.206)GPK	591540	NA	718900	587020	NA	3	NA	NA	799760	511580	2	NA	NA	NA	NA	870080	1	NA	NA	NA	NA	0	NA	466910	NA	1426900	2	1770600	NA	NA	NA	1	867170	1146700	930720	1059700	NA	4	NA	870330	NA	NA	512140	2
2284	Q4V9W2	RS(0.022)S(0.96)PY(0.018)HSELTK	3124300	NA	1177400	2285500	NA	3	NA	NA	5138200	124760	2	1544800	NA	NA	NA	NA	1	NA	NA	NA	NA	0	NA	2788400	NA	NA	1	NA	NA	NA	NA	0	NA	2988500	NA	NA	NA	1	NA	1691700	NA	NA	NA	1
2356	Q5DQR4	SLSGSTNTVS(0.002)S(0.998)EGVTK	8342100	1897200	NA	10618000	10533000	4	8954600	8437200	17848000	3473000	4	2007200	5069300	NA	8232100	14565000	4	NA	22325000	NA	NA	1	1349200	10318000	12847000	1439000	4	19875000	NA	13546000	10828000	3	11713000	8070900	18095000	15141000	2691600	5	1772000	11392000	NA	8691500	4266500	4
2372	Q5DTT2	LEAS(0.777)T(0.195)S(0.028)DPLPAGGGSVLPGSR	NA	NA	1777900	1269800	1780800	3	NA	1146900	NA	1057400	2	1399600	NA	2412300	NA	2316200	3	NA	NA	NA	NA	0	NA	NA	NA	NA	0	NA	NA	NA	NA	0	1725400	1071700	NA	NA	NA	2	NA	NA	NA	NA	NA	0
2431	Q5PR69	AWS(1)DCPQIIK	1213100	NA	1157400	1989900	NA	3	NA	NA	NA	43206	1	1887000	NA	1536500	NA	NA	2	NA	2836600	NA	NA	1	NA	1809500	NA	1454500	2	1430400	974060	NA	NA	2	1467300	NA	740900	1333500	NA	3	1652800	1551900	NA	NA	1464900	3
2433	Q5PR69	ESSDNQPPS(0.018)PS(0.982)LPEELK	2028500	NA	NA	2336400	2257200	3	NA	NA	4588500	NA	1	1165800	NA	3225200	2757200	NA	3	3768000	NA	NA	NA	1	1746800	NA	5075700	2847800	3	4378900	NA	NA	NA	1	2554100	NA	NA	2925400	NA	2	3460700	1546400	NA	NA	1497100	3
2434	Q5PR69	ETAQT(0.008)DS(0.991)PQPQER	280380	473990	88268	163500	NA	4	NA	NA	NA	NA	0	NA	NA	155500	NA	NA	1	NA	NA	NA	NA	0	393930	NA	NA	NA	1	NA	NA	NA	NA	0	396750	323690	NA	NA	NA	2	267130	NA	NA	NA	NA	1
2482	Q5SVL6	S(0.005)ET(0.01)S(0.858)S(0.127)NPS(0.125)S(0.875)PEICPNK	3461100	NA	955250	2161800	941310	4	NA	NA	5212000	NA	1	NA	9288600	NA	1548400	4480800	3	NA	NA	NA	4604500	1	NA	NA	NA	NA	0	8327800	NA	NA	NA	1	4225200	NA	1458400	4885500	NA	3	3516500	2455500	2921600	1848200	NA	4
2501	Q5SXY1	KLGS(0.055)S(0.933)PT(0.009)S(0.002)S(0.001)CNPTPTK	NA	NA	3113000	1722100	1219600	3	853480	1204600	NA	695410	3	NA	6193300	NA	896540	2987800	3	NA	NA	NA	NA	0	NA	821150	NA	NA	1	NA	NA	2633400	NA	1	2775100	NA	NA	NA	NA	1	5031000	NA	1831800	NA	NA	2
2510	Q5U3K5	NIS(0.009)LS(0.991)S(1)EEEAEGLAGHPR	1900600	NA	1863400	NA	1442400	3	2979400	NA	1758100	2248200	3	1868400	5614000	1330400	1899200	2449000	5	NA	NA	NA	2253100	1	1528800	NA	NA	3595800	2	6674700	3467900	1876500	2177000	4	1660000	2306500	8147600	4233200	NA	4	NA	2764400	NA	2181200	2397700	3
2536	Q60598	KQT(1)PPAS(1)PS(1)PQPIEDRPPSSPIYEDAAPFK	3277900	NA	NA	2910300	1636300	3	NA	NA	NA	NA	0	NA	2833000	NA	NA	NA	1	NA	NA	NA	2554800	1	33590000	NA	4435600	NA	2	5669800	NA	NA	4238900	2	5367800	NA	2614900	3063500	NA	3	NA	13690000	3702900	9775000	5606700	4
2598	Q60953	VPAPPGS(1)PCR	583810	929750	1535900	NA	NA	3	915170	NA	1980400	NA	2	NA	2111500	NA	1083000	2095400	3	NA	1715000	NA	NA	1	NA	NA	NA	1618300	1	2441400	NA	1777300	1173200	3	884380	NA	1854500	1714800	281520	4	1031600	1640700	NA	437700	NA	3
2599	Q61026	LLQDS(0.144)S(0.555)S(0.301)PVDLAK	508440	NA	NA	662830	1437900	3	NA	NA	1049400	1019600	2	870920	NA	NA	1032800	945600	3	NA	NA	NA	1158700	1	NA	795520	NA	1679300	2	1025000	651210	NA	NA	2	NA	NA	1384700	NA	NA	1	617600	896400	NA	845320	456810	4
2712	Q61548	S(0.44)S(0.558)PAT(0.002)TVT(0.004)S(0.009)PNS(0.923)T(0.063)PAK	1530800	2775900	NA	1448900	NA	3	2122100	1031100	1706000	561840	4	NA	4565500	NA	1383600	1363400	3	NA	NA	NA	2110500	1	1388300	2234800	NA	NA	2	3519000	NA	NA	1782400	2	2756500	2778400	1091800	2664500	NA	4	NA	2280200	1549900	1512800	1112800	4
2716	Q61553	VNAS(0.001)AS(0.019)S(0.98)LK	4635700	4335000	5545300	3385600	NA	4	4470000	685070	NA	NA	2	873830	NA	6337300	NA	NA	2	NA	NA	NA	NA	0	NA	4649800	NA	5769900	2	NA	NA	NA	NA	0	6307100	5369800	NA	NA	NA	2	6169500	5285100	NA	NA	NA	2
2735	Q61699	NIQQDNSEAGTQPQVQTDGQQT(0.001)SQS(0.001)PPS(0.969)PELT(0.016)S(0.006)EES(0.006)K	NA	6815700	11546000	NA	9207100	3	NA	NA	NA	12287000	1	NA	NA	15323000	6507900	NA	2	NA	NA	NA	12253000	1	4898300	NA	NA	NA	1	19440000	16206000	NA	8232900	3	8771900	8553600	14704000	NA	NA	3	NA	11730000	10446000	9274900	NA	3
2761	Q62093	S(1)KS(1)PPKSPEEEGAVSS	2582400	NA	1042100	2668100	1351200	4	2148500	NA	2918800	NA	2	1259200	NA	NA	NA	NA	1	NA	3679300	NA	NA	1	NA	2480400	NA	2493200	2	NA	1536600	NA	NA	1	2704100	1336500	1785800	1898600	1659600	5	NA	NA	NA	1623800	1277000	2
2762	Q62093	S(1)KS(1)PPKSPEEEGAVSS	2582400	NA	1042100	2668100	1351200	4	2148500	NA	2918800	NA	2	1259200	NA	NA	NA	NA	1	NA	3679300	NA	NA	1	NA	2480400	NA	2493200	2	NA	1536600	NA	NA	1	2704100	1336500	1785800	1898600	1659600	5	NA	NA	NA	1623800	1277000	2
2775	Q62172	TPS(0.091)S(0.908)EEISPTK	NA	1600100	1119100	1859400	NA	3	NA	NA	NA	NA	0	NA	NA	NA	1941400	2008700	2	NA	NA	NA	2058300	1	NA	NA	3513800	NA	1	NA	1636000	NA	NA	1	1901200	NA	NA	NA	NA	1	1897800	NA	2528100	NA	1369900	3
2796	Q62261	HDTS(0.001)AS(0.996)T(0.027)QS(0.969)T(0.007)PASSR	NA	2472300	NA	126500	285270	3	132980	NA	NA	NA	1	NA	7110300	NA	63683	NA	2	NA	NA	NA	405370	1	175270	93889	NA	NA	2	NA	NA	NA	NA	0	944490	297710	NA	NA	NA	2	NA	138400	222620	72036	NA	3
2853	Q62433	T(0.001)AS(0.999)GS(0.002)S(0.868)VT(0.075)S(0.057)LEGTR	1226700	NA	1749400	1751000	NA	3	NA	1203300	1442700	683900	3	NA	NA	NA	NA	817710	1	892870	NA	NA	NA	1	829940	NA	NA	NA	1	NA	NA	NA	NA	0	NA	NA	NA	1255600	NA	1	1126800	967130	NA	NA	NA	2
2879	Q64133	VLGSQEALS(1)PVHYEEK	885160	NA	1480500	1018000	NA	3	1104800	2190400	1522100	1410200	4	NA	NA	1874000	NA	NA	1	NA	2024900	NA	NA	1	1080600	1068400	NA	1415800	3	2161200	NA	NA	1395600	2	NA	1315800	NA	1633300	689430	3	1211500	1238100	NA	1247900	NA	3
2884	Q64322	GPT(0.007)S(0.988)PS(0.005)TPR	3373300	8957900	1365800	1955600	79826	5	5213800	NA	NA	NA	1	1834100	NA	1276300	NA	150600	3	NA	893360	NA	NA	1	4242200	4651100	NA	1891000	3	753830	NA	182450	NA	2	5857800	4116000	NA	62325	NA	3	2715900	186870	NA	NA	NA	2
2902	Q65Z40	RT(0.002)ES(0.927)PS(0.069)ES(0.001)CPVK	418630	NA	543350	253370	NA	3	NA	NA	NA	NA	0	NA	NA	NA	NA	NA	0	NA	799150	NA	NA	1	NA	NA	NA	368660	1	476130	NA	NA	NA	1	NA	542350	NA	207500	100280	3	457200	NA	NA	NA	NA	1
2912	Q66T02	S(0.948)LS(0.052)ELCLISVAPGVR	524230	NA	1522900	NA	185070	3	1131300	1223000	3531500	860370	4	253380	NA	NA	2927400	NA	2	160680	NA	NA	NA	1	608380	NA	6275400	NA	2	3879700	916060	3822400	893980	4	NA	NA	3222000	3020800	427740	3	117050	1591800	2799900	NA	1066400	4
2924	Q68EF6	YYGGGGGGGAAGGGS(1)PGDK	1439100	707080	1389500	1151000	817920	5	NA	841280	NA	1253200	2	NA	1242900	2168900	1355500	1634900	4	NA	NA	NA	1710300	1	NA	2928300	1035000	NA	2	1929600	1551700	NA	NA	2	716890	1425200	3726200	2091200	NA	4	1227600	1048200	NA	1722800	2520200	4
2961	Q68FH0	GLYPGS(0.002)S(0.007)KPS(0.987)PIY(0.003)ISSYSSPAR	NA	NA	1875900	908730	1827900	3	1916600	4320700	2354300	NA	3	585160	2056000	NA	1479600	NA	3	NA	NA	NA	3760000	1	NA	342270	NA	NA	1	2673900	NA	NA	1451900	2	3178300	1538700	4100000	2702800	NA	4	1565700	1563400	2090900	1853300	NA	4
2962	Q68FH0	GLYPGS(0.062)S(0.062)KPS(0.853)PIY(0.023)IS(0.013)S(0.013)Y(0.011)S(0.576)S(0.387)PAR	NA	NA	1875900	908730	1827900	3	NA	NA	2354300	NA	1	585160	NA	NA	1479600	NA	2	NA	NA	NA	2025400	1	NA	NA	NA	NA	0	NA	NA	NA	NA	0	NA	NA	NA	NA	NA	0	NA	NA	2090900	1853300	NA	2
3000	Q69ZH9	HYS(1)QDCSSIK	2608200	NA	1907500	1867600	NA	3	1116500	NA	3648500	NA	2	100240	NA	471050	NA	NA	2	NA	5540600	NA	NA	1	583610	1272400	NA	241430	3	6781000	NA	NA	NA	1	2663200	4989800	211410	424690	NA	4	2548800	3541300	NA	NA	NA	2
3061	Q6DID3	EPVQTAQS(1)PAPVEK	4447900	3822200	NA	NA	4408500	3	5372000	4915700	7812100	NA	3	NA	8309000	NA	3716200	4898200	3	NA	8839000	NA	NA	1	NA	6927700	NA	6443900	2	NA	10072000	7030500	5492400	3	NA	NA	6917600	6896400	NA	2	5106100	6177000	5413700	4896700	3432600	5
3102	Q6NZJ6	AAS(0.999)LT(0.001)EDR	15822000	6277100	NA	8317500	NA	3	10879000	NA	NA	190410	2	NA	15914000	16052000	NA	NA	2	NA	9350800	NA	NA	1	NA	10117000	NA	7588900	2	17793000	NA	NA	NA	1	16124000	14013000	NA	NA	NA	2	9573000	16934000	NA	NA	NA	2
3142	Q6P9K8	PAS(0.21)S(0.736)PPS(0.026)QS(0.012)AS(0.016)PVKPPS(0.991)PGT(0.008)PALHVPAKPPR	15449000	5805800	29269000	16042000	NA	4	NA	14367000	NA	11908000	2	NA	6277300	NA	NA	22934000	2	NA	32461000	NA	NA	1	NA	NA	NA	NA	0	3915600	NA	NA	NA	1	3924900	17790000	NA	NA	9673800	3	21705000	NA	NA	19096000	NA	2
3162	Q6P9R1	RVS(0.977)GS(0.023)ATPNSEAPR	354920	NA	370060	260410	NA	3	NA	NA	NA	NA	0	125860	NA	331620	NA	NA	2	259430	NA	NA	NA	1	306910	407910	NA	289280	3	245700	NA	NA	NA	1	427730	341190	NA	NA	NA	2	341290	279900	NA	NA	NA	2
3178	Q6PAM0	IMVGS(0.965)T(0.035)DDPSVFSLPDSK	1772900	NA	NA	677370	850930	3	1800500	1446500	2591800	1479400	4	1652900	2685900	1878900	NA	NA	3	2157700	NA	NA	NA	1	3715300	NA	4708700	2837900	3	5169700	1332300	2123300	NA	3	3096100	NA	4243000	4245200	2334200	4	NA	2522300	4233000	2203600	2116900	4
3247	Q6PFD5	S(0.001)HS(0.999)LEAPGK	858530	1677100	NA	807160	NA	3	253470	NA	NA	NA	1	535050	6969900	NA	68681	NA	3	NA	NA	NA	NA	0	NA	NA	NA	369930	1	NA	NA	NA	100860	1	2146300	NA	NA	NA	NA	1	NA	NA	NA	NA	NA	0
3316	Q6ZPJ0	SPVQS(0.003)AES(0.186)S(0.758)PT(0.04)AS(0.013)K	483760	NA	1016900	526320	NA	3	NA	526700	1148900	NA	2	NA	NA	NA	NA	265610	1	NA	NA	NA	165400	1	NA	696900	NA	NA	1	419450	NA	NA	NA	1	NA	NA	NA	NA	NA	0	NA	NA	NA	183180	NA	1
3320	Q6ZPJ3	KEEKPEVQS(1)PVK	24774000	8727800	39439000	26048000	181370	5	36584000	42664000	50764000	659850	4	5575300	31688000	52389000	768180	417680	5	NA	NA	NA	295640	1	20440000	31258000	12713000	34576000	4	50713000	45495000	4908500	NA	3	25544000	38111000	28784000	NA	6548000	4	28032000	33864000	1220400	NA	NA	3
3331	Q6ZQ18	SPS(1)PLQAPEK	NA	1804200	1220900	1298400	NA	3	NA	NA	1719200	921450	2	NA	2683400	1562800	1308600	1309100	4	NA	NA	NA	1479500	1	NA	NA	NA	1092500	1	NA	1164600	NA	NA	1	1342500	1696900	NA	NA	NA	2	1784800	1298100	3368600	NA	NA	3
3388	Q7TN29	DLDLLAS(0.002)VPS(0.076)PS(0.025)S(0.894)VS(0.004)R	2097800	NA	1192200	NA	452300	3	334500	2844700	NA	NA	2	2050900	NA	1545800	NA	NA	2	NA	NA	2274100	NA	1	5126100	NA	NA	NA	1	NA	NA	NA	NA	0	NA	NA	3223100	NA	3504500	2	NA	NA	4997700	1489300	NA	2
3409	Q7TQD2	APVIS(0.985)GVT(0.015)K	673680	NA	NA	1292000	744330	3	NA	1582200	NA	NA	1	707300	NA	1423100	NA	NA	2	NA	NA	NA	1199700	1	NA	NA	NA	NA	0	NA	1435600	NA	NA	1	NA	NA	NA	NA	NA	0	503800	NA	1987200	NA	NA	2
3418	Q7TQF7	T(0.272)PS(0.728)PPEEPS(0.977)PLPS(0.697)PT(0.308)AS(0.017)PNHTLAPASPAPVRPR	142060000	NA	NA	13826000	153910000	3	NA	NA	NA	NA	0	72389000	2573500	NA	NA	141590000	3	NA	11050000	NA	NA	1	NA	NA	28880000	NA	1	NA	NA	7007000	NA	1	NA	NA	NA	NA	NA	0	NA	NA	158180000	NA	NA	1
3437	Q7TSC1	LISGPLS(1)PMSR	1767300	NA	1029000	2061800	NA	3	NA	NA	1403200	NA	1	NA	NA	NA	2361300	NA	1	NA	NA	NA	NA	0	NA	1243800	1928900	1212100	3	NA	NA	NA	NA	0	1956200	NA	905500	1165600	NA	3	1523200	NA	NA	NA	NA	1
3441	Q7TSF4	EGTDQQDPIGS(1)PVTPAR	1010400	NA	927180	992880	NA	3	NA	NA	NA	NA	0	NA	NA	NA	NA	972590	1	NA	NA	NA	NA	0	NA	NA	NA	NA	0	1741700	NA	NA	NA	1	NA	NA	NA	1232400	674510	2	870880	1319400	NA	NA	NA	2
3464	Q80T41	T(0.141)S(0.141)T(0.141)S(0.563)VT(0.014)S(0.001)VNQASTSR	1269600	NA	1291700	1854700	NA	3	NA	1506100	2434700	NA	2	543220	3193500	NA	1164900	1130900	4	NA	NA	NA	1870100	1	553030	1814300	NA	NA	2	2183200	NA	NA	NA	1	1604100	2620500	2198900	2872500	NA	4	2021900	2022900	NA	NA	NA	2
3527	Q80TY0	RT(0.001)VS(0.999)DNS(0.998)LS(0.001)SSK	7606500	4573600	NA	7445300	NA	3	5863900	NA	9761500	54235	3	4559400	17593000	NA	2376100	NA	3	NA	14279000	NA	NA	1	NA	7950700	NA	NA	1	NA	NA	3454000	246020	2	NA	NA	NA	6472400	3311900	2	7139200	NA	NA	802100	NA	2
3557	Q80U28	LAS(0.998)DS(0.002)DAESDSR	1650400	485070	1848400	666920	NA	4	NA	NA	1249100	NA	1	NA	NA	NA	150640	NA	1	761080	NA	NA	NA	1	NA	NA	NA	NA	0	2561000	1907700	NA	NA	2	NA	306760	569830	NA	716370	3	1811500	1211500	265120	NA	NA	3
3558	Q80U28	LAS(0.001)DS(0.999)DAESDSR	NA	422130	300380	501390	NA	3	NA	784820	NA	NA	1	NA	NA	784540	NA	NA	1	NA	NA	1038200	NA	1	NA	517100	649000	NA	2	1098200	NA	613300	NA	2	698990	879340	NA	NA	NA	2	692040	374490	NA	NA	NA	2
3572	Q80U35	RPSMDSEALGSTS(0.999)PDR	894580	NA	NA	881670	821350	3	1325500	NA	NA	614440	2	721020	NA	1762900	NA	749830	3	NA	NA	NA	NA	0	1216700	NA	NA	NA	1	1332000	NA	NA	889420	2	NA	NA	1123500	1415000	1122500	3	NA	900200	NA	962860	NA	2
3624	Q80VC9	RSPGPGPSPT(0.006)PRS(0.994)PK	718290	NA	254770	1017200	NA	3	2439800	NA	NA	NA	1	501210	NA	NA	NA	NA	1	NA	251060	NA	NA	1	NA	989990	NA	474100	2	312150	NA	69790	NA	2	787780	1482100	NA	NA	NA	2	1059400	NA	NA	NA	NA	1
3664	Q80X80	VDGKLDS(0.508)PS(0.508)RS(0.976)PS(0.009)K	2580800	1442100	1697700	2587900	NA	4	5828700	1786600	NA	NA	2	1692000	5567300	3650100	NA	NA	3	NA	NA	1245400	NA	1	4532200	3877800	NA	2976400	3	13535000	NA	NA	NA	1	NA	6964300	506080	1141600	216780	4	3223700	4826000	NA	NA	1704800	3
3677	Q80XA6	ASS(1)LDLNK	NA	1296700	1796700	NA	3694100	3	2412400	1530800	2629100	1965300	4	859970	NA	2680900	NA	NA	2	2323500	NA	NA	NA	1	NA	NA	NA	NA	0	NA	2202200	NA	1931500	2	2953400	NA	NA	3343600	2791600	3	2510300	NA	5358900	3014100	NA	3
3688	Q80XP9	EGETTVNTET(0.006)S(0.006)S(0.987)PK	NA	1202900	1899400	1507200	NA	3	NA	NA	NA	NA	0	NA	NA	NA	NA	NA	0	NA	NA	2386000	NA	1	NA	1459600	NA	NA	1	NA	NA	NA	1292800	1	1890100	NA	NA	NA	753020	2	NA	NA	NA	NA	NA	0
3716	Q80Y56	DS(0.006)LS(0.169)T(0.071)HT(0.333)S(0.419)PS(0.003)QS(1)PNSVHGSR	4413800	NA	3855600	2949300	2935800	4	6087800	5484800	NA	NA	2	1807200	NA	NA	4859800	NA	2	NA	15403000	NA	NA	1	2226000	6267600	NA	4142100	3	NA	NA	7222000	4452000	2	5625900	NA	NA	5436200	NA	2	5174100	2697100	NA	NA	2973000	3
3729	Q80YA9	S(0.846)NS(0.154)PAHYSLLPSLQMDALR	783790	NA	3700100	415160	NA	3	1627900	NA	NA	NA	1	884960	NA	NA	5443000	5452700	3	713380	NA	NA	NA	1	NA	NA	21278000	NA	1	16102000	NA	941480	NA	2	1733500	NA	4980100	NA	NA	2	NA	NA	6708200	NA	NA	1
3741	Q80YN3	DS(0.003)S(0.001)CQT(0.002)S(0.006)NS(0.489)VEKT(0.5)PS(0.987)PPEPEPAGT(0.012)AQK	3646100	7083700	3651200	3713700	NA	4	5514100	NA	8026100	NA	2	NA	10459000	NA	NA	NA	1	NA	7946900	NA	NA	1	NA	5134500	NA	NA	1	5145300	NA	NA	NA	1	4786400	NA	933980	NA	NA	2	6424800	4285800	NA	NA	NA	2
3746	Q80YV2	S(0.846)MGT(0.64)GDS(0.51)AGVEVPS(0.029)S(0.969)PLRRT(0.006)K	1475000	NA	2032900	NA	2270600	3	3425200	1977700	NA	1336600	3	1055800	NA	2231100	NA	NA	2	NA	NA	NA	2651800	1	NA	1177900	1840500	1494800	3	2226100	NA	NA	1559400	2	NA	NA	NA	NA	NA	0	1611400	NA	NA	NA	NA	1
3802	Q812A2	S(0.108)S(0.108)S(0.731)S(0.027)S(0.008)S(0.013)S(0.003)GVGS(0.001)PAVTPTEK	1809800	3422500	NA	1566100	NA	3	NA	3673200	NA	NA	1	NA	NA	NA	NA	430170	1	NA	NA	NA	1689700	1	1606900	NA	1316700	NA	2	NA	NA	NA	NA	0	1657800	NA	6324700	NA	NA	2	1154500	NA	NA	NA	NA	1
3818	Q8BG05	S(0.033)S(0.033)GS(0.934)PYGGGYGSGGGSGGYGSR	4997500	6585900	13946000	NA	NA	3	NA	NA	NA	481560	1	1249900	NA	NA	3160600	7673300	3	NA	NA	NA	13025000	1	NA	NA	NA	NA	0	13963000	435500	NA	13700000	3	NA	12181000	19850000	10579000	NA	3	14226000	8148100	NA	NA	NA	2
3837	Q8BGD9	SLENETLNKEEDCHS(0.001)PT(0.07)S(0.928)KPPKPDQPLK	NA	4290200	35372000	20955000	NA	3	NA	12007000	NA	NA	1	669460	12868000	NA	6517400	NA	3	NA	NA	27635000	NA	1	3312700	NA	63206000	NA	2	NA	14622000	NA	NA	1	NA	NA	NA	NA	NA	0	NA	NA	NA	NA	NA	0
3841	Q8BGD9	S(0.09)QS(0.914)S(0.996)DTEQPSPTSGGGK	7376900	7373500	3635800	3602500	44071	5	4127800	470340	847870	NA	3	NA	9981400	NA	60120	101910	3	NA	6471100	NA	NA	1	2315400	3372300	130990	NA	3	4592600	294370	120690	NA	3	5666300	3358500	439690	424740	81555	5	6314400	82828	NA	196480	NA	3
3874	Q8BH66	SSDWS(0.994)S(0.005)EEEEPVRK	5332400	NA	1865200	5301200	5542900	4	4965100	3211700	7942300	3974700	4	4271200	NA	8670100	4053500	5956400	4	NA	NA	2563100	NA	1	3099600	1386100	8264200	4477600	4	6744500	5521500	NA	4336800	3	1762400	NA	8300000	3707900	NA	3	NA	2817000	4948100	4163400	4428300	4
3895	Q8BIE6	SVDIS(0.949)PT(0.05)R	4312600	2660200	3216500	4035200	NA	4	NA	NA	NA	NA	0	3521500	NA	5403300	4612300	469070	4	NA	NA	5948900	NA	1	NA	NA	5204400	3840200	2	NA	5958300	4537200	3706100	3	4703000	530010	NA	NA	NA	2	4298800	5048700	NA	NA	NA	2
3909	Q8BJ42	IIES(1)PERK	3029900	NA	313920	607730	444820	4	1618000	NA	NA	155750	2	NA	18090000	NA	149740	NA	2	NA	NA	NA	NA	0	1180400	3741600	110610	203370	4	NA	NA	NA	362710	1	NA	NA	NA	176390	NA	1	571990	NA	193900	NA	NA	2
3992	Q8BPN8	LDHELS(0.02)LDRES(0.956)EAGT(0.01)GS(0.01)S(0.01)EHEDGEREGS(0.994)PR	6508300	NA	10702000	NA	6880200	3	NA	NA	NA	NA	0	10072000	NA	NA	NA	NA	1	NA	NA	11593000	NA	1	14712000	NA	NA	NA	1	NA	21225000	NA	NA	1	NA	NA	NA	NA	5359500	1	NA	NA	NA	11520000	18479000	2
4006	Q8BPN8	VS(1)VDS(1)NLFVYSK	797770	NA	849580	572010	NA	3	NA	1461300	3628000	NA	2	497680	3285800	244390	3430800	2259000	5	NA	NA	NA	2924500	1	880390	212530	3323400	NA	3	3812700	566550	3262800	1310600	4	2523600	401220	2869100	2961300	NA	4	615550	985780	3934000	435490	897370	5
4069	Q8BTI8	HSLS(0.875)GS(0.03)S(0.095)PGMK	1104900	NA	1754900	1367700	NA	3	1901100	NA	NA	NA	1	NA	NA	NA	NA	NA	0	NA	NA	NA	NA	0	NA	1174600	NA	NA	1	NA	NA	NA	NA	0	NA	NA	NA	NA	NA	0	NA	NA	NA	NA	NA	0
4085	Q8BTI8	S(0.186)GS(0.74)S(0.073)QELDGKPSASPQER	4143000	NA	3584700	2693500	4009100	4	3151900	2947300	NA	NA	2	NA	NA	596810	1743400	3404000	3	NA	5406300	NA	NA	1	NA	2366800	3587300	NA	2	NA	NA	3354300	3067700	2	3204100	2902800	NA	3235900	NA	3	4104300	1939700	2939600	2048800	NA	4
4091	Q8BTI8	S(0.886)RT(0.106)PPS(0.008)APSQSR	2178200	NA	1125200	2239400	NA	3	3809900	NA	NA	NA	1	NA	NA	NA	NA	NA	0	NA	2288000	NA	NA	1	NA	2146700	NA	NA	1	1146200	NA	NA	NA	1	2932700	2299400	NA	47616	NA	3	2548100	107390	NA	NA	NA	2
4093	Q8BTI8	S(0.997)S(0.004)RS(0.032)S(0.968)PELTR	3913200	NA	1407100	2456800	NA	3	NA	470480	480130	NA	2	2092600	NA	3023600	NA	NA	2	582560	NA	NA	NA	1	1939000	2650000	NA	2052000	3	3900500	NA	NA	NA	1	3491800	1515000	NA	NA	NA	2	2290000	1542700	NA	NA	186300	3
4097	Q8BTI8	S(0.01)S(0.013)S(0.977)PVTELT(0.009)ARS(0.991)PVK	4969700	3401200	NA	5572300	NA	3	8824700	NA	6715200	4187500	3	3297200	5309400	5341600	6269200	5769800	5	NA	NA	NA	NA	0	NA	NA	NA	NA	0	NA	NA	NA	NA	0	6810200	4838900	7110000	6089100	NA	4	6203100	5057000	7824600	5921300	4260100	5
4129	Q8BWS5	S(0.999)VS(0.001)T(0.011)S(0.988)PS(0.001)ILPAYLK	473620	NA	655590	NA	151700	3	NA	NA	1841400	578060	2	885350	NA	265930	NA	NA	2	NA	NA	241060	NA	1	740570	NA	NA	971650	2	2013500	NA	998640	NA	2	NA	NA	NA	1852900	379540	2	NA	424550	NA	288620	NA	2
4137	Q8BXQ8	SLS(1)VPVDLSR	894980	NA	858060	909610	NA	3	NA	1136900	NA	NA	1	NA	NA	1149100	1443600	1226900	3	NA	NA	NA	1478600	1	NA	487280	NA	918310	2	2221200	974970	NA	NA	2	NA	993570	801190	1134600	NA	3	NA	1106900	1660100	1510900	1041200	4
4225	Q8C1D8	AAVLS(0.006)DS(0.994)EDDAGNASAK	2012000	NA	NA	2574000	2106300	3	NA	NA	4328700	3213900	2	714980	2890400	NA	NA	NA	2	3497900	NA	NA	NA	1	5185200	2623500	1571300	3698100	4	4114300	NA	NA	NA	1	3475200	NA	577170	NA	1973900	3	565470	2347900	NA	3816200	NA	3
4226	Q8C1D8	GLHS(0.983)S(0.571)DS(0.446)EEEEPK	545770	568810	323460	552510	NA	4	NA	NA	61237	NA	1	496210	613710	880570	NA	NA	3	NA	853750	NA	NA	1	NA	NA	NA	819160	1	620980	NA	NA	NA	1	794010	527750	NA	NA	NA	2	NA	465960	NA	NA	NA	1
4227	Q8C1D8	GLHSSDS(1)EEEEPK	804930	NA	612510	721870	NA	3	1197900	NA	NA	NA	1	804940	NA	655550	NA	NA	2	NA	1012600	NA	NA	1	1016800	1000700	NA	1000700	3	459970	NA	NA	NA	1	1011400	977130	NA	NA	NA	2	681760	284280	NA	NA	NA	2
4234	Q8C3J5	KLMTVLKT(0.45)Y(0.55)LDT(1)S(1)S(1)R	1014700	NA	833070	1294800	NA	3	3177600	1821300	1056700	625870	4	NA	NA	NA	NA	NA	0	NA	1293700	NA	NA	1	1944900	NA	NA	1191500	2	NA	NA	NA	NA	0	1378900	NA	NA	NA	1076700	2	900390	NA	NA	1283800	1515800	3
4235	Q8C3J5	KLMTVLKT(0.45)Y(0.55)LDT(1)S(1)S(1)R	1014700	NA	833070	1294800	NA	3	3177600	1821300	1056700	625870	4	NA	NA	NA	NA	NA	0	NA	1293700	NA	NA	1	1944900	NA	NA	1191500	2	NA	NA	NA	NA	0	1378900	NA	NA	NA	1076700	2	900390	NA	NA	1283800	1515800	3
4268	Q8C7M3	RAS(0.994)GS(0.006)GVSDYDYLDLDK	1144300	NA	1291100	NA	1115700	3	2202800	1909400	1522900	1042900	4	1352600	NA	2074700	3571500	2334400	4	NA	5042800	NA	NA	1	2131900	NA	3874700	2352400	3	2860900	NA	2626500	1401900	3	2058400	1184700	3106800	2132800	1965300	5	428020	1493900	2853200	2165100	NA	4
4282	Q8C8R3	DSLES(0.035)S(0.965)PVEPK	NA	3277600	NA	7507800	4344400	3	NA	4689100	NA	NA	1	NA	5633300	NA	6355500	NA	2	NA	NA	7068200	NA	1	NA	7078100	NA	NA	1	NA	NA	5052600	NA	1	NA	NA	NA	NA	NA	0	6805500	NA	NA	NA	6079500	2
4321	Q8C8R3	S(0.024)KS(0.976)ESDASSLDAK	22342000	9401500	623210	NA	NA	3	NA	220510	NA	323970	2	NA	NA	462350	255470	1037300	3	NA	NA	NA	NA	0	NA	NA	241080	NA	1	NA	245020	NA	NA	1	14467000	7312600	130000	NA	540890	4	NA	NA	220240	436410	182830	3
4703	Q8QZS3	AHS(1)PAEGASSESSSPGPK	228630	NA	79101	226800	NA	3	380540	NA	NA	NA	1	123250	755170	141980	NA	NA	3	NA	195740	NA	NA	1	279050	209400	NA	314300	3	127960	NA	NA	NA	1	303350	291950	NA	NA	NA	2	183460	NA	NA	NA	NA	1
4734	Q8R0S4	HSNHSTENS(1)PIER	415380	NA	NA	57027	38980	3	NA	NA	NA	NA	0	107710	NA	NA	NA	NA	1	NA	NA	NA	NA	0	NA	NA	NA	133650	1	NA	NA	NA	NA	0	106960	NA	NA	NA	NA	1	118130	NA	NA	NA	NA	1
4855	Q8VD33	S(0.001)RS(0.988)FS(0.001)S(0.001)S(0.008)ADEHS	2652000	NA	723980	4430900	NA	3	3141900	NA	274960	NA	2	1281100	NA	1286000	NA	56907	3	NA	2018600	NA	NA	1	3564200	2671200	376960	1288800	4	4679500	NA	NA	NA	1	3351200	5530800	NA	NA	NA	2	2485000	1229300	500900	NA	NA	3
4857	Q8VD33	SFS(0.105)S(0.79)S(0.105)ADEHS	1140400	NA	221020	1033200	NA	3	713930	NA	NA	NA	1	608490	NA	346420	NA	NA	2	NA	394380	NA	NA	1	946480	416140	NA	463980	3	863260	NA	NA	NA	1	1369300	1140500	NA	NA	NA	2	1043700	NA	NA	NA	NA	1
4866	Q8VD37	LPPGKPGVGDVS(0.956)RPFS(0.051)PPIHS(0.363)S(0.521)S(0.109)PPPIAPLAR	4363900	NA	6926800	5326100	6727000	4	NA	NA	NA	NA	0	4772500	NA	NA	8499800	6304900	3	NA	NA	NA	NA	0	8547900	NA	17075000	13287000	3	NA	9865800	NA	NA	1	NA	NA	5824900	NA	2526000	2	1152700	NA	8493700	NA	6609400	3
[truncated: 80 more rows]
