# Supplementary material for: Re-establishment of the epigenetic state and rescue of kinome deregulation in Ts65Dn mice upon treatment with green tea extract and environmental enrichment
Source: Sci Rep. 2020 Sep 29;10:16023. doi: 10.1038/s41598-020-72625-z (PMC7524756; doi:10.1038/s41598-020-72625-z)
Supplement: Supplementary file 16 — Supplementary Table 14. [file 41598_2020_72625_MOESM16_ESM.xlsx]

## Sheet: myresults_P_WT_NT-WT_EGCGEE
Protein	Label	log2FC	SE	Tvalue	DF	pvalue	adj.pvalue
A1A535_ADS(0.191)S(0.854)RRKT(0.974)S(0.992)T(0.99)EVSIPEK	WT_NT-WT_EGCGEE	-0.376523	0.38541	-0.976942	5	0.373465	0.960488
A1A535_ADS(0.984)S(0.986)RRKT(0.939)S(0.588)T(0.496)EVS(0.008)IPEK	WT_NT-WT_EGCGEE	-0.376523	0.38541	-0.976942	5	0.373465	0.960488
A2A5R2_PMQSKPQS(1)PVIQATAGS(1)PK	WT_NT-WT_EGCGEE	0.523696	0.451352	1.16028	8	0.279386	0.960488
A2A5R2_PQS(1)PVIQAT(0.849)AGS(0.151)PK	WT_NT-WT_EGCGEE	0.00158276	0.753476	0.00210061	6	0.998392	0.999738
A2A690_EYPS(1)PPPSPLR	WT_NT-WT_EGCGEE	-0.00989565	0.225948	-0.0437961	6	0.966488	0.990638
A2A690_PSQGLPVIQS(1)PPSSPAHR	WT_NT-WT_EGCGEE	-0.0410169	0.444875	-0.0921988	7	0.929123	0.987452
A2A699_RDS(0.996)LT(0.003)S(0.001)PEDELGAEVGDEAGDKK	WT_NT-WT_EGCGEE	-0.431279	0.2084	-2.06948	6	0.0839481	0.957281
A2A699_S(1)VEGPGGLEPSLDEYRR	WT_NT-WT_EGCGEE	-0.548311	0.526926	-1.04058	5	0.345746	0.960488
A2AAE1_ALETIPIT(1)PIER	WT_NT-WT_EGCGEE	-0.315108	0.183445	-1.71773	6	0.136653	0.960488
A2AAE1_SDENVLDS(1)PK	WT_NT-WT_EGCGEE	0.0263485	0.221112	0.119164	7	0.908494	0.985693
A2AG50_S(0.278)NS(0.716)LDDS(0.004)T(0.002)EDVQSMDVSPVSK	WT_NT-WT_EGCGEE	-0.306261	0.256796	-1.19262	4	0.298927	0.960488
A2AG50_VATS(0.001)AAS(0.99)GGHGS(0.008)PLRR	WT_NT-WT_EGCGEE	0.833029	2.19527	0.379466	6	0.717409	0.974342
A2AHC3_APVHFVEPLS(1)PTGVPGHR	WT_NT-WT_EGCGEE	-0.00737373	0.358641	-0.0205602	4	0.984581	0.993473
A2AHC3_S(0.999)PS(0.001)DPGGELPEK	WT_NT-WT_EGCGEE	0.0216254	0.288633	0.0749237	5	0.943181	0.987452
A2AIV2_SFLSEPS(0.186)S(0.814)PGR	WT_NT-WT_EGCGEE	0.354653	0.413705	0.857262	5	0.430463	0.961172
A2AIV2_SFLSEPS(0.784)S(0.216)PGR	WT_NT-WT_EGCGEE	0.354653	0.413705	0.857262	5	0.430463	0.961172
A2AJA9_ASQGLATAPAS(1)PPVLQR	WT_NT-WT_EGCGEE	0.300043	0.131606	2.27986	8	0.0520826	0.858516
A2AJA9_DT(0.032)RGS(0.984)S(0.984)PEGRRPPVVVNLS(1)T(1)S(1)PR	WT_NT-WT_EGCGEE	0.194946	0.393989	0.4948	5	0.641714	0.972865
A2AJA9_PYLSEEPPRPS(1)PR	WT_NT-WT_EGCGEE	-0.57559	1.1917	-0.482998	4	0.654343	0.972865
A2AJA9_VALAAGS(0.999)PT(0.001)RPPPAR	WT_NT-WT_EGCGEE	-0.308328	0.484738	-0.636071	8	0.542495	0.966877
A2AJI0_RSS(1)QPS(0.379)PT(0.564)T(0.057)VPASDSPPAK	WT_NT-WT_EGCGEE	0.625312	0.299447	2.08822	5	0.0911052	0.957281
A2ALS5_RS(0.003)S(0.997)AIGIENIQEVQEK	WT_NT-WT_EGCGEE	-0.224913	0.534749	-0.420595	5	0.691516	0.972865
A2AN08_AAPPPPPPPPPLES(0.275)S(0.725)PR	WT_NT-WT_EGCGEE	-0.233624	0.223392	-1.04581	5	0.343551	0.960488
A2AN08_ELAS(1)PVSPELR	WT_NT-WT_EGCGEE	0.357666	0.236792	1.51046	7	0.174674	0.960488
A2AP18_GT(0.004)KPGS(0.956)LDS(0.04)HAAGQPLPR	WT_NT-WT_EGCGEE	0.629726	1.02344	0.615303	4	0.571637	0.966877
A2AP18_KVAS(0.02)VEEGDET(0.98)LDSPGSQSR	WT_NT-WT_EGCGEE	-0.563717	0.379321	-1.48612	5	0.19739	0.960488
A2AP18_VAS(1)VEEGDETLDSPGSQSR	WT_NT-WT_EGCGEE	-0.382927	0.224648	-1.70456	7	0.13205	0.960488
A2AQ25_IGGKS(1)PPPPPPPPRR	WT_NT-WT_EGCGEE	-0.520639	0.312823	-1.66432	7	0.139994	0.960488
A2AQ25_LELSEDS(1)PNSEQELDK	WT_NT-WT_EGCGEE	0.233844	0.288419	0.810779	6	0.44845	0.961172
A2AQ25_PSIAST(0.001)PLS(0.999)PQAGR	WT_NT-WT_EGCGEE	0.152585	0.317641	0.480368	6	0.647978	0.972865
A2BH40_SHHAPMS(0.999)PGSSGGGGQPLAR	WT_NT-WT_EGCGEE	0.436319	0.44938	0.970936	4	0.386561	0.960488
A2RSJ4_NLGS(0.999)PPKS(0.95)PT(0.051)HASPQHTQTEK	WT_NT-WT_EGCGEE	-0.247933	0.0935496	-2.65029	4	0.0569648	0.891192
A2RSJ4_NLGS(1)PPKS(0.491)PT(0.491)HAS(0.017)PQHTQTEK	WT_NT-WT_EGCGEE	-0.163835	0.124684	-1.314	7	0.230268	0.960488
A2RSJ4_SMS(1)VDLSHAPLK	WT_NT-WT_EGCGEE	0.885941	0.7267	1.21913	5	0.277166	0.960488
A6H619_EVS(1)PAPATQGESR	WT_NT-WT_EGCGEE	0.573965	0.45169	1.27071	6	0.250877	0.960488
B1AY13_VSDQNS(1)PVLPK	WT_NT-WT_EGCGEE	-0.122097	0.48037	-0.254173	8	0.805773	0.980598
B1AZA5_GGPAEAPS(1)PR	WT_NT-WT_EGCGEE	-0.158196	0.293763	-0.538516	8	0.604877	0.967876
B1AZA5_GGPAEAPS(1)PRGS(1)PRPESR	WT_NT-WT_EGCGEE	-0.0581659	0.166798	-0.348722	7	0.737552	0.974342
B1AZP2_ANSWQLVET(1)PEK	WT_NT-WT_EGCGEE	-0.169713	0.270418	-0.627595	4	0.564315	0.966877
B1AZP2_RS(1)LDRLDS(1)VDMLLPSK	WT_NT-WT_EGCGEE	-0.89229	0.511254	-1.7453	5	0.141376	0.960488
B2RQC6_IHRAS(1)DPGLPAEEPK	WT_NT-WT_EGCGEE	-0.615231	0.205155	-2.99885	4	0.0399872	0.855151
B2RUJ5_APT(1)PGGGHPDS(1)PGLPAPAGQQQR	WT_NT-WT_EGCGEE	0.289847	0.599044	0.48385	7	0.643262	0.972865
B2RY56_LGASNS(1)PGQPNSVK	WT_NT-WT_EGCGEE	0.707053	1.27245	0.555665	4	0.608052	0.968257
B9EKI3_SVSEINS(1)DDELPGK	WT_NT-WT_EGCGEE	-0.18363	0.40731	-0.450837	4	0.675465	0.972865
D3YVE8_REDYQEILDS(1)PIK	WT_NT-WT_EGCGEE	-0.502344	0.501581	-1.00152	6	0.355239	0.960488
D3YVF0_ASLLESSAAGS(1)PR	WT_NT-WT_EGCGEE	-0.254373	0.367641	-0.691906	8	0.508576	0.96226
D3YVF0_GPVAAS(1)PQK	WT_NT-WT_EGCGEE	1.99152	2.49274	0.798928	4	0.469082	0.961172
D3YVF0_SSAIQMGT(1)PELEK	WT_NT-WT_EGCGEE	0.453911	0.65563	0.692328	6	0.514618	0.962983
D3YXK2_APTAALS(1)PEPQDSK	WT_NT-WT_EGCGEE	0.0912781	0.142813	0.639143	8	0.540594	0.966877
D3YZP9_LDQPVS(1)APPS(1)PR	WT_NT-WT_EGCGEE	-0.37377	0.215643	-1.73328	8	0.121277	0.960488
D3YZU1_NHREQDVVPFQES(1)PK	WT_NT-WT_EGCGEE	-0.084594	0.265037	-0.319178	7	0.758905	0.974342
D3YZU1_S(1)IDEGMFSAEPYLR	WT_NT-WT_EGCGEE	-1.57714	0.425809	-3.70387	7	0.00761608	0.855151
D3Z0R2_FVALLS(0.001)LQDT(0.999)EMQR	WT_NT-WT_EGCGEE	-0.594962	1.18728	-0.501115	5	0.637568	0.972865
E9PUL5_AS(1)PSPS(0.782)PS(0.218)EAR	WT_NT-WT_EGCGEE	-1.07087	1.28944	-0.830496	8	0.430344	0.961172
E9PUL5_ASPSPS(0.973)PS(0.026)EAR	WT_NT-WT_EGCGEE	0.126608	0.695125	0.182137	8	0.860006	0.980598
E9PUL5_HPS(0.5)S(0.5)QLAGPGVEGGEGTQK	WT_NT-WT_EGCGEE	-0.19328	0.605404	-0.319259	4	0.765508	0.974342
E9PUL5_HPS(0.789)S(0.211)QLAGPGVEGGEGTQKPR	WT_NT-WT_EGCGEE	-0.19328	0.605404	-0.319259	4	0.765508	0.974342
E9Q1P8_RKPS(1)PEPEGEVGPPK	WT_NT-WT_EGCGEE	0.0456635	0.291876	0.156448	5	0.8818	0.980598
E9Q401_EAAVPEEEGGT(1)PEK	WT_NT-WT_EGCGEE	0.0154122	0.387983	0.0397238	6	0.969602	0.991514
E9Q401_IAEDPS(0.004)RDGPS(0.986)PT(0.002)S(0.008)GSSK	WT_NT-WT_EGCGEE	-0.10372	0.249607	-0.415536	6	0.692201	0.972865
E9Q5K9_GIS(1)PIVFDR	WT_NT-WT_EGCGEE	-0.219123	0.661601	-0.331202	8	0.749001	0.974342
F6SEU4_EGS(0.001)IGGS(0.998)GGS(0.998)GGGGGGGLKPS(0.002)IT(0.001)K	WT_NT-WT_EGCGEE	0.625357	0.466621	1.34018	5	0.23786	0.960488
F6SEU4_EGS(1)IGGSGGSGGGGGGGLK	WT_NT-WT_EGCGEE	-0.0218851	0.427681	-0.0511716	6	0.96085	0.987452
F6SEU4_EYEEEIHS(1)LK	WT_NT-WT_EGCGEE	0.920075	0.572357	1.60752	7	0.151976	0.960488
F6SEU4_TVS(1)VPVEGR	WT_NT-WT_EGCGEE	-0.152113	0.597692	-0.2545	6	0.807607	0.980598
F8VPU2_ACT(0.001)LELGPHQS(0.999)PALPKS(0.981)PPGS(0.019)K	WT_NT-WT_EGCGEE	-0.1536	0.171037	-0.898052	4	0.419928	0.961172
F8VPU2_ACTLELGPHQS(1)PALPK	WT_NT-WT_EGCGEE	0.380717	0.363871	1.0463	7	0.330202	0.960488
F8VPU2_LGAPENSGIS(0.018)T(0.982)LER	WT_NT-WT_EGCGEE	0.183439	0.400589	0.457924	7	0.660883	0.972865
G5E829_AQDGAAMEMQPLKS(1)EEGGDGDEK	WT_NT-WT_EGCGEE	-0.05864	0.600478	-0.0976555	5	0.926	0.987452
G5E829_RNS(0.998)S(0.001)PPPS(0.001)PNK	WT_NT-WT_EGCGEE	-0.617423	1.42607	-0.432953	7	0.678075	0.972865
G5E829_SATSSSPGS(1)PLHSLETSL	WT_NT-WT_EGCGEE	-0.865808	0.418955	-2.06659	8	0.072613	0.957281
G5E829_SATSSSPGSPLHSLET(0.005)S(0.995)L	WT_NT-WT_EGCGEE	-0.638493	0.482078	-1.32446	8	0.221935	0.960488
G5E8K5_LDDS(0.999)S(0.999)DQARDS(0.002)ITSYLTGEPGK	WT_NT-WT_EGCGEE	-0.125937	0.738358	-0.170563	4	0.872847	0.980598
G5E8K5_VALLLLDQGAS(1)PHAAAK	WT_NT-WT_EGCGEE	0.0571021	0.368185	0.155091	6	0.881835	0.980598
G5E8Z2_S(0.96)NS(0.04)GQLMLVSPQQAVTGAK	WT_NT-WT_EGCGEE	-0.567098	0.414503	-1.36814	5	0.229546	0.960488
O08539_GNKS(1)PS(1)PPPDGS(1)PAATPEIR	WT_NT-WT_EGCGEE	0.443881	0.43977	1.00935	8	0.342358	0.960488
O08539_S(1)PS(1)PPPDGSPAATPEIR	WT_NT-WT_EGCGEE	-0.168052	0.467576	-0.359411	8	0.728589	0.974342
O08539_VNHEPEPASGAS(1)PGATIPK	WT_NT-WT_EGCGEE	-0.17677	0.210316	-0.840498	6	0.43284	0.961172
O08547_NLGS(1)INTELQDVQR	WT_NT-WT_EGCGEE	-1.17068	0.393591	-2.97434	5	0.0310014	0.855151
O08553_GLYDGPVCEVS(1)VT(1)PK	WT_NT-WT_EGCGEE	0.459472	0.566854	0.810565	8	0.441059	0.961172
O08553_T(0.159)VT(0.841)PAS(1)S(1)AKT(0.81)S(0.19)PAK	WT_NT-WT_EGCGEE	1.50398	2.34072	0.642529	8	0.538503	0.966877
O08553_TVT(1)PASSAK	WT_NT-WT_EGCGEE	1.62996	2.26391	0.719975	8	0.492036	0.961984
O08553_TVTPASSAKT(1)S(1)PAK	WT_NT-WT_EGCGEE	1.16924	2.05058	0.570198	8	0.584198	0.966877
O08582_LVLVS(1)PTSEQYDSLLR	WT_NT-WT_EGCGEE	-0.795957	0.739673	-1.07609	7	0.31757	0.960488
O08582_S(0.162)RS(0.837)PVDS(0.001)PVPASMFAPEPS(0.013)S(0.987)PGAAR	WT_NT-WT_EGCGEE	-0.634857	0.457295	-1.38829	6	0.214399	0.960488
O08585_LQS(1)EPESIRK	WT_NT-WT_EGCGEE	0.0600877	0.400155	0.150161	6	0.885558	0.981273
O08638_VIENTDGS(1)EEEMDAR	WT_NT-WT_EGCGEE	0.207503	0.513562	0.404046	8	0.696765	0.972865
O08919_AEAAAAPAVAPGPAQPGHVS(0.003)PT(0.05)PAT(0.896)T(0.284)S(0.766)PGEK	WT_NT-WT_EGCGEE	-0.501859	0.380967	-1.31733	4	0.258119	0.960488
O08919_AEAAAAPAVAPGPAQPGHVS(0.012)PT(0.035)PAT(0.547)T(0.547)S(0.858)PGEK	WT_NT-WT_EGCGEE	-0.369774	0.936111	-0.395011	8	0.703158	0.972865
O08919_KAEAAAAPAVAPGPAQPGHVS(0.984)PT(0.524)PAT(0.117)T(0.101)S(0.275)PGEK	WT_NT-WT_EGCGEE	-0.415555	1.79989	-0.230878	5	0.82656	0.980598
O08992_SLYPS(1)LEDLK	WT_NT-WT_EGCGEE	-1.76672	0.505878	-3.49239	6	0.0129456	0.855151
O35099_TLFLGIPDENFEDHS(0.006)APPS(0.994)PEEK	WT_NT-WT_EGCGEE	-0.612679	0.866174	-0.707339	4	0.518389	0.962983
O35136_DGS(1)KEPIVEMR	WT_NT-WT_EGCGEE	0.469524	0.44409	1.05727	6	0.331085	0.960488
O35136_T(0.002)EDERIT(0.998)NHEDGS(1)PVNEPNETTPLTEPEK	WT_NT-WT_EGCGEE	0.157456	0.508583	0.309596	5	0.769355	0.975077
O35136_T(0.069)EDERIT(0.931)NHEDGS(1)PVNEPNETTPLTEPEK	WT_NT-WT_EGCGEE	-0.0933624	0.861192	-0.108411	6	0.917205	0.98671
O35188_S(0.024)LGS(0.976)EEINPVHTDNFQER	WT_NT-WT_EGCGEE	0.491333	0.591518	0.83063	5	0.444023	0.961172
O35295_ADGDS(1)GS(1)ERGGGGGGGGGPGGFQPAPR	WT_NT-WT_EGCGEE	1.12606	0.496881	2.26625	5	0.0727796	0.957281
O35344_RNVPQEES(1)LEDSDVDADFK	WT_NT-WT_EGCGEE	-0.329784	0.40772	-0.80885	5	0.45535	0.961172
O35344_RNVPQEESLEDS(1)DVDADFK	WT_NT-WT_EGCGEE	-0.149464	0.27196	-0.549579	7	0.599695	0.967876
O35526_HSAILAS(1)PNPDEK	WT_NT-WT_EGCGEE	-0.560504	0.83217	-0.673545	8	0.519582	0.962983
O35526_TAKDS(1)DDDDDVTVTVDR	WT_NT-WT_EGCGEE	-0.649431	0.844311	-0.769184	8	0.463886	0.961172
O35607_LNINS(0.076)S(0.924)PDEHEPLLR	WT_NT-WT_EGCGEE	0.317947	0.352402	0.902228	5	0.408294	0.961172
O35609_KLS(0.999)PT(0.001)EPR	WT_NT-WT_EGCGEE	1.24003	1.67616	0.7398	8	0.480565	0.961984
O35621_TVGHSVVS(1)PQDTVQR	WT_NT-WT_EGCGEE	0.829463	0.547362	1.51538	6	0.180456	0.960488
O35691_EAGIVHS(1)DAEK	WT_NT-WT_EGCGEE	0.777691	2.28542	0.340284	4	0.750762	0.974342
O35737_HTGPNS(1)PDTANDGFVR	WT_NT-WT_EGCGEE	0.642747	0.315115	2.03972	7	0.0807464	0.957281
O35927_ALQS(1)PEHHIDPIYEDR	WT_NT-WT_EGCGEE	1.02448	1.18908	0.861574	7	0.417456	0.961172
O35927_GGS(1)PLTT(0.107)T(0.652)QGGS(0.24)PT(0.001)K	WT_NT-WT_EGCGEE	1.03307	0.567269	1.82112	8	0.10607	0.957281
O35927_GGS(1)PLTTT(0.002)QGGS(0.977)PT(0.022)K	WT_NT-WT_EGCGEE	0.230988	0.476426	0.484835	8	0.64079	0.972865
O35954_S(0.011)S(0.011)T(0.011)EARPGT(0.209)S(0.072)T(0.072)AGT(0.612)PDGPEAPPGPDAS(1)PDASFGK	WT_NT-WT_EGCGEE	0.325924	0.353983	0.920732	7	0.38782	0.960488
O54724_LPAKLS(0.999)VS(0.001)K	WT_NT-WT_EGCGEE	0.326567	0.271849	1.20128	6	0.274905	0.960488
O54774_HSS(1)LPTESDEDIAPAQR	WT_NT-WT_EGCGEE	0.115194	0.329084	0.350046	6	0.738265	0.974342
O54774_HSSLPTES(1)DEDIAPAQR	WT_NT-WT_EGCGEE	-1.09429	0.864914	-1.2652	7	0.246286	0.960488
O54774_VDIITEEMPENALPS(1)DEDDK	WT_NT-WT_EGCGEE	-0.518477	0.711022	-0.7292	7	0.489553	0.961984
O54781_AADLEDT(0.002)T(0.998)EEETAK	WT_NT-WT_EGCGEE	0.332505	0.328116	1.01338	5	0.35738	0.960488
O54781_TVSAS(0.008)S(0.135)T(0.857)GDLPK	WT_NT-WT_EGCGEE	0.205067	0.275872	0.743341	4	0.498564	0.961984
O54829_S(0.033)HS(0.965)PT(0.001)HTPTPETK	WT_NT-WT_EGCGEE	-2.6925	0.96965	-2.77678	5	0.0390508	0.855151
O54991_DQNLPQILEES(0.001)RS(0.999)E	WT_NT-WT_EGCGEE	-0.304562	0.390056	-0.780817	5	0.470244	0.961172
O55003_AEIDS(0.773)HS(0.227)FGEK	WT_NT-WT_EGCGEE	0.494881	0.639562	0.773781	5	0.474038	0.961984
O55003_NSTLS(1)EEDYIER	WT_NT-WT_EGCGEE	0.0893374	0.280333	0.318684	4	0.765913	0.974342
O55017_IGS(1)DPYLGQR	WT_NT-WT_EGCGEE	-0.203564	0.433298	-0.469802	6	0.655085	0.972865
O55022_EGEEPTVYS(1)DDEEPKDETAR	WT_NT-WT_EGCGEE	0.0284159	1.6517	0.0172041	8	0.986695	0.993477
O55023_S(0.222)S(0.778)PADLVTVTDQK	WT_NT-WT_EGCGEE	0.365338	0.375457	0.973051	5	0.375218	0.960488
O55023_S(0.741)S(0.259)PADLVTVTDQK	WT_NT-WT_EGCGEE	0.160282	0.425724	0.376493	5	0.721998	0.974342
O55091_TEEVEVES(1)EEDPILEHPPENPVK	WT_NT-WT_EGCGEE	-0.259109	0.719058	-0.360345	6	0.730935	0.974342
O55131_IYEFPET(1)DDEEENK	WT_NT-WT_EGCGEE	0.117957	0.212151	0.556004	8	0.593413	0.967876
O55131_S(1)PLAQMEEERR	WT_NT-WT_EGCGEE	0.467719	0.502067	0.931587	5	0.394311	0.960488
O55143_EFDELSPS(1)AQR	WT_NT-WT_EGCGEE	0.221011	0.287713	0.768163	8	0.464459	0.961172
O70161_RT(0.095)QS(0.853)S(0.052)GQDGRPQEEPHAEDLQK	WT_NT-WT_EGCGEE	-0.139911	0.482759	-0.289816	6	0.781712	0.979112
O70161_SWVYSPLHYSARPAS(0.999)DGES(0.001)DT	WT_NT-WT_EGCGEE	-1.03967	1.11708	-0.930702	4	0.404692	0.961172
O70166_DAS(1)LEELQK	WT_NT-WT_EGCGEE	-0.0629456	0.268127	-0.234761	8	0.820292	0.980598
O70166_SPSDLSPES(0.997)PVLS(0.953)S(0.05)PPK	WT_NT-WT_EGCGEE	-1.15972	0.838291	-1.38343	5	0.225115	0.960488
O70166_SPSDLSPES(1)PVLSSPPK	WT_NT-WT_EGCGEE	0.543151	0.335667	1.61813	8	0.144296	0.960488
O70251_YGPS(0.006)S(0.994)VEDTTGSGAADAK	WT_NT-WT_EGCGEE	0.101173	0.214496	0.471677	7	0.651505	0.972865
O70310_SGLS(1)PANDTGAK	WT_NT-WT_EGCGEE	0.348101	0.439341	0.792325	6	0.458344	0.961172
O70439_EFGSLPT(0.677)T(0.316)PS(0.007)EQR	WT_NT-WT_EGCGEE	-0.106617	0.31356	-0.34002	5	0.74766	0.974342
O70439_TLNQLGT(1)PQDSPELR	WT_NT-WT_EGCGEE	0.229244	0.328828	0.697156	7	0.50819	0.96226
O88196_RNS(0.993)DS(0.007)AGPFAVPDHLR	WT_NT-WT_EGCGEE	0.221723	0.251676	0.880985	4	0.42808	0.961172
O88207_GEAGPS(1)GAAGPPGPKGPPGDDGPK	WT_NT-WT_EGCGEE	0.393167	0.299748	1.31166	6	0.237587	0.960488
O88343_ISENYS(1)DK	WT_NT-WT_EGCGEE	0.493709	0.994887	0.496246	6	0.637374	0.972865
O88447_KYDDDIS(1)PSEDK	WT_NT-WT_EGCGEE	0.284555	0.30758	0.925142	7	0.385675	0.960488
O88447_VDS(1)PTVTTTLK	WT_NT-WT_EGCGEE	0.0136129	0.370711	0.036721	7	0.971733	0.991533
O88454_EQPLLPSSLPAPPAVVEPAGRPGS(1)PAPAEK	WT_NT-WT_EGCGEE	-0.831171	0.398936	-2.08347	5	0.0916569	0.957281
O88485_ANRADS(1)EEEGAVELAA	WT_NT-WT_EGCGEE	-0.16583	0.431939	-0.383921	7	0.712432	0.973483
O88485_ETQTPLAT(0.002)HQS(0.998)EEDEEDEEMVEPK	WT_NT-WT_EGCGEE	-0.277046	0.515383	-0.537553	7	0.607543	0.968198
O88485_KEPVQDDS(1)DLDRK	WT_NT-WT_EGCGEE	0.162027	0.55718	0.290799	5	0.782881	0.979112
O88532_RRDS(1)DGVDGFEAEGKK	WT_NT-WT_EGCGEE	0.156222	0.268278	0.582314	6	0.581561	0.966877
O88587_AVYQGPGS(0.001)S(0.999)PVK	WT_NT-WT_EGCGEE	0.738084	0.249243	2.96131	8	0.01811	0.855151
O88643_YMS(1)FTDK	WT_NT-WT_EGCGEE	0.0580245	0.335836	0.172776	6	0.868508	0.980598
O88703_GAASGPSAAEEAGS(1)EEAGPAGEPR	WT_NT-WT_EGCGEE	0.159374	0.228161	0.698514	8	0.504651	0.961984
O88703_PLVGPLALGS(1)PR	WT_NT-WT_EGCGEE	-1.10233	0.434951	-2.53438	8	0.035016	0.855151
O88703_RAPPGPLPPAAS(1)PGPPAAS(1)PPAAPS(0.944)S(0.056)PR	WT_NT-WT_EGCGEE	-0.0286427	0.481084	-0.0595379	6	0.954457	0.987452
O88703_RAPPGPLPPAASPGPPAAS(0.999)PPAAPS(0.087)S(0.914)PR	WT_NT-WT_EGCGEE	0.266961	0.322058	0.828921	6	0.438873	0.961172
O88703_RAPPGPLPPAASPGPPAAS(1)PPAAPS(0.299)S(0.701)PR	WT_NT-WT_EGCGEE	0.329073	0.332345	0.990155	6	0.360333	0.960488
O88704_KNS(1)ILLQK	WT_NT-WT_EGCGEE	-0.27788	0.485814	-0.571988	4	0.59794	0.967876
O88704_VDGGGGEEPAGS(1)FEDAEGPRR	WT_NT-WT_EGCGEE	0.143245	0.216561	0.661452	5	0.537582	0.966877
O88705_GPLPLS(1)PDSPATLLAR	WT_NT-WT_EGCGEE	-0.92787	0.437185	-2.12237	6	0.0780273	0.957281
O88737_DACEPES(1)GPDPSTVR	WT_NT-WT_EGCGEE	0.458012	0.533463	0.858563	4	0.438985	0.961172
O88737_FS(1)PIEEAK	WT_NT-WT_EGCGEE	-0.293734	0.316278	-0.928721	6	0.388869	0.960488
O88737_GEEES(1)EEDSYDPR	WT_NT-WT_EGCGEE	-0.198999	0.362117	-0.549545	6	0.60247	0.967876
O88737_GYSYFT(0.001)GS(0.033)S(0.964)PPLS(0.001)PSTPSESPTFSPGK	WT_NT-WT_EGCGEE	-0.540742	0.759715	-0.711769	7	0.499635	0.961984
O88737_IADSSVQT(1)DDEEGEGR	WT_NT-WT_EGCGEE	-0.386846	0.249069	-1.55317	7	0.164327	0.960488
O88737_LHS(0.002)S(0.998)PVSSTLTSK	WT_NT-WT_EGCGEE	0.158377	0.501586	0.315752	7	0.761397	0.974342
O88737_PLS(0.999)PT(0.001)AEESAK	WT_NT-WT_EGCGEE	-0.603546	0.332931	-1.81283	8	0.107425	0.957281
O88737_S(0.004)QAS(0.011)EEES(0.985)PVS(1)PLGRPR	WT_NT-WT_EGCGEE	0.930978	0.238669	3.90071	4	0.0175309	0.855151
O88737_S(0.006)LS(0.994)DPKPLSPTAEESAK	WT_NT-WT_EGCGEE	-0.818175	0.561997	-1.45583	8	0.183531	0.960488
O88737_S(0.649)LS(0.351)DPKPLS(0.9)PT(0.1)AEESAK	WT_NT-WT_EGCGEE	0.0287676	0.387764	0.0741886	5	0.943737	0.987452
O88737_SQAS(1)EEESPVSPLGR	WT_NT-WT_EGCGEE	0.667852	0.518824	1.28724	6	0.245434	0.960488
O88737_SQASEEESPVS(1)PLGR	WT_NT-WT_EGCGEE	1.47769	0.555381	2.66067	7	0.0324357	0.855151
O88746_GDLSQHATPLPTPAVLPGDS(0.993)PIT(0.007)PTPEQIGK	WT_NT-WT_EGCGEE	-0.602673	1.02055	-0.590537	5	0.580511	0.966877
O88746_GLEFPMTDLDMLS(0.999)PIHT(0.001)PQR	WT_NT-WT_EGCGEE	-1.73975	0.625848	-2.77983	4	0.0498271	0.858516
O88874_KPS(1)PQPS(1)PPR	WT_NT-WT_EGCGEE	0.550407	1.01245	0.543637	4	0.615572	0.96992
O88935_ASTAAPVASPAAPS(0.998)PGS(0.001)SGGGGFFSSLSNAVK	WT_NT-WT_EGCGEE	-0.426369	1.54437	-0.276079	6	0.79175	0.980598
O88935_DAS(1)PGRGSHSQSSSPGALTLGR	WT_NT-WT_EGCGEE	1.01565	0.824083	1.23246	7	0.257561	0.960488
O88935_GS(0.01)HS(0.986)QS(0.005)S(0.578)S(0.42)PGALTLGR	WT_NT-WT_EGCGEE	-0.187536	0.790934	-0.237108	4	0.824222	0.980598
O88935_GS(0.997)HS(0.003)QS(0.074)S(0.227)S(0.699)PGALT(0.001)LGR	WT_NT-WT_EGCGEE	-0.889154	0.935649	-0.950307	5	0.385596	0.960488
O88935_GSHSQSS(0.018)S(0.982)PGALTLGR	WT_NT-WT_EGCGEE	0.12832	0.820793	0.156336	6	0.880896	0.980598
O88935_GSHSQSS(0.941)S(0.059)PGALTLGR	WT_NT-WT_EGCGEE	0.247557	0.90989	0.272074	7	0.793415	0.980598
O88935_PQPPPPPPS(0.005)AAS(0.995)PGATPGSATASAER	WT_NT-WT_EGCGEE	-0.149724	0.440717	-0.339728	4	0.75115	0.974342
O88935_PVAGGPGAPPAARPPAS(1)PS(1)PQR	WT_NT-WT_EGCGEE	-1.14573	0.854632	-1.34061	8	0.216868	0.960488
O88935_S(0.123)QS(0.874)LT(0.003)NAFNLPEPAPPRPSLSQDEVK	WT_NT-WT_EGCGEE	-1.40232	1.12175	-1.25012	6	0.257803	0.960488
O89079_APPVPGAVSGGS(1)GEVDELFDVK	WT_NT-WT_EGCGEE	-1.01139	1.02485	-0.986864	5	0.369027	0.960488
O89084_LVHT(0.946)GS(0.054)LNINVPR	WT_NT-WT_EGCGEE	-1.1225	0.258607	-4.34056	4	0.0122475	0.855151
P02088_VITAFNDGLNHLDS(1)LK	WT_NT-WT_EGCGEE	-0.605587	0.890625	-0.679957	6	0.521887	0.962983
P04370_NIVTPRT(1)PPPSQGK	WT_NT-WT_EGCGEE	0.18509	0.207629	0.891448	7	0.40229	0.961172
P05063_GILAADES(1)VGSMAK	WT_NT-WT_EGCGEE	-0.566467	0.335625	-1.6878	4	0.166723	0.960488
P05063_GILAADESVGS(1)MAK	WT_NT-WT_EGCGEE	0.465002	0.498827	0.932191	7	0.382265	0.960488
P05063_RLS(1)QIGVENTEENRR	WT_NT-WT_EGCGEE	0.13161	0.458077	0.287309	5	0.785403	0.980198
P05064_GILAADES(0.935)T(0.064)GSIAK	WT_NT-WT_EGCGEE	0.557334	1.43686	0.387882	8	0.70822	0.973483
P05064_GILAADESTGS(1)IAK	WT_NT-WT_EGCGEE	-0.171602	0.481423	-0.356447	8	0.730724	0.974342
P05480_LFGGFNSSDTVTS(1)PQR	WT_NT-WT_EGCGEE	-0.245158	0.32823	-0.746908	6	0.48335	0.961984
P05480_S(1)LEPSENVHGAGGAFPASQTPSK	WT_NT-WT_EGCGEE	-0.0504841	0.812537	-0.0621315	8	0.951982	0.987452
P06837_AAQPPTETAES(0.04)S(0.96)QAEEEK	WT_NT-WT_EGCGEE	1.49614	1.01505	1.47396	5	0.200495	0.960488
P06837_KEGDGS(0.058)AT(0.933)T(0.01)DAAPAT(0.241)S(0.759)PK	WT_NT-WT_EGCGEE	-0.136312	0.363076	-0.375438	5	0.722735	0.974342
P06837_KEGDGS(0.995)AT(0.003)T(0.002)DAAPAT(0.962)S(0.038)PK	WT_NT-WT_EGCGEE	0.117792	0.536293	0.219641	5	0.834836	0.980598
P06837_KEGDGS(1)ATTDAAPAT(0.87)S(0.13)PK	WT_NT-WT_EGCGEE	-0.0536972	0.358542	-0.149765	8	0.884657	0.981273
P06837_KEGDGSATTDAAPATS(1)PK	WT_NT-WT_EGCGEE	1.05886	0.673521	1.57212	8	0.154566	0.960488
P06837_QADVPAAVTDAAATT(1)PAAEDAATK	WT_NT-WT_EGCGEE	0.0966897	0.201379	0.480138	8	0.643982	0.972865
P07901_EVS(1)DDEAEEKEEKEEEK	WT_NT-WT_EGCGEE	-0.637231	0.917425	-0.694587	8	0.506981	0.961984
P07901_PEIEDVGS(1)DEEEEEKK	WT_NT-WT_EGCGEE	-0.325927	0.601684	-0.541691	8	0.602787	0.967876
P08551_DEPPS(1)EGEAEEEEK	WT_NT-WT_EGCGEE	-0.293103	0.385435	-0.760447	8	0.468804	0.961172
P08553_AEEEGGS(1)EEEGSDRSPQESK	WT_NT-WT_EGCGEE	0.959935	2.05687	0.466696	8	0.653163	0.972865
P08553_EKAEEEGGSEEEGS(0.002)DRS(0.998)PQESK	WT_NT-WT_EGCGEE	-1.42397	1.86801	-0.762295	6	0.474774	0.961984
P08553_GVVTNGLDVS(1)PAEEK	WT_NT-WT_EGCGEE	0.198822	0.220046	0.903548	8	0.392629	0.960488
P08553_S(1)PMPKS(1)PVEEVKPKPEAK	WT_NT-WT_EGCGEE	-0.19594	0.628665	-0.311676	6	0.765833	0.974342
P08553_S(1)PVEEVKPKPEAK	WT_NT-WT_EGCGEE	-0.181172	0.629228	-0.287928	8	0.78072	0.979112
P08553_S(1)PVKS(1)PEAKEEEEEGEK	WT_NT-WT_EGCGEE	-0.198277	0.784757	-0.252661	8	0.806901	0.980598
P08553_VSGS(1)PSSGFR	WT_NT-WT_EGCGEE	-0.178332	0.260458	-0.684687	8	0.512886	0.962983
P09405_GLS(1)EDTTEETLK	WT_NT-WT_EGCGEE	0.0389973	0.216126	0.180437	6	0.86275	0.980598
P09411_ALES(1)PERPFLAILGGAK	WT_NT-WT_EGCGEE	-1.75538	1.59836	-1.09824	7	0.308435	0.960488
P09470_GPQFGS(1)EVELR	WT_NT-WT_EGCGEE	-0.281176	0.603641	-0.4658	7	0.655505	0.972865
P09528_T(0.002)T(0.002)AS(0.968)PS(0.029)QVR	WT_NT-WT_EGCGEE	0.295378	0.20764	1.42255	7	0.197863	0.960488
P0C7L0_AQLVS(1)PPAPPTK	WT_NT-WT_EGCGEE	0.294112	0.188865	1.55726	7	0.163365	0.960488
P0C7M9_PRS(1)PAEAEAR	WT_NT-WT_EGCGEE	0.41429	0.44954	0.921585	6	0.392294	0.960488
P0C913_DTTEDS(0.999)IT(0.001)EDDK	WT_NT-WT_EGCGEE	0.278568	0.281589	0.989271	6	0.360732	0.960488
P10518_DAAQS(0.001)S(0.999)PAFGDR	WT_NT-WT_EGCGEE	-0.514984	0.67322	-0.764956	5	0.478828	0.961984
P10518_DAAQS(0.646)S(0.354)PAFGDRR	WT_NT-WT_EGCGEE	-0.849613	0.650778	-1.30553	4	0.261737	0.960488
P10637_IGS(0.993)T(0.007)ENLK	WT_NT-WT_EGCGEE	-1.15264	1.02643	-1.12296	7	0.298487	0.960488
P10637_S(0.001)GYS(0.246)S(0.753)PGS(1)PGTPGSR	WT_NT-WT_EGCGEE	0.466413	1.32087	0.35311	8	0.73313	0.974342
P10637_S(0.002)GYS(0.958)S(0.047)PGS(0.992)PGT(0.999)PGSR	WT_NT-WT_EGCGEE	-0.355728	0.735429	-0.483701	8	0.64156	0.972865
P10637_S(0.005)GERS(0.987)GY(0.024)S(0.061)S(0.922)PGSPGTPGSR	WT_NT-WT_EGCGEE	0.0787029	0.490283	0.160525	5	0.878751	0.980598
P10637_S(0.074)GY(0.004)S(0.957)S(0.957)PGS(0.006)PGTPGSR	WT_NT-WT_EGCGEE	1.70078	1.88962	0.900069	7	0.397989	0.961172
P10637_S(0.742)RT(0.246)PS(0.012)LPT(1)PPTREPK	WT_NT-WT_EGCGEE	-1.54913	1.25482	-1.23454	6	0.263155	0.960488
P10637_S(0.875)RT(0.125)PS(0.076)LPT(0.923)PPT(0.001)REPK	WT_NT-WT_EGCGEE	0.372138	0.391556	0.950408	7	0.373557	0.960488
P10637_S(1)PVVS(0.002)GDT(0.652)S(0.346)PR	WT_NT-WT_EGCGEE	-1.212	0.843875	-1.43624	8	0.188862	0.960488
P10637_SPVVS(1)GDT(0.003)S(0.997)PR	WT_NT-WT_EGCGEE	-0.905563	0.891734	-1.01551	8	0.339589	0.960488
P10637_SPVVS(1)GDT(0.125)S(0.875)PR	WT_NT-WT_EGCGEE	0.136471	0.262574	0.519742	8	0.617315	0.970005
P10637_T(0.001)PS(0.999)LPTPPTR	WT_NT-WT_EGCGEE	0.0619175	0.363527	0.170324	8	0.868984	0.980598
P10637_T(1)PPGSGEPPK	WT_NT-WT_EGCGEE	0.854065	1.03613	0.824283	8	0.433665	0.961172
P10637_TDHGAEIVY(0.01)KS(0.99)PVVS(0.997)GDT(0.98)S(0.023)PR	WT_NT-WT_EGCGEE	-0.618368	2.15248	-0.287282	7	0.782215	0.979112
P10637_TPPGSGEPPKS(1)GER	WT_NT-WT_EGCGEE	-0.490873	1.72349	-0.284814	5	0.787207	0.980198
P10637_VAVVRT(1)PPK	WT_NT-WT_EGCGEE	-0.900203	0.727204	-1.2379	8	0.25085	0.960488
P10637_VAVVRT(1)PPKS(0.996)PS(0.004)ASK	WT_NT-WT_EGCGEE	-0.583166	2.57462	-0.226506	8	0.826488	0.980598
P10711_KKEPAISSQNS(1)PEAR	WT_NT-WT_EGCGEE	0.41432	0.375419	1.10362	7	0.306246	0.960488
P11499_EIS(1)DDEAEEEKGEKEEEDKEDEEK	WT_NT-WT_EGCGEE	0.109958	0.199268	0.551812	8	0.596151	0.967876
P11499_IEDVGS(1)DEEDDS(1)GKDK	WT_NT-WT_EGCGEE	0.294003	0.463765	0.633948	7	0.546264	0.966877
P11499_PKIEDVGS(1)DEEDDSGK	WT_NT-WT_EGCGEE	0.0311467	0.177575	0.1754	8	0.865124	0.980598
P11627_DET(0.003)FGEY(0.064)RS(0.897)LES(0.036)DNEEK	WT_NT-WT_EGCGEE	-0.179702	0.331418	-0.542221	4	0.616461	0.970005
P11798_ES(0.999)S(0.001)ES(0.949)T(0.048)NT(0.003)T(0.001)IEDEDTK	WT_NT-WT_EGCGEE	0.737356	1.31469	0.56086	8	0.590252	0.967876
P11798_ESSES(0.995)T(0.005)NTTIEDEDTK	WT_NT-WT_EGCGEE	-1.06522	0.974115	-1.09353	7	0.310358	0.960488
P11798_ESSEST(0.001)NT(0.999)T(1)IEDEDTK	WT_NT-WT_EGCGEE	0.890444	1.51647	0.587183	7	0.575523	0.966877
P11798_KNDGVKES(0.996)S(0.988)ES(0.011)T(0.006)NTTIEDEDTK	WT_NT-WT_EGCGEE	-0.413378	1.05754	-0.390886	8	0.706085	0.972865
P11798_S(0.957)T(0.043)VASCMHR	WT_NT-WT_EGCGEE	1.12054	1.34385	0.833825	6	0.43631	0.961172
P12657_SQPGAEGS(0.002)PES(0.998)PPGR	WT_NT-WT_EGCGEE	0.81215	0.428066	1.89725	6	0.106575	0.957281
P12961_SVPHFS(1)EEEK	WT_NT-WT_EGCGEE	0.018241	0.433181	0.0421095	6	0.967778	0.99097
P13595_AAFS(1)KDES(1)KEPIVEVR	WT_NT-WT_EGCGEE	-0.13732	0.415554	-0.33045	7	0.75073	0.974342
P13595_AS(0.994)PAPT(0.006)PTPAGAASPLAAVAAPATDAPQAK	WT_NT-WT_EGCGEE	-0.26681	0.575604	-0.46353	8	0.655335	0.972865
P13595_ASPAPTPTPAGAAS(1)PLAAVAAPATDAPQAK	WT_NT-WT_EGCGEE	-0.386785	0.260102	-1.48705	7	0.180596	0.960488
P13595_DES(1)KEPIVEVR	WT_NT-WT_EGCGEE	-0.319011	1.10104	-0.289737	8	0.779385	0.979112
P13595_GVTAS(0.022)S(0.075)S(0.857)S(0.045)PASAPK	WT_NT-WT_EGCGEE	2.20303	2.62013	0.840811	4	0.447779	0.961172
P13595_GVTASS(0.016)S(0.053)S(0.931)PAS(0.001)APK	WT_NT-WT_EGCGEE	0.715668	2.04337	0.350239	7	0.736461	0.974342
P13595_MDEGNFKT(1)PDIDLAK	WT_NT-WT_EGCGEE	-0.449071	0.325623	-1.37911	5	0.226357	0.960488
P13595_NPPEAATAPAS(1)PK	WT_NT-WT_EGCGEE	0.152303	0.165867	0.918226	8	0.385348	0.960488
P14152_KLS(0.998)S(0.001)AMSAAK	WT_NT-WT_EGCGEE	0.0381918	0.582937	0.0655161	5	0.950302	0.987452
P14439_FFFIAVLMS(0.964)S(0.036)QK	WT_NT-WT_EGCGEE	-0.645016	0.308367	-2.09171	6	0.0814051	0.957281
P14873_ADS(0.999)RES(0.001)LKPATK	WT_NT-WT_EGCGEE	-0.701456	1.20805	-0.580652	6	0.582611	0.966877
P14873_AS(0.134)LS(0.866)PMDEPVPDSES(1)PVEK	WT_NT-WT_EGCGEE	-0.478738	0.184744	-2.59136	8	0.0320454	0.855151
P14873_ASLS(1)PMDEPVPDSESPVEK	WT_NT-WT_EGCGEE	-0.556524	0.233577	-2.38262	8	0.044364	0.855151
P14873_DENERAS(0.952)LS(0.048)PMDEPVPDS(0.093)ES(0.907)PVEK	WT_NT-WT_EGCGEE	0.325182	0.628238	0.51761	5	0.626808	0.972865
P14873_DLTGQVPT(1)PPVK	WT_NT-WT_EGCGEE	-0.119839	0.35011	-0.34229	6	0.743804	0.974342
P14873_DVMSDETNNEETES(1)PSQEFVNITK	WT_NT-WT_EGCGEE	-0.927319	0.761289	-1.21809	7	0.262648	0.960488
P14873_DVSDERLS(1)PAK	WT_NT-WT_EGCGEE	-0.74388	0.527393	-1.41049	8	0.196074	0.960488
P14873_DYNASAST(0.01)IS(0.975)PPS(0.01)S(0.003)MEEDK	WT_NT-WT_EGCGEE	-0.0347587	0.242117	-0.143561	4	0.892789	0.982898
P14873_EECPRPMS(1)IS(1)PPDFSPK	WT_NT-WT_EGCGEE	0.272317	0.517371	0.526349	5	0.62115	0.972502
P14873_EECPRPMSISPPDFS(1)PK	WT_NT-WT_EGCGEE	0.161561	0.490883	0.329124	6	0.753247	0.974342
P14873_ES(0.016)S(0.984)PLYSPGFSDSTSAAK	WT_NT-WT_EGCGEE	1.02621	0.612646	1.67504	7	0.137835	0.960488
P14873_ES(0.848)S(0.152)PLYSPGFSDSTSAAK	WT_NT-WT_EGCGEE	-2.73235	1.14567	-2.38493	5	0.0627802	0.906777
P14873_ESSPLYS(1)PGFSDSTSAAK	WT_NT-WT_EGCGEE	-0.69922	0.390348	-1.79127	8	0.111023	0.95869
P14873_EVSSKEEQS(1)PVK	WT_NT-WT_EGCGEE	-1.64361	1.92913	-0.851995	5	0.433119	0.961172
P14873_GEAEQS(1)EEEGEEEDKAEDAR	WT_NT-WT_EGCGEE	-0.322726	1.25072	-0.258032	8	0.802896	0.980598
P14873_GSAESPDEGITTTEGEGECEQT(1)PEELEPVEK	WT_NT-WT_EGCGEE	-0.370593	0.686484	-0.539843	5	0.612471	0.968825
P14873_HSPTEDDES(1)AKAEADVHLK	WT_NT-WT_EGCGEE	0.108163	0.467162	0.231531	5	0.826079	0.980598
P14873_IAELEEERS(1)QGSTSNSDWMK	WT_NT-WT_EGCGEE	-0.766392	0.798246	-0.960095	5	0.381102	0.960488
P14873_KES(1)KEETPEVTK	WT_NT-WT_EGCGEE	-1.1396	1.53961	-0.74019	6	0.487127	0.961984
P14873_LGGDVS(1)PTQIDVSQFGSFK	WT_NT-WT_EGCGEE	-2.89686	1.21543	-2.38341	8	0.0443093	0.855151
P14873_LSPAKS(1)PS(0.012)LS(0.789)PS(0.199)PPS(1)PIEK	WT_NT-WT_EGCGEE	-0.846855	0.429088	-1.97361	6	0.0958687	0.957281
P14873_MSIS(1)EGTVSDK	WT_NT-WT_EGCGEE	0.141625	0.330666	0.428302	8	0.679729	0.972865
P14873_MSISEGTVS(1)DK	WT_NT-WT_EGCGEE	0.26245	0.391486	0.670393	8	0.521486	0.962983
P14873_PLAAS(1)PKPGALK	WT_NT-WT_EGCGEE	-0.285572	0.792178	-0.36049	8	0.727813	0.974342
P14873_QGFPDRES(1)PVSDLTSTGLYQDK	WT_NT-WT_EGCGEE	0.168965	0.733487	0.230359	6	0.825466	0.980598
P14873_RES(1)VVS(1)GDDRAEEDMDDVLEK	WT_NT-WT_EGCGEE	-0.0180378	0.84299	-0.0213975	8	0.983453	0.993473
P14873_S(0.5)VS(0.5)PGVTQAVVEEHCAS(1)PEEK	WT_NT-WT_EGCGEE	0.128437	1.0589	0.121293	8	0.906451	0.985693
P14873_S(0.941)S(0.059)HLPTEVTEK	WT_NT-WT_EGCGEE	0.150064	0.51048	0.293967	6	0.778687	0.979112
P14873_S(1)PCDSGYSYETIEK	WT_NT-WT_EGCGEE	-0.556889	0.311204	-1.78947	5	0.133557	0.960488
P14873_S(1)PDTSAYCYETMEK	WT_NT-WT_EGCGEE	0.973183	0.618782	1.57274	8	0.154424	0.960488
P14873_SDIS(1)PLT(1)PR	WT_NT-WT_EGCGEE	-0.451971	0.33229	-1.36017	8	0.210862	0.960488
P14873_SLMS(1)S(1)PEDLTK	WT_NT-WT_EGCGEE	0.363531	0.383927	0.946876	8	0.371421	0.960488
P14873_SPSLS(1)PS(0.001)PPS(0.999)PIEK	WT_NT-WT_EGCGEE	-0.47482	0.415739	-1.14211	8	0.286437	0.960488
P14873_SPSLS(1)PSPPS(1)PIEK	WT_NT-WT_EGCGEE	0.784829	0.707184	1.10979	8	0.29933	0.960488
P14873_SPSLSPS(0.992)PPS(0.008)PIEK	WT_NT-WT_EGCGEE	-1.68267	1.32952	-1.26562	7	0.246144	0.960488
P14873_T(1)PEEGGYSYEISEK	WT_NT-WT_EGCGEE	-0.607921	0.367244	-1.65536	6	0.148933	0.960488
P14873_TLEVVS(0.995)PS(0.016)QS(0.04)VT(0.174)GS(0.588)AGHT(0.126)PY(0.025)Y(0.025)QS(0.009)PT(0.003)DEK	WT_NT-WT_EGCGEE	0.0475443	0.909882	0.0522533	7	0.959787	0.987452
P14873_VLS(1)PLRS(1)PPLLGSESPYEDFLSADSK	WT_NT-WT_EGCGEE	-0.722858	2.15167	-0.335952	6	0.748344	0.974342
P14873_VQS(1)LEGEKLS(1)PK	WT_NT-WT_EGCGEE	0.157774	0.783478	0.201376	8	0.845431	0.980598
P16014_ADAHS(1)MELEEK	WT_NT-WT_EGCGEE	-0.105484	0.79016	-0.133497	8	0.897097	0.983403
P16014_EGVDDQESLRPSNQQAS(1)K	WT_NT-WT_EGCGEE	0.0549704	0.445573	0.12337	5	0.90662	0.985693
P16014_HIEDS(1)GEKPNTFSNK	WT_NT-WT_EGCGEE	1.49682	0.960754	1.55796	5	0.179978	0.960488
P16014_WAS(0.028)S(0.972)REDAGAPVEDSQGQTK	WT_NT-WT_EGCGEE	0.54042	0.919387	0.587804	5	0.582207	0.966877
P16054_GFS(1)YFGEDLMP	WT_NT-WT_EGCGEE	-1.52433	1.23424	-1.23503	6	0.262985	0.960488
P16054_LAAGAES(1)PQPAS(0.001)GNS(0.997)PS(0.002)EDDR	WT_NT-WT_EGCGEE	-0.722375	0.186686	-3.86946	8	0.00474495	0.695136
P16054_LAAGAESPQPASGNS(1)PSEDDR	WT_NT-WT_EGCGEE	-0.169982	1.18147	-0.143874	8	0.889158	0.98152
P16054_S(1)APT(0.067)S(0.933)PCDQELK	WT_NT-WT_EGCGEE	0.772172	0.729637	1.0583	7	0.325068	0.960488
P16054_SAPT(0.001)S(0.999)PCDQELK	WT_NT-WT_EGCGEE	0.0475706	0.441639	0.107714	6	0.917734	0.98671
P16283_ALPSVGLQSDQS(1)PQR	WT_NT-WT_EGCGEE	-0.347054	0.366221	-0.947664	5	0.386817	0.960488
P16283_FSIGS(1)DEDDSPGLPVK	WT_NT-WT_EGCGEE	-0.973376	0.553544	-1.75844	7	0.122079	0.960488
P16283_GS(1)PSGLAPILR	WT_NT-WT_EGCGEE	-0.0289731	0.402914	-0.0719088	6	0.945012	0.987452
P16330_HFIS(1)GDEPK	WT_NT-WT_EGCGEE	-0.0203486	0.203107	-0.100187	6	0.92346	0.987452
P16546_WRS(1)LQQLAEER	WT_NT-WT_EGCGEE	-0.446439	0.420811	-1.0609	6	0.329561	0.960488
P17182_TIAPALVS(1)K	WT_NT-WT_EGCGEE	0.122281	0.187046	0.653748	5	0.542142	0.966877
P17182_YDLDFKS(1)PDDPSR	WT_NT-WT_EGCGEE	-0.335312	0.73654	-0.455253	8	0.661029	0.972865
P17183_YDLDFKS(1)PADPSR	WT_NT-WT_EGCGEE	0.072	0.392198	0.183581	7	0.859547	0.980598
P18572_RKPDQT(1)LDEDDPGAAPLK	WT_NT-WT_EGCGEE	-0.123194	0.274677	-0.448506	4	0.677011	0.972865
P18581_NLS(1)LPFILHEK	WT_NT-WT_EGCGEE	-1.37731	0.843034	-1.63376	6	0.153429	0.960488
P19096_DIMLAT(0.003)GKLS(0.997)PDAIPGK	WT_NT-WT_EGCGEE	-0.706277	0.647511	-1.09076	4	0.336682	0.960488
P19246_EDIKPPAEAKS(1)PEK	WT_NT-WT_EGCGEE	-0.507409	0.88318	-0.574525	8	0.581404	0.966877
P19246_EEEEGAAAT(0.001)S(0.999)PPAEEAASPEK	WT_NT-WT_EGCGEE	-0.176769	0.303222	-0.58297	7	0.578202	0.966877
P19246_EEEEGAAAT(0.004)S(0.996)PPAEEAAS(1)PEK	WT_NT-WT_EGCGEE	0.343921	0.544862	0.631208	7	0.547953	0.966877
P19246_HPTDIRPPEQVKS(1)PAK	WT_NT-WT_EGCGEE	1.12908	0.651722	1.73246	7	0.126795	0.960488
P19246_IGFGPS(1)PFSLTEGLPK	WT_NT-WT_EGCGEE	-0.78201	0.922705	-0.847519	6	0.429211	0.961172
P19246_S(0.003)PGEAKS(0.997)PAEPKS(1)PAEAKS(1)PAEVK	WT_NT-WT_EGCGEE	-0.121344	0.243395	-0.498545	8	0.631516	0.972865
P19246_S(0.923)PS(0.224)EAKS(0.853)PAEAKS(1)PAEAKS(1)PAEAK	WT_NT-WT_EGCGEE	-0.116209	2.08734	-0.0556732	8	0.956967	0.987452
P19246_S(0.976)PS(0.981)EAKS(0.053)PAEAKS(0.99)PAEAK	WT_NT-WT_EGCGEE	0.656395	0.839726	0.781677	7	0.460021	0.961172
P19246_S(1)PAEAKS(0.999)PAT(0.001)VK	WT_NT-WT_EGCGEE	-0.382777	0.853132	-0.448672	8	0.665572	0.972865
P19246_S(1)PAEAKS(1)PAAVKS(1)PGEAK	WT_NT-WT_EGCGEE	0.690605	1.492	0.462871	6	0.659769	0.972865
P19246_S(1)PAEAKS(1)PAEAKS(1)PAEAKS(0.978)PAT(0.022)VK	WT_NT-WT_EGCGEE	-0.392175	0.368823	-1.06331	8	0.318679	0.960488
P19246_S(1)PAEAKS(1)PAEAKS(1)PAEAKS(1)PAEAK	WT_NT-WT_EGCGEE	0.240062	1.77091	0.135558	8	0.895519	0.98325
P19246_S(1)PAEAKS(1)PAEAKS(1)PAEAKS(1)PAEVK	WT_NT-WT_EGCGEE	0.75939	1.26556	0.600042	6	0.57043	0.966877
P19246_S(1)PAEAKS(1)PAEAKS(1)PAEVKS(1)PGEAK	WT_NT-WT_EGCGEE	0.277558	0.587251	0.47264	8	0.649096	0.972865
P19246_S(1)PAEAKS(1)PAEAKS(1)PATVK	WT_NT-WT_EGCGEE	-0.433798	0.807014	-0.537534	8	0.605524	0.967876
P19246_S(1)PAEAKS(1)PAEVKS(1)PGEAKS(1)PAEPK	WT_NT-WT_EGCGEE	0.0494136	0.525572	0.0940188	8	0.927406	0.987452
P19246_S(1)PAEPKS(0.996)PAT(0.018)VKS(0.986)PGEAK	WT_NT-WT_EGCGEE	0.0714898	0.746482	0.0957689	8	0.92606	0.987452
P19246_S(1)PAEVKS(1)PAEAKS(1)PAEVKS(1)PGEAK	WT_NT-WT_EGCGEE	-0.537394	0.590495	-0.910073	8	0.38938	0.960488
P19246_S(1)PAEVKS(1)PGEAKS(1)PAAVKS(1)PAEAK	WT_NT-WT_EGCGEE	-0.165247	0.397835	-0.415366	8	0.688791	0.972865
P19246_S(1)PAEVKS(1)PGEAKS(1)PAEPKS(1)PAEAK	WT_NT-WT_EGCGEE	0.13001	0.830712	0.156504	8	0.879513	0.980598
P19246_S(1)PATVKS(1)PGEAK	WT_NT-WT_EGCGEE	-0.351674	0.489235	-0.718823	8	0.492708	0.961984
P19246_S(1)PEAQT(1)PVQEEAK	WT_NT-WT_EGCGEE	-0.352506	0.697605	-0.505308	8	0.626967	0.972865
P19246_S(1)PGEAKS(0.999)PS(0.023)EAKS(0.977)PAEAK	WT_NT-WT_EGCGEE	2.51161	1.50668	1.66698	8	0.134078	0.960488
P19246_S(1)PGEAKS(1)PAAVKS(1)PAEAKS(1)PAAVK	WT_NT-WT_EGCGEE	-0.181618	0.294177	-0.617376	8	0.554149	0.966877
P19246_S(1)PGEAKS(1)PAEAKS(1)PAEAKS(1)PIEVK	WT_NT-WT_EGCGEE	0.0252386	0.232193	0.108697	8	0.91612	0.98671
P19246_S(1)PGEAKS(1)PAEPKS(1)PAEAKS(1)PAEVK	WT_NT-WT_EGCGEE	-1.18451	0.767474	-1.54339	8	0.161313	0.960488
P19246_S(1)PGEAKS(1)PGEAKS(1)PAEAKS(1)PGEAK	WT_NT-WT_EGCGEE	2.28102	1.89395	1.20437	6	0.273794	0.960488
P19246_S(1)PGEAKS(1)PGEAKS(1)PAEPKS(1)PAEPK	WT_NT-WT_EGCGEE	0.294515	0.624433	0.471651	8	0.649771	0.972865
P19246_S(1)PGEAKS(1)PGEAKS(1)PGEAK	WT_NT-WT_EGCGEE	0.387286	0.983051	0.393963	8	0.703901	0.972865
P19246_S(1)PIEVKS(1)PEK	WT_NT-WT_EGCGEE	-0.180631	0.420604	-0.429455	8	0.678924	0.972865
P19246_S(1)PVKEEVKAKEPPK	WT_NT-WT_EGCGEE	0.603869	1.4253	0.423678	8	0.682962	0.972865
P19246_SPGEAKS(1)PAEPKS(1)PAEPKS(1)PAEAK	WT_NT-WT_EGCGEE	-0.224043	0.519091	-0.431606	8	0.677423	0.972865
P19246_SPGEAKS(1)PSEAKS(1)PAEAK	WT_NT-WT_EGCGEE	3.19331	1.76743	1.80675	6	0.120817	0.960488
P19246_TSVSS(0.002)VS(0.019)AS(0.978)PS(0.002)R	WT_NT-WT_EGCGEE	-0.109624	0.245282	-0.446931	5	0.673619	0.972865
P20357_APHWTSASLTEAAAHPHS(1)PEMK	WT_NT-WT_EGCGEE	-0.878461	0.879333	-0.999008	6	0.356361	0.960488
P20357_DGS(1)PDAPAT(1)PEKEEVAFSEYK	WT_NT-WT_EGCGEE	0.408076	0.150786	2.70633	8	0.0268101	0.855151
P20357_EAS(1)PPTSADK	WT_NT-WT_EGCGEE	-0.412374	2.62189	-0.157281	5	0.881177	0.980598
P20357_EES(0.013)Y(0.005)ES(0.906)S(0.065)GEHES(0.007)LT(0.002)MES(0.002)LKPDEGK	WT_NT-WT_EGCGEE	0.342114	0.599305	0.570851	4	0.598641	0.967876
P20357_GLS(0.074)S(0.926)VPEVAEVEPTTK	WT_NT-WT_EGCGEE	0.24935	0.281568	0.885576	6	0.40993	0.961172
P20357_GSAQES(0.417)LDT(0.583)IS(1)PK	WT_NT-WT_EGCGEE	0.246862	0.460044	0.536607	8	0.606136	0.967876
P20357_KET(0.006)S(0.994)PETSLIQDEVALK	WT_NT-WT_EGCGEE	-0.941735	0.369054	-2.55175	8	0.0340815	0.855151
P20357_SEVQAHS(0.999)PS(0.001)R	WT_NT-WT_EGCGEE	-0.549523	1.48764	-0.369393	7	0.722756	0.974342
P20357_SGTSTPTTPGSTAITPGT(0.999)PPSYSSR	WT_NT-WT_EGCGEE	-1.31096	1.40486	-0.933159	8	0.378042	0.960488
P20357_STVS(1)IEEAVAK	WT_NT-WT_EGCGEE	1.29757	0.385919	3.36227	6	0.0151868	0.855151
P20357_TGVIQT(0.001)S(0.003)T(0.013)EQS(0.981)FS(0.002)K	WT_NT-WT_EGCGEE	-0.400244	0.690365	-0.579758	6	0.583176	0.966877
P20357_VAIIRT(1)PPKS(1)PAT(1)PK	WT_NT-WT_EGCGEE	-0.336519	1.17687	-0.285943	8	0.782186	0.979112
P20357_VDHGAEIITQS(1)PSR	WT_NT-WT_EGCGEE	-0.729106	0.909128	-0.801983	8	0.445729	0.961172
P20357_VSLQDPSALAT(0.011)S(0.989)K	WT_NT-WT_EGCGEE	0.869513	1.63357	0.53228	5	0.617326	0.970005
P20357_VT(0.002)S(0.998)EPEAVSER	WT_NT-WT_EGCGEE	0.142666	0.775116	0.184057	6	0.860031	0.980598
P20357_VTDGIS(0.003)KS(0.997)PEK	WT_NT-WT_EGCGEE	2.04589	1.94159	1.05372	8	0.322793	0.960488
P20444_VIS(1)PSEDRK	WT_NT-WT_EGCGEE	-0.329992	2.07818	-0.158789	6	0.879045	0.980598
P20917_GES(1)PELDLSYSHSDLGK	WT_NT-WT_EGCGEE	-0.613484	0.640043	-0.958505	4	0.392087	0.960488
P22005_FAESLPSDEEGENYS(1)K	WT_NT-WT_EGCGEE	-0.15648	0.424353	-0.368749	7	0.723215	0.974342
P23242_VAAGHELQPLAIVDQRPS(0.018)S(0.982)R	WT_NT-WT_EGCGEE	-1.13379	1.31819	-0.860112	6	0.422758	0.961172
P23818_GFCLIPQQS(1)INEAIR	WT_NT-WT_EGCGEE	-0.64493	0.709018	-0.909612	5	0.404741	0.961172
P26039_VLVQNAAGS(1)QEK	WT_NT-WT_EGCGEE	0.599083	0.523891	1.14353	5	0.304599	0.960488
P26049_SAAAPSASSTPTAIAS(1)PK	WT_NT-WT_EGCGEE	-0.300194	0.281394	-1.06681	7	0.321463	0.960488
P26369_S(1)DFDEFER	WT_NT-WT_EGCGEE	-0.139425	0.259799	-0.536665	5	0.614508	0.96992
P26645_AEDGAAPS(0.996)PS(0.139)S(0.103)ET(0.763)PKK	WT_NT-WT_EGCGEE	0.717435	0.661589	1.08441	8	0.309778	0.960488
P26645_AEDGAAPSPSSET(1)PK	WT_NT-WT_EGCGEE	-0.61622	0.414603	-1.48629	8	0.175511	0.960488
P26645_EAAEAEPAEPS(0.197)S(0.802)PAAEAEGAS(0.004)AS(0.007)S(0.052)T(0.209)S(0.143)S(0.586)PK	WT_NT-WT_EGCGEE	0.983371	0.858925	1.14489	7	0.289888	0.960488
P26645_EAAEAEPAEPS(0.5)S(0.5)PAAEAEGASASS(0.002)T(0.007)S(0.034)S(0.957)PK	WT_NT-WT_EGCGEE	0.290685	0.0474831	6.12186	5	0.00168696	0.432494
P26645_EAAEAEPAEPS(0.794)S(0.206)PAAEAEGAS(0.007)AS(0.005)S(0.127)T(0.088)S(0.375)S(0.398)PK	WT_NT-WT_EGCGEE	-0.730307	0.98005	-0.745174	7	0.480433	0.961984
P26645_EAEAAEPEQPEQPEQPAAEEPQAEEQS(1)EAAGEK	WT_NT-WT_EGCGEE	-0.0620579	0.269408	-0.230349	6	0.825473	0.980598
P26645_EEPASGSAAT(1)PAAAEK	WT_NT-WT_EGCGEE	0.304515	0.307504	0.990281	8	0.351039	0.960488
P26645_GEATAERPGEAAVAS(0.001)S(0.999)PSK	WT_NT-WT_EGCGEE	0.000799212	0.458422	0.0017434	8	0.998652	0.999738
P26645_GEATAERPGEAAVASS(0.001)PS(0.999)K	WT_NT-WT_EGCGEE	0.023635	0.354639	0.0666453	5	0.949447	0.987452
P26645_KES(1)GEGAEAEGATAEGAK	WT_NT-WT_EGCGEE	-1.07787	0.896702	-1.20203	7	0.268432	0.960488
P26645_LSGFS(1)FKK	WT_NT-WT_EGCGEE	-0.41525	0.727525	-0.570771	7	0.586003	0.967706
P26645_VNGDAS(1)PAAAEPGAK	WT_NT-WT_EGCGEE	-0.548261	0.556612	-0.984996	7	0.357439	0.960488
P26883_GVQVETIS(1)PGDGR	WT_NT-WT_EGCGEE	-0.0230455	0.394426	-0.058428	7	0.955041	0.987452
P27546_AAVGVTGNDITT(1)PPNK	WT_NT-WT_EGCGEE	0.344636	0.401649	0.858054	8	0.415828	0.961172
P27546_AT(0.008)S(0.988)PS(0.003)T(0.001)LVSTGPSSR	WT_NT-WT_EGCGEE	0.0616558	0.221902	0.277851	7	0.789154	0.980198
P27546_DMS(1)PSAETEAPLAK	WT_NT-WT_EGCGEE	-0.2496	0.369081	-0.676275	7	0.520577	0.962983
P27546_EPPPS(1)PEK	WT_NT-WT_EGCGEE	-0.286721	0.601867	-0.476386	8	0.646539	0.972865
P27546_LATTVS(1)APDLK	WT_NT-WT_EGCGEE	-0.337186	0.26158	-1.28903	8	0.233408	0.960488
P27546_RNT(0.998)T(0.002)PTGAAPPAGMTSTR	WT_NT-WT_EGCGEE	0.537829	0.289969	1.85478	6	0.113038	0.959134
P27546_VGS(1)LDNVGHLPAGGAVK	WT_NT-WT_EGCGEE	-0.481962	0.381103	-1.26465	7	0.246473	0.960488
P27671_FS(0.004)S(0.996)PPPLAIGTSSPSR	WT_NT-WT_EGCGEE	0.127819	0.168655	0.757872	5	0.482698	0.961984
P28028_DRS(0.092)S(0.092)S(0.817)APNVHINTIEPVNIDEK	WT_NT-WT_EGCGEE	0.692507	0.432412	1.6015	7	0.1533	0.960488
P28028_SAS(1)EPSLNR	WT_NT-WT_EGCGEE	1.02126	0.566631	1.80234	8	0.109162	0.957281
P28028_T(1)PIQAGGYGEFAAFK	WT_NT-WT_EGCGEE	-0.00450548	0.479446	-0.00939726	6	0.992807	0.996396
P28352_AAADDGEEPKS(1)EPETK	WT_NT-WT_EGCGEE	2.33317	1.76276	1.32358	5	0.242928	0.960488
P28652_ESSDS(0.996)T(0.004)NTTIEDEDAK	WT_NT-WT_EGCGEE	-0.982749	1.17777	-0.834416	6	0.436002	0.961172
P28652_ESSDSTNT(0.003)T(0.997)IEDEDAK	WT_NT-WT_EGCGEE	0.18966	0.213625	0.887816	5	0.4153	0.961172
P28652_GS(1)LPPAALEPQTTVIHNPVDGIK	WT_NT-WT_EGCGEE	0.726107	0.493305	1.47192	6	0.191459	0.960488
P28652_NSSAITS(1)PK	WT_NT-WT_EGCGEE	0.47179	2.28562	0.206417	6	0.843292	0.980598
P28656_LDGLVDT(1)PTGYIESLPK	WT_NT-WT_EGCGEE	-0.393129	0.612796	-0.641533	5	0.549425	0.966877
P28661_LDPYDS(0.911)S(0.089)EDDK	WT_NT-WT_EGCGEE	-0.34461	0.314425	-1.096	5	0.323039	0.960488
P28661_LT(0.046)RES(0.894)GT(0.061)DFPIPAVPPGTDPETEK	WT_NT-WT_EGCGEE	-0.46879	0.599682	-0.78173	4	0.478056	0.961984
P28661_VARPQILEPRPQS(1)PDLCDDDVEFR	WT_NT-WT_EGCGEE	-0.491348	0.530594	-0.926034	6	0.390156	0.960488
P28667_AAAT(1)PES(1)QEPQAK	WT_NT-WT_EGCGEE	1.97851	2.32422	0.851256	8	0.419377	0.961172
P28667_GDVTAEEAAGAS(1)PAK	WT_NT-WT_EGCGEE	0.141088	0.200571	0.703432	8	0.501742	0.961984
P28738_PIRPGHYPAS(0.974)S(0.025)PT(0.001)AVHAVR	WT_NT-WT_EGCGEE	-1.98312	2.09137	-0.948238	7	0.374587	0.960488
P28867_AS(0.155)T(0.845)FCGTPDYIAPEILQGLK	WT_NT-WT_EGCGEE	-0.105577	1.19374	-0.088442	5	0.932958	0.987452
P28867_AS(0.5)T(0.5)FCGTPDYIAPEILQGLK	WT_NT-WT_EGCGEE	-0.250615	1.41197	-0.177493	4	0.867747	0.980598
P29699_HAFSPVASVES(1)AS(0.997)GET(0.003)LHSPK	WT_NT-WT_EGCGEE	1.13656	0.402307	2.8251	6	0.0301512	0.855151
P29699_VMHTQCHSTPDS(1)AEDVRK	WT_NT-WT_EGCGEE	1.87011	1.67767	1.1147	4	0.327433	0.960488
P30275_GTGGVDTAAT(0.003)GS(0.996)VFDIS(0.001)NLDR	WT_NT-WT_EGCGEE	-0.912661	0.929098	-0.982309	6	0.363883	0.960488
P30275_LGYILTCPS(1)NLGTGLR	WT_NT-WT_EGCGEE	-0.722326	0.894884	-0.807173	6	0.450371	0.961172
P31324_RAS(1)VCAEAYNPDEEEDDAESR	WT_NT-WT_EGCGEE	1.06299	0.862077	1.23306	8	0.252555	0.960488
P31650_AAEEARGS(1)ETLGGGGGGAAGTR	WT_NT-WT_EGCGEE	0.0687787	0.282503	0.243461	6	0.815758	0.980598
P33173_PAS(1)PEPELLPELDSK	WT_NT-WT_EGCGEE	-0.383312	0.617888	-0.620358	8	0.55228	0.966877
P33173_S(0.001)DS(0.999)LILDHQWELEK	WT_NT-WT_EGCGEE	-1.16863	0.713577	-1.63771	5	0.162409	0.960488
P33173_S(0.867)DS(0.133)LILDHQWELEK	WT_NT-WT_EGCGEE	-1.70182	0.915637	-1.85862	6	0.112438	0.959134
P33173_T(0.004)PQPCS(0.996)RPAS(1)PEPELLPELDSK	WT_NT-WT_EGCGEE	-0.406404	0.658429	-0.617233	5	0.564102	0.966877
P33175_PVRPGHYPAS(0.01)S(0.985)PT(0.005)NPYGTR	WT_NT-WT_EGCGEE	0.387015	0.763168	0.507117	5	0.633641	0.972865
P34152_LQPQEIS(0.999)PPPT(0.001)ANLDR	WT_NT-WT_EGCGEE	0.0673871	0.259029	0.260153	8	0.801316	0.980598
P35123_EQLSEVEGS(1)GEDDQGDDHSESAQK	WT_NT-WT_EGCGEE	-0.184323	0.518931	-0.355197	5	0.736934	0.974342
P35283_RPAGGS(0.001)LGAVS(0.999)PALSGGQAR	WT_NT-WT_EGCGEE	1.22047	0.331124	3.68585	4	0.0210954	0.855151
P35436_KMPS(0.999)IES(0.001)DV	WT_NT-WT_EGCGEE	0.13087	0.353388	0.37033	6	0.723858	0.974342
P35486_YGMGT(0.172)S(0.828)VER	WT_NT-WT_EGCGEE	-0.503117	0.692371	-0.726658	7	0.491015	0.961984
P35486_YHGHS(0.002)MS(0.998)DPGVSYR	WT_NT-WT_EGCGEE	0.928587	1.73253	0.535971	8	0.606555	0.967876
P35486_YHGHS(0.997)MS(0.003)DPGVS(1)YR	WT_NT-WT_EGCGEE	0.163185	0.923616	0.176681	6	0.865572	0.980598
P35486_YHGHS(1)MSDPGVS(1)YR	WT_NT-WT_EGCGEE	3.11994	1.54804	2.01541	8	0.0786158	0.957281
P35564_AEEDEILNRS(1)PR	WT_NT-WT_EGCGEE	-0.586824	1.00504	-0.583879	8	0.57539	0.966877
P35564_QKS(1)DAEEDGVTGSQDEEDSKPK	WT_NT-WT_EGCGEE	-0.57517	0.610556	-0.942043	7	0.377537	0.960488
P35564_SDAEEDGVTGS(1)QDEEDSKPK	WT_NT-WT_EGCGEE	0.889974	0.720071	1.23595	8	0.251534	0.960488
P35802_EEQELHDIHS(0.01)T(0.99)R	WT_NT-WT_EGCGEE	-1.07841	2.2763	-0.473757	7	0.650093	0.972865
P35802_EEQELHDIHS(0.984)T(0.016)RS(1)K	WT_NT-WT_EGCGEE	-1.38304	1.71988	-0.80415	6	0.451986	0.961172
P35802_EEQELHDIHS(1)T(0.018)RS(0.983)K	WT_NT-WT_EGCGEE	-1.75648	1.25476	-1.39986	7	0.204282	0.960488
P35802_S(1)KEEQELHDIHSTR	WT_NT-WT_EGCGEE	0.10397	0.999253	0.104048	7	0.92005	0.987452
P35803_EEQELQDIQS(1)R	WT_NT-WT_EGCGEE	0.313919	0.72876	0.430757	6	0.681689	0.972865
P36916_REEQTDT(0.019)S(0.974)DGES(0.004)VT(0.004)HHIR	WT_NT-WT_EGCGEE	0.247424	0.528126	0.468496	7	0.653669	0.972865
P39447_KDVNDT(1)AS(1)FK	WT_NT-WT_EGCGEE	-0.0283418	0.419703	-0.0675281	6	0.948355	0.987452
P39447_S(0.011)REDLS(0.989)AQPVQTK	WT_NT-WT_EGCGEE	-0.331891	0.15217	-2.18105	4	0.0946329	0.957281
P40124_LEAVSHTSDMHCGYGDS(1)PSK	WT_NT-WT_EGCGEE	0.719017	1.17892	0.609895	8	0.558852	0.966877
P40124_PFSAPKPQT(0.001)S(0.999)PSPK	WT_NT-WT_EGCGEE	-0.408088	0.849648	-0.480303	7	0.645658	0.972865
P40124_PFSAPKPQTSPS(1)PKPATK	WT_NT-WT_EGCGEE	0.659745	0.52255	1.26255	6	0.253601	0.960488
P40142_ILAT(1)PPQEDAPSVDIANIR	WT_NT-WT_EGCGEE	-0.489392	0.472673	-1.03537	5	0.347951	0.960488
P42128_EEAPAS(1)PLRPLYPQISPLK	WT_NT-WT_EGCGEE	-0.432595	0.343925	-1.25782	5	0.264002	0.960488
P42208_IYHLPDAES(1)DEDEDFK	WT_NT-WT_EGCGEE	-1.12091	1.07491	-1.04279	8	0.327529	0.960488
P42567_LNDPFQPFPGNDS(1)PK	WT_NT-WT_EGCGEE	-0.370452	0.346123	-1.07029	6	0.325642	0.960488
P42567_NITGS(0.003)S(0.997)PVADFSAIK	WT_NT-WT_EGCGEE	0.0529066	0.407388	0.129868	7	0.900324	0.984232
P42703_IEDT(0.004)EIIS(0.996)PVAERPGER	WT_NT-WT_EGCGEE	-0.000516168	0.313083	-0.00164866	4	0.998764	0.999738
P43006_MHDS(1)HLS(0.936)S(0.064)DEPK	WT_NT-WT_EGCGEE	-0.0669495	0.64799	-0.103319	6	0.921077	0.987452
P43006_MHDS(1)HLS(0.993)S(0.007)DEPK	WT_NT-WT_EGCGEE	0.337048	1.95318	0.172564	7	0.867878	0.980598
P43006_MHDSHLS(0.002)S(0.997)DEPK	WT_NT-WT_EGCGEE	0.0248222	0.972814	0.0255158	5	0.980631	0.993473
P43006_NHRES(0.996)NS(0.004)NQCVYAAHNSVVIDECK	WT_NT-WT_EGCGEE	-0.196426	1.08131	-0.181655	4	0.864687	0.980598
P43006_SADCS(1)VEEEPWK	WT_NT-WT_EGCGEE	0.165534	0.799	0.207177	5	0.844045	0.980598
P43006_TQS(1)IYDDK	WT_NT-WT_EGCGEE	-0.196361	0.613485	-0.320074	8	0.757112	0.974342
P43274_SETAPAAPAAPAPAEKT(1)PVK	WT_NT-WT_EGCGEE	0.177078	1.02243	0.173194	6	0.868194	0.980598
P46096_DDDAETGLT(1)DGEEKEEPK	WT_NT-WT_EGCGEE	0.230997	0.305308	0.756604	8	0.470979	0.961172
P46096_DQALKDDDAET(0.946)GLT(0.054)DGEEKEEPKEEEK	WT_NT-WT_EGCGEE	0.396026	0.406675	0.973813	6	0.367758	0.960488
P46097_GGQDDDDAET(0.01)GLT(0.99)EGEGEGEEEK	WT_NT-WT_EGCGEE	0.0598567	0.396148	0.151097	7	0.884161	0.981273
P46460_ENRQS(1)IINPDWNFEK	WT_NT-WT_EGCGEE	-1.23053	0.601226	-2.04671	5	0.0960448	0.957281
P46460_GSMAGS(0.922)T(0.077)GVHDT(0.001)VVNQLLSK	WT_NT-WT_EGCGEE	-0.0708384	0.628599	-0.112693	5	0.914659	0.98671
P46467_GNDS(1)DGEAESDDPEKK	WT_NT-WT_EGCGEE	0.744878	0.313972	2.37243	7	0.049429	0.858516
P46935_RQIS(1)EDVDGPDNR	WT_NT-WT_EGCGEE	-0.212223	0.214946	-0.987331	5	0.368819	0.960488
P47746_S(1)IIIHTSEDGK	WT_NT-WT_EGCGEE	0.104659	0.426468	0.245409	7	0.813179	0.980598
P47809_LKIS(1)PEQHWDFTAEDLK	WT_NT-WT_EGCGEE	-1.98347	0.738823	-2.68464	5	0.0435775	0.855151
P47856_VDS(0.999)T(0.001)TCLFPVEEK	WT_NT-WT_EGCGEE	-0.489826	0.320403	-1.52878	5	0.186863	0.960488
P48437_EMAPQS(0.012)VS(0.988)PR	WT_NT-WT_EGCGEE	0.425446	0.307824	1.38211	6	0.216191	0.960488
P48453_ICS(1)FEEAK	WT_NT-WT_EGCGEE	-1.02939	0.69504	-1.48106	6	0.189096	0.960488
P48678_LRLS(0.998)PS(0.982)PT(0.008)S(0.013)QR	WT_NT-WT_EGCGEE	1.1031	1.42139	0.776071	5	0.472801	0.961984
P48678_LRLS(0.999)PS(0.001)PTSQR	WT_NT-WT_EGCGEE	0.978885	0.766288	1.27744	7	0.242181	0.960488
P48722_S(1)FDDPIVQTER	WT_NT-WT_EGCGEE	-0.238849	0.340819	-0.700809	7	0.506042	0.961984
P49312_S(0.003)KS(0.997)ES(1)PKEPEQLRK	WT_NT-WT_EGCGEE	-0.0420206	1.52248	-0.0276001	8	0.978657	0.993473
P49615_IGEGT(0.014)YGT(0.986)VFK	WT_NT-WT_EGCGEE	-0.0968444	0.327382	-0.295815	6	0.777343	0.979112
P50136_IGHHS(0.989)T(0.01)S(0.001)DDSSAYR	WT_NT-WT_EGCGEE	1.81937	1.29465	1.4053	6	0.209538	0.960488
P51830_GQGT(0.101)AS(0.899)PGS(0.857)VS(0.143)DLAQTVK	WT_NT-WT_EGCGEE	-0.263722	0.374534	-0.704134	8	0.501328	0.961984
P51830_GQGTAS(1)PGSVSDLAQTVK	WT_NT-WT_EGCGEE	0.124508	0.45316	0.274754	8	0.790467	0.980198
P51859_RAGDVLEDS(1)PK	WT_NT-WT_EGCGEE	-0.239688	0.298332	-0.803425	7	0.448147	0.961172
P51910_MVTMLMFLATLAGLFT(1)T(1)AK	WT_NT-WT_EGCGEE	-2.29129	1.20037	-1.90882	4	0.128921	0.960488
P53986_AAQS(1)PQQHSSGDPTEEES(1)PV	WT_NT-WT_EGCGEE	0.347639	0.291466	1.19272	8	0.26715	0.960488
P53986_LKS(1)KES(1)LQEAGK	WT_NT-WT_EGCGEE	1.78699	2.05323	0.870327	7	0.41297	0.961172
P53986_REGKEDEAS(1)T(1)DVDEKPK	WT_NT-WT_EGCGEE	0.208875	1.70109	0.122789	7	0.905725	0.985693
P53986_SDANTDLIGGS(1)PK	WT_NT-WT_EGCGEE	0.346097	0.294292	1.17603	8	0.27339	0.960488
P54071_AGY(1)LRAVS(0.816)S(0.186)LCRAS(0.937)GS(0.062)AR	WT_NT-WT_EGCGEE	0.1474	0.770678	0.19126	6	0.85463	0.980598
P54227_ESVPDFPLS(1)PPKK	WT_NT-WT_EGCGEE	0.0992654	0.209927	0.472858	8	0.648947	0.972865
P54227_RAS(1)GQAFELILS(1)PR	WT_NT-WT_EGCGEE	-0.164719	1.16453	-0.141447	7	0.891501	0.982898
P54227_S(1)HEAEVLK	WT_NT-WT_EGCGEE	-1.62925	1.71211	-0.951605	5	0.384998	0.960488
P54285_VEEHS(1)PLER	WT_NT-WT_EGCGEE	-1.12424	1.88887	-0.595193	5	0.577628	0.966877
P54310_S(0.139)VS(0.861)EAALAQPEGLLGTDTLK	WT_NT-WT_EGCGEE	-1.14121	0.769797	-1.48248	4	0.212352	0.960488
P54310_S(0.666)VS(0.334)EAALAQPEGLLGTDTLK	WT_NT-WT_EGCGEE	-1.02127	0.659506	-1.54854	5	0.182174	0.960488
P54728_PAQTPVLTS(1)PAPADSTPGDSSR	WT_NT-WT_EGCGEE	-0.505021	0.368137	-1.37183	7	0.212466	0.960488
P55012_GEGTPAAGDGLGRPLGPTPS(0.999)QS(0.001)R	WT_NT-WT_EGCGEE	-0.246826	0.456657	-0.540506	5	0.612046	0.968825
P55088_GS(1)YMEVEDNR	WT_NT-WT_EGCGEE	0.669436	0.411519	1.62674	6	0.154916	0.960488
P55088_GSYMEVEDNRS(1)QVETEDLILK	WT_NT-WT_EGCGEE	-0.0221156	0.890369	-0.0248387	5	0.981144	0.993473
P55288_PGLRPAPNS(1)VDVDDFINTR	WT_NT-WT_EGCGEE	-0.329808	0.40001	-0.8245	5	0.447189	0.961172
P56183_EAGS(1)EAESSSADPGPGR	WT_NT-WT_EGCGEE	-0.168777	0.192369	-0.877361	7	0.40939	0.961172
P56388_ALDIYSAVDDAS(1)HEK	WT_NT-WT_EGCGEE	-0.6085	0.310706	-1.95845	6	0.0979058	0.957281
P56399_GTGLQPGEEELPDIAPPLVT(1)PDEPK	WT_NT-WT_EGCGEE	-1.30597	0.69657	-1.87485	8	0.0976755	0.957281
P56399_SAAES(1)ISESVPVGPK	WT_NT-WT_EGCGEE	-0.060226	0.160597	-0.375012	8	0.717398	0.974342
P56399_SAAESIS(0.997)ES(0.002)VPVGPK	WT_NT-WT_EGCGEE	0.0168198	0.275921	0.0609588	7	0.953096	0.987452
P56564_NRDVEMGNS(1)VIEENEMK	WT_NT-WT_EGCGEE	-0.417569	0.350279	-1.1921	5	0.28671	0.960488
P56695_LNATAS(1)LEQDK	WT_NT-WT_EGCGEE	-0.0750914	0.445053	-0.168725	7	0.870785	0.980598
P57776_ATAPQT(0.968)QHVS(0.032)PMR	WT_NT-WT_EGCGEE	0.378427	0.470837	0.803734	5	0.458042	0.961172
P57776_ATAPQTQHVS(1)PMR	WT_NT-WT_EGCGEE	-0.155059	0.57643	-0.268998	8	0.794738	0.980598
P57776_KGATPAEDDEDKDIDLFGS(1)DEEEEDK	WT_NT-WT_EGCGEE	-1.7906	0.978598	-1.82976	8	0.104675	0.957281
P58404_AS(1)PGPGGLSGGESLLVK	WT_NT-WT_EGCGEE	-0.792102	0.336569	-2.35346	7	0.050828	0.858516
P58871_DVGHLEEGASGGLLS(1)PSTPHSR	WT_NT-WT_EGCGEE	-0.941102	0.245549	-3.83264	6	0.00863262	0.855151
P58871_ENYEDQEPLVGHES(1)PITLAAR	WT_NT-WT_EGCGEE	0.555036	0.571461	0.971258	7	0.363776	0.960488
P58871_GEGVSQVGPGT(1)PPAPES(0.926)PRKPIS(0.074)GVQGNDPGISLPQR	WT_NT-WT_EGCGEE	0.10362	0.574655	0.180318	6	0.862839	0.980598
P58871_MQAESQS(1)PTNVDLEDK	WT_NT-WT_EGCGEE	0.127645	0.391846	0.325754	8	0.752968	0.974342
P58871_RDS(0.999)LGS(0.001)FSTR	WT_NT-WT_EGCGEE	-0.320423	0.311496	-1.02866	6	0.34331	0.960488
P58871_SSGSLS(1)PGLETEDPLEAR	WT_NT-WT_EGCGEE	0.829528	1.12952	0.73441	5	0.495675	0.961984
P58871_VPS(1)S(1)DEEVVEEPQSR	WT_NT-WT_EGCGEE	0.0905904	0.510146	0.177577	8	0.863469	0.980598
P59281_AFS(1)EDEALAQQDSK	WT_NT-WT_EGCGEE	-0.250887	0.318297	-0.788216	7	0.456428	0.961172
P59648_S(0.006)ELPS(0.916)S(0.078)APGGGGV	WT_NT-WT_EGCGEE	0.0947819	0.28169	0.336476	7	0.746374	0.974342
P59764_AS(1)PLLSDK	WT_NT-WT_EGCGEE	-0.104265	0.351436	-0.296683	6	0.776711	0.979112
P59764_HTTSVSPSPAGRS(1)PLK	WT_NT-WT_EGCGEE	0.1684	0.907988	0.185465	5	0.860153	0.980598
P59808_AGGS(1)VESLR	WT_NT-WT_EGCGEE	-0.358552	0.342103	-1.04808	6	0.334973	0.960488
P59808_S(0.004)HS(0.996)LDDLQGDADVGK	WT_NT-WT_EGCGEE	0.421744	0.43245	0.975242	6	0.367104	0.960488
P60202_GLS(1)ATVTGGQK	WT_NT-WT_EGCGEE	0.121262	0.256712	0.472367	6	0.653356	0.972865
P60469_EEAGVPRGEGPAVPGDT(1)PPPTPR	WT_NT-WT_EGCGEE	0.158191	0.22803	0.693728	8	0.507492	0.961984
P60469_RGS(1)ALGPDEAGGELER	WT_NT-WT_EGCGEE	-0.383302	0.27218	-1.40827	6	0.2087	0.960488
P60469_RQAQS(1)PGGVSSEVEVLK	WT_NT-WT_EGCGEE	-0.0941635	0.675917	-0.139312	6	0.893762	0.982898
P60469_S(1)LPGSALELR	WT_NT-WT_EGCGEE	-0.453265	0.147237	-3.07848	4	0.0369863	0.855151
P60904_S(0.001)LS(0.002)T(0.015)S(0.971)GES(0.011)LYHVLGLDK	WT_NT-WT_EGCGEE	-1.09579	1.28379	-0.853556	5	0.432331	0.961172
P60904_S(0.835)LS(0.164)T(0.001)SGESLYHVLGLDK	WT_NT-WT_EGCGEE	-3.9938	3.06227	-1.3042	5	0.248974	0.960488
P60904_SLS(0.999)TSGESLYHVLGLDK	WT_NT-WT_EGCGEE	-1.61873	1.71025	-0.946488	7	0.375418	0.960488
P61264_S(1)AKDS(1)DDEEEVVHVDR	WT_NT-WT_EGCGEE	-0.335984	1.00318	-0.334919	8	0.746299	0.974342
P61264_T(0.007)T(0.007)T(0.985)NEELEDMLESGK	WT_NT-WT_EGCGEE	-0.796213	0.28162	-2.82726	7	0.0255061	0.855151
P61315_KVDIMGYDLPS(0.999)GGAGPTTEACLK	WT_NT-WT_EGCGEE	-0.886434	0.760448	-1.16567	4	0.308515	0.960488
P61329_EPS(1)LHEIGEK	WT_NT-WT_EGCGEE	-0.0160165	0.292769	-0.0547069	5	0.958491	0.987452
P61807_LMTANS(1)PEVHG	WT_NT-WT_EGCGEE	-0.0866247	0.402749	-0.215084	6	0.836827	0.980598
P61967_AIEQADLLQEEDES(1)PR	WT_NT-WT_EGCGEE	0.137291	0.321642	0.426845	4	0.691463	0.972865
P61979_DYDDMS(1)PR	WT_NT-WT_EGCGEE	0.111235	0.317315	0.350549	8	0.734978	0.974342
P62071_FQEQECPPS(1)PEPTRK	WT_NT-WT_EGCGEE	-0.253696	0.50781	-0.499589	7	0.632682	0.972865
P62259_AAFDDAIAELDTLS(1)EESYK	WT_NT-WT_EGCGEE	-1.95268	1.64087	-1.19003	6	0.278982	0.960488
P62482_MYPES(0.01)T(0.006)T(0.287)GS(0.697)PARLS(1)LR	WT_NT-WT_EGCGEE	-0.68385	0.443554	-1.54175	7	0.167037	0.960488
P62482_MYPESTTGS(1)PAR	WT_NT-WT_EGCGEE	-0.0815536	0.363964	-0.22407	6	0.830138	0.980598
P62482_RSS(1)LVITTK	WT_NT-WT_EGCGEE	-0.324	0.246579	-1.31398	6	0.236852	0.960488
P62484_HTPPTIGGS(1)LPYR	WT_NT-WT_EGCGEE	0.197924	0.339507	0.582973	6	0.581145	0.966877
P62484_NMAPS(0.001)QQS(0.999)PVR	WT_NT-WT_EGCGEE	0.0258064	0.400824	0.0643833	7	0.950465	0.987452
P62484_TTPPTQKPPS(1)PPMSGK	WT_NT-WT_EGCGEE	1.81888	0.686469	2.64962	8	0.0292732	0.855151
P62754_LS(0.014)S(0.986)LRAS(0.18)T(0.808)S(0.011)K	WT_NT-WT_EGCGEE	-1.3306	0.383133	-3.47295	5	0.0177929	0.855151
P62754_LS(0.068)S(0.932)LRAS(0.903)T(0.058)S(0.039)K	WT_NT-WT_EGCGEE	2.17458	2.10934	1.03093	4	0.360826	0.960488
P62754_RLS(1)S(1)LR	WT_NT-WT_EGCGEE	-1.07438	0.43753	-2.45556	8	0.0395917	0.855151
P62774_GEDVNRT(1)LEGGRK	WT_NT-WT_EGCGEE	0.378857	0.316424	1.19731	7	0.270155	0.960488
P62908_DEILPT(0.007)T(0.99)PIS(0.003)EQK	WT_NT-WT_EGCGEE	-0.0731664	0.41837	-0.174884	6	0.866923	0.980598
P62960_NEGS(1)ESAPEGQAQQR	WT_NT-WT_EGCGEE	0.964414	0.82896	1.1634	5	0.297163	0.960488
P62996_RPHT(1)PTPGIYMGR	WT_NT-WT_EGCGEE	-0.518592	0.838994	-0.618111	7	0.556071	0.966877
P62996_SDSGEQNYGERES(1)R	WT_NT-WT_EGCGEE	0.83016	0.331824	2.50181	8	0.0368381	0.855151
P63011_MS(0.001)ES(0.999)LDTADPAVTGAK	WT_NT-WT_EGCGEE	0.18874	0.514097	0.367129	5	0.728549	0.974342
P63011_MS(1)ESLDTADPAVTGAK	WT_NT-WT_EGCGEE	0.0149913	0.431907	0.0347095	8	0.973162	0.991533
P63042_RRDPS(1)LEEIQK	WT_NT-WT_EGCGEE	0.322365	0.415048	0.776693	6	0.466846	0.961172
P63046_AESEAETPGT(1)PGEFESK	WT_NT-WT_EGCGEE	-0.415145	0.407152	-1.01963	7	0.341842	0.960488
P63085_VADPDHDHTGFLT(0.999)EY(0.001)VATR	WT_NT-WT_EGCGEE	-2.16663	0.346506	-6.25278	6	0.000775907	0.379369
P63101_TAFDEAIAELDTLS(1)EESYK	WT_NT-WT_EGCGEE	-3.43561	2.48792	-1.38091	6	0.216538	0.960488
P63101_VVS(0.004)S(0.996)IEQK	WT_NT-WT_EGCGEE	0.452273	0.362109	1.249	4	0.27977	0.960488
P63115_RDS(0.993)DMAS(0.007)HIQQPGGHGNPGPAPSPSPGPGPGPGASER	WT_NT-WT_EGCGEE	0.287996	1.11574	0.258122	5	0.806601	0.980598
P63141_ETEGEEQAQYLQVTS(1)CPK	WT_NT-WT_EGCGEE	-0.608675	0.533513	-1.14088	5	0.3056	0.960488
P63141_IPS(1)S(1)PDLKK	WT_NT-WT_EGCGEE	0.168674	0.781545	0.215821	8	0.834528	0.980598
P63166_S(1)DQEAKPSTEDLGDK	WT_NT-WT_EGCGEE	0.180884	0.563238	0.32115	8	0.756326	0.974342
P63213_EDPLLT(1)PVPASENPFR	WT_NT-WT_EGCGEE	-0.125184	0.558398	-0.224184	7	0.829017	0.980598
P63216_GET(1)PVNSTMSIGQAR	WT_NT-WT_EGCGEE	0.234172	0.354544	0.660488	8	0.527497	0.963096
P63318_AAPALT(1)PPDR	WT_NT-WT_EGCGEE	-0.116699	0.252935	-0.46138	8	0.656812	0.972865
P63318_MGPSS(0.001)S(0.999)PIPSPSPSPTDSK	WT_NT-WT_EGCGEE	-0.139781	0.490516	-0.284967	8	0.782908	0.979112
P63318_MGPSSSPIPS(0.574)PS(0.43)PS(0.993)PT(0.004)DSK	WT_NT-WT_EGCGEE	-0.629091	0.777128	-0.809507	8	0.441633	0.961172
P63318_MGPSSSPIPS(0.997)PS(0.054)PS(0.765)PT(0.181)DS(0.004)K	WT_NT-WT_EGCGEE	-0.206549	0.48685	-0.424257	5	0.689013	0.972865
P63318_MGPSSSPIPSPSPSPT(0.999)DSK	WT_NT-WT_EGCGEE	0.22302	0.242995	0.917796	8	0.385559	0.960488
P63318_RGS(1)DELYAIK	WT_NT-WT_EGCGEE	0.461179	0.36764	1.25443	4	0.277987	0.960488
P63318_S(0.997)PT(0.147)S(0.856)PVPVPVM	WT_NT-WT_EGCGEE	-0.109652	0.283577	-0.386673	7	0.710484	0.973483
P63328_ITS(1)FEEAK	WT_NT-WT_EGCGEE	-0.475185	0.569353	-0.834606	8	0.428157	0.961172
P68372_INVYYNEAT(1)GGK	WT_NT-WT_EGCGEE	0.347554	0.587275	0.591809	5	0.579722	0.966877
P68404_ADPAAGPPPS(1)EGEESTVR	WT_NT-WT_EGCGEE	-0.350058	0.29855	-1.17253	6	0.285426	0.960488
P70182_IPLKPS(0.218)PT(0.782)K	WT_NT-WT_EGCGEE	-0.373374	1.58218	-0.235987	7	0.820199	0.980598
P70182_KIPLKPS(0.988)PT(0.012)K	WT_NT-WT_EGCGEE	-0.373374	1.58218	-0.235987	7	0.820199	0.980598
P70288_MLPHAPGVQMQAIPEDAVHEDS(1)GDEDGEDPDK	WT_NT-WT_EGCGEE	-0.0593866	0.213445	-0.278229	6	0.790176	0.980198
P70362_FIAFSGEGQS(1)LRK	WT_NT-WT_EGCGEE	-0.432064	0.503202	-0.858629	5	0.429776	0.961172
P70399_DAVTEDS(1)PQPPLPSVR	WT_NT-WT_EGCGEE	0.161058	0.282629	0.569856	6	0.589459	0.967876
P70399_LPTSEEERS(1)PAK	WT_NT-WT_EGCGEE	0.536286	0.823269	0.651411	4	0.550312	0.966877
P70399_MESLGS(1)PR	WT_NT-WT_EGCGEE	0.198157	0.418017	0.474039	7	0.649902	0.972865
P70399_TEEDRENTQIDDTEPLS(0.995)PVS(0.005)NSK	WT_NT-WT_EGCGEE	0.159788	0.578181	0.276363	4	0.795961	0.980598
P70408_LAEMYGGGES(1)DKDA	WT_NT-WT_EGCGEE	0.0586734	0.404062	0.145209	8	0.888138	0.98145
P70414_GMIIEHEGDRPAS(1)K	WT_NT-WT_EGCGEE	0.573018	0.577381	0.992443	6	0.359303	0.960488
P70429_S(0.003)NS(0.997)VEKPVSSLLSR	WT_NT-WT_EGCGEE	0.0889859	0.236496	0.376268	6	0.719664	0.974342
P70441_EALVEPASES(1)PRPALAR	WT_NT-WT_EGCGEE	-0.508773	0.79077	-0.64339	8	0.537973	0.966877
P70441_S(0.005)AS(0.993)S(0.001)DTSEELNSQDS(1)PK	WT_NT-WT_EGCGEE	0.102273	0.39768	0.257175	6	0.805636	0.980598
P70441_SASSDTSEELNSQDS(1)PK	WT_NT-WT_EGCGEE	-0.197669	0.35112	-0.562967	6	0.593854	0.967876
P70663_GKES(1)QEQPVSDSHQQPNESSK	WT_NT-WT_EGCGEE	2.58901	1.90541	1.35877	5	0.232302	0.960488
P70663_PSALNS(1)EEETHEQSTEQDK	WT_NT-WT_EGCGEE	-0.729201	0.807128	-0.903452	7	0.396311	0.961172
P70663_PSALNSEEETHEQS(0.079)T(0.921)EQDK	WT_NT-WT_EGCGEE	1.49888	1.23156	1.21705	4	0.290478	0.960488
P70663_PSALNSEEETHEQS(0.978)T(0.022)EQDK	WT_NT-WT_EGCGEE	-0.446189	0.85299	-0.523088	6	0.61966	0.970911
P70704_T(0.002)DDVS(0.998)EKT(1)S(1)LADQEEVR	WT_NT-WT_EGCGEE	0.428925	0.60223	0.712229	8	0.496566	0.961984
P70704_TDDVS(1)EKT(0.09)S(0.91)LADQEEVR	WT_NT-WT_EGCGEE	-0.0481557	0.324581	-0.148363	6	0.886917	0.98145
P80560_ADSVAGAIQSDPAEGS(1)QESHGR	WT_NT-WT_EGCGEE	-0.0756164	0.452973	-0.166933	6	0.872906	0.980598
P81122_RVS(1)GDGAQDLDR	WT_NT-WT_EGCGEE	-0.727507	0.510914	-1.42393	6	0.204329	0.960488
P83093_GS(1)PECVGLTETK	WT_NT-WT_EGCGEE	0.921744	0.684852	1.3459	4	0.249556	0.960488
P83093_RAS(1)GSAGAAASPSAAAAGER	WT_NT-WT_EGCGEE	-0.191366	0.221527	-0.86385	7	0.416286	0.961172
P83510_LGSQPIRAS(1)NPDLR	WT_NT-WT_EGCGEE	0.080711	0.623369	0.129475	6	0.901213	0.984232
P83510_SEGS(1)PVLPHEPSK	WT_NT-WT_EGCGEE	-0.0699796	0.392276	-0.178394	8	0.862848	0.980598
P84086_AALEQPCEGS(0.999)LT(0.001)RPK	WT_NT-WT_EGCGEE	0.162179	0.504861	0.321235	5	0.761026	0.974342
P97315_GFGFGQGAGALVHS(1)E	WT_NT-WT_EGCGEE	-0.418066	0.447513	-0.934199	7	0.381298	0.960488
P97379_S(0.003)AT(0.997)PPPAEPASLPQEPPK	WT_NT-WT_EGCGEE	0.163695	0.0847671	1.93112	8	0.089566	0.957281
P97427_GMYDGPVYEVPAT(1)PK	WT_NT-WT_EGCGEE	-0.142346	0.378161	-0.376418	8	0.716394	0.974342
P97427_HAAPAPS(1)AK	WT_NT-WT_EGCGEE	2.32139	1.43914	1.61304	7	0.150772	0.960488
P97427_HAAPAPS(1)AKS(1)S(0.998)PS(0.002)K	WT_NT-WT_EGCGEE	0.156826	2.59049	0.0605393	6	0.953692	0.987452
P97427_HAAPAPSAKS(1)S(1)PSK	WT_NT-WT_EGCGEE	0.156826	2.59049	0.0605393	6	0.953692	0.987452
P97427_S(1)IPHITSDR	WT_NT-WT_EGCGEE	-0.4996	0.92536	-0.539898	8	0.603967	0.967876
P97427_VFGLHSVS(1)R	WT_NT-WT_EGCGEE	-0.0722318	0.205317	-0.351806	5	0.739325	0.974342
P97434_AATEALGEKS(1)PEGTTVSGYDIMK	WT_NT-WT_EGCGEE	-0.199536	0.265223	-0.752334	5	0.485738	0.961984
P97445_GADYTEPDS(1)PREPPGGAHDPAPR	WT_NT-WT_EGCGEE	0.450493	0.445476	1.01126	6	0.350919	0.960488
P97445_GNDLST(0.008)IS(0.001)DT(0.06)S(0.931)PMK	WT_NT-WT_EGCGEE	0.299547	0.379963	0.788356	4	0.474583	0.961984
P97492_EPGS(0.444)S(0.555)HLGSPDTAR	WT_NT-WT_EGCGEE	-0.144002	0.400431	-0.359618	6	0.731451	0.974342
P97492_PLREPGSSHLGS(0.999)PDT(0.001)AR	WT_NT-WT_EGCGEE	0.653843	1.00191	0.652597	7	0.534852	0.966504
P97492_S(1)LGSGESESESRPGK	WT_NT-WT_EGCGEE	-0.391191	0.637572	-0.613563	7	0.558906	0.966877
P97496_RKPS(1)PS(1)PPPPTATESR	WT_NT-WT_EGCGEE	0.466466	1.18811	0.392611	7	0.706288	0.972865
P97798_LELKPIDKS(1)PDPNPVMTDTPIPR	WT_NT-WT_EGCGEE	-0.498713	0.412198	-1.20989	6	0.271822	0.960488
P97801_AMGSGGAGS(1)EQEDTVLFR	WT_NT-WT_EGCGEE	-0.933638	0.686423	-1.36015	4	0.245391	0.960488
P97825_S(0.001)NS(0.998)S(0.001)EASSGDFLDLK	WT_NT-WT_EGCGEE	-0.322052	0.405642	-0.793931	8	0.450142	0.961172
P97855_S(0.063)T(0.063)S(0.874)PAPADVAPAQEDLR	WT_NT-WT_EGCGEE	0.046278	0.188756	0.245174	8	0.812494	0.980598
P97868_VEGTEIVKPS(1)PK	WT_NT-WT_EGCGEE	0.410649	0.235717	1.74213	7	0.12502	0.960488
P97927_LAALS(0.001)IEES(0.999)K	WT_NT-WT_EGCGEE	-0.821903	0.736002	-1.11671	5	0.314886	0.960488
P98084_S(0.017)AS(0.983)QDCIETTPGAQEGK	WT_NT-WT_EGCGEE	-0.976128	0.381921	-2.55584	5	0.0509034	0.858516
P98203_GSLGS(1)LDR	WT_NT-WT_EGCGEE	-0.00949508	0.0904854	-0.104935	5	0.920507	0.987452
P99027_LASVPAGGAVAVSAAPGSAAPAAGS(1)APAAAEEK	WT_NT-WT_EGCGEE	-0.0390286	0.31795	-0.122751	5	0.907086	0.985693
Q00PI9_S(0.002)GDET(0.998)PGS(1)EAPGDK	WT_NT-WT_EGCGEE	2.9223	2.08377	1.40241	7	0.203551	0.960488
Q00PI9_S(1)GDETPGSEAPGDK	WT_NT-WT_EGCGEE	1.15612	0.622224	1.85805	7	0.105514	0.957281
Q00PI9_SGDET(1)PGSEAPGDK	WT_NT-WT_EGCGEE	2.06347	1.5003	1.37537	7	0.211414	0.960488
Q01063_SDSDYDLS(1)PK	WT_NT-WT_EGCGEE	-0.488188	0.320379	-1.52379	7	0.171384	0.960488
Q01338_RGPGAAGPGAS(0.001)GS(0.999)GHGEER	WT_NT-WT_EGCGEE	0.0758714	1.50658	0.05036	7	0.961242	0.987452
Q01341_NAEPPS(0.995)PT(0.005)PAAHTR	WT_NT-WT_EGCGEE	-0.428355	0.58921	-0.726999	6	0.494602	0.961984
Q01815_SITADGES(1)PPTTK	WT_NT-WT_EGCGEE	0.256077	0.327769	0.781273	6	0.464343	0.961172
Q02053_ATLPS(1)PDK	WT_NT-WT_EGCGEE	0.0106225	0.531578	0.019983	8	0.984546	0.993473
Q02053_IHVS(1)DQELQSANASVDDSRLEELK	WT_NT-WT_EGCGEE	-0.0126172	0.620645	-0.0203291	4	0.984754	0.993473
Q02248_RT(0.003)S(0.997)MGGTQQQFVEGVR	WT_NT-WT_EGCGEE	0.419349	0.533205	0.786468	6	0.461517	0.961172
Q02357_RRT(0.171)LT(0.86)PLT(0.968)LRY(1)S(1)ILS(1)ES(1)R	WT_NT-WT_EGCGEE	-1.33428	0.68851	-1.93793	6	0.100731	0.957281
Q02357_RRT(0.48)LT(0.623)PLT(0.897)LRY(1)S(1)ILS(1)ES(1)R	WT_NT-WT_EGCGEE	-1.33428	0.68851	-1.93793	6	0.100731	0.957281
Q02819_AQRLS(1)QETEALGR	WT_NT-WT_EGCGEE	-0.140604	0.583688	-0.240889	5	0.819207	0.980598
Q02819_SGKLS(1)QELDFVSHNVR	WT_NT-WT_EGCGEE	-0.118008	1.39586	-0.0845418	4	0.936688	0.987452
Q03141_RY(0.025)S(0.975)DHAGPAIPSVVAYPK	WT_NT-WT_EGCGEE	-0.055768	0.204721	-0.27241	5	0.796198	0.980598
Q03173_NSRPS(0.117)S(0.883)PVNTPSSQPPAAK	WT_NT-WT_EGCGEE	-0.302692	0.41995	-0.720782	5	0.503325	0.961984
Q03517_EHLGPGS(0.004)S(0.996)QEMER	WT_NT-WT_EGCGEE	-1.53647	0.327744	-4.68802	5	0.00539466	0.73763
Q03517_IET(0.017)QT(0.983)QEEVRDS(1)K	WT_NT-WT_EGCGEE	-0.778695	0.795607	-0.978742	7	0.360313	0.960488
Q03517_VPS(0.003)PVS(0.985)S(0.013)EDDLQEEEQLEQAIK	WT_NT-WT_EGCGEE	-0.645269	0.493452	-1.30766	6	0.238855	0.960488
Q04447_PVS(1)PLLLASGMAR	WT_NT-WT_EGCGEE	0.0849408	0.299068	0.284019	5	0.787782	0.980198
Q04690_RQEMES(0.002)GIT(0.036)T(0.961)PPK	WT_NT-WT_EGCGEE	0.497526	0.30716	1.61976	5	0.166209	0.960488
Q04690_RQEMESGIT(0.5)T(0.5)PPK	WT_NT-WT_EGCGEE	0.497526	0.30716	1.61976	5	0.166209	0.960488
Q04690_S(1)FDHLISDTK	WT_NT-WT_EGCGEE	-0.329663	0.741703	-0.444468	8	0.668483	0.972865
Q04690_SSSGLATYS(1)PPMGAVSER	WT_NT-WT_EGCGEE	0.501305	0.316717	1.58282	6	0.164551	0.960488
Q04735_KIS(0.999)T(0.001)EDINK	WT_NT-WT_EGCGEE	0.467393	0.65217	0.716673	4	0.513194	0.962983
Q04736_YTPENLTEPVS(0.96)PS(0.036)AS(0.003)HY(0.001)GVEHATVAPTSSTK	WT_NT-WT_EGCGEE	-0.0925605	0.189395	-0.488717	5	0.645723	0.972865
Q05512_VPVAS(1)PSAHNISSSSGAPDR	WT_NT-WT_EGCGEE	0.381368	0.404603	0.942572	5	0.389178	0.960488
Q05CL8_T(0.01)AS(0.99)EGS(1)EAETPEAPK	WT_NT-WT_EGCGEE	-0.153737	0.526935	-0.291757	5	0.78219	0.979112
Q05CL8_T(0.263)AS(0.737)EGS(1)EAETPEAPK	WT_NT-WT_EGCGEE	0.293434	0.258149	1.13668	5	0.307196	0.960488
Q05D44_KTS(1)FDENDS(1)EELEDK	WT_NT-WT_EGCGEE	0.830079	0.693689	1.19662	5	0.285096	0.960488
Q05D44_SVPTVDS(1)GNEDDDSSFK	WT_NT-WT_EGCGEE	-0.0786429	0.340573	-0.230913	8	0.823178	0.980598
Q05D44_TARPNSEAPLS(1)GS(1)EDADDSNK	WT_NT-WT_EGCGEE	0.361876	0.550562	0.657285	5	0.540045	0.966877
Q08274_RYHS(1)LGNISR	WT_NT-WT_EGCGEE	0.462447	0.648586	0.713008	6	0.502616	0.961984
Q08460_GGYS(0.006)T(0.993)PQTLANR	WT_NT-WT_EGCGEE	0.56033	0.406171	1.37954	7	0.210185	0.960488
Q08460_RLEDEQPPT(1)LS(1)PK	WT_NT-WT_EGCGEE	0.584642	0.506977	1.15319	7	0.286684	0.960488
Q09XV5_T(0.121)AS(0.846)PS(0.033)PLRPDAPVEK	WT_NT-WT_EGCGEE	-0.248935	0.311993	-0.797887	4	0.469622	0.961172
Q0GA42_APT(0.316)T(0.327)RGT(0.373)PQT(0.983)PKDDPVLTLLSNR	WT_NT-WT_EGCGEE	-0.330053	0.630094	-0.523815	4	0.628089	0.972865
Q0P678_LGVS(0.002)VS(0.972)PS(0.026)R	WT_NT-WT_EGCGEE	-0.015359	0.243821	-0.062993	7	0.951533	0.987452
Q0P678_SFSSSPS(0.003)PS(0.001)PT(0.005)PS(0.991)PHRPPVR	WT_NT-WT_EGCGEE	-0.028227	0.514838	-0.0548271	6	0.958056	0.987452
Q0P678_VQSQEETRSDEEDRAS(1)EPK	WT_NT-WT_EGCGEE	0.841651	0.821121	1.025	5	0.352369	0.960488
Q0PHV7_AFSFPVS(1)PER	WT_NT-WT_EGCGEE	0.0444215	0.318394	0.139518	6	0.893607	0.982898
Q0PHV7_PRPPEAS(1)PPPGGAR	WT_NT-WT_EGCGEE	-0.465213	0.600135	-0.775181	4	0.481509	0.961984
Q0PHV7_S(1)LGDASPSAPESVGAR	WT_NT-WT_EGCGEE	-0.281772	0.436213	-0.64595	5	0.546784	0.966877
Q0VBF8_GASSS(0.211)S(0.788)GVVVQVR	WT_NT-WT_EGCGEE	-0.151169	0.59415	-0.254429	8	0.805582	0.980598
Q0VGY8_HPASLSS(0.002)S(0.015)GS(0.005)S(0.029)GS(0.938)PS(0.008)S(0.003)S(0.001)IK	WT_NT-WT_EGCGEE	0.300489	0.247578	1.21372	4	0.291618	0.960488
Q11011_VLGATLS(1)PELIQK	WT_NT-WT_EGCGEE	-0.598852	0.267967	-2.2348	4	0.089135	0.957281
Q148V7_AGS(0.996)IS(0.004)TLDSLDFAR	WT_NT-WT_EGCGEE	-1.9557	0.651474	-3.00196	7	0.0198868	0.855151
Q148V7_S(0.138)S(0.862)PEIQEPIK	WT_NT-WT_EGCGEE	0.407486	0.27295	1.4929	7	0.1791	0.960488
Q148V7_S(0.604)S(0.396)PEIQEPIK	WT_NT-WT_EGCGEE	0.670223	0.28801	2.32708	4	0.0805091	0.957281
Q14AX6_NNS(1)PAPPQPAPVK	WT_NT-WT_EGCGEE	-0.025103	0.48916	-0.0513186	4	0.961532	0.987452
Q14CH0_HILEGGSGVIIEHPGEES(1)PGRK	WT_NT-WT_EGCGEE	0.157342	0.840671	0.187163	4	0.860643	0.980598
Q14CH0_STVEDFEANT(0.004)S(0.995)PT(0.001)K	WT_NT-WT_EGCGEE	0.63528	0.458358	1.38599	7	0.208295	0.960488
Q1HFZ0_EGVILTNENAAS(1)PEQPGDEDAK	WT_NT-WT_EGCGEE	-0.257014	0.349447	-0.735487	7	0.48595	0.961984
Q2M3X8_LPCLPVKLS(1)PPLPPKK	WT_NT-WT_EGCGEE	-0.476397	0.930563	-0.511944	4	0.635659	0.972865
Q2M3X8_S(0.999)DT(0.001)PYLAEAR	WT_NT-WT_EGCGEE	0.0339723	0.483578	0.070252	6	0.946276	0.987452
Q2PFD7_DHRPET(1)PGIK	WT_NT-WT_EGCGEE	0.994266	2.46734	0.40297	5	0.703623	0.972865
Q2PFD7_IGS(0.994)T(0.006)TNPFLDIPHDPNAAVYK	WT_NT-WT_EGCGEE	-1.33007	1.10691	-1.2016	6	0.27479	0.960488
Q2PFD7_S(0.009)HS(0.991)S(1)PSLNPDAS(1)PVTAK	WT_NT-WT_EGCGEE	0.642403	0.488636	1.31469	8	0.225051	0.960488
Q2PFD7_S(0.041)HS(0.959)S(1)PSLNPDAS(1)PVTAK	WT_NT-WT_EGCGEE	0.6034	0.339747	1.77603	8	0.113637	0.959134
Q2PFD7_S(0.045)HS(0.938)S(0.026)PS(0.991)LNPDASPVTAK	WT_NT-WT_EGCGEE	0.466651	1.10592	0.421956	7	0.685714	0.972865
Q2PFD7_S(0.965)HS(0.904)S(0.111)PS(0.02)LNPDASPVTAK	WT_NT-WT_EGCGEE	-0.249079	1.00546	-0.247728	5	0.814197	0.980598
Q2PFD7_SHS(1)SPSLNPDASPVTAK	WT_NT-WT_EGCGEE	0.424208	0.402517	1.05389	8	0.322721	0.960488
Q2TBE6_VAAAAGSGPS(1)PPCS(1)PGHDR	WT_NT-WT_EGCGEE	0.151499	0.420719	0.360096	7	0.729395	0.974342
Q2WF71_S(0.5)T(0.5)PHLDGAGGGAAGEDGDLGLGSAR	WT_NT-WT_EGCGEE	0.0666097	0.59208	0.112501	5	0.914803	0.98671
Q3B7Z2_MLAES(1)DDS(1)GDEESVSQTDK	WT_NT-WT_EGCGEE	0.159016	0.353977	0.449228	6	0.669038	0.972865
Q3B7Z2_SLS(1)ELESLK	WT_NT-WT_EGCGEE	0.331409	0.240574	1.37758	7	0.210764	0.960488
Q3TC46_QMAVPS(1)FNQQILCPK	WT_NT-WT_EGCGEE	-0.587606	0.366327	-1.60405	7	0.152738	0.960488
Q3TES0_VQTPQS(1)PHQHPVAPGAIADK	WT_NT-WT_EGCGEE	0.727857	0.256463	2.83806	7	0.0251144	0.855151
Q3THG9_GAQADHFTESPLS(1)PGSQVQVR	WT_NT-WT_EGCGEE	-0.406197	0.268905	-1.51056	6	0.181647	0.960488
Q3THK3_GT(0.81)S(0.19)RPGT(0.99)PS(0.01)AEAASTSSTLR	WT_NT-WT_EGCGEE	0.419718	0.343228	1.22285	5	0.275874	0.960488
Q3TIX9_EADEDS(1)EPEREVR	WT_NT-WT_EGCGEE	0.320702	0.232079	1.38187	6	0.21626	0.960488
Q3TLH4_SES(0.049)S(0.951)DFEVVPK	WT_NT-WT_EGCGEE	0.219036	0.255126	0.858539	4	0.438997	0.961172
Q3TQI7_RADS(0.007)ES(0.993)EEDEQESEEVR	WT_NT-WT_EGCGEE	0.202121	0.229224	0.88176	5	0.418272	0.961172
Q3TVA9_GLS(1)LTETELEELR	WT_NT-WT_EGCGEE	-2.65453	1.04746	-2.53426	7	0.0389896	0.855151
Q3TWL2_RIINLGPVHPGPLS(1)PEPQPMGVR	WT_NT-WT_EGCGEE	-0.339907	0.33053	-1.02837	6	0.343435	0.960488
Q3TWW8_S(0.001)HS(0.999)PLPAPPSK	WT_NT-WT_EGCGEE	-0.0398179	0.392452	-0.101459	5	0.923129	0.987452
Q3TXS7_T(0.056)VGT(0.944)PIASVPGSTNTGTVPGSEK	WT_NT-WT_EGCGEE	-0.0539334	0.789022	-0.0683548	7	0.947415	0.987452
Q3TXS7_TASAVAGKT(1)PDAS(1)PEPK	WT_NT-WT_EGCGEE	0.181153	0.317529	0.570508	8	0.583997	0.966877
Q3TY60_DLESLS(1)PR	WT_NT-WT_EGCGEE	-0.456034	0.43876	-1.03937	5	0.346259	0.960488
Q3TY60_DTDAYS(1)DLS(1)DGEK	WT_NT-WT_EGCGEE	0.377432	0.206808	1.82504	7	0.110748	0.95869
Q3TY65_ALPRDS(1)LEGDDFEK	WT_NT-WT_EGCGEE	-0.10739	0.330286	-0.325143	6	0.756111	0.974342
Q3TZZ7_SSS(0.001)S(0.001)LLAS(0.993)PS(0.005)HIAAK	WT_NT-WT_EGCGEE	-0.215285	0.344328	-0.625233	4	0.565718	0.966877
Q3U0M1_FNFESVPES(1)PGEK	WT_NT-WT_EGCGEE	-0.0982394	0.309809	-0.317097	7	0.760418	0.974342
Q3U0V1_VQIS(1)PDSGGLPER	WT_NT-WT_EGCGEE	0.0440791	0.386998	0.1139	5	0.913749	0.98671
Q3UDE2_MEIQSGPQPGS(1)PGR	WT_NT-WT_EGCGEE	0.247752	0.431701	0.573897	8	0.581809	0.966877
Q3UE31_NNRPAFFS(0.017)PS(0.983)LK	WT_NT-WT_EGCGEE	-0.0526915	0.196445	-0.268226	4	0.80179	0.980598
Q3UGS4_S(0.994)PT(0.006)NSSEIFTPAHEENVR	WT_NT-WT_EGCGEE	0.0432832	0.0910098	0.475589	6	0.651188	0.972865
Q3UGY8_VAAPSS(0.004)S(0.992)PS(0.004)AEAEYWR	WT_NT-WT_EGCGEE	-0.914771	0.637542	-1.43484	5	0.210801	0.960488
Q3UH68_S(1)PEPEATLTFPFLDK	WT_NT-WT_EGCGEE	-0.649172	0.803366	-0.808065	5	0.455763	0.961172
Q3UH68_TINHQMES(1)PGER	WT_NT-WT_EGCGEE	0.218708	0.299297	0.73074	6	0.492474	0.961984
Q3UH99_ETISAIDT(0.004)S(0.996)PK	WT_NT-WT_EGCGEE	-0.0763505	0.270396	-0.282365	7	0.78583	0.980198
Q3UH99_ILS(1)DEQLLSTER	WT_NT-WT_EGCGEE	-1.56288	0.469887	-3.32608	6	0.0158839	0.855151
Q3UH99_LHSQDPLLS(1)PER	WT_NT-WT_EGCGEE	-0.560192	0.404717	-1.38416	7	0.208831	0.960488
Q3UHB8_S(0.008)FS(0.992)LGDLSHSPQTAQHVER	WT_NT-WT_EGCGEE	0.0489146	0.409783	0.119367	6	0.908881	0.985693
Q3UHB8_S(0.012)FS(0.988)LGDLS(0.052)HS(0.947)PQT(0.001)AQHVER	WT_NT-WT_EGCGEE	0.546595	0.620612	0.880735	6	0.412347	0.961172
Q3UHB8_SHS(1)LDSLSR	WT_NT-WT_EGCGEE	0.0109966	1.08037	0.0101786	6	0.992209	0.996396
Q3UHC7_LPS(1)PTPENK	WT_NT-WT_EGCGEE	0.0705275	0.133658	0.527673	8	0.612044	0.968825
Q3UHD1_NENVATLSVS(0.001)S(0.999)LER	WT_NT-WT_EGCGEE	-0.397316	0.342358	-1.16053	7	0.283878	0.960488
Q3UHD6_SES(1)GYGFNVR	WT_NT-WT_EGCGEE	0.287392	0.446328	0.643903	8	0.537657	0.966877
Q3UHD9_ALS(1)TDCTPSGDLSPLSR	WT_NT-WT_EGCGEE	-0.742893	0.46412	-1.60065	6	0.160573	0.960488
Q3UHD9_LRTDS(1)QSEAVAIQAIR	WT_NT-WT_EGCGEE	-0.426584	0.334112	-1.27677	6	0.248869	0.960488
Q3UHE1_GS(1)FGLHAQPEFLRK	WT_NT-WT_EGCGEE	-0.936949	0.357309	-2.62224	6	0.0394677	0.855151
Q3UHF7_EKEAPT(1)KEPEK	WT_NT-WT_EGCGEE	0.528468	2.19888	0.240335	6	0.818071	0.980598
Q3UHJ0_ILS(1)DVTHSAVFGVPASK	WT_NT-WT_EGCGEE	-1.59698	1.19413	-1.33736	6	0.22957	0.960488
Q3UHJ0_VGS(0.006)LT(0.994)PPS(0.869)S(0.131)PK	WT_NT-WT_EGCGEE	-0.933098	1.07993	-0.864032	8	0.412725	0.961172
Q3UHJ0_VGSLT(1)PPS(0.595)S(0.405)PK	WT_NT-WT_EGCGEE	0.0118202	0.346804	0.0340831	8	0.973646	0.991533
Q3UHJ0_VQT(0.001)T(0.999)PPPTIQGQK	WT_NT-WT_EGCGEE	1.15701	0.814299	1.42087	8	0.193137	0.960488
Q3UHK1_GSNYHLSDNDAS(1)DVE	WT_NT-WT_EGCGEE	-0.53776	0.246129	-2.18487	5	0.0806162	0.957281
Q3UHK6_ELGLGEMT(1)PPHGTLYR	WT_NT-WT_EGCGEE	-0.598356	0.323237	-1.85114	4	0.137807	0.960488
Q3UHL1_AAAT(1)PEPAVAQPDSTALEGATGQAPPSSK	WT_NT-WT_EGCGEE	-1.57485	0.27647	-5.69629	6	0.00126447	0.379369
Q3UHL1_AT(0.998)PAT(0.002)EESTVPATQSSALPAAK	WT_NT-WT_EGCGEE	-1.07654	0.292254	-3.68359	6	0.0102867	0.855151
Q3UJU9_S(0.001)HS(0.999)LPNSLDYAQASER	WT_NT-WT_EGCGEE	0.611629	0.324773	1.88325	5	0.118381	0.960488
Q3UKC1_LEGQS(1)PQQVSR	WT_NT-WT_EGCGEE	-0.182429	0.361572	-0.504544	4	0.640405	0.972865
Q3UL36_AS(0.017)S(0.983)PPDRIDIFGR	WT_NT-WT_EGCGEE	0.0893944	0.27793	0.321643	6	0.758633	0.974342
Q3UM45_GAGQQQS(1)QEMMEVDR	WT_NT-WT_EGCGEE	0.0786162	0.498003	0.157863	6	0.879744	0.980598
Q3UM45_HGGGGIVANLS(1)EQS(1)LKDGVDR	WT_NT-WT_EGCGEE	0.392503	0.482778	0.813008	7	0.442983	0.961172
Q3UM45_RVES(1)EES(1)GDEEGKK	WT_NT-WT_EGCGEE	-0.328356	1.79988	-0.182432	7	0.860415	0.980598
Q3UMB5_VAS(1)PANVGTLHTLSR	WT_NT-WT_EGCGEE	0.388062	0.419428	0.925217	7	0.385639	0.960488
Q3UMR0_RPRPSEVPAQS(0.991)PT(0.009)R	WT_NT-WT_EGCGEE	1.55045	1.06157	1.46052	4	0.217936	0.960488
Q3UMT1_RGPAEGEEAGPAERS(0.99)PECS(0.005)T(0.005)VDGGSQVR	WT_NT-WT_EGCGEE	-0.780235	0.475279	-1.64164	4	0.17601	0.960488
Q3UMU9_GGS(1)S(1)GEELEDEEPVKK	WT_NT-WT_EGCGEE	-0.0885123	0.261415	-0.33859	8	0.743634	0.974342
Q3UNH4_AETVS(1)PGEVDAMTLGK	WT_NT-WT_EGCGEE	0.413097	0.284199	1.45355	8	0.184146	0.960488
Q3UNH4_APS(1)PAPRPPSR	WT_NT-WT_EGCGEE	0.641326	0.825551	0.776846	6	0.466762	0.961172
Q3UNH4_ERPGS(0.998)T(0.002)GEGDLVSLR	WT_NT-WT_EGCGEE	0.0685264	0.258983	0.264598	6	0.800174	0.980598
Q3UNH4_NSELVS(1)PVKPER	WT_NT-WT_EGCGEE	0.163311	0.295208	0.553208	7	0.597338	0.967876
Q3UNH4_S(0.004)VAT(0.001)GPMT(0.994)PQAAAPPAVPPVFPEVR	WT_NT-WT_EGCGEE	-0.085382	0.572361	-0.149175	5	0.887246	0.98145
Q3UNH4_S(0.044)PS(0.956)AEAAAPPPGPR	WT_NT-WT_EGCGEE	0.185986	0.416658	0.446376	5	0.673994	0.972865
Q3UNH4_S(0.999)PS(0.001)AEAAAPPPGPR	WT_NT-WT_EGCGEE	1.00032	1.20788	0.828164	8	0.431589	0.961172
Q3UNH4_VITQIPGAT(0.009)S(0.991)PGK	WT_NT-WT_EGCGEE	-0.0853459	0.325529	-0.262176	7	0.800734	0.980598
Q3URD3_SDVIHAPLPS(1)PVDK	WT_NT-WT_EGCGEE	0.0732334	0.392217	0.186717	5	0.859223	0.980598
Q3USB7_KLPSESDLLEGEVT(1)DEDEEAEMSR	WT_NT-WT_EGCGEE	-0.500042	0.703876	-0.710412	6	0.504112	0.961984
Q3USB7_TVS(1)FSSMPSEK	WT_NT-WT_EGCGEE	-0.0143256	0.236783	-0.0605009	6	0.953722	0.987452
Q3UTJ2_RGS(1)LPDNSILHR	WT_NT-WT_EGCGEE	-0.285911	0.47309	-0.604348	5	0.571984	0.966877
Q3UTJ2_S(1)EPAVGPLR	WT_NT-WT_EGCGEE	-0.0892237	0.528186	-0.168925	7	0.870634	0.980598
Q3UVC0_YSDLHIS(0.008)QT(0.992)LPK	WT_NT-WT_EGCGEE	0.250855	0.234822	1.06828	7	0.320845	0.960488
Q3UVL4_AAAAAVGPGLGSGPGDS(1)PEGPEADAPERR	WT_NT-WT_EGCGEE	-0.0811117	0.169842	-0.477573	6	0.649854	0.972865
Q3UVL4_IDVFS(1)PVEFNK	WT_NT-WT_EGCGEE	0.484721	0.492701	0.983803	4	0.380911	0.960488
Q3UVX5_S(1)PS(1)PISTLSHLAGSAGR	WT_NT-WT_EGCGEE	-0.828971	0.630864	-1.31402	6	0.236838	0.960488
Q3UYC0_AAS(1)LRGGVGAPGSPSTPPTR	WT_NT-WT_EGCGEE	-0.193352	0.286325	-0.67529	6	0.524647	0.962983
Q3UZY0_KTSQARVHY(0.71)S(0.286)RT(0.008)LCS(0.996)K	WT_NT-WT_EGCGEE	-0.52348	0.172345	-3.0374	5	0.0288365	0.855151
Q3V0G7_GASAHT(0.003)S(0.996)PQT(1)PPAR	WT_NT-WT_EGCGEE	1.34924	1.31259	1.02792	6	0.343629	0.960488
Q3V3V9_KAGS(1)DGDIMDSSTETPPISIK	WT_NT-WT_EGCGEE	0.09388	0.243741	0.385164	7	0.711552	0.973483
Q3V3V9_PLPPY(0.021)PT(0.026)EPS(0.478)S(0.478)PERS(0.995)PPS(0.002)PATDQR	WT_NT-WT_EGCGEE	-0.433015	0.405868	-1.06688	6	0.327059	0.960488
Q4ACU6_AHS(1)PQGEGEIPLHR	WT_NT-WT_EGCGEE	0.0397889	0.278331	0.142955	5	0.891908	0.982898
Q4JIM5_VPVLIS(1)PTLK	WT_NT-WT_EGCGEE	-0.222434	0.51501	-0.431902	6	0.680902	0.972865
Q4KMM3_RDS(0.999)ET(0.001)EVEELR	WT_NT-WT_EGCGEE	-0.232948	1.02752	-0.226709	8	0.826336	0.980598
Q4KMM3_TTT(1)PDVAHPK	WT_NT-WT_EGCGEE	0.942932	1.79305	0.525881	7	0.615214	0.96992
Q4KMM3_VVSS(0.998)T(0.001)SEEEEAFTEK	WT_NT-WT_EGCGEE	0.165351	1.06558	0.155175	8	0.880527	0.980598
Q4KMM3_VVSST(0.001)S(0.999)EEEEAFTEK	WT_NT-WT_EGCGEE	-3.00796	1.44145	-2.08676	7	0.0753291	0.957281
Q4U2R1_DEDHCS(0.093)S(0.906)PGGT(0.001)PISK	WT_NT-WT_EGCGEE	0.0107821	0.380531	0.0283344	6	0.978314	0.993473
Q4VA53_AES(1)PETSAVESTQSTPQK	WT_NT-WT_EGCGEE	0.199283	0.489913	0.406771	7	0.696326	0.972865
Q52KI8_AAS(1)PS(1)PQSVR	WT_NT-WT_EGCGEE	1.7943	1.25887	1.42533	6	0.203944	0.960488
Q52KI8_APKPEPVPEPKEPS(1)PEK	WT_NT-WT_EGCGEE	0.271677	0.320469	0.847748	7	0.424613	0.961172
Q52KI8_APQTS(0.002)S(0.998)PPPVR	WT_NT-WT_EGCGEE	0.148582	0.292273	0.508367	5	0.632825	0.972865
Q52KI8_HRPS(0.958)S(0.998)PAT(0.044)PPPK	WT_NT-WT_EGCGEE	1.75536	2.8277	0.620775	4	0.56837	0.966877
Q52KI8_HRPS(0.999)S(0.998)PAT(0.003)PPPK	WT_NT-WT_EGCGEE	-0.330302	1.9776	-0.167021	5	0.873898	0.980598
Q52KI8_HRPSSPAT(1)PPPK	WT_NT-WT_EGCGEE	0.725181	1.79157	0.404775	7	0.697727	0.972865
Q52KI8_RRS(1)PS(1)PAPPPPPPPPPPR	WT_NT-WT_EGCGEE	-0.752201	0.60908	-1.23498	8	0.251877	0.960488
Q52KI8_RRT(1)AS(1)PPPPPK	WT_NT-WT_EGCGEE	0.777726	2.33287	0.333377	7	0.748613	0.974342
Q52KI8_RYS(1)PPIQR	WT_NT-WT_EGCGEE	0.407711	0.171517	2.37709	7	0.0490917	0.858516
Q52KI8_RYS(1)PS(1)PPPK	WT_NT-WT_EGCGEE	0.894758	0.327857	2.72911	5	0.0413241	0.855151
Q52KI8_S(1)PELPEPSVR	WT_NT-WT_EGCGEE	0.544253	0.269058	2.02281	7	0.0827869	0.957281
Q52KI8_SPTPS(0.003)LS(0.997)PAR	WT_NT-WT_EGCGEE	0.249123	0.387512	0.642877	5	0.54862	0.966877
Q52KI8_SPTPS(0.932)LS(0.067)PAR	WT_NT-WT_EGCGEE	0.971688	0.65024	1.49435	5	0.195315	0.960488
Q52KI8_VELSES(1)EEDK	WT_NT-WT_EGCGEE	-0.102742	0.201071	-0.510972	6	0.627622	0.972865
Q52KP5_S(1)PDTVVVLK	WT_NT-WT_EGCGEE	-0.398862	0.721161	-0.553083	6	0.600192	0.967876
Q569Z6_ASVSDLS(1)PR	WT_NT-WT_EGCGEE	-0.0271704	0.292847	-0.0927802	8	0.92836	0.987452
Q569Z6_IDIS(0.999)PST(0.001)FRK	WT_NT-WT_EGCGEE	0.103221	0.388017	0.266022	8	0.79695	0.980598
Q569Z6_KSPVGKS(1)PPATGSAYGSSQK	WT_NT-WT_EGCGEE	1.54173	0.570668	2.70161	5	0.0427017	0.855151
Q569Z6_MDS(1)FDEDLARPSGLLAQER	WT_NT-WT_EGCGEE	-0.537167	0.673102	-0.798047	5	0.461048	0.961172
Q569Z6_S(1)PLQSVVVR	WT_NT-WT_EGCGEE	0.378475	0.246444	1.53574	4	0.199402	0.960488
Q569Z6_S(1)REEEWDPEYTPK	WT_NT-WT_EGCGEE	0.370702	0.14564	2.54532	5	0.0515586	0.858516
Q56A07_EQKLS(0.207)T(0.793)DDLK	WT_NT-WT_EGCGEE	0.590248	0.639378	0.923159	6	0.391537	0.960488
Q56A07_LS(0.945)T(0.055)DDLK	WT_NT-WT_EGCGEE	0.837126	0.697853	1.19957	5	0.284043	0.960488
Q56A07_LSTDDLKT(1)EEEGK	WT_NT-WT_EGCGEE	-0.0853685	0.253184	-0.33718	5	0.749674	0.974342
Q56A08_AGRES(1)PPPSAPSMAPISFGFTR	WT_NT-WT_EGCGEE	-0.208496	0.593958	-0.351028	5	0.739874	0.974342
Q5DQR4_S(0.001)LS(0.001)GS(0.991)T(0.008)NTVSSEGVTK	WT_NT-WT_EGCGEE	0.818881	0.516263	1.58617	5	0.17356	0.960488
Q5DQR4_SLSGSTNTVS(0.002)S(0.998)EGVTK	WT_NT-WT_EGCGEE	0.335058	0.832945	0.402257	6	0.701433	0.972865
Q5DQR4_SSS(1)ISSIDK	WT_NT-WT_EGCGEE	1.19052	0.343887	3.46194	8	0.00854332	0.855151
Q5DTL9_DSGLEDGRES(1)PSFDTPSQR	WT_NT-WT_EGCGEE	-0.950714	0.951564	-0.999107	7	0.35102	0.960488
Q5DTL9_NDVS(0.999)RENS(0.987)T(0.014)VDFSK	WT_NT-WT_EGCGEE	-0.053605	0.564626	-0.0949389	7	0.927024	0.987452
Q5DTN8_S(1)PAINFHHTPFVDGK	WT_NT-WT_EGCGEE	-0.613378	0.104797	-5.853	6	0.00109817	0.379369
Q5DTT2_LEAS(0.777)T(0.195)S(0.028)DPLPAGGGSVLPGSR	WT_NT-WT_EGCGEE	-0.228972	0.219185	-1.04466	4	0.355155	0.960488
Q5DTY9_LLAPEDVKQS(1)PDEFCHSDFEDASQGSDTR	WT_NT-WT_EGCGEE	0.286893	0.658362	0.435768	5	0.681176	0.972865
Q5DTY9_T(0.004)LT(0.025)S(0.963)GS(0.095)RES(0.913)NISSK	WT_NT-WT_EGCGEE	0.601992	0.754352	0.798025	6	0.455272	0.961172
Q5DTY9_TLT(0.007)S(0.006)GS(0.986)RESNISSK	WT_NT-WT_EGCGEE	1.11336	1.25954	0.88394	6	0.410746	0.961172
Q5DU25_AQNPAYFEGKPAS(1)LDEGAMAGAR	WT_NT-WT_EGCGEE	-0.0426233	0.491683	-0.0866885	6	0.93374	0.987452
Q5DU25_MQFS(1)FEEYEK	WT_NT-WT_EGCGEE	-0.747142	0.753728	-0.991262	5	0.367073	0.960488
Q5DU25_S(0.198)S(0.802)LEDTYGAGDGLK	WT_NT-WT_EGCGEE	0.163908	0.504378	0.324971	6	0.756235	0.974342
Q5DU25_S(0.284)S(0.33)S(0.384)PGAGGGHS(0.002)T(0.002)S(0.002)T(0.002)S(0.003)T(0.024)S(0.966)PAT(0.002)TLQR	WT_NT-WT_EGCGEE	-0.177374	0.658547	-0.269342	5	0.798428	0.980598
Q5EBJ4_EES(0.021)LAREDS(0.978)PLGS(0.001)PGSQPGTPDEQPVFGK	WT_NT-WT_EGCGEE	-0.464543	0.29868	-1.55532	6	0.170869	0.960488
Q5F2E8_AGS(1)LKDPEIAELFFK	WT_NT-WT_EGCGEE	-1.78781	0.550849	-3.24556	4	0.0315078	0.855151
Q5F2E8_ASDPQS(1)PPQVSR	WT_NT-WT_EGCGEE	0.210145	0.139805	1.50313	8	0.171211	0.960488
Q5FWK3_S(0.05)DDS(0.03)KS(0.011)S(0.91)S(1)PEPVTHLK	WT_NT-WT_EGCGEE	0.399108	0.305536	1.30626	7	0.232747	0.960488
Q5HZI1_S(0.998)LLVGS(0.998)APKT(0.149)S(0.862)T(0.862)T(0.137)PGRS(0.066)S(0.188)S(0.188)KPDS(0.552)R	WT_NT-WT_EGCGEE	-2.42647	2.62324	-0.924991	5	0.397418	0.961172
Q5PR69_ESSDNQPPS(0.018)PS(0.982)LPEELK	WT_NT-WT_EGCGEE	0.125174	0.223136	0.560978	4	0.604749	0.967876
Q5PR69_PAS(0.001)QT(0.964)PPS(0.026)S(0.009)PLSK	WT_NT-WT_EGCGEE	0.409584	0.309995	1.32126	4	0.256924	0.960488
Q5PR73_GTFRES(0.999)YIPTVEDTYR	WT_NT-WT_EGCGEE	-0.339485	0.376257	-0.902269	4	0.417933	0.961172
Q5RJI5_SSGGTPLHS(0.999)PLHTPR	WT_NT-WT_EGCGEE	-0.937805	0.965115	-0.971703	6	0.368725	0.960488
Q5SP85_HALGGS(1)LEHLPR	WT_NT-WT_EGCGEE	-0.885409	0.575929	-1.53736	6	0.17512	0.960488
Q5SP85_HPHPGS(0.286)S(0.714)PEVLPK	WT_NT-WT_EGCGEE	0.119593	0.70792	0.168936	5	0.872468	0.980598
Q5SP85_HPHPGS(0.648)S(0.352)PEVLPK	WT_NT-WT_EGCGEE	0.130311	0.561397	0.232119	7	0.823086	0.980598
Q5SPX1_S(0.001)ELEEQLQS(0.029)LQS(0.97)DR	WT_NT-WT_EGCGEE	-0.373291	0.496267	-0.752197	5	0.485814	0.961984
Q5SRX1_AAETVPDLPS(1)PPTEAPAPASNTSTR	WT_NT-WT_EGCGEE	0.184803	0.200168	0.923241	8	0.382883	0.960488
Q5SRX1_GIEFPMADLDALS(1)PIHT(1)PQR	WT_NT-WT_EGCGEE	-1.1499	1.37485	-0.836381	7	0.430563	0.961172
Q5SSH7_S(1)MEETRPVPTVK	WT_NT-WT_EGCGEE	-0.541116	0.584769	-0.92535	5	0.397249	0.961172
Q5SSM3_HSATDKRDS(1)EEESESTAL	WT_NT-WT_EGCGEE	-0.564071	0.590244	-0.955657	6	0.376148	0.960488
Q5SVL6_S(0.005)ET(0.01)S(0.858)S(0.127)NPS(0.125)S(0.875)PEICPNK	WT_NT-WT_EGCGEE	-0.86198	0.731406	-1.17852	5	0.291614	0.960488
Q5SVL6_S(0.205)ET(0.131)S(0.654)S(0.011)NPS(0.05)S(0.95)PEICPNK	WT_NT-WT_EGCGEE	-0.0994354	0.593178	-0.167632	5	0.873442	0.980598
Q5SWP3_VS(0.006)LS(0.994)PHSTLNPK	WT_NT-WT_EGCGEE	0.431597	0.385953	1.11826	5	0.314284	0.960488
Q5SXY1_GS(0.995)PT(0.005)GSSPNNASELSLASLTEK	WT_NT-WT_EGCGEE	-0.517112	0.473985	-1.09099	5	0.325039	0.960488
Q5SXY1_KLGS(0.055)S(0.933)PT(0.009)S(0.002)S(0.001)CNPTPTK	WT_NT-WT_EGCGEE	0.0296787	0.795434	0.0373113	4	0.972025	0.991533
Q5U3K5_FPVREDLS(0.998)DVT(0.002)DEDTGPAQPPPPSK	WT_NT-WT_EGCGEE	0.28188	0.414096	0.680711	5	0.526293	0.962983
Q5U3K5_NIS(0.009)LS(0.991)S(1)EEEAEGLAGHPR	WT_NT-WT_EGCGEE	0.49051	0.372449	1.31699	6	0.235904	0.960488
Q5U4C3_APSPAPAVS(1)PK	WT_NT-WT_EGCGEE	0.616357	0.302783	2.03564	7	0.0812335	0.957281
Q5XG69_GHTEENLS(1)PVSK	WT_NT-WT_EGCGEE	0.0779069	0.27964	0.278597	6	0.789907	0.980198
Q5XJE5_GSDS(1)EDEVLR	WT_NT-WT_EGCGEE	0.360512	0.318387	1.13231	4	0.32078	0.960488
Q5XJV6_AQRPPEGMS(1)PELPPR	WT_NT-WT_EGCGEE	0.846586	0.425783	1.9883	6	0.0939365	0.957281
Q60575_SGLS(1)LEELR	WT_NT-WT_EGCGEE	-0.131565	0.347676	-0.378411	5	0.720659	0.974342
Q60592_KS(0.059)LIVT(0.936)S(0.005)S(0.007)T(0.271)S(0.725)PT(0.997)LPR	WT_NT-WT_EGCGEE	0.108039	0.409399	0.263897	6	0.800689	0.980598
Q60592_KS(0.375)LIVT(0.624)S(0.001)S(0.039)T(0.947)S(0.871)PT(0.143)LPR	WT_NT-WT_EGCGEE	0.229658	0.194293	1.18202	6	0.281917	0.960488
Q60598_KQT(1)PPAS(1)PS(1)PQPIEDRPPSSPIYEDAAPFK	WT_NT-WT_EGCGEE	-0.149442	0.88447	-0.168962	8	0.870021	0.980598
Q60598_PPS(0.005)S(0.995)PIYEDAAPFK	WT_NT-WT_EGCGEE	-1.46636	0.697866	-2.1012	6	0.0803441	0.957281
Q60668_IDASKNEEDEGHS(0.029)NS(0.942)S(0.029)PR	WT_NT-WT_EGCGEE	1.72088	1.36434	1.26133	5	0.262837	0.960488
Q60771_FYY(0.001)S(0.05)S(0.928)GS(0.173)S(0.495)S(0.353)PTHAK	WT_NT-WT_EGCGEE	-1.05469	0.702048	-1.50231	6	0.183702	0.960488
Q60771_FYYSS(0.003)GS(0.026)S(0.089)S(0.878)PT(0.004)HAK	WT_NT-WT_EGCGEE	-0.270346	1.75778	-0.153799	7	0.882108	0.980598
Q60771_FYYSS(0.012)GS(0.956)S(0.019)S(0.013)PTHAK	WT_NT-WT_EGCGEE	-0.0605356	2.03534	-0.0297422	7	0.977103	0.993081
Q60780_STGDSQNLGSS(0.018)S(0.982)PGR	WT_NT-WT_EGCGEE	2.40715	0.686447	3.50668	5	0.0171615	0.855151
Q60829_ATLSEPGEEPQHPS(1)PP	WT_NT-WT_EGCGEE	-0.11134	0.2371	-0.469592	8	0.65118	0.972865
Q60829_AVQHLQTISNLSENQAS(1)EEEDELGELR	WT_NT-WT_EGCGEE	-1.32141	0.91264	-1.4479	6	0.197805	0.960488
Q60829_VS(0.005)EHS(0.996)S(0.999)PEEEASPHQR	WT_NT-WT_EGCGEE	0.762652	1.80465	0.422604	8	0.683714	0.972865
Q60875_EAQELGS(1)PEDR	WT_NT-WT_EGCGEE	-0.252444	0.212244	-1.18941	6	0.27921	0.960488
Q60875_LES(1)FESLR	WT_NT-WT_EGCGEE	-0.174577	0.219296	-0.796078	6	0.45632	0.961172
Q60875_LQDS(0.004)S(0.996)DPDTGSEEEVSSR	WT_NT-WT_EGCGEE	1.775	0.82398	2.15418	7	0.0681913	0.957281
Q60875_LS(1)PPHSPR	WT_NT-WT_EGCGEE	0.727497	0.757164	0.960819	7	0.368649	0.960488
Q60902_GIDPPQVLS(1)PDMVPPSER	WT_NT-WT_EGCGEE	-0.193178	0.372016	-0.519273	6	0.622161	0.972865
Q60902_TVFAGAVPVLPAS(1)PPPK	WT_NT-WT_EGCGEE	-0.178471	0.464984	-0.383821	8	0.711111	0.973483
Q60932_LTFDSSFS(0.999)PNT(0.001)GK	WT_NT-WT_EGCGEE	0.0814603	0.260227	0.313036	7	0.763374	0.974342
Q60953_VPAPPGS(1)PCR	WT_NT-WT_EGCGEE	-0.454777	0.533306	-0.852751	4	0.441849	0.961172
Q61026_LLQDS(0.144)S(0.555)S(0.301)PVDLAK	WT_NT-WT_EGCGEE	-0.233696	0.540697	-0.432212	4	0.687867	0.972865
Q61029_GPPDFSSDEEREPT(0.999)PVLGS(0.001)GASVGR	WT_NT-WT_EGCGEE	-0.168267	0.274318	-0.613401	5	0.566439	0.966877
Q61036_S(0.009)DS(0.991)LDNEEKPPAPPLR	WT_NT-WT_EGCGEE	-0.288609	0.274617	-1.05095	7	0.328203	0.960488
Q61097_AAEPHFGT(1)LPK	WT_NT-WT_EGCGEE	0.457091	0.418738	1.09159	7	0.311153	0.960488
Q61097_RTES(1)VPSDINNPVDR	WT_NT-WT_EGCGEE	-0.08435	0.355804	-0.237069	7	0.819392	0.980598
Q61136_S(1)KS(1)PVDLRDK	WT_NT-WT_EGCGEE	0.767719	0.7319	1.04894	5	0.342238	0.960488
Q61137_S(0.124)AS(0.876)AEAANEIHYIPSVLIGGHGR	WT_NT-WT_EGCGEE	-0.323067	1.03847	-0.311099	5	0.768278	0.975077
Q61165_IGS(1)DPLAYEPK	WT_NT-WT_EGCGEE	-0.362297	0.372415	-0.972833	5	0.375316	0.960488
Q61165_LDS(1)PTLSR	WT_NT-WT_EGCGEE	-0.226401	0.343613	-0.658884	8	0.528475	0.963096
Q61235_GLGPPS(1)PPAPPR	WT_NT-WT_EGCGEE	-0.18412	0.291373	-0.631906	6	0.550751	0.966877
Q61235_GPAGEAS(0.96)AS(0.04)PPVR	WT_NT-WT_EGCGEE	0.30202	0.143065	2.11106	6	0.0792561	0.957281
Q61290_DSSDEHCVDISS(0.001)VGT(0.999)PLAR	WT_NT-WT_EGCGEE	-0.0756668	0.46613	-0.16233	5	0.877403	0.980598
Q61290_EVS(1)PMSAPNMPSIER	WT_NT-WT_EGCGEE	0.0326108	0.580036	0.0562221	4	0.957861	0.987452
Q61290_FGEAVVVGRPGS(1)GDGDSDQSR	WT_NT-WT_EGCGEE	0.207209	0.256365	0.808258	5	0.455661	0.961172
Q61290_HLLS(1)PDVSR	WT_NT-WT_EGCGEE	-0.382256	0.30846	-1.23924	6	0.261531	0.960488
Q61301_HIS(1)PVQALSEFK	WT_NT-WT_EGCGEE	-0.0303501	0.27442	-0.110597	6	0.915543	0.98671
Q61301_TPEELEDDS(1)DFEQEDYDVR	WT_NT-WT_EGCGEE	-0.820811	1.10009	-0.746131	7	0.47989	0.961984
Q61315_SPSEGPGAT(0.001)T(0.033)S(0.965)PR	WT_NT-WT_EGCGEE	1.62379	1.75889	0.923189	6	0.391522	0.960488
Q61316_AFS(1)DPFVEAEK	WT_NT-WT_EGCGEE	-0.0345546	0.380474	-0.0908198	5	0.931162	0.987452
Q61316_MQVDQEEPHTEEQQQQPQT(1)PAENK	WT_NT-WT_EGCGEE	-0.0857999	0.322416	-0.266115	8	0.796881	0.980598
Q61548_KPGNNEGS(1)GAPS(1)PLS(1)K	WT_NT-WT_EGCGEE	-0.433607	1.19111	-0.364038	8	0.725264	0.974342
Q61548_PDAAPSIDLFGTDAFS(0.003)S(0.997)PPR	WT_NT-WT_EGCGEE	-1.47907	1.1168	-1.32439	7	0.226977	0.960488
Q61548_S(0.44)S(0.558)PAT(0.002)TVT(0.004)S(0.009)PNS(0.923)T(0.063)PAK	WT_NT-WT_EGCGEE	0.196629	0.476493	0.412658	4	0.701016	0.972865
Q61548_S(0.829)S(0.171)PATTVT(0.006)S(0.979)PNS(0.772)T(0.242)PAK	WT_NT-WT_EGCGEE	1.20626	0.963866	1.25149	5	0.266118	0.960488
Q61548_T(0.005)IDT(0.007)S(0.988)PPVDIFATASAAAPVSSAK	WT_NT-WT_EGCGEE	0.499636	2.26004	0.221074	6	0.832367	0.980598
Q61644_GSVS(0.027)S(0.97)Y(0.002)DR	WT_NT-WT_EGCGEE	1.57081	1.58791	0.989233	6	0.360749	0.960488
Q61644_KAEGATLSNAT(0.001)GAVES(0.001)T(0.001)S(0.003)QAGDRGS(0.954)VS(0.814)S(0.181)Y(0.045)DR	WT_NT-WT_EGCGEE	-0.681546	0.462919	-1.47228	4	0.214927	0.960488
Q61644_KAEGATLSNATGAVESTSQAGDRGS(0.997)VS(0.339)S(0.652)Y(0.011)DR	WT_NT-WT_EGCGEE	0.135735	0.695199	0.195247	7	0.850746	0.980598
Q61687_LTLS(0.999)DGESGEEKPTKPK	WT_NT-WT_EGCGEE	-0.240554	0.581904	-0.413391	4	0.700522	0.972865
Q61687_LTLSDGES(0.986)GEEKPT(0.014)KPK	WT_NT-WT_EGCGEE	0.299113	0.417126	0.71708	5	0.505417	0.961984
Q61687_YVES(1)DDEKPTDENVNEK	WT_NT-WT_EGCGEE	0.319104	0.281202	1.13478	6	0.299757	0.960488
Q61699_PKIES(1)PKLER	WT_NT-WT_EGCGEE	-0.0239964	0.571497	-0.0419887	8	0.967537	0.99097
Q61699_VPT(1)EEEDGSSLEADMECPNQRPTESSDVDK	WT_NT-WT_EGCGEE	0.3721	0.646489	0.575571	7	0.582926	0.966877
Q61701_NCPS(1)PMQTGAATDDSK	WT_NT-WT_EGCGEE	0.567818	0.40295	1.40915	8	0.196454	0.960488
Q61771_DYEGPAIS(1)PK	WT_NT-WT_EGCGEE	-0.0456657	0.21548	-0.211926	7	0.838204	0.980598
Q61990_PSS(0.001)S(0.999)PVIFAGGQDR	WT_NT-WT_EGCGEE	-0.47254	0.348784	-1.35482	4	0.24694	0.960488
Q62048_QPS(1)EEEIIK	WT_NT-WT_EGCGEE	-0.489053	0.815551	-0.599659	8	0.565326	0.966877
Q62108_NTYDVVY(1)LK	WT_NT-WT_EGCGEE	0.290596	0.448262	0.648272	5	0.545399	0.966877
Q62132_NQEIHLS(1)PIAR	WT_NT-WT_EGCGEE	0.258316	0.216413	1.19362	4	0.298576	0.960488
Q62172_IAQEIASLS(1)K	WT_NT-WT_EGCGEE	-0.860283	0.401825	-2.14094	6	0.0760516	0.957281
Q62172_T(0.003)GEPS(0.997)PPHDVLHEPPDT(0.163)VS(0.837)DDDK	WT_NT-WT_EGCGEE	0.888237	0.165061	5.38126	7	0.00102898	0.379369
Q62172_T(0.008)GEPS(0.992)PPHDVLHEPPDT(0.075)VS(0.925)DDDK	WT_NT-WT_EGCGEE	-0.213675	0.379027	-0.563744	7	0.590523	0.967876
Q62172_TPS(0.918)S(0.082)EEIS(0.999)PT(0.001)K	WT_NT-WT_EGCGEE	0.376024	0.583126	0.644842	8	0.537078	0.966877
Q62172_TPS(0.998)S(0.002)EEIS(0.688)PT(0.312)K	WT_NT-WT_EGCGEE	-0.281415	0.325884	-0.863542	6	0.421013	0.961172
Q62179_LGS(1)EIR	WT_NT-WT_EGCGEE	-1.1361	0.441502	-2.57325	7	0.0368329	0.855151
Q62188_GGT(0.006)PAGS(0.951)T(0.088)RGS(0.74)PT(0.215)RPNPPVR	WT_NT-WT_EGCGEE	0.924848	0.320194	2.88839	6	0.0277517	0.855151
Q62188_GGT(0.882)PAGS(0.302)T(0.732)RGS(0.365)PT(0.719)RPNPPVR	WT_NT-WT_EGCGEE	1.83015	0.947428	1.9317	5	0.111247	0.95869
Q62188_GGT(1)PAGS(0.88)T(0.469)RGS(0.636)PT(0.015)RPNPPVR	WT_NT-WT_EGCGEE	0.770243	0.281066	2.74043	6	0.0337164	0.855151
Q62188_GMYDGPVFDLTT(0.001)T(0.999)PK	WT_NT-WT_EGCGEE	-0.176005	0.529825	-0.332194	8	0.748279	0.974342
Q62188_GS(0.998)PT(0.002)RPNPPVR	WT_NT-WT_EGCGEE	0.347427	0.540079	0.64329	8	0.538035	0.966877
Q62245_TSISDPPES(1)PPLLPPREPVR	WT_NT-WT_EGCGEE	0.0377928	0.202545	0.18659	6	0.858131	0.980598
Q62261_AQTLPTSVVTITSES(0.001)S(0.999)PGK	WT_NT-WT_EGCGEE	-0.457523	0.330588	-1.38397	8	0.203752	0.960488
Q62261_ES(0.005)S(0.995)PVPS(0.806)PT(0.194)LDR	WT_NT-WT_EGCGEE	1.75414	1.43216	1.22482	7	0.260256	0.960488
Q62261_ES(0.073)S(0.927)PVPS(0.999)PT(0.001)LDRK	WT_NT-WT_EGCGEE	1.69904	1.43618	1.18303	7	0.275415	0.960488
Q62261_ES(0.904)S(0.096)PVPSPTLDR	WT_NT-WT_EGCGEE	0.695845	0.871793	0.798176	5	0.46098	0.961172
Q62261_HDTSAS(0.001)T(0.002)QS(0.997)T(0.999)PAS(0.001)SR	WT_NT-WT_EGCGEE	-0.184519	2.38683	-0.077307	4	0.942092	0.987452
Q62261_RRPPSPDPNT(1)K	WT_NT-WT_EGCGEE	-0.608776	1.84656	-0.329682	5	0.755004	0.974342
Q62261_TLET(1)PAAQMEGFLNR	WT_NT-WT_EGCGEE	-1.06446	0.844669	-1.2602	7	0.247979	0.960488
Q62277_LHQVY(1)FDAPSCVK	WT_NT-WT_EGCGEE	0.312388	0.950894	0.32852	6	0.753681	0.974342
Q62318_AASAAATAAASAATAASAASGS(0.999)PGSGEGSAGGEK	WT_NT-WT_EGCGEE	-0.495554	0.470276	-1.05375	5	0.340232	0.960488
Q62318_RPAASSAAAASAAAS(0.051)S(0.949)PAGGGGEAQELLEHCGVCR	WT_NT-WT_EGCGEE	-0.36096	0.88651	-0.407169	6	0.698011	0.972865
Q62318_S(1)GEGEVSGLLRK	WT_NT-WT_EGCGEE	0.191152	0.101113	1.89049	6	0.107579	0.957281
Q62376_YDERPGPS(1)PLPHR	WT_NT-WT_EGCGEE	-0.190924	0.620703	-0.307592	8	0.766248	0.974342
Q62393_ASAAFS(0.043)S(0.081)VGS(0.87)VIT(0.005)K	WT_NT-WT_EGCGEE	-0.0602871	0.589605	-0.10225	6	0.92189	0.987452
Q62407_AAS(0.996)S(0.004)EAAPHHQPPPESR	WT_NT-WT_EGCGEE	1.04356	1.85678	0.562028	5	0.598357	0.967876
Q62407_MPS(1)IPEEPEHGDLER	WT_NT-WT_EGCGEE	0.10588	0.188749	0.560958	5	0.599033	0.967876
Q62415_EPEQEGPS(0.001)VPGEGSTVES(0.001)LPRPLS(0.852)PT(0.145)K	WT_NT-WT_EGCGEE	0.365176	0.215627	1.69355	5	0.151128	0.960488
Q62415_EPEQEGPSVPGEGS(0.001)T(0.002)VES(0.021)LPRPLS(0.434)PT(0.543)K	WT_NT-WT_EGCGEE	0.304362	0.151536	2.00852	4	0.114993	0.960488
Q62417_DIS(1)PEEIDLK	WT_NT-WT_EGCGEE	-0.139682	0.192453	-0.725797	7	0.491511	0.961984
Q62417_GTPS(0.001)S(0.001)S(0.017)PVS(0.981)PQES(1)PKHESK	WT_NT-WT_EGCGEE	1.06455	1.34602	0.790883	7	0.454968	0.961172
Q62417_GTPSSS(0.002)PVS(0.999)PQES(0.997)PKHES(0.002)K	WT_NT-WT_EGCGEE	-0.362264	0.86168	-0.420416	6	0.688823	0.972865
Q62417_S(1)AESLLESTK	WT_NT-WT_EGCGEE	-0.342767	0.285725	-1.19964	6	0.275498	0.960488
Q62432_SSILPFT(1)PPVVK	WT_NT-WT_EGCGEE	-0.13671	0.309951	-0.44107	6	0.674611	0.972865
Q62433_S(1)RELHDVDLAEVKPLVEK	WT_NT-WT_EGCGEE	-1.19843	0.905411	-1.32363	6	0.233822	0.960488
Q62433_TAS(1)GSSVTSLEGTR	WT_NT-WT_EGCGEE	0.138823	0.416813	0.333059	8	0.747651	0.974342
Q62441_SSSVS(0.998)PS(0.002)ASFR	WT_NT-WT_EGCGEE	0.757664	0.159108	4.76194	7	0.00205483	0.468272
Q62446_FLQDHGS(0.003)DS(0.997)FLAEHK	WT_NT-WT_EGCGEE	-0.680615	0.467729	-1.45515	5	0.205389	0.960488
Q63844_IADPEHDHTGFLT(1)EYVATR	WT_NT-WT_EGCGEE	-0.986291	0.505894	-1.9496	5	0.108726	0.957281
Q64012_LPAPQEDT(0.006)AS(0.995)EAGT(1)PQGEVQTR	WT_NT-WT_EGCGEE	0.0332946	0.439333	0.0757844	6	0.942054	0.987452
Q64012_LPAPQEDTASEAGT(1)PQGEVQTR	WT_NT-WT_EGCGEE	0.427876	0.329279	1.29944	8	0.229988	0.960488
Q640R3_DKDS(0.991)S(0.009)EPDENPATEPR	WT_NT-WT_EGCGEE	0.0307461	0.187971	0.163568	7	0.874693	0.980598
Q640R3_S(1)PGLPIR	WT_NT-WT_EGCGEE	-0.512711	0.438183	-1.17009	7	0.280257	0.960488
Q640R3_T(0.006)HT(0.591)S(0.403)PPRAPS(0.985)S(0.015)PGR	WT_NT-WT_EGCGEE	0.0580925	0.319134	0.182032	6	0.861552	0.980598
Q640R3_THT(0.009)S(0.991)PPRAPS(0.562)S(0.438)PGR	WT_NT-WT_EGCGEE	1.81414	1.98585	0.913532	6	0.396187	0.961172
Q64213_TGDLGIPPNPEDRS(0.999)PS(0.354)PEPIY(0.294)NS(0.353)EGK	WT_NT-WT_EGCGEE	0.37556	0.501936	0.748223	5	0.488005	0.961984
Q64322_GPT(0.007)S(0.988)PS(0.005)TPR	WT_NT-WT_EGCGEE	1.07758	1.71891	0.626897	6	0.553816	0.966877
Q64332_MNQLLS(0.922)RT(0.175)PALS(0.834)PQRPLT(0.016)T(0.042)QQPQS(0.007)GT(0.004)LK	WT_NT-WT_EGCGEE	0.313885	0.709584	0.442351	7	0.67158	0.972865
Q64332_T(1)PALS(1)PQRPLTTQQPQSGTLK	WT_NT-WT_EGCGEE	0.167675	0.70397	0.238185	8	0.817725	0.980598
Q65CL1_TPEELEDVS(1)DLEDDHEVR	WT_NT-WT_EGCGEE	-0.495736	0.572117	-0.866494	7	0.41493	0.961172
Q66L42_GS(0.003)DGAS(0.997)PPASPSIIPR	WT_NT-WT_EGCGEE	0.35735	0.293889	1.21594	7	0.263418	0.960488
Q66L44_GAGDEVS(0.005)ELPAPARS(0.995)PPRS(1)PR	WT_NT-WT_EGCGEE	0.29294	0.531426	0.551233	6	0.601382	0.967876
Q66L44_GAGDEVSELPAPARS(1)PPR	WT_NT-WT_EGCGEE	-0.285178	0.569068	-0.501132	8	0.629774	0.972865
Q66L44_HAS(1)LDGASPYFK	WT_NT-WT_EGCGEE	0.381974	1.04519	0.365457	6	0.727308	0.974342
Q66L44_SGDSSGSGSGGGGAAPAFPPPPES(1)PPALRPK	WT_NT-WT_EGCGEE	0.356958	0.372787	0.957539	6	0.375271	0.960488
Q68ED2_TELCENVDPNS(1)PAAK	WT_NT-WT_EGCGEE	0.12589	0.321665	0.391371	6	0.709044	0.973483
Q68EF6_GDIYCS(1)DPALYCPDER	WT_NT-WT_EGCGEE	0.711599	0.634321	1.12183	5	0.312901	0.960488
Q68EF6_RPS(1)VDTPVTDVGFLR	WT_NT-WT_EGCGEE	0.0653057	0.356149	0.183366	5	0.861715	0.980598
Q68EF6_YYGGGGGGGAAGGGS(1)PGDK	WT_NT-WT_EGCGEE	-0.147382	0.337263	-0.436993	7	0.67528	0.972865
Q68FD9_ILDPAAS(0.997)VPS(0.003)VFIEPR	WT_NT-WT_EGCGEE	-1.25786	0.629561	-1.99799	4	0.116383	0.960488
Q68FE6_HTS(0.997)S(0.003)PEVVAEDR	WT_NT-WT_EGCGEE	-0.284077	0.361087	-0.786726	5	0.467075	0.961172
Q68FE6_PLTSPAPDS(1)PEQIPK	WT_NT-WT_EGCGEE	0.131256	0.29672	0.442358	5	0.67671	0.972865
Q68FF6_HGS(1)GADSDYENTQSGDPLLGLEGK	WT_NT-WT_EGCGEE	-1.13668	0.29284	-3.88159	5	0.0116233	0.855151
Q68FF6_SLS(0.001)S(0.999)PTDNLELSAR	WT_NT-WT_EGCGEE	-0.203492	0.461577	-0.440862	8	0.670983	0.972865
Q68FF6_SQSELDDQHDYDSVASDEDT(1)DQEPLPSAGATR	WT_NT-WT_EGCGEE	-0.436889	0.361371	-1.20898	5	0.280718	0.960488
Q68FH0_AQS(1)PSYVTSTGVS(0.993)PS(0.007)R	WT_NT-WT_EGCGEE	0.358291	0.24456	1.46504	5	0.202801	0.960488
Q68FH0_AQS(1)PSYVTSTGVS(0.999)PS(0.001)R	WT_NT-WT_EGCGEE	0.983925	0.59348	1.65789	5	0.158238	0.960488
Q68FH0_GLYPGS(0.002)S(0.007)KPS(0.987)PIY(0.003)ISSYSSPAR	WT_NT-WT_EGCGEE	0.548079	0.437812	1.25186	4	0.278829	0.960488
Q68FH0_LYLQS(1)PR	WT_NT-WT_EGCGEE	0.773213	0.246683	3.13444	6	0.0202101	0.855151
Q68FH0_PSPIYISSYS(0.003)S(0.997)PAR	WT_NT-WT_EGCGEE	-0.0626344	0.399613	-0.156738	7	0.879876	0.980598
Q68FH0_S(0.003)AVS(0.997)PDLHITPIYEGR	WT_NT-WT_EGCGEE	0.380976	0.762717	0.499499	7	0.632742	0.972865
Q68FH0_S(0.075)AVS(0.925)PDLHIT(1)PIYEGR	WT_NT-WT_EGCGEE	-0.241374	0.345029	-0.699575	5	0.515393	0.962983
Q68FH0_VAS(1)PSQGQVGS(0.001)S(0.105)S(0.894)PK	WT_NT-WT_EGCGEE	-0.215127	0.721157	-0.298309	4	0.780322	0.979112
Q68FH0_VASPSQGQVGSS(0.002)S(0.998)PK	WT_NT-WT_EGCGEE	0.927475	0.754612	1.22907	7	0.258753	0.960488
Q68FH0_VGS(1)PLTLTDAQTR	WT_NT-WT_EGCGEE	-0.158275	0.170403	-0.928831	8	0.380149	0.960488
Q68FL4_HRDGGEALVS(1)PDGTVTEAPR	WT_NT-WT_EGCGEE	-0.190739	0.976784	-0.195272	8	0.850048	0.980598
Q68FM6_GS(1)PLNSPLDR	WT_NT-WT_EGCGEE	0.152604	0.336423	0.453607	7	0.66384	0.972865
Q68FM6_HYY(0.007)S(0.035)GY(0.009)S(0.03)S(0.869)S(0.05)PEYSSESTHK	WT_NT-WT_EGCGEE	0.382952	0.629427	0.608413	5	0.56949	0.966877
Q68FM6_RDSTYSQLS(1)PR	WT_NT-WT_EGCGEE	0.333652	0.417788	0.798616	5	0.460747	0.961172
Q68FM6_VFSLDVPDHPT(0.5)PT(0.5)GLAK	WT_NT-WT_EGCGEE	-0.312227	0.331001	-0.94328	6	0.381952	0.960488
Q68FM6_VFSLDVPDHPT(0.61)PT(0.39)GLAK	WT_NT-WT_EGCGEE	-0.312227	0.331001	-0.94328	6	0.381952	0.960488
Q69Z38_ANTLS(1)PVR	WT_NT-WT_EGCGEE	-0.177263	0.258806	-0.684927	4	0.531018	0.963096
Q69Z98_LQVPTPEEMSNLTPES(0.008)S(0.992)PELAK	WT_NT-WT_EGCGEE	-0.750825	0.45016	-1.66791	5	0.156208	0.960488
Q69ZC8_KQDDS(1)PPRPIIGPALPPGFIK	WT_NT-WT_EGCGEE	0.185979	0.646247	0.287783	7	0.781846	0.979112
Q69ZH9_ARS(1)DDYLSR	WT_NT-WT_EGCGEE	0.183607	0.549044	0.334413	7	0.747864	0.974342
Q69ZH9_RHS(0.989)T(0.005)S(0.005)DLSDATFSDIRR	WT_NT-WT_EGCGEE	-0.789458	0.662983	-1.19077	5	0.287189	0.960488
Q69ZH9_S(1)AEALGPGALVS(1)PR	WT_NT-WT_EGCGEE	0.28401	0.452699	0.627369	6	0.553527	0.966877
Q69ZH9_S(1)CDDGLNTFRDEGR	WT_NT-WT_EGCGEE	-0.0562385	0.261319	-0.21521	6	0.836732	0.980598
Q69ZK9_RLS(1)PPGGSGSGVPGGGPLLPTAGR	WT_NT-WT_EGCGEE	0.192461	0.282336	0.681676	6	0.520874	0.962983
Q69ZZ6_ALGVISNFQS(0.004)S(0.996)PK	WT_NT-WT_EGCGEE	-0.394982	0.412519	-0.957488	4	0.392543	0.960488
Q69ZZ6_FGS(1)ADNIPNLK	WT_NT-WT_EGCGEE	-0.88465	0.280194	-3.15727	5	0.0251722	0.855151
Q6A065_S(1)IKS(1)DVPVYLK	WT_NT-WT_EGCGEE	-0.247016	0.545324	-0.45297	7	0.664277	0.972865
Q6DFV3_DQGEPVS(1)PSEDEPFSWPGPK	WT_NT-WT_EGCGEE	-0.591614	0.591471	-1.00024	6	0.35581	0.960488
Q6DFV3_S(1)YDEGLDDYREDAK	WT_NT-WT_EGCGEE	-0.0780359	0.412932	-0.18898	7	0.855471	0.980598
Q6DFV7_HS(0.001)GS(0.999)PENLGESTLNIHEDLDK	WT_NT-WT_EGCGEE	-0.0528553	0.932478	-0.0566826	7	0.956382	0.987452
Q6DIC0_GRPPAEKLS(1)PNPPK	WT_NT-WT_EGCGEE	0.477536	0.244372	1.95414	5	0.108096	0.957281
Q6DID3_EPVQTAQS(1)PAPVEK	WT_NT-WT_EGCGEE	0.0888331	0.245935	0.361206	4	0.736216	0.974342
Q6EDY6_TASRPEDTPDS(0.001)PS(0.796)GPS(0.102)S(0.102)PK	WT_NT-WT_EGCGEE	0.315147	0.11825	2.66509	5	0.0446106	0.855151
Q6I6G8_ANS(1)DTDLVTSESR	WT_NT-WT_EGCGEE	-0.718616	0.511334	-1.40537	7	0.202705	0.960488
Q6KAU4_HIS(1)LTLPATFR	WT_NT-WT_EGCGEE	-1.81858	0.576712	-3.15336	5	0.0252833	0.855151
Q6KAU4_LPPS(0.995)PT(0.005)R	WT_NT-WT_EGCGEE	0.129374	0.639539	0.202293	6	0.846373	0.980598
Q6KCD5_AITSLLGGGS(1)PK	WT_NT-WT_EGCGEE	-0.286462	0.222956	-1.28484	6	0.246219	0.960488
Q6NS52_FPHS(0.014)S(0.986)PNVK	WT_NT-WT_EGCGEE	0.358649	0.459774	0.780055	5	0.470654	0.961172
Q6NS52_FPHS(0.874)S(0.126)PNVK	WT_NT-WT_EGCGEE	0.330759	0.565924	0.584459	5	0.584288	0.966877
Q6NS60_RHS(1)T(1)EGEEGDVSDVGSR	WT_NT-WT_EGCGEE	0.439409	1.50212	0.292526	7	0.778365	0.979112
Q6NVE8_EAENTANQAGNES(1)PVQELR	WT_NT-WT_EGCGEE	-0.152156	0.270844	-0.561785	6	0.594609	0.967876
Q6NVE8_EYVSNDAT(0.001)QS(0.999)DDEEK	WT_NT-WT_EGCGEE	-0.0150906	0.612541	-0.0246361	5	0.981298	0.993473
Q6NVE8_KKS(1)ELEFEALK	WT_NT-WT_EGCGEE	-0.71659	0.44445	-1.61231	5	0.167813	0.960488
Q6NXN1_ILGS(0.001)AS(0.999)PEEEQEK	WT_NT-WT_EGCGEE	-0.149157	0.199306	-0.748382	6	0.482524	0.961984
Q6NXN1_S(0.046)KS(0.954)PPKVPIVIQDDSLPTGPPPQIR	WT_NT-WT_EGCGEE	-0.062695	0.463231	-0.135343	4	0.898878	0.9838
Q6NZC7_KLS(1)VGAYVSSVR	WT_NT-WT_EGCGEE	-1.48842	0.684543	-2.17433	5	0.0816955	0.957281
Q6NZJ6_REATLPPVS(1)PPK	WT_NT-WT_EGCGEE	-0.210915	0.16113	-1.30897	6	0.23844	0.960488
Q6NZL0_SFYGDLDS(1)PLPK	WT_NT-WT_EGCGEE	-0.269107	0.266945	-1.0081	5	0.359673	0.960488
Q6P1I6_T(0.031)HS(0.962)S(0.007)PALSLGHGPVTGSK	WT_NT-WT_EGCGEE	0.0441494	0.455629	0.0968977	5	0.926572	0.987452
Q6P4S6_RAS(1)DGGANIQLHAQQLLK	WT_NT-WT_EGCGEE	-0.929954	0.91684	-1.0143	4	0.367804	0.960488
Q6P4S6_T(1)WCGSPPYAAPELFEGK	WT_NT-WT_EGCGEE	-0.297648	0.602557	-0.493975	5	0.642257	0.972865
Q6P542_SKPAAADS(1)EGEEEEEDTAK	WT_NT-WT_EGCGEE	-0.183874	0.168748	-1.08964	8	0.307604	0.960488
Q6P5E8_LGS(1)PAGS(1)PVLGISGR	WT_NT-WT_EGCGEE	0.306041	0.523309	0.584819	5	0.584064	0.966877
Q6P5E8_LGSPAGS(1)PVLGISGR	WT_NT-WT_EGCGEE	0.16198	0.416296	0.389099	5	0.713222	0.973914
Q6P5F6_PLAGTDDSVVSEDRLNETELTDLEAQQES(1)PPK	WT_NT-WT_EGCGEE	-0.0864893	0.406005	-0.213025	7	0.837379	0.980598
Q6P9K8_AAASVVSGPPVASDCAS(1)PGDSAR	WT_NT-WT_EGCGEE	-0.0961996	0.378878	-0.253906	8	0.805972	0.980598
Q6P9K8_AQPGS(1)PQALGGPHGPATAK	WT_NT-WT_EGCGEE	0.0848672	0.257122	0.330066	7	0.751008	0.974342
Q6P9K8_PAS(0.21)S(0.736)PPS(0.026)QS(0.012)AS(0.016)PVKPPS(0.991)PGT(0.008)PALHVPAKPPR	WT_NT-WT_EGCGEE	-0.0495087	0.704844	-0.0702406	5	0.946725	0.987452
Q6P9K8_RAHGT(1)PPPVSPKPPPPPTAPK	WT_NT-WT_EGCGEE	-0.358868	0.775975	-0.462473	8	0.65606	0.972865
Q6P9K8_RAS(1)DLAGSVDTGSAGSVK	WT_NT-WT_EGCGEE	0.0497432	0.408618	0.121735	5	0.90785	0.985693
Q6P9K8_RGS(1)GEPAEQSHFMEDGTAR	WT_NT-WT_EGCGEE	-0.101944	0.360655	-0.282662	6	0.786934	0.980198
Q6P9K8_S(0.814)VS(0.182)ES(0.004)SPGDSPVKPPEGSSGAAR	WT_NT-WT_EGCGEE	0.146109	0.33095	0.441483	6	0.674329	0.972865
Q6P9K8_SVSESSPGDS(1)PVKPPEGSSGAAR	WT_NT-WT_EGCGEE	-0.181051	0.353547	-0.512099	7	0.624338	0.972865
Q6P9K8_VPLPGPGS(1)PEVK	WT_NT-WT_EGCGEE	-0.299087	0.685394	-0.436372	8	0.674104	0.972865
Q6P9S0_GLS(1)LEHQK	WT_NT-WT_EGCGEE	-0.129757	0.662973	-0.19572	5	0.852535	0.980598
Q6P9S0_TPTVPDS(1)PGYVGPTR	WT_NT-WT_EGCGEE	-0.199607	0.321426	-0.621006	7	0.55427	0.966877
Q6PAJ1_ASAPRPPPAPADGADPAPVEESEARPDGEGS(0.907)PS(0.092)K	WT_NT-WT_EGCGEE	0.286569	0.442986	0.646902	6	0.541637	0.966877
Q6PAM0_IMVGS(0.965)T(0.035)DDPSVFSLPDSK	WT_NT-WT_EGCGEE	-0.73172	0.450112	-1.62564	4	0.179353	0.960488
Q6PAM1_EQGVESPGAQPAS(1)S(1)PR	WT_NT-WT_EGCGEE	0.480953	0.300306	1.60154	7	0.153291	0.960488
Q6PB44_REEGEAVEAGDT(1)PEELR	WT_NT-WT_EGCGEE	-0.144175	0.323894	-0.44513	5	0.674836	0.972865
Q6PCN3_APPDS(0.922)PT(0.03)T(0.048)PVR	WT_NT-WT_EGCGEE	-0.199356	0.548307	-0.363585	6	0.728636	0.974342
Q6PCN3_MDLPGS(1)PSR	WT_NT-WT_EGCGEE	-0.100972	0.27143	-0.372001	5	0.725137	0.974342
Q6PCN3_SVPLAEEEDFDS(1)K	WT_NT-WT_EGCGEE	0.0853129	0.172941	0.493305	5	0.642698	0.972865
Q6PCP5_NDSIVT(1)PS(1)PPQAR	WT_NT-WT_EGCGEE	0.45667	0.281016	1.62507	8	0.142802	0.960488
Q6PCP5_PLALKT(1)PPR	WT_NT-WT_EGCGEE	-0.213896	0.480866	-0.444814	5	0.675049	0.972865
Q6PCP5_S(0.988)MS(0.012)ENAVR	WT_NT-WT_EGCGEE	1.18077	1.1971	0.986362	4	0.379796	0.960488
Q6PD24_GPES(1)PQKT(0.998)PPS(0.002)PAPPSFEEQLR	WT_NT-WT_EGCGEE	0.0297982	0.259138	0.11499	7	0.911682	0.985693
Q6PD24_GPES(1)PQKT(1)PPSPAPPSFEEQLR	WT_NT-WT_EGCGEE	0.0297982	0.259138	0.11499	7	0.911682	0.985693
Q6PDG5_DMDEPS(1)PVPNVEEVTLPK	WT_NT-WT_EGCGEE	-0.396678	0.401674	-0.987561	8	0.352291	0.960488
Q6PDG5_TLT(0.001)DEVNS(0.998)PDS(0.001)DRR	WT_NT-WT_EGCGEE	0.704172	0.298199	2.36142	7	0.0502363	0.858516
Q6PDG5_TLTDEVNS(0.249)PDS(0.751)DRR	WT_NT-WT_EGCGEE	0.672016	0.412299	1.62993	5	0.164046	0.960488
Q6PDG8_S(1)YEDLTELEDR	WT_NT-WT_EGCGEE	-0.41608	0.341775	-1.21741	7	0.262893	0.960488
Q6PDI6_VT(0.001)AS(0.999)PELAEAAAGR	WT_NT-WT_EGCGEE	-0.1855	0.198025	-0.936752	5	0.39189	0.960488
Q6PDK2_ALS(1)PVIPIIPR	WT_NT-WT_EGCGEE	-0.352382	0.254628	-1.38391	6	0.215667	0.960488
Q6PDL0_EFQDYIEPEEGCQGS(1)PQRR	WT_NT-WT_EGCGEE	-0.23464	0.521146	-0.450239	7	0.666151	0.972865
Q6PDM2_VDGPRS(0.974)PS(0.979)Y(0.055)GRS(0.992)R	WT_NT-WT_EGCGEE	0.492818	1.5221	0.323775	7	0.755567	0.974342
Q6PDM2_VDGPRS(1)PS(0.598)Y(0.402)GR	WT_NT-WT_EGCGEE	-0.355702	1.23576	-0.28784	7	0.781805	0.979112
Q6PDM2_VDGPRS(1)PSYGRS(1)R	WT_NT-WT_EGCGEE	1.82205	1.67219	1.08962	5	0.325587	0.960488
Q6PE13_GLAS(0.006)S(0.993)PT(0.001)GGALRPR	WT_NT-WT_EGCGEE	-0.563625	0.131242	-4.29455	5	0.0077555	0.855151
Q6PE13_GSVGPAPSLSELDLRPPS(1)PINLSR	WT_NT-WT_EGCGEE	0.291946	1.02057	0.286062	6	0.78445	0.979885
Q6PE13_RGS(1)QPDAELDGAGTSLLR	WT_NT-WT_EGCGEE	-0.352269	0.468921	-0.751233	8	0.474029	0.961984
Q6PER3_LIGTAVPQRT(0.025)S(0.975)PT(0.001)GPK	WT_NT-WT_EGCGEE	-0.553617	0.88408	-0.626208	8	0.548625	0.966877
Q6PF93_DGDES(0.009)S(0.991)PILTSFELVK	WT_NT-WT_EGCGEE	-0.919246	0.943195	-0.974609	5	0.374515	0.960488
Q6PFD5_S(0.001)HS(0.999)LEAPGK	WT_NT-WT_EGCGEE	0.886701	1.81782	0.487782	4	0.651233	0.972865
Q6PFD9_YGLQDS(1)DEEEEEHPPK	WT_NT-WT_EGCGEE	0.101514	0.149996	0.676778	6	0.523766	0.962983
Q6PFR5_RAHT(1)PTPGIYMGR	WT_NT-WT_EGCGEE	-0.0215675	0.416863	-0.0517377	5	0.960741	0.987452
Q6PGE7_TGMYVATLAGSQS(1)PK	WT_NT-WT_EGCGEE	0.432606	0.605093	0.714941	6	0.501503	0.961984
Q6PGF7_GSNPFEDEDDEELAT(1)PEAEEEK	WT_NT-WT_EGCGEE	-0.139237	0.256702	-0.542408	8	0.602315	0.967876
Q6PGL7_ARPAQAPVSEELPPS(1)PKPGK	WT_NT-WT_EGCGEE	-1.06082	0.315191	-3.36564	5	0.0199845	0.855151
Q6PGL7_VDNARVS(1)PEVGSADVASIAQK	WT_NT-WT_EGCGEE	0.0478236	0.245727	0.194621	7	0.851217	0.980598
Q6PIC6_RDVAGDAS(0.983)ES(0.017)ALLK	WT_NT-WT_EGCGEE	-0.307239	0.208135	-1.47616	4	0.213945	0.960488
Q6PIC6_S(1)PDCTHDNPLETR	WT_NT-WT_EGCGEE	0.212811	0.62153	0.342399	8	0.740872	0.974342
Q6PIE5_AGQENIS(1)VSK	WT_NT-WT_EGCGEE	0.165674	0.506602	0.327031	8	0.752037	0.974342
Q6PIE5_VLGFCQLNLPS(1)GK	WT_NT-WT_EGCGEE	-0.946678	0.688723	-1.37454	5	0.227681	0.960488
Q6R891_AS(0.006)S(0.994)LNENVDHSALLK	WT_NT-WT_EGCGEE	-1.23359	0.632452	-1.95048	6	0.0989928	0.957281
Q6V4S5_SPPRPSPGSLHY(0.003)S(0.997)DEDVTK	WT_NT-WT_EGCGEE	0.492279	0.193959	2.53805	5	0.0520171	0.858516
Q6VNS1_VFLAECYNLS(0.999)PT(0.001)K	WT_NT-WT_EGCGEE	-0.549932	1.22017	-0.450701	5	0.671077	0.972865
Q6W8Q3_T(1)PPAANQASDPEEK	WT_NT-WT_EGCGEE	0.262075	0.349236	0.750424	6	0.481381	0.961984
Q6WQJ1_LLS(1)PVAAASAAR	WT_NT-WT_EGCGEE	-0.324069	0.251941	-1.28629	5	0.254681	0.960488
Q6WQJ1_TSTPT(0.002)GHGAS(0.993)PT(0.003)K	WT_NT-WT_EGCGEE	2.05964	1.86118	1.10664	5	0.31883	0.960488
Q6WVG3_S(0.001)PS(0.001)GGAAGPLLT(0.998)PS(0.98)QS(0.013)LDGS(0.007)RR	WT_NT-WT_EGCGEE	-0.350931	0.318623	-1.1014	4	0.332543	0.960488
Q6WVG3_S(0.041)PS(0.959)GGAAGPLLTPSQSLDGSR	WT_NT-WT_EGCGEE	-0.223212	0.891856	-0.250278	5	0.81233	0.980598
Q6WVG3_S(0.986)PS(0.014)GGAAGPLLTPSQSLDGSRR	WT_NT-WT_EGCGEE	-0.166857	0.216545	-0.770541	8	0.463125	0.961172
Q6WVG3_SPSGGAAGPLLTPS(0.01)QS(0.989)LDGSR	WT_NT-WT_EGCGEE	-0.142689	0.3863	-0.369374	5	0.726976	0.974342
Q6ZPE2_ALYLEPS(0.001)DGVS(0.994)PT(0.005)QETGEAQSQDDER	WT_NT-WT_EGCGEE	-0.031796	0.340666	-0.0933347	7	0.928253	0.987452
Q6ZPE2_LGLGT(1)LSSSLSR	WT_NT-WT_EGCGEE	-0.37322	0.372556	-1.00178	7	0.349813	0.960488
Q6ZPE2_LGLGTLS(0.001)S(0.004)S(0.986)LS(0.01)R	WT_NT-WT_EGCGEE	-0.237494	0.456391	-0.520373	4	0.630278	0.972865
Q6ZPJ3_KEEKPEVQS(1)PVK	WT_NT-WT_EGCGEE	0.997844	1.92881	0.517336	8	0.618918	0.97049
Q6ZPS6_GVAPADS(1)PDAPRR	WT_NT-WT_EGCGEE	-0.143045	0.649459	-0.220252	5	0.834386	0.980598
Q6ZQ18_SPS(1)PLQAPEK	WT_NT-WT_EGCGEE	0.169325	0.175517	0.964722	5	0.378992	0.960488
Q6ZQ38_VIRPLDQPS(0.994)S(0.006)FDATPYIK	WT_NT-WT_EGCGEE	-0.126603	0.546674	-0.231588	5	0.826037	0.980598
Q6ZQ58_ESPRPPAAAEAPAGS(1)DGEDGGR	WT_NT-WT_EGCGEE	0.379228	0.518624	0.731219	5	0.497459	0.961984
Q6ZQK5_KS(0.013)S(0.987)PS(0.004)T(0.003)GS(0.989)LDS(0.003)GNES(0.002)K	WT_NT-WT_EGCGEE	1.41788	0.469977	3.01691	6	0.0234904	0.855151
Q6ZQK5_KSS(1)PS(0.125)T(0.874)GS(0.001)LDSGNESK	WT_NT-WT_EGCGEE	2.28168	1.2106	1.88475	6	0.108439	0.957281
Q6ZQK5_YSALLS(0.007)PS(0.993)EQEK	WT_NT-WT_EGCGEE	0.573373	0.179278	3.19822	5	0.0240428	0.855151
Q6ZWU9_DLLHPS(1)PEEEK	WT_NT-WT_EGCGEE	0.197729	0.338317	0.584448	7	0.577261	0.966877
Q78ZA7_EFITGDVEPTDAESAWHS(1)ENEEEDK	WT_NT-WT_EGCGEE	-0.52804	1.39451	-0.378656	6	0.71798	0.974342
Q7M750_RS(0.999)PT(0.001)HEMNPR	WT_NT-WT_EGCGEE	0.580624	1.47925	0.392513	6	0.708244	0.973483
Q7SIG6_LLHEDLDES(1)DDDVDEK	WT_NT-WT_EGCGEE	-0.0836024	0.437174	-0.191234	7	0.853771	0.980598
Q7TMB8_SGDGES(0.01)T(0.99)PVEHVR	WT_NT-WT_EGCGEE	-1.04974	1.23579	-0.84945	7	0.423727	0.961172
Q7TME0_DALRS(1)LTDLNQDPSR	WT_NT-WT_EGCGEE	0.31943	0.401286	0.796016	7	0.452168	0.961172
Q7TME0_DAS(0.001)S(0.997)LT(0.002)NLK	WT_NT-WT_EGCGEE	0.125831	0.508046	0.247676	5	0.814234	0.980598
Q7TME0_MSLQVMDTEPEGQS(1)PPR	WT_NT-WT_EGCGEE	-0.732436	0.180009	-4.06889	4	0.0152369	0.855151
Q7TME0_PGSSQLVHIPEETQENIS(0.003)T(0.01)S(0.987)PK	WT_NT-WT_EGCGEE	-0.378129	0.580534	-0.651346	8	0.533083	0.964515
Q7TME0_RANADVEIIT(0.003)PRS(0.997)PMGK	WT_NT-WT_EGCGEE	-0.92832	0.27346	-3.39472	5	0.0193618	0.855151
Q7TME0_TVHT(0.014)S(0.986)PGGGLGAR	WT_NT-WT_EGCGEE	-0.0153754	0.244702	-0.062833	5	0.952334	0.987452
Q7TMY8_AES(1)PEEVACR	WT_NT-WT_EGCGEE	-0.367167	0.291452	-1.25978	5	0.263349	0.960488
Q7TMY8_GSGTAS(1)DDEFENLR	WT_NT-WT_EGCGEE	-0.0090786	0.291167	-0.03118	8	0.97589	0.99234
Q7TNM2_LQESFQGAPDVIS(1)PR	WT_NT-WT_EGCGEE	-0.206338	0.282823	-0.729565	5	0.498385	0.961984
Q7TPB0_S(0.005)VS(0.979)T(0.016)DELGPPGR	WT_NT-WT_EGCGEE	0.0248373	0.398378	0.062346	6	0.952312	0.987452
Q7TPH6_LISGDAEPT(1)PEQEEK	WT_NT-WT_EGCGEE	0.300286	0.250178	1.20029	7	0.269067	0.960488
Q7TPM1_LKFS(1)DDEDEEDVVK	WT_NT-WT_EGCGEE	-0.180354	0.232031	-0.777284	6	0.466522	0.961172
Q7TQ95_ADS(1)VPNLEPSEESLVTK	WT_NT-WT_EGCGEE	-0.161721	0.22205	-0.728311	8	0.487192	0.961984
Q7TQD2_AVS(0.001)S(0.997)PT(0.002)VSR	WT_NT-WT_EGCGEE	2.24081	1.75014	1.28036	5	0.256598	0.960488
Q7TQD2_AVS(0.994)S(0.006)PTVSR	WT_NT-WT_EGCGEE	-0.997125	0.831584	-1.19907	6	0.275704	0.960488
Q7TQD2_T(1)PPKS(1)PGDPAR	WT_NT-WT_EGCGEE	0.605351	1.02945	0.588033	8	0.572731	0.966877
Q7TQF7_AALPAGEGGS(1)PEGAK	WT_NT-WT_EGCGEE	0.038618	0.203862	0.189432	8	0.854472	0.980598
Q7TQF7_IAKT(0.992)PS(0.984)PPEEPS(0.024)PLPS(0.624)PT(0.183)AS(0.183)PNHT(0.008)LAPAS(0.002)PAPVRPR	WT_NT-WT_EGCGEE	0.12866	1.0415	0.123533	6	0.905719	0.985693
Q7TQF7_T(0.022)PS(0.022)PPEEPS(0.954)PLPS(0.985)PT(0.016)AS(0.002)PNHTLAPASPAPVRPR	WT_NT-WT_EGCGEE	-0.457794	0.330032	-1.38712	5	0.224058	0.960488
Q7TQF7_T(0.272)PS(0.728)PPEEPS(0.977)PLPS(0.697)PT(0.308)AS(0.017)PNHTLAPASPAPVRPR	WT_NT-WT_EGCGEE	1.37762	2.39251	0.575806	4	0.595591	0.967876
Q7TQG1_DPSQT(0.002)S(0.995)PLGT(0.003)PR	WT_NT-WT_EGCGEE	-0.155889	0.410468	-0.379783	6	0.717186	0.974342
Q7TQG1_S(1)PAEEELTPSAVVR	WT_NT-WT_EGCGEE	-0.125225	0.301132	-0.415849	8	0.688452	0.972865
Q7TQG1_YIDLEPDTPLS(1)PEELK	WT_NT-WT_EGCGEE	-0.574934	0.636522	-0.903243	4	0.417474	0.961172
Q7TQH0_EVDGLLTSDPMGS(1)PVSSK	WT_NT-WT_EGCGEE	-0.26037	0.221069	-1.17778	6	0.28348	0.960488
Q7TSC1_GS(0.038)ET(0.163)GS(0.163)ET(0.635)HESDLAPSDK	WT_NT-WT_EGCGEE	0.179758	0.173347	1.03698	4	0.358316	0.960488
Q7TSC1_S(0.006)EGS(0.994)EYEEIPK	WT_NT-WT_EGCGEE	0.13354	0.415886	0.321098	7	0.75751	0.974342
Q7TSC1_T(0.021)AS(0.978)ET(0.002)RS(0.021)EGS(0.979)EY(0.001)EEIPK	WT_NT-WT_EGCGEE	0.173753	0.555716	0.312666	7	0.763644	0.974342
Q7TSC1_T(0.09)AS(0.905)ET(0.005)RS(0.99)EGS(0.01)EYEEIPK	WT_NT-WT_EGCGEE	0.0553843	0.462194	0.119829	5	0.909285	0.985693
Q7TSJ2_AQS(1)PLLPEPLK	WT_NT-WT_EGCGEE	-0.559798	0.257944	-2.17023	7	0.0665942	0.955138
Q7TSJ2_GQS(1)PTAPGPTK	WT_NT-WT_EGCGEE	1.05734	1.80919	0.584429	8	0.575038	0.966877
Q7TSJ2_GTQLPTVSPSPPVMIPT(0.001)VPHT(0.001)EYIEGS(0.998)P	WT_NT-WT_EGCGEE	-0.377788	0.822518	-0.459306	5	0.665292	0.972865
Q7TSK3_GGALREERPGAAGGGAS(0.999)APGS(0.998)PDET(0.003)AR	WT_NT-WT_EGCGEE	-0.0968829	0.397182	-0.243926	4	0.819289	0.980598
Q7TSK3_GGALREERPGAAGGGASAPGS(1)PDETAR	WT_NT-WT_EGCGEE	0.2425	0.583649	0.415489	6	0.692234	0.972865
Q7TT50_HSTPSNSSNPSGPPS(1)PNS(1)PHR	WT_NT-WT_EGCGEE	1.53699	0.637256	2.41189	7	0.0466444	0.858516
Q80T41_DLEEVTMQLQDT(1)PEK	WT_NT-WT_EGCGEE	-0.300323	0.525912	-0.571051	7	0.585823	0.967706
Q80T41_T(0.141)S(0.141)T(0.141)S(0.563)VT(0.014)S(0.001)VNQASTSR	WT_NT-WT_EGCGEE	0.432292	0.357796	1.20821	5	0.280988	0.960488
Q80T41_TCKDPIEDINS(1)PEHIQR	WT_NT-WT_EGCGEE	-0.0309797	0.203714	-0.152074	7	0.883419	0.981273
Q80TE7_LET(0.004)T(0.996)PTTSPLPER	WT_NT-WT_EGCGEE	-0.8701	0.593706	-1.46554	7	0.186197	0.960488
Q80TE7_LETTPT(0.002)T(0.002)S(0.996)PLPERK	WT_NT-WT_EGCGEE	-0.682737	0.559361	-1.22057	7	0.261766	0.960488
Q80TE7_LETTPT(0.945)T(0.047)S(0.008)PLPER	WT_NT-WT_EGCGEE	-0.61354	0.603802	-1.01613	5	0.356188	0.960488
Q80TE7_SQS(1)IDEIDVGTYK	WT_NT-WT_EGCGEE	-0.116801	0.586527	-0.199139	5	0.849998	0.980598
Q80TJ1_AGGGRPS(0.008)S(0.957)PS(0.035)PS(0.001)VVS(1)EK	WT_NT-WT_EGCGEE	0.726799	0.522463	1.3911	7	0.206808	0.960488
Q80TL0_RPWPQHQCS(1)APADLGYEGR	WT_NT-WT_EGCGEE	-0.0217081	1.02127	-0.0212561	6	0.983731	0.993473
Q80TL0_VDS(1)FTDR	WT_NT-WT_EGCGEE	-0.647727	0.467961	-1.38415	8	0.203699	0.960488
Q80TL1_S(1)PQHLFRPR	WT_NT-WT_EGCGEE	0.115656	0.551805	0.209597	6	0.840918	0.980598
Q80TL4_RGT(1)VEGS(1)VQEVQEEK	WT_NT-WT_EGCGEE	0.157314	0.998649	0.157527	7	0.879277	0.980598
Q80TM6_AS(0.004)S(0.996)FSGISILTR	WT_NT-WT_EGCGEE	-0.263924	0.257067	-1.02667	7	0.338739	0.960488
Q80TS3_GPAHLVTS(1)L	WT_NT-WT_EGCGEE	-0.292651	0.225609	-1.29716	5	0.251203	0.960488
Q80TS7_LRPGS(1)PEPPPR	WT_NT-WT_EGCGEE	-0.155493	0.206504	-0.752979	6	0.479954	0.961984
Q80TY0_RT(0.001)VS(0.999)DNS(0.998)LS(0.001)SSK	WT_NT-WT_EGCGEE	0.30691	0.754504	0.40677	4	0.705001	0.972865
Q80TY0_RTVS(1)DNS(0.992)LS(0.007)S(0.001)SK	WT_NT-WT_EGCGEE	0.320995	1.33393	0.240638	8	0.815888	0.980598
Q80TZ3_GAS(0.162)S(0.837)PDMEPS(0.001)YGGGLFDMVK	WT_NT-WT_EGCGEE	-0.125503	0.410434	-0.305782	7	0.768664	0.975077
Q80TZ3_GAS(0.961)S(0.038)PDMEPS(0.001)YGGGLFDMVK	WT_NT-WT_EGCGEE	-0.311801	0.330139	-0.944454	7	0.376387	0.960488
Q80TZ3_RTATSASAS(1)PTLR	WT_NT-WT_EGCGEE	-0.205781	1.15326	-0.178434	6	0.864254	0.980598
Q80U19_ELGS(0.995)T(0.005)EDIYITSR	WT_NT-WT_EGCGEE	-0.276583	0.264807	-1.04447	6	0.33651	0.960488
Q80U23_EEGTGESAGGS(1)PARS(0.999)LT(0.001)R	WT_NT-WT_EGCGEE	1.81181	1.41933	1.27652	5	0.257846	0.960488
Q80U23_EEGTGESAGGS(1)PARS(1)LTR	WT_NT-WT_EGCGEE	0.675185	0.252784	2.671	6	0.0369774	0.855151
Q80U23_RTS(1)PPVSVR	WT_NT-WT_EGCGEE	0.238252	0.448554	0.531154	7	0.611742	0.968825
Q80U28_KRS(0.517)PT(0.483)ENVNT(1)PVGK	WT_NT-WT_EGCGEE	2.29642	1.37495	1.67019	4	0.170204	0.960488
Q80U28_LLRPNS(1)LK	WT_NT-WT_EGCGEE	0.33581	0.657283	0.510906	7	0.625131	0.972865
Q80U28_RKRS(1)PTENVNTPVGK	WT_NT-WT_EGCGEE	0.238595	0.199678	1.1949	8	0.266346	0.960488
Q80U35_RPSMDSEALGSTS(0.999)PDR	WT_NT-WT_EGCGEE	-0.12219	0.294487	-0.414926	4	0.699485	0.972865
Q80U40_DHLS(1)PDFYDESETDPGAEELPAR	WT_NT-WT_EGCGEE	0.556074	0.804286	0.691389	5	0.520104	0.962983
Q80U49_EIHDVAGDGDSLGS(1)PGPTR	WT_NT-WT_EGCGEE	0.71125	0.439943	1.61669	6	0.157073	0.960488
Q80U49_ES(1)PLS(1)PPT(0.999)VPDPGGAT(0.001)PGSARER	WT_NT-WT_EGCGEE	0.307593	0.266805	1.15288	8	0.282243	0.960488
Q80U49_HEDGTQS(0.999)DS(0.001)EDPLAK	WT_NT-WT_EGCGEE	-0.209619	0.192693	-1.08784	6	0.318423	0.960488
Q80U49_S(1)DLPVHTR	WT_NT-WT_EGCGEE	-0.311965	0.486008	-0.641892	5	0.54921	0.966877
Q80U87_RS(0.004)YS(0.939)S(0.057)PDITQALQEEEK	WT_NT-WT_EGCGEE	0.0532619	0.276986	0.192291	5	0.85508	0.980598
Q80UJ7_FSVTHHYLVQES(1)PDK	WT_NT-WT_EGCGEE	-0.353851	0.446533	-0.79244	6	0.458282	0.961172
Q80UU9_PGEEPSEYT(1)DEEDTK	WT_NT-WT_EGCGEE	-0.502455	0.831497	-0.604277	8	0.5624	0.966877
Q80UZ0_KVPS(0.199)ALS(0.8)EVAAS(0.352)GEGS(0.643)AIS(0.12)GY(0.416)LS(0.47)RCK	WT_NT-WT_EGCGEE	0.144081	0.5926	0.243133	6	0.816001	0.980598
Q80UZ0_KVPS(0.2)ALS(0.8)EVAAS(0.05)GEGS(0.929)AIS(0.355)GY(0.31)LS(0.355)RCK	WT_NT-WT_EGCGEE	0.144081	0.5926	0.243133	6	0.816001	0.980598
Q80VC9_DLPDGHAVS(1)PR	WT_NT-WT_EGCGEE	-0.167069	0.320798	-0.52079	7	0.618576	0.97049
Q80VC9_FS(1)PSQVPVQTR	WT_NT-WT_EGCGEE	0.746154	0.611024	1.22115	7	0.261558	0.960488
Q80VC9_SSILLSEGT(1)PPEEPTTK	WT_NT-WT_EGCGEE	-0.123975	0.355968	-0.348275	8	0.736621	0.974342
Q80VP1_TALPT(0.004)S(0.985)GS(0.01)STGELELLAGEVPAR	WT_NT-WT_EGCGEE	-2.20623	1.47193	-1.49887	5	0.194185	0.960488
Q80W04_ALSGSATLVS(0.001)S(0.999)PK	WT_NT-WT_EGCGEE	-0.273077	0.21128	-1.29249	5	0.252692	0.960488
Q80W04_EHQASQEAQQQQQQQGLSDQDS(1)PDEK	WT_NT-WT_EGCGEE	0.310771	0.372288	0.834762	7	0.431415	0.961172
Q80W04_FGS(1)ADNIAHLK	WT_NT-WT_EGCGEE	-0.682305	0.366942	-1.85944	6	0.112312	0.959134
Q80W47_GAYVPS(0.17)S(0.827)PT(0.003)R	WT_NT-WT_EGCGEE	-0.246675	0.263802	-0.935076	6	0.385838	0.960488
Q80WJ7_SQEPISNDQKVS(1)DDDK	WT_NT-WT_EGCGEE	1.10715	0.994998	1.11272	7	0.302576	0.960488
Q80X50_RYPSSISS(0.001)S(0.999)PQK	WT_NT-WT_EGCGEE	1.34705	0.716172	1.8809	5	0.11874	0.960488
Q80X80_LDS(1)PS(0.893)RS(0.107)PSK	WT_NT-WT_EGCGEE	1.89299	1.75813	1.07671	4	0.342218	0.960488
Q80X80_NLGT(0.997)PT(0.003)SSTPRPSIT(0.998)PT(0.001)K	WT_NT-WT_EGCGEE	-0.801407	0.352455	-2.27378	8	0.052579	0.858516
Q80X80_NLGT(1)PTSSTPRPSITPTK	WT_NT-WT_EGCGEE	-0.376278	0.561982	-0.669556	8	0.521992	0.962983
Q80X80_SDISERPS(0.999)VDDVESETGSTGALETR	WT_NT-WT_EGCGEE	-0.0505391	0.256157	-0.197297	7	0.849202	0.980598
Q80X80_VDGKLDS(0.508)PS(0.508)RS(0.976)PS(0.009)K	WT_NT-WT_EGCGEE	-0.480507	0.287447	-1.67163	5	0.155459	0.960488
Q80XI3_T(0.027)S(0.027)S(0.946)PTSLPPLAR	WT_NT-WT_EGCGEE	0.15509	0.236288	0.65636	8	0.530015	0.963096
Q80XQ2_TISSSPS(0.999)IESLPGGR	WT_NT-WT_EGCGEE	-0.761576	0.290833	-2.6186	7	0.0344792	0.855151
Q80XU3_ATVTPS(1)PVK	WT_NT-WT_EGCGEE	-0.0477712	0.236222	-0.20223	8	0.844785	0.980598
Q80XU3_EKT(1)PS(1)PKEEDEEAESPPEK	WT_NT-WT_EGCGEE	0.442991	0.190691	2.32308	6	0.059199	0.891815
Q80XU3_TPSPKEEDEEAES(1)PPEKK	WT_NT-WT_EGCGEE	0.151853	0.221996	0.684037	8	0.513275	0.962983
Q80Y24_S(0.006)RS(0.994)DNALHLASER	WT_NT-WT_EGCGEE	0.00642201	0.198814	0.0323017	6	0.975279	0.992211
Q80Y24_YTEDMT(0.004)PT(0.996)EQTPR	WT_NT-WT_EGCGEE	0.655886	0.298734	2.19555	4	0.0931135	0.957281
Q80YA9_GS(0.001)ES(0.999)PNSFLDQEYR	WT_NT-WT_EGCGEE	0.202889	0.372713	0.544359	7	0.603095	0.967876
Q80YA9_LGDS(1)LQDLYR	WT_NT-WT_EGCGEE	-0.860829	0.526475	-1.63508	8	0.140672	0.960488
Q80YA9_PLALQPLIPRS(0.982)PT(0.017)SSVATPSSTISTPTK	WT_NT-WT_EGCGEE	0.557829	0.379027	1.47174	7	0.184566	0.960488
Q80YA9_S(0.846)NS(0.154)PAHYSLLPSLQMDALR	WT_NT-WT_EGCGEE	-1.48582	1.16471	-1.2757	4	0.271108	0.960488
Q80YA9_SPTSSVATPSST(0.001)IS(0.037)T(0.958)PT(0.004)K	WT_NT-WT_EGCGEE	0.760329	0.475837	1.59788	6	0.161185	0.960488
Q80YN3_RMS(1)DAQVQTDPVSIGPVGK	WT_NT-WT_EGCGEE	0.0159903	0.243774	0.0655948	5	0.950242	0.987452
Q80YX1_LPMGSQCSVDLESAS(1)GEK	WT_NT-WT_EGCGEE	-0.421074	0.753202	-0.559046	4	0.605949	0.967876
Q80Z38_NSPAFLS(0.989)T(0.011)DLGDEDVGLGPPAPR	WT_NT-WT_EGCGEE	-2.47099	1.12493	-2.19658	4	0.093007	0.957281
Q80Z38_RAPSPVVS(0.998)PT(0.002)ELSK	WT_NT-WT_EGCGEE	-0.459795	0.568297	-0.809075	7	0.445097	0.961172
Q80ZF8_IS(1)LNDDEEEK	WT_NT-WT_EGCGEE	0.023994	0.206049	0.116448	7	0.910568	0.985693
Q80ZF8_SETGSTISMS(0.006)S(0.994)LER	WT_NT-WT_EGCGEE	-0.571701	0.445684	-1.28275	6	0.246902	0.960488
Q810U3_DKEETEGNES(0.034)S(0.008)EAT(0.023)S(0.935)PVNAIYSLA	WT_NT-WT_EGCGEE	-0.597955	0.622193	-0.961044	4	0.390953	0.960488
Q810U4_EDDGTFGEYS(1)DAEDHK	WT_NT-WT_EGCGEE	-0.817588	0.54024	-1.51338	5	0.190599	0.960488
Q811P8_DAEAGGSQSQTPGSTASSEPVS(1)PVQEK	WT_NT-WT_EGCGEE	0.53924	0.197286	2.7333	6	0.0340369	0.855151
Q811P8_DVINRS(0.996)PT(0.004)QLQLGK	WT_NT-WT_EGCGEE	0.323997	0.290183	1.11653	7	0.301051	0.960488
Q812A2_LRS(1)DGAAIPR	WT_NT-WT_EGCGEE	-0.401651	1.12932	-0.355657	5	0.73661	0.974342
Q812A2_NDLQS(1)PTEHISDYGFGGVMGR	WT_NT-WT_EGCGEE	-0.288479	0.588404	-0.490274	6	0.641351	0.972865
Q812A2_S(1)LEAEALAEDIEK	WT_NT-WT_EGCGEE	-1.45686	0.557913	-2.61127	5	0.0475966	0.858516
Q812A2_SGGDT(0.011)HS(0.989)PPRGLGPSIDTPPR	WT_NT-WT_EGCGEE	-0.447903	0.689514	-0.649592	6	0.540012	0.966877
Q8BFT9_SEDDAAS(1)GEHDIQIEGVR	WT_NT-WT_EGCGEE	-0.639521	0.543705	-1.17623	7	0.277951	0.960488
Q8BFU3_S(1)DESLPDGLSPK	WT_NT-WT_EGCGEE	-0.0457514	0.313221	-0.146067	6	0.888652	0.981489
Q8BFU3_SLSFPILNPALSQS(0.001)SQPS(0.998)PPLPGS(0.001)HGR	WT_NT-WT_EGCGEE	-0.43539	0.322066	-1.35187	5	0.234352	0.960488
Q8BG05_S(0.033)S(0.033)GS(0.934)PYGGGYGSGGGSGGYGSR	WT_NT-WT_EGCGEE	1.27994	0.765485	1.67206	4	0.16983	0.960488
Q8BG67_LGPPS(0.169)S(0.682)PS(0.149)AADKEENPAVLAESCFR	WT_NT-WT_EGCGEE	0.406214	0.286638	1.41717	5	0.215622	0.960488
Q8BG89_MVEAVDRT(1)IEK	WT_NT-WT_EGCGEE	0.639656	0.457096	1.39939	5	0.220575	0.960488
Q8BGC0_ES(0.145)EDNDLGKES(0.855)EGEDS(1)LKK	WT_NT-WT_EGCGEE	0.536918	0.762648	0.704018	5	0.512848	0.962983
Q8BGC0_ESEDNDLGKES(1)EGEDS(1)LKK	WT_NT-WT_EGCGEE	0.536918	0.762648	0.704018	5	0.512848	0.962983
Q8BGC0_LFDDS(1)DEKEDEEDTDGKK	WT_NT-WT_EGCGEE	0.579062	0.562713	1.02905	6	0.343139	0.960488
Q8BGC0_LFDDS(1)DERGTVGNVK	WT_NT-WT_EGCGEE	0.248411	0.296054	0.839073	7	0.429149	0.961172
Q8BGD9_S(0.002)QS(0.998)SDTEQPSPTSGGGK	WT_NT-WT_EGCGEE	1.11595	1.37824	0.809691	8	0.441534	0.961172
Q8BGD9_S(0.03)QS(0.97)SDTEQPS(1)PTSGGGK	WT_NT-WT_EGCGEE	1.35568	1.16176	1.16692	8	0.276846	0.960488
Q8BGD9_S(0.09)QS(0.914)S(0.996)DTEQPSPTSGGGK	WT_NT-WT_EGCGEE	2.76345	2.39285	1.15488	6	0.292053	0.960488
Q8BGD9_S(1)LENETLNK	WT_NT-WT_EGCGEE	-0.121542	0.486912	-0.249619	8	0.809172	0.980598
Q8BGD9_SLENETLNKEEDCHS(0.001)PT(0.07)S(0.928)KPPKPDQPLK	WT_NT-WT_EGCGEE	2.12814	1.34101	1.58697	4	0.18771	0.960488
Q8BGH4_SFS(1)MQDLTTIR	WT_NT-WT_EGCGEE	-1.35135	0.67809	-1.99288	7	0.0865236	0.957281
Q8BGR5_S(0.223)S(0.761)S(0.016)FSLPAR	WT_NT-WT_EGCGEE	-0.364364	0.166794	-2.18452	4	0.0942672	0.957281
Q8BGT8_LDHALS(0.996)S(0.315)PS(0.254)S(0.434)PCEEIK	WT_NT-WT_EGCGEE	-0.61813	0.684321	-0.903275	4	0.417459	0.961172
Q8BGT8_LDHALSSPS(0.01)S(0.99)PCEEIK	WT_NT-WT_EGCGEE	0.0535088	0.486265	0.110041	5	0.916658	0.98671
Q8BGT8_NLS(1)LEAIQLCDR	WT_NT-WT_EGCGEE	-0.914648	0.639784	-1.42962	6	0.202764	0.960488
Q8BGU5_RS(0.956)AS(0.044)ADNLILPR	WT_NT-WT_EGCGEE	0.686847	0.693433	0.990503	7	0.354924	0.960488
Q8BGU5_RSAS(1)ADNLILPR	WT_NT-WT_EGCGEE	-0.0400354	0.700918	-0.0571185	8	0.955852	0.987452
Q8BH31_ANLGSEAEREPLLGPGS(0.999)PGS(0.001)R	WT_NT-WT_EGCGEE	-0.241287	0.384564	-0.627429	4	0.564414	0.966877
Q8BH50_RDS(0.989)S(0.009)ES(0.002)QLASTESDKPTTGR	WT_NT-WT_EGCGEE	0.0891845	0.215997	0.412897	6	0.694031	0.972865
Q8BH66_SSDWS(0.001)S(0.999)EEEEPVRK	WT_NT-WT_EGCGEE	0.0573275	0.415372	0.138015	6	0.894744	0.982924
Q8BH66_SSDWS(0.994)S(0.005)EEEEPVRK	WT_NT-WT_EGCGEE	-0.269678	0.442877	-0.608922	6	0.564903	0.966877
Q8BHG1_LGADES(1)EEEGR	WT_NT-WT_EGCGEE	-0.0559288	0.240942	-0.232126	7	0.82308	0.980598
Q8BHL3_AVGGAPS(1)PPPPVR	WT_NT-WT_EGCGEE	-0.181804	0.555825	-0.327089	6	0.754711	0.974342
Q8BHL3_RHGAPAAPS(1)PPPR	WT_NT-WT_EGCGEE	0.485979	0.593181	0.819276	4	0.458634	0.961172
Q8BHL8_ANS(1)PPREFPPATAR	WT_NT-WT_EGCGEE	0.192518	0.225655	0.853151	6	0.426316	0.961172
Q8BIE6_AAGALGSASS(0.005)GS(0.995)MPNLAAR	WT_NT-WT_EGCGEE	0.109125	0.278041	0.392477	6	0.708269	0.973483
Q8BIE6_SVDIS(0.949)PT(0.05)R	WT_NT-WT_EGCGEE	0.528389	0.851177	0.620775	6	0.557577	0.966877
Q8BIK4_AEPYVAS(1)EYK	WT_NT-WT_EGCGEE	0.426121	0.297315	1.43323	7	0.194905	0.960488
Q8BIK4_LPVHVY(0.001)EVDEEADKDEDAAS(1)LGS(1)QK	WT_NT-WT_EGCGEE	-0.237237	0.731774	-0.324194	5	0.758914	0.974342
Q8BJF9_ATIS(1)DEEIER	WT_NT-WT_EGCGEE	0.461717	0.445456	1.0365	7	0.33444	0.960488
Q8BJH1_NTT(1)PPSLAR	WT_NT-WT_EGCGEE	1.59922	0.923315	1.73204	5	0.143813	0.960488
Q8BJI1_DIS(1)NLEENDETR	WT_NT-WT_EGCGEE	-1.3551	0.199873	-6.77981	8	0.000140693	0.288562
Q8BJI1_YGSGYLLAS(0.002)T(0.998)PESEL	WT_NT-WT_EGCGEE	-1.84897	0.397777	-4.64825	7	0.00234671	0.481311
Q8BJU0_APDRT(1)PPSEEDSAEAER	WT_NT-WT_EGCGEE	0.0310075	0.353052	0.087827	8	0.932173	0.987452
Q8BK03_TLMLPLTEGS(1)LR	WT_NT-WT_EGCGEE	-0.316497	0.299412	-1.05706	7	0.325593	0.960488
Q8BKX1_SLS(1)PPQSQSK	WT_NT-WT_EGCGEE	0.238205	0.422477	0.56383	6	0.593302	0.967876
Q8BL97_S(0.003)GS(0.997)IIGSR	WT_NT-WT_EGCGEE	1.06087	0.5537	1.91597	4	0.127863	0.960488
Q8BL97_S(0.988)GS(0.008)IIGS(0.004)R	WT_NT-WT_EGCGEE	0.539005	0.395075	1.36431	7	0.214709	0.960488
Q8BL97_S(0.999)RS(0.945)GS(0.056)IIGSR	WT_NT-WT_EGCGEE	1.70045	0.82078	2.07175	5	0.0930325	0.957281
Q8BLK9_S(0.123)S(0.877)PDQFLFSSLR	WT_NT-WT_EGCGEE	-0.322906	0.732851	-0.440616	7	0.672777	0.972865
Q8BLK9_S(0.674)S(0.326)PDQFLFSSLR	WT_NT-WT_EGCGEE	-0.322906	0.732851	-0.440616	7	0.672777	0.972865
Q8BLQ9_GAEDAPDADTAIINAEGS(1)QVNAEEK	WT_NT-WT_EGCGEE	-0.474649	0.161075	-2.94675	6	0.0257212	0.855151
Q8BMG7_GGFS(1)PFGNTQGPSR	WT_NT-WT_EGCGEE	-0.493647	0.322625	-1.5301	8	0.164522	0.960488
Q8BNW9_ASAAEGSEAS(1)PPS(1)LR	WT_NT-WT_EGCGEE	0.142252	0.640956	0.221937	7	0.830699	0.980598
Q8BNW9_ASAAEGSEAS(1)PPSLR	WT_NT-WT_EGCGEE	0.212095	0.235359	0.901157	8	0.393825	0.960488
Q8BNW9_S(0.043)GS(0.959)RPQS(0.996)PS(0.001)GDAESR	WT_NT-WT_EGCGEE	3.87542	1.43866	2.69378	5	0.0431033	0.855151
Q8BNW9_S(0.131)GS(0.869)RPQS(0.999)PS(0.001)GDAESR	WT_NT-WT_EGCGEE	2.34714	1.6433	1.42831	6	0.203123	0.960488
Q8BNW9_S(0.864)GS(0.136)RPQS(0.986)PS(0.014)GDAESR	WT_NT-WT_EGCGEE	2.27275	1.57764	1.4406	5	0.209253	0.960488
Q8BP27_ENPPS(0.04)PPT(0.962)S(0.997)PAAPQPR	WT_NT-WT_EGCGEE	0.58828	1.0848	0.542291	5	0.610903	0.968825
Q8BP27_ENPPS(1)PPT(0.824)S(0.176)PAAPQPR	WT_NT-WT_EGCGEE	0.957805	1.01817	0.940707	6	0.383168	0.960488
Q8BPN8_ESEAGTGSSEHEDGEREGS(1)PR	WT_NT-WT_EGCGEE	0.296219	1.18987	0.24895	7	0.810546	0.980598
Q8BPN8_FGNVDADS(1)PVEETIQDHSALK	WT_NT-WT_EGCGEE	-1.00108	1.19275	-0.839299	8	0.425669	0.961172
Q8BPN8_LDHELS(1)LDR	WT_NT-WT_EGCGEE	-0.680583	1.21629	-0.559558	5	0.599919	0.967876
Q8BPN8_NLAS(1)PEGTLATLGLK	WT_NT-WT_EGCGEE	-1.13536	0.886764	-1.28034	7	0.241217	0.960488
Q8BPN8_RKQS(1)EVEADLGYPGGK	WT_NT-WT_EGCGEE	0.721326	0.603392	1.19545	6	0.277011	0.960488
Q8BPN8_RQS(1)ESIAAPPVASEDMDK	WT_NT-WT_EGCGEE	-0.098486	0.586178	-0.168014	4	0.874725	0.980598
Q8BPN8_THPRPS(0.997)IS(0.003)MPLPTVLLDR	WT_NT-WT_EGCGEE	-0.712696	0.580375	-1.22799	5	0.2741	0.960488
Q8BPN8_VS(1)VDS(1)NLFVYSK	WT_NT-WT_EGCGEE	-0.55186	0.961097	-0.574198	6	0.586699	0.967771
Q8BR65_RPAS(0.902)PS(0.258)S(0.841)PEHLPATPAESPAQR	WT_NT-WT_EGCGEE	0.324415	0.290246	1.11772	5	0.314493	0.960488
Q8BR65_RPAS(0.995)PS(0.536)S(0.467)PEHLPAT(0.002)PAESPAQR	WT_NT-WT_EGCGEE	0.562015	0.272257	2.06428	7	0.0778718	0.957281
Q8BR70_AEAEDS(1)PGEQEAAASK	WT_NT-WT_EGCGEE	-0.000182717	0.23035	-0.000793217	6	0.999393	0.999865
Q8BRT1_S(0.003)RS(0.997)DIDVNAAAGAK	WT_NT-WT_EGCGEE	0.556734	0.484386	1.14936	7	0.288158	0.960488
Q8BRT1_S(0.66)RS(0.34)DIDVNAAAGAK	WT_NT-WT_EGCGEE	0.355293	0.5859	0.606405	5	0.570722	0.966877
Q8BRV5_RDES(1)DEEPPRVER	WT_NT-WT_EGCGEE	-0.340163	0.745682	-0.456177	7	0.662079	0.972865
Q8BSF4_MAAS(1)GGRACVRS(1)LRGGVLWR	WT_NT-WT_EGCGEE	0.0206981	0.235491	0.0878936	6	0.932821	0.987452
Q8BSS9_MVS(0.001)S(0.001)EGS(0.987)T(0.01)ESEHLEGMEAGQK	WT_NT-WT_EGCGEE	0.795699	0.292562	2.71976	4	0.0529999	0.858516
Q8BTG7_DRRLS(1)GGAVPS(0.037)AS(0.924)MT(0.039)R	WT_NT-WT_EGCGEE	-0.395589	1.1367	-0.348015	8	0.736809	0.974342
Q8BTG7_DRRLS(1)GGAVPS(0.634)AS(0.347)MT(0.02)R	WT_NT-WT_EGCGEE	-0.152075	0.430616	-0.353158	6	0.736047	0.974342
Q8BTG7_RLS(1)GGAVPS(0.009)AS(0.989)MT(0.002)R	WT_NT-WT_EGCGEE	0.0289542	0.382499	0.0756975	7	0.941778	0.987452
Q8BTI8_DKFS(0.997)PT(0.003)QDRPESSTVLK	WT_NT-WT_EGCGEE	-0.411925	0.64849	-0.635206	6	0.548737	0.966877
Q8BTI8_GPSPEGS(0.952)S(0.017)S(0.017)S(0.012)ES(0.002)SPEHAPK	WT_NT-WT_EGCGEE	-0.71345	0.700606	-1.01833	5	0.355237	0.960488
Q8BTI8_HAS(0.445)S(0.537)S(0.037)PES(0.982)LKPTPAPGSR	WT_NT-WT_EGCGEE	0.35333	1.14852	0.307639	6	0.768756	0.975077
Q8BTI8_HAS(0.993)S(0.005)S(0.001)PES(0.001)LKPTPAPGSR	WT_NT-WT_EGCGEE	0.101417	0.0714974	1.41847	4	0.229043	0.960488
Q8BTI8_NSGPVSEVNTGFS(1)PEVK	WT_NT-WT_EGCGEE	-0.108631	0.21266	-0.510819	8	0.623272	0.972865
Q8BTI8_RRS(1)PSVSSPEPTEK	WT_NT-WT_EGCGEE	0.501916	0.496192	1.01153	5	0.358179	0.960488
Q8BTI8_RS(0.004)S(0.987)S(0.014)ELS(0.994)PEVVEK	WT_NT-WT_EGCGEE	0.0708582	0.14374	0.49296	6	0.63956	0.972865
Q8BTI8_RVPS(0.994)PT(0.006)PVPK	WT_NT-WT_EGCGEE	-0.596577	0.595093	-1.00249	7	0.349492	0.960488
Q8BTI8_S(0.01)S(0.013)S(0.977)PVTELT(0.009)ARS(0.991)PVK	WT_NT-WT_EGCGEE	0.0194113	0.254192	0.0763646	6	0.941612	0.987452
Q8BTI8_S(0.186)GS(0.74)S(0.073)QELDGKPSASPQER	WT_NT-WT_EGCGEE	1.53571	0.693007	2.21601	5	0.0775159	0.957281
Q8BTI8_SAVRPS(1)PS(1)PER	WT_NT-WT_EGCGEE	1.16398	1.50874	0.771494	7	0.465655	0.961172
Q8BTI8_SEQPLSQVLPSLS(1)PEHK	WT_NT-WT_EGCGEE	0.552705	0.565476	0.977416	6	0.36611	0.960488
Q8BTI8_SLS(0.001)Y(0.001)S(0.999)PVER	WT_NT-WT_EGCGEE	0.315629	0.401413	0.786295	5	0.467306	0.961172
Q8BTI8_SPS(0.001)VS(0.987)S(0.011)PEPT(0.001)EK	WT_NT-WT_EGCGEE	0.056421	0.306657	0.183987	8	0.858602	0.980598
Q8BTI8_SSSPVTELTARS(1)PVK	WT_NT-WT_EGCGEE	-0.452569	0.34932	-1.29557	7	0.236207	0.960488
Q8BTI8_VS(0.988)S(0.012)PVLETVQQR	WT_NT-WT_EGCGEE	0.230224	0.217698	1.05754	4	0.349903	0.960488
Q8BTM8_RAPS(1)VANIGSHCDLSLK	WT_NT-WT_EGCGEE	-0.185636	0.62491	-0.29706	5	0.778366	0.979112
Q8BUN5_SSILPFT(1)PPIVK	WT_NT-WT_EGCGEE	-0.798526	0.611368	-1.30613	6	0.239344	0.960488
Q8BUV3_DTAS(0.002)LS(0.002)T(0.021)T(0.972)PS(0.006)ES(0.996)PR	WT_NT-WT_EGCGEE	0.917373	0.836986	1.09604	6	0.315092	0.960488
Q8BUV3_DTASLS(0.013)T(0.975)T(0.451)PS(0.561)ES(1)PR	WT_NT-WT_EGCGEE	-1.18626	1.3014	-0.911525	7	0.392327	0.960488
Q8BUV3_EVHDELEDLPS(1)PPPPLS(1)PPPT(0.137)T(0.237)S(0.626)PHK	WT_NT-WT_EGCGEE	-1.31984	0.801648	-1.6464	7	0.143675	0.960488
Q8BW96_GDVMS(0.007)T(0.988)ACGT(0.005)PGYVAPEVLAQK	WT_NT-WT_EGCGEE	0.0574097	0.51812	0.110804	6	0.915385	0.98671
Q8BWG8_DDKDEEDDGT(0.971)GS(0.029)PHLNNR	WT_NT-WT_EGCGEE	0.0696634	0.438807	0.158756	4	0.881554	0.980598
Q8BWG8_DDKDEEDDGTGS(1)PHLNNR	WT_NT-WT_EGCGEE	-0.442968	0.721914	-0.613602	8	0.556518	0.966877
Q8BWS5_SVST(0.002)S(0.996)PS(0.002)ILPAYLK	WT_NT-WT_EGCGEE	0.260612	0.157646	1.65315	6	0.149385	0.960488
Q8BX70_TANAS(1)LEEIIDK	WT_NT-WT_EGCGEE	-0.109699	0.163843	-0.669538	7	0.524614	0.962983
Q8BXQ8_SLS(1)VPVDLSR	WT_NT-WT_EGCGEE	-0.245839	0.12382	-1.98545	4	0.118063	0.960488
Q8BXR1_NLPS(1)LGDNEMLIGK	WT_NT-WT_EGCGEE	-1.07725	0.384782	-2.79965	5	0.0380094	0.855151
Q8BYI8_SALGDLPEPDS(1)DADVAGAAK	WT_NT-WT_EGCGEE	-0.456003	0.35731	-1.27621	6	0.249054	0.960488
Q8BYI9_ITFTPS(0.058)S(0.941)GISSEVTVPR	WT_NT-WT_EGCGEE	-1.35799	0.880708	-1.54193	4	0.19795	0.960488
Q8BYM5_RQEPLRQPS(1)PQR	WT_NT-WT_EGCGEE	-0.353188	0.477292	-0.739984	6	0.487243	0.961984
Q8BZ97_LFAPPS(0.989)PET(0.011)GEAK	WT_NT-WT_EGCGEE	0.189422	0.229366	0.825848	6	0.440485	0.961172
Q8BZ98_RS(1)PPPS(1)PTTQR	WT_NT-WT_EGCGEE	0.0495684	1.22258	0.0405441	8	0.968653	0.991371
Q8BZ98_S(1)PPPSPTTQR	WT_NT-WT_EGCGEE	0.562747	1.38397	0.406618	8	0.694949	0.972865
Q8BZN6_ASLASLDS(0.999)NPS(0.001)TTEK	WT_NT-WT_EGCGEE	-0.222197	0.4493	-0.494541	6	0.638508	0.972865
Q8BZN6_DMSQS(1)PTSSFVR	WT_NT-WT_EGCGEE	0.576499	0.326511	1.76563	5	0.13772	0.960488
Q8C015_KES(1)PPT(1)PDQGAASR	WT_NT-WT_EGCGEE	0.520874	0.614316	0.847892	6	0.429019	0.961172
Q8C015_S(1)LVGTPYWMAPEVISR	WT_NT-WT_EGCGEE	-1.05358	0.851659	-1.23709	5	0.270982	0.960488
Q8C078_S(1)FGNPFEGSR	WT_NT-WT_EGCGEE	0.0317961	0.215187	0.14776	4	0.889681	0.981568
Q8C078_SLS(1)APGNLLTK	WT_NT-WT_EGCGEE	0.0612747	0.282144	0.217176	5	0.836655	0.980598
Q8C079_AAS(1)PPASASDLIEQQQK	WT_NT-WT_EGCGEE	0.338786	0.181141	1.87028	8	0.098364	0.957281
Q8C080_S(0.015)S(0.015)S(0.971)FGSVSTSSTSSK	WT_NT-WT_EGCGEE	-0.139739	0.424676	-0.329049	5	0.755454	0.974342
Q8C0D4_AT(0.185)T(0.815)PPNQGRPDS(0.911)PVY(0.089)ANLQELK	WT_NT-WT_EGCGEE	0.030026	0.403881	0.0743437	7	0.942817	0.987452
Q8C0D4_AT(0.5)T(0.5)PPNQGRPDS(0.996)PVY(0.003)ANLQELK	WT_NT-WT_EGCGEE	-0.294063	0.41392	-0.710435	7	0.500412	0.961984
Q8C0D4_AT(0.501)T(0.501)PPNQGRPDS(0.986)PVY(0.012)ANLQELK	WT_NT-WT_EGCGEE	-0.345781	0.719284	-0.48073	5	0.651006	0.972865
Q8C0E2_S(0.003)MS(0.997)HQAAIASQR	WT_NT-WT_EGCGEE	-0.198828	0.662248	-0.300232	6	0.774131	0.979112
Q8C0L9_LTLEGLEEDEDDDDDKVS(0.93)PT(0.07)VLHK	WT_NT-WT_EGCGEE	-0.459053	0.577266	-0.795219	5	0.462548	0.961172
Q8C0P5_PGS(1)ELLDS(0.624)QT(0.376)LPPER	WT_NT-WT_EGCGEE	-0.53252	0.257539	-2.06773	4	0.107507	0.957281
Q8C0P5_PGS(1)ELLDS(0.978)QT(0.022)LPPER	WT_NT-WT_EGCGEE	-0.53252	0.257539	-2.06773	4	0.107507	0.957281
Q8C0T5_DPS(0.996)PT(0.004)LASK	WT_NT-WT_EGCGEE	0.0630196	0.721226	0.0873784	5	0.933762	0.987452
Q8C0T5_KLIDLES(0.034)PT(0.933)PES(0.034)QK	WT_NT-WT_EGCGEE	-0.416519	0.341676	-1.21905	6	0.268574	0.960488
Q8C0T5_LIDLES(1)PTPESQK	WT_NT-WT_EGCGEE	-0.803849	0.364436	-2.20573	8	0.0584689	0.891815
Q8C0T5_TLS(1)DESIYSSQR	WT_NT-WT_EGCGEE	1.17137	0.687339	1.70421	6	0.139227	0.960488
Q8C1B1_LDGES(1)DKEQFDDDQK	WT_NT-WT_EGCGEE	0.139448	0.349982	0.398445	7	0.702176	0.972865
Q8C1B1_LNQSS(1)PDNLTDTK	WT_NT-WT_EGCGEE	0.36786	0.608823	0.604215	8	0.56244	0.966877
Q8C1B1_RFS(1)PSQVPIQTR	WT_NT-WT_EGCGEE	0.286616	0.395795	0.724153	6	0.496225	0.961984
Q8C1B1_SESVEGFLS(1)PSR	WT_NT-WT_EGCGEE	-0.461565	0.251123	-1.83801	8	0.103361	0.957281
Q8C1D8_GLHS(0.983)S(0.571)DS(0.446)EEEEPK	WT_NT-WT_EGCGEE	-0.197155	0.328997	-0.599261	5	0.575116	0.966877
Q8C1D8_GPASDS(1)EAEDASR	WT_NT-WT_EGCGEE	-0.533435	0.920554	-0.579472	6	0.583357	0.966877
Q8C1D8_RETTVAS(1)DS(1)EEEAGK	WT_NT-WT_EGCGEE	0.377245	0.58054	0.649817	4	0.551242	0.966877
Q8C1Y8_HIEPELAGRDS(1)PVR	WT_NT-WT_EGCGEE	-0.281269	0.397852	-0.706969	5	0.511162	0.962983
Q8C3Q5_EHLLS(1)PPR	WT_NT-WT_EGCGEE	-0.307167	0.373362	-0.822707	7	0.437799	0.961172
Q8C3Q5_LVSQEHLLLS(0.001)S(0.999)PEALR	WT_NT-WT_EGCGEE	-1.08859	0.616435	-1.76594	6	0.127839	0.960488
Q8C437_NHS(1)LEEEFER	WT_NT-WT_EGCGEE	-0.396654	0.763943	-0.519219	8	0.617663	0.970005
Q8C437_S(1)PVDSSVLEGVK	WT_NT-WT_EGCGEE	-0.264069	0.304552	-0.867076	8	0.411152	0.961172
Q8C4Q6_LPS(1)EPGMTLLTIR	WT_NT-WT_EGCGEE	-0.432625	0.64105	-0.674869	5	0.5297	0.963096
Q8C547_MLDS(0.999)PSHTAMK	WT_NT-WT_EGCGEE	0.376406	0.226747	1.66002	5	0.157803	0.960488
Q8C6M1_AVPIAVADEGES(1)ES(1)EDDDLKPR	WT_NT-WT_EGCGEE	0.0560525	0.44144	0.126977	4	0.905086	0.985693
Q8C729_HLS(1)LPAGQVVPK	WT_NT-WT_EGCGEE	-0.201248	0.68509	-0.293754	7	0.777465	0.979112
Q8C729_VEVT(0.984)PT(0.016)VPR	WT_NT-WT_EGCGEE	-0.347807	0.385097	-0.903166	5	0.407841	0.961172
Q8C7M3_RAS(0.233)GS(0.765)GVS(0.002)DY(0.001)DYLDLDK	WT_NT-WT_EGCGEE	-0.80184	0.33465	-2.39606	5	0.0619221	0.900725
Q8C7M3_RAS(0.994)GS(0.006)GVSDYDYLDLDK	WT_NT-WT_EGCGEE	-0.738763	0.227606	-3.24579	5	0.0228021	0.855151
Q8C8R3_AEGFES(0.039)ES(0.955)EDGAT(0.006)KPK	WT_NT-WT_EGCGEE	-0.481855	0.348821	-1.38138	4	0.23931	0.960488
Q8C8R3_ARS(1)YIETETESR	WT_NT-WT_EGCGEE	-0.322942	1.04999	-0.307566	8	0.766267	0.974342
Q8C8R3_AT(0.012)S(0.988)PLIEETPIGSIK	WT_NT-WT_EGCGEE	-1.07528	0.54836	-1.9609	5	0.107165	0.957281
Q8C8R3_DSLAHQDT(1)CENDREER	WT_NT-WT_EGCGEE	-0.687446	0.687296	-1.00022	4	0.373808	0.960488
Q8C8R3_DSLEAS(1)PVLEDNSSHK	WT_NT-WT_EGCGEE	0.412204	0.141922	2.90444	6	0.0271765	0.855151
Q8C8R3_EIAS(0.014)PS(0.868)S(0.118)PVK	WT_NT-WT_EGCGEE	0.499097	0.655502	0.761395	5	0.48077	0.961984
Q8C8R3_EIAS(0.999)PS(0.041)S(0.96)PVK	WT_NT-WT_EGCGEE	-2.75172	1.36996	-2.00862	5	0.100824	0.957281
Q8C8R3_EIAS(1)PS(0.261)S(0.74)PVK	WT_NT-WT_EGCGEE	1.4115	1.05314	1.34027	8	0.216972	0.960488
Q8C8R3_ERAEGFES(1)ESEDGATKPK	WT_NT-WT_EGCGEE	-0.27899	0.472759	-0.590131	6	0.576637	0.966877
Q8C8R3_ES(0.002)ES(0.998)DQEPEEEIGMTSEK	WT_NT-WT_EGCGEE	0.559803	0.131922	4.24344	7	0.003824	0.60331
Q8C8R3_ES(0.988)ES(0.012)DQEPEEEIGMTSEK	WT_NT-WT_EGCGEE	0.101131	0.263836	0.383308	5	0.717247	0.974342
Q8C8R3_GS(1)PIVQEPEEASEPK	WT_NT-WT_EGCGEE	-0.369065	0.843918	-0.437324	5	0.680121	0.972865
Q8C8R3_HEGLAET(1)PETSPESLSFSPK	WT_NT-WT_EGCGEE	-0.518738	0.600396	-0.863993	7	0.416213	0.961172
Q8C8R3_HEGLAETPETSPESLS(0.001)FS(0.999)PK	WT_NT-WT_EGCGEE	0.338803	0.585147	0.579006	6	0.583652	0.966877
Q8C8R3_IVDEQGDMDFQIS(1)PDRK	WT_NT-WT_EGCGEE	0.138739	0.603851	0.229758	7	0.824849	0.980598
Q8C8R3_KGS(1)S(1)EES(1)VDEDR	WT_NT-WT_EGCGEE	1.37303	1.12604	1.21934	6	0.26847	0.960488
Q8C8R3_LSPVS(0.99)PS(0.01)AK	WT_NT-WT_EGCGEE	-0.492572	0.341414	-1.44274	6	0.199192	0.960488
Q8C8R3_RFT(1)PEEEMFK	WT_NT-WT_EGCGEE	-0.601038	0.693966	-0.866091	7	0.415136	0.961172
Q8C8R3_S(0.002)DS(0.998)NAS(1)FLR	WT_NT-WT_EGCGEE	0.627317	0.451447	1.38957	8	0.202108	0.960488
Q8C8R3_S(0.003)PLS(0.997)PDT(1)PSSEEVSYEVTPK	WT_NT-WT_EGCGEE	0.827368	0.367558	2.25099	7	0.0591119	0.891815
Q8C8R3_S(0.024)KS(0.976)ESDASSLDAK	WT_NT-WT_EGCGEE	3.59869	1.64819	2.18342	4	0.0943832	0.957281
Q8C8R3_S(1)PQGLELPLPNR	WT_NT-WT_EGCGEE	-0.094276	0.452582	-0.208307	6	0.84188	0.980598
Q8C8R3_T(0.001)ERHS(0.999)PVFSGKPEK	WT_NT-WT_EGCGEE	2.9351	1.89907	1.54555	4	0.197108	0.960488
Q8C8R3_T(0.008)EGDS(0.99)PAAALS(0.001)PQMHQEPVQQDFSGK	WT_NT-WT_EGCGEE	0.608162	0.490712	1.23935	7	0.255155	0.960488
Q8C8R3_T(1)PEDIS(0.087)T(0.913)PPEGTK	WT_NT-WT_EGCGEE	-0.639781	0.416726	-1.53525	5	0.185314	0.960488
Q8C8R3_TEGDSPAAALS(1)PQMHQEPVQQDFSGK	WT_NT-WT_EGCGEE	0.0203372	0.28577	0.0711663	7	0.945256	0.987452
Q8C8R3_TPEDIS(0.003)T(0.995)PPEGT(0.002)K	WT_NT-WT_EGCGEE	1.68059	0.733474	2.29128	5	0.0705365	0.957281
Q8C8R3_TPTEEGT(1)PTSEQNPFLFQEGK	WT_NT-WT_EGCGEE	-0.103482	0.39012	-0.265256	7	0.798454	0.980598
Q8C8R3_TQDQQEYYVT(0.007)T(0.993)PGAEVEDPQK	WT_NT-WT_EGCGEE	0.755461	0.741791	1.01843	7	0.342375	0.960488
Q8C8R3_TQSESETQESLT(1)PSEVTK	WT_NT-WT_EGCGEE	-0.0215002	0.616488	-0.0348753	6	0.973311	0.991533
Q8C8R3_VGT(1)PTDIHSEK	WT_NT-WT_EGCGEE	-1.36199	1.49997	-0.908014	7	0.394056	0.960488
Q8CAA7_AVAGVMIT(0.001)AS(0.999)HNR	WT_NT-WT_EGCGEE	0.230988	0.896784	0.257573	7	0.804144	0.980598
Q8CB93_DVT(0.027)KT(0.957)VS(0.655)S(0.655)S(0.668)AY(0.036)VIS(0.002)PS(1)MK	WT_NT-WT_EGCGEE	0.119687	0.238356	0.502135	6	0.633464	0.972865
Q8CB93_DVT(0.116)KT(0.533)VS(0.253)S(0.279)S(0.828)AY(0.89)VIS(0.102)PS(1)MK	WT_NT-WT_EGCGEE	0.0765744	0.277375	0.276068	5	0.793543	0.980598
Q8CBH5_VAILT(1)DDEEEQK	WT_NT-WT_EGCGEE	-0.587009	0.359206	-1.63418	7	0.146237	0.960488
Q8CBW3_TNPPT(0.001)QKPPS(0.999)PPVSGR	WT_NT-WT_EGCGEE	0.541959	0.345568	1.56831	7	0.160796	0.960488
Q8CC35_AAS(1)PAKPSSLDLVPNLPR	WT_NT-WT_EGCGEE	-0.468172	0.422442	-1.10825	6	0.31019	0.960488
Q8CC35_PSLYALS(1)PVK	WT_NT-WT_EGCGEE	-0.281122	0.600208	-0.468374	6	0.656048	0.972865
Q8CC35_VAS(1)EEEEVPLVVYLK	WT_NT-WT_EGCGEE	-1.27273	0.694948	-1.8314	7	0.10972	0.957595
Q8CCB4_KLES(0.911)PPPS(0.07)T(0.02)NPFLEDET(0.004)T(0.996)PEMEELALEK	WT_NT-WT_EGCGEE	-1.48531	0.822219	-1.80647	4	0.145142	0.960488
Q8CCB4_KLES(0.982)PPPS(0.009)T(0.009)NPFLEDETTPEMEELALEK	WT_NT-WT_EGCGEE	0.142867	0.965583	0.14796	6	0.887222	0.98145
Q8CCN5_LADAMAES(0.197)PS(0.803)RDVVGSGTELQR	WT_NT-WT_EGCGEE	0.558235	0.491351	1.13612	4	0.319356	0.960488
Q8CCT4_GRAEDEGS(0.029)T(0.971)EEGGKADEDK	WT_NT-WT_EGCGEE	-0.24326	1.60682	-0.151392	5	0.885585	0.981273
Q8CCT4_GRAEDEGSTEEGGKADEDKS(1)DAEGK	WT_NT-WT_EGCGEE	2.58093	1.99685	1.2925	5	0.252688	0.960488
Q8CDA1_GLES(1)PLKK	WT_NT-WT_EGCGEE	0.132356	0.291297	0.454367	7	0.663319	0.972865
Q8CDG3_APYS(0.999)PT(0.001)TSK	WT_NT-WT_EGCGEE	0.423289	0.600746	0.704606	5	0.512512	0.962983
Q8CDG3_DGPS(0.001)S(0.999)APATPTK	WT_NT-WT_EGCGEE	-0.172179	0.984548	-0.174881	7	0.866124	0.980598
Q8CG79_IPRPLS(0.006)PT(0.994)K	WT_NT-WT_EGCGEE	0.193362	0.210438	0.918857	4	0.410165	0.961172
Q8CGA3_RLS(0.989)VGS(0.005)S(0.006)MR	WT_NT-WT_EGCGEE	-0.235187	0.524451	-0.448445	5	0.672598	0.972865
Q8CGF6_AAYADLLT(1)PLISK	WT_NT-WT_EGCGEE	-1.2973	0.54086	-2.39859	7	0.0475645	0.858516
Q8CGM1_LS(1)LDEDEEPK	WT_NT-WT_EGCGEE	-0.50595	0.350949	-1.44166	5	0.208968	0.960488
Q8CH09_GRS(1)LNIADQEGTLLGK	WT_NT-WT_EGCGEE	0.0988171	0.426898	0.231477	6	0.824636	0.980598
Q8CH25_DVQDAIAQS(1)PEK	WT_NT-WT_EGCGEE	0.380394	0.237415	1.60223	7	0.153138	0.960488
Q8CH25_S(1)PGHMVILNQTK	WT_NT-WT_EGCGEE	0.394365	0.34054	1.15806	5	0.299147	0.960488
Q8CH72_EMDMS(1)PEEVAPSPR	WT_NT-WT_EGCGEE	-0.155796	0.283591	-0.549367	6	0.602584	0.967876
Q8CH77_KLEYDS(0.071)GS(0.929)LK	WT_NT-WT_EGCGEE	0.294802	0.467042	0.63121	5	0.555629	0.966877
Q8CHC4_EFGGVGAPPS(1)PGVAR	WT_NT-WT_EGCGEE	-0.702049	0.727516	-0.964995	8	0.362808	0.960488
Q8CHC4_EIEAPKS(1)PGTAR	WT_NT-WT_EGCGEE	-1.02701	0.356471	-2.88106	6	0.028019	0.855151
Q8CHC4_NQPS(1)PQAGLAGPGPAGYGAARPTIPAR	WT_NT-WT_EGCGEE	0.0744191	0.62518	0.119036	5	0.909881	0.985693
Q8CHC4_TPGPPSSQGS(1)PVDTQPAAQK	WT_NT-WT_EGCGEE	1.35967	0.806128	1.68666	8	0.130152	0.960488
Q8CHG7_RSS(1)FLNAK	WT_NT-WT_EGCGEE	1.51699	0.519507	2.92007	6	0.026629	0.855151
Q8CHG7_S(0.999)LGS(0.001)LSQGSANATVLDVAQTGGHK	WT_NT-WT_EGCGEE	0.128881	0.716023	0.179996	5	0.864223	0.980598
Q8CHH9_AATDLERVS(1)NAEPEPR	WT_NT-WT_EGCGEE	-0.287039	0.271601	-1.05684	8	0.321451	0.960488
Q8CHI8_GFDT(0.026)S(0.018)PEHS(0.956)LDLGISGR	WT_NT-WT_EGCGEE	-0.326725	0.304148	-1.07423	5	0.331804	0.960488
Q8CHP6_MDRT(1)PPPPT(0.007)LS(0.992)PAAVT(0.001)VGR	WT_NT-WT_EGCGEE	-0.191019	1.56399	-0.122136	4	0.908682	0.985693
Q8CHW4_AGS(1)PQLDDIR	WT_NT-WT_EGCGEE	0.376214	0.383433	0.981173	7	0.359194	0.960488
Q8CHX7_PVTWNSAAQT(1)PERK	WT_NT-WT_EGCGEE	-0.213071	0.510961	-0.417002	5	0.693976	0.972865
Q8CI71_FLEQS(0.006)RS(0.994)PSVS(0.96)PS(0.04)K	WT_NT-WT_EGCGEE	-0.274228	0.496616	-0.552194	6	0.600763	0.967876
Q8CI71_FLEQS(0.04)RS(0.959)PS(0.001)VS(1)PSK	WT_NT-WT_EGCGEE	0.161804	0.423464	0.382096	8	0.71234	0.973483
Q8CI71_S(1)PPESLNDLGAFESLR	WT_NT-WT_EGCGEE	-0.508843	0.561979	-0.905448	5	0.406742	0.961172
Q8CI71_SAYQDYDS(0.028)DS(0.972)DVPEELK	WT_NT-WT_EGCGEE	-0.320783	0.311889	-1.02852	5	0.350867	0.960488
Q8CI75_RPGLEKAS(1)DEEPED	WT_NT-WT_EGCGEE	0.0442384	0.430385	0.102788	6	0.921481	0.987452
Q8CIN4_YLS(1)FTPPEK	WT_NT-WT_EGCGEE	0.276912	0.4132	0.670165	7	0.524238	0.962983
Q8CJ19_GRS(1)EEELEASK	WT_NT-WT_EGCGEE	-0.340465	0.790067	-0.430931	6	0.68157	0.972865
Q8CJ19_GTSQVS(0.001)S(0.988)PS(0.01)QPPEK	WT_NT-WT_EGCGEE	-0.202069	1.13098	-0.178667	8	0.862641	0.980598
Q8CJ19_VKS(1)PEEPLFPTPLLLR	WT_NT-WT_EGCGEE	-0.764278	1.07934	-0.708098	7	0.501775	0.961984
Q8JZP2_S(0.006)QS(0.993)LT(0.001)NSLSTSDTSHR	WT_NT-WT_EGCGEE	0.422088	0.480307	0.878788	4	0.429138	0.961172
Q8JZP2_SPGS(1)PQLSR	WT_NT-WT_EGCGEE	0.986043	0.530367	1.85917	5	0.122101	0.960488
Q8JZQ9_GHPSAGAEEEGGS(1)DGS(1)AAEAEPR	WT_NT-WT_EGCGEE	0.183548	0.329179	0.557593	7	0.594496	0.967876
Q8JZQ9_PAAQSEEETAT(0.001)S(0.999)PAAS(0.986)PT(0.014)PQSAER	WT_NT-WT_EGCGEE	0.220249	0.164566	1.33836	7	0.222614	0.960488
Q8JZQ9_PAAQSEEETAT(0.087)S(0.912)PAAS(1)PTPQSAER	WT_NT-WT_EGCGEE	0.580425	0.257211	2.25661	7	0.0586237	0.891815
Q8JZR0_NIFKLAQGEYIAPEKIENVY(1)S(1)RS(1)R	WT_NT-WT_EGCGEE	-1.54177	0.976228	-1.57931	5	0.175099	0.960488
Q8JZW5_LGNPYCS(0.99)PT(0.01)LVR	WT_NT-WT_EGCGEE	-0.066191	0.666997	-0.0992374	7	0.923732	0.987452
Q8JZX4_RPDPDS(1)DEDEDYERER	WT_NT-WT_EGCGEE	-0.13711	0.153801	-0.891477	7	0.402275	0.961172
Q8K012_TIS(1)DGTISAAK	WT_NT-WT_EGCGEE	-0.135802	0.164376	-0.826167	7	0.43596	0.961172
Q8K019_ELFDYS(1)PPLHK	WT_NT-WT_EGCGEE	0.643847	0.491542	1.30985	7	0.231593	0.960488
Q8K019_EVQS(1)PEQVK	WT_NT-WT_EGCGEE	1.93751	1.59493	1.21479	5	0.278678	0.960488
Q8K019_IDIS(1)PSALR	WT_NT-WT_EGCGEE	-0.112302	0.36385	-0.308651	8	0.765472	0.974342
Q8K019_KAEGEPQEES(1)PLK	WT_NT-WT_EGCGEE	0.0551411	0.47784	0.115396	8	0.910975	0.985693
Q8K070_DAS(1)PPEPASPTIGLDK	WT_NT-WT_EGCGEE	-0.306941	0.461941	-0.66446	6	0.531088	0.963096
Q8K070_LRDSASSAEDGEGS(1)DGPGGK	WT_NT-WT_EGCGEE	-0.0581058	0.429402	-0.135318	6	0.896786	0.983403
Q8K070_VTDGCGS(1)PLHR	WT_NT-WT_EGCGEE	-0.303458	0.551493	-0.550249	4	0.611431	0.968825
Q8K0T0_GSVS(1)EDELIAAIK	WT_NT-WT_EGCGEE	-2.26748	0.54629	-4.1507	8	0.0032059	0.547942
Q8K0T0_REQDS(1)PPMKPGALDAIR	WT_NT-WT_EGCGEE	-0.17706	0.209117	-0.846702	5	0.435801	0.961172
Q8K0T0_SPPVAMETASTGMAAVPDALDHS(0.986)PS(0.005)S(0.005)T(0.005)LK	WT_NT-WT_EGCGEE	-1.38981	0.640768	-2.16898	6	0.0731648	0.957281
Q8K0U4_ETAPTSTY(0.001)S(0.006)S(0.993)PAR	WT_NT-WT_EGCGEE	-0.283034	0.253043	-1.11852	6	0.306115	0.960488
Q8K0U4_LDLT(0.038)GS(0.952)GGT(0.01)AVPAR	WT_NT-WT_EGCGEE	-4.3566e-05	0.247231	-0.000176216	6	0.999865	0.999865
Q8K1A6_LANHDEGS(1)DDEEEETPKK	WT_NT-WT_EGCGEE	1.20161	1.72023	0.698515	5	0.516001	0.962983
Q8K1J5_EDGIDAVEVAADRPGS(1)PR	WT_NT-WT_EGCGEE	-0.177179	0.263483	-0.672451	6	0.526331	0.962983
Q8K1M6_SKPIPIMPAS(1)PQK	WT_NT-WT_EGCGEE	-0.409198	0.772424	-0.529759	7	0.61266	0.968825
Q8K212_DT(0.007)T(0.947)S(0.046)PMELAALEK	WT_NT-WT_EGCGEE	-0.42187	0.307751	-1.37081	6	0.219498	0.960488
Q8K212_GS(0.001)GVAQS(0.999)PQQQPQQQPPQPQQPTPPK	WT_NT-WT_EGCGEE	0.414482	0.420183	0.986433	8	0.352811	0.960488
Q8K221_HPS(0.001)HS(0.003)T(0.008)S(0.988)PS(0.001)GPGDEVAR	WT_NT-WT_EGCGEE	1.37794	2.14583	0.642147	6	0.544517	0.966877
Q8K298_AES(0.005)ADS(0.984)LGS(0.011)EDRDLLYSIDAYR	WT_NT-WT_EGCGEE	-2.56972	0.833538	-3.08291	4	0.0368274	0.855151
Q8K2C9_WLDES(1)DAEMELR	WT_NT-WT_EGCGEE	-1.98616	1.03137	-1.92576	7	0.095517	0.957281
Q8K2F0_SES(1)PPPLSEPK	WT_NT-WT_EGCGEE	-0.28204	0.122402	-2.3042	6	0.0607497	0.895331
Q8K2F8_S(0.168)S(0.832)PQLDPLR	WT_NT-WT_EGCGEE	0.1627	0.197833	0.822411	6	0.442293	0.961172
Q8K2F8_S(0.5)S(0.5)PQLDPLRK	WT_NT-WT_EGCGEE	0.903249	0.606145	1.49015	5	0.196371	0.960488
Q8K2F8_S(0.998)PT(0.002)MEQAVQTASAHLPAPAPVGR	WT_NT-WT_EGCGEE	-0.0654682	0.690658	-0.094791	7	0.927137	0.987452
Q8K2K6_GTPSQS(1)PVVGR	WT_NT-WT_EGCGEE	-0.563475	0.518666	-1.08639	6	0.319012	0.960488
Q8K2L8_LSSLTAPVGEKS(1)PDSTSPSYSTR	WT_NT-WT_EGCGEE	-0.37467	0.403486	-0.928583	6	0.388935	0.960488
Q8K2Y9_GIITDS(1)FGR	WT_NT-WT_EGCGEE	-0.288	0.175608	-1.64001	6	0.152113	0.960488
Q8K394_S(1)LEAIPEK	WT_NT-WT_EGCGEE	0.060264	0.348298	0.173024	8	0.86693	0.980598
Q8K3W3_GTVTGERQS(1)GDGQESTEPVENK	WT_NT-WT_EGCGEE	-0.525823	0.644246	-0.816185	4	0.46021	0.961172
Q8K3W3_RLEQTPVRDPS(1)PEPDAPLLGSPEK	WT_NT-WT_EGCGEE	-0.2402	0.13299	-1.80616	4	0.145194	0.960488
Q8K3X4_PAPEEGPPELNRQS(0.978)PNS(0.014)S(0.004)S(0.001)AAT(0.001)S(0.001)VAS(0.001)R	WT_NT-WT_EGCGEE	0.316319	0.310901	1.01743	5	0.355627	0.960488
Q8K400_KLS(1)LPTDLKPDLDVK	WT_NT-WT_EGCGEE	-0.18871	0.848616	-0.222374	7	0.830372	0.980598
Q8K4G5_S(0.995)S(0.005)GREEDEEELLR	WT_NT-WT_EGCGEE	-0.605433	0.275109	-2.2007	4	0.09258	0.957281
Q8K4G5_T(0.011)LS(0.989)PTPSAEGYQDVR	WT_NT-WT_EGCGEE	0.305352	0.323067	0.945166	7	0.376047	0.960488
Q8K4G5_TS(0.001)S(0.999)LPGYGK	WT_NT-WT_EGCGEE	-0.0955747	0.340772	-0.280465	7	0.787228	0.980198
Q8K4I3_KAS(1)EEEYVIR	WT_NT-WT_EGCGEE	-0.652891	0.328902	-1.98506	6	0.0943596	0.957281
Q8K4I3_PSERPLS(1)PK	WT_NT-WT_EGCGEE	-0.613879	0.919492	-0.667628	7	0.525762	0.962983
Q8K4L3_RGS(1)LELGNPSAAHLGDELK	WT_NT-WT_EGCGEE	-0.326488	0.537354	-0.607584	5	0.569999	0.966877
Q8K4P8_S(0.02)T(0.1)S(0.876)DT(0.003)DLVTSDSR	WT_NT-WT_EGCGEE	-0.280063	0.281206	-0.995934	5	0.365007	0.960488
Q8K4Q0_ILDTSSLTQSAPAS(1)PTNK	WT_NT-WT_EGCGEE	0.392419	0.777755	0.504553	8	0.627474	0.972865
Q8K4R4_S(1)APETLTLPDPEK	WT_NT-WT_EGCGEE	-0.292375	0.22888	-1.27741	8	0.237278	0.960488
Q8K4Z3_RGS(1)ETMAGAAVK	WT_NT-WT_EGCGEE	0.130895	1.47923	0.0884889	7	0.931967	0.987452
Q8QZS3_AHS(1)PAEGASSESSSPGPK	WT_NT-WT_EGCGEE	-0.32493	0.759203	-0.427989	4	0.690696	0.972865
Q8QZV4_RGSSAAAPPS(0.001)S(0.999)PPPGR	WT_NT-WT_EGCGEE	0.0799114	0.201913	0.395771	8	0.702619	0.972865
Q8QZV4_RGSSAAAPPS(0.865)S(0.135)PPPGR	WT_NT-WT_EGCGEE	-0.460382	1.51707	-0.303468	4	0.776663	0.979112
Q8R0A5_EGKPEDEVEPEDEEKS(1)DEDEKPDK	WT_NT-WT_EGCGEE	-0.296533	0.956026	-0.310172	8	0.764356	0.974342
Q8R0A7_TVTMIS(1)PEDEQK	WT_NT-WT_EGCGEE	0.493776	0.416488	1.18557	8	0.269809	0.960488
Q8R0P4_ETGTEHS(1)PGVQPADVK	WT_NT-WT_EGCGEE	0.0795662	0.424724	0.187336	6	0.857572	0.980598
Q8R0S2_MQFS(1)FEGPEK	WT_NT-WT_EGCGEE	-0.239515	0.34242	-0.699479	7	0.506824	0.961984
Q8R0S2_NSWDS(1)PAFSNDVIR	WT_NT-WT_EGCGEE	-0.476692	0.4285	-1.11247	5	0.316543	0.960488
Q8R0S4_ATHTSSSTPMT(0.998)PLLGR	WT_NT-WT_EGCGEE	0.0942954	0.635029	0.14849	5	0.887759	0.98145
Q8R146_ALDVSAS(1)DEEMARPK	WT_NT-WT_EGCGEE	0.136968	0.489618	0.279745	6	0.789067	0.980198
Q8R1F6_T(0.167)GS(0.832)QEGT(0.001)SMEGSRPAAPAEPGTLK	WT_NT-WT_EGCGEE	0.663624	0.555969	1.19364	4	0.298572	0.960488
Q8R1N0_APLVPHS(0.003)GS(0.997)IEK	WT_NT-WT_EGCGEE	0.304828	0.35368	0.861876	6	0.42186	0.961172
Q8R1Q8_DFQEYVEPGEDFPAS(1)PQRR	WT_NT-WT_EGCGEE	-0.106691	0.616362	-0.173098	8	0.866874	0.980598
Q8R1Q8_KPASVS(0.999)PTT(0.002)PT(0.093)S(0.837)PT(0.069)EGEAS	WT_NT-WT_EGCGEE	-0.757315	0.314976	-2.40436	8	0.0428843	0.855151
Q8R1Q8_KPASVSPT(0.005)T(0.964)PT(0.034)S(0.998)PTEGEAS	WT_NT-WT_EGCGEE	-0.370114	0.830952	-0.445409	8	0.667831	0.972865
Q8R1Q8_KPASVSPT(0.005)T(0.992)PT(0.01)S(0.987)PT(0.006)EGEAS	WT_NT-WT_EGCGEE	-0.290075	0.613619	-0.472728	7	0.650792	0.972865
Q8R1X6_KS(1)PEQESVSTAPQR	WT_NT-WT_EGCGEE	0.0162389	0.77378	0.0209864	4	0.984262	0.993473
Q8R2R3_VASAESCHSEQQEPS(0.977)PT(0.023)AER	WT_NT-WT_EGCGEE	-0.422457	0.545645	-0.774233	5	0.473793	0.961984
Q8R311_AFLS(1)PPTLLEGPLR	WT_NT-WT_EGCGEE	-1.28789	0.463718	-2.77731	5	0.0390263	0.855151
Q8R361_PLTAAPVEAS(1)PDRK	WT_NT-WT_EGCGEE	-0.405386	0.622691	-0.651022	8	0.533281	0.964515
Q8R3B7_AT(1)PPPSPLLSELLK	WT_NT-WT_EGCGEE	-1.09669	0.910297	-1.20476	5	0.282203	0.960488
Q8R3Q2_AAGAVEAVCTGHT(0.001)GKVS(0.999)PPPR	WT_NT-WT_EGCGEE	0.617882	0.455938	1.35519	7	0.217459	0.960488
Q8R3Q2_APLVASDSSSS(0.001)GGS(0.999)DSEDDEK	WT_NT-WT_EGCGEE	0.506723	0.343692	1.47435	7	0.183884	0.960488
Q8R3R5_VVITQS(1)PGK	WT_NT-WT_EGCGEE	-0.0322523	0.424355	-0.0760031	5	0.942364	0.987452
Q8R3V5_VPVTYLELLS(1)	WT_NT-WT_EGCGEE	-1.8354	0.96927	-1.89359	7	0.100145	0.957281
Q8R3Y8_NVAEALGHS(1)PK	WT_NT-WT_EGCGEE	-0.022393	0.279199	-0.0802046	6	0.938683	0.987452
Q8R3Z5_ATHPPSS(0.001)T(0.999)PPNPLLNR	WT_NT-WT_EGCGEE	0.243556	0.159	1.5318	5	0.186139	0.960488
Q8R464_GSYLTHEAS(1)GLDEQGEAR	WT_NT-WT_EGCGEE	-0.311943	0.701986	-0.444372	8	0.668549	0.972865
Q8R4E6_HS(0.003)APS(0.997)PPVS(1)VGS(1)EEHPHSVLK	WT_NT-WT_EGCGEE	0.184151	0.818861	0.224887	7	0.828491	0.980598
Q8R4E6_HSAPS(1)PPVS(0.012)VGS(0.988)EEHPHSVLK	WT_NT-WT_EGCGEE	0.499941	0.257399	1.94228	7	0.0932216	0.957281
Q8R4E6_HSAPS(1)PPVS(1)VGS(1)EEHPHSVLK	WT_NT-WT_EGCGEE	-0.294272	0.972979	-0.302445	4	0.777388	0.979112
Q8R4H2_IT(0.054)S(0.946)PVLVGEENNVVHNQK	WT_NT-WT_EGCGEE	-0.591661	0.20834	-2.83989	4	0.0468729	0.858516
Q8R4R6_GVLS(0.024)S(0.975)PS(0.001)LAFTTPIR	WT_NT-WT_EGCGEE	-0.594681	0.633163	-0.939223	5	0.390737	0.960488
Q8R516_RVS(1)ADGQPFQR	WT_NT-WT_EGCGEE	0.0520431	0.281355	0.184973	6	0.859344	0.980598
Q8R554_RAAPGTGGPT(0.003)PGRS(0.997)PPAPAR	WT_NT-WT_EGCGEE	-0.216696	0.250036	-0.866658	6	0.419432	0.961172
Q8R554_T(0.002)VNT(0.998)VESLAPGGADAPGPAEHK	WT_NT-WT_EGCGEE	0.245401	0.166745	1.47171	7	0.184574	0.960488
Q8R574_LGIAVIHGEAQDAESDLVDGRHS(1)PPMVR	WT_NT-WT_EGCGEE	-0.509101	1.40173	-0.363195	5	0.731309	0.974342
Q8R5A6_S(0.012)VS(0.047)ES(0.047)HT(0.892)PCPS(0.002)ESTGDTVPLQR	WT_NT-WT_EGCGEE	0.257117	0.370035	0.694846	4	0.525402	0.962983
Q8VBT0_KVEEEQEADEEDVS(1)EEEAEDREGASK	WT_NT-WT_EGCGEE	0.483553	0.498919	0.969202	7	0.364732	0.960488
Q8VBW5_TADGRVS(1)PAGGTLDDKPK	WT_NT-WT_EGCGEE	0.210925	0.216814	0.972838	6	0.368205	0.960488
Q8VBX6_PLPLS(1)PEEGYVSAK	WT_NT-WT_EGCGEE	-0.0670468	0.394728	-0.169856	6	0.870706	0.980598
Q8VBY2_S(1)FGNPFEPQAR	WT_NT-WT_EGCGEE	-0.012899	0.216282	-0.0596395	7	0.95411	0.987452
Q8VBY2_SMS(1)APGSLLMK	WT_NT-WT_EGCGEE	0.254681	0.260645	0.977119	6	0.366246	0.960488
Q8VCD6_TET(0.007)S(0.993)EDDLGDK	WT_NT-WT_EGCGEE	-0.319943	0.317114	-1.00892	7	0.346608	0.960488
Q8VCE2_GNAS(1)PVLDPSDLILTR	WT_NT-WT_EGCGEE	-0.919897	0.412806	-2.2284	7	0.0611147	0.895331
Q8VCI5_AKPS(1)PEHAPTISAPDASGPQK	WT_NT-WT_EGCGEE	-0.508696	0.873428	-0.582413	8	0.576331	0.966877
Q8VD33_S(0.001)RS(0.988)FS(0.001)S(0.001)S(0.008)ADEHS	WT_NT-WT_EGCGEE	2.19111	1.74805	1.25346	4	0.278304	0.960488
Q8VD33_SFS(0.993)S(0.007)SADEHS	WT_NT-WT_EGCGEE	-0.188288	0.463799	-0.405969	7	0.696888	0.972865
Q8VD37_HVPS(1)PLNLEEVQKK	WT_NT-WT_EGCGEE	-0.181159	0.289716	-0.625298	7	0.551608	0.966877
Q8VD37_LPPGKPGVGDVS(0.956)RPFS(0.051)PPIHS(0.363)S(0.521)S(0.109)PPPIAPLAR	WT_NT-WT_EGCGEE	-0.105297	0.242646	-0.433954	5	0.682409	0.972865
Q8VD37_NLS(1)SEEVARPR	WT_NT-WT_EGCGEE	-0.359017	0.86402	-0.415519	8	0.688683	0.972865
Q8VD37_PFPTGT(1)PPPLPPK	WT_NT-WT_EGCGEE	-0.215229	0.694673	-0.309829	7	0.765711	0.974342
Q8VD37_PFS(1)PPIHS(0.012)S(0.494)S(0.494)PPPIAPLAR	WT_NT-WT_EGCGEE	-1.28601	1.06892	-1.2031	5	0.282793	0.960488
Q8VD37_PFSPPIHSS(0.001)S(0.999)PPPIAPLAR	WT_NT-WT_EGCGEE	0.368606	0.417224	0.883472	6	0.410979	0.961172
Q8VD37_RST(1)PT(1)PELTSK	WT_NT-WT_EGCGEE	-1.05721	0.631114	-1.67515	8	0.132436	0.960488
Q8VD37_T(0.012)VVS(0.043)S(0.944)PGPGS(0.001)GSGTGTTSGASSPAR	WT_NT-WT_EGCGEE	0.125095	0.353841	0.353533	6	0.735779	0.974342
Q8VD37_T(0.015)VPAT(0.955)PPRT(0.956)GS(0.073)PLTVATGNDQAATEAK	WT_NT-WT_EGCGEE	0.583789	0.864383	0.675382	5	0.529401	0.963096
Q8VD37_T(0.681)VPAT(0.258)PPRT(0.128)GS(0.932)PLT(0.001)VATGNDQAATEAK	WT_NT-WT_EGCGEE	0.731795	0.886738	0.825266	5	0.446793	0.961172
Q8VD37_TVPAT(1)PPR	WT_NT-WT_EGCGEE	0.00698014	0.445934	0.0156529	8	0.987895	0.993588
Q8VD37_VAEQTFIKDDYLETLS(0.001)S(0.999)PK	WT_NT-WT_EGCGEE	-0.164724	0.276937	-0.594807	8	0.56841	0.966877
Q8VD37_WVHFS(1)DAS(1)PEHVT(1)PELTPR	WT_NT-WT_EGCGEE	-1.61767	1.63105	-0.991795	6	0.359595	0.960488
Q8VD37_WVHFSDAS(1)PEHVT(1)PELTPR	WT_NT-WT_EGCGEE	-0.899764	1.37216	-0.655729	7	0.53295	0.964515
Q8VD37_YNS(1)PELDEEGYSIRPEEPGSTK	WT_NT-WT_EGCGEE	-0.0056808	0.307336	-0.018484	5	0.985968	0.993477
Q8VDD5_GTGDCS(1)DEEVDGK	WT_NT-WT_EGCGEE	3.02801	1.30954	2.31227	5	0.0687127	0.957281
Q8VDM4_TPVQSQQPS(0.001)AT(0.014)T(0.983)PS(0.001)GADEK	WT_NT-WT_EGCGEE	0.773862	0.340283	2.27417	8	0.0525472	0.858516
Q8VDN2_S(1)PDFTNENPLETR	WT_NT-WT_EGCGEE	-0.0642594	0.317241	-0.202557	8	0.844538	0.980598
Q8VDN2_YEPAAVS(1)EHGDK	WT_NT-WT_EGCGEE	0.179683	0.287502	0.62498	5	0.559396	0.966877
Q8VDN4_S(0.008)LS(0.992)APLHPEFEEVYR	WT_NT-WT_EGCGEE	-0.416336	0.46513	-0.895096	6	0.405211	0.961172
Q8VDY9_SVNEILGLAES(0.002)S(0.998)PK	WT_NT-WT_EGCGEE	-0.746802	0.501847	-1.48811	4	0.210943	0.960488
Q8VDZ4_GDS(1)LKEPTSIADSSR	WT_NT-WT_EGCGEE	0.0474593	0.297503	0.159525	5	0.879499	0.980598
Q8VE19_GFSQYGVS(0.002)GS(0.998)PTK	WT_NT-WT_EGCGEE	0.471616	0.242465	1.94509	7	0.0928365	0.957281
Q8VE52_AS(1)PVPEDHAEAAGAEQGGESTEGNAK	WT_NT-WT_EGCGEE	-0.204805	0.304389	-0.672839	6	0.526101	0.962983
Q8VE52_EPGEEADKPS(1)PEPGSGDPK	WT_NT-WT_EGCGEE	0.00684258	0.361041	0.0189524	5	0.985612	0.993477
Q8VE88_AETSLGIPS(0.996)PT(0.003)EIS(0.001)AEVK	WT_NT-WT_EGCGEE	-1.41193	0.781114	-1.80759	6	0.120678	0.960488
Q8VED9_LDDGHLNNSLGS(1)PVQADVYFPR	WT_NT-WT_EGCGEE	-0.825246	1.09018	-0.756983	6	0.477722	0.961984
Q8VEL9_GHAGGQRPEPS(0.923)S(0.076)PDGPAPPTRR	WT_NT-WT_EGCGEE	0.312706	0.506092	0.617884	4	0.570095	0.966877
Q8VEL9_QAS(1)PLGTPTPEADTTLLK	WT_NT-WT_EGCGEE	-0.359378	0.263643	-1.36312	4	0.24453	0.960488
Q8VH51_DKS(1)PVREPIDNLTPEER	WT_NT-WT_EGCGEE	0.0944679	0.823611	0.1147	8	0.91151	0.985693
Q8VHI6_LSQSVHHGASSEGS(0.011)LS(0.988)PDTR	WT_NT-WT_EGCGEE	0.373347	0.439849	0.848806	7	0.424062	0.961172
Q8VHW2_AGGGAGGS(1)GGS(1)GPSAILR	WT_NT-WT_EGCGEE	-0.013029	0.121135	-0.107558	5	0.918529	0.986853
Q8VI36_T(0.002)GS(0.036)S(0.85)S(0.112)PPGGLSK	WT_NT-WT_EGCGEE	-0.145035	0.444977	-0.325938	5	0.75767	0.974342
Q91V14_EIQSITDESRGS(1)IR	WT_NT-WT_EGCGEE	-1.9276	0.843482	-2.2853	7	0.0561959	0.891192
Q91V14_NKGPS(1)PVSSEGIK	WT_NT-WT_EGCGEE	-0.330646	0.638669	-0.517711	5	0.626742	0.972865
Q91V36_IFSNALPDDLRS(1)PIR	WT_NT-WT_EGCGEE	-0.373022	0.629516	-0.592553	6	0.575116	0.966877
Q91V36_YS(1)EVSFLELDK	WT_NT-WT_EGCGEE	0.21227	0.513895	0.413061	5	0.696679	0.972865
Q91V92_TAS(0.999)FS(0.001)ESR	WT_NT-WT_EGCGEE	0.533408	0.470583	1.1335	6	0.300253	0.960488
Q91VK4_AAASGPASASAPAAEILLT(1)PAR	WT_NT-WT_EGCGEE	0.256913	0.1992	1.28972	7	0.238121	0.960488
Q91VM5_DVYLS(1)PR	WT_NT-WT_EGCGEE	-0.0209633	0.385075	-0.0544396	7	0.958106	0.987452
Q91VN4_LSES(1)VVNR	WT_NT-WT_EGCGEE	0.0678361	0.277411	0.244533	4	0.81885	0.980598
Q91W39_MNT(0.004)APSRPS(0.992)PT(0.004)R	WT_NT-WT_EGCGEE	-0.247464	0.608867	-0.406434	5	0.701236	0.972865
Q91W92_RSDS(1)LLSFR	WT_NT-WT_EGCGEE	-0.215333	0.261491	-0.823481	6	0.441729	0.961172
Q91WG5_IYAS(0.001)S(0.148)S(0.851)PPDTGQR	WT_NT-WT_EGCGEE	0.594805	0.4962	1.19872	4	0.296797	0.960488
Q91WK0_RGS(1)GDTSSLIDPDTSLSELR	WT_NT-WT_EGCGEE	-0.639825	0.522461	-1.22464	5	0.275257	0.960488
Q91X56_S(0.001)PS(0.999)AAGPSGGGLR	WT_NT-WT_EGCGEE	0.786971	0.505926	1.55551	4	0.194805	0.960488
Q91XM9_AIS(1)LEGEPR	WT_NT-WT_EGCGEE	-0.350193	0.389848	-0.898279	8	0.395267	0.961172
Q91XM9_GPELVHVS(1)EK	WT_NT-WT_EGCGEE	-0.155893	0.37484	-0.415892	6	0.691955	0.972865
Q91XM9_HYS(1)PVECDK	WT_NT-WT_EGCGEE	2.5384	1.48372	1.71083	8	0.125478	0.960488
Q91XM9_YQDEDGPHDHS(1)LPR	WT_NT-WT_EGCGEE	-0.0817813	0.475286	-0.172068	6	0.869041	0.980598
Q91XV3_AEGAGT(0.007)EEEGT(0.993)PKES(1)EPQAAADATEVK	WT_NT-WT_EGCGEE	0.446559	0.710452	0.628556	8	0.547162	0.966877
Q91XV3_AGEAS(1)AESTGAADGAAPEEGEAK	WT_NT-WT_EGCGEE	0.605799	0.897076	0.675304	7	0.521158	0.962983
Q91XV3_AGEASAES(0.993)T(0.007)GAADGAAPEEGEAK	WT_NT-WT_EGCGEE	-1.34239	0.952746	-1.40897	6	0.208501	0.960488
Q91XV3_APAPAAPAAAEPQAEAPAAAAS(0.043)S(0.94)EQS(0.017)VAVK	WT_NT-WT_EGCGEE	0.144009	0.126737	1.13628	4	0.319298	0.960488
Q91XV3_ETPAASEAPS(0.056)S(0.944)AAK	WT_NT-WT_EGCGEE	-1.15518	1.45887	-0.791828	6	0.458613	0.961172
Q91XV3_KAEGAGT(1)EEEGT(1)PK	WT_NT-WT_EGCGEE	-0.16473	1.01597	-0.16214	8	0.875216	0.980598
Q91XV3_KAEGAGT(1)EEEGT(1)PKES(0.998)EPQAAADAT(0.002)EVK	WT_NT-WT_EGCGEE	-0.0694536	1.00724	-0.0689541	7	0.946955	0.987452
Q91XV3_KTEAPAAAGPEAKS(0.998)DAAPAAS(0.001)DSK	WT_NT-WT_EGCGEE	0.0723411	0.455118	0.15895	4	0.881411	0.980598
Q91XV3_S(1)EGAAEEQPEPAPAPEQEAAAPGPAAGGEAPK	WT_NT-WT_EGCGEE	-0.175256	0.543007	-0.32275	8	0.755158	0.974342
Q91XV3_SDAAPAAS(0.111)DS(0.242)KPS(0.905)S(0.742)AEPAPSSK	WT_NT-WT_EGCGEE	0.172717	0.376464	0.458787	6	0.662537	0.972865
Q91XV3_SDAAPAAS(1)DSKPSSAEPAPSSK	WT_NT-WT_EGCGEE	0.426256	0.506359	0.841805	7	0.427716	0.961172
Q91Y86_TAGT(0.019)S(0.952)FMMT(0.029)PYVVTR	WT_NT-WT_EGCGEE	-0.296007	0.46593	-0.635304	4	0.559757	0.966877
Q91Y86_TAGTSFMMT(1)PYVVTR	WT_NT-WT_EGCGEE	-0.79969	0.24991	-3.19991	6	0.0186021	0.855151
Q91YM2_PRNEEENIY(0.999)S(0.001)VPHDSTQGK	WT_NT-WT_EGCGEE	0.167856	0.647229	0.259346	5	0.805708	0.980598
Q91YM2_TSFSVGS(1)DDELGPIRK	WT_NT-WT_EGCGEE	0.553905	0.461828	1.19938	7	0.269399	0.960488
Q91Z67_STVS(1)ETFMSK	WT_NT-WT_EGCGEE	0.459986	0.428259	1.07408	4	0.343261	0.960488
Q91Z67_TSPVVAPTSEPS(0.169)S(0.827)PLHT(0.003)QLLK	WT_NT-WT_EGCGEE	0.609829	0.49693	1.22719	5	0.274375	0.960488
Q91ZU6_LLDPEDVDVS(0.002)S(0.998)PDEK	WT_NT-WT_EGCGEE	-0.207126	0.322372	-0.642507	6	0.544298	0.966877
Q91ZU6_SLS(1)GTLTELDDK	WT_NT-WT_EGCGEE	-0.234126	0.47023	-0.497896	4	0.644687	0.972865
Q91ZV8_VY(0.001)T(0.022)AEAAS(0.071)FS(0.906)DMMDVVYVAQMIQK	WT_NT-WT_EGCGEE	0.0621549	1.23907	0.0501627	5	0.961935	0.987452
Q91ZX7_MLT(0.082)PPLLLLLPLLS(0.918)ALVS(0.083)GAT(0.909)MDAPKT(0.257)CS(0.751)PK	WT_NT-WT_EGCGEE	-0.415019	1.00786	-0.41178	5	0.697558	0.972865
Q91ZX7_MLT(0.246)PPLLLLLPLLS(0.753)ALVS(0.08)GAT(0.852)MDAPKT(0.297)CS(0.771)PK	WT_NT-WT_EGCGEE	-0.415019	1.00786	-0.41178	5	0.697558	0.972865
Q920I9_LPPHS(0.859)T(0.141)IRR	WT_NT-WT_EGCGEE	1.44473	0.647262	2.23206	5	0.0759682	0.957281
Q920I9_TYQVPPVQPAS(0.995)PGS(0.005)HNALK	WT_NT-WT_EGCGEE	0.511217	0.839021	0.609302	8	0.559227	0.966877
Q920Q8_S(0.019)LS(0.981)FEMQPDELLEK	WT_NT-WT_EGCGEE	-0.935639	0.517874	-1.80669	5	0.130627	0.960488
Q920R0_DS(1)PEILSR	WT_NT-WT_EGCGEE	0.191724	0.265657	0.721699	6	0.497628	0.961984
Q921C1_DTTDELS(1)VVEAK	WT_NT-WT_EGCGEE	0.467718	0.292772	1.59755	5	0.171034	0.960488
Q921F2_LPNSKQS(1)PDEPLR	WT_NT-WT_EGCGEE	0.794162	0.223489	3.55347	5	0.0163273	0.855151
Q921Q7_ALPLS(1)PAQELQR	WT_NT-WT_EGCGEE	-0.203447	0.191505	-1.06236	5	0.336667	0.960488
Q922J3_TASESISNLSEAGS(1)VK	WT_NT-WT_EGCGEE	0.216462	0.478458	0.452416	6	0.666867	0.972865
Q922S4_RPEAVQNT(0.002)S(0.998)VDASEDQK	WT_NT-WT_EGCGEE	0.0818054	0.617174	0.132548	6	0.898884	0.9838
Q922U1_GDDDEES(1)DEEAVKK	WT_NT-WT_EGCGEE	1.07141	1.05493	1.01563	4	0.367244	0.960488
Q923D5_GATAVPQRRS(0.069)EDDS(0.931)AVPVAK	WT_NT-WT_EGCGEE	0.106146	0.265924	0.399158	5	0.706255	0.972865
Q924A2_T(0.002)QS(0.996)LS(0.002)ALPK	WT_NT-WT_EGCGEE	0.572257	0.308755	1.85343	6	0.11325	0.959134
Q924K8_HAELS(0.993)GS(0.007)PLK	WT_NT-WT_EGCGEE	-0.0153089	0.306169	-0.0500015	4	0.962518	0.987556
Q925T6_RQS(1)IPEEFK	WT_NT-WT_EGCGEE	0.682423	0.661398	1.03179	7	0.336496	0.960488
Q925T6_SNT(1)LPSDVGR	WT_NT-WT_EGCGEE	-0.0551099	0.319635	-0.172415	7	0.867991	0.980598
Q93092_TIVMGAS(1)FR	WT_NT-WT_EGCGEE	-0.00338234	0.371795	-0.00909733	7	0.992995	0.996396
Q99104_AIS(1)PTSATSSGR	WT_NT-WT_EGCGEE	0.364479	0.135184	2.69618	8	0.0272348	0.855151
Q99J09_KDT(1)PPPLVPPAAR	WT_NT-WT_EGCGEE	0.0227725	0.436369	0.0521864	7	0.959838	0.987452
Q99J36_ATTAQQS(1)PQPVAGK	WT_NT-WT_EGCGEE	0.242921	0.361787	0.671447	8	0.520849	0.962983
Q99J36_DQQPS(1)GS(1)EGEDDDAEAALKK	WT_NT-WT_EGCGEE	0.306107	0.316199	0.968085	6	0.370389	0.960488
Q99J45_S(0.998)EGES(0.002)QT(0.027)VVS(0.137)S(0.235)GS(0.601)DPK	WT_NT-WT_EGCGEE	0.475386	0.183834	2.58596	7	0.0361569	0.855151
Q99JF8_EDT(1)DQEEKAS(1)NEDVTK	WT_NT-WT_EGCGEE	0.308152	0.551027	0.559232	6	0.596244	0.967876
Q99JF8_EDTDQEEKAS(1)NEDVTK	WT_NT-WT_EGCGEE	0.124294	0.834478	0.148948	8	0.885281	0.981273
Q99JF8_PGVTS(0.003)T(0.084)S(0.913)DS(1)EDEDDQEGEKK	WT_NT-WT_EGCGEE	0.178234	0.244452	0.729116	4	0.506328	0.961984
Q99JF8_PGVTST(0.918)S(0.082)DSEDEDDQEGEK	WT_NT-WT_EGCGEE	0.155013	1.58701	0.0976765	6	0.92537	0.987452
Q99JG2_PRES(1)PPLLPLGT(1)PC	WT_NT-WT_EGCGEE	-0.309302	0.6041	-0.512005	8	0.622479	0.972865
Q99JP6_SQS(1)ADTPGPTER	WT_NT-WT_EGCGEE	1.71346	0.877808	1.95198	7	0.0918993	0.957281
Q99JP7_LPSSSSEMGSQDGS(1)PLR	WT_NT-WT_EGCGEE	0.241278	0.324562	0.743396	5	0.490675	0.961984
Q99JX3_ADASSLTVDVT(0.002)S(0.998)PASK	WT_NT-WT_EGCGEE	-0.592678	0.300891	-1.96974	7	0.0895254	0.957281
Q99K01_VQGTGVT(1)PPPTPLGTR	WT_NT-WT_EGCGEE	-0.575626	0.293643	-1.96029	8	0.0856194	0.957281
Q99KH8_AHS(1)PVQSGLPGMQNLK	WT_NT-WT_EGCGEE	0.218534	0.33498	0.652379	5	0.542955	0.966877
Q99KX1_LAIQGPEDS(0.998)PS(0.002)R	WT_NT-WT_EGCGEE	-0.00502523	0.32745	-0.0153466	8	0.988132	0.993588
Q99KY4_EPETGLDNT(0.004)S(0.996)PK	WT_NT-WT_EGCGEE	0.542597	0.557057	0.974043	6	0.367653	0.960488
Q99L02_DLFSLDSEGPSPT(0.001)S(0.999)PPLR	WT_NT-WT_EGCGEE	0.0900237	0.423703	0.212469	4	0.842129	0.980598
Q99L43_EDAPPEDKES(1)ESEAK	WT_NT-WT_EGCGEE	1.77668	1.21613	1.46092	7	0.187419	0.960488
Q99L43_ESESEAKLDGETAS(1)DSESR	WT_NT-WT_EGCGEE	2.52241	1.9293	1.30743	7	0.232371	0.960488
Q99L43_VVREDAPPEDKES(0.08)ES(0.92)EAK	WT_NT-WT_EGCGEE	-0.447879	0.920168	-0.486736	6	0.643714	0.972865
Q99LD4_EGS(1)QGELTPANSQSR	WT_NT-WT_EGCGEE	0.234812	0.338734	0.693205	5	0.519056	0.962983
Q99LG1_IQQQAGTVPHS(0.002)QEEDS(0.995)QEEEEDVS(0.002)S(0.002)R	WT_NT-WT_EGCGEE	0.050664	0.633204	0.0800121	7	0.938467	0.987452
Q99LH9_GLS(0.606)DHAS(0.394)LDGQELGAQSR	WT_NT-WT_EGCGEE	-0.0823659	0.581718	-0.141591	4	0.894248	0.982906
Q99M51_RKPS(0.983)VPDT(0.016)AS(0.001)PADDSFVDPGER	WT_NT-WT_EGCGEE	-0.158455	0.180088	-0.879875	5	0.419201	0.961172
Q99MR1_IS(0.384)S(0.616)PPGPPGDLEDEEGLK	WT_NT-WT_EGCGEE	-0.309995	0.293537	-1.05607	7	0.326015	0.960488
Q99MR1_IS(0.777)S(0.223)PPGPPGDLEDEEGLK	WT_NT-WT_EGCGEE	-0.366608	0.371817	-0.98599	5	0.369416	0.960488
Q99N28_GSDDAPDADT(0.99)AIINAEGGQS(0.009)GGDDKK	WT_NT-WT_EGCGEE	0.856512	0.323263	2.64958	4	0.0570067	0.891192
Q99NE5_ASQS(0.007)S(0.993)LESSSGPPCIR	WT_NT-WT_EGCGEE	0.095693	0.720515	0.132812	5	0.899522	0.983957
Q99NE5_GRS(1)QDYPDRLEK	WT_NT-WT_EGCGEE	0.193765	0.788455	0.245753	6	0.814064	0.980598
Q99NE5_LQTHDESSLPLPQPS(1)PFMPR	WT_NT-WT_EGCGEE	-0.147433	0.6445	-0.228756	7	0.825598	0.980598
Q99NE5_MERPSISVIS(1)PTSPGALK	WT_NT-WT_EGCGEE	0.739628	0.571895	1.29329	7	0.23695	0.960488
Q99NE5_S(1)LDEIHPTR	WT_NT-WT_EGCGEE	-0.438411	0.561721	-0.780478	7	0.460682	0.961172
Q99NF2_MYS(1)VDGVSDDVPIR	WT_NT-WT_EGCGEE	-0.814279	0.336383	-2.42069	6	0.0518142	0.858516
Q99NF2_SWS(0.996)DPT(0.004)PMK	WT_NT-WT_EGCGEE	-0.18251	0.232919	-0.783574	4	0.477088	0.961984
Q99P31_LLQTCFS(0.011)S(0.988)PT(0.001)DDSMDR	WT_NT-WT_EGCGEE	0.269326	0.490924	0.548611	5	0.606869	0.967876
Q99P72_EAEEKLPS(1)DTEK	WT_NT-WT_EGCGEE	0.554156	0.454529	1.21919	5	0.277147	0.960488
Q99P72_LPEDDEPPARPPAPAGAS(1)PLAEPAAPPSTPAAPK	WT_NT-WT_EGCGEE	-0.59921	0.493641	-1.21386	8	0.259419	0.960488
Q99P72_LSAS(1)PQEVGK	WT_NT-WT_EGCGEE	0.347942	0.403382	0.862563	4	0.437024	0.961172
Q99P72_LSTEPS(1)PEFSNYSEIAK	WT_NT-WT_EGCGEE	-0.443372	0.290717	-1.5251	8	0.165744	0.960488
Q99P72_MEDIDQSSLVSSSADS(1)PPRPPPAFK	WT_NT-WT_EGCGEE	-0.929708	1.0836	-0.857981	6	0.423845	0.961172
Q99P72_RRGS(0.01)GS(0.031)VDET(0.959)LFALPAASEPVIPSSAEK	WT_NT-WT_EGCGEE	-4.71166	1.92358	-2.44942	6	0.0498303	0.858516
Q99P72_RRGS(0.959)GS(0.959)VDET(0.082)LFALPAASEPVIPSSAEK	WT_NT-WT_EGCGEE	0.119079	0.898514	0.132529	6	0.898899	0.9838
Q99P72_VVKEDGVMS(1)PEK	WT_NT-WT_EGCGEE	0.340767	0.371867	0.916368	7	0.389952	0.960488
Q99PI5_LPAYLATS(0.999)PIPT(0.001)EDQFFK	WT_NT-WT_EGCGEE	-0.795489	0.792325	-1.00399	6	0.35414	0.960488
Q99PT1_AEQEPTAEQLAQIAAENEEDEHS(0.992)VNY(0.008)KPPAQK	WT_NT-WT_EGCGEE	-0.241147	0.993187	-0.242801	6	0.816247	0.980598
Q99PT1_S(1)IQEIQELDKDDESLRK	WT_NT-WT_EGCGEE	-0.314123	0.361243	-0.869563	5	0.424308	0.961172
Q99PU8_GGS(1)FEMTDDDSAIR	WT_NT-WT_EGCGEE	0.00805986	0.348953	0.0230972	5	0.982466	0.993473
Q9CPQ3_AAAVAAAGAGEPLS(1)PEELLPK	WT_NT-WT_EGCGEE	-2.42697	1.01769	-2.38478	8	0.0442147	0.855151
Q9CQS8_PGPTPSGTNVGSS(0.001)GRS(0.998)PSK	WT_NT-WT_EGCGEE	0.284843	0.674365	0.422387	5	0.69029	0.972865
Q9CR25_PALPLPVGS(0.981)PS(0.015)S(0.004)QPESLER	WT_NT-WT_EGCGEE	-0.269622	0.24626	-1.09487	5	0.323491	0.960488
Q9CR29_AALLAQYADVT(1)DEEDEADKK	WT_NT-WT_EGCGEE	-0.810671	0.627124	-1.29268	6	0.243666	0.960488
Q9CR73_GGGERYNIPDPQS(1)R	WT_NT-WT_EGCGEE	0.983171	2.71936	0.361545	6	0.730083	0.974342
Q9CR86_DRS(1)PS(1)PLRGNVVPS(0.998)PLPT(0.002)R	WT_NT-WT_EGCGEE	-0.218735	0.591451	-0.369828	6	0.724213	0.974342
Q9CR86_GNVVPS(1)PLPTR	WT_NT-WT_EGCGEE	-0.82153	0.229454	-3.58037	8	0.00718444	0.855151
Q9CR86_TFS(1)ATVR	WT_NT-WT_EGCGEE	-0.654892	0.29916	-2.1891	8	0.0600051	0.891815
Q9CSU0_LSMEDS(0.044)KS(0.956)PPPK	WT_NT-WT_EGCGEE	-0.065125	0.268492	-0.242559	5	0.817983	0.980598
Q9CT10_S(0.001)PS(0.999)ESAEETHTLEEK	WT_NT-WT_EGCGEE	0.472112	0.313138	1.50768	5	0.192001	0.960488
Q9CW07_S(0.019)FS(0.981)LPADPILQAAK	WT_NT-WT_EGCGEE	0.208141	0.580651	0.358461	6	0.732273	0.974342
Q9CW46_AADVSVTHRPPLS(1)PEAEAEAETPETVDR	WT_NT-WT_EGCGEE	0.0532974	0.468795	0.11369	7	0.912675	0.986247
Q9CWE0_AS(0.003)S(0.997)FADMMGILK	WT_NT-WT_EGCGEE	-0.28361	0.443934	-0.638857	6	0.546514	0.966877
Q9CWU4_LLPEGEETVES(1)DDDKDER	WT_NT-WT_EGCGEE	-0.102956	0.177208	-0.580991	6	0.582397	0.966877
Q9CWZ7_KKS(1)PAT(1)PQAKPDGAAGMAAEEEEDEYSGGLC	WT_NT-WT_EGCGEE	-0.64736	0.981187	-0.659772	7	0.530501	0.963096
Q9CY58_DELTES(1)PK	WT_NT-WT_EGCGEE	1.05944	0.804749	1.31649	5	0.245125	0.960488
Q9CY58_S(0.004)KS(0.995)EEAHAEDSVMDHHFR	WT_NT-WT_EGCGEE	2.35565	1.39581	1.68765	5	0.152282	0.960488
Q9CYI0_ELES(1)SEEGGSAEER	WT_NT-WT_EGCGEE	-0.734462	0.303225	-2.42217	5	0.0599566	0.891815
Q9CYR6_ELLLEIGES(1)VNLGVVQTAYANGSSTR	WT_NT-WT_EGCGEE	0.180521	1.02853	0.175513	6	0.86645	0.980598
Q9CYT6_AQGQIRS(1)PTK	WT_NT-WT_EGCGEE	-0.267636	1.92067	-0.139345	7	0.893102	0.982898
Q9CYZ2_MDSASQDINLNS(1)PNK	WT_NT-WT_EGCGEE	-0.997686	0.38917	-2.56362	6	0.0426998	0.855151
Q9CZ00_TPVAEEEEEVGIPIPAPGFLQVT(1)ER	WT_NT-WT_EGCGEE	0.701523	0.21551	3.25518	5	0.0225659	0.855151
Q9CZ44_RRHS(1)GQDVHVVLK	WT_NT-WT_EGCGEE	-0.930753	0.542171	-1.71671	5	0.146682	0.960488
Q9CZ44_S(1)PNELVDDLFK	WT_NT-WT_EGCGEE	-1.6822	0.905711	-1.85733	7	0.105625	0.957281
Q9CZC8_AVIES(1)DEEQGR	WT_NT-WT_EGCGEE	0.025557	0.270013	0.0946513	6	0.927674	0.987452
Q9CZH7_VAEPEES(1)EAEEPAAEGR	WT_NT-WT_EGCGEE	-0.334824	0.274663	-1.21904	6	0.268578	0.960488
Q9CZV8_VHAYFAPVT(1)PPPSVGGSR	WT_NT-WT_EGCGEE	-0.360431	0.355869	-1.01282	5	0.357622	0.960488
Q9CZW5_AS(1)PALGSGHHDGSGDSLEMSSLDR	WT_NT-WT_EGCGEE	-0.0174404	1.14877	-0.0151818	8	0.988259	0.993588
Q9D0F4_IGELGAPEVWGLS(1)PK	WT_NT-WT_EGCGEE	-0.772908	0.539046	-1.43384	5	0.21107	0.960488
Q9D0L7_S(1)AEDLTDGSYDDILNAEQLK	WT_NT-WT_EGCGEE	-1.39166	0.658368	-2.1138	6	0.0789571	0.957281
Q9D0L8_ASVASDPES(1)PPGGNEPAAASGQR	WT_NT-WT_EGCGEE	0.117156	0.340437	0.344136	5	0.744745	0.974342
Q9D0L8_EFGEDLVEQNSSYVQDS(0.998)PS(0.002)K	WT_NT-WT_EGCGEE	0.0979182	0.490712	0.199543	5	0.849699	0.980598
Q9D0V7_KLS(1)GDQITLPTTVDYSSVPK	WT_NT-WT_EGCGEE	0.285268	0.737191	0.386966	5	0.714704	0.974342
Q9D1C2_PLFGSIFS(1)PK	WT_NT-WT_EGCGEE	-0.73158	0.967826	-0.7559	5	0.483779	0.961984
Q9D1E6_YEIS(1)PEAYER	WT_NT-WT_EGCGEE	-0.455907	0.2266	-2.01194	8	0.07904	0.957281
Q9D1F4_AATATRPPGPPPAPQPPS(1)PAPS(1)PPPRPALAR	WT_NT-WT_EGCGEE	0.533953	0.493436	1.08211	6	0.320764	0.960488
Q9D1L0_RAPAAQPPAAAAPSAVGS(1)PAAAPR	WT_NT-WT_EGCGEE	-0.116905	0.30893	-0.378419	7	0.716335	0.974342
Q9D1N4_LLLPT(1)LS(0.997)S(0.989)LAFLPT(0.014)VS(0.228)IAT(0.771)KR	WT_NT-WT_EGCGEE	-0.114369	0.839251	-0.136275	6	0.896061	0.983318
Q9D1T0_S(1)DAGISSADAPR	WT_NT-WT_EGCGEE	-0.00232147	0.397492	-0.0058403	7	0.995503	0.997936
Q9D219_IPVEGPLS(0.998)PS(0.002)R	WT_NT-WT_EGCGEE	0.0525252	0.251633	0.208737	5	0.842891	0.980598
Q9D219_PLDRES(1)PGVENK	WT_NT-WT_EGCGEE	0.228019	0.364403	0.625732	6	0.554531	0.966877
Q9D2P8_HQPAAS(1)PVVVR	WT_NT-WT_EGCGEE	-0.216764	0.520179	-0.416711	8	0.687846	0.972865
Q9D2P8_S(1)PLMPAK	WT_NT-WT_EGCGEE	0.28421	0.348874	0.814648	5	0.452314	0.961172
Q9D394_ELDDISLT(1)PDPEPTHEDPNYLMANER	WT_NT-WT_EGCGEE	-0.531351	0.42593	-1.24751	5	0.267454	0.960488
Q9D394_SALT(1)PPTDMPTPTTDK	WT_NT-WT_EGCGEE	0.337353	0.620635	0.543562	7	0.603615	0.967876
Q9D3A9_RFVQWQS(0.001)S(0.999)I	WT_NT-WT_EGCGEE	-1.37449	0.663059	-2.07296	6	0.0835448	0.957281
Q9D415_AMGDEDSGDSDT(0.012)S(0.988)PKPSPK	WT_NT-WT_EGCGEE	0.341994	0.341184	1.00238	4	0.372882	0.960488
Q9D415_GCS(1)QDDECVSLR	WT_NT-WT_EGCGEE	-0.522542	0.278008	-1.87959	6	0.109217	0.957281
Q9D415_S(1)LDSLDPAGLLTSPK	WT_NT-WT_EGCGEE	-0.82176	0.672096	-1.22268	5	0.275933	0.960488
Q9D415_SLDSLDPAGLLT(0.003)S(0.997)PK	WT_NT-WT_EGCGEE	-0.421059	0.72113	-0.583888	4	0.590637	0.967876
Q9D4C9_RSQS(1)VVEAGTLK	WT_NT-WT_EGCGEE	0.141814	0.359206	0.394799	7	0.704744	0.972865
Q9D5V6_T(1)PPVVIK	WT_NT-WT_EGCGEE	0.308776	0.3786	0.815571	5	0.451832	0.961172
Q9D6F9_INVYYNEAT(1)GGNYVPR	WT_NT-WT_EGCGEE	-0.104873	0.609022	-0.172199	6	0.868943	0.980598
Q9D6W8_T(0.003)LS(0.997)GEEEAESVGVSSR	WT_NT-WT_EGCGEE	-0.194105	0.277707	-0.698957	6	0.51075	0.962983
Q9D6Z1_EELAS(1)DLEEMATSSAK	WT_NT-WT_EGCGEE	-0.972309	0.577423	-1.68388	6	0.143191	0.960488
Q9D6Z1_EEVAS(1)EPEEAASPTTPK	WT_NT-WT_EGCGEE	-0.076487	0.474109	-0.161328	8	0.875835	0.980598
Q9D6Z1_S(0.585)S(0.585)PKEEVAS(0.83)EPEEAAS(1)PTTPKK	WT_NT-WT_EGCGEE	1.64538	0.626282	2.62722	7	0.0340497	0.855151
Q9D787_QDIITLQDPT(1)NLDK	WT_NT-WT_EGCGEE	-0.486824	0.535151	-0.909694	6	0.398053	0.961172
Q9D7P6_RAAS(1)ALLLR	WT_NT-WT_EGCGEE	0.966983	0.466802	2.07151	7	0.077045	0.957281
Q9D7V2_AHRPSAPS(1)PPPR	WT_NT-WT_EGCGEE	0.594292	1.92699	0.308404	7	0.76675	0.974352
Q9D898_AFHAALRNS(1)PINTK	WT_NT-WT_EGCGEE	-0.831945	1.05616	-0.787704	6	0.460846	0.961172
Q9D8Y0_RADLNQGIGEPQS(1)PSRR	WT_NT-WT_EGCGEE	-0.963943	0.90304	-1.06744	5	0.334577	0.960488
Q9DB52_HGLLLPAS(1)PVR	WT_NT-WT_EGCGEE	0.00646201	0.293005	0.0220542	6	0.98312	0.993473
Q9DB52_RIDFIPVS(0.001)PAPS(0.992)PT(0.007)R	WT_NT-WT_EGCGEE	-0.935171	0.38408	-2.43484	4	0.0716062	0.957281
Q9DBC7_T(0.01)DS(0.99)REDEISPPPPNPVVK	WT_NT-WT_EGCGEE	0.433881	0.52792	0.821868	6	0.442578	0.961172
Q9DBC7_T(0.903)DS(0.929)REDEIS(0.168)PPPPNPVVK	WT_NT-WT_EGCGEE	-0.201637	0.614308	-0.328235	5	0.756034	0.974342
Q9DBC7_TDSREDEIS(1)PPPPNPVVK	WT_NT-WT_EGCGEE	0.0832575	0.42741	0.194795	8	0.850409	0.980598
Q9DBD5_AAAVLSGAS(0.004)AGS(0.995)PAGAPGGPGGLSAVGSGPR	WT_NT-WT_EGCGEE	-0.168439	0.277115	-0.607831	7	0.562492	0.966877
Q9DBN4_HPASAQSTPSSTPHAS(1)PK	WT_NT-WT_EGCGEE	0.469146	1.78489	0.262844	7	0.800239	0.980598
Q9DBS2_DT(0.002)VDS(0.997)AGT(0.001)SPTAVLAAGEDAGAGRPGAGTPLR	WT_NT-WT_EGCGEE	0.385554	0.770859	0.500162	6	0.634772	0.972865
Q9DBS2_DT(0.007)VDS(0.993)AGT(0.014)S(0.947)PT(0.039)AVLAAGEDAGAGRPGAGTPLR	WT_NT-WT_EGCGEE	-1.70053	0.643926	-2.64088	7	0.0333809	0.855151
Q9DBS2_DTVDSAGT(0.045)S(0.789)PT(0.166)AVLAAGEDAGAGRPGAGT(1)PLR	WT_NT-WT_EGCGEE	0.241786	0.79439	0.304367	7	0.769697	0.975077
Q9DC11_GS(1)GHPAYAEVEPVGEK	WT_NT-WT_EGCGEE	0.961573	0.623093	1.54323	7	0.166685	0.960488
Q9DCB1_VEEAQRTES(1)IEK	WT_NT-WT_EGCGEE	-0.47304	0.416495	-1.13576	4	0.31949	0.960488
Q9DCB4_SES(1)LDEEEK	WT_NT-WT_EGCGEE	1.1263	0.956115	1.178	7	0.277289	0.960488
Q9DCB4_T(0.012)AS(0.988)FGGITVLTR	WT_NT-WT_EGCGEE	-0.663182	0.343555	-1.93035	7	0.0948732	0.957281
Q9DCC8_IVSAQS(1)LAEDDVE	WT_NT-WT_EGCGEE	-0.320036	0.209798	-1.52545	8	0.165658	0.960488
Q9DCL8_T(0.012)S(0.012)AAS(0.976)PPVVPSAEQPRPIVEEELSK	WT_NT-WT_EGCGEE	0.233579	0.379901	0.614842	7	0.558108	0.966877
Q9DCP2_S(0.011)PS(0.989)KEPHFTDFEGK	WT_NT-WT_EGCGEE	-1.1392	0.340096	-3.34963	4	0.0285786	0.855151
Q9DCU2_AEFPS(0.005)KVS(0.97)T(0.025)R	WT_NT-WT_EGCGEE	-0.304047	0.215652	-1.4099	6	0.208242	0.960488
Q9DD18_S(0.03)AS(0.973)S(0.997)GAEGDVSSEREP	WT_NT-WT_EGCGEE	-0.300389	0.820789	-0.365976	6	0.72694	0.974342
Q9DD18_SASSGAEGDVS(1)S(1)EREP	WT_NT-WT_EGCGEE	0.168175	0.300421	0.559798	8	0.590943	0.967876
Q9EPN1_AVPNVDAGSIISDTERS(1)DDGK	WT_NT-WT_EGCGEE	0.45357	0.619448	0.732217	6	0.491636	0.961984
Q9EPN1_RQFS(1)PGPR	WT_NT-WT_EGCGEE	1.13423	2.00433	0.565891	8	0.586986	0.967771
Q9EPN1_TPLENVPGNLS(1)PIKDPDR	WT_NT-WT_EGCGEE	0.722949	0.471796	1.53234	8	0.163978	0.960488
Q9EPQ8_AGS(0.57)S(0.428)PT(0.002)QGAQNEAPR	WT_NT-WT_EGCGEE	0.565795	0.402315	1.40635	5	0.218624	0.960488
Q9EPR4_SSLAETLDSTGS(1)LDPQR	WT_NT-WT_EGCGEE	0.14457	0.770258	0.18769	5	0.858498	0.980598
Q9EQF6_EMGT(0.001)PLADT(0.99)PT(0.009)RPVTR	WT_NT-WT_EGCGEE	0.396606	0.494097	0.802688	8	0.445344	0.961172
Q9EQF6_EMGT(1)PLADTPTRPVTR	WT_NT-WT_EGCGEE	0.295643	0.753299	0.392464	8	0.704965	0.972865
Q9EQH3_PTTQQS(1)PQDEQEK	WT_NT-WT_EGCGEE	-0.344005	2.62761	-0.130919	5	0.900944	0.984232
Q9EQH3_RES(1)PESEGPIYEGLIL	WT_NT-WT_EGCGEE	-1.38737	0.954868	-1.45294	7	0.18955	0.960488
Q9EQU5_SAS(1)PGLPK	WT_NT-WT_EGCGEE	0.158717	0.0572785	2.77097	6	0.0323808	0.855151
Q9ER47_ALIQPSQCSPLVNIS(0.001)GPLDHS(0.268)S(0.73)PK	WT_NT-WT_EGCGEE	-1.76229	0.159563	-11.0445	4	0.000382114	0.379369
Q9ER47_HVS(1)DPGLPGK	WT_NT-WT_EGCGEE	0.437096	0.290933	1.50239	7	0.176695	0.960488
Q9ERA6_KGAAEEADSEDS(1)DAEEKPVK	WT_NT-WT_EGCGEE	0.243145	0.160612	1.51386	5	0.190481	0.960488
Q9ERT9_MEPDNS(1)PRK	WT_NT-WT_EGCGEE	1.91256	1.18525	1.61364	7	0.150641	0.960488
Q9ERT9_STLSMS(1)PR	WT_NT-WT_EGCGEE	-0.0851025	0.325572	-0.261394	8	0.800392	0.980598
Q9ERZ4_KEPVANQDPVS(0.999)PS(0.001)LVQGR	WT_NT-WT_EGCGEE	-0.109713	0.35049	-0.313029	7	0.763379	0.974342
Q9ES00_LAGGQTSQPTTPLT(0.002)S(0.998)PQR	WT_NT-WT_EGCGEE	0.141261	0.201807	0.69998	5	0.515161	0.962983
Q9ES28_EIKPSEKPVS(1)PK	WT_NT-WT_EGCGEE	1.75807	2.06716	0.850473	7	0.423195	0.961172
Q9ES28_KPS(1)DEEFAVRK	WT_NT-WT_EGCGEE	-0.215628	0.519534	-0.415041	7	0.690537	0.972865
Q9ES28_MS(1)GFIYQGK	WT_NT-WT_EGCGEE	-0.0276131	0.39657	-0.06963	8	0.946197	0.987452
Q9ES97_AEHICTYSLS(1)PSELPVASVEK	WT_NT-WT_EGCGEE	-1.07033	0.62091	-1.7238	4	0.159837	0.960488
Q9ES97_DS(1)PESPFEVIIDK	WT_NT-WT_EGCGEE	-0.954257	0.512755	-1.86104	7	0.105051	0.957281
Q9ES97_ETTGGAPTMS(1)PDLEQEQLTIR	WT_NT-WT_EGCGEE	0.09564	0.301647	0.317059	7	0.760446	0.974342
Q9ESJ4_APS(0.94)PEPPT(0.048)EEVAAET(0.009)NS(0.002)T(0.001)PDDLEAQDALSPETTEEK	WT_NT-WT_EGCGEE	-0.692504	0.622823	-1.11188	5	0.316773	0.960488
Q9ESK9_VSTSQAS(0.999)PQSAASPR	WT_NT-WT_EGCGEE	0.09453	0.350528	0.269679	8	0.794233	0.980598
Q9ESN6_VIRS(1)ADVS(0.708)PT(0.284)T(0.008)EGVK	WT_NT-WT_EGCGEE	-0.176581	0.356987	-0.494642	8	0.634149	0.972865
Q9ESN6_VIRS(1)ADVS(0.999)PTTEGVK	WT_NT-WT_EGCGEE	-0.0158129	0.199541	-0.0792463	8	0.938783	0.987452
Q9ESN9_TGS(0.001)S(0.999)PTQGIVNK	WT_NT-WT_EGCGEE	1.2505	0.73725	1.69617	8	0.128294	0.960488
Q9EST3_SSS(1)PVGLAK	WT_NT-WT_EGCGEE	0.517892	0.183009	2.82988	5	0.0366801	0.855151
Q9ESU6_TKPPPT(0.001)YES(0.998)EEEDK	WT_NT-WT_EGCGEE	0.469596	0.255472	1.83815	6	0.115675	0.960488
Q9ET77_SLPVALES(1)DEETGDELK	WT_NT-WT_EGCGEE	-1.26536	0.547323	-2.31191	7	0.0540343	0.865815
Q9ET80_GT(0.023)T(0.977)PPRS(1)PESSPK	WT_NT-WT_EGCGEE	-0.261016	0.799726	-0.326382	8	0.75251	0.974342
Q9JHU2_MELS(0.988)PS(0.012)RAS(1)PGK	WT_NT-WT_EGCGEE	0.322559	0.321317	1.00386	7	0.348876	0.960488
Q9JHU2_MELS(1)PSRAS(1)PGK	WT_NT-WT_EGCGEE	-0.657182	0.403086	-1.63038	7	0.147043	0.960488
Q9JI99_RNS(1)LTGEEGELVK	WT_NT-WT_EGCGEE	0.433447	0.632564	0.685223	7	0.515246	0.962983
Q9JIA7_AKS(1)ELVLAPAPAPAAT(0.412)HS(0.588)PLHR	WT_NT-WT_EGCGEE	0.248371	0.347157	0.715444	5	0.506344	0.961984
Q9JIA7_SELVLAPAPAPAAT(0.154)HS(0.846)PLHR	WT_NT-WT_EGCGEE	-1.11967	0.35711	-3.13536	6	0.0201866	0.855151
Q9JIA7_SELVLAPAPAPAAT(0.85)HS(0.15)PLHR	WT_NT-WT_EGCGEE	-0.221398	0.201269	-1.10001	4	0.333079	0.960488
Q9JIS5_GGLS(1)DGEGPPGGRGEAQR	WT_NT-WT_EGCGEE	0.132341	0.283759	0.466387	8	0.653375	0.972865
Q9JIS5_VFS(0.999)VT(0.001)HIK	WT_NT-WT_EGCGEE	-0.193097	0.296525	-0.6512	6	0.539042	0.966877
Q9JIX8_SLS(1)PLSGTTDTK	WT_NT-WT_EGCGEE	0.0375164	0.452231	0.0829584	6	0.936583	0.987452
Q9JIX8_SSSFSEEKGES(1)DDEK	WT_NT-WT_EGCGEE	0.165473	0.595753	0.277755	4	0.794966	0.980598
Q9JJA9_FIPGLNRS(1)LEEEESQL	WT_NT-WT_EGCGEE	-0.840784	0.774192	-1.08602	6	0.319166	0.960488
Q9JJC6_MEEPLGS(1)PPAALSALEK	WT_NT-WT_EGCGEE	-0.70514	0.420723	-1.67602	5	0.154583	0.960488
Q9JJG0_LDNT(0.004)PAS(0.996)PPRS(0.999)PTEPSDTPIAK	WT_NT-WT_EGCGEE	-0.311789	0.265797	-1.17304	7	0.279147	0.960488
Q9JJG0_LDNTPAS(1)PPRS(0.992)PT(0.008)EPSDTPIAK	WT_NT-WT_EGCGEE	-0.406939	0.333515	-1.22015	8	0.257152	0.960488
Q9JJY3_DGDSGS(1)LGSPSASR	WT_NT-WT_EGCGEE	-0.209813	0.213525	-0.982614	7	0.358532	0.960488
Q9JKC6_PAPTVPAAPS(0.012)S(0.987)PDAT(0.001)SEPK	WT_NT-WT_EGCGEE	0.263453	0.143339	1.83798	8	0.103366	0.957281
Q9JKC6_PAPTVPAAPS(0.079)S(0.079)PDAT(0.921)S(0.921)EPKGPGDGAEEDESNTGGR	WT_NT-WT_EGCGEE	-0.0107324	0.205382	-0.0522558	8	0.959606	0.987452
Q9JKC6_PAPTVPAAPS(0.44)S(0.559)PDAT(0.032)S(0.969)EPK	WT_NT-WT_EGCGEE	-0.178985	0.133553	-1.34018	7	0.222052	0.960488
Q9JKF6_AGIPQHHPPMAQNLQYPDDS(1)DDEK	WT_NT-WT_EGCGEE	0.11932	0.554243	0.215284	5	0.838052	0.980598
Q9JKF6_AGPLGGS(0.999)S(0.001)YEEEEEEEGGGGGER	WT_NT-WT_EGCGEE	0.222476	0.568957	0.391024	5	0.711886	0.973483
Q9JKK1_S(1)MEDPFFVVK	WT_NT-WT_EGCGEE	-1.49072	0.449751	-3.31454	7	0.0128611	0.855151
Q9JL04_GATADDS(1)GGGS(1)PVLAAK	WT_NT-WT_EGCGEE	0.303258	0.491152	0.617443	7	0.556487	0.966877
Q9JL04_LPEEEPS(1)PK	WT_NT-WT_EGCGEE	0.210435	0.220574	0.954035	7	0.371842	0.960488
Q9JL04_SIQT(0.002)S(0.986)PT(0.012)EEGR	WT_NT-WT_EGCGEE	0.994852	0.59938	1.6598	7	0.140915	0.960488
Q9JL26_EAAADTSGREEPPT(1)PKS(1)PPK	WT_NT-WT_EGCGEE	0.519793	0.324049	1.60406	7	0.152737	0.960488
Q9JL26_PLDQS(1)VEDLSK	WT_NT-WT_EGCGEE	0.365123	0.444516	0.821395	5	0.4488	0.961172
Q9JLB2_NLDLAS(1)PEEYPK	WT_NT-WT_EGCGEE	0.254339	0.420338	0.605082	4	0.577774	0.966877
Q9JLC8_DSAPTTPT(0.044)S(0.9)PT(0.056)EFLTPGLR	WT_NT-WT_EGCGEE	-0.31979	0.227494	-1.4057	6	0.209423	0.960488
Q9JLM8_AQPAPPELNS(0.001)ES(0.001)EDYS(0.998)PSSSETVR	WT_NT-WT_EGCGEE	0.499633	0.242089	2.06384	7	0.0779219	0.957281
Q9JLM8_IS(0.004)QHGGS(0.982)S(0.012)T(0.001)SLSSTK	WT_NT-WT_EGCGEE	0.570404	2.00706	0.284199	7	0.784481	0.979885
Q9JLM8_ISQHGGSST(0.003)S(0.987)LS(0.005)S(0.005)TK	WT_NT-WT_EGCGEE	0.875099	1.07358	0.815121	6	0.446144	0.961172
Q9JLM8_REES(1)EEGFQIPATITER	WT_NT-WT_EGCGEE	-0.0147215	0.633467	-0.0232396	7	0.982108	0.993473
Q9JLV5_FLPS(1)PVVIK	WT_NT-WT_EGCGEE	0.434954	0.276948	1.57053	6	0.167348	0.960488
Q9JM52_LDS(0.002)S(0.998)PVLSPGNK	WT_NT-WT_EGCGEE	-0.887556	0.473142	-1.87587	8	0.0975222	0.957281
Q9JM52_LDSSPVLS(1)PGNK	WT_NT-WT_EGCGEE	0.339364	0.422808	0.802642	8	0.44537	0.961172
Q9JM52_SDSVLPASHGHLPQAGS(1)LER	WT_NT-WT_EGCGEE	-0.0516654	0.727147	-0.0710522	8	0.9451	0.987452
Q9JME5_AFYGS(1)EEDEAK	WT_NT-WT_EGCGEE	-0.0823497	0.329173	-0.250171	8	0.808759	0.980598
Q9JME5_GPGS(1)EEAATAALPAR	WT_NT-WT_EGCGEE	-0.212731	0.338332	-0.628762	8	0.547034	0.966877
Q9JMH9_FSHSYLSDS(0.998)DT(0.002)EAK	WT_NT-WT_EGCGEE	0.0116834	0.334925	0.0348835	6	0.973304	0.991533
Q9JMH9_PLAPDPS(1)DDEHDPVDSISRPR	WT_NT-WT_EGCGEE	-0.459362	1.00889	-0.455316	8	0.660985	0.972865
Q9QUN9_PAFVGSHDHS(1)EESQLPR	WT_NT-WT_EGCGEE	-0.476538	1.23848	-0.384778	8	0.71043	0.973483
Q9QVP9_RNS(1)LPQIPTLNLEAR	WT_NT-WT_EGCGEE	-0.911617	0.957685	-0.951896	8	0.369019	0.960488
Q9QWI6_AVS(1)EVVRPASTPPIMASAIK	WT_NT-WT_EGCGEE	-0.23306	0.610117	-0.381992	5	0.718163	0.974342
Q9QWI6_AVS(1)VEAAERDWEEK	WT_NT-WT_EGCGEE	0.393615	0.526033	0.74827	4	0.495894	0.961984
Q9QWI6_FRQS(1)LPLSR	WT_NT-WT_EGCGEE	0.223936	0.310641	0.720885	6	0.498093	0.961984
Q9QWI6_GEPDPERS(0.019)S(0.981)PPMLSADDAEYPR	WT_NT-WT_EGCGEE	0.565412	0.509957	1.10874	6	0.309994	0.960488
Q9QWI6_HTVIAAQS(1)LEALSGLQK	WT_NT-WT_EGCGEE	-0.33705	0.720077	-0.468075	5	0.659425	0.972865
Q9QWI6_KAES(1)EELEVQKPQVK	WT_NT-WT_EGCGEE	-0.243572	0.71868	-0.338916	7	0.744612	0.974342
Q9QWI6_KDS(0.999)GS(0.001)SSVFAES(1)PGGK	WT_NT-WT_EGCGEE	-0.280034	0.727195	-0.385088	8	0.710209	0.973483
Q9QWI6_KDS(1)GSSSVFAES(1)PGGK	WT_NT-WT_EGCGEE	0.276967	0.406591	0.681194	5	0.526012	0.962983
Q9QWI6_LADVSAPS(0.004)GGPPPPHS(0.008)PY(0.187)S(0.804)GPPS(0.919)RGS(0.078)PVR	WT_NT-WT_EGCGEE	0.227903	0.195677	1.16469	4	0.308871	0.960488
Q9QWI6_LADVSAPSGGPPPPHSPYSGPPS(0.994)RGS(0.006)PVR	WT_NT-WT_EGCGEE	-0.643281	0.527586	-1.21929	7	0.26222	0.960488
Q9QWI6_LSYAGGRPPS(0.001)Y(0.001)AGS(0.998)PVHHAAER	WT_NT-WT_EGCGEE	0.258024	0.528039	0.488646	6	0.642438	0.972865
Q9QWI6_RGS(1)DELTVPR	WT_NT-WT_EGCGEE	-0.548613	1.01413	-0.54097	8	0.603261	0.967876
Q9QWI6_S(1)PNTAILIK	WT_NT-WT_EGCGEE	0.215267	0.163451	1.31702	6	0.235895	0.960488
Q9QX11_EEIAEVANEIES(0.976)LGS(0.01)T(0.014)EERK	WT_NT-WT_EGCGEE	-1.10894	1.22585	-0.904628	5	0.407137	0.961172
Q9QX47_ESAQAVAVALS(1)PK	WT_NT-WT_EGCGEE	0.0048837	0.200451	0.0243635	7	0.981243	0.993473
Q9QX47_SAAS(1)PVVISIPER	WT_NT-WT_EGCGEE	0.415426	0.3175	1.30843	7	0.232049	0.960488
Q9QXG4_VRGWS(1)PPPEVR	WT_NT-WT_EGCGEE	-0.430271	0.604954	-0.711245	6	0.503632	0.961984
Q9QXL2_KLS(0.995)S(0.005)SESPAPDTGSSAASGEADTSRPGTQQK	WT_NT-WT_EGCGEE	-0.0661889	0.53899	-0.122802	7	0.905715	0.985693
Q9QXL2_LISES(0.003)S(0.997)PMNEFETLTAK	WT_NT-WT_EGCGEE	-0.306406	0.345179	-0.887673	7	0.404184	0.961172
Q9QXL2_SPYFSASSAFS(0.997)PT(0.003)ILSSDK	WT_NT-WT_EGCGEE	-0.967155	1.0777	-0.897429	6	0.40406	0.961172
Q9QXS1_AQLEPVAS(1)PAK	WT_NT-WT_EGCGEE	0.139155	0.307452	0.452608	6	0.666735	0.972865
Q9QXS1_NDESQLS(1)PATR	WT_NT-WT_EGCGEE	0.332652	0.274962	1.20981	6	0.271851	0.960488
Q9QXS6_ASDSGPSSSSSSSS(0.001)S(0.999)PPR	WT_NT-WT_EGCGEE	1.76703	2.1829	0.80949	8	0.441643	0.961172
Q9QXS6_LSS(1)PVLHR	WT_NT-WT_EGCGEE	-0.475725	0.94169	-0.505182	8	0.627051	0.972865
Q9QXS6_S(0.019)PS(0.979)DS(0.002)STASTPIAEQIER	WT_NT-WT_EGCGEE	-0.268261	0.272584	-0.984141	5	0.370241	0.960488
Q9QXV0_ILT(0.003)GS(0.997)SEPEAAPAPR	WT_NT-WT_EGCGEE	-0.178205	0.341296	-0.522142	8	0.615717	0.96992
Q9QXW9_NHPGS(0.99)DT(0.842)S(0.167)PEAEASSGGGGVALK	WT_NT-WT_EGCGEE	-0.519686	0.825325	-0.629675	6	0.552115	0.966877
Q9QXW9_NHPGS(1)DT(0.011)S(0.989)PEAEASSGGGGVALK	WT_NT-WT_EGCGEE	0.904696	0.313165	2.88888	4	0.044613	0.855151
Q9QXW9_NHPGSDT(0.009)S(0.991)PEAEASSGGGGVALK	WT_NT-WT_EGCGEE	0.887211	0.450784	1.96815	7	0.0897355	0.957281
Q9QXZ0_AMDAT(0.003)LS(0.993)PT(0.004)K	WT_NT-WT_EGCGEE	0.399677	0.380467	1.05049	6	0.33395	0.960488
Q9QXZ0_DTQDIVHDLES(1)PGIDPSIIK	WT_NT-WT_EGCGEE	-0.324834	1.35054	-0.240521	6	0.817934	0.980598
Q9QXZ0_LLDAEDVDVPS(1)PDEK	WT_NT-WT_EGCGEE	-0.163722	0.335038	-0.488667	8	0.638191	0.972865
Q9QXZ0_RQGS(0.993)FS(0.007)EDVISHK	WT_NT-WT_EGCGEE	0.632004	0.417376	1.51423	6	0.180739	0.960488
Q9QY01_TPLPT(0.009)IIGS(0.987)PT(0.004)K	WT_NT-WT_EGCGEE	-0.235269	0.249218	-0.944027	5	0.388502	0.960488
Q9QY81_ELASPLALT(1)PR	WT_NT-WT_EGCGEE	-0.0123432	0.364112	-0.0338995	4	0.974581	0.991993
Q9QYB5_SSDTSPAVVT(0.907)T(0.091)PPPPS(0.002)MPHK	WT_NT-WT_EGCGEE	-1.05867	1.24495	-0.850373	6	0.427742	0.961172
Q9QYB5_TEEVLS(1)PDGS(0.999)PS(0.001)KS(1)PSK	WT_NT-WT_EGCGEE	-0.417107	0.566106	-0.7368	8	0.48229	0.961984
Q9QYB5_TEEVLSPDGS(0.927)PS(0.073)KS(1)PSK	WT_NT-WT_EGCGEE	-0.492946	0.333792	-1.47681	8	0.177974	0.960488
Q9QYB8_DIAT(0.008)EKPGS(0.992)PVKS(1)T(0.996)PAS(0.005)PVQSPSK	WT_NT-WT_EGCGEE	0.0486024	0.662294	0.0733849	8	0.943301	0.987452
Q9QYB8_DKT(0.004)ES(0.011)VT(0.789)S(0.008)GPLS(0.016)PEGS(0.186)PS(0.986)K	WT_NT-WT_EGCGEE	0.48537	0.915406	0.530224	7	0.612354	0.968825
Q9QYB8_DKTESVTSGPLS(1)PEGS(1)PSK	WT_NT-WT_EGCGEE	0.154788	0.386329	0.400663	8	0.699155	0.972865
Q9QYB8_PGS(1)PVKS(0.999)T(0.265)PAS(0.737)PVQS(0.99)PS(0.009)K	WT_NT-WT_EGCGEE	0.115601	0.431119	0.268142	8	0.795374	0.980598
Q9QYB8_S(1)PAVS(1)PS(0.004)KT(0.021)S(0.975)EDTK	WT_NT-WT_EGCGEE	-0.688121	1.40675	-0.489158	6	0.642096	0.972865
Q9QYB8_S(1)PAVS(1)PS(0.027)KT(0.121)S(0.852)EDTK	WT_NT-WT_EGCGEE	0.28007	0.694897	0.403038	8	0.697477	0.972865
Q9QYB8_S(1)PAVSPS(0.068)KT(0.542)S(0.39)EDTK	WT_NT-WT_EGCGEE	0.258062	0.698976	0.369199	8	0.72156	0.974342
Q9QYB8_SEDTVPEAAS(1)PPPSQGQHYFDR	WT_NT-WT_EGCGEE	0.152351	0.308395	0.494012	8	0.634575	0.972865
Q9QYB8_STPAS(1)PVQS(0.996)PS(0.004)K	WT_NT-WT_EGCGEE	1.62844	0.669859	2.43101	8	0.0411372	0.855151
Q9QYB8_STPAS(1)PVQS(0.999)PS(0.001)K	WT_NT-WT_EGCGEE	1.65553	0.986968	1.67739	7	0.137366	0.960488
Q9QYB8_TESVT(0.001)S(0.005)GPLS(0.025)PEGS(0.157)PS(0.62)KS(0.283)PS(0.91)K	WT_NT-WT_EGCGEE	0.337248	0.774917	0.435205	8	0.674916	0.972865
Q9QYB8_TESVTSGPLS(1)PEGS(0.998)PS(0.002)KS(1)PSK	WT_NT-WT_EGCGEE	0.12695	0.371933	0.341325	8	0.741651	0.974342
Q9QYB8_TESVTSGPLSPEGSPSKS(1)PSK	WT_NT-WT_EGCGEE	-0.20097	0.5034	-0.399224	8	0.700173	0.972865
Q9QYC0_AAVVT(0.001)S(0.999)PPPTTAPHK	WT_NT-WT_EGCGEE	0.00465048	0.266237	0.0174674	8	0.986491	0.993477
Q9QYC0_EKS(1)PPDQS(1)AVPNTPPSTPVK	WT_NT-WT_EGCGEE	-0.148274	0.565396	-0.262248	8	0.799757	0.980598
Q9QYC0_KYSDVEVPAS(0.001)VT(0.001)GHS(0.004)FAS(0.01)DGDS(0.505)GT(0.505)CS(0.974)PLR	WT_NT-WT_EGCGEE	1.47472	1.00475	1.46775	5	0.202098	0.960488
Q9QYC0_QKGS(1)EENLDETR	WT_NT-WT_EGCGEE	-0.00521347	0.138845	-0.037549	6	0.971265	0.991533
Q9QYC0_S(0.827)RS(0.173)PGT(1)PAGEGS(0.981)GS(0.019)PPK	WT_NT-WT_EGCGEE	2.18406	0.736121	2.96698	7	0.0208969	0.855151
Q9QYC0_S(0.922)RS(0.078)PGTPAGEGSGSPPK	WT_NT-WT_EGCGEE	1.63976	2.69712	0.607969	8	0.560067	0.966877
Q9QYC0_S(1)PGT(1)PAGEGSGSPPK	WT_NT-WT_EGCGEE	1.01545	1.8783	0.540622	8	0.60349	0.967876
Q9QYC0_SPPDQSAVPNT(0.074)PPS(0.963)T(0.963)PVKLEEDLPQEPTSR	WT_NT-WT_EGCGEE	1.0825	0.801407	1.35075	8	0.213738	0.960488
Q9QYC0_SPPDQSAVPNT(0.997)PPS(0.008)T(0.996)PVK	WT_NT-WT_EGCGEE	0.0737608	0.371754	0.198413	8	0.847671	0.980598
Q9QYC0_SPPDQSAVPNT(1)PPS(0.313)T(0.687)PVK	WT_NT-WT_EGCGEE	0.429086	0.406492	1.05558	8	0.321991	0.960488
Q9QYE3_GVDKPPS(0.999)PS(0.001)PIEMK	WT_NT-WT_EGCGEE	0.479523	0.475439	1.00859	6	0.3521	0.960488
Q9QYE3_IYLESEHGS(1)PLTPR	WT_NT-WT_EGCGEE	0.442518	0.220414	2.00767	5	0.100947	0.957281
Q9QYF9_THSTSSSIGS(1)GESPFSR	WT_NT-WT_EGCGEE	0.656554	0.216457	3.03319	4	0.0386595	0.855151
Q9QYG0_PLLPGQT(0.997)PET(0.003)AK	WT_NT-WT_EGCGEE	0.19863	0.879627	0.225812	4	0.832416	0.980598
Q9QYG0_SRT(0.999)AS(0.904)LT(0.049)S(0.048)AAS(0.001)IDGSR	WT_NT-WT_EGCGEE	-1.33086	0.903095	-1.47367	8	0.178797	0.960488
Q9QYG0_T(0.04)AS(0.96)LTSAAS(1)IDGSR	WT_NT-WT_EGCGEE	-0.00722085	0.518325	-0.0139311	8	0.989226	0.994073
Q9QYG0_T(0.172)LS(0.883)QS(0.799)S(0.139)ES(0.004)GT(0.004)LPSGPPGHTMEVSC	WT_NT-WT_EGCGEE	0.0740477	1.25602	0.0589545	5	0.955272	0.987452
Q9QYG0_T(0.389)LS(0.583)QS(0.032)S(0.989)ES(0.007)GTLPSGPPGHTMEVSC	WT_NT-WT_EGCGEE	0.370802	0.998102	0.371507	7	0.72125	0.974342
Q9QYG0_T(0.957)LS(0.032)QS(0.01)S(0.001)ESGTLPSGPPGHTMEVSC	WT_NT-WT_EGCGEE	0.16833	0.793326	0.212183	7	0.83801	0.980598
Q9QYG0_TAS(1)LTS(0.001)AAS(0.999)IDGSR	WT_NT-WT_EGCGEE	-0.175584	0.302838	-0.579794	8	0.578012	0.966877
Q9QYG0_TASLT(0.013)S(0.988)AAS(0.999)IDGSR	WT_NT-WT_EGCGEE	-0.852504	1.134	-0.751767	7	0.476702	0.961984
Q9QYK9_LGQS(1)PEGEEASR	WT_NT-WT_EGCGEE	-0.317204	0.337691	-0.939333	6	0.383818	0.960488
Q9QYR6_AELEEMEEVHPS(0.012)DEEEEET(0.988)K	WT_NT-WT_EGCGEE	2.31637	3.04491	0.760735	4	0.489191	0.961984
Q9QYR6_AELEEMEEVHPS(1)DEEEEETK	WT_NT-WT_EGCGEE	0.381518	0.492686	0.774363	6	0.468123	0.961172
Q9QYR6_ALGLEES(1)PEEEGK	WT_NT-WT_EGCGEE	-0.204721	0.226758	-0.902816	8	0.392995	0.960488
Q9QYR6_CLS(1)PDDSTVK	WT_NT-WT_EGCGEE	0.0193873	0.305244	0.0635141	7	0.951133	0.987452
Q9QYR6_DEHLELRDKT(1)PEEK	WT_NT-WT_EGCGEE	-0.378991	0.412265	-0.919291	6	0.3934	0.960488
Q9QYR6_EAELT(1)PENIAAAR	WT_NT-WT_EGCGEE	-0.11252	0.313511	-0.358902	7	0.73025	0.974342
Q9QYR6_EAELTPENIAAAREES(1)EPEVK	WT_NT-WT_EGCGEE	-0.061045	0.348906	-0.174961	7	0.866063	0.980598
Q9QYR6_ELSSEPRT(1)PPAQK	WT_NT-WT_EGCGEE	-0.693435	0.618961	-1.12032	7	0.299537	0.960488
Q9QYR6_EMTLDQKS(1)PEK	WT_NT-WT_EGCGEE	-0.0364401	0.92757	-0.0392855	7	0.96976	0.991514
Q9QYR6_KHS(1)PGEITGPGGHFMTSDSSLTK	WT_NT-WT_EGCGEE	0.78353	0.671728	1.16644	7	0.281634	0.960488
Q9QYR6_MAS(0.948)PPPS(0.052)GPPSAAHTPFHQS(1)PVEEK	WT_NT-WT_EGCGEE	-0.0798693	0.750924	-0.106361	8	0.917914	0.98671
Q9QYR6_MAS(1)PPPSGPPSAAHT(0.01)PFHQS(0.99)PVEEK	WT_NT-WT_EGCGEE	-0.131309	0.739654	-0.177528	8	0.863507	0.980598
Q9QYR6_NRAPDS(1)GAEVER	WT_NT-WT_EGCGEE	1.4239	1.56909	0.907469	5	0.40577	0.961172
Q9QYR6_PAS(0.067)PALS(0.396)EGS(0.379)S(0.379)S(0.763)EAT(0.013)T(0.003)PVISSVAER	WT_NT-WT_EGCGEE	-0.453185	0.58478	-0.774967	4	0.481622	0.961984
Q9QYR6_PASPALS(1)EGSSSEATTPVISSVAER	WT_NT-WT_EGCGEE	-0.276698	0.387738	-0.713622	7	0.498557	0.961984
Q9QYR6_S(0.999)PQAQDTLGSLAGGQTGCTIQLLPEQDK	WT_NT-WT_EGCGEE	-1.87973	1.66322	-1.13018	5	0.309683	0.960488
Q9QYR6_S(1)PEQEVR	WT_NT-WT_EGCGEE	-0.30231	0.683803	-0.442101	6	0.673906	0.972865
Q9QYR6_S(1)PESLSSPAMEDLAMEWGGK	WT_NT-WT_EGCGEE	-2.16158	0.91758	-2.35574	4	0.0780251	0.957281
Q9QYR6_S(1)PPCEDFSVTGESEK	WT_NT-WT_EGCGEE	0.456011	1.11102	0.410445	8	0.692252	0.972865
Q9QYR6_SHWDDGTNDS(1)DLEK	WT_NT-WT_EGCGEE	0.727537	0.469893	1.5483	5	0.182229	0.960488
Q9QYR6_SPFEIIS(1)PPAS(1)PPEMTGQR	WT_NT-WT_EGCGEE	-0.122645	0.697919	-0.17573	7	0.865482	0.980598
Q9QYR6_SSLLLDT(0.005)VT(0.053)S(0.942)IPS(0.614)S(0.386)R	WT_NT-WT_EGCGEE	1.96261	0.870259	2.2552	5	0.0737941	0.957281
Q9QYR6_SSLLLDTVTSIPS(0.995)S(0.005)R	WT_NT-WT_EGCGEE	-0.929919	1.08441	-0.857532	6	0.424075	0.961172
Q9QYR6_TEATQGLDYVPSAGT(0.001)IS(0.994)PT(0.424)S(0.424)S(0.157)LEEDK	WT_NT-WT_EGCGEE	0.0898463	1.13855	0.0789127	7	0.939311	0.987452
Q9QYR6_TEATQGLDYVPSAGTISPT(0.004)S(0.022)S(0.974)LEEDK	WT_NT-WT_EGCGEE	0.732488	0.920012	0.796173	6	0.456268	0.961172
Q9QYR6_VAELEEEQS(1)QGSSSYSDWVK	WT_NT-WT_EGCGEE	0.072879	0.788428	0.0924358	6	0.929361	0.987452
Q9QYR6_VPSAPGQES(1)PVPDTK	WT_NT-WT_EGCGEE	-0.13903	1.57947	-0.088023	8	0.932022	0.987452
Q9QYR6_WLAES(1)PVGLPPEEEDK	WT_NT-WT_EGCGEE	-1.13394	0.66491	-1.7054	8	0.126515	0.960488
Q9QYX7_ADPTVQLAPS(1)PPK	WT_NT-WT_EGCGEE	0.0287857	0.460265	0.0625415	6	0.952163	0.987452
Q9QYX7_ASYDSVEDSSESENS(1)PVAR	WT_NT-WT_EGCGEE	-0.258691	1.06758	-0.242315	8	0.814632	0.980598
Q9QYX7_AYLQGVAEDRDY(0.001)MS(0.998)DS(0.001)EVSSTRPSR	WT_NT-WT_EGCGEE	0.684525	0.506488	1.35151	4	0.247907	0.960488
Q9QYX7_DQFGS(0.417)S(0.832)HS(0.751)LPEVQQHMR	WT_NT-WT_EGCGEE	0.237102	0.551074	0.430254	7	0.679947	0.972865
Q9QYX7_DQFGS(0.947)S(0.07)HS(0.983)LPEVQQHMR	WT_NT-WT_EGCGEE	0.713259	0.5647	1.26308	7	0.247005	0.960488
Q9QYX7_ENPELVDDLS(1)PR	WT_NT-WT_EGCGEE	-0.318543	0.194827	-1.635	8	0.140688	0.960488
Q9QYX7_GAHAHSGPTSAGSSSVPS(0.999)PGQPGS(0.737)PS(0.241)VS(0.022)K	WT_NT-WT_EGCGEE	1.373	0.558542	2.45819	5	0.0573561	0.891192
Q9QYX7_GAHAHSGPTSAGSSSVPSPGQPGS(0.965)PS(0.026)VS(0.008)K	WT_NT-WT_EGCGEE	1.72044	0.544303	3.16082	7	0.0159101	0.855151
Q9QYX7_IVDSGVQT(1)DDEETADR	WT_NT-WT_EGCGEE	-0.413138	0.217491	-1.89956	8	0.0940314	0.957281
Q9QYX7_KDS(1)FSQESSPS(0.015)S(0.967)PS(0.018)DLAK	WT_NT-WT_EGCGEE	0.906628	0.490213	1.84946	5	0.123635	0.960488
Q9QYX7_LPTAVSLYS(1)PTDEQSVMQK	WT_NT-WT_EGCGEE	0.0773889	0.481176	0.160833	6	0.877504	0.980598
Q9QYX7_PLPDDIS(1)PQK	WT_NT-WT_EGCGEE	-0.403293	0.26968	-1.49545	8	0.17316	0.960488
Q9QYX7_PLS(1)PTADESSR	WT_NT-WT_EGCGEE	-0.257252	0.48937	-0.52568	8	0.613366	0.969194
Q9QYX7_S(0.006)MS(0.994)DPKPLSPTADESSR	WT_NT-WT_EGCGEE	-0.10318	0.325551	-0.316938	8	0.759403	0.974342
Q9QYX7_SSCSEYSPSIESDPEGFEIS(1)PEK	WT_NT-WT_EGCGEE	-0.397887	0.57116	-0.696629	5	0.517085	0.962983
Q9QYX7_T(1)PPAVATDQK	WT_NT-WT_EGCGEE	0.325348	0.422617	0.76984	6	0.470608	0.961172
Q9QYX7_TQPQKVS(1)PEQPQDQQK	WT_NT-WT_EGCGEE	0.326564	1.38514	0.235762	5	0.82297	0.980598
Q9QZI8_SDGS(1)LDDGDGIHR	WT_NT-WT_EGCGEE	0.350898	0.334775	1.04816	6	0.334939	0.960488
Q9QZM0_GPAAAPGAAS(1)PPAEPK	WT_NT-WT_EGCGEE	0.0559704	0.140719	0.397746	8	0.70122	0.972865
Q9QZQ1_LPYLVELS(1)PGRR	WT_NT-WT_EGCGEE	-0.374937	0.408668	-0.917462	7	0.389416	0.960488
Q9QZQ1_SSPNVANQPPS(1)PGGK	WT_NT-WT_EGCGEE	0.353651	0.486685	0.726653	7	0.491018	0.961984
Q9QZQ1_TQVLS(1)PDSLFTAK	WT_NT-WT_EGCGEE	0.120034	0.256105	0.468691	6	0.655835	0.972865
Q9QZQ1_TS(0.001)S(0.999)VVTLEVAK	WT_NT-WT_EGCGEE	0.319885	0.19513	1.63934	5	0.162068	0.960488
Q9QZS8_VHAPSATPSTSAQPAS(1)PVAR	WT_NT-WT_EGCGEE	-0.0955535	0.165439	-0.577576	6	0.584558	0.966877
Q9R020_ENVEYIEREES(1)DGEYDEFGRK	WT_NT-WT_EGCGEE	0.188474	0.418007	0.450886	5	0.670952	0.972865
Q9R020_YNLDAS(1)EEEDSNKK	WT_NT-WT_EGCGEE	0.115756	0.451505	0.256378	7	0.805031	0.980598
Q9R0G7_NVVNYDNVVDAGSET(1)DEEDK	WT_NT-WT_EGCGEE	-0.629781	0.429819	-1.46522	4	0.216727	0.960488
Q9R0G8_IVDFGVS(1)AQVSR	WT_NT-WT_EGCGEE	-0.537926	0.991305	-0.542644	5	0.610678	0.968825
Q9R0K7_T(0.5)S(0.5)IHNFMAHPEFR	WT_NT-WT_EGCGEE	0.595211	0.902796	0.659297	7	0.530788	0.963096
Q9R0N7_NSLET(0.97)VGT(0.029)PDSGR	WT_NT-WT_EGCGEE	0.65083	1.32536	0.491059	4	0.649107	0.972865
Q9R0N7_NSLETVGT(1)PDS(1)GRGR	WT_NT-WT_EGCGEE	0.169989	0.593541	0.286398	8	0.78185	0.979112
Q9R0N9_KLHFS(1)VY(1)DFDRFS(1)R	WT_NT-WT_EGCGEE	-0.900409	1.03086	-0.873451	5	0.422376	0.961172
Q9R0P5_AS(1)GVQVADEVCRIFY(1)DMK	WT_NT-WT_EGCGEE	0.27552	0.389187	0.707937	6	0.505541	0.961984
Q9R1Q8_RGFS(1)EEQLR	WT_NT-WT_EGCGEE	-0.373335	0.377428	-0.989155	7	0.355538	0.960488
Q9R1R2_ALRPGDLPPS(1)PDDVK	WT_NT-WT_EGCGEE	0.195207	0.388367	0.502634	7	0.630646	0.972865
Q9R1R2_REDS(1)PGPEVQPMDK	WT_NT-WT_EGCGEE	-0.11467	0.601463	-0.190652	8	0.853548	0.980598
Q9R1T4_AAAELLQSQGSQAGGS(1)QTLK	WT_NT-WT_EGCGEE	-0.869233	0.264244	-3.28951	6	0.016624	0.855151
Q9R1V6_S(1)PSSSTGSIASSR	WT_NT-WT_EGCGEE	1.24729	0.281285	4.43424	7	0.00302868	0.547942
Q9R1V6_SNS(0.998)T(0.002)ETLS(1)PAK	WT_NT-WT_EGCGEE	0.462175	0.286549	1.6129	6	0.157892	0.960488
Q9R1V6_SNS(1)TET(0.003)LS(0.997)PAK	WT_NT-WT_EGCGEE	0.788687	0.396866	1.98729	8	0.0821173	0.957281
Q9R1V6_SNS(1)WQGNMGGNK	WT_NT-WT_EGCGEE	1.12638	0.909048	1.23908	7	0.255248	0.960488
Q9WTK7_IDS(0.977)T(0.023)EVIYQPR	WT_NT-WT_EGCGEE	-0.584326	0.319005	-1.83171	6	0.116711	0.960488
Q9WTQ5_GPSEAPQEAEAEEGATS(1)DGEK	WT_NT-WT_EGCGEE	-0.870406	0.519472	-1.67556	8	0.132353	0.960488
Q9WTQ5_RPS(1)ES(1)DKEEELDK	WT_NT-WT_EGCGEE	2.3933	1.35018	1.77258	6	0.126672	0.960488
Q9WTX2_EDS(0.994)GT(0.005)FSLGK	WT_NT-WT_EGCGEE	0.0801682	0.285955	0.280352	5	0.790437	0.980198
Q9WTX5_GKT(1)PEEIRK	WT_NT-WT_EGCGEE	-0.843574	1.10181	-0.765629	7	0.468921	0.961172
Q9WUD1_LGT(0.615)GGGGS(0.385)PDKS(1)PSAQELK	WT_NT-WT_EGCGEE	-0.223523	0.538426	-0.415141	7	0.690467	0.972865
Q9WUD1_LGTGGGGS(1)PDKS(0.747)PS(0.253)AQELK	WT_NT-WT_EGCGEE	0.201131	0.352329	0.570859	5	0.592793	0.967876
Q9WV18_HPPT(1)PPDPSGGLPR	WT_NT-WT_EGCGEE	-0.1899	0.730887	-0.259822	8	0.801563	0.980598
Q9WV34_GIMES(1)PIVR	WT_NT-WT_EGCGEE	-0.910993	0.382622	-2.38092	7	0.0488161	0.858516
Q9WV34_T(0.016)Y(0.002)ET(0.983)PPPS(0.999)PGLDPTFSNQPVPPDAVR	WT_NT-WT_EGCGEE	-1.26155	0.675791	-1.86678	5	0.120913	0.960488
Q9WV34_T(0.179)Y(0.288)ET(0.534)PPPS(1)PGLDPTFSNQPVPPDAVR	WT_NT-WT_EGCGEE	-1.51631	0.409339	-3.70429	6	0.0100373	0.855151
Q9WV60_IQAAAS(1)PPANATAASDTNAGDR	WT_NT-WT_EGCGEE	0.42484	0.20811	2.04142	8	0.0755074	0.957281
Q9WV69_HLS(1)AEDFSR	WT_NT-WT_EGCGEE	-0.68366	1.03715	-0.65917	8	0.5283	0.963096
Q9WV69_MDRGNS(1)LPCVLEQK	WT_NT-WT_EGCGEE	-0.219117	0.31093	-0.704715	6	0.507406	0.961984
Q9WV69_VFAMS(1)PEEFGK	WT_NT-WT_EGCGEE	-0.0358019	0.455763	-0.0785539	4	0.94116	0.987452
Q9WV92_DS(0.002)VS(0.998)AAEVGTGQYATTK	WT_NT-WT_EGCGEE	0.0250045	0.469097	0.0533034	4	0.960046	0.987452
Q9WV92_GIS(0.986)QT(0.014)NLITTVT(1)PEK	WT_NT-WT_EGCGEE	0.292767	0.838189	0.349285	8	0.735891	0.974342
Q9WV92_GIS(1)QTNLITTVT(1)PEK	WT_NT-WT_EGCGEE	-0.978048	0.291617	-3.35388	8	0.0100224	0.855151
Q9WV92_KAEEAT(1)PVTALR	WT_NT-WT_EGCGEE	-0.537179	0.496841	-1.08119	7	0.315449	0.960488
Q9WV92_RAS(1)ALIDR	WT_NT-WT_EGCGEE	-0.35705	0.453367	-0.787553	5	0.466633	0.961172
Q9WV92_TDTAADGETSATES(1)DQEEDAEIK	WT_NT-WT_EGCGEE	0.659592	0.595427	1.10776	8	0.300156	0.960488
Q9WV92_VESTSVGSIS(1)PGGAK	WT_NT-WT_EGCGEE	-0.686437	0.26867	-2.55494	8	0.0339127	0.855151
Q9WVR4_T(0.016)DGS(0.984)IS(1)GDRQPVTVADYISR	WT_NT-WT_EGCGEE	0.532428	0.594936	0.894933	6	0.405291	0.961172
Q9Z0E0_LLS(0.003)T(0.028)S(0.97)PALQGTPASR	WT_NT-WT_EGCGEE	0.318929	0.191962	1.66142	5	0.15752	0.960488
Q9Z0E8_DGEES(0.952)PT(0.048)VLK	WT_NT-WT_EGCGEE	0.177598	0.219671	0.808474	6	0.449677	0.961172
Q9Z0H8_HSSPVGRPSVGSASSSVVAS(0.003)T(0.078)S(0.133)GS(0.786)K	WT_NT-WT_EGCGEE	0.128627	0.577698	0.222654	4	0.834712	0.980598
Q9Z0H8_RYS(1)LIDPASPPELLK	WT_NT-WT_EGCGEE	-1.1949	0.569081	-2.09971	5	0.0897867	0.957281
Q9Z0H8_TGNES(0.994)GS(0.006)NLS(0.999)DS(0.001)GSVK	WT_NT-WT_EGCGEE	0.892542	0.575317	1.55139	5	0.181507	0.960488
Q9Z0J4_VTQPLGT(0.011)PT(0.989)K	WT_NT-WT_EGCGEE	-0.144945	0.199528	-0.726442	7	0.491139	0.961984
Q9Z0P4_ADEVT(0.004)LS(0.996)EAGSTAGPAEPR	WT_NT-WT_EGCGEE	-0.301346	0.335899	-0.897133	6	0.404206	0.961172
Q9Z0P4_EIDVLEFGESAPAAS(1)K	WT_NT-WT_EGCGEE	-1.71403	0.331519	-5.17022	7	0.00129477	0.379369
Q9Z0P4_ENS(0.006)AAPS(0.994)PGRPQS(1)AS(1)PAKEEQK	WT_NT-WT_EGCGEE	-0.192132	1.06817	-0.179871	5	0.864317	0.980598
Q9Z0P4_ENSAAPS(1)PGRPQS(0.214)AS(0.786)PAKEEQK	WT_NT-WT_EGCGEE	-0.00581625	0.945221	-0.00615332	5	0.995328	0.997936
Q9Z0P4_ENSAAPSPGRPQSAS(1)PAK	WT_NT-WT_EGCGEE	0.903858	1.09217	0.827578	7	0.435211	0.961172
Q9Z0P4_GLEES(0.992)IT(0.008)R	WT_NT-WT_EGCGEE	-0.0683008	0.379968	-0.179754	5	0.864403	0.980598
[truncated: 52 more rows]

## Sheet: present in WTEGCGEE
	Leading.proteins	Phospho..STY..Probabilities	WT_NT.1.1	WT_NT.2.1	WT_NT.3.1	WT_NT.4.1	WT_NT.5.1	COUNT.WT	WT_EGCG.2.1	WT_EGCG.3.1	WT_EGCG.4.1	WT_EGCG.5.1	COUNT.WT_EGCG	WT_EGCG_EE.1.1	WT_EGCG_EE.2.1	WT_EGCG_EE.3.1	WT_EGCG_EE.4.1	WT_EGCG_EE.5.1	COUNT.WT_EGCG_EE	WT_EE.1.1	WT_EE.2.1	WT_EE.3.1	WT_EE.5.1	COUNT.WT_EE	TS_NT.1.1	TS_NT.2.1	TS_NT.3.1	TS_NT.4.1	COUNT.TS	TS_EGCG.2.1	TS_EGCG.3.1	TS_EGCG.4.1	TS_EGCG.5.1	COUNT.TS.EGCG	TS_EGCG_EE.1.1	TS_EGCG_EE.2.1	TS_EGCG_EE.3.1	TS_EGCG_EE.4.1	TS_EGCG_EE.5.1	COUNT.TS_EGCG	TS_EE.1.1	TS_EE.2.1	TS_EE.3.1	TS_EE.4.1	TS_EE.5.1	COUNT.TS.EE
8	A2A5R2	HLDVDLDRQS(0.047)LS(0.136)S(0.817)IDR	NA	NA	NA	939690	NA	1	NA	NA	NA	NA	0	1638500	NA	NA	4119300	3289800	3	860000	NA	2332900	5532400	3	4121600	NA	NA	NA	1	NA	NA	NA	NA	0	3108100	937090	1433600	NA	NA	3	502710	NA	NA	NA	NA	1
60	A2AJA9	S(1)WDNILAPGPR	407320	NA	NA	NA	NA	1	520580	NA	791860	448350	3	560250	NA	420730	NA	711860	3	NA	NA	NA	656140	1	566490	NA	NA	693590	2	703280	NA	NA	326950	2	NA	NA	781580	NA	537260	2	NA	NA	NA	NA	NA	0
140	B1AY13	T(0.012)IS(0.988)AQDTLAYATALLNEK	NA	NA	662040	NA	NA	1	NA	655550	889710	NA	2	820990	NA	NA	1908300	811960	3	NA	297310	NA	NA	1	NA	NA	8927600	NA	1	1249900	NA	2613800	341650	3	1167500	NA	1448400	2457300	NA	3	NA	511040	NA	NA	1165600	2
156	B2RU80	MQILTVSGGLFS(1)K	NA	NA	NA	NA	4081100	1	NA	NA	NA	NA	0	NA	NA	869020	1278400	739600	3	NA	NA	NA	NA	0	NA	NA	NA	NA	0	NA	NA	NA	NA	0	NA	NA	NA	NA	NA	0	NA	NA	NA	969160	NA	1
161	B2RUJ5	MDS(1)YEQEEDIDQIVAEVK	NA	NA	703330	NA	NA	1	667490	955800	4046500	NA	3	NA	2338400	334870	NA	2795900	3	NA	1077100	835260	2672700	3	NA	NA	3082700	NA	1	3101200	1992600	1903100	736350	4	NA	NA	3925200	3059900	445320	3	NA	1703200	2577300	224010	1083800	4
164	B2RUJ5	S(0.981)NS(0.019)QENVEASHPSQDGK	NA	NA	2683800	NA	NA	1	2265900	138560	NA	NA	2	260900	6403500	983790	NA	NA	3	715700	NA	NA	NA	1	1366100	2463200	NA	1089500	3	NA	NA	NA	NA	0	NA	NA	NA	NA	NA	0	NA	NA	NA	NA	NA	0
176	B9EKR1	NAPEDS(0.001)APS(0.938)GS(0.061)EESLK	NA	NA	NA	NA	NA	0	1940200	NA	NA	NA	1	NA	2941100	2789500	2149300	NA	3	NA	3429100	NA	NA	1	NA	NA	NA	NA	0	NA	2324200	NA	NA	1	2380700	NA	NA	NA	NA	1	NA	NA	NA	NA	NA	0
230	F6SEU4	S(0.827)EDLS(0.603)S(0.262)GVPKPPAAS(0.056)ILHS(0.04)HS(0.072)Y(0.067)S(0.072)DEFGPSGTDFTR	NA	NA	NA	NA	NA	0	NA	NA	NA	NA	0	1919400	NA	NA	11224000	2606300	3	NA	NA	NA	9737300	1	NA	NA	13897000	NA	1	8226800	NA	NA	NA	1	4577000	NA	NA	NA	790620	2	NA	NA	4159700	2026200	NA	2
246	F8VPU2	SPDEATAADQES(1)EDDLSASR	NA	1935800	NA	NA	NA	1	NA	1913900	NA	NA	1	NA	NA	2904600	3191200	2089400	3	NA	NA	2136300	3844300	2	NA	NA	NA	NA	0	NA	1718500	NA	NA	1	NA	NA	4819700	NA	NA	1	NA	NA	3851900	NA	NA	1
250	G3X9K3	S(1)VDIHDSIQPR	1543900	NA	NA	NA	NA	1	1244000	NA	NA	NA	1	1362200	1947900	NA	NA	2249000	3	1337800	1806200	NA	NA	2	4167200	747850	6256800	1431400	4	4167000	NA	NA	NA	1	NA	5440800	967530	3558400	3622000	4	NA	3018700	NA	3477500	2355400	3
251	G3X9K3	TTIPHALLTWRPT(0.003)S(0.003)GEAEPPS(0.96)PS(0.032)AVS(0.001)EK	NA	NA	NA	NA	2010600	1	NA	NA	NA	NA	0	3036300	NA	NA	2039900	3457700	3	NA	NA	NA	2802500	1	1270200	NA	4416800	NA	2	4434600	2214100	3650200	NA	3	NA	NA	3523000	NA	NA	1	NA	NA	NA	NA	864370	1
279	O08553	GLYDGPVCEVS(1)VT(1)PK	NA	NA	NA	NA	NA	0	1156300	1008300	3096500	NA	3	NA	2016200	NA	1787000	2437400	3	NA	NA	NA	2168300	1	1033700	NA	NA	NA	1	2719200	NA	2534500	NA	2	2375000	NA	2414200	2436200	NA	3	502910	NA	1598000	NA	NA	2
284	O08553	NLHQSGFSLS(1)GAQIDDNIPR	NA	NA	NA	NA	NA	0	9886500	10357000	NA	NA	2	NA	3283200	8478300	19864000	NA	3	NA	NA	NA	29456000	1	NA	NA	NA	NA	0	NA	NA	NA	6231100	1	NA	10813000	NA	NA	NA	1	NA	NA	504830	NA	NA	1
302	O08599	S(0.005)S(0.005)AS(0.001)FSTTAVS(0.989)AR	NA	NA	NA	NA	NA	0	NA	1079000	1529600	NA	2	1094000	NA	1936500	NA	2066400	3	NA	NA	1611400	3240500	2	4800600	NA	6746400	2578800	3	NA	NA	NA	NA	0	NA	5168200	NA	NA	NA	1	1182300	NA	3536400	NA	NA	2
319	O09044	ATWGDGGDNS(0.989)PS(0.011)NVVSK	NA	NA	NA	NA	NA	0	929180	493010	3240000	1502500	4	494420	NA	2256700	NA	1744700	3	NA	NA	NA	1713700	1	752640	NA	NA	2023600	2	2149200	1752100	NA	NA	2	NA	NA	2679000	NA	NA	1	NA	621030	1632900	1105700	NA	3
335	O35295	DSLGDFIEHYAQLGPS(0.004)S(0.996)PEQLAAGAEEGGGPR	NA	NA	3025000	NA	NA	1	NA	3071500	NA	1595800	2	6125200	6614800	NA	14398000	5894000	4	NA	NA	NA	4687400	1	NA	NA	22927000	2679400	2	10971000	4669500	29342000	NA	3	1059100	NA	6355000	16013000	NA	3	NA	2879500	9936100	NA	5332500	3
359	O35623	S(0.002)LS(0.998)IEIGHEVK	NA	NA	NA	NA	2988400	1	NA	567260	NA	NA	1	1170300	NA	3355400	2559100	1724600	4	NA	NA	3630800	1973000	2	2839200	NA	4247800	NA	2	2374500	3279400	NA	NA	2	NA	NA	NA	2349200	1498900	2	NA	1563500	1685300	2295800	1431800	4
370	O35874	SEEET(0.054)S(0.892)PLVT(0.054)HQNPAGPVAIAPELESK	NA	NA	NA	10913000	NA	1	16680000	10924000	14862000	10654000	4	NA	5173700	NA	12680000	22850000	3	NA	22102000	NA	19047000	2	NA	3890800	16382000	23392000	3	19261000	20277000	NA	9774500	3	10419000	13232000	NA	25401000	7805400	4	8537900	18002000	NA	NA	NA	2
420	O54931	PQGMFAPPQVS(0.049)S(0.951)PVQEK	NA	NA	2481200	NA	NA	1	NA	1490500	NA	1383300	2	NA	2720700	2582800	NA	1769500	3	NA	NA	1783400	2334100	2	NA	1074200	NA	NA	1	NA	1137900	NA	NA	1	1323500	NA	2873400	NA	NA	2	1657100	NA	2279200	2498600	1251900	4
424	O54988	ATLEQPETDEVEQVSES(0.007)NS(0.993)IEELER	NA	NA	4158400	NA	NA	1	NA	3457900	NA	6949900	2	NA	NA	3890600	3413900	5317200	3	NA	NA	4691900	4477100	2	NA	NA	NA	NA	0	NA	NA	NA	NA	0	NA	NA	8057600	NA	NA	1	NA	NA	3735100	NA	NA	1
445	O55106	FLESAAADVS(1)DEDEDEDTDGR	2763700	NA	NA	NA	NA	1	2561700	1786200	3518400	1689400	4	1016500	6043000	2050300	2235300	2642100	5	1865700	2481700	2258700	2916600	4	2982800	NA	NA	2486700	2	4324400	1823600	NA	NA	2	2271100	NA	3947100	3426800	1432800	4	NA	1833000	2292800	1921700	1646500	4
448	O55131	STLINSLFLTDLYS(1)PEYPGPSHR	NA	NA	2219800	NA	NA	1	NA	981670	2932300	NA	2	9173300	3490000	NA	11137000	5857800	4	NA	771520	NA	3719200	2	NA	NA	10035000	340550	2	8839500	1048000	26134000	409800	4	1197900	NA	1844200	5389300	NA	3	NA	409610	2384600	NA	2394900	3
463	O70251	DDDDIDLFGS(1)DDEEESEEAK	2393000	NA	NA	NA	NA	1	2080000	1457900	4596600	NA	3	1113000	3331000	2057800	NA	2399100	4	864500	2373700	NA	2452400	3	1562400	NA	2768900	2637000	3	2528500	1459600	NA	NA	2	3270400	NA	3605900	2769500	NA	3	NA	NA	2100300	NA	NA	1
474	O70318	RLS(1)MYGVDLHHAK	NA	NA	NA	NA	NA	0	1146400	612980	NA	NA	2	280980	NA	839780	NA	2364700	3	NA	1788900	NA	1213000	2	NA	NA	NA	NA	0	NA	NA	NA	NA	0	NA	NA	NA	1047400	NA	1	NA	NA	1063200	NA	NA	1
478	O70480	RNLLEDDS(1)DEEEDFFLR	NA	NA	187420	NA	NA	1	NA	218710	2385600	NA	2	1429500	NA	NA	3211400	1499500	3	NA	NA	NA	2233300	1	NA	NA	11261000	693300	2	2461200	774140	8056800	NA	3	1094600	NA	2298300	5090300	203220	4	NA	347180	3031300	NA	1674700	3
497	O88448	DSLDDLFPNEDEQS(1)PAPS(1)PGGGDVAAQHGGYEIPAR	NA	NA	3450100	NA	NA	1	NA	2925200	5810100	2222700	3	NA	5227800	1518400	NA	2115400	3	NA	NA	3080500	4927700	2	NA	NA	6810900	2800500	2	9275100	4747600	NA	1178700	3	3031500	NA	5913200	3149800	NA	3	NA	3558600	3909100	NA	NA	2
518	O88643	DVAT(0.051)S(0.949)PIS(1)PTENNTTPPDALTR	NA	NA	NA	NA	NA	0	NA	NA	NA	NA	0	NA	5120800	1322500	NA	1195200	3	NA	NA	NA	1990800	1	1691200	NA	3463800	1022700	3	NA	NA	NA	NA	0	1477100	NA	NA	2794800	NA	2	NA	NA	NA	NA	582690	1
519	O88643	DVAT(0.051)S(0.949)PIS(1)PTENNTTPPDALTR	NA	NA	NA	NA	9710300	1	NA	NA	10109000	6809800	2	NA	5120800	1322500	NA	1195200	3	11244000	2294500	17002000	13170000	4	2951200	10316000	3463800	1022700	4	NA	12327000	NA	NA	1	13518000	836890	NA	14587000	7664400	4	11371000	NA	13731000	934800	8327500	4
526	O88703	TAAPSPDRRDS(0.868)AS(0.131)PGAAS(0.001)GLDPLDSAR	NA	NA	NA	NA	NA	0	NA	NA	NA	4169500	1	4366600	NA	6060600	5911800	NA	3	5188800	NA	NA	NA	1	NA	4991000	NA	4839300	2	NA	NA	NA	4394400	1	NA	NA	NA	4941900	NA	1	NA	NA	6818000	NA	NA	1
568	O88737	RT(0.012)LPS(0.988)PPPEEAHLPLAGQVPSQLYAASLLQR	NA	NA	3787400	NA	NA	1	NA	897790	2177700	NA	2	979300	2870500	NA	3763000	4044400	4	NA	2216400	NA	4478800	2	NA	NA	10050000	NA	1	6095400	NA	4515400	498220	3	1135300	NA	4578600	3346200	NA	3	NA	1555400	4191800	NA	1117400	3
572	O88737	SHGPLLPTIEDS(0.015)S(0.985)EEEELREEEELLR	NA	NA	NA	NA	NA	0	NA	NA	NA	NA	0	2991800	NA	NA	4028400	2080900	3	NA	NA	NA	4432300	1	NA	NA	10537000	NA	1	2040700	NA	2923600	NA	2	NA	NA	NA	NA	NA	0	NA	NA	NA	NA	2052100	1
602	O88852	S(0.5)S(0.5)PERDEGTPVPDSR	1590400	NA	NA	NA	NA	1	NA	2224300	1613400	1168400	3	1497800	NA	1946000	NA	1256900	3	1930000	NA	1985100	1423200	3	1308500	NA	NA	1421400	2	1886500	1252500	NA	NA	2	1869200	NA	1956100	NA	NA	2	NA	NA	NA	NA	NA	0
603	O88852	S(0.019)S(0.979)PERDEGT(0.002)PVPDSR	1590400	NA	NA	NA	NA	1	NA	2224300	1613400	1168400	3	1497800	NA	1946000	1462600	1256900	4	1930000	NA	1985100	1423200	3	1308500	NA	NA	1421400	2	1886500	1252500	NA	NA	2	1869200	NA	1956100	NA	NA	2	NA	NA	NA	NA	NA	0
642	O89032	RNES(0.997)LT(0.002)ATDSLR	NA	NA	NA	NA	NA	0	NA	NA	NA	NA	0	610170	NA	2174600	1523100	1180200	4	1234200	NA	1635200	2103300	3	1556300	NA	3337600	921410	3	NA	NA	705000	NA	1	970030	2095000	716570	NA	NA	3	763040	2119600	2049800	NA	792020	4
682	P08551	ES(1)EEEEKKEESAGEEQVAK	NA	NA	NA	NA	NA	0	NA	NA	4290100	1523600	2	NA	2195500	NA	1528400	2389400	3	NA	NA	NA	2221800	1	NA	NA	NA	NA	0	NA	NA	2722000	NA	1	NA	3891600	3387100	1604900	NA	3	NA	NA	1666700	NA	NA	1
707	P09411	Y(0.182)S(0.818)LEPVAAELK	NA	NA	NA	635670	NA	1	NA	913880	1694500	940220	3	734590	NA	1173500	1439900	1251800	4	755270	NA	1390800	NA	2	NA	754650	NA	738840	2	1758100	1200600	NA	NA	2	945440	789180	1796700	801320	610860	5	620020	659210	1151900	924870	1051100	5
724	P10637	ESPPQPPADDGAEEPGS(0.952)ET(0.036)S(0.012)DAK	NA	NA	NA	NA	NA	0	NA	1650800	NA	1138700	2	593220	3129100	2604700	1335200	1263000	5	2032900	NA	NA	1041600	2	928160	NA	NA	NA	1	NA	NA	NA	NA	0	NA	1622300	1938400	1492000	NA	3	1214000	NA	1070500	NA	NA	2
743	P10637	VAVVRT(0.987)PPKS(0.013)PS(0.007)AS(0.993)K	36986000	NA	NA	NA	NA	1	NA	NA	NA	NA	0	34098000	55674000	NA	58107000	NA	3	NA	NA	NA	NA	0	NA	NA	117220000	NA	1	NA	NA	NA	31903000	1	NA	NA	NA	NA	59450000	1	40048000	NA	NA	72755000	NA	2
756	P11798	FYFENLWS(1)R	NA	NA	NA	NA	NA	0	NA	NA	NA	NA	0	732410	NA	NA	672610	1265600	3	NA	NA	NA	1192500	1	NA	NA	2760600	NA	1	686050	NA	858020	NA	2	144380	NA	485490	564190	NA	3	NA	NA	297760	NA	NA	1
812	P14873	S(0.063)PS(0.936)LSPS(0.702)PPS(0.297)PIEK	NA	1341300	NA	NA	NA	1	NA	1204000	1216400	NA	2	NA	3160300	1028700	1676900	945770	4	977920	NA	NA	NA	1	1272700	NA	NA	NA	1	NA	NA	NA	893670	1	NA	NA	NA	NA	NA	0	NA	NA	2093000	NA	NA	1
817	P14873	DYNASASTIS(0.023)PPS(0.9)S(0.078)MEEDK	NA	NA	1922400	NA	NA	1	NA	NA	NA	NA	0	3542600	NA	1971000	NA	1531800	3	NA	NA	NA	NA	0	5393200	6149300	NA	NA	2	NA	NA	NA	NA	0	NA	NA	NA	8654700	1459500	2	NA	NA	NA	NA	1554200	1
868	P14873	S(0.143)S(0.853)HLPT(0.004)EVTEK	NA	NA	NA	NA	NA	0	593300	NA	NA	NA	1	1132600	NA	NA	865620	553820	3	1042800	NA	NA	1198600	2	NA	395110	1228100	747600	3	1167800	NA	NA	896970	2	1310300	1406400	812220	1129100	1284700	5	1364400	762600	925480	692740	907830	5
872	P14873	T(0.064)ELS(0.86)PS(0.076)FINPNPLEWFAGEEPTEESEK	222000	NA	NA	NA	NA	1	NA	351890	1656200	NA	2	5175600	NA	NA	4635100	2610900	3	NA	NA	NA	NA	0	448920	NA	7592900	2307900	3	3581700	NA	3750300	NA	2	NA	NA	3664400	5486300	NA	2	NA	233490	NA	NA	2127200	2
881	P14873	VLS(1)PLRS(1)PPLLGSESPYEDFLSADSK	503090	NA	NA	NA	NA	1	NA	982120	1913500	NA	2	12839000	1954200	NA	30157000	7106200	4	2918700	1740600	634720	11091000	4	1156700	NA	78263000	440860	3	29740000	681120	12982000	384960	4	8167800	NA	4454400	23850000	1014000	4	601310	1231000	11424000	NA	15732000	4
999	P20357	AS(0.063)QPS(0.895)PPAQEAGY(0.017)S(0.018)T(0.006)LAQSY(0.001)T(0.001)PDHPS(0.05)ELPEEPS(0.474)S(0.475)PQER	NA	NA	NA	NA	NA	0	11962000	NA	18681000	NA	2	4628800	NA	24662000	24717000	27383000	4	8684500	29449000	NA	24377000	3	NA	NA	NA	NA	0	28008000	15286000	NA	7674200	3	11851000	NA	18108000	38194000	NA	3	7839500	NA	28905000	NA	NA	2
1003	P20357	KDEWGLAAPIS(1)PGPLTPMR	2436600	NA	NA	NA	NA	1	NA	NA	NA	345560	1	5932700	NA	1290500	1536700	3459800	4	NA	NA	NA	7782200	1	20063000	NA	32684000	848220	3	7494100	352450	NA	NA	2	988720	151440	3120500	4813700	2716500	5	NA	1477800	2278000	2083600	1582500	4
1008	P20357	DQPAALPLAAEET(0.004)ANLPPS(0.974)PPPS(0.957)PAS(0.029)EQT(0.016)AT(0.014)VEEDLLT(0.002)AS(0.002)K	NA	NA	NA	NA	NA	0	NA	NA	71729000	NA	1	2371900	18430000	1904600	43093000	7517600	5	902570	26087000	NA	3184100	3	335990	NA	22434000	1798700	3	5635800	2946100	55946000	15710000	4	18136000	NA	87578000	33977000	464700	4	NA	NA	6596300	NA	1619900	2
1040	P20357	LSVEIPCPPPVSEADLS(0.933)T(0.067)DEK	1022300	NA	NA	NA	NA	1	1209000	NA	NA	NA	1	NA	3208100	1245600	NA	1546600	3	NA	NA	1720200	2570100	2	1093900	NA	5744300	NA	2	4031000	NA	2579200	NA	2	NA	NA	NA	2479700	807990	2	NA	2499700	NA	1094500	NA	2
1041	P20357	RS(0.008)S(0.991)LPRPSSILPPR	NA	NA	956530	NA	NA	1	NA	1100700	NA	NA	1	1062700	NA	1861100	3018800	1764600	4	629020	NA	1658600	2642200	3	2494200	NA	4891200	NA	2	2670900	1385800	NA	NA	2	1720200	1671800	1485100	1725100	NA	4	1041000	2324700	3614700	2853600	1931600	5
1065	P20917	NVT(0.011)ES(0.215)S(0.763)S(0.011)FS(0.001)GGDNPHVLYSPEFR	NA	NA	NA	NA	NA	0	NA	NA	NA	NA	0	6361300	NA	3539100	NA	12388000	3	NA	NA	NA	NA	0	NA	NA	15976000	NA	1	NA	NA	NA	NA	0	NA	NA	NA	NA	NA	0	NA	NA	NA	NA	NA	0
1074	P22892	NLIMS(0.001)GY(0.096)S(0.904)PEHDVSGISDPFLQVR	NA	NA	NA	NA	NA	0	NA	1037900	NA	NA	1	989990	NA	NA	1050700	1911300	3	NA	822070	NA	NA	1	NA	NA	3241000	NA	1	2605700	2237400	2584600	NA	3	654580	NA	1305300	NA	NA	2	NA	551040	1594200	NA	1158400	3
1086	P23242	MGQAGS(0.985)T(0.05)IS(0.163)NS(0.801)HAQPFDFPDDSQNAK	NA	NA	NA	NA	NA	0	1418500	NA	NA	NA	1	NA	8414800	4611900	9216000	4790300	4	NA	4658600	NA	NA	1	NA	NA	NA	NA	0	4030200	NA	NA	1149700	2	3539800	2159300	NA	3419200	1947700	4	1264000	NA	4337000	NA	NA	2
1088	P23242	MGQAGS(0.694)T(0.198)IS(0.184)NS(0.918)HAQPFDFPDDS(0.007)QNAK	2722600	NA	NA	NA	NA	1	8936300	NA	NA	NA	1	780020	8414800	4611900	NA	NA	3	2151200	22665000	3503800	NA	3	NA	NA	NA	NA	0	NA	NA	NA	NA	0	3539800	2159300	3634200	3419200	1947700	5	NA	3308600	NA	3428000	NA	2
1089	P23242	VAAGHELQPLAIVDQRPS(0.896)S(0.896)RAS(0.14)S(0.068)R	742330	NA	NA	NA	NA	1	NA	NA	NA	NA	0	1118100	NA	1860400	NA	2707900	3	NA	3656000	1910200	2720400	3	3311900	NA	6033500	NA	2	4092300	NA	NA	NA	1	3152900	NA	2288900	3391200	2527300	4	NA	862660	6194700	3369000	2142300	4
1091	P23242	VAAGHELQPLAIVDQRPS(0.528)S(0.528)RAS(0.736)S(0.207)R	742330	NA	NA	NA	NA	1	NA	NA	NA	NA	0	1118100	NA	1860400	NA	2034800	3	NA	3656000	1910200	NA	2	2287800	NA	6033500	NA	2	4092300	NA	NA	NA	1	3152900	NA	2288900	3391200	NA	3	NA	NA	6194700	3369000	2142300	3
1137	P28028	RDS(0.136)S(0.864)DDWEIPDGQITVGQR	4768200	NA	NA	NA	NA	1	4465800	2470900	8394700	4618000	4	5045600	NA	5471100	6801100	13857000	4	NA	3778800	2473800	8958000	3	3545900	NA	14706000	8169600	3	11401000	9016900	7739200	4052300	4	2513400	303710	14693000	9455000	3709600	5	NA	3634800	7262800	3307400	4801700	4
1198	P35436	GS(1)LIVDMVSDK	NA	NA	NA	NA	NA	0	885940	NA	NA	NA	1	1156000	NA	503860	NA	1132800	3	535740	NA	NA	1284800	2	1307600	NA	NA	770530	2	1331100	NA	NA	1081400	2	NA	510810	934150	1393600	832480	4	NA	NA	1632600	825470	1312100	3
1227	P39447	AVPVS(0.222)PS(0.778)AVEEDEDEDGHTVVATAR	NA	NA	NA	NA	1538600	1	NA	NA	2817400	1722400	2	NA	NA	1970900	3655400	1944200	3	NA	NA	NA	3391400	1	3238700	925340	NA	2500400	3	2863800	NA	NA	NA	1	3382000	NA	2840300	NA	2288400	3	NA	2194300	3697400	NA	NA	2
1229	P39447	S(1)REDLSAQPVQTK	NA	NA	NA	2559300	NA	1	3097100	1344000	2461600	NA	3	1158900	459510	3345700	NA	2460600	4	3510400	NA	NA	NA	1	2783100	3371300	2465000	2892000	4	3505700	NA	NA	2400500	2	NA	4457200	4879600	2427500	NA	3	2174700	2617100	4713000	2908600	1549200	5
1302	P47955	KEES(1)EESEDDMGFGLFD	763600	NA	NA	NA	NA	1	1066700	6398000	19065000	NA	3	5737100	8590600	456440	6268500	11258000	5	455490	510450	1583500	13327000	4	2100300	NA	11784000	8359400	3	12794000	6537000	653360	NA	3	10752000	134240	650500	18608000	1709300	5	59683	NA	13475000	701140	8291700	4
1306	P48320	AS(0.912)PGS(0.084)GFWS(0.003)FGSEDGSADPENPGTAR	532030	NA	NA	NA	NA	1	448650	NA	852460	366230	3	1177400	NA	566400	NA	1161100	3	NA	NA	NA	NA	0	936290	NA	NA	NA	1	869160	NA	NA	NA	1	NA	221640	NA	1224900	858200	3	NA	550480	NA	354910	NA	2
1308	P48437	DRAS(1)PESLDLTR	1420100	NA	NA	NA	NA	1	993610	NA	NA	574490	2	791550	NA	963620	1262300	NA	3	1053000	1305700	1125300	1016900	4	695940	NA	NA	935430	2	1203400	NA	653210	836670	3	984470	NA	1220500	NA	886410	3	NA	NA	NA	NA	NA	0
1334	P51830	AIEKDS(1)CEDIGVEEASELSK	1510600	NA	NA	NA	NA	1	NA	NA	1143100	NA	1	NA	NA	2191500	1597700	2793500	3	1672400	4025900	2615600	3988400	4	NA	NA	4189700	2364600	2	3176100	1364200	NA	NA	2	1356300	1923600	NA	2054600	NA	3	1215400	2272500	NA	2044800	NA	3
1340	P51830	GQGT(0.001)AS(0.999)PGS(0.192)VS(0.808)DLAQTVK	NA	NA	NA	NA	1648000	1	NA	1801700	NA	NA	1	NA	3107200	NA	2701500	3089200	3	NA	5853500	NA	3870200	2	NA	NA	NA	NA	0	NA	1989600	NA	NA	1	NA	NA	NA	NA	NA	0	597500	NA	3469900	NA	1148800	3
1368	P53995	SFDFEGS(0.023)LS(0.977)PVIAPK	NA	NA	NA	NA	NA	0	NA	2167400	NA	NA	1	1631100	1451700	NA	2647700	1700700	4	NA	NA	NA	2752300	1	NA	NA	NA	NA	0	NA	1828200	NA	NA	1	NA	NA	2004500	NA	NA	1	NA	NA	2142100	NA	NA	1
1396	P55821	RAS(1)GQAFELILKPPS(0.98)PIS(0.02)EAPR	NA	NA	2365700	NA	NA	1	973150	1489700	758100	984170	4	1628200	NA	NA	2759600	1752300	3	NA	1447800	NA	2903500	2	922010	NA	5924400	1470700	3	4254800	1509000	2888800	NA	3	1871200	NA	1351100	3012800	NA	3	NA	1402300	2333400	NA	NA	2
1397	P55821	RASGQAFELILKPPS(0.089)PIS(0.911)EAPR	NA	NA	NA	NA	NA	0	NA	838950	980000	NA	2	2340100	1216500	NA	NA	3187000	3	NA	NA	NA	NA	0	569580	NA	9908800	NA	2	NA	3460800	NA	NA	1	1921300	NA	5037600	2287800	NA	3	NA	1032300	1619100	NA	NA	2
1445	P58871	VSGAGLS(0.991)PS(0.009)R	NA	NA	NA	NA	NA	0	NA	NA	918300	712540	2	NA	NA	2229300	2400900	1188400	3	NA	1804900	NA	NA	1	5695400	NA	5360100	NA	2	4856900	NA	NA	NA	1	NA	3873700	NA	NA	3091500	2	NA	NA	NA	2464100	2142800	2
1465	P59672	S(0.004)PS(0.996)FASEWDEIEK	656210	NA	NA	NA	NA	1	NA	211030	612200	NA	2	504520	NA	561880	740450	968090	4	NA	NA	NA	619350	1	NA	NA	NA	692700	1	913170	NA	NA	512090	2	288830	NA	1121000	NA	NA	2	NA	NA	NA	383270	NA	1
1475	P59808	RVS(1)QDLDVEKPDASPTSLQLR	NA	NA	1206600	NA	NA	1	NA	NA	NA	NA	0	NA	NA	1412800	1877700	3145800	3	NA	NA	NA	3176200	1	1423400	NA	6221300	1358000	3	5348900	999070	2121200	NA	3	NA	1103900	2180200	3005700	NA	3	NA	2410800	1908800	1824400	NA	3
1487	P60840	S(1)QKQEEENPAEETGEEK	NA	NA	985220	NA	NA	1	NA	NA	NA	745470	1	NA	3765300	1620200	NA	1789500	3	1603200	1686200	2215100	1792100	4	2732100	NA	2959000	NA	2	NA	1054700	NA	NA	1	NA	2042700	1109500	NA	NA	2	1241600	1398500	NA	NA	NA	2
1490	P60904	APEGEETEFYVS(1)PEDLEAQLQSDER	NA	NA	NA	NA	NA	0	NA	1218700	4376800	1028200	3	2560100	5362800	NA	3209500	4867300	4	NA	NA	NA	3645600	1	NA	NA	7906100	1602200	2	3643800	1684200	4286700	NA	3	1395700	NA	5006500	3309100	NA	3	NA	1055000	2739300	NA	2095700	3
1495	P60904	S(0.001)LS(0.003)TS(0.003)GES(0.993)LYHVLGLDK	NA	NA	NA	NA	NA	0	NA	91081	2681500	NA	2	510670	2508700	NA	13229000	5562700	4	374600	NA	105630	8713200	3	NA	NA	19975000	1599100	2	1487900	240370	2404300	NA	3	690900	NA	1748300	3310200	NA	3	NA	NA	2258600	NA	NA	1
1554	P63250	ERHNS(1)VECLDGLDDISTK	NA	NA	NA	NA	NA	0	NA	NA	NA	NA	0	NA	NA	2787200	3130500	3131200	3	NA	2089500	3108900	4761600	3	2546000	NA	10137000	1893200	3	6009400	612980	NA	1878100	3	2018600	4494600	2262600	3253100	2183100	5	2140700	4752400	2491200	2779100	871170	5
1604	P70377	VAMYKEPS(1)LHDLTEFSR	NA	NA	2287500	NA	NA	1	1982600	1668000	NA	NA	2	2181100	NA	616020	NA	2706500	3	NA	2468600	NA	NA	1	NA	NA	NA	NA	0	NA	3238400	3618900	857230	3	NA	NA	2573300	3873200	NA	2	NA	NA	2848800	NA	NA	1
1611	P70399	ASQEPFS(1)PAEDVMETDLLEGLAANQDRPSK	NA	NA	1578400	NA	NA	1	NA	694570	2068000	751940	3	1315600	1830900	NA	NA	1167000	3	NA	582080	NA	2004800	2	NA	NA	3358700	899110	2	2147400	2820200	5298800	NA	3	1089600	NA	3187700	1836100	NA	3	NA	1258000	2420400	NA	958310	3
1619	P70399	SEDRPS(0.035)S(0.965)PQVSVAAVETK	NA	NA	NA	NA	4869400	1	NA	4790200	NA	NA	1	NA	3048900	2846800	4550600	NA	3	5246700	NA	NA	NA	1	4598600	NA	7887300	3350600	3	7511800	NA	5037300	NA	2	5067600	4366200	6520700	NA	1933600	4	4224800	4571500	NA	NA	NA	2
1630	P70408	KKEPLILS(1)K	NA	NA	NA	NA	2615400	1	4920100	NA	NA	NA	1	NA	NA	3786800	3469600	2988700	3	NA	4572800	3714100	3480900	3	NA	NA	4631900	NA	1	NA	3635100	NA	2452300	2	NA	NA	3172000	NA	NA	1	NA	NA	3509800	617010	NA	2
1634	P70429	KEDESQTEDPS(0.001)T(0.014)S(0.969)PS(0.014)PGT(0.001)R	NA	NA	NA	NA	282470	1	798440	571850	699490	205780	4	619950	864180	900070	928660	NA	4	944700	1983600	NA	428040	3	640400	NA	926430	824850	3	NA	964200	521470	508790	3	743110	747190	NA	923080	544230	4	NA	690250	NA	NA	504490	2
1672	P80560	KSEQPEEVLS(0.917)S(0.083)EEETAGVEHVR	NA	NA	NA	NA	NA	0	NA	NA	NA	NA	0	3528300	4168300	NA	NA	9724600	3	NA	NA	NA	11772000	1	NA	NA	NA	NA	0	10932000	NA	NA	NA	1	NA	NA	NA	NA	NA	0	7175300	NA	9581500	NA	NA	2
1700	P97393	GGIDNPAIT(0.264)S(0.736)DQEVDDKK	NA	NA	NA	3192700	NA	1	2349900	NA	NA	NA	1	NA	NA	6866400	1985800	2482200	3	NA	3978900	5202300	4413700	3	NA	2284800	4874100	2533800	3	NA	NA	2019100	2682800	2	NA	4473900	NA	3106000	2502000	3	NA	2836200	NA	2713800	NA	2
1703	P97412	S(0.944)RS(0.056)LPAFPTYLPLIR	NA	NA	755930	NA	NA	1	NA	297220	NA	NA	1	815950	NA	NA	1132000	811610	3	NA	NA	NA	896650	1	NA	NA	1232800	NA	1	1140300	553550	1950400	NA	3	NA	NA	700190	NA	NA	1	NA	NA	615440	NA	369080	2
1717	P97441	SLFTEPS(1)EPLPEEPK	NA	NA	NA	NA	NA	0	1705500	NA	NA	568490	2	2202200	2033900	2289300	2328000	1846900	5	1354800	2977400	2543800	3408800	4	3712600	427890	NA	NA	2	1729700	NA	NA	NA	1	2442800	3702300	NA	NA	NA	2	NA	2772400	3498600	NA	2072400	3
1737	P97772	SAFTT(0.064)S(0.935)DVVR	NA	NA	NA	NA	NA	0	NA	1047800	NA	NA	1	796920	NA	NA	1777400	912700	3	1339900	NA	1089500	2451500	3	2645400	NA	4435100	NA	2	2985700	876990	1255400	1043000	4	1202300	2275100	1245600	NA	NA	3	NA	3140500	2028000	NA	NA	2
1740	P97793	GPGS(1)RNKPT(1)S(1)LWNPT(0.417)Y(0.215)GS(0.344)WFT(0.025)EK	533280	NA	NA	NA	NA	1	NA	NA	NA	NA	0	NA	NA	7249600	5017300	4931600	3	NA	NA	6980400	NA	1	NA	NA	7705600	NA	1	NA	NA	NA	NA	0	NA	NA	NA	NA	NA	0	NA	6660700	9505500	NA	4090500	3
1741	P97793	GPGS(1)RNKPT(1)S(1)LWNPT(0.417)Y(0.215)GS(0.344)WFT(0.025)EK	533280	NA	NA	NA	NA	1	NA	NA	NA	NA	0	NA	NA	7249600	5017300	4931600	3	NA	NA	6980400	NA	1	NA	NA	7705600	NA	1	NA	NA	NA	NA	0	NA	NA	NA	NA	NA	0	NA	6660700	9505500	NA	4090500	3
1768	P99027	KEESEES(1)DDDMGFGLFD	NA	NA	NA	NA	NA	0	180530	344560	14231000	836030	4	1105400	9799300	NA	3420300	7852400	4	NA	NA	NA	8965700	1	594070	NA	NA	2375900	2	8678800	NA	NA	NA	1	4902200	NA	15511000	12838000	NA	3	NA	NA	13295000	NA	3088500	2
1788	Q01097	RES(0.097)S(0.903)VY(0.001)DISEHR	NA	NA	633470	NA	NA	1	NA	NA	NA	NA	0	2054200	NA	2460700	1278400	1256900	4	1913300	NA	NA	1675000	2	NA	NA	NA	1624000	1	NA	NA	NA	NA	0	781580	3221500	946700	NA	NA	3	NA	NA	1662900	NA	NA	1
1866	Q07113	LVSFHDDS(1)DEDLLHI	NA	NA	NA	NA	NA	0	NA	791210	491340	NA	2	1424000	NA	NA	2239200	1004000	3	NA	NA	NA	2153000	1	NA	NA	3438000	689470	2	2355700	877850	2841600	NA	3	774450	NA	2147100	2286000	NA	3	NA	NA	3451100	NA	1207000	2
1867	Q07231	MT(0.246)KVVGMAT(0.755)VLGPRPPQES(0.945)MGPS(0.054)PIK	NA	NA	1639500	NA	NA	1	NA	2090300	2590200	NA	2	NA	NA	2017700	6781100	4406900	3	1600900	NA	3482300	8477100	3	NA	NA	NA	NA	0	10717000	1635700	NA	NA	2	NA	NA	3110600	6942500	NA	2	265230	5668500	NA	NA	2556100	3
1907	Q0VBF8	GAS(0.197)S(0.703)S(0.097)S(0.003)GVVVQVR	NA	NA	NA	847900	NA	1	NA	1522600	NA	1246000	2	996020	NA	1717300	1644100	1139800	4	1520300	NA	NA	1565300	2	NA	NA	NA	1629300	1	NA	NA	NA	NA	0	NA	NA	NA	NA	NA	0	959600	NA	2160900	1161600	NA	3
1983	Q3THK3	IHDLEDDLEMSSDAS(0.004)DAS(0.995)GEEGS(0.001)R	NA	NA	2232200	NA	NA	1	3010100	2995300	2929000	2817900	4	2671700	NA	2400700	NA	2277800	3	2079300	NA	3813200	NA	2	3451100	NA	3091500	NA	2	4910500	4173800	4547300	1926400	4	3399500	NA	NA	3259100	NA	2	NA	3073700	NA	1632800	2065500	3
2000	Q3TRR0	ESPGGCT(0.127)S(0.869)PGS(0.005)QEK	NA	NA	NA	183580	NA	1	274030	NA	NA	NA	1	NA	1318200	235880	NA	35947	3	NA	390540	NA	NA	1	196160	335600	NA	190340	3	489020	NA	NA	NA	1	561340	646530	NA	NA	NA	2	NA	NA	NA	NA	NA	0
2002	Q3TRR0	RS(0.007)T(0.046)S(0.804)S(0.139)GET(0.003)SSGLDADGHFK	NA	NA	730930	NA	NA	1	NA	923270	NA	786420	2	1434800	NA	NA	3094600	1624900	3	1399600	NA	NA	NA	1	NA	NA	NA	NA	0	NA	NA	NA	NA	0	NA	NA	NA	NA	NA	0	NA	NA	3390100	NA	2526900	2
2011	Q3TXX4	RQEGAETLELS(0.999)ADGRPVTTHTR	NA	NA	NA	1983800	NA	1	NA	2330100	NA	2499900	2	1085100	NA	2661200	3186400	NA	3	1120500	5085700	4129700	3553100	4	1677200	NA	5130000	1838100	3	6715900	4063900	6316500	NA	3	NA	NA	5071700	3524600	2201000	3	NA	3394000	3502000	NA	NA	2
2073	Q3UH99	ILSDEQLLS(0.993)T(0.007)ER	NA	NA	NA	NA	NA	0	NA	NA	NA	NA	0	424790	NA	1541300	2123200	1436900	4	712460	NA	NA	2630400	2	2122100	470780	NA	NA	2	935210	NA	NA	NA	1	890590	4433700	1910800	2503600	2046700	5	850810	1250400	1514100	2463200	1349800	5
2081	Q3UHD1	GPPPT(0.001)FNS(0.999)LPANVS(0.001)K	NA	NA	NA	NA	NA	0	NA	NA	NA	NA	0	NA	1237600	910920	NA	873540	3	NA	NA	1261300	NA	1	NA	NA	NA	NA	0	1522600	NA	NA	NA	1	NA	919500	NA	NA	NA	1	509160	805480	NA	NA	NA	2
2087	Q3UHD9	ELLGAELRT(0.021)S(0.979)PK	NA	NA	NA	NA	NA	0	NA	NA	NA	NA	0	NA	NA	5574300	3538200	6331400	3	NA	699550	5964500	3138000	3	NA	NA	1177600	NA	1	5982800	NA	NA	NA	1	NA	NA	NA	713550	NA	1	NA	NA	NA	NA	NA	0
2102	Q3UHF7	S(0.999)FDY(0.001)GNLSHAPVAGTSPSTLSPSR	NA	NA	NA	1547300	NA	1	3205200	1779500	1376300	NA	3	1990800	NA	1091400	4964600	1537000	4	1186400	3503000	2103300	4047500	4	2019800	NA	NA	1871300	2	5344900	NA	NA	1662500	2	1570700	1971900	2627200	NA	1672000	4	1654800	2588200	3249200	3244400	NA	4
2242	Q3V0I2	ALELEPLELEGS(0.003)LAGS(0.997)PPGLAPPPPPHR	NA	NA	1806900	NA	NA	1	NA	2473800	NA	1191600	2	3193900	NA	NA	6791700	2719900	3	NA	NA	NA	5732000	1	NA	NA	4720700	1180400	2	4735300	NA	5851900	NA	2	1157900	NA	5274100	3068700	NA	3	NA	NA	4830700	NA	3444700	2
2260	Q4ACU6	S(1)MTAELEELASIR	NA	NA	NA	NA	NA	0	NA	NA	NA	NA	0	690350	NA	NA	742080	432970	3	NA	NA	NA	1052200	1	NA	NA	929300	NA	1	924380	304970	730080	NA	3	262590	NA	825310	796720	NA	3	NA	312990	820440	NA	NA	2
2261	Q4ACU6	SPTPVHS(0.999)PDADRPGPLFVDVQTR	NA	NA	828920	NA	NA	1	NA	NA	NA	946910	1	1605700	NA	NA	6610000	1508400	3	NA	NA	NA	4473900	1	6779500	NA	8807900	NA	2	7377200	1053300	NA	NA	2	2021800	NA	1646100	3070700	3296500	4	NA	4516200	3919200	3936200	3239500	4
2269	Q4KMM3	GTIEYTVES(1)R	2044400	NA	NA	NA	NA	1	2427900	NA	441620	NA	2	1563200	1460000	481530	2345400	NA	4	1808800	2671800	1657900	NA	3	1311200	NA	NA	NA	1	NA	NA	1270200	NA	1	NA	NA	NA	1977200	NA	1	NA	NA	NA	NA	NA	0
2273	Q4KMM3	STEES(0.005)LS(0.985)EDAFT(0.008)ES(0.003)ELS(0.998)PIREELLSSEPR	NA	NA	571920	NA	NA	1	NA	NA	NA	NA	0	3483500	NA	NA	7050600	705550	3	NA	NA	NA	1159500	1	NA	NA	3375100	NA	1	4015800	1320700	14732000	NA	3	NA	NA	1439900	5273300	NA	2	NA	NA	5240600	NA	4991500	2
2275	Q4KMM3	S(0.005)T(0.006)EES(0.131)LS(0.828)EDAFT(0.028)ES(0.001)ELS(1)PIREELLSSEPR	NA	NA	18280000	NA	NA	1	NA	27595000	22850000	9319500	3	43874000	14395000	NA	72626000	38359000	4	NA	NA	NA	46863000	1	NA	NA	92407000	9017100	2	2959300	39018000	80363000	NA	3	10632000	NA	35193000	5724400	NA	3	NA	10494000	35854000	NA	42942000	3
2276	Q4KMM3	VVS(0.984)S(0.016)T(0.079)S(0.921)EEEEAFTEK	NA	NA	NA	NA	NA	0	1324900	NA	1815800	NA	2	NA	5492600	NA	1964000	1279300	3	830030	2106500	1515800	1788700	4	1393500	NA	NA	2185700	2	4519900	NA	NA	NA	1	4153300	NA	2936500	1451500	NA	3	1158800	NA	2393600	879580	NA	3
2280	Q4KUS2	ES(0.006)Y(0.017)S(0.121)DS(0.788)MHS(0.018)Y(0.049)EEFSEPR	NA	NA	NA	NA	NA	0	NA	NA	1226100	692180	2	NA	NA	1832700	997370	1699300	3	NA	NA	2406500	2074700	2	NA	NA	1271200	NA	1	2610700	NA	NA	NA	1	NA	968510	3203700	1992400	1010900	4	NA	1095700	2367200	1243000	1046000	4
2336	Q569Z6	HGLTHEELKS(1)PR	NA	NA	1451400	NA	NA	1	NA	1747100	479740	NA	2	895920	NA	2094400	726560	691300	4	1787100	NA	NA	333010	2	1872500	1907900	555400	1943300	4	25624000	2057500	NA	NA	2	1957500	2056800	NA	NA	NA	2	1237300	1876900	NA	706490	664970	4
2392	Q5DU25	ALS(0.003)DS(0.996)Y(0.001)ELSTDLQDK	NA	NA	NA	NA	NA	0	NA	NA	NA	NA	0	NA	1858800	NA	1506000	1172900	3	NA	NA	NA	2376800	1	2556000	NA	NA	NA	1	2180600	NA	NA	NA	1	1425000	NA	NA	NA	NA	1	NA	NA	2068900	NA	1197300	2
2396	Q5DU25	MEAGSGPPGGPGS(0.85)ES(0.15)PNR	NA	NA	968150	NA	NA	1	NA	NA	1486900	1115200	2	NA	1554000	2187500	NA	1031200	3	NA	NA	NA	1101800	1	NA	NA	NA	NA	0	NA	1122300	NA	NA	1	NA	NA	2184500	NA	NA	1	NA	NA	NA	NA	NA	0
2429	Q5HZI2	HGSLSADDSTPDT(0.004)S(0.996)PGVR	NA	NA	NA	NA	NA	0	NA	643720	NA	NA	1	544480	NA	846910	2169300	NA	3	1016600	786930	NA	1660500	3	5081400	NA	NA	NA	1	NA	NA	NA	633830	1	NA	2950400	495820	1649300	1692600	4	682680	1243600	NA	1637100	677500	4
2494	Q5SWU9	SSMS(1)GLHLVK	NA	NA	562980	NA	NA	1	NA	1091600	987210	NA	2	904910	NA	1996300	1339800	2471700	4	1143600	NA	2492100	2825500	3	1536100	NA	4385200	1203200	3	5175400	984500	NA	NA	2	1510600	2201200	1461700	NA	NA	3	1197700	NA	2228900	NA	NA	2
2546	Q60610	S(1)LEGIFDDTVPDGK	580020	NA	NA	NA	NA	1	NA	NA	NA	NA	0	1040400	1063600	491360	NA	915550	4	239070	NA	694710	1656600	3	1675400	NA	3493400	NA	2	2764100	NA	NA	NA	1	1483400	288190	702030	2464700	1154500	5	199320	1421500	2208100	826040	1491000	5
2553	Q60673	AEDS(0.15)S(0.85)EGHEEEVLGGR	NA	NA	NA	NA	NA	0	NA	NA	NA	2500800	1	NA	1544600	4036800	NA	2013900	3	NA	NA	NA	NA	0	NA	NA	NA	NA	0	NA	NA	NA	NA	0	NA	NA	2717500	NA	NA	1	NA	NA	2925400	NA	2126700	2
2616	Q61074	LEEALS(0.978)T(0.022)EGAEDTGNSDK	NA	NA	4897800	NA	NA	1	3187400	3255500	NA	3201700	3	NA	NA	3516000	2589900	3814000	3	1953700	7668200	4023100	4997800	4	1417800	NA	4437900	2502600	3	NA	5451300	4890600	3482800	3	3204400	2601600	3483300	5151200	2184000	5	2048600	NA	3952800	3219800	NA	3
2620	Q61097	TDVLGVHEAEAEEPEAGKS(1)EAEDDEEDEVDDLPSSR	3980300	NA	NA	NA	NA	1	5216600	2377000	NA	2448400	3	NA	NA	8838200	6876500	5182700	3	3626000	6298600	4423900	10343000	4	13167000	NA	13962000	NA	2	7462400	3328300	NA	NA	2	5148600	7538500	4580700	8355600	5467000	5	NA	NA	6212600	6885900	NA	2
2650	Q61206	ELFS(1)PLHALNFGIGGDTTR	NA	NA	1365700	NA	NA	1	NA	NA	726090	NA	1	3673000	NA	NA	6041800	2297500	3	NA	465510	NA	1535000	2	NA	NA	7569000	387380	2	2316600	2373500	6607800	NA	3	389600	NA	NA	2199000	NA	2	NA	514270	1447800	NA	1104000	3
2662	Q61290	FGEAVVVGRPGS(0.095)GDGDS(0.903)DQS(0.001)R	NA	NA	NA	NA	6617000	1	5172200	4567600	NA	6950700	3	3919400	NA	9548200	7429600	NA	3	NA	8908600	7041200	9815100	3	NA	NA	10435000	NA	1	NA	6268500	NA	NA	1	6217500	NA	NA	NA	NA	1	3130100	NA	NA	6334200	5332900	3
2667	Q61290	GIS(0.074)QS(0.926)EPDLSCMTANMDK	NA	NA	NA	NA	NA	0	NA	NA	1393200	NA	1	NA	2171600	1518800	NA	2002000	3	NA	NA	NA	NA	0	NA	NA	NA	NA	0	NA	NA	NA	1425400	1	NA	NA	1533800	NA	NA	1	NA	NA	NA	NA	NA	0
2696	Q61410	KT(0.22)S(0.767)GLVS(0.013)LHSR	NA	NA	NA	NA	848500	1	1496400	716860	707370	357560	4	965710	NA	851520	889450	NA	3	674300	1681700	NA	1081800	3	NA	NA	1688800	667250	2	1336900	NA	NA	625110	2	756620	697060	996470	NA	NA	3	499010	NA	1130300	502460	612340	4
2721	Q61627	RINS(1)LMDEDIAHK	NA	NA	NA	927740	NA	1	1344800	527770	NA	NA	2	509870	NA	1180200	1164000	794850	4	596750	1244600	NA	1337800	3	1585600	NA	3587400	849110	3	2835700	NA	NA	836450	2	1152900	1646300	NA	NA	NA	2	NA	NA	NA	1086100	NA	1
2742	Q61703	S(0.009)LPEES(0.989)GEET(0.002)DTVDPVTLYSYK	NA	NA	NA	NA	1363500	1	NA	2277800	1922800	NA	2	1346000	1553600	1241700	NA	2979600	4	NA	NA	1347100	1905800	2	NA	NA	NA	1108100	1	1777200	NA	NA	NA	1	2184100	NA	NA	NA	NA	1	373010	NA	NA	NA	NA	1
2750	Q61879	GGPISFS(0.062)S(0.253)S(0.685)R	817620	NA	NA	NA	NA	1	NA	NA	NA	NA	0	1583900	NA	NA	1473900	833090	3	1383700	NA	NA	1572700	2	3404100	829680	3243500	1583600	4	1354700	1091200	NA	NA	2	957360	NA	493290	2256900	NA	3	616180	NA	1859600	1499500	1458100	4
2763	Q62093	VDNLT(0.002)Y(0.013)RT(0.023)S(0.962)PDTLR	NA	NA	NA	7466300	NA	1	13885000	14773000	18717000	12347000	4	10038000	4115900	9918200	9647000	10881000	5	9586700	14661000	9904100	12759000	4	7240200	NA	NA	NA	1	15578000	14197000	10753000	NA	3	NA	9735100	12342000	NA	6502200	3	10873000	10058000	NA	NA	8754400	3
2765	Q62108	GNS(1)GLGFSIAGGTDNPHIGDDPSIFITK	NA	NA	1609700	NA	NA	1	NA	1462300	NA	NA	1	2300300	NA	NA	5152500	2920100	3	NA	NA	NA	4302000	1	NA	NA	5376400	982240	2	3908800	1799900	3708300	NA	3	936810	NA	6749600	3904500	NA	3	NA	1087400	4795600	NA	2649900	3
2834	Q62417	RAGEQDPVPTPAELT(0.07)S(0.93)PGR	1374200	NA	NA	NA	NA	1	NA	1210800	NA	1086800	2	1406600	NA	1666800	2168400	NA	3	1987100	1927700	NA	2033500	3	1283800	867390	2762600	981640	4	2331600	1442200	NA	1734700	3	1013800	1518300	1164100	1010500	1215200	5	1324400	1994600	NA	1503500	965060	4
2873	Q640R3	DKDS(0.039)S(0.961)EPDENPATEPR	NA	NA	1635800	NA	NA	1	NA	NA	3443700	1274500	2	1333500	3482200	NA	1774100	1959000	4	3269200	4588400	2730800	1773400	4	NA	2220600	3639900	NA	2	3859400	3941300	NA	NA	2	2787500	NA	2668100	2076900	1811800	4	2165500	3217400	2523000	NA	1387100	4
2882	Q64213	TGDLGIPPNPEDRS(0.011)PS(0.983)PEPIY(0.464)NS(0.542)EGK	NA	NA	NA	NA	5577500	1	NA	NA	NA	3054000	1	1815500	8893000	NA	9169500	1950000	4	NA	8815800	4768400	7744000	3	6539600	NA	8507500	NA	2	NA	NA	8085600	3127600	2	7785200	2572600	2114600	NA	NA	3	3579100	3741800	8620500	5143800	NA	4
2883	Q64213	TGDLGIPPNPEDRS(0.084)PS(0.781)PEPIY(0.493)NS(0.642)EGK	NA	NA	2822800	NA	NA	1	NA	6229700	NA	3054000	2	1545700	8893000	NA	9169500	1950000	4	NA	8815800	4768400	7744000	3	NA	NA	7128900	NA	1	3182800	NA	2497700	NA	2	NA	2572600	NA	NA	NA	1	NA	3741800	3676100	5143800	NA	3
2887	Q64336	S(0.919)KLS(0.081)PVLDGVSELR	NA	NA	NA	NA	2212600	1	NA	3904300	NA	2997800	2	2155900	NA	1416200	4368700	NA	3	1063600	NA	3175200	3490900	3	1477600	NA	NA	2596900	2	NA	NA	NA	3143500	1	1961000	463640	3537900	NA	NA	3	282740	NA	NA	3067900	NA	2
2909	Q66T02	S(0.933)KS(0.066)EAS(0.001)LLQLLSGTPAAR	NA	NA	975250	NA	NA	1	550500	398200	427990	NA	3	221890	NA	142450	1840200	711910	4	NA	1611400	374890	788100	3	412590	NA	3001900	NA	2	1291600	466020	2361400	243660	4	639530	NA	909350	2020900	295120	4	NA	718820	1674500	NA	NA	2
2913	Q66T02	S(0.055)LS(0.945)ELCLISVAPGVR	NA	NA	NA	NA	185070	1	NA	1223000	NA	860370	2	253380	NA	NA	2927400	1573000	3	160680	2093900	552150	NA	3	608380	NA	6275400	NA	2	NA	916060	3822400	NA	2	1367100	239290	3222000	NA	427740	4	117050	1591800	2799900	452760	1066400	5
2919	Q68EF6	ADS(0.999)FS(0.001)EGDDLSQGHLAEPCFLR	NA	NA	NA	NA	NA	0	996590	1250100	NA	1815900	3	1689800	NA	NA	2573000	2459500	3	NA	3529400	1790500	3597700	3	2177000	NA	2798200	972460	3	4962900	1784100	1554500	1180500	4	NA	NA	4467100	3894000	722880	3	NA	2134000	5371000	1082500	1798300	4
2964	Q68FH0	LLGLNELDDLLGKES(0.998)PS(0.002)K	NA	NA	8758500	NA	NA	1	NA	NA	627660	NA	1	8089800	4110600	NA	12772000	NA	3	NA	NA	NA	5721100	1	NA	NA	18420000	NA	1	2812300	1664100	13804000	NA	3	854890	NA	NA	6267300	NA	2	NA	NA	1704800	NA	2488600	2
2965	Q68FH0	LLGLNELDDLLGKES(0.063)PS(0.937)K	NA	NA	NA	NA	NA	0	NA	NA	NA	NA	0	3832700	720220	NA	NA	1524800	3	NA	NA	NA	NA	0	NA	NA	NA	NA	0	NA	NA	7176100	NA	1	NA	NA	NA	1901600	NA	1	NA	NA	841560	NA	NA	1
2967	Q68FH0	S(0.922)AVS(0.078)PDLHITPIYEGR	NA	NA	NA	NA	NA	0	NA	7455100	8083700	NA	2	6443200	2472400	NA	NA	9268800	3	6532200	NA	8424000	NA	2	NA	1144800	NA	NA	1	15059000	NA	7863900	NA	2	NA	NA	NA	NA	6661200	1	NA	NA	11772000	NA	NA	1
3003	Q69ZH9	RS(0.007)S(0.993)YLLAITTER	NA	NA	1321100	NA	NA	1	NA	1017700	NA	NA	1	1211100	1149600	NA	3391600	2129600	4	NA	NA	658870	1863700	2	900460	NA	NA	NA	1	2804500	NA	NA	NA	1	1347300	NA	1188200	NA	987770	3	NA	1355500	NA	695340	1927300	3
3014	Q69ZI1	VS(0.962)PPAS(0.036)PT(0.002)LDVELGAGEAPLQGAVGPELPLGGSHGR	NA	NA	NA	NA	NA	0	NA	NA	NA	NA	0	1907200	NA	NA	1489400	1331100	3	NA	NA	NA	1382400	1	NA	NA	NA	NA	0	NA	2788300	3015800	NA	2	NA	NA	2076700	1433800	NA	2	NA	690850	NA	NA	NA	1
3050	Q6DFV7	EVLDS(0.074)LGS(0.736)S(0.19)LDK	NA	NA	NA	1766000	NA	1	NA	NA	NA	NA	0	1281300	1932400	2137800	1492000	1440400	5	978810	NA	1676200	NA	2	NA	NA	NA	NA	0	NA	NA	NA	NA	0	NA	2598800	NA	NA	NA	1	NA	2498900	NA	2201700	NA	2
3068	Q6GYP7	HFS(0.99)QS(0.009)EDTGNEVFGALHEEQPLPR	NA	NA	NA	NA	NA	0	NA	NA	NA	NA	0	1595200	NA	NA	2025900	1814900	3	NA	2873100	2047500	2844000	3	NA	NA	6797000	NA	1	4182600	1729700	NA	NA	2	1385000	NA	1998200	3074000	NA	3	NA	NA	NA	NA	NA	0
3098	Q6NXN1	S(0.813)KS(0.164)PPKVPIVIQDDS(0.021)LPT(0.002)GPPPQIR	NA	NA	3118600	NA	NA	1	3672400	3325900	NA	NA	2	1560400	NA	NA	3114500	2891400	3	NA	NA	2464200	NA	1	NA	NA	5442400	NA	1	4800100	NA	3504700	NA	2	NA	NA	2826900	NA	NA	1	NA	NA	2908800	1900600	1495000	3
3158	Q6P9Q6	DS(0.418)AAPS(0.562)PIPAS(0.013)DS(0.004)LS(0.004)ADPVVTPLPLPLKPGEPGLR	NA	NA	NA	NA	NA	0	1368700	NA	NA	NA	1	2097800	NA	NA	3631600	1689900	3	NA	NA	NA	NA	0	NA	NA	NA	NA	0	NA	NA	NA	NA	0	NA	NA	1903800	NA	NA	1	NA	NA	NA	NA	NA	0
3167	Q6P9S0	AGS(1)EECVFYTDEVASPLAPDLAK	638380	NA	NA	NA	NA	1	599520	NA	1963900	960250	3	NA	3869900	440910	NA	2559900	3	461170	2388800	NA	2628100	3	1167600	NA	4951500	1379600	3	6428700	1668800	NA	1184500	3	967750	315860	3306800	NA	NA	3	NA	2025000	NA	NA	NA	1
3170	Q6PAJ1	ASAPRPPPAPADGADPAPVEES(0.655)EARPDGEGS(0.312)PS(0.033)K	NA	NA	NA	NA	NA	0	27766000	NA	13448000	NA	2	19120000	NA	NA	16330000	22438000	3	NA	NA	NA	NA	0	NA	NA	NA	NA	0	NA	NA	NA	NA	0	13976000	NA	NA	NA	NA	1	NA	NA	NA	27161000	NA	1
3176	Q6PAM0	DLS(0.16)S(0.817)S(0.023)PPGPYGQEMYVFR	NA	NA	NA	NA	814840	1	NA	1134200	1008000	NA	2	NA	NA	344970	1687400	1210700	3	NA	NA	NA	NA	0	NA	NA	NA	NA	0	802190	582360	NA	NA	2	NA	NA	1197800	NA	NA	1	NA	604000	NA	NA	839610	2
3179	Q6PAM0	S(1)HNDFVAILDLPEGEHQYK	NA	NA	NA	NA	NA	0	NA	NA	NA	NA	0	631120	NA	NA	3496300	2697100	3	NA	2254100	NA	4677400	2	NA	NA	9463000	NA	1	3599700	557440	NA	NA	2	643420	NA	1795500	2491100	NA	3	NA	NA	2526500	NA	1084000	2
3227	Q6PE13	GSVGPAPS(0.996)LS(0.004)ELDLRPPS(0.629)PINLS(0.371)R	1475600	NA	NA	NA	NA	1	1850800	587170	3358300	989270	4	3727300	10562000	654790	9818100	8602100	5	439670	3109200	2718500	13366000	4	3982800	NA	24650000	2361100	3	10564000	1445200	2274300	1283300	4	5036300	177940	4432700	9011900	NA	4	NA	4755400	5488600	1137800	NA	3
3228	Q6PE13	GSVGPAPS(0.009)LS(0.991)ELDLRPPS(0.885)PINLS(0.115)R	353860	NA	NA	NA	NA	1	NA	NA	NA	989270	1	3727300	2620800	NA	3991300	NA	3	NA	1091500	685100	8608700	3	NA	NA	NA	790950	1	3253400	NA	NA	NA	1	1816800	177940	NA	2916700	5469400	4	NA	1767000	3678000	NA	6251400	3
3230	Q6PE13	GSVGPAPS(0.983)LS(0.017)ELDLRPPS(0.025)PINLS(0.975)R	NA	NA	NA	NA	NA	0	1850800	28558000	NA	NA	2	3727300	NA	654790	3991300	NA	3	439670	1091500	2718500	NA	3	NA	NA	NA	21034000	1	NA	1445200	50338000	1283300	3	NA	177940	NA	2916700	5469400	3	NA	1767000	NA	NA	NA	1
3238	Q6PE13	TSLPQHVMEPPVGAAAAGT(0.005)S(0.013)GS(0.061)S(0.916)LDS(0.003)FS(0.003)K	3747000	NA	NA	NA	NA	1	NA	3974100	3694000	NA	2	1826400	3016200	NA	9409100	NA	3	1144200	NA	2217600	6361400	3	NA	NA	6401800	NA	1	5915400	NA	NA	3063500	2	5882900	6323800	NA	NA	2221100	3	5195200	NA	NA	4399700	2725000	3
3280	Q6R891	LDADAVS(1)PTVSQLSAVFEK	952650	NA	NA	NA	NA	1	1255600	476820	2357100	883340	4	2628200	3804800	548510	6014000	NA	4	570430	1795300	1055400	7920600	4	5207700	NA	9759700	1170000	3	NA	999690	2797800	2599900	3	3155700	448680	3185500	4383000	5511100	5	196340	3748100	5712400	1304200	5764700	5
3286	Q6VNB8	WSDQLS(1)LDEK	914770	NA	NA	NA	NA	1	1167600	NA	NA	NA	1	965930	NA	1503500	1328700	1650600	4	NA	995960	588210	1881600	3	1621000	NA	NA	1569700	2	2058900	641460	NA	1158000	3	NA	401970	1445400	1620300	1340100	4	NA	1540500	1413600	833220	1145700	4
3291	Q6WQJ1	GS(0.954)PS(0.046)LHAVLER	414900	NA	NA	NA	NA	1	NA	NA	NA	NA	0	904100	NA	832720	1488100	NA	3	NA	NA	NA	1799300	1	2585600	NA	NA	NA	1	1123100	NA	NA	NA	1	1138500	1371200	NA	1464100	NA	3	NA	705590	1225400	1274400	715810	4
3372	Q7TME0	ESMVT(0.024)FS(0.857)NT(0.119)LPR	NA	NA	NA	1552200	NA	1	NA	NA	1889600	NA	1	533010	NA	2728500	1851500	NA	3	1894000	NA	NA	2644100	2	2429700	442670	NA	NA	2	NA	2628700	NA	NA	1	1309100	2730400	2435000	NA	NA	3	NA	3501200	2061900	NA	1350800	3
3385	Q7TN29	AVGSMPT(0.001)AGS(0.001)AGS(0.998)VPENLNLFPEPGSK	NA	NA	NA	NA	2357900	1	NA	2788100	3926900	3069200	3	3204900	NA	4481800	NA	3940300	3	2575000	4025600	NA	NA	2	4551800	NA	NA	3411700	2	NA	3756800	5018800	2904800	3	4656400	2163600	4740000	5027400	3678200	5	1249800	3619600	4776300	3532800	3271800	5
3390	Q7TN99	SSLFPFEDAFLDDSHGDQALSSGLS(0.112)S(0.646)PT(0.242)R	NA	NA	NA	NA	NA	0	NA	NA	1528400	NA	1	3275900	NA	NA	6948100	1993800	3	NA	NA	NA	NA	0	NA	NA	NA	NA	0	NA	2030600	10392000	NA	2	NA	NA	1830900	3671400	NA	2	NA	NA	NA	NA	NA	0
3412	Q7TQD2	RLS(1)LES(0.999)EGANEGAT(0.001)AAPELSALEEAFRR	NA	NA	14596000	NA	NA	1	NA	4104700	6598600	NA	2	19831000	17329000	NA	58384000	49421000	4	NA	12675000	NA	31699000	2	NA	NA	226770000	1678600	2	32645000	14049000	91453000	702920	4	6563700	NA	5787000	15856000	NA	3	NA	1242900	15749000	NA	11651000	3
3420	Q7TQF7	T(0.162)PS(0.838)PPEEPS(0.033)PLPS(0.819)PT(0.191)AS(0.955)PNHT(0.002)LAPAS(0.001)PAPVRPR	4826500	NA	NA	NA	NA	1	7273600	NA	3411800	NA	2	NA	10773000	NA	9375800	4704400	3	NA	8853300	3077100	12340000	3	7386500	NA	NA	NA	1	NA	NA	NA	3146300	1	6385800	4911400	NA	8264300	6669200	4	NA	9290600	5397000	6682800	3536600	4
3432	Q7TSC1	ERSDS(0.998)GGS(0.002)SSEPFER	NA	NA	973410	NA	NA	1	1095700	800610	1233400	547220	4	397870	NA	2047800	NA	839220	3	2054500	2635300	1833100	895250	4	1360600	1846800	2329500	1511300	4	2792200	793190	1018200	643150	4	1119400	NA	NA	1554600	NA	2	1385300	1419000	1326800	1406500	1084400	5
3446	Q7TSH8	VEPPHS(0.966)S(0.033)HEDLT(0.001)DDLSTR	NA	NA	NA	NA	NA	0	NA	16299000	NA	NA	1	8962700	NA	13427000	NA	7479800	3	NA	NA	14887000	9303500	2	9265100	NA	13188000	9261400	3	14772000	12943000	NA	NA	2	11420000	9179100	11217000	NA	NA	3	8062700	7350500	NA	NA	NA	2
3450	Q7TSJ2	ATGPAPGPS(0.996)VDRET(0.004)VAAPGR	NA	NA	NA	NA	NA	0	NA	NA	NA	NA	0	1135500	2305300	1815900	NA	703300	4	NA	1614100	NA	NA	1	NA	894290	2084700	NA	2	1315400	NA	NA	NA	1	NA	1238100	NA	624090	NA	2	NA	NA	NA	NA	NA	0
3465	Q80T85	AEEPPAS(1)PGPK	NA	NA	255680	NA	NA	1	NA	571250	385730	69101	3	NA	999510	NA	258240	158990	3	NA	1837300	NA	134940	2	NA	NA	504930	1010500	2	NA	962190	253680	85057	3	1021900	NA	280170	431480	244970	4	1129500	1075100	NA	159700	646370	4
3484	Q80TJ1	AGGGRPS(0.013)S(0.021)PS(0.966)PS(0.325)VVS(0.675)EK	NA	NA	NA	NA	NA	0	NA	NA	NA	468690	1	NA	18959000	NA	3525300	1948600	3	1087000	NA	1223000	4395900	3	8218300	NA	18053000	NA	2	NA	NA	NA	NA	0	NA	NA	897060	NA	NA	1	2905100	4994400	1131400	NA	NA	3
3488	Q80TJ1	LTVEEATASVSEGGGLQGIS(0.088)MKDS(0.912)DEEDEEDD	NA	NA	NA	NA	NA	0	NA	NA	7759900	2021600	2	2568100	NA	NA	16436000	2699900	3	NA	NA	NA	NA	0	NA	NA	NA	NA	0	NA	1862000	NA	NA	1	NA	NA	7083100	4646000	NA	2	NA	NA	NA	NA	NA	0
3496	Q80TK0	S(0.072)S(0.072)S(0.847)DT(0.009)S(0.001)TPEELK	NA	NA	742290	NA	NA	1	NA	894730	1099000	749080	3	897540	NA	674840	1236000	697550	4	908790	NA	NA	NA	1	1212300	NA	2508800	780260	3	1603600	NA	NA	NA	1	977410	1324200	885420	NA	NA	3	931360	NA	1734000	NA	NA	2
3539	Q80TZ3	TATS(0.001)AS(0.941)AS(0.046)PT(0.012)LR	NA	NA	12790000	NA	NA	1	NA	351640	12755000	8205800	3	17670000	31417000	47941000	NA	17159000	4	18452000	NA	NA	NA	1	NA	NA	58154000	NA	1	45193000	NA	15228000	NA	2	NA	NA	NA	NA	28510000	1	NA	38700000	NA	27936000	NA	2
3597	Q80U63	MS(1)LLFS(1)RCNS(1)IVTVKK	NA	NA	NA	NA	NA	0	NA	NA	1929400	2047500	2	1859300	NA	1646500	NA	1640700	3	NA	NA	NA	NA	0	NA	NA	1327700	NA	1	1871600	NA	1410600	NA	2	NA	NA	1958600	NA	NA	1	NA	NA	NA	NA	603020	1
3598	Q80U63	MS(1)LLFS(1)RCNS(1)IVTVKK	NA	NA	NA	NA	NA	0	NA	NA	1929400	2047500	2	1859300	NA	1646500	NA	1640700	3	NA	NA	NA	NA	0	NA	NA	1327700	NA	1	1871600	NA	1410600	NA	2	NA	NA	1958600	NA	NA	1	NA	NA	NA	NA	603020	1
3599	Q80U63	MS(1)LLFS(1)RCNS(1)IVTVKK	NA	NA	NA	NA	NA	0	NA	NA	1929400	2047500	2	1859300	NA	1646500	NA	1640700	3	NA	NA	NA	NA	0	NA	NA	1327700	NA	1	1871600	NA	1410600	NA	2	NA	NA	1958600	NA	NA	1	NA	NA	NA	NA	603020	1
3618	Q80VC9	AVAS(0.005)S(0.995)PAANNSEVK	NA	NA	NA	NA	NA	0	382770	NA	506110	NA	2	NA	1402300	931270	345300	162410	4	NA	NA	NA	NA	0	NA	NA	1910300	382570	2	1049400	NA	NA	NA	1	713700	2212900	520890	660760	NA	4	703100	1343700	283310	NA	290140	4
3621	Q80VC9	HPLLSPGGPQS(1)PLR	NA	NA	NA	1818400	NA	1	NA	654610	443050	415350	3	838040	NA	1542300	2013600	1030100	4	699460	NA	1787900	1589800	3	1668700	NA	2361700	1218700	3	3056400	NA	826010	NA	2	1004900	1415400	900810	NA	NA	3	1506000	1685200	1795500	1334800	1065700	5
3671	Q80X80	S(0.094)LS(0.901)PAAT(0.002)VT(0.002)AELHYEQGSPR	NA	NA	4967400	NA	NA	1	NA	4095200	4527400	2074800	3	1297800	NA	NA	2476100	4682200	3	NA	1781900	1128400	4910000	3	NA	NA	4745000	1684800	2	7282900	1710200	6938000	1002500	4	4072600	NA	5886700	6442700	567360	4	NA	3603900	5074600	NA	2796400	3
3682	Q80XK6	DFATAPPT(0.066)S(0.934)PAK	NA	NA	NA	2618300	NA	1	2832200	NA	2340600	1447500	3	2193200	NA	2969600	2360200	1848900	4	NA	2558600	2490000	2950600	3	NA	1740200	NA	1785000	2	4435600	NA	1866700	1623900	3	2601900	3682500	1578100	NA	NA	3	2975500	2693400	2253300	3287000	2070300	5
3748	Q80YV3	RGLS(0.986)VDS(0.014)AQEVK	NA	NA	810300	NA	NA	1	NA	994920	1032500	949700	3	442170	NA	1614800	1028600	1641000	4	1669800	NA	2603800	1140800	3	1001900	NA	2059400	1500900	3	2098100	1168600	NA	NA	2	1025500	1301300	1061200	NA	NA	3	NA	2706600	2176600	1168800	NA	3
3751	Q80Z38	RAPS(1)PVVS(0.985)PT(0.015)ELSK	1995600	NA	NA	NA	NA	1	NA	NA	NA	NA	0	1645900	NA	NA	2388000	660660	3	1061000	NA	NA	4510100	2	7404000	NA	4721700	NA	2	3957700	NA	NA	NA	1	NA	6355400	NA	2469200	NA	2	2545300	2089400	4964700	3076800	1462700	5
3753	Q80Z38	ELDRFS(1)LDSEDVYSR	NA	NA	NA	NA	NA	0	NA	NA	NA	NA	0	1041600	NA	NA	2162000	1129400	3	NA	NA	NA	1834200	1	943010	NA	NA	NA	1	2017000	NA	NA	NA	1	NA	262050	1074400	1581900	NA	3	NA	1088500	1284400	NA	NA	2
3757	Q80ZD8	RMS(1)DPESVSSVFSDTPIVV	NA	NA	NA	NA	144330	1	511650	NA	2233200	642060	3	1370100	NA	237950	NA	890890	3	NA	628730	692680	2487700	3	587440	NA	NA	1115600	2	2303900	1310700	2282700	459730	4	1176500	NA	2105900	1824400	438130	4	NA	NA	2598900	NA	2018100	2
3763	Q80ZF8	SIFTPVS(0.317)S(0.683)K	NA	NA	NA	NA	3750300	1	NA	6176900	NA	NA	1	4527200	NA	NA	5113700	5122500	3	NA	10133000	NA	6627200	2	NA	5444800	7219300	NA	2	9682400	4822700	NA	NA	2	NA	NA	NA	NA	NA	0	NA	5409100	6929900	6091300	NA	3
3775	Q810U3	KDVPLGPEDPKEEDGS(0.217)FDY(0.577)S(0.231)DEDNKPLQGS(0.56)QT(0.56)S(0.824)LDGT(0.033)IK	NA	NA	NA	NA	NA	0	NA	NA	20550000	NA	1	NA	4361100	NA	4534800	3780900	3	NA	3994700	NA	9633900	2	NA	NA	20944000	NA	1	31279000	NA	NA	NA	1	16215000	NA	12612000	4656200	NA	3	NA	NA	6754800	NA	NA	1
3854	Q8BGT8	LDHALS(0.003)S(0.006)PS(0.834)S(0.157)PCEEIK	NA	NA	NA	NA	NA	0	2385800	1577300	NA	3257200	3	NA	4722000	7264200	2074900	11292000	4	7101400	12489000	NA	11979000	3	3663500	2267800	NA	4591100	3	21573000	NA	NA	5663400	2	12318000	17787000	8214400	NA	1874100	4	NA	9324800	4012100	5132400	992800	4
3863	Q8BH00	LADVLEQS(1)LEELAQAESK	354770	NA	NA	NA	NA	1	NA	NA	702940	NA	1	NA	NA	389100	2031800	854550	3	217000	991820	NA	3343000	3	1048800	NA	NA	NA	1	1383600	NA	NA	821860	2	949860	214460	1360600	1739800	911490	5	159820	1554700	2518300	640230	1207900	5
3872	Q8BH66	S(0.955)S(0.045)DWSSEEEEPVRK	NA	NA	NA	5011600	NA	1	1860500	NA	NA	626050	2	1936900	NA	5505600	2864900	3838500	4	1527100	1136100	NA	5368700	3	6726500	736430	12345000	2500400	4	6227100	NA	NA	1613500	2	1221700	2976200	3772500	5121400	4943800	5	682660	3441900	3138400	4259600	2506300	5
3877	Q8BHE3	LGGAVEDS(0.003)S(0.994)S(0.003)PPSTLNLSGAHR	NA	NA	NA	NA	NA	0	NA	5459100	NA	NA	1	NA	3565100	7561000	4357100	NA	3	NA	9036800	NA	NA	1	NA	NA	NA	NA	0	NA	NA	NA	3234100	1	NA	NA	5478900	NA	2890600	2	NA	NA	NA	NA	NA	0
3918	Q8BJI1	VPS(1)EAPS(0.987)PMPT(0.013)HR	NA	NA	NA	NA	NA	0	1703300	NA	NA	NA	1	1002400	4362400	3203500	NA	2167600	4	1918100	1440800	NA	5147300	3	8505300	335790	5533500	1505200	4	6734900	NA	NA	NA	1	1322700	8091000	1702500	5518400	3318300	5	643900	4874300	786680	2495900	2152700	5
3927	Q8BKX1	LSDSYS(0.931)NT(0.069)LPVR	1652800	NA	NA	NA	NA	1	NA	NA	NA	NA	0	NA	1977000	1442000	2403600	1215900	4	1216800	NA	1911100	2988400	3	NA	961390	7913600	NA	2	2674400	NA	NA	NA	1	NA	NA	1348800	3340100	2292800	3	1300800	2517000	2836000	2742800	1985700	5
3962	Q8BLN6	PVLTSSPAIIIADLHS(0.675)LS(0.325)PK	NA	NA	NA	NA	NA	0	NA	NA	NA	NA	0	850240	661700	NA	883350	1289300	4	NA	269750	NA	NA	1	155520	NA	NA	NA	1	NA	NA	1311900	NA	1	394140	NA	354430	541470	NA	3	NA	NA	388670	NA	NA	1
3993	Q8BPN8	LDHELS(0.73)LDRES(0.232)EAGT(0.052)GS(0.705)S(0.281)EHEDGER	NA	NA	NA	NA	NA	0	NA	NA	NA	NA	0	1214300	NA	2999600	2493900	NA	3	1822700	NA	2472700	2904400	3	2221000	NA	2805600	2672300	3	NA	NA	NA	NA	0	NA	NA	1714900	2244200	NA	2	NA	NA	4493000	NA	NA	1
4020	Q8BR65	RPAS(0.961)PS(0.901)S(0.124)PEHLPAT(0.008)PAES(0.006)PAQR	NA	NA	NA	NA	NA	0	NA	2187600	3709300	NA	2	NA	2384400	NA	1831300	2388500	3	NA	NA	NA	2359100	1	NA	NA	NA	1741800	1	NA	1601900	NA	NA	1	NA	NA	NA	NA	NA	0	2143200	NA	3119800	NA	NA	2
4026	Q8BRJ3	T(0.011)S(0.011)RGS(0.979)EPDDAQLQPPEDDDVNEDTVER	NA	NA	NA	NA	11063000	1	NA	11559000	NA	4722200	2	NA	10111000	NA	8609100	11583000	3	NA	18712000	NA	11552000	2	NA	NA	12220000	6629600	2	NA	6513600	NA	8179200	2	NA	10413000	12158000	9396900	NA	3	10346000	NA	9624000	NA	6328600	3
4027	Q8BRT1	LGAGALNPGSYAS(0.999)LEDT(0.001)SDK	NA	NA	NA	NA	NA	0	NA	NA	NA	NA	0	NA	NA	1666600	1551100	1493000	3	NA	NA	NA	4097300	1	NA	NA	NA	NA	0	NA	NA	NA	NA	0	NA	2619900	NA	2230700	NA	2	NA	NA	2649200	NA	NA	1
4074	Q8BTI8	RSPS(1)VS(0.922)S(0.078)PEPTEK	2005600	NA	NA	NA	NA	1	1959700	1802500	1464000	711820	4	712130	2342300	1473900	NA	796480	4	1993700	2947000	1156100	NA	3	1538500	2602000	1423500	1589600	4	2228200	978560	1276100	985610	4	1436900	1480200	1452500	1020400	846580	5	996670	704870	1316700	1011100	592920	5
4092	Q8BTI8	SRT(0.01)S(0.99)PVTR	NA	NA	NA	NA	66223	1	61029	51618	110110	126040	4	NA	11037000	54707	95534	93322	4	NA	86114	NA	428200	2	NA	NA	NA	NA	0	104790	NA	158110	51702	3	NA	31462	181490	NA	91037	3	NA	NA	73575	130200	58258	3
4117	Q8BUV3	EVHDELEDLPS(1)PPPPLS(0.996)PPPT(0.026)T(0.075)S(0.903)PHK	10447000	NA	NA	NA	NA	1	6626300	10882000	20414000	8399900	4	4876700	12879000	4883000	13628000	13382000	5	NA	17645000	7454700	NA	2	9957500	NA	18786000	NA	2	20350000	NA	13321000	NA	2	14575000	NA	17553000	18149000	NA	3	NA	10520000	NA	NA	NA	1
4125	Q8BW96	GDVMS(0.829)T(0.171)ACGTPGYVAPEVLAQK	8609700	NA	NA	NA	NA	1	NA	NA	NA	7831200	1	1169600	20749000	NA	4169900	NA	3	NA	NA	22329000	NA	1	NA	NA	NA	NA	0	NA	12562000	NA	12521000	2	10143000	15665000	NA	16692000	NA	3	NA	NA	13220000	NA	NA	1
4140	Q8BXR1	ET(0.032)CS(0.967)PVSEGEEFSSPATNTCGAK	NA	NA	1708400	NA	NA	1	NA	NA	NA	1921100	1	NA	2164200	1518900	NA	1224000	3	NA	3252900	2486600	1621400	3	NA	878590	NA	2246600	2	3220500	NA	1519400	1195400	3	NA	1064400	2120200	1247600	NA	3	1229200	NA	NA	NA	NA	1
4165	Q8BZF8	AAGGIILT(0.164)AS(0.836)HCPGGPGGEFGVK	NA	NA	2266000	NA	NA	1	NA	1853600	NA	NA	1	NA	NA	868980	1852400	2334300	3	NA	NA	2417900	3475900	2	1052300	NA	2496000	NA	2	3904400	3974300	1761400	NA	3	1602200	NA	3109500	NA	NA	2	NA	1801900	2547700	NA	NA	2
4191	Q8C0E2	FEGTT(0.218)S(0.781)LGEVR	NA	NA	NA	1283300	NA	1	1271800	790780	776060	NA	3	996510	NA	1227500	NA	823510	3	951910	NA	1595000	NA	2	1510000	NA	NA	NA	1	1398400	1346200	NA	NA	2	985340	NA	773920	NA	NA	2	1213800	1262800	1380300	819400	1377500	5
4222	Q8C1B1	S(0.999)PTTPVDPER	NA	NA	NA	NA	NA	0	NA	NA	NA	NA	0	NA	NA	2901100	3310100	1684600	3	1749700	NA	2444500	NA	2	4007600	NA	4442400	NA	2	NA	NA	NA	NA	0	NA	4080400	NA	3414800	NA	2	NA	NA	NA	NA	NA	0
4241	Q8C3Q5	S(0.134)S(0.134)S(0.715)LT(0.017)PGLGGPDSMAPR	NA	NA	NA	NA	NA	0	NA	NA	2542000	1644300	2	1439700	NA	2017600	3119300	2504800	4	1453900	NA	NA	4104500	2	NA	1685600	NA	1692700	2	5436300	NA	NA	NA	1	NA	3748200	NA	NA	2349800	2	NA	NA	NA	3466300	1906800	2
4244	Q8C419	KY(0.001)S(0.995)NS(0.003)DNVETIPNSGHMEEPR	NA	NA	NA	3564300	NA	1	3231000	1409600	2203700	997600	4	NA	NA	3475100	1250600	3842200	3	NA	2091300	4426800	NA	2	NA	NA	NA	NA	0	8109600	NA	2073100	NA	2	3910900	6049100	NA	NA	1760900	3	2803900	4847900	NA	4090300	NA	3
4247	Q8C419	S(0.004)AS(0.994)AHNLS(0.001)SEK	NA	1425100	NA	NA	NA	1	NA	NA	72618	NA	1	NA	17425000	NA	89323	29545	3	NA	88131	271150	86747	3	81309	NA	119970	NA	2	173070	NA	NA	NA	1	NA	75165	NA	83106	NA	2	78544	87901	153940	95510	23542	5
4249	Q8C419	VS(0.997)LPT(0.003)ANPDVSSGITQIK	NA	NA	NA	776300	NA	1	NA	NA	NA	NA	0	584220	NA	1274000	1471600	886170	4	1025900	NA	1958100	1475000	3	NA	NA	NA	1171000	1	1555400	NA	NA	NA	1	979120	838900	NA	NA	NA	2	NA	1253200	NA	NA	NA	1
4261	Q8C6M1	AVPIAVADEGES(1)ES(1)EDDDLKPR	NA	NA	NA	3932100	NA	1	NA	NA	NA	NA	0	NA	NA	6682000	5403500	5206800	3	NA	NA	7311100	NA	1	NA	NA	7781500	NA	1	NA	5307200	NA	NA	1	NA	NA	NA	5033000	NA	1	NA	NA	5159300	NA	NA	1
4274	Q8C8R3	T(0.003)PEDIS(0.954)T(0.042)PPEGT(0.002)KPCLQTPVTSER	9827000	NA	NA	NA	NA	1	5270600	NA	NA	7057800	2	NA	11741000	NA	12987000	14553000	3	2519600	29192000	NA	18077000	3	NA	NA	NA	NA	0	32963000	4366400	NA	13942000	3	1401900	14035000	NA	NA	NA	2	1550400	NA	NA	NA	NA	1
4277	Q8C8R3	DEFLPALSLQSGALGGS(0.995)S(0.005)ESLK	388770	NA	NA	NA	NA	1	561460	822380	1267200	NA	3	1413400	1865600	NA	3688000	522450	4	NA	1143600	363890	NA	2	1113500	NA	NA	NA	1	1941900	NA	NA	682410	2	1973800	NA	1180100	4024900	1545600	4	NA	NA	1897000	NA	1446600	2
4286	Q8C8R3	ELEEEWVIVS(1)DEEIQEAK	NA	NA	1342500	NA	NA	1	NA	1052000	1896900	1440600	3	1577700	NA	NA	1885800	1601800	3	NA	NA	NA	1306100	1	NA	NA	NA	2585100	1	2091100	1619500	1885000	NA	3	948770	NA	3358100	2933900	NA	3	NA	1268000	2319200	NA	1331700	3
4307	Q8C8R3	KGS(1)S(1)EES(1)VDEDR	2712100	NA	NA	NA	NA	1	3936400	2989800	4743900	NA	3	NA	7378000	NA	3269400	2809700	3	1973500	6170700	1540400	4020000	4	3631500	NA	4857500	3721700	3	12420000	NA	2553300	NA	2	8769400	NA	5393100	3878100	2020700	4	2032400	NA	6672200	3801500	2241200	4
4312	Q8C8R3	LNVPETMTEVLDVS(1)DEEGDDTVTGDGGEYLRPEDLK	NA	NA	8739600	NA	NA	1	NA	15259000	25865000	NA	2	19596000	NA	NA	110000000	48841000	3	NA	NA	2047500	43103000	2	2467000	NA	95200000	18260000	3	48390000	12555000	31013000	973130	4	27879000	NA	41053000	49280000	1960200	4	NA	8786800	48103000	NA	27369000	3
4317	Q8C8R3	RYVS(0.965)S(0.034)DGT(0.001)EK	NA	NA	NA	NA	NA	0	NA	NA	35327	NA	1	NA	7176000	NA	82685	75588	3	NA	NA	NA	137470	1	260530	NA	79151	NA	2	440600	NA	NA	NA	1	482240	NA	NA	NA	83669	2	259230	78384	93863	58638	63371	5
4421	Q8CGV2	RGLS(1)LDSAVPEDHQLLGSLTQNK	NA	NA	2061700	NA	NA	1	1030500	1104800	NA	NA	2	1473800	NA	NA	2442300	2628100	3	NA	8250600	1911100	8636600	3	709670	NA	17153000	NA	2	4972200	7136500	5196700	NA	3	3084300	NA	2788400	7151200	NA	3	NA	1344300	5045100	NA	2053400	3
4449	Q8CHG7	ILS(1)LSEEGSLER	548290	NA	NA	NA	NA	1	NA	NA	NA	NA	0	1191100	NA	NA	2697300	1261800	3	NA	NA	NA	3011600	1	1858800	NA	3979700	1658400	3	1530000	NA	NA	NA	1	1015200	NA	1199600	3223200	1233000	4	NA	1996400	1461300	576250	2669100	4
4508	Q8JZP9	RS(0.001)S(0.999)RPEVTPISLR	1598100	NA	NA	NA	NA	1	4560000	2761700	NA	2034400	3	1928900	NA	3507000	4703600	NA	3	2104000	2515700	NA	3715600	3	4389100	1578500	NA	2341300	3	NA	2799200	2672100	3675100	3	1783700	NA	3015100	5061300	NA	3	1976800	NA	4341100	NA	NA	2
4515	Q8JZW4	AQGIRPRPPPAAPAQS(1)PPQS(1)PAHS(0.999)PPGS(0.946)PVHT(0.056)HI	5542800	NA	NA	NA	NA	1	NA	2595700	3999800	NA	2	NA	9029300	NA	4432400	5483300	3	NA	7026300	NA	NA	1	NA	NA	NA	NA	0	11217000	NA	6154700	NA	2	14630000	NA	NA	5520600	NA	2	3417900	NA	NA	NA	NA	1
4516	Q8JZW4	AQGIRPRPPPAAPAQS(1)PPQS(1)PAHS(0.999)PPGS(0.946)PVHT(0.056)HI	5542800	NA	NA	NA	NA	1	NA	2595700	3999800	NA	2	NA	9029300	NA	4432400	5483300	3	NA	7026300	NA	NA	1	NA	NA	NA	NA	0	11217000	NA	6154700	NA	2	14630000	NA	NA	5520600	NA	2	3417900	NA	NA	NA	NA	1
4517	Q8JZW4	AQGIRPRPPPAAPAQS(1)PPQS(0.999)PAHS(0.999)PPGS(0.99)PVHT(0.013)HI	5542800	NA	NA	NA	NA	1	NA	2595700	3999800	NA	2	NA	9029300	NA	4432400	5483300	3	NA	7026300	NA	NA	1	NA	NA	NA	NA	0	11217000	NA	6154700	NA	2	14630000	NA	NA	5520600	NA	2	3417900	NA	NA	NA	NA	1
4518	Q8JZW4	AQGIRPRPPPAAPAQS(1)PPQS(0.999)PAHS(0.999)PPGS(0.99)PVHT(0.013)HI	5542800	NA	NA	NA	NA	1	NA	2595700	3999800	NA	2	NA	9029300	NA	4432400	5483300	3	NA	7026300	NA	NA	1	NA	NA	NA	NA	0	11217000	NA	6154700	NA	2	14630000	NA	NA	NA	NA	1	NA	NA	NA	NA	NA	0
4583	Q8K207	ANMHIS(0.012)ES(0.988)QQEFFR	NA	NA	878010	NA	NA	1	859920	NA	NA	NA	1	756660	NA	NA	821060	1207000	3	NA	1216400	NA	2421000	2	NA	NA	2174900	840260	2	NA	650350	1358500	1201000	3	NA	NA	NA	1325000	NA	1	NA	NA	1933400	NA	602280	2
4585	Q8K212	DT(0.002)T(0.033)S(0.965)PMELAALEK	NA	NA	NA	NA	NA	0	NA	464660	1078200	NA	2	1118600	NA	1151100	NA	831670	3	NA	NA	1962800	NA	1	2342100	NA	2918000	NA	2	2178800	1004800	NA	NA	2	1720600	2321600	655500	1825100	NA	4	NA	NA	1133200	1964300	NA	2
4602	Q8K298	AES(1)ADSLGSEDRDLLYSIDAYR	NA	NA	NA	NA	NA	0	NA	NA	NA	NA	0	1490400	NA	NA	1789300	1559500	3	NA	959920	NA	2713200	2	375050	NA	NA	NA	1	NA	5694900	1306400	NA	2	1113500	NA	NA	NA	NA	1	NA	NA	NA	NA	1106800	1
4629	Q8K327	RPGPPLS(1)PEIR	776160	NA	NA	NA	NA	1	NA	NA	NA	NA	0	834960	NA	NA	941780	610690	3	1044800	NA	NA	1268100	2	1035000	588840	NA	1056500	3	946640	NA	NA	762750	2	1030300	499260	NA	NA	581800	3	675450	NA	1599000	1022200	1001500	4
4635	Q8K382	ESDSAEGDETES(1)PEQLVR	NA	NA	1440900	NA	NA	1	NA	2313400	NA	NA	1	NA	1649500	1254600	NA	1584000	3	1147100	1953600	1306300	1406400	4	NA	1133400	NA	NA	1	NA	1697200	NA	NA	1	NA	NA	1719600	NA	NA	1	1317800	943880	1335900	1700100	NA	4
4638	Q8K394	GAAGGALPT(0.042)S(0.05)PS(0.908)PALGAK	NA	NA	NA	1507900	NA	1	NA	NA	NA	NA	0	717340	NA	541800	NA	474360	3	882750	NA	NA	2298200	2	NA	NA	NA	NA	0	2808700	NA	NA	NA	1	1166300	NA	NA	1584200	NA	2	NA	2899000	1651500	1486600	1067700	4
4679	Q8K4G5	Y(0.002)DS(0.99)PLHSAS(0.008)HAPSSK	NA	NA	500410	NA	NA	1	4029500	757410	NA	915910	3	3271900	NA	3436200	NA	1714400	3	3739000	2724600	3043800	4744000	4	5852700	NA	9396400	1786700	3	5161300	1897700	2693800	3145500	4	2582300	5399000	NA	4898200	NA	3	2368200	5257500	5753200	NA	NA	3
4689	Q8K4Q0	ILDTSSLT(0.042)QS(0.958)APAS(0.982)PT(0.018)NK	1767800	NA	NA	NA	NA	1	1029800	NA	NA	NA	1	NA	2067600	NA	2448500	1634400	3	NA	NA	1505500	2065600	2	1756600	NA	3913900	NA	2	3539700	NA	1156200	NA	2	NA	NA	NA	2927900	1235600	2	NA	NA	NA	NA	NA	0
4748	Q8R1N0	APLVPHS(0.882)GS(0.118)IEK	588260	NA	NA	NA	NA	1	911190	NA	829100	810740	3	603470	NA	677410	1327800	420670	4	515610	1595300	867380	708170	4	NA	NA	NA	NA	0	817650	1067700	747580	NA	3	641790	NA	882940	NA	1112000	3	526330	NA	1119800	973810	715040	4
4760	Q8R361	KY(0.016)DLES(0.586)AS(0.397)AILPSSALEDPELGSLGK	NA	NA	NA	NA	NA	0	NA	NA	NA	NA	0	1191500	NA	NA	2129300	461940	3	NA	NA	NA	1610200	1	816390	NA	5106900	NA	2	NA	NA	NA	NA	0	NA	NA	NA	1467300	NA	1	NA	NA	1042900	NA	NA	1
4796	Q8R4H2	VEHHDLSVAGLQS(1)PDR	NA	NA	NA	1780900	NA	1	NA	NA	NA	683770	1	1900800	NA	2009000	NA	1584200	3	NA	623370	NA	2317800	2	2793900	772870	2027500	1374300	4	3008500	NA	NA	NA	1	1898600	2367900	1500800	1922500	2012700	5	1381000	2136200	2456000	1747800	1522400	5
4799	Q8R4U7	EKPDS(1)DDDLDIESFVTAK	NA	NA	NA	NA	NA	0	NA	NA	3178100	855220	2	2148600	NA	NA	2453300	1982000	3	NA	NA	NA	2875300	1	704680	NA	4672200	1604000	3	4316600	1047600	4052100	NA	3	2498300	NA	3889200	3583400	NA	3	NA	1167100	3030900	NA	1647800	3
4801	Q8R4U7	S(1)QENILQGFSLPNK	426100	NA	NA	NA	NA	1	275480	NA	NA	NA	1	NA	1310200	355210	NA	952980	3	168370	NA	453640	1299300	3	NA	NA	2325800	NA	1	1106100	NA	NA	NA	1	431780	396830	1069400	1061300	NA	4	NA	916330	NA	385760	314220	3
4803	Q8R4U7	SSILIKPSES(1)VEK	NA	NA	NA	NA	NA	0	NA	NA	NA	NA	0	1723000	1453600	2509500	3780600	NA	4	2516400	NA	1732000	3681500	3	NA	NA	10268000	1023300	2	6729700	NA	NA	NA	1	2142500	NA	1943100	NA	NA	2	2603000	4618100	3326500	3292800	2164100	5
4837	Q8VBY2	EGCGEGCKS(1)PELPGVQEDEAAS	NA	NA	NA	582000	NA	1	NA	NA	1175400	NA	1	NA	2335700	1858700	NA	2154400	3	1752200	2920100	NA	1238300	3	NA	NA	NA	NA	0	2907700	1349000	NA	NA	2	NA	1505100	1489200	NA	NA	2	902040	1053100	NA	NA	NA	2
4852	Q8VD04	TGLEELVLSEMNS(1)PSR	NA	NA	NA	NA	NA	0	201650	467890	884200	386070	4	NA	2284500	NA	1112500	1117600	3	NA	330780	128080	3473200	3	351260	NA	5419300	NA	2	1956600	NA	1453100	362410	3	850250	NA	1298900	2343400	301610	4	NA	755440	1553400	NA	1159200	3
4859	Q8VD37	VAEQTFIKDDYLET(0.001)LS(0.789)S(0.21)PK	NA	NA	NA	NA	NA	0	NA	1155100	NA	1154900	2	NA	NA	679910	8846700	1246000	3	NA	1229800	NA	NA	1	1148800	NA	NA	NA	1	2983900	NA	NA	NA	1	1350800	NA	1038500	NA	NA	2	NA	NA	1046600	NA	707680	2
4869	Q8VD37	PFSPPIHS(0.009)S(0.795)S(0.196)PPPIAPLAR	NA	NA	NA	NA	NA	0	NA	NA	NA	14298000	1	11111000	NA	NA	27396000	8041100	3	NA	20490000	NA	NA	1	NA	NA	NA	11426000	1	NA	NA	NA	NA	0	NA	NA	16878000	NA	12728000	2	NA	NA	NA	5800200	12797000	2
4889	Q8VD75	ASALSEHISPVVVIPAEVS(0.005)S(0.987)PDS(0.008)EPVLEK	NA	NA	NA	NA	1111900	1	2820500	NA	2757700	NA	2	3246400	NA	1411400	3031100	1964900	4	814480	5589700	3135800	4461100	4	NA	NA	NA	2426700	1	5203500	6908100	3820000	NA	3	3301500	NA	4497700	5920800	1928500	4	NA	2353400	NA	1063300	NA	2
4924	Q8VDZ4	SIGSASPGPGQPPLS(0.715)S(0.21)PT(0.075)R	NA	NA	NA	4044700	NA	1	NA	2692200	NA	1548900	2	NA	NA	3566800	3933600	3104700	3	3277400	3860300	3660200	NA	3	3575900	2629300	NA	NA	2	NA	NA	NA	NA	0	NA	NA	NA	NA	2433000	1	NA	NA	3226900	NA	NA	1
4938	Q8VED9	AGS(1)VADSDAVVK	NA	NA	8410400	NA	NA	1	NA	11039000	15038000	9428300	3	NA	12361000	15507000	11381000	13216000	4	8394800	12080000	13350000	11817000	4	8032500	NA	NA	363120	2	NA	11194000	8445500	7089100	3	NA	NA	16344000	NA	NA	1	NA	6303400	9656700	4432800	3415600	4
4943	Q8VEK3	S(1)PQPPVEEEDEHFDDTVVCLDTYNCDLHFK	NA	NA	5334300	NA	NA	1	NA	1053200	NA	NA	1	NA	3338800	NA	9179900	9286500	3	NA	5889300	NA	14885000	2	NA	NA	34166000	NA	1	15130000	5616400	20192000	NA	3	NA	NA	5996400	13943000	NA	2	NA	1538600	5705100	NA	1928800	3
4984	Q8WTY4	EALS(1)PEEVQSVQEHLGYHSDSLR	NA	NA	4510800	NA	NA	1	2498600	NA	NA	NA	1	1754100	NA	NA	4218400	3510800	3	NA	NA	NA	3850800	1	2535600	NA	NA	2320800	2	4378900	NA	NA	2498500	2	2817800	NA	4561400	5342000	NA	3	NA	2790400	3508000	1402300	1854900	4
4999	Q91W39	LLRS(0.554)S(0.355)ADS(0.092)LPGPISR	NA	NA	851240	NA	NA	1	NA	1416900	797000	1054400	3	1049200	NA	1111100	1278700	NA	3	NA	NA	1690500	1913200	2	NA	NA	NA	1084800	1	2740500	NA	1157400	NA	2	1570500	NA	NA	NA	NA	1	950600	774340	2216100	NA	NA	3
5021	Q91WK7	EQVDEVT(0.104)DLLAS(0.774)FT(0.774)S(0.45)LS(0.818)LQMQS(0.081)MEK	NA	NA	NA	1584200	NA	1	NA	2953400	3375100	1537700	3	NA	NA	2409700	1708600	1868000	3	2439300	NA	3154800	NA	2	1797600	1408000	NA	2531400	3	2710400	NA	NA	NA	1	1729800	NA	3034900	1772000	NA	3	2365600	1975800	1934000	NA	NA	3
5022	Q91WM6	NVFT(0.005)S(0.995)AEELER	644850	NA	NA	NA	NA	1	NA	NA	NA	NA	0	783720	1917500	1203300	NA	1487900	4	NA	NA	799390	NA	1	NA	NA	NA	902740	1	NA	NA	NA	NA	0	1183700	1126200	1749000	NA	637020	4	NA	647010	NA	NA	NA	1
5031	Q91XM9	NLSQIENVHGYVLQS(0.009)HIS(0.991)PLK	NA	NA	21063000	NA	NA	1	NA	NA	3303300	NA	1	4848900	2434200	NA	40284000	21795000	4	NA	NA	11956000	NA	1	NA	NA	47131000	4934800	2	NA	NA	NA	11577000	1	NA	NA	44237000	NA	NA	1	NA	NA	29104000	NA	NA	1
5036	Q91XU0	RLS(0.092)ES(0.849)S(0.059)ALK	NA	NA	NA	NA	NA	0	NA	7605600	8713500	NA	2	5090700	NA	NA	8613400	6228200	3	6530400	NA	9841400	NA	2	5083600	NA	NA	NA	1	NA	8862500	NA	NA	1	7018500	NA	NA	NA	NA	1	NA	NA	NA	NA	NA	0
5046	Q91XV3	ETPAAS(0.999)EAPS(0.001)SAAK	NA	NA	NA	NA	NA	0	4942200	497840	4978300	NA	3	NA	4956400	5084900	1651500	3080500	4	638190	20029000	NA	10274000	3	NA	11535000	NA	NA	1	4353300	1093100	4281700	8158900	4	NA	NA	5968300	10855000	2486300	3	NA	2945500	223740	11210000	2970900	4
5084	Q91ZU6	S(0.995)FS(0.005)EDVISHK	NA	NA	NA	NA	NA	0	NA	4220200	NA	NA	1	NA	3541000	5248400	NA	4002000	3	4272800	NA	5323600	4687000	3	4846800	NA	5425700	NA	2	NA	NA	NA	NA	0	NA	NA	NA	5450800	4073100	2	NA	3744400	NA	NA	NA	1
5091	Q91ZZ3	EQAS(1)HLGGAVFSGAGNIAAATGLVK	NA	NA	1102900	NA	NA	1	NA	609100	NA	NA	1	539130	NA	NA	1540600	905950	3	NA	NA	660820	1018500	2	NA	NA	3030300	617480	2	2554100	1002400	2404300	NA	3	1262500	NA	1004500	1936500	NA	3	NA	NA	967360	NA	NA	1
5106	Q920R0	RLS(1)LPGLLS(0.004)QVS(0.996)PR	NA	NA	NA	NA	NA	0	NA	NA	NA	NA	0	722560	NA	NA	1840600	1921600	3	NA	NA	NA	2860400	1	NA	NA	3407200	446340	2	1820400	477410	2216400	NA	3	1019700	NA	1550500	3098500	262800	4	NA	NA	1700600	NA	1375200	2
5133	Q922S4	GLPS(0.783)NNS(0.217)LDFLDEEYEVPDLDGTR	NA	NA	NA	NA	NA	0	NA	770890	NA	NA	1	NA	3268000	NA	5893300	4256700	3	NA	NA	NA	5101300	1	NA	NA	9804100	NA	1	4219200	1253000	NA	NA	2	NA	NA	NA	NA	NA	0	NA	1508600	6428200	NA	NA	2
5134	Q922S4	GLPS(0.11)NNS(0.89)LDFLDEEYEVPDLDGTR	NA	NA	NA	NA	NA	0	NA	NA	1310700	NA	1	1383300	5114400	NA	4983000	2342000	4	NA	NA	NA	NA	0	NA	NA	8392700	NA	1	2745300	NA	2874600	NA	2	NA	NA	2399800	NA	NA	1	NA	795830	4914500	NA	2331700	3
5145	Q924A2	FAELPEFRPEEVLPSPTLQS(0.001)LAT(0.115)S(0.885)PR	NA	NA	NA	NA	NA	0	NA	NA	NA	NA	0	789730	NA	NA	1004700	965710	3	NA	290890	NA	NA	1	NA	NA	4910100	NA	1	1762100	1123300	NA	NA	2	NA	NA	NA	1264500	NA	1	NA	NA	NA	NA	1694500	1
5164	Q99104	KIGELEVGQMENIS(1)PGQIIDEPIRPVNIPR	NA	NA	568290	NA	NA	1	NA	NA	1097300	NA	1	3816900	4084800	NA	3983800	3124100	4	NA	NA	NA	6199200	1	NA	NA	14284000	1076300	2	7134100	1261500	5587800	NA	3	NA	NA	2879100	4646400	NA	2	NA	1567000	4048300	NA	3419300	3
5185	Q99JP7	AAENEASQESALGAY(0.011)S(0.989)PVDYMSITSFPR	NA	NA	513250	NA	NA	1	NA	875280	1821400	NA	2	593470	NA	NA	1137000	1564900	3	NA	NA	NA	1165800	1	NA	NA	2399500	NA	1	2378400	701390	NA	NA	2	813650	NA	1458600	1503200	346000	4	NA	748240	NA	NA	604940	2
5190	Q99K01	VEQLSSGLEHDNLEAHS(1)PEQPPR	NA	NA	833620	NA	NA	1	NA	1608100	NA	NA	1	NA	NA	1554900	1131800	1468500	3	NA	NA	2395400	NA	1	1159400	NA	4181600	NA	2	3110300	NA	NA	NA	1	1950500	2266300	NA	NA	1086800	3	1606800	2868400	NA	1330500	NA	3
5197	Q99K74	LLS(0.917)S(0.078)S(0.006)DDDANILSSPTDR	751850	NA	NA	NA	NA	1	NA	NA	NA	900400	1	796610	NA	1050500	1799700	2188000	4	626470	NA	1415000	1606000	3	NA	NA	NA	NA	0	1632100	NA	NA	NA	1	1088400	NA	NA	NA	NA	1	NA	NA	1256400	NA	NA	1
5238	Q99MR1	GLEEEEEEEEEPS(1)EGVDEERPEAGGK	NA	NA	NA	NA	NA	0	3701100	NA	NA	NA	1	2992000	NA	5349600	NA	1772300	3	3631000	3844300	4455000	NA	3	3651000	NA	NA	2600800	2	NA	1615400	NA	1925500	2	2874800	2769600	4092500	2104800	2765500	5	3056600	2841200	NA	NA	2654700	3
5247	Q99N57	SAS(1)EPSLHR	NA	NA	4229700	NA	NA	1	NA	1394900	1690700	NA	2	3299800	6433100	5584600	NA	94203	4	1273100	4734900	633100	NA	3	4663400	NA	195890	NA	2	6020100	695300	420680	NA	3	NA	4626100	NA	NA	NA	1	4877900	NA	364830	NA	551820	3
5249	Q99N57	S(0.127)T(0.127)S(0.716)T(0.029)PNVHMVSTTLHVDSR	NA	NA	1066200	NA	NA	1	NA	NA	NA	NA	0	1290700	NA	NA	1395900	1452300	3	NA	NA	1446700	2571800	2	1725200	NA	3035500	NA	2	3256400	1017500	2514100	NA	3	NA	NA	NA	NA	NA	0	NA	NA	2353000	NA	1241500	2
5256	Q99NE5	IPESSHPPLES(0.003)S(0.002)S(0.006)S(0.928)S(0.061)FESQK	NA	NA	NA	7440100	NA	1	6996500	NA	2981500	3023900	3	2906900	3551800	NA	5495900	NA	3	NA	NA	NA	8404600	1	NA	6596400	8440700	NA	2	9798100	3693100	NA	NA	2	NA	NA	7214900	NA	3542300	2	NA	6838000	6301700	5237800	NA	3
5288	Q99P72	ES(0.001)ET(0.001)FS(0.002)DS(0.024)S(0.973)PIEIIDEFPTFVSAK	NA	NA	3552800	NA	NA	1	NA	2451800	3162800	1753000	3	4643000	NA	NA	6783900	4141100	3	NA	436510	NA	7305100	2	NA	NA	14870000	1458000	2	7434700	8155700	16964000	NA	3	NA	NA	8444200	6001700	NA	2	NA	3683100	11821000	NA	4203300	3
5293	Q99P72	MEDIDQS(0.565)S(0.235)LVS(0.122)S(0.049)S(0.047)ADS(0.982)PPRPPPAFK	NA	NA	1090600	NA	NA	1	NA	NA	NA	NA	0	1163100	NA	1083800	NA	1024400	3	NA	NA	2552000	2244100	2	NA	NA	NA	NA	0	NA	2363000	NA	NA	1	NA	NA	NA	NA	NA	0	NA	1908400	1812400	714120	NA	3
5333	Q9CQU1	IVEPEVVGES(0.016)DS(0.984)EVEGDAWR	1412300	NA	NA	NA	NA	1	NA	NA	3160200	2255200	2	1821800	NA	2029300	2359500	NA	3	NA	NA	NA	NA	0	NA	NA	NA	2516900	1	NA	2226600	NA	1507700	2	NA	NA	5718900	3091900	1245600	3	NA	1148900	3075800	1197900	NA	3
5345	Q9CR00	LASNS(1)PVLPQAFAR	2217500	NA	NA	NA	NA	1	2351200	4035000	2663800	2612600	4	1948900	3614600	5917700	4614100	6742600	5	2510200	7781800	8110100	NA	3	1739900	1204100	4536600	5968700	4	4051600	2647700	5404500	2324000	4	4068600	2289000	7160200	6825100	1493300	5	NA	4133500	4894300	4226100	1636000	4
5375	Q9CWE0	NAS(1)VPNLR	NA	NA	1158700	NA	NA	1	843030	686650	1750200	NA	3	NA	NA	1735400	619250	1452300	3	1200000	2553800	1274600	754400	4	NA	NA	1804700	1286000	2	1509500	751370	NA	991010	3	NA	NA	862660	962730	NA	2	NA	NA	812340	687690	NA	2
5384	Q9CX60	DRLPS(1)IVVEPTEGEVESGELR	1194400	NA	NA	NA	NA	1	843400	NA	NA	430970	2	2375300	NA	1276600	NA	2279500	3	NA	1712700	1615700	3749100	3	4400200	NA	4875700	1079600	3	2539200	NA	NA	NA	1	2664600	583490	1745200	NA	1853400	4	NA	1860200	NA	1181400	2152700	3
5429	Q9D0F9	AIGGIILT(0.062)AS(0.938)HNPGGPNGDFGIK	NA	NA	NA	NA	NA	0	552360	NA	NA	770410	2	525500	NA	NA	2387800	1257400	3	NA	3422400	NA	10956000	2	NA	NA	NA	1022700	1	1029200	1675000	NA	NA	2	NA	NA	5598800	NA	NA	1	NA	1100600	1500400	NA	1121100	3
5537	Q9DB70	NPPPQDY(0.001)ES(0.997)DDES(0.002)YEVLDLTEYAR	NA	NA	NA	NA	NA	0	NA	NA	3479700	NA	1	655640	NA	NA	2032800	693420	3	NA	NA	NA	951370	1	NA	NA	NA	NA	0	1390500	NA	NA	NA	1	702030	NA	2635900	2787000	NA	3	NA	NA	1642700	NA	2056200	2
5579	Q9DCL8	IDEPNTPYHNMIGDDEDAY(0.045)S(0.945)DS(0.009)EGNEVMTPDILAK	NA	NA	1696600	NA	NA	1	NA	3197700	3690800	1116000	3	4128700	7850200	NA	3529100	NA	3	NA	NA	NA	23926000	1	NA	NA	37837000	NA	1	NA	NA	17166000	706240	2	15397000	NA	NA	NA	909930	2	NA	NA	18842000	NA	6209600	2
5610	Q9EPQ8	LS(0.648)T(0.172)S(0.18)PATRDEAAS(1)PGAK	NA	NA	NA	NA	1385800	1	NA	1741700	NA	1032800	2	NA	NA	1211400	1840000	811190	3	1854400	NA	1683900	2144600	3	1287500	NA	1397400	NA	2	NA	1206500	NA	NA	1	NA	NA	1639900	NA	NA	1	NA	NA	2498000	NA	NA	1
5612	Q9EPQ8	LS(0.333)T(0.333)S(0.333)PATRDEAAS(1)PGAK	NA	NA	NA	NA	1385800	1	1833300	1741700	NA	1032800	3	NA	2573600	1211400	1840000	811190	4	1854400	1766800	1683900	2144600	4	1287500	1244600	1397400	NA	3	NA	1206500	NA	NA	1	NA	NA	1639900	NA	1302400	2	NA	NA	2498000	NA	NA	1
5668	Q9ES28	SGTLKS(1)PPK	NA	NA	NA	NA	NA	0	NA	97606	360060	172440	3	NA	10106000	NA	218980	95744	3	NA	NA	38487	NA	1	NA	NA	77251	NA	1	527390	54484	NA	NA	2	NA	NA	247420	NA	NA	1	NA	109680	255760	72403	70793	4
5684	Q9ESE1	KDS(1)PISPHFTR	NA	NA	NA	1234000	NA	1	1811100	1049900	1093700	956640	4	957770	NA	NA	1561500	1121100	3	1099900	1219300	NA	938000	3	1153500	NA	NA	941310	2	1503300	1584300	NA	830540	3	829300	842440	1537400	1516700	NA	4	NA	789430	1305600	833190	783980	4
5709	Q9ESN9	LFS(0.002)S(0.006)S(0.004)S(0.151)S(0.837)PPPAK	5890500	NA	NA	NA	NA	1	5931200	5969300	NA	4304000	3	4267000	6702400	NA	5673500	4739900	4	4803200	NA	9670700	NA	2	NA	NA	5788300	NA	1	NA	NA	NA	3094600	1	6265900	5113600	NA	4930800	NA	3	NA	4712100	7821700	4164200	3761000	4
5715	Q9ET43	S(0.01)RLS(0.99)AIEIDIPVVSHST	NA	NA	NA	NA	NA	0	NA	427950	NA	NA	1	1281700	NA	NA	1638500	1481200	3	NA	NA	NA	2889300	1	NA	NA	3639400	NA	1	955140	NA	NA	NA	1	706260	NA	NA	NA	NA	1	NA	668620	1223700	NA	844110	3
5753	Q9JK45	RSPSTDITAEGS(0.984)PT(0.016)K	NA	NA	NA	NA	1584400	1	NA	1902300	2175900	NA	2	1109600	NA	2814000	1764300	1534600	4	1598400	NA	NA	NA	1	1454800	NA	1481800	1858600	3	3378600	NA	NA	NA	1	1231300	1675800	2539900	NA	NA	3	807700	1619500	3297000	1433400	1643500	5
5754	Q9JK81	MLGS(1)EQDPPAKRPR	NA	NA	973450	NA	NA	1	1227000	1237900	1221500	1029600	4	1387100	NA	732700	NA	1435300	3	NA	1369900	1311400	1026800	3	890630	620150	NA	1269700	3	NA	1182600	NA	NA	1	NA	NA	777730	1167100	864950	3	531860	564810	995190	NA	NA	3
5780	Q9JLC8	IADLQS(1)PLFR	NA	NA	NA	206790	NA	1	483500	NA	NA	NA	1	541400	NA	434650	682880	569940	4	402390	NA	704180	NA	2	721490	NA	NA	NA	1	NA	NA	NA	NA	0	NA	367920	NA	NA	457990	2	NA	NA	NA	401020	NA	1
5875	Q9QWI6	LRS(1)PGVLFLQFGEETR	NA	NA	444720	NA	NA	1	NA	NA	NA	NA	0	1830500	NA	NA	907610	635800	3	NA	NA	NA	NA	0	NA	NA	NA	NA	0	NA	NA	NA	NA	0	NA	NA	NA	NA	NA	0	NA	NA	325560	NA	NA	1
5882	Q9QWI6	PS(0.011)KS(0.989)PPPPPPR	NA	NA	NA	607660	NA	1	NA	NA	36094	NA	1	417840	NA	111960	NA	50435	3	NA	NA	NA	23161	1	2416200	642830	NA	500000	3	204810	NA	NA	NA	1	978560	2056400	NA	NA	NA	2	NA	111630	NA	NA	NA	1
5903	Q9QXL2	AHNLQDGQLSDTGDLGEDIAS(1)N	NA	NA	1663000	NA	NA	1	NA	2174100	NA	1246000	2	715020	1970500	1621800	NA	1438200	4	NA	NA	3221800	NA	1	NA	NA	NA	NA	0	2413200	NA	NA	NA	1	NA	NA	1725800	NA	NA	1	NA	NA	NA	NA	971430	1
5980	Q9QYB8	RVTMILQS(0.999)PS(0.001)FR	448070	NA	NA	NA	NA	1	743090	902530	NA	NA	2	865070	NA	1163400	NA	1232900	3	NA	1289900	1180800	1442400	3	969010	NA	NA	NA	1	1249300	1508900	NA	946250	3	1083700	NA	NA	NA	NA	1	254320	650470	1554000	NA	NA	3
6014	Q9QYF9	THS(0.79)T(0.075)S(0.127)S(0.729)S(0.253)IGS(0.026)GES(0.001)PFSR	NA	NA	NA	NA	5290300	1	NA	6896700	NA	3677000	2	2403800	2433500	NA	4091000	NA	3	3063600	NA	4553200	4414600	3	2406600	NA	4328500	NA	2	NA	4784800	6179800	NA	2	NA	NA	NA	NA	NA	0	NA	3077800	5623600	NA	NA	2
6048	Q9QYR6	ELALS(0.006)S(0.994)PEDLTQDFEELK	NA	NA	NA	NA	NA	0	NA	NA	NA	NA	0	1171600	1349300	NA	2629600	NA	3	NA	NA	583810	2196100	2	NA	NA	3622700	510690	2	2831500	1668100	4131900	NA	3	881190	NA	2917400	NA	NA	2	NA	291390	2465000	NA	1547400	3
6064	Q9QYR6	HSPGEITGPGGHFMTSDS(0.005)S(0.922)LT(0.073)K	NA	NA	771060	NA	NA	1	16017000	12514000	NA	NA	2	1302500	NA	13557000	7145100	12099000	4	11927000	NA	NA	15388000	2	12311000	2760400	NA	8604900	3	NA	NA	13996000	10761000	2	17262000	16138000	13167000	16079000	9721100	5	3427000	NA	3803000	14198000	8903300	4
6078	Q9QYR6	PASPALSEGS(0.999)S(0.954)S(0.047)EATTPVISSVAER	NA	NA	NA	NA	10242000	1	NA	NA	4236300	1350600	2	NA	3975700	1421800	NA	2137400	3	8041800	3403800	1972800	2917100	4	2781800	NA	NA	2411300	2	4705700	NA	2991200	NA	2	2755700	NA	4188100	3727700	NA	3	NA	NA	2449700	NA	8658900	2
6111	Q9QYR6	YS(0.584)EERES(0.208)T(0.208)FLDEGPNEQEITPLQHTPR	NA	NA	NA	NA	NA	0	NA	NA	NA	NA	0	1574100	NA	NA	3465500	1908100	3	NA	NA	3301800	NA	1	3117300	NA	6166400	NA	2	NA	NA	NA	NA	0	2495900	NA	NA	NA	NA	1	NA	2869000	2408800	NA	NA	2
6147	Q9QYX7	HSWHDEDDETFDES(1)PELK	2058100	NA	NA	NA	NA	1	5451000	NA	891050	2599100	3	1848600	NA	3973600	2725700	3535900	4	NA	1318600	NA	6253900	2	2132700	NA	NA	1900200	2	8703300	2209400	4227000	2611100	4	1293600	NA	4776500	4329500	2419900	4	NA	NA	4309000	3844200	1612500	3
6167	Q9QYX7	SHGPLLPT(0.006)IEDS(0.932)S(0.061)EEEELREEEELLK	NA	NA	NA	NA	NA	0	NA	NA	NA	NA	0	1042900	NA	NA	3163600	2719000	3	NA	NA	NA	NA	0	NA	NA	4562900	NA	1	1414900	NA	NA	NA	1	NA	NA	NA	NA	NA	0	NA	NA	NA	NA	NA	0
6288	Q9WV92	DEVDAAES(0.957)T(0.043)PTDRR	NA	NA	2036900	NA	NA	1	4732300	NA	NA	NA	1	2168400	NA	4719800	3440100	2108600	4	3059000	5222200	NA	NA	2	3531600	NA	3928900	NA	2	3832500	NA	NA	NA	1	3544700	NA	3036100	NA	2337900	3	NA	NA	NA	NA	NA	0
6302	Q9WVF8	RGS(1)MFYDEDGDLAHEFYEETIVTK	NA	NA	1596700	NA	NA	1	NA	NA	1600100	NA	1	2855000	NA	NA	5860600	1919700	3	NA	NA	NA	1609000	1	NA	NA	5888600	NA	1	1709500	986110	2868600	NA	3	NA	NA	NA	2913700	NA	1	NA	NA	1935500	NA	1348000	2
6319	Q9Z0H8	IGFPS(0.004)T(0.314)S(0.682)PAK	NA	NA	NA	NA	6882200	1	NA	NA	10569000	7843900	2	7128800	NA	NA	9217000	7373600	3	7469800	10139000	NA	NA	2	NA	NA	NA	8313700	1	NA	NA	NA	NA	0	NA	9058300	NA	NA	NA	1	NA	NA	NA	NA	NA	0
6328	Q9Z0J4	LRS(0.824)ES(0.176)IAFIEESK	NA	NA	NA	NA	NA	0	NA	632630	NA	211800	2	788260	NA	NA	1381300	1402500	3	NA	NA	NA	1778300	1	1465900	NA	NA	672350	2	2077500	NA	NA	NA	1	1598800	1257600	NA	NA	NA	2	NA	1263400	NA	527500	NA	2
6331	Q9Z0P4	EENQTGPTTT(0.001)PS(0.968)DT(0.031)QDLDMK	NA	NA	1501000	NA	NA	1	NA	NA	3303700	869420	2	NA	3407400	1362900	NA	1140600	3	1897600	NA	2041000	1023100	3	739790	NA	NA	NA	1	2888900	1503000	1424800	NA	3	1015500	NA	1717500	1614700	NA	3	NA	1380400	1717200	NA	NA	2
6333	Q9Z0P4	ENS(0.986)AAPS(0.052)PGRPQS(0.961)AS(1)PAKEEQK	23324000	NA	NA	NA	NA	1	NA	NA	27184000	NA	1	2964700	4729200	NA	NA	18267000	3	1344100	1510100	1676200	943370	4	8843700	NA	20469000	NA	2	35633000	NA	NA	2818400	2	NA	1763200	1012800	810840	NA	3	24698000	1075000	798220	NA	NA	3
6393	Q9Z1J2	RS(0.007)S(0.993)DGGDGEGSELVK	NA	NA	1043900	NA	NA	1	NA	1321000	2037200	714840	3	NA	NA	3528400	1723900	1469700	3	NA	NA	2983800	1803800	2	2073900	NA	2632100	NA	2	2525100	1923400	1802800	NA	3	1923800	1695400	1837900	NA	1463000	4	1629300	1478900	2973900	2113800	1959100	5
6398	Q9Z1R2	VGDPPQTLPEEPMEVQGAERT(0.5)S(0.5)PEPQR	NA	NA	NA	NA	NA	0	2454100	NA	2469200	1053800	3	1333600	NA	2620100	NA	1996200	3	1577200	NA	NA	NA	1	NA	NA	NA	1930400	1	3374200	2525700	NA	NA	2	NA	1467100	2515600	1999000	NA	3	1290200	1859300	2002300	NA	1098600	4
6418	Q9Z2C9	S(0.031)PS(0.969)QGDEDSALILTQDNLK	NA	NA	NA	647880	NA	1	1222100	1869000	2719100	1679600	4	356130	2390700	738520	NA	1192700	4	987250	2570900	1855600	2572500	4	NA	430470	NA	1296600	2	2131600	815470	2971200	931740	4	1598900	1180800	2319200	1646500	NA	4	907330	1337200	1869700	1002700	NA	4
6436	Q9Z2H5	DKSDS(1)ETEGLVFAQDLK	4282700	NA	NA	NA	NA	1	NA	13412000	NA	3664800	2	6062700	11254000	NA	32235000	NA	3	NA	61361000	NA	27967000	2	4180800	NA	49098000	8806900	3	NA	18452000	34930000	NA	2	17929000	NA	47257000	NA	2266300	3	NA	NA	21170000	NA	11015000	2
6475	A2A5R2	PMQSKPQS(1)PVIQAT(0.904)AGS(0.096)PK	NA	NA	NA	NA	NA	0	NA	2424500	NA	NA	1	NA	NA	3337700	3307300	2828600	3	2386000	NA	3627800	NA	2	791590	NA	NA	2876700	2	NA	NA	2287000	NA	1	NA	NA	2440900	NA	NA	1	NA	NA	NA	NA	NA	0
6515	E9PUL5	AELAPET(0.012)T(0.089)ET(0.798)PVET(0.088)PET(0.012)VQATDLSLNPEEGSK	NA	NA	NA	NA	NA	0	39642000	NA	5615900	NA	2	1246700	13523000	NA	9941400	9848500	4	NA	69170000	NA	NA	1	2433500	NA	NA	5109600	2	17639000	NA	NA	NA	1	8966000	NA	9314600	NA	NA	2	18720000	1756000	9864700	23769000	2533900	5
6516	E9PUL5	AELAPET(0.015)T(0.015)ET(0.053)PVET(0.914)PET(0.003)VQATDLSLNPEEGSK	NA	NA	NA	NA	NA	0	NA	NA	5615900	56636000	2	1246700	13523000	NA	53949000	9848500	4	NA	NA	NA	NA	0	2433500	NA	NA	NA	1	17639000	NA	NA	NA	1	8966000	NA	9314600	NA	NA	2	NA	1756000	9864700	NA	40300000	3
6524	G5E829	IEDSEPHIPLIDDT(1)DAEDDAPTK	NA	NA	NA	NA	NA	0	NA	NA	NA	NA	0	NA	8046900	NA	13401000	10398000	3	7556400	NA	NA	NA	1	NA	NA	14795000	8115400	2	NA	NA	NA	NA	0	NA	NA	NA	9078200	NA	1	NA	NA	NA	NA	NA	0
6539	O08784	S(0.001)AEPLANT(0.008)VLAS(0.274)ET(0.718)EEEGNAQALGPTAK	NA	NA	NA	NA	NA	0	NA	2945000	3074900	2580600	3	NA	NA	2780000	2685800	2252000	3	NA	NA	NA	NA	0	NA	NA	NA	NA	0	NA	NA	NA	NA	0	2398400	NA	2988800	NA	NA	2	NA	1654300	NA	NA	NA	1
6547	O35226	RAAAASAAEAGIAT(0.999)PGT(0.001)EDSDDALLK	1891300	NA	NA	NA	NA	1	2474200	2610800	2513700	1968500	4	2504400	NA	3068100	4622700	1771200	4	1587300	3927200	2375400	2420700	4	3352800	NA	NA	2490200	2	4815900	2647000	NA	2150200	3	2840500	2125900	2415500	3059500	2338400	5	1829200	2686900	NA	3128200	2072100	4
6561	O35954	SSTEARPGT(0.005)S(0.005)T(0.01)AGT(0.979)PDGPEAPPGPDASPDASFGK	NA	NA	NA	NA	NA	0	10512000	9305200	NA	7778500	3	NA	6889000	6217400	5794100	11816000	4	6028700	NA	NA	NA	1	4957900	6758900	7633300	NA	3	9430600	14521000	6067300	5687600	4	7258700	10699000	9310700	6997700	4508600	5	NA	4811200	5774000	6111800	NA	3
6564	O54774	HS(0.086)S(0.914)LPT(0.92)ES(0.08)DEDIAPAQR	NA	NA	1509400	NA	NA	1	NA	2633300	NA	1319400	2	24492000	NA	3238500	3873000	5571200	4	3523700	764200	2778700	5796600	4	4619800	NA	NA	NA	1	NA	1188600	NA	635150	2	7751900	NA	4750400	NA	NA	2	NA	3157000	NA	NA	3674700	2
6597	O88643	DVATSPIS(0.05)PT(0.949)ENNT(0.001)TPPDALTR	NA	NA	NA	NA	NA	0	14690000	10509000	NA	NA	2	NA	18648000	14433000	11537000	10227000	4	NA	18121000	NA	NA	1	8369500	NA	15409000	13199000	3	NA	NA	11496000	9592400	2	624710	NA	11819000	NA	NA	2	NA	10376000	NA	9744900	NA	2
6617	O88935	LPS(0.009)PT(0.863)AAPQQS(0.094)AS(0.034)QATPVTQGQGR	NA	NA	1099600	NA	NA	1	2585300	1758700	2209200	1011100	4	2204300	23722000	5772700	10595000	3079200	5	4322300	7848400	3754900	6565600	4	18765000	828970	NA	NA	2	18779000	1477700	NA	5362300	3	7131000	NA	2662300	12372000	NA	3	NA	11274000	NA	10228000	3482000	3
6632	P08226	NEVHTMLGQS(0.048)T(0.952)EEIR	NA	NA	NA	NA	2309100	1	NA	1970500	2729200	2019200	3	973660	NA	2386700	1660300	NA	3	NA	NA	3145800	2252300	2	1724900	NA	3010200	NA	2	NA	3017700	NA	NA	1	2054600	NA	NA	NA	NA	1	1493700	2428800	NA	NA	NA	2
6643	P0C7L0	VNPSVVPPPLPCAPPLPPPPPT(0.999)PPPLPPASALSDK	4797700	NA	NA	NA	NA	1	2938800	1241800	3584300	2435100	4	5314300	NA	NA	5112300	3413100	3	1584200	3990800	3270100	3580400	4	4011500	NA	7993500	2481100	3	6390000	5393200	NA	1535100	3	3811000	354510	3407000	5901600	2216800	5	174140	4522000	4776600	513340	4318400	5
6702	P16858	VIHDNFGIVEGLMTTVHAIT(0.001)AT(0.999)QK	NA	NA	NA	NA	NA	0	NA	NA	NA	NA	0	1927800	NA	NA	8476800	960330	3	NA	NA	NA	NA	0	NA	NA	NA	NA	0	NA	NA	2594200	NA	1	NA	NA	NA	NA	NA	0	NA	NA	NA	NA	NA	0
6757	P27546	RNT(0.006)T(0.993)PT(0.001)GAAPPAGMTSTR	NA	NA	1140200	NA	NA	1	2027100	1704000	1454800	92289	4	743560	NA	1287400	2734200	NA	3	2502100	2572200	1750700	646350	4	1944000	1815900	2508700	1845300	4	1607100	1667900	762690	NA	3	1889100	2308100	NA	1479600	998240	4	NA	2044300	1315500	1332900	1107700	4
6791	P41234	ALVADEPEDLDT(1)EDEGLISFEEER	NA	NA	NA	NA	NA	0	NA	NA	1813300	NA	1	1254200	NA	NA	920890	1494300	3	NA	NA	NA	1945100	1	NA	NA	NA	943240	1	2125600	NA	NA	NA	1	1484600	NA	1464000	2198200	NA	3	NA	NA	1749200	NA	NA	1
6873	P63318	LVLAS(0.021)IDQADFQGFT(0.978)YVNPDFVHPDAR	NA	NA	1853000	NA	NA	1	NA	NA	NA	838610	1	32929000	NA	NA	87813000	9858100	3	NA	NA	NA	11979000	1	735160	NA	NA	2678600	2	19764000	2182400	36380000	NA	3	NA	NA	1696900	12692000	NA	2	NA	1488000	9000400	NA	11424000	3
6875	P63318	S(0.055)PT(0.949)S(0.996)PVPVPVM	NA	NA	3658800	NA	NA	1	NA	4110700	6550400	5668200	3	NA	NA	6697900	12220000	3255800	3	4313600	NA	4939200	6024400	3	6756700	NA	NA	NA	1	NA	3914000	NA	NA	1	NA	NA	2799000	NA	344000	2	11217000	NA	8419800	NA	NA	2
6877	P68368	T(0.035)IGGGDDS(0.026)FT(0.816)T(0.123)FFCETGAGK	NA	NA	474340	NA	NA	1	NA	493980	966090	549200	3	580290	NA	101660	561780	644270	4	NA	559370	NA	538650	2	NA	NA	NA	848370	1	1018400	NA	NA	NA	1	NA	NA	NA	NA	NA	0	NA	742440	372310	NA	903710	3
6964	Q3THK3	GT(0.81)S(0.19)RPGT(0.99)PS(0.01)AEAASTSSTLR	NA	NA	NA	NA	1434800	1	NA	1036100	NA	NA	1	NA	2009200	1459500	1986400	NA	3	NA	NA	NA	NA	0	NA	NA	1620200	NA	1	NA	1135900	NA	NA	1	NA	NA	NA	1274900	NA	1	NA	NA	2285400	NA	NA	1
6995	Q3UHL1	S(0.001)AT(0.001)PAT(0.005)DGRAT(0.189)PAT(0.801)EES(0.003)TVPATQSSALPAAK	1110400	NA	NA	NA	NA	1	NA	1421900	2950500	2066400	3	2824100	NA	16160000	55655000	33125000	4	17365000	NA	NA	NA	1	56433000	NA	NA	5542900	2	5084800	12192000	NA	NA	2	2440100	5625600	NA	5158100	NA	3	NA	55556000	NA	4326100	2904500	3
7005	Q3UNH4	ERPGS(0.176)T(0.824)GEGDLVSLR	12620000	NA	NA	NA	NA	1	NA	NA	NA	11814000	1	NA	4681900	17798000	18403000	12357000	4	NA	25975000	NA	21035000	2	14542000	10763000	30717000	15263000	4	26735000	15354000	18587000	26330000	4	20161000	19923000	NA	18214000	15795000	4	14465000	15598000	NA	18579000	16012000	4
7064	Q5SRX1	GIEFPMADLDALS(1)PIHT(1)PQR	NA	NA	NA	NA	NA	0	NA	NA	NA	NA	0	1494400	1981300	NA	5180700	1347200	4	NA	NA	NA	1713200	1	1137000	NA	2494300	900940	3	36854000	NA	NA	NA	1	1773300	NA	825060	3474900	923990	4	NA	1278900	NA	NA	1772300	2
7099	Q61206	PLHELIMQLLEET(1)PEEK	NA	NA	NA	NA	NA	0	NA	NA	NA	NA	0	11106000	NA	NA	3248800	1113600	3	NA	NA	NA	1151800	1	NA	NA	11421000	316330	2	1191600	378990	5133600	NA	3	NA	NA	NA	1994200	NA	1	NA	NA	NA	NA	665520	1
7112	Q61548	GASPVPESSLTADLLSVDAFAAPS(0.059)PAS(0.098)T(0.628)AS(0.214)PAK	NA	NA	1873800	NA	NA	1	NA	NA	NA	NA	0	21785000	NA	723530	38497000	NA	3	NA	NA	2333100	NA	1	NA	NA	NA	NA	0	NA	4273100	NA	NA	1	NA	NA	NA	NA	NA	0	NA	NA	14202000	NA	2941300	2
7162	Q640R3	T(0.001)HT(0.985)S(0.014)PPRAPS(0.856)S(0.144)PGR	NA	14389000	NA	NA	NA	1	NA	NA	NA	NA	0	NA	NA	21907000	14820000	9192200	3	NA	36675000	NA	NA	1	NA	NA	23360000	15093000	2	24880000	NA	NA	NA	1	NA	NA	NA	NA	NA	0	NA	18998000	NA	NA	NA	1
7206	Q6NVE8	SELEFEALKT(1)PDLDVPK	652550	NA	NA	NA	NA	1	1087100	NA	NA	NA	1	1292600	NA	NA	1899500	1108000	3	NA	NA	742710	2134600	2	1985000	NA	4817400	847390	3	2965100	NA	NA	1140900	2	1098500	262680	888150	1573300	1358100	5	NA	1894800	1269400	755230	1486600	4
7241	Q6Y7W8	ALSSGGS(0.004)IT(0.929)S(0.066)PPLSPALPK	NA	NA	NA	5969200	NA	1	NA	NA	5145700	NA	1	4894400	NA	6312900	6005600	4035200	4	NA	NA	NA	NA	0	5298200	NA	7066800	NA	2	NA	NA	NA	NA	0	NA	NA	NA	NA	NA	0	NA	NA	NA	NA	NA	0
7246	Q6ZPJ0	TAPSSPLT(0.965)S(0.029)PS(0.006)DTR	NA	NA	NA	NA	NA	0	NA	851790	NA	NA	1	1174300	NA	1156500	NA	1856200	3	NA	NA	1663200	NA	1	NA	NA	NA	NA	0	2777500	686650	NA	NA	2	1529800	NA	1314600	1506200	NA	3	1325200	1568500	NA	2212200	1390300	4
7305	Q80U23	EEGT(0.985)GES(0.004)AGGS(0.011)PARS(1)LTR	NA	NA	NA	NA	NA	0	NA	NA	NA	NA	0	1347200	NA	NA	2388500	1848700	3	NA	NA	NA	NA	0	NA	NA	NA	NA	0	7791400	3048100	3019600	NA	3	NA	3943000	NA	4179600	NA	2	NA	3563100	NA	NA	2503000	2
7338	Q80XK6	DFATAPPT(0.703)S(0.297)PAK	2164700	NA	NA	NA	NA	1	2832200	NA	2340600	1447500	3	2193200	NA	2969600	2360200	1848900	4	NA	2558600	2490000	2950600	3	NA	1740200	NA	1785000	2	4435600	NA	1866700	1623900	3	2601900	3682500	1578100	2711300	2362900	5	2975500	2693400	2253300	NA	2070300	4
7339	Q80XP9	EGETTVNT(0.001)ET(0.948)S(0.02)S(0.031)PK	NA	NA	NA	NA	961770	1	1551400	NA	2427500	NA	2	NA	2930500	2106600	1247000	NA	3	NA	NA	NA	NA	0	NA	NA	NA	867210	1	NA	NA	1718300	NA	1	NA	NA	NA	1762800	NA	1	NA	NA	NA	NA	NA	0
7357	Q810U3	KDVPLGPEDPKEEDGS(0.148)FDY(0.411)S(0.446)DEDNKPLQGS(0.619)QT(0.676)S(0.627)LDGT(0.073)IK	NA	NA	NA	NA	NA	0	NA	NA	20550000	NA	1	NA	4361100	NA	4534800	3780900	3	NA	3994700	NA	5727000	2	NA	NA	9929100	NA	1	31279000	NA	NA	NA	1	16215000	NA	6668900	4656200	NA	3	NA	NA	6754800	NA	NA	1
7390	Q8BL65	T(0.831)NS(0.169)PDLDSQSLSLSSGTDQEPLQR	NA	NA	NA	NA	1438500	1	2265600	NA	NA	NA	1	NA	3746400	NA	2191800	1251800	3	NA	4181300	NA	2918100	2	NA	390580	NA	NA	1	3795100	NA	1486100	1854600	3	2180800	1762100	1970900	NA	1202700	4	1412600	1451200	NA	2551000	NA	3
7456	Q8C7M3	NILVQT(1)PESESPQSR	NA	NA	NA	NA	NA	0	NA	NA	1727300	NA	1	NA	2799100	1717000	NA	1994500	3	2896700	NA	NA	1377500	2	2493700	NA	3104000	NA	2	2641500	NA	NA	1308100	2	2041000	3509000	1821800	NA	NA	3	765030	2135800	NA	2178800	NA	3
7485	Q8CB93	DVT(0.027)KT(0.957)VS(0.655)S(0.655)S(0.668)AY(0.036)VIS(0.002)PS(1)MK	NA	NA	NA	2330700	NA	1	NA	2272100	2752700	NA	2	NA	2768800	2289100	1720700	1594300	4	NA	2601100	2253300	NA	2	NA	1322200	2641100	NA	2	NA	2001700	NA	NA	1	NA	NA	2736400	NA	NA	1	NA	NA	1551500	NA	NA	1
7527	Q8K1L6	HLSVPNIIITPPT(0.995)PT(0.005)GMGLSR	NA	NA	1328500	NA	NA	1	NA	947460	NA	837610	2	2286200	NA	NA	1458000	1720700	3	NA	NA	643850	2803400	2	NA	NA	4840300	880940	2	3014800	2774500	NA	NA	2	NA	NA	1995400	2794400	NA	2	NA	739030	2172100	NA	1121300	3
7528	Q8K1L6	HLSVPNIIITPPT(0.034)PT(0.917)GMGLS(0.048)R	NA	NA	650540	NA	NA	1	NA	NA	NA	NA	0	1361900	NA	NA	2190400	840240	3	NA	NA	NA	1854200	1	898150	NA	4259000	NA	2	NA	NA	NA	NA	0	1089200	NA	814040	NA	NA	2	NA	733260	1909900	NA	NA	2
7550	Q8K4J6	FGS(0.135)T(0.845)GS(0.013)T(0.007)PPVSPTPSER	NA	NA	NA	NA	NA	0	NA	NA	NA	2470700	1	NA	NA	4407800	2511300	2337000	3	NA	NA	NA	2362800	1	NA	NA	NA	NA	0	NA	NA	NA	NA	0	NA	NA	NA	NA	NA	0	NA	NA	3418400	NA	NA	1
7555	Q8K4Q0	ILDTSSLTQSAPAS(0.003)PT(0.997)NK	NA	NA	NA	NA	2205500	1	1285000	2003300	NA	NA	2	NA	NA	1990300	1763100	2776500	3	NA	3006500	NA	2909200	2	1309700	1015700	NA	NA	2	NA	2213500	2048500	2308200	3	3244000	NA	NA	NA	1153400	2	2679800	1983100	1576000	NA	NA	3
7602	Q8VD37	WVHFS(0.36)DAS(0.641)PEHVT(0.999)PELT(1)PR	779930	NA	NA	NA	NA	1	NA	NA	1659400	817380	2	1646200	NA	NA	2525800	2448400	3	NA	813650	NA	2149600	2	1554200	NA	5036500	NA	2	3745200	1198900	NA	NA	2	NA	NA	1637300	2884400	NA	2	NA	NA	1708500	NA	690060	2
7625	Q91XV3	AGEAS(0.104)AES(0.104)T(0.792)GAADGAAPEEGEAK	NA	NA	NA	NA	16688000	1	1720200	1634900	NA	12542000	3	461680	NA	1464700	913220	814540	4	1314300	1612400	NA	1051100	3	NA	NA	NA	NA	0	782960	1375500	1040500	978170	4	NA	1084900	1496800	921320	NA	3	NA	NA	1679800	NA	NA	1
7651	Q99104	RT(0.011)S(0.004)S(0.004)IADEGT(0.98)Y(0.002)TLDSILR	NA	NA	NA	NA	NA	0	1023200	NA	NA	NA	1	NA	1227200	NA	1673400	1042600	3	NA	NA	NA	NA	0	NA	NA	NA	NA	0	NA	NA	NA	NA	0	NA	NA	NA	NA	NA	0	NA	NA	NA	NA	NA	0
7680	Q99P31	LLQTCFS(0.038)S(0.135)PT(0.826)DDS(0.002)MDR	NA	NA	2023900	NA	NA	1	NA	1319500	NA	NA	1	NA	NA	1139100	1906700	1522300	3	1127700	NA	2112200	2206100	3	NA	NA	NA	NA	0	NA	1261500	NA	NA	1	NA	NA	2284300	NA	NA	1	1317700	NA	2352300	NA	NA	2
7770	Q9ES34	LLEHAEPAPVQPQPS(0.031)S(0.132)PQT(0.837)VLPVK	4528200	NA	NA	NA	NA	1	7337700	NA	6279800	4932700	3	4837300	3291100	NA	6942600	NA	3	NA	NA	7837900	8018500	2	NA	NA	NA	NA	0	NA	7026300	NA	5524800	2	NA	7198600	NA	NA	5497600	2	NA	NA	6506000	NA	NA	1
7864	Q9QYR6	QLS(0.027)PES(0.147)LGT(0.826)LQFGELSLGK	NA	NA	NA	81874	NA	1	NA	332050	10971000	857920	3	NA	NA	269480	707990	530190	3	NA	NA	388500	399490	2	NA	NA	NA	NA	0	NA	NA	NA	NA	0	NA	NA	1504600	NA	NA	1	NA	NA	440240	NA	NA	1
7866	Q9QYR6	SSLLLDT(0.981)VT(0.004)S(0.015)IPSSR	NA	NA	NA	NA	NA	0	NA	10911000	18638000	NA	2	2795300	3687400	NA	NA	5847400	3	NA	515800	8159800	3905100	3	1131500	400320	NA	NA	2	NA	NA	10421000	NA	1	3863000	NA	NA	NA	2038600	2	NA	NA	NA	2215500	3492900	2
7895	Q9R1K9	RMS(0.003)PKPELT(0.997)EDQK	NA	NA	NA	NA	1760700	1	2201600	NA	NA	1467700	2	509360	NA	2206700	NA	1682200	3	2321700	1706500	2474100	NA	3	1299700	NA	NA	2015300	2	NA	3241200	1446300	NA	2	1320300	2089900	NA	NA	NA	2	NA	1494500	2507700	NA	NA	2
7941	Q9Z1R2	VGDPPQTLPEEPMEVQGAERT(0.5)S(0.5)PEPQR	NA	NA	NA	NA	NA	0	2454100	NA	2469200	1053800	3	1333600	NA	2620100	NA	1996200	3	1577200	NA	NA	NA	1	NA	NA	NA	1930400	1	3374200	2525700	NA	NA	2	NA	1467100	2515600	1999000	NA	3	1290200	1859300	2002300	NA	1098600	4
7943	Q9Z1W9	T(1)PDIAQR	3210700	NA	NA	NA	NA	1	6143100	3539500	NA	NA	2	2019400	2761300	4405400	NA	4707100	4	3591700	5928100	4600100	4784200	4	3045400	2965500	6761100	4939600	4	9250200	2944300	4004000	NA	3	3398400	NA	5280500	6221000	NA	3	4804900	5303500	NA	4049000	NA	3
7986	P63318	LVLASIDQADFQGFT(0.002)Y(0.998)VNPDFVHPDAR	NA	NA	NA	NA	NA	0	NA	NA	NA	NA	0	5819600	NA	NA	12992000	919210	3	NA	NA	NA	1755700	1	NA	NA	13768000	685870	2	2638900	NA	4702800	NA	2	NA	NA	NA	NA	NA	0	NA	NA	NA	NA	1698000	1

## Sheet: absent in WTEGCGEE
	Leading.proteins	Phospho..STY..Probabilities	WT_NT.1.1	WT_NT.2.1	WT_NT.3.1	WT_NT.4.1	WT_NT.5.1	COUNT.WT	WT_EGCG.2.1	WT_EGCG.3.1	WT_EGCG.4.1	WT_EGCG.5.1	COUNT.WT_EGCG	WT_EGCG_EE.1.1	WT_EGCG_EE.2.1	WT_EGCG_EE.3.1	WT_EGCG_EE.4.1	WT_EGCG_EE.5.1	COUNT.WT_EGCG_EE	WT_EE.1.1	WT_EE.2.1	WT_EE.3.1	WT_EE.5.1	COUNT.WT_EE	TS_NT.1.1	TS_NT.2.1	TS_NT.3.1	TS_NT.4.1	COUNT.TS	TS_EGCG.2.1	TS_EGCG.3.1	TS_EGCG.4.1	TS_EGCG.5.1	COUNT.TS.EGCG	TS_EGCG_EE.1.1	TS_EGCG_EE.2.1	TS_EGCG_EE.3.1	TS_EGCG_EE.4.1	TS_EGCG_EE.5.1	COUNT.TS_EGCG	TS_EE.1.1	TS_EE.2.1	TS_EE.3.1	TS_EE.4.1	TS_EE.5.1	COUNT.TS.EE
19	A2A690	QIAS(0.004)DS(0.996)PHAS(1)PK	678700	NA	308740	776160	NA	3	887760	251580	NA	NA	2	NA	NA	908420	NA	NA	1	NA	1234900	NA	NA	1	NA	625130	NA	661610	2	784390	NA	NA	NA	1	653800	918270	NA	NA	NA	2	NA	450720	NA	NA	NA	1
20	A2A690	QIAS(0.004)DS(0.996)PHAS(1)PK	678700	NA	308740	776160	NA	3	887760	251580	NA	NA	2	NA	NA	908420	NA	NA	1	NA	1234900	NA	NA	1	NA	625130	NA	661610	2	784390	NA	NA	NA	1	653800	918270	NA	NA	NA	2	NA	450720	NA	NA	NA	1
171	B9EHT4	TDPAPMAPPPRGEEEEEEEEDEPVPEAPS(0.987)PT(0.013)QER	1815900	NA	3133700	1674600	NA	3	5133400	3229000	NA	2367900	3	NA	NA	NA	NA	NA	0	2144200	3351800	4003400	4516100	4	NA	2017500	NA	3361800	2	3889000	3256900	3428600	3063400	4	2954000	NA	4142900	2706400	2105600	4	2576900	2023900	3649500	1881100	2131200	5
203	E9PZM4	HSDNPS(1)EEGEVKDDGLEK	666350	NA	837120	958580	1047400	4	1404000	1432300	950610	NA	3	NA	NA	NA	NA	NA	0	1110100	NA	NA	941430	2	NA	NA	1375800	NA	1	NA	NA	1093900	822740	2	1171600	1532000	NA	NA	NA	2	687410	NA	1103900	891540	NA	3
298	O08586	YSDTTDS(1)DPENEPFDEDQHSQITK	2197600	NA	3458000	1567700	NA	3	3440900	4291100	5414400	3601200	4	NA	NA	1606900	NA	NA	1	2482700	5285600	NA	3650900	3	2590100	2074200	NA	NA	2	7390700	3581100	8069600	3992600	4	2715600	1868200	1621600	4502000	1392500	5	3747000	2436700	NA	1808800	NA	3
341	O35393	GGS(1)LGLGGGGGMGPR	593230	NA	1420600	1371500	NA	3	NA	NA	1218900	NA	1	NA	NA	NA	NA	NA	0	1358700	NA	NA	757700	2	NA	512490	NA	1106200	2	2269000	NA	1864300	1510700	3	1467900	987190	563760	1495700	NA	4	802390	1159500	NA	1157100	611720	4
390	O54724	ATEEPSGT(0.031)GS(0.969)DELIK	NA	2039600	1369600	2560000	4188400	4	NA	NA	3427400	3498500	2	2230000	NA	NA	NA	NA	1	2081500	NA	2505000	3922000	3	2540700	NA	2356000	2869200	3	NA	1717600	3175500	NA	2	3499800	2308300	3078700	NA	NA	3	2294900	1559700	NA	NA	NA	2
395	O54774	NAEAVKS(1)PEK	137050	9044500	138000	94979	NA	4	NA	NA	NA	NA	0	NA	18922000	NA	NA	NA	1	NA	NA	NA	NA	0	51491	NA	NA	102730	2	NA	NA	NA	NA	0	161610	NA	NA	NA	NA	1	97441	731110	NA	NA	NA	2
462	O70166	SPSDLSPES(0.002)PVLS(0.023)S(0.975)PPK	NA	1665500	1553100	2657400	NA	3	NA	NA	NA	NA	0	1383100	NA	NA	NA	NA	1	NA	NA	NA	2254700	1	2265800	3540900	NA	NA	2	NA	NA	NA	NA	0	4730500	NA	NA	NA	NA	1	1748700	NA	NA	2730300	3364500	3
485	O88343	IS(0.008)ENYS(0.992)DKS(1)DVENADESSSSILK	9635500	NA	4225500	1237200	NA	3	3843200	3437200	10698000	NA	3	NA	11775000	NA	NA	NA	1	NA	13252000	3453500	NA	2	4660400	NA	NA	NA	1	15019000	NA	8211600	2793100	3	10828000	1677900	26269000	NA	2385800	4	4109400	4599600	NA	3444300	1792700	4
548	O88737	SRGEHSSTLPASTPSYTSGT(0.001)S(0.001)PT(0.001)S(0.001)LS(0.01)S(0.01)LEEDS(0.041)DS(0.581)S(0.178)PS(0.178)RR	3963300	NA	6679300	2651100	NA	3	9477500	8734500	NA	4808500	3	NA	NA	3683100	NA	NA	1	NA	10864000	NA	NA	1	NA	NA	7080200	3653200	2	13427000	6175100	NA	5450200	3	8608300	NA	NA	NA	NA	1	NA	NA	NA	NA	NA	0
549	O88737	GEHSSTLPASTPSYTSGTSPTSLSSLEEDS(0.007)DS(0.064)S(0.673)PS(0.255)R	2067100	NA	2472000	1562900	NA	3	NA	NA	NA	2397200	1	NA	NA	3225200	NA	NA	1	NA	NA	NA	2874600	1	NA	NA	NA	NA	0	5072500	NA	NA	NA	1	NA	1770800	NA	NA	NA	1	1867000	NA	NA	NA	NA	1
623	O88935	LPS(0.002)PT(0.004)AAPQQS(0.806)AS(0.162)QAT(0.026)PVTQGQGR	2137900	NA	1951100	2470000	NA	3	2053300	1645200	5482300	NA	3	NA	NA	NA	NA	NA	0	11352000	NA	NA	NA	1	1273400	2889600	NA	2030800	3	NA	NA	NA	9556800	1	2085100	NA	8617500	NA	NA	2	2301400	NA	NA	1520000	898290	3
653	P04370	TTHYGS(1)LPQK	886420	NA	NA	1359800	1274400	3	NA	737600	1262000	NA	2	NA	NA	NA	NA	2155900	1	NA	1353400	NA	1757900	2	NA	1227200	1298200	NA	2	1353100	NA	NA	1674000	2	1531000	1218700	NA	1019300	NA	3	1942800	1031100	1375100	NA	NA	3
660	P05064	LQS(1)IGTENTEENR	3315900	NA	7412500	3653100	NA	3	NA	NA	7890700	5795500	2	NA	NA	NA	NA	6704000	1	NA	NA	NA	NA	0	NA	4659100	NA	NA	1	12991000	NA	NA	NA	1	NA	6906900	NA	NA	2769600	2	NA	5682500	NA	3999900	2457300	3
676	P07901	ES(1)DDKPEIEDVGSDEEEEEKK	25207000	NA	45538000	23832000	NA	3	43128000	38897000	NA	28265000	3	NA	NA	NA	NA	NA	0	NA	NA	NA	NA	0	43796000	24455000	NA	NA	2	85395000	NA	40829000	20921000	3	34369000	NA	NA	38074000	NA	2	36911000	NA	NA	NA	18294000	2
683	P08551	KEES(1)AGEEQVAK	13537000	NA	49893000	NA	27802000	3	NA	NA	NA	NA	0	3308700	NA	NA	NA	NA	1	NA	55528000	NA	NA	1	NA	NA	59777000	8183600	2	95279000	41143000	NA	NA	2	NA	NA	NA	NA	7566000	1	NA	20409000	NA	9971700	5199400	3
690	P08553	AEEEGGS(1)EEEGS(1)DRS(0.996)PQES(0.004)K	3191600	NA	172110	NA	106290	3	691580	NA	NA	NA	1	NA	NA	66971	NA	NA	1	NA	NA	69381	120450	2	NA	163910	NA	NA	1	88574	72609	NA	NA	2	872360	283470	NA	NA	96819	3	NA	NA	68087	NA	NA	1
771	P12849	ASPSCFHS(1)EDEDSLK	1758100	NA	1757600	996430	NA	3	1168900	1258600	NA	NA	2	NA	NA	NA	NA	NA	0	2640200	3617800	NA	2864200	3	1399700	822800	NA	1720300	3	5357700	1557800	2990300	2364700	4	1558600	1859700	2369300	2666300	625390	5	2167900	2073600	2365200	1506100	994030	5
798	P14873	ASLSPMDEPVPDS(0.982)ES(0.018)PVEK	5221700	2262700	2023300	3270000	NA	4	2156900	1826200	4624200	1092700	4	6659400	NA	NA	NA	NA	1	6685900	3025100	5866900	2813800	4	2065500	3725700	NA	3489000	3	5576800	1665100	2739400	1727700	4	NA	1495300	NA	2764800	3365500	3	5380000	2954500	2802800	3286300	2358600	5
1105	P26645	AEDGAAPS(0.049)PS(0.044)S(0.812)ET(0.095)PK	4341700	NA	NA	6055600	414250	3	5200600	NA	NA	365970	2	NA	254250	NA	NA	NA	1	NA	7412900	NA	601060	2	2737500	649800	2239100	NA	3	NA	NA	NA	290580	1	NA	3188600	NA	NA	NA	1	NA	NA	NA	NA	NA	0
1166	P29699	HAFSPVAS(0.999)VESASGETLHSPK	804190	NA	890130	927710	1637600	4	1094000	1668400	NA	834310	3	NA	NA	NA	NA	1733800	1	NA	NA	NA	1288400	1	826750	NA	NA	NA	1	1396900	1280600	1089100	561260	4	978280	1304800	1025800	NA	826680	4	NA	941560	NA	709150	NA	2
1217	P35831	DADVSEES(1)PPPLPER	1825900	NA	1955700	2826600	NA	3	NA	1579500	429920	NA	2	NA	NA	2713300	NA	NA	1	1470800	NA	NA	1950100	2	NA	1961100	NA	NA	1	NA	NA	NA	1870400	1	1472200	NA	NA	1781300	2284700	3	NA	NA	NA	NA	1243900	1
1256	P42859	S(0.776)GS(0.224)IVELLAGGGSSCSPVLSR	615440	NA	2336000	NA	314120	3	NA	742980	5043200	NA	2	NA	NA	NA	NA	1802600	1	NA	3360700	NA	NA	1	NA	NA	NA	NA	0	3127600	NA	2946800	747590	3	1493600	173690	4560600	2491800	NA	4	171600	1081100	1146200	300030	NA	4
1349	P51954	SSDVPLPLELLET(0.026)GGS(0.96)PS(0.014)K	310230	NA	374250	NA	52436	3	477340	561780	NA	NA	2	NA	NA	NA	NA	NA	0	NA	369370	NA	515110	2	397820	NA	714880	397890	3	793600	538690	1304700	NA	3	610880	65511	911810	1444400	428880	5	NA	347520	NA	85455	NA	2
1439	P58871	S(0.053)PPS(0.05)GS(0.836)QS(0.061)LLEGIMTASSSK	1215300	NA	1746600	NA	816760	3	NA	1629700	NA	3098900	2	NA	NA	NA	NA	2357200	1	614600	NA	1675000	3787600	3	NA	NA	1840800	NA	1	NA	NA	4095100	NA	1	1881500	NA	NA	NA	NA	1	NA	NA	NA	1511100	1058900	2
1446	P58871	VSGAGLS(0.093)PS(0.907)R	1845100	NA	616270	5122500	988350	4	1792200	592670	NA	NA	2	2430100	NA	NA	NA	NA	1	1802600	NA	1430400	3039300	3	NA	NA	NA	NA	0	NA	1283900	NA	NA	1	NA	NA	1029200	2970500	NA	2	1876200	2952800	2100500	NA	NA	3
1484	P60469	SAAAGALGS(1)PGLPLRK	722460	NA	804930	1315600	NA	3	NA	775530	NA	NA	1	NA	NA	NA	NA	NA	0	NA	964800	NA	1357900	2	2288100	NA	3283900	NA	2	1948400	NA	NA	763950	2	816870	1783400	627580	1661900	1502300	5	875530	1809000	1786900	800910	850520	5
1553	P63216	GETPVNSTMS(1)IGQAR	NA	1345100	2270200	2558300	2824000	4	3395900	2186300	3113200	2064900	4	NA	NA	2710600	NA	NA	1	2042200	2765800	3180800	NA	3	NA	1907200	NA	2085500	2	NA	1966000	3539700	1768200	3	NA	NA	2919500	2607800	NA	2	1824000	NA	2932400	NA	NA	2
1582	P70265	NYS(1)VGSRPLK	828270	NA	NA	1196800	803140	3	NA	904310	928400	NA	2	NA	NA	NA	NA	1157100	1	NA	NA	NA	2524900	1	NA	634440	5158100	NA	2	2839700	NA	1220900	834170	3	1043000	2133600	732700	1769700	NA	4	1199000	1476000	1738600	1467400	NA	4
1599	P70302	LPDS(1)PALAK	670390	NA	NA	1003400	1386100	3	NA	NA	NA	NA	0	354180	NA	NA	NA	NA	1	NA	NA	NA	1228100	1	1938700	NA	NA	NA	1	2051100	NA	NA	NA	1	NA	2500500	NA	NA	NA	1	NA	1983100	NA	NA	NA	1
1608	P70392	FS(0.001)S(0.999)PPPLAVSR	2091900	1435000	NA	1819000	NA	3	NA	2019800	2205900	1361900	3	NA	2303000	NA	NA	NA	1	1727600	NA	NA	NA	1	NA	1738900	NA	2228800	2	3156000	NA	NA	NA	1	1967400	1640100	2303600	2073100	1318300	5	2024900	1684300	NA	1771900	1858300	4
1618	P70399	SEDRPS(0.792)S(0.208)PQVSVAAVETK	3182100	NA	5443400	4526700	NA	3	4821600	NA	6294100	3476100	3	NA	NA	NA	NA	4850600	1	NA	8908000	2874200	NA	2	NA	2493000	NA	NA	1	NA	2790600	NA	NA	1	NA	NA	NA	5284900	NA	1	NA	NA	NA	4518500	1819000	2
1621	P70399	STPFIVPS(0.216)S(0.736)PT(0.048)EQGGRK	NA	1715000	4645700	NA	3570300	3	4648100	4603700	NA	2540100	3	NA	3635600	NA	NA	NA	1	NA	6396900	NA	NA	1	NA	2638700	4921500	NA	2	6924400	NA	4539600	NA	2	NA	NA	NA	4492500	2566000	2	NA	2722900	5748700	NA	NA	2
1639	P70429	VQRPEDAS(0.002)GGS(0.052)S(0.936)PS(0.009)GT(0.001)SK	353000	NA	151830	622440	NA	3	NA	NA	NA	NA	0	110930	NA	NA	NA	NA	1	NA	NA	NA	NA	0	473320	NA	NA	432900	2	NA	NA	NA	NA	0	598260	NA	NA	NA	NA	1	673170	NA	NA	NA	NA	1
1664	P70698	S(0.003)GS(0.009)S(0.938)S(0.05)PDSEITELK	2609800	NA	3112300	NA	2374000	3	3283300	NA	4516500	NA	2	NA	NA	NA	1753200	NA	1	2445700	NA	2909600	2141800	3	1243800	NA	NA	NA	1	NA	NA	3588100	2124100	2	NA	NA	2878400	2298500	1406700	3	3151300	1989500	2498300	NA	1471200	4
1676	P81122	RTYS(0.934)LT(0.059)T(0.006)PAR	4448200	NA	3394600	3950500	NA	3	5653000	3245700	4796600	3240400	4	NA	NA	NA	NA	2684100	1	NA	NA	NA	NA	0	NA	NA	NA	5143500	1	7613700	4740900	4666700	3854000	4	3482900	NA	3679400	5605700	NA	3	3139900	4013000	NA	NA	3824700	3
1704	P97412	S(0.005)T(0.005)ANHDS(0.015)ES(0.974)PVHSPSAHR	5374100	NA	NA	622590	45115	3	872480	NA	NA	NA	1	300900	NA	NA	NA	NA	1	NA	NA	NA	NA	0	859030	582160	NA	63898	3	NA	NA	NA	NA	0	4738800	1781800	NA	NA	NA	2	330550	NA	NA	NA	NA	1
1724	P97445	LATGEPAS(1)PHDSLGHSGLPPSPAK	1577300	NA	1012500	NA	5585600	3	2027300	2030600	2284500	1914500	4	1805200	NA	NA	NA	NA	1	1726700	NA	NA	2617500	2	1470500	1299600	NA	2720500	3	2470100	2483700	NA	1477200	3	1385600	1745900	2702100	2178200	1594200	5	1189600	1928800	3972200	1725500	2042600	5
1747	P97820	RDS(1)PLQGGGQQNSQAGQR	1257100	NA	721780	1236600	NA	3	1571300	632240	1746600	NA	3	NA	NA	1780100	NA	NA	1	1325600	3097500	643430	NA	3	610560	1774600	NA	NA	2	4869800	1198800	NA	NA	2	NA	3233200	402470	678980	NA	3	1261700	2592400	NA	NA	586930	3
1748	P97820	TTS(0.017)RS(0.983)PVLSR	NA	NA	299110	3796700	100300	3	NA	NA	NA	NA	0	NA	NA	NA	NA	216300	1	NA	NA	NA	117790	1	5415900	NA	NA	1485500	2	NA	NA	NA	NA	0	8991800	12635000	NA	NA	NA	2	NA	NA	64334	NA	NA	1
1783	Q01065	S(1)PPEMLESDCPSPLELK	976240	NA	1249400	467760	1043400	4	2037400	1482900	2751100	1670400	4	NA	NA	2437700	NA	NA	1	1355900	1563800	2286100	1649100	4	NA	174520	NA	1476600	2	NA	1915200	NA	1064700	2	NA	558490	2837100	1228900	NA	3	599010	NA	NA	NA	NA	1
1833	Q03717	S(0.008)S(0.008)S(0.008)S(0.977)PQHLNVQQLQDMYSK	867600	NA	1612800	803530	NA	3	NA	NA	3202000	NA	1	NA	NA	NA	NA	2958300	1	NA	NA	NA	NA	0	NA	NA	NA	NA	0	NA	NA	NA	2349300	1	NA	NA	3073500	2081500	NA	2	866450	NA	2971400	NA	NA	2
1871	Q08274	S(0.002)NS(0.998)LPHPAGGGK	3505000	2024000	2047400	5639900	NA	4	NA	5190800	3138800	NA	2	1462100	NA	NA	NA	NA	1	NA	NA	1223200	360830	2	NA	3131600	1953000	NA	2	6261600	NA	NA	NA	1	9259900	4951300	6263000	NA	NA	3	4073000	7098100	NA	NA	1919000	3
1887	Q0KL02	S(0.008)ADAGS(0.008)QKDS(0.87)DDS(0.114)AATPQDETIEER	2231200	NA	1960900	1307600	NA	3	NA	NA	2407400	NA	1	NA	NA	NA	NA	NA	0	NA	4126800	NA	NA	1	NA	NA	NA	NA	0	NA	NA	NA	1945400	1	NA	NA	NA	1926100	NA	1	NA	1623500	NA	NA	NA	1
1889	Q0KL02	LQRPLT(0.012)PGS(0.116)S(0.156)DS(0.689)LT(0.021)AS(0.003)ANYS(0.002)K	708220	NA	1339300	NA	1031900	3	NA	NA	NA	NA	0	NA	NA	NA	NA	NA	0	NA	NA	1331600	1344800	2	NA	NA	NA	NA	0	1989600	NA	NA	NA	1	896600	NA	NA	1233900	NA	2	NA	NA	NA	NA	NA	0
1905	Q0PHV7	S(0.001)QS(0.998)ET(0.001)SLLGR	947360	NA	804200	1300200	NA	3	NA	NA	NA	NA	0	NA	NA	NA	NA	NA	0	NA	NA	NA	NA	0	NA	882370	NA	NA	1	2098000	NA	NA	NA	1	1431300	1308100	1634500	1092500	633650	5	953240	NA	1463800	NA	NA	2
1927	Q148V7	DSEDNRQS(1)PAVNSSDQEK	591430	NA	325780	439890	NA	3	303610	NA	NA	NA	1	NA	NA	1009300	NA	NA	1	492940	1178800	NA	NA	2	476780	NA	NA	536640	2	1475800	NA	NA	NA	1	714030	878540	NA	NA	NA	2	786360	356530	NA	NA	NA	2
2031	Q3U1V6	DGVLS(0.999)PS(0.001)SQAQLSSR	1045200	NA	867420	1246200	NA	3	NA	1220300	957750	NA	2	NA	NA	NA	NA	1102900	1	765350	NA	NA	NA	1	NA	816940	NA	NA	1	1203200	892170	NA	NA	2	NA	1155000	NA	1271600	NA	2	992350	1105900	NA	1176800	NA	3
2096	Q3UHE1	GS(1)PPLLDAPASPPQAPR	1195400	NA	1402200	1524000	NA	3	1471900	1602900	1499200	1125800	4	NA	NA	1995900	NA	NA	1	1111500	1572500	2362100	622400	4	1098800	933940	NA	1406600	3	1660700	1538900	NA	NA	2	1316100	1080500	1106300	1222000	NA	4	846940	NA	NA	NA	1008700	2
2124	Q3UHJ0	VGS(0.001)LT(0.005)PPS(0.121)S(0.873)PK	692210	4909800	27696000	NA	27644000	4	NA	NA	NA	25320000	1	NA	NA	NA	NA	NA	0	NA	NA	7082400	53263000	2	NA	NA	87132000	33724000	2	NA	NA	42076000	31793000	2	7009300	NA	NA	NA	42319000	2	NA	4485400	NA	NA	NA	1
2214	Q3UU96	SMS(0.997)AS(0.002)S(0.002)GLSAR	546070	NA	404640	952880	NA	3	NA	NA	NA	NA	0	NA	NA	1132400	NA	NA	1	NA	NA	NA	1257200	1	NA	NA	1122700	NA	1	1744400	NA	NA	NA	1	1054300	1508000	NA	1041800	NA	3	807000	1214800	1243700	1060300	845960	5
2238	Q3V038	S(0.003)S(0.011)GNPS(0.986)PPALGEGPRPVPPPCVPSGGGAPER	1465700	NA	3623600	1342400	NA	3	NA	1435100	3899700	NA	2	NA	NA	NA	NA	2782200	1	NA	3967000	NA	3920500	2	NA	981730	5205700	NA	2	4367600	NA	2210300	1682300	3	1760900	3086300	3003700	1985100	NA	4	2222700	2340500	NA	2187500	NA	3
2266	Q4KMM3	AT(0.007)ES(0.788)LQEVS(0.206)GPK	591540	NA	718900	587020	NA	3	NA	NA	799760	511580	2	NA	NA	NA	NA	870080	1	NA	NA	NA	NA	0	NA	466910	NA	1426900	2	1770600	NA	NA	NA	1	867170	1146700	930720	1059700	NA	4	NA	870330	NA	NA	512140	2
2284	Q4V9W2	RS(0.022)S(0.96)PY(0.018)HSELTK	3124300	NA	1177400	2285500	NA	3	NA	NA	5138200	124760	2	1544800	NA	NA	NA	NA	1	NA	NA	NA	NA	0	NA	2788400	NA	NA	1	NA	NA	NA	NA	0	NA	2988500	NA	NA	NA	1	NA	1691700	NA	NA	NA	1
2434	Q5PR69	ETAQT(0.008)DS(0.991)PQPQER	280380	473990	88268	163500	NA	4	NA	NA	NA	NA	0	NA	NA	155500	NA	NA	1	NA	NA	NA	NA	0	393930	NA	NA	NA	1	NA	NA	NA	NA	0	396750	323690	NA	NA	NA	2	267130	NA	NA	NA	NA	1
2464	Q5SSH7	GDQEEELDRPVS(0.254)S(0.746)PGEAEQK	1364500	NA	2780700	1617500	NA	3	1530500	NA	NA	1193200	2	NA	NA	NA	NA	1956100	1	2517400	2799300	NA	1354800	3	NA	1743400	NA	2175300	2	2808300	NA	NA	1374400	2	2037900	2286200	NA	2049700	1371500	4	1544600	NA	NA	1603900	NA	2
2478	Q5SU73	VT(0.001)GS(0.999)PAEEDEEETK	1582600	1223500	NA	1510500	NA	3	2276500	NA	NA	NA	1	1705300	NA	NA	NA	NA	1	2131000	1458300	NA	2294900	3	2220100	1459200	NA	1056000	3	1881600	NA	689610	NA	2	NA	NA	NA	1047800	1530300	2	NA	NA	2962100	2258400	2438600	3
2520	Q5XJE5	GNS(1)DDEHPVASDNDEEK	580290	NA	373770	445610	NA	3	622870	163920	384680	NA	3	NA	NA	1022300	NA	NA	1	724910	1342000	437220	NA	3	510280	851800	93595	383700	4	965450	275830	NA	NA	2	479930	740870	NA	NA	NA	2	674020	508500	NA	NA	314360	3
2522	Q5XJE5	IYSSDSDEGS(1)EEDK	1762200	1043000	1424300	NA	1144800	4	1410000	NA	1981300	1543100	3	NA	NA	NA	NA	1539000	1	1422900	2344600	NA	1865500	3	1376100	NA	NA	976330	2	2650900	1686400	1399700	986140	4	1700500	457830	NA	903600	1482300	4	1197300	1053000	NA	1491200	1660000	4
2534	Q60592	KS(0.375)LIVT(0.624)S(0.001)S(0.039)T(0.947)S(0.871)PT(0.143)LPR	4218100	NA	NA	3129800	2205100	3	3555000	NA	3847700	NA	2	NA	NA	NA	5574500	NA	1	3474100	4040600	NA	2845300	3	NA	2058900	3275100	3976100	3	5424700	NA	2346000	7887900	3	NA	7647400	3780000	4888200	5250000	4	6313500	9496000	4664300	NA	NA	3
2536	Q60598	KQT(1)PPAS(1)PS(1)PQPIEDRPPSSPIYEDAAPFK	3277900	NA	NA	2910300	1636300	3	NA	NA	NA	NA	0	NA	2833000	NA	NA	NA	1	NA	NA	NA	2554800	1	33590000	NA	4435600	NA	2	5669800	NA	NA	4238900	2	5367800	NA	2614900	3063500	NA	3	NA	13690000	3702900	9775000	5606700	4
2549	Q60668	IDASKNEEDEGHS(0.747)NS(0.345)S(0.908)PR	938770	NA	287410	481310	NA	3	1106600	NA	NA	NA	1	167450	NA	NA	NA	NA	1	664160	1875700	NA	NA	2	738750	1044300	NA	662950	3	2575800	NA	NA	NA	1	2001900	894560	NA	NA	NA	2	1131700	162120	NA	NA	NA	2
2595	Q60949	LNPSAS(0.882)S(0.117)PNFFK	1033100	NA	NA	911280	938700	3	1606100	NA	1776900	930680	3	NA	NA	NA	NA	1540600	1	1093800	2063500	1681400	1964600	4	NA	740490	2416700	NA	2	2366400	1309900	NA	NA	2	937830	1427800	NA	NA	NA	2	1551500	NA	NA	NA	669930	2
2689	Q61337	RMS(1)DEFEGSFK	1230000	NA	3304100	1092000	3131800	4	4494700	3682900	2101400	2670800	4	2187400	NA	NA	NA	NA	1	2462500	4180100	4664100	3746100	4	2489100	NA	6823900	2709600	3	6335600	4160100	5306700	3495800	4	3334000	1118400	4350000	4630600	2132500	5	NA	NA	NA	2889400	2769600	2
2690	Q61361	ELET(0.01)PS(0.99)EEK	NA	20355000	NA	26668000	32246000	3	NA	NA	NA	30990000	1	19166000	NA	NA	NA	NA	1	38499000	NA	37985000	35478000	3	30091000	NA	NA	NA	1	NA	42116000	NA	NA	1	31213000	NA	44670000	NA	24863000	3	30793000	NA	NA	NA	NA	1
2691	Q61361	EVGGET(0.003)GS(0.997)PELSGVPR	1223200	NA	1278300	776030	NA	3	1272700	1760600	1407600	1548300	4	NA	NA	2284000	NA	NA	1	4956900	1183800	1891900	NA	3	1267300	998620	NA	1367500	3	NA	1072600	1327700	NA	2	NA	NA	2496200	1374700	911540	3	1268400	1097700	NA	NA	853390	3
2752	Q61923	S(0.994)LT(0.006)LAAPGEVR	1085000	NA	677580	1391800	NA	3	1350600	820280	945520	NA	3	NA	NA	NA	NA	NA	0	748320	1445300	NA	1954600	3	1521800	1105400	1785600	NA	3	NA	NA	NA	NA	0	873720	1255600	NA	2382000	NA	3	1048400	NA	NA	NA	1163300	2
2761	Q62093	S(1)KS(1)PPKSPEEEGAVSS	2582400	NA	1042100	2668100	1351200	4	2148500	NA	2918800	NA	2	1259200	NA	NA	NA	NA	1	NA	3679300	NA	NA	1	NA	2480400	NA	2493200	2	NA	1536600	NA	NA	1	2704100	1336500	1785800	1898600	1659600	5	NA	NA	NA	1623800	1277000	2
2762	Q62093	S(1)KS(1)PPKSPEEEGAVSS	2582400	NA	1042100	2668100	1351200	4	2148500	NA	2918800	NA	2	1259200	NA	NA	NA	NA	1	NA	3679300	NA	NA	1	NA	2480400	NA	2493200	2	NA	1536600	NA	NA	1	2704100	1336500	1785800	1898600	1659600	5	NA	NA	NA	1623800	1277000	2
2767	Q62108	RVHS(0.08)DS(0.911)ET(0.009)DDIGFIPSK	1601600	NA	1999200	2501100	NA	3	5099000	NA	NA	NA	1	NA	NA	NA	NA	1516900	1	NA	4856100	925160	2716700	3	NA	1318700	NA	NA	1	NA	NA	NA	2147000	1	NA	NA	3319500	3104200	NA	2	NA	1875100	NA	NA	NA	1
2853	Q62433	T(0.001)AS(0.999)GS(0.002)S(0.868)VT(0.075)S(0.057)LEGTR	1226700	NA	1749400	1751000	NA	3	NA	1203300	1442700	683900	3	NA	NA	NA	NA	817710	1	892870	NA	NA	NA	1	829940	NA	NA	NA	1	NA	NA	NA	NA	0	NA	NA	NA	1255600	NA	1	1126800	967130	NA	NA	NA	2
2862	Q63943	LLS(1)PQQPALQR	678010	NA	569440	818230	NA	3	1742900	975690	791350	NA	3	NA	NA	NA	NA	NA	0	NA	1066500	NA	1154200	2	1235900	456530	1545400	688470	4	2100900	NA	NA	NA	1	NA	1062000	NA	1247600	649350	3	682840	955310	NA	954940	420530	4
2863	Q63943	VIPAKS(1)PPPPTHNTQLGAPSR	2411700	NA	2311200	2659400	NA	3	3135800	3527200	NA	NA	2	1656900	NA	NA	NA	NA	1	2372600	2408600	3082200	NA	3	4146900	856200	6422300	1854100	4	6365300	3438600	3121100	NA	3	NA	4144300	NA	3622700	1849000	3	2490200	3327600	NA	3123000	2318300	4
2879	Q64133	VLGSQEALS(1)PVHYEEK	885160	NA	1480500	1018000	NA	3	1104800	2190400	1522100	1410200	4	NA	NA	1874000	NA	NA	1	NA	2024900	NA	NA	1	1080600	1068400	NA	1415800	3	2161200	NA	NA	1395600	2	NA	1315800	NA	1633300	689430	3	1211500	1238100	NA	1247900	NA	3
2902	Q65Z40	RT(0.002)ES(0.927)PS(0.069)ES(0.001)CPVK	418630	NA	543350	253370	NA	3	NA	NA	NA	NA	0	NA	NA	NA	NA	NA	0	NA	799150	NA	NA	1	NA	NA	NA	368660	1	476130	NA	NA	NA	1	NA	542350	NA	207500	100280	3	457200	NA	NA	NA	NA	1
2911	Q66T02	S(0.005)KS(0.02)EAS(0.975)LLQLLSGTPAAR	721600	NA	2590200	NA	112640	3	NA	NA	894770	1019200	2	2155900	NA	NA	NA	NA	1	336290	5445400	1545400	3746300	4	NA	NA	7673300	NA	1	5541100	1825800	4526300	NA	3	2294200	290990	4486000	NA	NA	3	NA	2119800	NA	1364800	2499100	3
3112	Q6P1G2	LES(1)LPENK	1255300	NA	NA	2116800	2166000	3	1649700	929180	1333500	1105900	4	NA	NA	NA	NA	2584000	1	998100	1582300	2768900	1397200	4	NA	2015200	NA	NA	1	1535400	1598900	NA	NA	2	2366900	1508800	1852200	1249500	1258700	5	NA	1408100	NA	NA	NA	1
3115	Q6P1I6	T(0.002)HS(0.023)S(0.973)PALS(0.002)LGHGPVTGSK	1764200	NA	NA	1538800	2097000	3	4805500	NA	1461000	NA	2	NA	NA	NA	NA	NA	0	2194900	4053700	3378100	NA	3	1847200	1531200	2736500	1087000	4	1182000	NA	1444200	2202300	3	2337000	3012800	NA	NA	1593700	3	2238300	1914800	NA	2737100	NA	3
3249	Q6PFR5	SDVEENNFEGRES(1)R	1016600	NA	733050	956270	NA	3	NA	NA	1244600	NA	1	NA	NA	NA	NA	NA	0	1224700	NA	NA	1434600	2	1015500	736550	NA	870450	3	NA	NA	NA	NA	0	1180600	NA	1461400	NA	NA	2	881480	NA	NA	NA	NA	1
3270	Q6PIC6	YNTDCVQGLTHS(1)K	1125800	NA	3015100	NA	1534600	3	NA	1223500	4379300	1751000	3	NA	NA	NA	NA	2711100	1	NA	2996200	2069300	2749900	3	NA	988060	4085500	1795800	3	3103000	NA	2982900	2578900	3	NA	2653500	4396300	2883300	NA	3	NA	NA	2147700	1004300	NA	2
3309	Q6Y7W8	ALSSGGSIT(0.001)S(0.996)PPLS(0.002)PALPK	4066600	2357000	4267600	NA	4476600	4	7299700	5947200	NA	4940100	3	NA	5271300	NA	NA	NA	1	4212900	7539200	6095000	4474200	4	NA	2423300	NA	3872200	2	6671600	6224700	NA	NA	2	6077800	4355800	5682900	6004200	5029900	5	4243300	4938000	5120700	6049800	NA	4
3316	Q6ZPJ0	SPVQS(0.003)AES(0.186)S(0.758)PT(0.04)AS(0.013)K	483760	NA	1016900	526320	NA	3	NA	526700	1148900	NA	2	NA	NA	NA	NA	265610	1	NA	NA	NA	165400	1	NA	696900	NA	NA	1	419450	NA	NA	NA	1	NA	NA	NA	NA	NA	0	NA	NA	NA	183180	NA	1
3395	Q7TNV0	NKEES(1)S(1)EDEEKES(1)EEEQPPKK	546750	NA	220510	335360	NA	3	NA	NA	NA	NA	0	NA	NA	1024100	NA	NA	1	2408900	NA	526290	NA	2	NA	NA	NA	NA	0	1040200	NA	NA	NA	1	498730	491400	NA	NA	NA	2	549210	410180	NA	NA	NA	2
3396	Q7TNV0	NKEES(1)S(1)EDEEKES(1)EEEQPPKK	1156600	NA	830850	800390	NA	3	372120	157010	493520	NA	3	NA	NA	164580	NA	NA	1	2408900	3023700	NA	NA	2	NA	430470	NA	600290	2	1952500	345800	NA	NA	2	1265900	1597800	49256	124550	NA	4	1179200	410180	NA	NA	231990	3
3397	Q7TPB0	GLGLPDEAS(1)PVHLR	708930	NA	938170	1316500	3474300	4	1310400	1342100	988210	NA	3	968870	NA	NA	NA	NA	1	1429300	2177500	NA	NA	2	2170100	355060	4619600	1215400	4	3215600	NA	1925800	1804100	3	1433400	1353300	NA	2850200	1673100	4	619850	2135800	NA	1952200	NA	3
3434	Q7TSC1	FSDEEDGRDS(1)DEEGAEGHK	1641700	NA	3521700	2135700	2816200	4	2837100	3251500	3121100	1648900	4	NA	NA	NA	NA	NA	0	NA	5533700	4610200	2826500	3	NA	NA	5072800	NA	1	NA	443380	2491500	NA	2	NA	NA	NA	NA	4124700	1	3085300	2424400	3644100	4348000	3418200	5
3437	Q7TSC1	LISGPLS(1)PMSR	1767300	NA	1029000	2061800	NA	3	NA	NA	1403200	NA	1	NA	NA	NA	2361300	NA	1	NA	NA	NA	NA	0	NA	1243800	1928900	1212100	3	NA	NA	NA	NA	0	1956200	NA	905500	1165600	NA	3	1523200	NA	NA	NA	NA	1
3441	Q7TSF4	EGTDQQDPIGS(1)PVTPAR	1010400	NA	927180	992880	NA	3	NA	NA	NA	NA	0	NA	NA	NA	NA	972590	1	NA	NA	NA	NA	0	NA	NA	NA	NA	0	1741700	NA	NA	NA	1	NA	NA	NA	1232400	674510	2	870880	1319400	NA	NA	NA	2
3479	Q80TI0	S(0.99)PT(0.01)PQNQDGDTMVEK	1396000	1041300	911860	811800	NA	4	1349100	NA	1095800	954880	3	NA	NA	1408500	NA	NA	1	1459100	1567800	1663800	1313900	4	1188600	NA	NA	NA	1	1973400	1203300	1129300	766950	4	945040	NA	1164500	2213900	1057500	4	NA	1508000	NA	1500000	535180	3
3523	Q80TV8	NFDDEDS(1)VDGNRPSSASSSSSK	911220	NA	1090300	1200100	NA	3	1436000	1145400	2321600	NA	3	NA	NA	NA	NA	1584400	1	NA	NA	1191700	2240700	2	NA	837460	2075300	NA	2	2410300	NA	NA	NA	1	874660	1689600	1485400	1696900	NA	4	1341700	1378200	1310300	1272200	NA	4
3537	Q80TZ3	PQTLDPFADLGTLGSSSFASKPTTPTGLGGGFPPLS(0.707)S(0.291)PQK	498260	NA	736710	712240	NA	3	NA	NA	NA	NA	0	518620	NA	NA	NA	NA	1	NA	NA	624960	710860	2	NA	NA	NA	NA	0	NA	NA	NA	NA	0	614850	717200	NA	NA	NA	2	575380	NA	NA	NA	787840	2
3557	Q80U28	LAS(0.998)DS(0.002)DAESDSR	1650400	485070	1848400	666920	NA	4	NA	NA	1249100	NA	1	NA	NA	NA	150640	NA	1	761080	NA	NA	NA	1	NA	NA	NA	NA	0	2561000	1907700	NA	NA	2	NA	306760	569830	NA	716370	3	1811500	1211500	265120	NA	NA	3
3558	Q80U28	LAS(0.001)DS(0.999)DAESDSR	NA	422130	300380	501390	NA	3	NA	784820	NA	NA	1	NA	NA	784540	NA	NA	1	NA	NA	1038200	NA	1	NA	517100	649000	NA	2	1098200	NA	613300	NA	2	698990	879340	NA	NA	NA	2	692040	374490	NA	NA	NA	2
3585	Q80U49	LGNT(0.03)S(0.97)PVPR	993940	NA	702910	2859400	627390	4	1702700	1530500	1813700	962620	4	NA	NA	NA	NA	990790	1	NA	1330800	1069900	1548700	3	2780700	652350	11319000	785210	4	4376000	NA	1992800	1776000	3	NA	2555200	NA	2040300	2006700	3	1879600	2499600	NA	1942500	1074900	4
3624	Q80VC9	RSPGPGPSPT(0.006)PRS(0.994)PK	718290	NA	254770	1017200	NA	3	2439800	NA	NA	NA	1	501210	NA	NA	NA	NA	1	NA	251060	NA	NA	1	NA	989990	NA	474100	2	312150	NA	69790	NA	2	787780	1482100	NA	NA	NA	2	1059400	NA	NA	NA	NA	1
3688	Q80XP9	EGETTVNTET(0.006)S(0.006)S(0.987)PK	NA	1202900	1899400	1507200	NA	3	NA	NA	NA	NA	0	NA	NA	NA	NA	NA	0	NA	NA	2386000	NA	1	NA	1459600	NA	NA	1	NA	NA	NA	1292800	1	1890100	NA	NA	NA	753020	2	NA	NA	NA	NA	NA	0
3717	Q80Y98	NS(1)VSINRPAMSASEVNISK	1997600	NA	3281700	NA	2811100	3	NA	2701000	3213000	2451900	3	NA	NA	4155100	NA	NA	1	1667800	4064700	2786100	4015000	4	1359800	535410	5606600	3289800	4	4530600	3392700	NA	2370900	3	NA	2532900	4254300	4018600	NA	3	2111400	2612000	NA	NA	931620	3
3741	Q80YN3	DS(0.003)S(0.001)CQT(0.002)S(0.006)NS(0.489)VEKT(0.5)PS(0.987)PPEPEPAGT(0.012)AQK	3646100	7083700	3651200	3713700	NA	4	5514100	NA	8026100	NA	2	NA	10459000	NA	NA	NA	1	NA	7946900	NA	NA	1	NA	5134500	NA	NA	1	5145300	NA	NA	NA	1	4786400	NA	933980	NA	NA	2	6424800	4285800	NA	NA	NA	2
3777	Q810U4	EKEPAEGNESS(0.001)EAPS(0.998)PVNAMNS(0.001)FV	835440	NA	1553300	NA	1328900	3	NA	1270600	NA	1460900	2	NA	NA	1493300	NA	NA	1	1586900	NA	2410500	1538400	3	637660	NA	NA	1619100	2	1707200	1525800	NA	NA	2	976220	702500	NA	NA	NA	2	804120	1096500	NA	654670	NA	3
3794	Q812A2	MATFGS(1)AGSINYPDK	NA	NA	1208000	2165200	1504300	3	NA	NA	2807000	1198900	2	NA	NA	NA	NA	NA	0	1335000	NA	NA	3395600	2	NA	637070	NA	NA	1	8196900	NA	NA	NA	1	NA	2264000	2266400	NA	1548000	3	NA	2698600	2587600	2466600	1156600	4
3802	Q812A2	S(0.108)S(0.108)S(0.731)S(0.027)S(0.008)S(0.013)S(0.003)GVGS(0.001)PAVTPTEK	1809800	3422500	NA	1566100	NA	3	NA	3673200	NA	NA	1	NA	NA	NA	NA	430170	1	NA	NA	NA	1689700	1	1606900	NA	1316700	NA	2	NA	NA	NA	NA	0	1657800	NA	6324700	NA	NA	2	1154500	NA	NA	NA	NA	1
3906	Q8BJ05	DLVQPDKPAS(1)PK	1283900	NA	1562000	1858600	NA	3	1680200	2159400	NA	1561500	3	1032700	NA	NA	NA	NA	1	2248500	2412800	NA	NA	2	1606700	1648000	2953100	1643000	4	NA	NA	NA	NA	0	NA	NA	NA	1895100	NA	1	1494400	NA	NA	NA	NA	1
3977	Q8BMK4	VGAHGS(1)EEGAVFK	1128400	NA	2265400	1853400	2556100	4	2389200	2196000	2386700	NA	3	NA	NA	NA	NA	1895700	1	3539900	3704600	NA	2888300	3	2736600	1001100	NA	3820600	3	3969800	NA	3739700	3043600	3	2029900	2455900	4454600	3439900	2485000	5	1955200	2978700	5111100	2603700	2528200	5
3992	Q8BPN8	LDHELS(0.02)LDRES(0.956)EAGT(0.01)GS(0.01)S(0.01)EHEDGEREGS(0.994)PR	6508300	NA	10702000	NA	6880200	3	NA	NA	NA	NA	0	10072000	NA	NA	NA	NA	1	NA	NA	11593000	NA	1	14712000	NA	NA	NA	1	NA	21225000	NA	NA	1	NA	NA	NA	NA	5359500	1	NA	NA	NA	11520000	18479000	2
4028	Q8BRT1	RAQT(0.003)GS(0.997)AGADPTADVSGQS	776660	1040600	NA	903470	NA	3	NA	900560	NA	NA	1	NA	NA	NA	NA	1013800	1	1470000	NA	NA	1055300	2	NA	2098700	NA	1280300	2	984800	NA	NA	NA	1	1213200	NA	1685600	1297900	NA	3	1103100	1105600	NA	NA	NA	2
4069	Q8BTI8	HSLS(0.875)GS(0.03)S(0.095)PGMK	1104900	NA	1754900	1367700	NA	3	1901100	NA	NA	NA	1	NA	NA	NA	NA	NA	0	NA	NA	NA	NA	0	NA	1174600	NA	NA	1	NA	NA	NA	NA	0	NA	NA	NA	NA	NA	0	NA	NA	NA	NA	NA	0
4091	Q8BTI8	S(0.886)RT(0.106)PPS(0.008)APSQSR	2178200	NA	1125200	2239400	NA	3	3809900	NA	NA	NA	1	NA	NA	NA	NA	NA	0	NA	2288000	NA	NA	1	NA	2146700	NA	NA	1	1146200	NA	NA	NA	1	2932700	2299400	NA	47616	NA	3	2548100	107390	NA	NA	NA	2
4164	Q8BZB3	ALDPAPLAQPTPLGS(0.001)VQT(0.08)S(0.919)PELEHR	1035800	NA	1140200	1096700	NA	3	1925200	1276500	3234700	1522500	4	NA	NA	NA	NA	NA	0	884010	3165700	2931100	3177300	4	1655200	NA	3631800	1893600	3	NA	NA	NA	1326100	1	1021700	NA	1414600	2099000	NA	3	NA	1889700	1631900	1561500	NA	3
4189	Q8C0D4	VLSSTINNQVAEADEAAEEET(0.002)PDS(0.998)PGVEK	5639900	NA	4589300	NA	2551500	3	6494100	5676200	NA	NA	2	NA	NA	NA	NA	NA	0	NA	10511000	8468400	NA	2	4864100	NA	NA	NA	1	NA	NA	NA	NA	0	NA	NA	NA	NA	NA	0	NA	5945600	NA	2643600	4387600	3
4234	Q8C3J5	KLMTVLKT(0.45)Y(0.55)LDT(1)S(1)S(1)R	1014700	NA	833070	1294800	NA	3	3177600	1821300	1056700	625870	4	NA	NA	NA	NA	NA	0	NA	1293700	NA	NA	1	1944900	NA	NA	1191500	2	NA	NA	NA	NA	0	1378900	NA	NA	NA	1076700	2	900390	NA	NA	1283800	1515800	3
4235	Q8C3J5	KLMTVLKT(0.45)Y(0.55)LDT(1)S(1)S(1)R	1014700	NA	833070	1294800	NA	3	3177600	1821300	1056700	625870	4	NA	NA	NA	NA	NA	0	NA	1293700	NA	NA	1	1944900	NA	NA	1191500	2	NA	NA	NA	NA	0	1378900	NA	NA	NA	1076700	2	900390	NA	NA	1283800	1515800	3
4259	Q8C6B2	RPS(0.982)DS(0.018)VQPAQHSPCR	831070	NA	843220	770310	NA	3	892060	1000800	1264400	NA	3	NA	NA	998150	NA	NA	1	1092800	2077500	1659200	NA	3	708910	902160	578400	1252500	4	3275800	1400700	NA	NA	2	1043200	2121300	727310	NA	NA	3	1024600	1326400	NA	NA	295100	3
4572	Q8K124	S(0.03)S(0.947)S(0.023)LGDLLR	1058000	NA	898670	871430	NA	3	1712300	1048000	1292800	NA	3	NA	NA	NA	NA	NA	0	696370	NA	760120	813930	3	1116200	427120	1422900	NA	3	2147500	903650	1640400	1517900	4	1206800	506100	NA	NA	1056600	3	NA	NA	NA	980790	NA	1
4669	Q8K4G5	PGSSIPGS(0.938)PGHT(0.013)IY(0.048)AK	1356300	NA	5306700	NA	8589600	3	4928300	NA	1551600	NA	2	NA	NA	NA	NA	7937800	1	NA	3062300	2324700	NA	2	1228700	NA	15365000	NA	2	NA	2548000	NA	2494300	2	1504100	2461400	NA	1579200	NA	3	NA	1629400	NA	1816400	NA	2
4734	Q8R0S4	HSNHSTENS(1)PIER	415380	NA	NA	57027	38980	3	NA	NA	NA	NA	0	107710	NA	NA	NA	NA	1	NA	NA	NA	NA	0	NA	NA	NA	133650	1	NA	NA	NA	NA	0	106960	NA	NA	NA	NA	1	118130	NA	NA	NA	NA	1
4746	Q8R1B4	FFTTGSDSESESS(0.002)LS(0.998)GEELVTK	1499300	NA	970270	NA	1055900	3	NA	1298500	2953200	NA	2	NA	NA	1700900	NA	NA	1	1310100	NA	2646000	1533000	3	1998800	NA	8823700	1910900	3	5541400	2042600	NA	1071900	3	4595700	NA	5014200	NA	2053900	3	832730	1272000	9206500	1064500	2195400	5
4863	Q8VD37	EQVVT(0.02)PPAAS(0.978)DIPADS(0.002)PAPAPPGPTGSAGPPGPPGPR	21154000	NA	7699700	16261000	9259300	4	NA	18323000	15702000	NA	2	NA	NA	NA	NA	NA	0	NA	NA	28559000	22853000	2	11247000	NA	NA	26290000	2	NA	16899000	NA	NA	1	NA	NA	NA	NA	NA	0	NA	19439000	NA	NA	NA	1
4906	Q8VDP4	S(0.019)VAS(0.981)NQSEMEYSSLQDMPK	1455300	NA	1902400	NA	1573100	3	NA	1592800	2639300	NA	2	NA	NA	NA	NA	2092400	1	NA	2706800	NA	1812600	2	NA	NA	2076700	NA	1	1961500	NA	NA	NA	1	NA	NA	2294000	1111300	NA	2	962780	NA	NA	1442700	NA	2
4969	Q8VHR5	LTPSPDIIVLSDNEAS(0.113)S(0.887)PR	683110	NA	983480	246680	NA	3	NA	1170000	954240	1012600	3	NA	NA	NA	NA	583740	1	517990	NA	1313300	NA	2	NA	NA	NA	643940	1	NA	816150	NA	NA	1	NA	219560	787500	NA	NA	2	427850	NA	NA	NA	NA	1
5013	Q91WG5	TVFPFSYQES(1)PPR	615820	NA	NA	444070	422570	3	548280	NA	NA	394550	2	NA	NA	300060	NA	NA	1	NA	NA	NA	604280	1	NA	NA	NA	NA	0	1199200	NA	NA	482520	2	626550	556290	1053800	954570	428080	5	331950	1138200	863420	512020	NA	4
5035	Q91XU0	RLS(0.865)ES(0.104)S(0.031)ALK	5658000	NA	5855400	8529500	NA	3	NA	NA	NA	5685400	1	NA	NA	7464300	NA	NA	1	NA	NA	NA	8068100	1	NA	5722600	NA	8568200	2	11121000	NA	7070000	NA	2	NA	5726300	7959700	10267000	4295000	4	5103300	6267800	11722000	8270700	6209600	5
5069	Q91Z67	ELEGPIYS(1)R	1120400	NA	991670	1373800	NA	3	1368900	NA	1974400	766750	3	616550	NA	NA	NA	NA	1	1268100	1788500	1629600	1253000	4	865260	942960	1493500	1168100	4	1666800	1308700	NA	NA	2	851490	NA	NA	1253000	1103900	3	922380	1166600	NA	760150	965220	4
5093	Q920B0	S(0.965)GS(0.977)LES(0.057)QS(0.001)HLLSEMDSDK	21869000	NA	18287000	NA	14389000	3	15232000	20803000	18746000	14810000	4	NA	NA	NA	NA	14866000	1	NA	31380000	NA	19318000	2	NA	6352700	NA	12613000	2	22657000	19940000	10154000	9633400	4	15699000	16656000	18463000	18349000	14453000	5	21232000	14363000	20913000	NA	16040000	4
5131	Q922J3	T(0.18)AS(0.819)PLS(0.001)TAAATMVSSSPATPSNIPHK	2077700	NA	1772200	NA	2006900	3	1746700	1468900	NA	NA	2	NA	NA	NA	NA	2092600	1	NA	2105600	NA	2117900	2	1310700	NA	NA	NA	1	3192300	NA	NA	1474800	2	1909100	1630800	2371400	2362900	NA	4	1063700	1902700	2219900	1587900	NA	4
5137	Q922Y1	S(0.5)S(0.5)PPATDPGPVPSSPSQEPPTK	820210	NA	2431800	1155100	NA	3	NA	762750	1698600	NA	2	NA	NA	NA	NA	673660	1	NA	NA	NA	1099100	1	NA	NA	NA	NA	0	682550	NA	NA	523910	2	1488900	1061100	1619500	809970	NA	4	764790	1088700	1204300	NA	NA	3
5138	Q922Y1	S(0.5)S(0.5)PPATDPGPVPSSPSQEPPTK	820210	NA	2431800	1155100	NA	3	NA	762750	1698600	NA	2	NA	NA	NA	NA	673660	1	NA	NA	NA	1099100	1	NA	NA	NA	NA	0	682550	NA	NA	523910	2	1488900	1061100	1619500	809970	NA	4	764790	1088700	1204300	NA	NA	3
5198	Q99KG3	GLVAAYSGES(0.001)DS(0.999)EEEQER	1722900	NA	991220	1372500	NA	3	2351300	NA	2719700	NA	2	NA	NA	NA	NA	NA	0	1560800	2470000	NA	NA	2	1810100	780170	NA	1809700	3	NA	NA	NA	1145200	1	2234600	1087300	NA	NA	1690900	3	1414800	NA	NA	NA	NA	1
5200	Q99KN9	AS(1)PDQNASTHTPQSSAK	1729300	1601400	NA	721300	NA	3	835100	NA	NA	NA	1	NA	3437500	NA	NA	NA	1	NA	135920	NA	NA	1	607400	1105900	NA	740970	3	NA	NA	NA	NA	0	1756100	2146600	NA	NA	NA	2	928340	NA	NA	NA	NA	1
5233	Q99MP8	SREQSESVNTAPES(1)PSK	679380	NA	2302100	837540	NA	3	1062700	943210	1768500	NA	3	NA	NA	NA	191760	NA	1	NA	2068400	NA	NA	1	636950	950110	1442300	NA	3	2758500	NA	NA	NA	1	1054400	1490200	1322100	1250400	224820	5	1429700	1054900	277300	NA	341650	4
5265	Q99NE5	SASTNCLRPDTSLHS(1)PER	1162500	NA	1832400	892690	NA	3	1972600	1472600	NA	NA	2	NA	NA	NA	NA	2593600	1	NA	4432700	NA	2752600	2	NA	NA	5023900	NA	1	4486700	NA	2043400	3217200	3	2039800	2848200	3297000	NA	NA	3	1810600	2153400	2208000	1242500	NA	4
5312	Q9CPS8	LHESEEAFIPDDS(0.023)S(0.092)QY(0.204)RT(0.699)PS(0.982)PGEQQQVQEVK	2149900	1004400	NA	848380	NA	3	3244700	NA	4506700	1584400	3	NA	NA	NA	NA	2391400	1	2160500	5492600	NA	4940000	3	NA	NA	4251600	3925500	2	5647800	2318200	991830	NA	3	NA	NA	4264700	2723600	NA	2	NA	NA	NA	1649200	2045700	2
5334	Q9CQV4	AMS(1)GSWER	620550	NA	NA	745270	984650	3	NA	NA	900880	NA	1	NA	NA	1778200	NA	NA	1	NA	NA	NA	552530	1	NA	NA	NA	NA	0	1058100	NA	NA	NA	1	NA	NA	1485900	780590	NA	2	NA	774440	NA	787170	NA	2
5363	Q9CT10	RSAGS(0.001)SSPEAGEDS(0.999)DHEDGNYCPPVK	1151000	NA	1926300	NA	1983400	3	1733300	NA	3063600	NA	2	NA	NA	NA	NA	1363600	1	NA	4482000	NA	2137800	2	NA	1357400	3889200	NA	2	4302900	NA	2521700	2009800	3	1222600	1895800	1505000	1915300	NA	4	1801900	2012400	2433700	NA	NA	3
5388	Q9CXF7	LLSSEGS(0.184)S(0.816)MEDIDLK	4254600	NA	2086000	291300	NA	3	NA	4538700	5568700	NA	2	6007400	NA	NA	NA	NA	1	1711100	NA	NA	NA	1	NA	NA	NA	10031000	1	NA	NA	NA	NA	0	4924300	NA	5393700	NA	4429400	3	NA	NA	NA	2632600	7765600	2
5404	Q9CYT6	THT(0.006)PS(0.413)PT(0.583)S(0.998)PK	139620	64387000	832820	344090	NA	4	NA	NA	1036700	NA	1	NA	NA	NA	NA	NA	0	NA	NA	703810	NA	1	682970	223840	NA	NA	2	76367	77789	NA	1067800	3	880590	284120	88931	NA	1152500	4	NA	NA	NA	NA	NA	0
5424	Q9D074	EDADS(0.999)PT(0.001)EDGEKPR	497400	NA	278120	373860	NA	3	NA	NA	NA	NA	0	NA	NA	338300	NA	NA	1	NA	227990	NA	NA	1	392220	NA	NA	331580	2	319410	NA	NA	NA	1	NA	568390	NA	NA	NA	1	NA	NA	NA	NA	NA	0
5457	Q9D1T0	SDAGIS(0.111)S(0.889)ADAPRK	1060800	NA	1068300	1552500	NA	3	454870	1034000	1367400	485830	4	NA	NA	NA	1277600	NA	1	502990	2154000	NA	1553500	3	NA	1356600	889810	480980	3	1160700	590390	1193500	NA	3	NA	1642200	238270	NA	1185900	3	NA	1029800	1816000	1653700	612450	4
5490	Q9D5V6	LS(0.027)AGAAPS(0.125)EES(0.844)PERPVEPT(0.003)EEQQQQPPT(0.001)EDPQFLHQAK	NA	NA	21248000	7035000	12806000	3	NA	17451000	NA	NA	1	NA	NA	21424000	NA	NA	1	NA	NA	22407000	NA	1	NA	7905700	20338000	NA	2	NA	21496000	NA	NA	1	NA	NA	16185000	NA	7476800	2	NA	NA	12411000	NA	8955100	2
5549	Q9DBJ3	SIS(0.988)T(0.012)VDLTEK	NA	NA	4114300	2946100	1546100	3	NA	NA	2398100	NA	1	NA	NA	NA	NA	NA	0	NA	891950	NA	NA	1	312580	2013000	1867700	NA	3	NA	2148900	2129900	1797800	3	NA	NA	NA	NA	NA	0	NA	NA	868800	NA	NA	1
5619	Q9EQF6	DLHES(0.003)S(0.013)FS(0.003)LS(0.97)GS(0.011)QIDDHVPK	2026900	NA	NA	1410900	1797700	3	NA	1261800	1121900	1721600	3	NA	NA	NA	3580500	NA	1	NA	5466800	NA	5344400	2	NA	NA	NA	NA	0	5392400	NA	NA	NA	1	NA	NA	1986200	NA	NA	1	1022100	3606300	2682900	3358000	NA	4
5630	Q9EQZ7	TGSVQT(0.036)S(0.963)PS(0.001)STPGTGR	383590	NA	888720	874200	NA	3	657090	724770	1038800	NA	3	NA	NA	NA	NA	NA	0	NA	1550100	NA	NA	1	NA	696870	NA	NA	1	1251900	157520	377470	NA	3	640950	947500	975240	760440	NA	4	886010	874960	221340	NA	NA	3
5647	Q9ERR1	S(1)APS(0.002)S(0.997)PT(0.001)LDCEK	3368200	3340200	2274700	2151100	NA	4	1342900	1546300	4298000	1306400	4	NA	5165600	NA	NA	NA	1	1564100	4190900	NA	NA	2	1001400	NA	NA	1298900	2	5478900	NA	2542700	1916800	3	3249000	2432700	NA	2687300	NA	3	3039400	2037400	NA	1884000	679590	4
5648	Q9ERR1	S(1)APS(0.002)S(0.997)PT(0.001)LDCEK	3368200	3340200	2274700	2151100	NA	4	1342900	1546300	4298000	1306400	4	NA	5165600	NA	NA	NA	1	1564100	4190900	NA	NA	2	1001400	NA	NA	1298900	2	5478900	NA	2542700	1916800	3	3249000	2432700	NA	2687300	NA	3	3039400	2037400	NA	1884000	679590	4
5692	Q9ESJ4	RGTSASSATVMTPS(0.012)T(0.1)S(0.888)DHHLDAAVSR	2593500	NA	NA	2076800	1151300	3	1949900	1195500	NA	NA	2	3696500	NA	NA	NA	NA	1	NA	NA	NA	NA	0	NA	NA	2224900	NA	1	NA	2643100	NA	NA	1	NA	NA	NA	1647800	2187500	2	NA	NA	1866500	NA	2511400	2
5712	Q9ESU6	PQQVIQHHPS(1)PR	1178400	NA	953500	1099800	NA	3	NA	NA	1086100	NA	1	182350	NA	NA	NA	NA	1	NA	NA	NA	NA	0	NA	1189200	NA	1421500	2	1247700	NA	NA	NA	1	NA	1522900	NA	NA	NA	1	857140	695210	NA	NA	NA	2
5751	Q9JJY4	AAMHTYSSPTVAT(0.022)QS(0.978)PKK	1130900	NA	2115700	1206800	2473500	4	2502000	1237800	3396700	NA	3	NA	NA	NA	NA	1679800	1	872860	2071700	NA	2343700	3	NA	NA	3636700	NA	1	2529700	NA	3574100	1523800	3	NA	1822700	2307800	2248700	NA	3	NA	1481900	1911600	NA	NA	2
5941	Q9QXW9	NHPGSDT(0.131)S(0.869)PEAEAS(0.012)S(0.988)GGGGVALK	1625500	NA	2065700	2088800	NA	3	3137000	NA	3677900	1197500	3	NA	NA	2211700	NA	NA	1	2491500	3606800	NA	NA	2	1281500	1383200	NA	2178700	3	NA	NA	NA	1457700	1	1878900	NA	NA	NA	NA	1	NA	NA	833340	NA	NA	1
6002	Q9QYE3	GCS(1)PGESASGGLSK	1898600	878240	NA	1328500	NA	3	1530100	NA	1888500	1535300	3	NA	NA	NA	NA	2003800	1	NA	3471100	NA	2426200	2	NA	1598100	NA	1407100	2	3414300	NA	1739100	1675600	3	1051900	1961600	NA	2016800	NA	3	1498700	NA	NA	1624600	628470	3
6011	Q9QYF9	SVTSNQSDGTQESCES(1)PDVLDR	1783200	NA	4243000	2808000	NA	3	NA	NA	7866800	2804200	2	NA	7428900	NA	NA	NA	1	NA	NA	NA	NA	0	1362300	1443400	NA	NA	2	7120400	NA	1815900	NA	2	3189900	4746100	6649000	3842700	900110	5	3129100	4377300	NA	2509500	591190	4
6108	Q9QYR6	VRTES(0.828)S(0.172)EALK	2443900	NA	NA	190860	83748	3	NA	NA	NA	NA	0	NA	NA	NA	NA	175020	1	NA	NA	NA	74732	1	NA	NA	NA	NA	0	NA	NA	NA	NA	0	2227200	NA	NA	NA	77526	2	255670	NA	NA	NA	NA	1
6153	Q9QYX7	LPT(0.159)AVS(0.587)LY(0.044)S(0.205)PT(0.005)DEQSVMQK	1150900	NA	600110	NA	604960	3	NA	NA	1096400	1331900	2	NA	NA	1027300	NA	NA	1	514260	NA	NA	1470900	2	1066400	NA	NA	NA	1	NA	NA	NA	NA	0	1492900	691470	1118600	1509100	NA	4	943050	668630	NA	NA	NA	2
6157	Q9QYX7	PSLQQPS(1)PK	1163200	NA	1634900	1669900	1098800	4	1040600	NA	1659900	NA	2	NA	NA	NA	NA	1787200	1	NA	2547800	NA	3350800	2	NA	NA	5629300	NA	1	4422900	NA	1452400	2180900	3	1777600	2868400	1663000	2596700	NA	4	2605600	1899500	1037200	1172200	NA	4
6159	Q9QYX7	PSQQS(1)PAQTPAQQAK	1091200	2120600	1498300	1536600	NA	4	1322000	334110	NA	53089	3	NA	NA	1937900	NA	NA	1	1760500	2637000	397000	NA	3	593860	1255300	119200	1260500	4	3663100	500650	37279	NA	3	1194200	1801200	NA	100440	NA	3	1579600	1462200	NA	NA	167930	3
6163	Q9QYX7	TSIGS(0.002)S(0.001)S(0.05)S(0.943)EEY(0.005)K	1849300	1153700	NA	NA	3393600	3	4485800	2081900	1735100	2042200	4	NA	NA	NA	NA	3345400	1	NA	NA	NA	1759800	1	NA	4651800	4941100	1950900	3	NA	992110	3335000	2759100	3	3897000	4387700	5395400	NA	NA	3	4113800	NA	NA	NA	NA	1
6173	Q9QYX7	SPVPS(0.003)QQAS(0.997)PKK	2580200	1977500	3372200	2792400	NA	4	NA	1232300	1536700	NA	2	NA	3706600	NA	NA	NA	1	NA	3881600	NA	NA	1	647410	1901500	1284700	NA	3	4799900	NA	NA	NA	1	2616700	2686500	1062700	1542600	NA	4	2990900	2258400	NA	NA	364550	3
6241	Q9R1V6	S(0.004)PS(0.023)S(0.979)S(0.992)T(0.97)GS(0.032)IASSRK	1158500	502150	NA	1105300	NA	3	NA	NA	1747700	NA	1	NA	1413200	NA	NA	NA	1	NA	NA	NA	NA	0	NA	4219800	NA	NA	1	821080	NA	NA	2733300	2	NA	NA	NA	NA	NA	0	1031400	NA	NA	NA	NA	1
6277	Q9WV69	DSSVPGS(0.114)PS(0.853)S(0.032)IVAK	NA	NA	3705300	6876100	4236900	3	7676400	NA	5665400	4128200	3	NA	NA	NA	7770500	NA	1	NA	8287800	NA	5593200	2	6093000	NA	NA	NA	1	9592000	5123400	NA	4807100	3	8163900	7000000	6244700	NA	6981500	4	7035300	6747000	NA	NA	5738300	3
6321	Q9Z0H8	YSLIDPAS(1)PPELLK	238210	NA	NA	81642	293480	3	384740	470460	NA	474560	3	437680	NA	NA	NA	NA	1	170750	NA	476250	477560	3	296740	NA	NA	NA	1	546580	NA	NA	482560	2	NA	NA	NA	NA	NA	0	NA	321210	NA	NA	422070	2
6348	Q9Z0R4	S(0.687)GS(0.313)GMSVISSSSVDQR	1365100	NA	1379200	2237700	NA	3	NA	1180100	2373200	NA	2	NA	NA	NA	NA	2691400	1	446440	NA	NA	NA	1	1366900	865970	NA	NA	2	4999300	NA	NA	NA	1	NA	NA	2630000	NA	1221400	2	NA	NA	NA	3018400	1448000	2
6370	Q9Z140	PS(0.998)T(0.001)PAMT(0.001)PSPSP	2054700	1821800	2499300	2699800	NA	4	3964700	1434800	NA	NA	2	NA	NA	3415900	NA	NA	1	NA	1845600	2617000	NA	2	NA	NA	NA	NA	0	4198300	1875500	4139300	1829600	4	2066800	NA	NA	2657100	1919600	3	2029200	NA	2381700	NA	NA	2
6441	Q9Z2H5	S(1)EAEEGEVRT(0.998)PT(0.002)K	2152300	NA	652400	1443100	NA	3	4333700	2824900	2728200	NA	3	894420	NA	NA	NA	NA	1	2810300	7835200	NA	NA	2	744710	3385200	NA	1887100	3	1031700	1986800	685740	NA	3	1052900	NA	1688900	NA	NA	2	833340	NA	NA	NA	NA	1
6450	Q9Z2H5	RLPS(0.095)S(0.904)PAS(0.003)PS(0.998)PKGT(1)PEK	13945000	NA	1436900	12767000	NA	3	8521000	NA	NA	928160	2	2225800	NA	NA	NA	NA	1	NA	12103000	NA	NA	1	NA	9240100	NA	5766300	2	NA	NA	NA	NA	0	18372000	10151000	NA	10648000	NA	3	NA	961090	NA	9237700	4185200	3
6537	O08648	ELES(0.018)GT(0.918)EES(0.064)DEEPTPSPR	NA	1823500	3314200	3886700	NA	3	4773000	NA	NA	NA	1	NA	NA	NA	NA	NA	0	NA	NA	NA	NA	0	NA	NA	NA	4001700	1	NA	1899700	NA	1791700	2	NA	NA	NA	NA	NA	0	NA	NA	NA	NA	NA	0
6627	P06837	AGSAETESAAKAT(0.994)T(0.006)DNS(0.882)PS(0.116)S(0.002)K	128980	NA	121460	127350	NA	3	115300	NA	NA	NA	1	NA	NA	NA	NA	NA	0	192930	286130	NA	NA	2	NA	147370	NA	124590	2	357600	NA	NA	NA	1	211850	NA	NA	NA	NA	1	168040	NA	NA	NA	NA	1
6657	P11798	S(0.003)T(0.997)VASCMHR	1520800	3048200	3455000	5090100	1016800	5	35642000	614380	2442200	563600	4	NA	NA	NA	NA	NA	0	428560	1362200	NA	NA	2	NA	17725000	NA	NA	1	1048100	883150	217480	NA	3	722800	20243000	9775500	NA	NA	3	719030	26819000	77321	NA	NA	3
6677	P14873	SQGS(0.007)T(0.841)S(0.095)NS(0.057)DWMK	1634600	NA	NA	1706800	2392900	3	883200	NA	3124800	NA	2	NA	NA	NA	NA	2325100	1	NA	NA	NA	3820500	1	NA	NA	NA	NA	0	NA	NA	NA	NA	0	NA	971640	3643800	NA	NA	2	NA	1056700	NA	NA	NA	1
6719	P20357	KET(0.884)S(0.116)PETSLIQDEVALK	NA	NA	74454000	29880000	48881000	3	89447000	NA	NA	NA	1	NA	NA	130820000	NA	NA	1	NA	119130000	132210000	NA	2	NA	17051000	NA	NA	1	NA	137560000	980890	NA	2	NA	NA	NA	NA	NA	0	NA	NA	NA	119210000	116180000	2
6812	P51830	AS(0.011)S(0.011)PHQQLLHHHS(0.273)T(0.632)EVS(0.072)CDSSGDSNSVR	NA	NA	6805800	2857400	5728400	3	NA	NA	NA	NA	0	NA	NA	NA	NA	6479300	1	NA	NA	10116000	NA	1	NA	NA	NA	NA	0	8632400	NA	NA	1267000	2	NA	NA	NA	NA	NA	0	NA	NA	NA	NA	NA	0
6946	Q08509	S(0.004)ADT(0.004)PS(0.009)APS(0.026)PPPT(0.957)PAPVPVPLPPSVPAPVSVPK	2147800	NA	1447600	NA	1420700	3	NA	NA	1732900	NA	1	1407100	NA	NA	NA	NA	1	NA	2525200	1942000	NA	2	2366200	NA	NA	NA	1	NA	1465600	NA	NA	1	NA	855760	2298900	1749600	NA	3	797630	NA	2357100	1498400	NA	3
6960	Q2PFD7	S(0.669)HS(0.588)S(0.588)PS(0.155)LNPDAS(0.27)PVT(0.73)AK	10258000	NA	1962700	776410	1118100	4	1303700	NA	1498900	819590	3	NA	NA	NA	NA	854650	1	NA	NA	NA	1298300	1	NA	1019200	NA	NA	1	3895700	928150	NA	NA	2	1103900	1150200	770480	2558900	1776200	5	NA	978920	1921600	NA	NA	2
7025	Q4KMM3	VVS(0.002)S(0.031)T(0.75)S(0.217)EEEEAFTEK	2616400	48227000	NA	103040000	NA	3	NA	NA	NA	NA	0	NA	NA	NA	NA	NA	0	NA	NA	NA	NA	0	NA	NA	NA	NA	0	NA	100960000	94889000	NA	2	NA	NA	NA	NA	NA	0	NA	112190000	NA	NA	NA	1
7300	Q80TJ1	VILHPT(0.725)PNS(0.275)PK	2571500	NA	3960900	2005500	5422500	4	NA	NA	3655100	NA	1	NA	NA	NA	NA	3958500	1	2649300	5950400	NA	NA	2	1343800	2288200	NA	NA	2	5321600	NA	4173500	2462100	3	3331700	NA	NA	NA	1283300	2	3376400	NA	NA	NA	1059700	2
7376	Q8BHL3	ASPVPGPGT(0.849)PT(0.151)R	4330000	NA	NA	8368300	1742300	3	6034900	NA	NA	NA	1	NA	NA	NA	8507100	NA	1	NA	4479100	NA	6847400	2	NA	2465300	NA	NA	1	NA	NA	1579000	4698400	2	NA	NA	NA	NA	4549600	1	NA	NA	6684700	8871500	6053700	3
7377	Q8BHL3	ASPVPGPGT(0.024)PT(0.976)R	4330000	2112500	NA	8368300	1742300	4	NA	NA	NA	NA	0	NA	3805700	NA	NA	NA	1	NA	NA	NA	6847400	1	NA	NA	NA	NA	0	NA	NA	NA	NA	0	NA	NA	NA	4432700	NA	1	NA	NA	6684700	NA	NA	1
7413	Q8BTI8	MELGT(1)PLR	1572100	NA	1697200	2116900	1469700	4	2794200	1921900	2372800	2009300	4	1270000	NA	NA	NA	NA	1	2199700	2211400	2714900	2021200	4	1704100	1087400	2020400	1649800	4	2793900	2092900	2628900	1698800	4	1984600	NA	NA	2767700	1293700	3	1035800	NA	2202700	NA	1578300	3
7477	Q8C8R3	TQDQQEYYVT(0.959)T(0.041)PGAEVEDPQK	NA	4082200	3992100	5468600	NA	3	4480500	3975700	NA	NA	2	NA	NA	NA	NA	NA	0	1371600	7532100	NA	7966400	3	2326600	NA	NA	NA	1	15927000	NA	5829100	5058100	3	7463600	NA	6791300	NA	1559400	3	5901200	7796600	7107100	6063100	NA	4
7510	Q8CHU3	T(0.633)T(0.079)S(0.287)PDLFESQSLTSASSK	737730	5401300	NA	NA	8957000	3	NA	10460000	NA	NA	1	NA	NA	NA	NA	13220000	1	NA	NA	NA	NA	0	NA	5365800	NA	NA	1	NA	2982700	NA	NA	1	NA	12497000	NA	NA	NA	1	NA	NA	NA	NA	NA	0
7536	Q8K2P7	RS(0.321)LT(0.664)NS(0.015)HLEK	3632500	NA	332490	3064300	125370	4	NA	NA	NA	70928	1	1178000	NA	NA	NA	NA	1	NA	NA	NA	103360	1	NA	NA	NA	2182800	1	NA	NA	NA	NA	0	3983300	6810000	NA	NA	NA	2	NA	403010	NA	NA	NA	1
7563	Q8R1B5	MIEEDT(1)EEEEDK	995280	NA	NA	1045100	586330	3	NA	949960	802570	667470	3	NA	NA	NA	NA	425180	1	569720	NA	NA	676710	2	638240	938210	NA	1659600	3	902030	NA	NA	NA	1	826830	NA	NA	NA	843790	2	NA	NA	NA	790750	873820	2
7591	Q8VD37	EQVVT(0.994)PPAAS(0.006)DIPADSPAPAPPGPTGSAGPPGPPGPR	NA	NA	26204000	32033000	17567000	3	NA	55190000	32410000	47704000	3	NA	NA	NA	NA	22596000	1	NA	NA	53455000	36279000	2	NA	NA	NA	41610000	1	44062000	36307000	25403000	NA	3	NA	NA	NA	NA	NA	0	NA	51516000	NA	NA	NA	1
7627	Q91XV3	PSSAEPAPS(0.001)S(0.007)KET(0.992)PAAS(0.001)EAPSSAAK	4631800	2048300	4488700	8539600	3741600	5	6128500	NA	4783200	NA	2	NA	NA	NA	NA	NA	0	NA	5732100	NA	NA	1	NA	5101200	NA	6629200	2	4747100	NA	5784700	6034400	3	5571800	5713500	NA	NA	NA	2	4462200	4435500	NA	4260800	4274200	4
7709	Q9CYT6	THT(0.027)PS(0.152)PT(0.843)S(0.978)PK	1691800	9038800	NA	344090	NA	3	NA	NA	NA	NA	0	NA	NA	NA	NA	2180300	1	NA	NA	NA	NA	0	NA	223840	NA	NA	1	76367	NA	NA	NA	1	880590	284120	1716100	NA	NA	3	NA	NA	NA	NA	609000	1
7720	Q9D219	AVT(1)PVSQGSNSSSADPK	393480	561820	NA	493500	441230	4	NA	NA	848180	504280	2	NA	NA	NA	NA	546390	1	734770	1076300	NA	744160	3	NA	NA	NA	512760	1	641680	465280	691370	370460	4	436660	624830	583300	NA	NA	3	470200	559430	678820	566340	NA	4
7771	Q9ES97	ET(0.003)T(0.003)GGAPT(0.939)MS(0.056)PDLEQEQLTIR	3795100	NA	4979600	1870100	NA	3	3202500	3797400	4350100	NA	3	NA	NA	NA	6521400	NA	1	NA	5167600	NA	NA	1	4723600	2720900	NA	5014300	3	6262500	NA	3672900	NA	2	NA	NA	NA	3970300	NA	1	4996400	4274100	NA	2856200	NA	3
7772	Q9ES97	SEMCENSEQPQAQPET(0.912)PT(0.088)QK	2075000	1483100	2409200	1198200	750480	5	NA	NA	1943600	1393000	2	NA	NA	NA	NA	2065800	1	NA	2372800	NA	1347500	2	NA	1139500	2039600	1599000	3	2440300	NA	951500	1505100	3	1246400	2284700	2086000	NA	NA	3	2721200	1827500	NA	1017600	NA	3
7846	Q9QYG0	T(0.013)LS(0.013)QS(0.015)S(0.045)ES(0.108)GT(0.778)LPS(0.027)GPPGHT(0.001)MEVSC	NA	NA	4263400	5934200	3588500	3	13721000	NA	NA	NA	1	NA	NA	NA	NA	NA	0	NA	NA	NA	NA	0	NA	NA	NA	NA	0	NA	NA	NA	NA	0	NA	NA	NA	NA	NA	0	NA	NA	NA	8139500	NA	1
7914	Q9WV92	DEVDAAES(0.106)T(0.858)PT(0.036)DR	848440	NA	NA	766190	515640	3	NA	649220	NA	NA	1	NA	NA	NA	NA	386590	1	NA	NA	852620	677050	2	1348300	NA	NA	1084800	2	1219100	740720	NA	NA	2	576800	964270	775940	796320	NA	4	NA	875130	688710	432830	701930	4
7970	P14873	TLEVVSPSQS(0.001)VT(0.009)GS(0.006)AGHT(0.019)PY(0.067)Y(0.627)QS(0.244)PT(0.026)DEK	25594000	NA	4380900	19912000	NA	3	NA	NA	NA	NA	0	NA	NA	NA	NA	NA	0	3809600	NA	NA	NA	1	NA	NA	NA	NA	0	NA	NA	NA	NA	0	15562000	NA	NA	NA	NA	1	NA	NA	NA	NA	NA	0
