# Supplementary material for: Re-establishment of the epigenetic state and rescue of kinome deregulation in Ts65Dn mice upon treatment with green tea extract and environmental enrichment
Source: Sci Rep. 2020 Sep 29;10:16023. doi: 10.1038/s41598-020-72625-z (PMC7524756; doi:10.1038/s41598-020-72625-z)
Supplement: Supplementary file 17 — Supplementary Table 15. [file 41598_2020_72625_MOESM17_ESM.xlsx]

## Sheet: myresults_P_TS_NT-TS_EGCG
Protein	Label	log2FC	SE	Tvalue	DF	pvalue	adj.pvalue
A1A535_ADS(0.191)S(0.854)RRKT(0.974)S(0.992)T(0.99)EVSIPEK	TS_NT-TS_EGCG	0.798555	0.447853	1.78307	6	0.124844	0.943441
A1A535_ADS(0.984)S(0.986)RRKT(0.939)S(0.588)T(0.496)EVS(0.008)IPEK	TS_NT-TS_EGCG	0.798555	0.447853	1.78307	6	0.124844	0.943441
A2A5R2_PMQSKPQS(1)PVIQATAGS(1)PK	TS_NT-TS_EGCG	-0.178927	0.44045	-0.406238	6	0.69866	0.970532
A2A5R2_PQS(1)PVIQAT(0.849)AGS(0.151)PK	TS_NT-TS_EGCG	-0.721547	0.461425	-1.56373	6	0.168912	0.943441
A2A690_ELPLTQAPSAHSSITSGSCPGT(1)PEMR	TS_NT-TS_EGCG	-0.277433	0.318411	-0.871306	4	0.43276	0.947989
A2A690_EYPS(1)PPPSPLR	TS_NT-TS_EGCG	-0.549457	0.427677	-1.28475	5	0.255178	0.943441
A2A690_PSQGLPVIQS(1)PPSSPAHR	TS_NT-TS_EGCG	0.508002	0.283035	1.79483	3	0.17056	0.943441
A2A699_RDS(0.996)LT(0.003)S(0.001)PEDELGAEVGDEAGDKK	TS_NT-TS_EGCG	0.0849222	0.222914	0.380964	5	0.71888	0.972602
A2A699_S(1)VEGPGGLEPSLDEYRR	TS_NT-TS_EGCG	1.25927	0.396939	3.17245	2	0.0866414	0.943441
A2AAE1_ALETIPIT(1)PIER	TS_NT-TS_EGCG	-0.484302	0.479546	-1.00992	5	0.358881	0.944723
A2AAE1_SDENVLDS(1)PK	TS_NT-TS_EGCG	0.139211	0.239799	0.580534	4	0.59269	0.957497
A2AAE1_SSETFGPAGVRS(0.844)PT(0.147)EPT(0.008)CR	TS_NT-TS_EGCG	-0.298361	0.217623	-1.371	2	0.303947	0.944723
A2AAE1_YTAGSAS(0.991)PT(0.009)PTFK	TS_NT-TS_EGCG	-0.171565	0.286375	-0.599091	4	0.581391	0.957009
A2AG50_S(0.278)NS(0.716)LDDS(0.004)T(0.002)EDVQSMDVSPVSK	TS_NT-TS_EGCG	-0.589713	0.41317	-1.42729	5	0.212848	0.943441
A2AG50_S(0.5)NS(0.5)LDDSTEDVQSMDVSPVSK	TS_NT-TS_EGCG	-0.589713	0.41317	-1.42729	5	0.212848	0.943441
A2AG50_TAKPTYLGS(1)PVK	TS_NT-TS_EGCG	0.149726	0.222065	0.674242	6	0.525268	0.950974
A2AG50_VATSAASGGHGS(1)PLR	TS_NT-TS_EGCG	0.439557	0.51763	0.849172	5	0.434548	0.947989
A2AHC3_APVHFVEPLS(1)PTGVPGHR	TS_NT-TS_EGCG	-0.21658	1.34167	-0.161426	4	0.879584	0.992743
A2AHC3_S(0.999)PS(0.001)DPGGELPEK	TS_NT-TS_EGCG	0.535145	0.772319	0.692907	2	0.560014	0.956243
A2AIV2_SFLSEPS(0.186)S(0.814)PGR	TS_NT-TS_EGCG	0.123524	0.352189	0.350733	3	0.748972	0.975811
A2AIV2_SFLSEPS(0.784)S(0.216)PGR	TS_NT-TS_EGCG	0.279153	0.37178	0.750854	4	0.494499	0.947989
A2AJA9_ASQGLATAPAS(1)PPVLQR	TS_NT-TS_EGCG	-0.00374192	0.29879	-0.0125236	6	0.990414	0.995659
A2AJA9_DT(0.032)RGS(0.984)S(0.984)PEGRRPPVVVNLS(1)T(1)S(1)PR	TS_NT-TS_EGCG	-0.405779	0.43449	-0.933919	2	0.448937	0.947989
A2AJA9_GRS(1)YENLLGR	TS_NT-TS_EGCG	-0.150076	0.294318	-0.50991	4	0.636961	0.966387
A2AJA9_PYLSEEPPRPS(1)PR	TS_NT-TS_EGCG	0.474428	0.333002	1.4247	3	0.249457	0.943441
A2AJA9_S(1)WDNILAPGPR	TS_NT-TS_EGCG	0.767768	0.189944	4.04208	2	0.0561041	0.943441
A2AJA9_VALAAGS(0.999)PT(0.001)RPPPAR	TS_NT-TS_EGCG	0.00899	0.383262	0.0234566	4	0.98241	0.994466
A2AJI0_EPAAPAS(1)PAPSPVPSPTPAQPQK	TS_NT-TS_EGCG	-0.123241	0.939974	-0.131111	3	0.903986	0.993628
A2ALS5_AAGISLIVPGKS(0.5)PT(0.5)R	TS_NT-TS_EGCG	-0.555213	1.32856	-0.417905	2	0.71661	0.972485
A2ALS5_AAGISLIVPGKS(0.999)PT(0.001)R	TS_NT-TS_EGCG	-0.33174	1.4016	-0.236686	3	0.828141	0.992086
A2ALS5_RS(0.003)S(0.997)AIGIENIQEVQEK	TS_NT-TS_EGCG	0.697352	0.290274	2.40239	3	0.0956686	0.943441
A2ALS5_SENSSTQS(1)S(1)PEMPTTK	TS_NT-TS_EGCG	-0.982924	1.66768	-0.589396	3	0.597039	0.957497
A2ALU4_DSCS(0.095)S(0.902)PPS(0.002)LNYGK	TS_NT-TS_EGCG	-0.67169	0.32622	-2.05901	3	0.131621	0.943441
A2ALU4_SPS(1)PQFAPQK	TS_NT-TS_EGCG	-0.684962	0.32329	-2.11872	2	0.168263	0.943441
A2AN08_AAPPPPPPPPPLES(0.275)S(0.725)PR	TS_NT-TS_EGCG	-0.0404003	0.305692	-0.13216	3	0.903223	0.993478
A2AN08_AAPPPPPPPPPLES(0.601)S(0.399)PR	TS_NT-TS_EGCG	-0.0404003	0.305692	-0.13216	3	0.903223	0.993478
A2AN08_ELAS(1)PVSPELR	TS_NT-TS_EGCG	-0.202261	0.234201	-0.863623	6	0.420972	0.947989
A2AN08_ELASPVS(1)PELR	TS_NT-TS_EGCG	0.448173	0.594595	0.753746	4	0.492941	0.947989
A2AN08_HVTLPS(0.718)S(0.282)PR	TS_NT-TS_EGCG	0.156435	0.167763	0.932475	3	0.419876	0.947989
A2AP18_GT(0.004)KPGS(0.956)LDS(0.04)HAAGQPLPR	TS_NT-TS_EGCG	0.784002	0.135977	5.76571	5	0.00220471	0.814583
A2AP18_VAS(1)VEEGDETLDSPGSQSR	TS_NT-TS_EGCG	0.659923	0.285762	2.30934	6	0.0603233	0.943441
A2AP18_VASVEEGDETLDS(1)PGSQSR	TS_NT-TS_EGCG	0.697006	0.228633	3.04857	3	0.0554904	0.943441
A2AQ25_HQEETAHAPGQPLHCS(0.031)T(0.081)GS(0.888)PGDVK	TS_NT-TS_EGCG	-0.110328	0.452414	-0.243865	4	0.819333	0.992086
A2AQ25_IGGKS(1)PPPPPPPPRR	TS_NT-TS_EGCG	0.290614	0.177823	1.63428	4	0.177539	0.943441
A2AQ25_LELSEDS(1)PNSEQELDK	TS_NT-TS_EGCG	-0.333688	0.42148	-0.791705	5	0.464418	0.947989
A2AQ25_PSIAST(0.001)PLS(0.999)PQAGR	TS_NT-TS_EGCG	0.217825	0.330364	0.659348	6	0.534146	0.953585
A2ARP1_ALQT(0.211)S(0.789)PQPVEGTGLPR	TS_NT-TS_EGCG	0.228991	0.306992	0.74592	2	0.533472	0.952998
A2ARP1_TLHS(1)PPLQLR	TS_NT-TS_EGCG	-0.261926	0.146096	-1.79283	6	0.123169	0.943441
A2BH40_SHHAPMS(0.999)PGSSGGGGQPLAR	TS_NT-TS_EGCG	0.390923	0.75704	0.516384	3	0.641238	0.966387
A2RSJ4_NLGS(0.999)PPKS(0.95)PT(0.051)HASPQHTQTEK	TS_NT-TS_EGCG	0.31557	0.28666	1.10085	6	0.313153	0.944723
A2RSJ4_NLGS(1)PPKS(0.491)PT(0.491)HAS(0.017)PQHTQTEK	TS_NT-TS_EGCG	-0.0500866	0.22365	-0.223951	6	0.830226	0.992743
A2RSJ4_SMS(1)VDLSHAPLK	TS_NT-TS_EGCG	-0.60787	0.386065	-1.57453	6	0.166432	0.943441
A6H619_EVS(1)PAPATQGESR	TS_NT-TS_EGCG	-0.186225	0.476251	-0.391022	4	0.715715	0.972485
B1AY13_VSDQNS(1)PVLPK	TS_NT-TS_EGCG	-0.400471	0.286025	-1.40013	5	0.220369	0.943441
B1AZA5_GGPAEAPS(1)PR	TS_NT-TS_EGCG	0.0414129	0.18924	0.218838	6	0.83403	0.992743
B1AZA5_GGPAEAPS(1)PRGS(1)PRPESR	TS_NT-TS_EGCG	0.0414129	0.18924	0.218838	6	0.83403	0.992743
B1AZI6_IDS(0.018)HPS(0.956)PS(0.025)HS(0.001)S(0.001)TVK	TS_NT-TS_EGCG	3.54636	1.05316	3.36735	3	0.0434961	0.943441
B1AZP2_AMGDEDS(1)DESGGGSPKPSPK	TS_NT-TS_EGCG	1.30512	0.481425	2.71095	3	0.0731058	0.943441
B1AZP2_ANSWQLVET(1)PEK	TS_NT-TS_EGCG	-0.00591684	0.594632	-0.00995043	3	0.992686	0.995833
B1AZP2_RS(1)LDRLDS(1)VDMLLPSK	TS_NT-TS_EGCG	0.247625	0.591356	0.41874	5	0.692785	0.970532
B2RQC6_IHRAS(1)DPGLPAEEPK	TS_NT-TS_EGCG	0.207025	0.230423	0.898457	4	0.419736	0.947989
B2RUJ5_APT(1)PGGGHPDS(1)PGLPAPAGQQQR	TS_NT-TS_EGCG	-1.1126	0.381136	-2.91916	6	0.0266604	0.943441
B2RY56_LGASNS(1)PGQPNSVK	TS_NT-TS_EGCG	-0.578364	0.793847	-0.728558	3	0.518993	0.950974
B9EHT4_TDPAPMAPPPRGEEEEEEEEDEPVPEAPS(0.987)PT(0.013)QER	TS_NT-TS_EGCG	0.0533808	0.301244	0.177201	4	0.867961	0.992743
B9EKI3_SVSEINS(1)DDELPGK	TS_NT-TS_EGCG	0.00611769	0.376193	0.0162621	4	0.987804	0.994466
B9EKR1_EVSADVS(1)EEENFLTDFK	TS_NT-TS_EGCG	-1.27291	1.8687	-0.681172	5	0.526025	0.950974
D3YVE8_REDYQEILDS(1)PIK	TS_NT-TS_EGCG	-0.329804	0.268536	-1.22816	5	0.274043	0.943441
D3YVF0_ASLLESSAAGS(1)PR	TS_NT-TS_EGCG	0.0433466	0.0941401	0.460448	6	0.66141	0.966387
D3YVF0_GPVAAS(1)PQK	TS_NT-TS_EGCG	-0.805036	0.789085	-1.02021	5	0.354426	0.944723
D3YVF0_SSAIQMGT(1)PELEK	TS_NT-TS_EGCG	-0.218497	0.789615	-0.276713	5	0.793075	0.98657
D3YXK2_APTAALS(1)PEPQDSK	TS_NT-TS_EGCG	0.0259979	0.434118	0.0598866	6	0.954191	0.993723
D3YZP9_LDQPVS(1)APPS(1)PR	TS_NT-TS_EGCG	0.210835	0.419449	0.502647	6	0.633125	0.966387
D3YZU1_NHREQDVVPFQES(1)PK	TS_NT-TS_EGCG	-0.22092	0.276072	-0.800226	6	0.454089	0.947989
D3YZU1_S(1)IDEGMFSAEPYLR	TS_NT-TS_EGCG	0.193442	0.487437	0.396856	5	0.707847	0.970532
D3YZU1_S(1)IGAAEDDRPYLAPPAMK	TS_NT-TS_EGCG	-0.899855	0.638182	-1.41003	5	0.217598	0.943441
D3Z0R2_FVALLS(0.001)LQDT(0.999)EMQR	TS_NT-TS_EGCG	-0.0149937	0.399593	-0.0375223	2	0.973477	0.993723
D3Z0R2_FVALLS(0.65)LQDT(0.35)EMQR	TS_NT-TS_EGCG	0.534978	0.744518	0.718556	2	0.547021	0.954635
E9PUL5_AS(1)PSPS(0.782)PS(0.218)EAR	TS_NT-TS_EGCG	2.4949	1.33515	1.86863	6	0.11089	0.943441
E9PUL5_ASPSPS(0.973)PS(0.026)EAR	TS_NT-TS_EGCG	-0.219059	1.10048	-0.199059	6	0.848791	0.992743
E9PUL5_HPS(0.5)S(0.5)QLAGPGVEGGEGTQK	TS_NT-TS_EGCG	0.731514	0.308142	2.37395	4	0.0764915	0.943441
E9PUL5_HPS(0.789)S(0.211)QLAGPGVEGGEGTQKPR	TS_NT-TS_EGCG	0.731514	0.308142	2.37395	4	0.0764915	0.943441
E9Q1P8_RKPS(1)PEPEGEVGPPK	TS_NT-TS_EGCG	-0.184937	0.64584	-0.286351	3	0.793246	0.98657
E9Q401_EAAVPEEEGGT(1)PEK	TS_NT-TS_EGCG	-0.369797	0.456307	-0.810412	4	0.463163	0.947989
E9Q401_IAEDPS(0.004)RDGPS(0.986)PT(0.002)S(0.008)GSSK	TS_NT-TS_EGCG	0.446186	0.698898	0.638414	4	0.557924	0.956243
E9Q5K9_GIS(1)PIVFDR	TS_NT-TS_EGCG	-0.142107	0.227907	-0.62353	6	0.555883	0.956243
E9Q8I9_RRS(1)LDSLDK	TS_NT-TS_EGCG	1.58448	0.880665	1.79919	3	0.169818	0.943441
F6SEU4_EGS(0.001)IGGS(0.998)GGS(0.998)GGGGGGGLKPS(0.002)IT(0.001)K	TS_NT-TS_EGCG	-0.51566	0.348075	-1.48146	5	0.198574	0.943441
F6SEU4_EGS(1)IGGSGGSGGGGGGGLK	TS_NT-TS_EGCG	0.301008	0.418825	0.718696	5	0.504503	0.947989
F6SEU4_EYEEEIHS(1)LK	TS_NT-TS_EGCG	-0.236859	0.266147	-0.889954	6	0.407755	0.947989
F6SEU4_LS(0.001)QGS(0.992)GS(0.005)S(0.002)IT(0.001)AAGMR	TS_NT-TS_EGCG	-0.321248	0.416063	-0.772114	3	0.496294	0.947989
F6SEU4_SSPAYCTSS(0.007)S(0.992)DITEPEQK	TS_NT-TS_EGCG	-1.59035	0.660064	-2.40938	2	0.137586	0.943441
F8VPU2_ACT(0.001)LELGPHQS(0.999)PALPKS(0.981)PPGS(0.019)K	TS_NT-TS_EGCG	0.215621	0.625509	0.344712	4	0.747672	0.975811
F8VPU2_ACTLELGPHQS(1)PALPK	TS_NT-TS_EGCG	-0.509428	0.40896	-1.24567	6	0.259323	0.943441
F8VPU2_LGAPENSGIS(0.018)T(0.982)LER	TS_NT-TS_EGCG	0.108244	0.322876	0.335251	6	0.748847	0.975811
G3X9K3_TTIPHALLTWRPT(0.003)S(0.003)GEAEPPS(0.96)PS(0.032)AVS(0.001)EK	TS_NT-TS_EGCG	-0.569933	0.369221	-1.54361	3	0.220373	0.943441
G3XA57_LS(0.002)S(0.005)AHS(0.882)MS(0.111)DLTGSHLSSEK	TS_NT-TS_EGCG	0.135169	0.667198	0.202592	2	0.858193	0.992743
G5E829_AQDGAAMEMQPLKS(1)EEGGDGDEK	TS_NT-TS_EGCG	-0.307556	0.30354	-1.01323	6	0.350053	0.944723
G5E829_RNS(0.998)S(0.001)PPPS(0.001)PNK	TS_NT-TS_EGCG	0.227086	0.626089	0.362706	5	0.731652	0.975065
G5E829_SATSSSPGS(1)PLHSLETSL	TS_NT-TS_EGCG	-0.522622	0.422638	-1.23657	5	0.27116	0.943441
G5E829_SATSSSPGSPLHSLET(0.005)S(0.995)L	TS_NT-TS_EGCG	-0.328132	0.395942	-0.828736	6	0.43897	0.947989
G5E8K5_LDDS(0.999)S(0.999)DQARDS(0.002)ITSYLTGEPGK	TS_NT-TS_EGCG	-0.515685	0.685614	-0.75215	2	0.530431	0.950974
G5E8K5_TEEPVS(1)PLTAYQK	TS_NT-TS_EGCG	-0.677265	1.2197	-0.555274	2	0.634525	0.966387
G5E8K5_VALLLLDQGAS(1)PHAAAK	TS_NT-TS_EGCG	-0.851068	0.433262	-1.96433	6	0.0971108	0.943441
G5E8Z2_S(0.96)NS(0.04)GQLMLVSPQQAVTGAK	TS_NT-TS_EGCG	-0.0823146	0.753181	-0.109289	5	0.917224	0.993723
O08530_RPIIPGMEFS(1)R	TS_NT-TS_EGCG	0.318324	0.868275	0.366616	2	0.749058	0.975811
O08539_GNKS(1)PS(1)PPPDGS(1)PAATPEIR	TS_NT-TS_EGCG	0.23383	0.350625	0.666893	6	0.529636	0.950974
O08539_S(1)PS(1)PPPDGSPAATPEIR	TS_NT-TS_EGCG	0.0185891	0.323093	0.0575347	6	0.955987	0.993723
O08539_VNHEPEPASGAS(1)PGATIPK	TS_NT-TS_EGCG	0.367025	0.302352	1.2139	5	0.278991	0.943441
O08547_NLGS(1)INTELQDVQR	TS_NT-TS_EGCG	-1.09765	0.911242	-1.20456	3	0.314736	0.944723
O08553_GLYDGPVCEVS(0.053)VT(0.947)PKT(0.999)VT(0.954)PAS(0.025)S(0.021)AK	TS_NT-TS_EGCG	-1.37627	0.457482	-3.00835	2	0.0950098	0.943441
O08553_GLYDGPVCEVS(1)VT(1)PK	TS_NT-TS_EGCG	-0.425973	0.174299	-2.44392	6	0.0502034	0.943441
O08553_NLHQSGFS(0.998)LS(0.002)GAQIDDNIPR	TS_NT-TS_EGCG	1.207	0.659799	1.82935	4	0.141335	0.943441
O08553_T(0.159)VT(0.841)PAS(1)S(1)AKT(0.81)S(0.19)PAK	TS_NT-TS_EGCG	2.58106	3.13607	0.823025	6	0.441969	0.947989
O08553_TVT(1)PASSAK	TS_NT-TS_EGCG	3.37905	1.98973	1.69824	6	0.14038	0.943441
O08553_TVTPASSAKT(1)S(1)PAK	TS_NT-TS_EGCG	5.22751	2.4215	2.15879	6	0.0742011	0.943441
O08582_LLQTT(0.001)NNS(0.999)PMNSK	TS_NT-TS_EGCG	-0.620675	0.260683	-2.38096	3	0.0975332	0.943441
O08582_LVLVS(1)PTSEQYDSLLR	TS_NT-TS_EGCG	-0.458103	0.306688	-1.49371	5	0.195476	0.943441
O08582_S(0.162)RS(0.837)PVDS(0.001)PVPASMFAPEPS(0.013)S(0.987)PGAAR	TS_NT-TS_EGCG	0.485886	0.418132	1.16204	5	0.297668	0.944723
O08582_S(0.497)RS(0.497)PVDS(0.007)PVPASMFAPEPS(0.912)S(0.088)PGAAR	TS_NT-TS_EGCG	-0.259543	0.972574	-0.266862	6	0.79851	0.988734
O08582_S(0.875)RS(0.115)PVDS(0.01)PVPASMFAPEPSSPGAAR	TS_NT-TS_EGCG	-0.955614	0.596031	-1.60329	3	0.207201	0.943441
O08585_LQS(1)EPESIRK	TS_NT-TS_EGCG	-0.271454	0.3457	-0.78523	6	0.462189	0.947989
O08586_YSDTTDS(1)DPENEPFDEDQHSQITK	TS_NT-TS_EGCG	-0.828514	0.28742	-2.88259	4	0.044896	0.943441
O08638_VIENTDGS(1)EEEMDAR	TS_NT-TS_EGCG	-0.775942	0.246843	-3.14346	6	0.0199799	0.943441
O08648_ELESGTEES(1)DEEPTPSPR	TS_NT-TS_EGCG	0.18782	0.251386	0.74714	2	0.532875	0.952998
O08715_RRS(1)ESSGNLPSVADTR	TS_NT-TS_EGCG	0.567842	0.383755	1.4797	5	0.199024	0.943441
O08852_QNLS(0.468)CS(0.065)FS(0.468)VVS(1)PIAGLR	TS_NT-TS_EGCG	-0.117049	1.14825	-0.101937	2	0.928107	0.993723
O08919_AEAAAAPAVAPGPAQPGHVS(0.012)PT(0.035)PAT(0.547)T(0.547)S(0.858)PGEK	TS_NT-TS_EGCG	0.531919	0.554318	0.959591	3	0.408051	0.947989
O08919_KAEAAAAPAVAPGPAQPGHVS(0.984)PT(0.524)PAT(0.117)T(0.101)S(0.275)PGEK	TS_NT-TS_EGCG	0.396658	0.425528	0.932155	6	0.387229	0.947989
O08992_SLYPS(1)LEDLK	TS_NT-TS_EGCG	-0.411793	1.30185	-0.316313	2	0.781726	0.983025
O09044_ATWGDGGDNS(0.989)PS(0.011)NVVSK	TS_NT-TS_EGCG	-0.193383	0.828391	-0.233444	2	0.837134	0.992743
O09106_MLPHAPGVQMQAIPEDAIPEES(1)GDEDEEDPDK	TS_NT-TS_EGCG	0.612307	0.443521	1.38056	3	0.261293	0.943441
O35098_NLHQS(0.001)GFS(0.001)LS(0.049)GS(0.949)QADDHIAR	TS_NT-TS_EGCG	0.860352	0.607614	1.41595	3	0.251756	0.943441
O35098_NLHQS(0.007)GFS(0.113)LS(0.862)GS(0.018)QADDHIAR	TS_NT-TS_EGCG	-0.0090212	0.607958	-0.0148385	3	0.989093	0.995223
O35099_TLFLGIPDENFEDHS(0.006)APPS(0.994)PEEK	TS_NT-TS_EGCG	0.515709	0.559799	0.921239	5	0.399195	0.947989
O35136_DGS(1)KEPIVEMR	TS_NT-TS_EGCG	0.4154	0.311097	1.33527	6	0.230211	0.943441
O35136_IT(0.089)NHEDGS(0.911)PVNEPNET(0.078)T(0.914)PLT(0.008)EPEK	TS_NT-TS_EGCG	-0.0404588	0.164861	-0.245411	5	0.815893	0.992086
O35136_T(0.002)EDERIT(0.998)NHEDGS(1)PVNEPNETTPLTEPEK	TS_NT-TS_EGCG	2.38674	1.17937	2.02375	5	0.0988963	0.943441
O35136_T(0.069)EDERIT(0.931)NHEDGS(1)PVNEPNETTPLTEPEK	TS_NT-TS_EGCG	-1.13103	0.720403	-1.57	6	0.167469	0.943441
O35188_S(0.024)LGS(0.976)EEINPVHTDNFQER	TS_NT-TS_EGCG	-0.475109	0.336422	-1.41224	4	0.230737	0.943441
O35226_RAAAASAAEAGIAT(0.999)PGT(0.001)EDSDDALLK	TS_NT-TS_EGCG	0.184837	0.138765	1.33202	3	0.275006	0.943441
O35295_ADGDS(1)GS(1)ERGGGGGGGGGPGGFQPAPR	TS_NT-TS_EGCG	0.319484	0.52736	0.605818	5	0.571082	0.957009
O35295_DSLGDFIEHYAQLGPS(0.004)S(0.996)PEQLAAGAEEGGGPR	TS_NT-TS_EGCG	-0.596578	1.23063	-0.484774	3	0.661029	0.966387
O35344_RNVPQEES(1)LEDSDVDADFK	TS_NT-TS_EGCG	-0.972074	0.450463	-2.15794	4	0.0971126	0.943441
O35344_RNVPQEESLEDS(1)DVDADFK	TS_NT-TS_EGCG	-0.294301	0.476248	-0.617958	6	0.559313	0.956243
O35393_GGS(1)LGLGGGGGMGPR	TS_NT-TS_EGCG	-0.770505	0.374738	-2.05612	3	0.131987	0.943441
O35495_TQS(1)TFDPFEK	TS_NT-TS_EGCG	-0.259207	0.210612	-1.23073	2	0.343524	0.944723
O35526_HSAILAS(1)PNPDEK	TS_NT-TS_EGCG	0.0837144	0.261524	0.320102	6	0.759745	0.978145
O35526_TAKDS(1)DDDDDVTVTVDR	TS_NT-TS_EGCG	0.285517	0.607464	0.470014	6	0.654942	0.966387
O35551_AQST(0.001)DS(0.999)LGTSSSLQSK	TS_NT-TS_EGCG	0.0331673	0.674344	0.0491846	3	0.963864	0.993723
O35607_LNINS(0.964)S(0.036)PDEHEPLLR	TS_NT-TS_EGCG	-0.729458	0.304196	-2.39799	5	0.0617744	0.943441
O35609_KLS(0.999)PT(0.001)EPR	TS_NT-TS_EGCG	4.67839	1.16831	4.00441	3	0.0279278	0.943441
O35621_TVGHSVVS(1)PQDTVQR	TS_NT-TS_EGCG	-0.0367037	0.624822	-0.0587427	6	0.955065	0.993723
O35623_S(0.002)LS(0.998)IEIGHEVK	TS_NT-TS_EGCG	0.276157	0.735038	0.375705	2	0.743243	0.975811
O35668_ATHS(0.989)PS(0.01)AREEEGPSGAT	TS_NT-TS_EGCG	-0.580968	0.91808	-0.632808	4	0.56123	0.956243
O35737_EGRPSGEAFVELES(1)EDEVK	TS_NT-TS_EGCG	-1.3076	0.351458	-3.72049	3	0.0337957	0.943441
O35737_HTGPNS(1)PDTANDGFVR	TS_NT-TS_EGCG	-0.0569479	0.219155	-0.259852	6	0.803665	0.990503
O35874_SEEET(0.054)S(0.892)PLVT(0.054)HQNPAGPVAIAPELESK	TS_NT-TS_EGCG	-0.406077	0.75421	-0.538414	4	0.618855	0.96467
O35927_ALQS(1)PEHHIDPIYEDR	TS_NT-TS_EGCG	-0.0552558	0.323417	-0.17085	6	0.869958	0.992743
O35927_GGS(1)PLTT(0.107)T(0.652)QGGS(0.24)PT(0.001)K	TS_NT-TS_EGCG	-0.494874	0.348613	-1.41955	6	0.205543	0.943441
O35927_GGS(1)PLTTT(0.002)QGGS(0.977)PT(0.022)K	TS_NT-TS_EGCG	-0.140002	0.442362	-0.316487	6	0.762354	0.979313
O35927_TSTAPS(0.98)S(0.02)PGVDSVPLQR	TS_NT-TS_EGCG	-0.196039	0.772817	-0.253668	5	0.809853	0.992086
O35927_VT(0.001)S(0.004)PPT(0.034)VQS(0.04)T(0.043)IS(0.149)S(0.162)S(0.205)PIHQLS(0.106)S(0.114)T(0.123)IGT(0.018)Y(0.01)AT(0.037)LS(0.722)PT(0.233)K	TS_NT-TS_EGCG	-0.166418	0.852068	-0.195311	3	0.857629	0.992743
O35954_S(0.011)S(0.011)T(0.011)EARPGT(0.209)S(0.072)T(0.072)AGT(0.612)PDGPEAPPGPDAS(1)PDASFGK	TS_NT-TS_EGCG	-0.309907	0.570443	-0.543275	6	0.606519	0.958763
O35954_SSTEARPGT(0.005)S(0.005)T(0.01)AGT(0.979)PDGPEAPPGPDASPDASFGK	TS_NT-TS_EGCG	-0.35509	0.521129	-0.681385	5	0.525901	0.950974
O54724_ATEEPSGT(0.031)GS(0.969)DELIK	TS_NT-TS_EGCG	-0.0365934	0.546761	-0.0669277	3	0.95085	0.993723
O54724_LPAKLS(0.999)VS(0.001)K	TS_NT-TS_EGCG	-0.416685	0.273386	-1.52416	5	0.187976	0.943441
O54774_HSS(1)LPTESDEDIAPAQR	TS_NT-TS_EGCG	-0.304291	0.104116	-2.92262	5	0.0329136	0.943441
O54774_HSSLPTES(1)DEDIAPAQR	TS_NT-TS_EGCG	0.0779055	0.196532	0.396401	6	0.705523	0.970532
O54774_VDIITEEMPENALPS(1)DEDDK	TS_NT-TS_EGCG	-0.760522	0.88519	-0.859163	6	0.423242	0.947989
O54781_AADLEDT(0.002)T(0.998)EEETAK	TS_NT-TS_EGCG	-0.118482	0.438343	-0.270295	5	0.797735	0.988218
O54781_ENAEKDEDDVEQELANLDPTWVES(1)PK	TS_NT-TS_EGCG	0.786349	0.742647	1.05885	2	0.400658	0.947989
O54829_S(1)VYGLQNDIR	TS_NT-TS_EGCG	0.0779534	0.115204	0.676654	3	0.547127	0.954635
O54916_S(0.001)HS(0.003)GT(0.11)S(0.841)PDNT(0.044)APPPPPPRPQPSHSR	TS_NT-TS_EGCG	-0.866881	0.581247	-1.49142	3	0.232655	0.943441
O54931_TLS(1)MIEEEIR	TS_NT-TS_EGCG	0.204897	0.773635	0.26485	3	0.80828	0.992086
O55003_AEIDS(0.773)HS(0.227)FGEK	TS_NT-TS_EGCG	0.0332453	0.500585	0.0664128	3	0.951227	0.993723
O55003_NSTLS(1)EEDYIER	TS_NT-TS_EGCG	-0.342221	0.181781	-1.8826	4	0.132882	0.943441
O55017_EVAEVS(1)PMSAANISIAAR	TS_NT-TS_EGCG	-0.0312912	0.329561	-0.0949482	3	0.930343	0.993723
O55017_IGS(1)DPYLGQR	TS_NT-TS_EGCG	0.0851166	0.393272	0.216432	6	0.835822	0.992743
O55022_EGEEPT(0.023)VY(0.815)S(0.161)DDEEPKDETARK	TS_NT-TS_EGCG	-4.52869	3.37378	-1.34232	3	0.272034	0.943441
O55022_EGEEPT(1)VYSDDEEPK	TS_NT-TS_EGCG	-0.195922	0.363925	-0.538357	4	0.618891	0.96467
O55022_EGEEPTVYS(1)DDEEPKDETAR	TS_NT-TS_EGCG	-1.76449	1.66357	-1.06066	6	0.32966	0.944723
O55023_S(0.222)S(0.778)PADLVTVTDQK	TS_NT-TS_EGCG	-0.308966	0.534537	-0.578007	2	0.621667	0.965751
O55023_S(0.741)S(0.259)PADLVTVTDQK	TS_NT-TS_EGCG	0.12404	0.322305	0.384854	2	0.737416	0.975811
O55028_S(0.959)T(0.04)S(0.001)ATDTHHVELAR	TS_NT-TS_EGCG	-0.0375907	0.128736	-0.291997	6	0.780122	0.983025
O55091_TEEVEVES(1)EEDPILEHPPENPVK	TS_NT-TS_EGCG	0.160296	0.362343	0.442388	3	0.688159	0.970532
O55106_FLESAAADVS(1)DEDEDEDTDGR	TS_NT-TS_EGCG	0.415387	0.164599	2.52362	2	0.127639	0.943441
O55131_IYEFPET(1)DDEEENK	TS_NT-TS_EGCG	-0.165341	0.250317	-0.660527	6	0.533439	0.952998
O55131_S(1)PLAQMEEERR	TS_NT-TS_EGCG	0.270127	0.310588	0.869728	6	0.417879	0.947989
O55131_STLINSLFLTDLYS(1)PEYPGPSHR	TS_NT-TS_EGCG	-0.967416	2.17483	-0.444825	4	0.679456	0.970532
O55143_EFDELSPS(1)AQR	TS_NT-TS_EGCG	0.0284664	0.276543	0.102937	6	0.921367	0.993723
O70139_LAGDMGELALEGAEGQAEGS(0.001)T(0.999)PDK	TS_NT-TS_EGCG	-0.172378	0.143397	-1.2021	5	0.283145	0.943441
O70161_PLGPT(0.005)AAFS(0.95)AS(0.045)QIPSER	TS_NT-TS_EGCG	-0.423473	0.699172	-0.605678	2	0.606308	0.958763
O70161_RT(0.095)QS(0.853)S(0.052)GQDGRPQEEPHAEDLQK	TS_NT-TS_EGCG	0.418803	0.411791	1.01703	5	0.355799	0.944723
O70161_SWVYSPLHYSARPAS(0.999)DGES(0.001)DT	TS_NT-TS_EGCG	-0.199111	0.683736	-0.29121	5	0.782584	0.983128
O70166_DAS(1)LEELQK	TS_NT-TS_EGCG	-0.276935	0.256037	-1.08162	6	0.320965	0.944723
O70166_S(0.97)PS(0.03)DLSPESPVLSSPPK	TS_NT-TS_EGCG	-0.0601118	0.404402	-0.148644	3	0.891264	0.993478
O70166_SPSDLSPES(0.997)PVLS(0.953)S(0.05)PPK	TS_NT-TS_EGCG	0.0853623	0.250393	0.340913	3	0.755648	0.976046
O70166_SPSDLSPES(1)PVLSSPPK	TS_NT-TS_EGCG	-0.0318709	0.535084	-0.0595624	6	0.954438	0.993723
O70251_DDDDIDLFGS(1)DDEEESEEAK	TS_NT-TS_EGCG	0.370215	0.387659	0.955003	3	0.41003	0.947989
O70251_YGPS(0.006)S(0.994)VEDTTGSGAADAK	TS_NT-TS_EGCG	0.0293144	0.52651	0.0556769	6	0.957407	0.993723
O70310_SGLS(1)PANDTGAK	TS_NT-TS_EGCG	-0.233949	0.767738	-0.304725	6	0.770869	0.982109
O70343_ARYSECSGTQGSHS(0.998)T(0.002)K	TS_NT-TS_EGCG	-0.478001	0.585957	-0.815762	4	0.460425	0.947989
O70405_SPLPPILGS(0.998)PT(0.002)K	TS_NT-TS_EGCG	0.0170917	0.361442	0.0472875	5	0.964115	0.993723
O70439_EFGSLPT(0.677)T(0.316)PS(0.007)EQR	TS_NT-TS_EGCG	-0.239884	0.27827	-0.862053	4	0.437273	0.947989
O70439_TLNQLGT(1)PQDSPELR	TS_NT-TS_EGCG	0.283806	0.341049	0.832157	6	0.437181	0.947989
O70480_RNLLEDDS(1)DEEEDFFLR	TS_NT-TS_EGCG	0.119904	1.64121	0.0730579	3	0.946358	0.993723
O88196_RNS(0.993)DS(0.007)AGPFAVPDHLR	TS_NT-TS_EGCG	-0.0168645	0.127077	-0.132711	5	0.899598	0.993478
O88207_GEAGPS(1)GAAGPPGPKGPPGDDGPK	TS_NT-TS_EGCG	0.286008	0.295873	0.966658	5	0.378112	0.946569
O88343_ISENYS(1)DK	TS_NT-TS_EGCG	-0.873495	1.01594	-0.859788	6	0.422923	0.947989
O88343_NLTS(0.008)S(0.018)S(0.973)LNDIS(0.001)DKPEK	TS_NT-TS_EGCG	-0.854999	0.2839	-3.01162	2	0.094832	0.943441
O88384_ALLLQGT(0.002)ES(0.998)LNR	TS_NT-TS_EGCG	0.292265	0.6816	0.428792	2	0.709842	0.970532
O88447_KYDDDIS(1)PSEDK	TS_NT-TS_EGCG	0.233663	0.232549	1.00479	6	0.353785	0.944723
O88447_VDS(1)PTVTTTLK	TS_NT-TS_EGCG	0.237601	0.291493	0.815119	6	0.446145	0.947989
O88448_AS(0.018)S(0.982)LNFLNK	TS_NT-TS_EGCG	0.652332	0.539663	1.20877	3	0.313331	0.944723
O88448_DSLDDLFPNEDEQS(1)PAPS(1)PGGGDVAAQHGGYEIPAR	TS_NT-TS_EGCG	0.0184532	0.804425	0.0229396	3	0.983139	0.994466
O88448_VDS(1)PTVNTTLR	TS_NT-TS_EGCG	0.106193	1.1364	0.0934468	2	0.934067	0.993723
O88454_EQPLLPSSLPAPPAVVEPAGRPGS(1)PAPAEK	TS_NT-TS_EGCG	-0.55692	0.456453	-1.2201	3	0.309589	0.944723
O88485_ANRADS(1)EEEGAVELAA	TS_NT-TS_EGCG	-0.285995	0.235843	-1.21265	6	0.270838	0.943441
O88485_ETQTPLAT(0.002)HQS(0.998)EEDEEDEEMVEPK	TS_NT-TS_EGCG	0.0144546	0.459114	0.0314837	5	0.976102	0.993723
O88485_IGHDS(1)ELENQEK	TS_NT-TS_EGCG	-0.169515	0.505315	-0.335463	4	0.754132	0.975811
O88485_KEPVQDDS(1)DLDRK	TS_NT-TS_EGCG	1.12647	0.853366	1.32004	4	0.257296	0.943441
O88487_EAEALLQSMGLTTDSPIVPPPMS(0.938)PS(0.031)S(0.031)K	TS_NT-TS_EGCG	-0.29696	0.948437	-0.313105	2	0.783836	0.983948
O88532_RRDS(1)DGVDGFEAEGKK	TS_NT-TS_EGCG	0.313479	0.231512	1.35405	5	0.233701	0.943441
O88587_AVYQGPGS(0.001)S(0.999)PVK	TS_NT-TS_EGCG	-0.514929	0.176383	-2.91938	5	0.0330376	0.943441
O88643_DVATSPIS(0.05)PT(0.949)ENNT(0.001)TPPDALTR	TS_NT-TS_EGCG	-0.0733478	0.337091	-0.21759	3	0.841707	0.992743
O88643_SVIEPLPVT(0.974)PT(0.026)R	TS_NT-TS_EGCG	-0.279554	1.65901	-0.168507	3	0.876905	0.992743
O88643_YMS(1)FTDK	TS_NT-TS_EGCG	0.414278	0.360439	1.14937	5	0.302395	0.944723
O88703_DS(0.035)AS(0.965)PGAASGLDPLDSAR	TS_NT-TS_EGCG	-1.63791	1.05999	-1.54522	4	0.197184	0.943441
O88703_GAASGPSAAEEAGS(1)EEAGPAGEPR	TS_NT-TS_EGCG	0.150291	0.360202	0.417242	6	0.691019	0.970532
O88703_PLVGPLALGS(1)PR	TS_NT-TS_EGCG	-0.418087	0.64344	-0.649768	6	0.539906	0.954635
O88703_RAPPGPLPPAAS(1)PGPPAAS(1)PPAAPS(0.944)S(0.056)PR	TS_NT-TS_EGCG	-0.289599	0.614313	-0.471419	5	0.657195	0.966387
O88703_RAPPGPLPPAASPGPPAAS(0.999)PPAAPS(0.087)S(0.914)PR	TS_NT-TS_EGCG	-0.32819	0.617149	-0.531784	5	0.617646	0.96467
O88703_RAPPGPLPPAASPGPPAAS(1)PPAAPS(0.299)S(0.701)PR	TS_NT-TS_EGCG	0.127811	0.551414	0.231787	5	0.825891	0.992086
O88704_KNS(1)ILLQK	TS_NT-TS_EGCG	-0.200047	0.814008	-0.245756	4	0.817966	0.992086
O88704_VDGGGGEEPAGS(1)FEDAEGPRR	TS_NT-TS_EGCG	-0.0597255	0.481968	-0.12392	4	0.907356	0.993723
O88705_GPLPLS(1)PDSPATLLAR	TS_NT-TS_EGCG	-0.269464	0.317654	-0.848295	3	0.458595	0.947989
O88737_DYLS(1)DSELNQLR	TS_NT-TS_EGCG	-0.0461225	0.398614	-0.115707	2	0.918455	0.993723
O88737_FS(1)PIEEAK	TS_NT-TS_EGCG	0.0493664	0.352249	0.140146	6	0.893131	0.993478
O88737_GEEES(1)EEDSYDPR	TS_NT-TS_EGCG	1.0625	0.350362	3.03257	5	0.028996	0.943441
O88737_GYSYFT(0.001)GS(0.033)S(0.964)PPLS(0.001)PSTPSESPTFSPGK	TS_NT-TS_EGCG	-1.45179	0.772988	-1.87816	5	0.119158	0.943441
O88737_HSYS(1)LGFADGR	TS_NT-TS_EGCG	0.346871	0.922537	0.375997	5	0.722344	0.973209
O88737_IADSSVQT(1)DDEEGEGR	TS_NT-TS_EGCG	-0.225766	0.504328	-0.447658	6	0.670109	0.968832
O88737_LHS(0.002)S(0.998)PVSSTLTSK	TS_NT-TS_EGCG	0.296868	0.86827	0.341908	4	0.749629	0.975811
O88737_PLS(0.999)PT(0.001)AEESAK	TS_NT-TS_EGCG	0.95484	0.672288	1.42028	6	0.20534	0.943441
O88737_S(0.001)QGS(0.996)FEY(0.003)QDTQDHDYGGR	TS_NT-TS_EGCG	1.4431	1.04936	1.37522	2	0.302845	0.944723
O88737_S(0.004)QAS(0.011)EEES(0.985)PVS(1)PLGRPR	TS_NT-TS_EGCG	-0.0816598	0.718061	-0.113723	3	0.916641	0.993723
O88737_S(0.006)LS(0.994)DPKPLSPTAEESAK	TS_NT-TS_EGCG	0.560703	0.263515	2.12779	6	0.0774457	0.943441
O88737_S(0.649)LS(0.351)DPKPLS(0.9)PT(0.1)AEESAK	TS_NT-TS_EGCG	0.351377	0.327472	1.073	5	0.332305	0.944723
O88737_SLSDPKPLS(0.248)PT(0.034)AEES(0.718)AK	TS_NT-TS_EGCG	-0.616222	0.249465	-2.47017	2	0.132164	0.943441
O88737_SPQVLYSPVSPLS(1)PHR	TS_NT-TS_EGCG	-1.52894	0.588647	-2.59737	3	0.0805585	0.943441
O88737_SQAS(1)EEESPVSPLGR	TS_NT-TS_EGCG	-0.446208	0.896876	-0.497514	5	0.63993	0.966387
O88737_SQASEEESPVS(1)PLGR	TS_NT-TS_EGCG	-0.812491	0.523659	-1.55157	5	0.181466	0.943441
O88737_SQQQLHS(1)PALS(1)PAHSPAK	TS_NT-TS_EGCG	2.17483	1.58216	1.37459	3	0.262938	0.943441
O88737_SRGEHSSTLPASTPSYTSGT(0.001)S(0.001)PT(0.001)S(0.001)LS(0.01)S(0.01)LEEDS(0.041)DS(0.581)S(0.178)PS(0.178)RR	TS_NT-TS_EGCG	-0.802529	0.0735505	-10.9113	3	0.00164765	0.814583
O88737_YS(0.002)S(0.998)VSNIYSDHR	TS_NT-TS_EGCG	0.456413	0.8945	0.510244	3	0.645052	0.966387
O88746_GDLSQHATPLPTPAVLPGDS(0.993)PIT(0.007)PTPEQIGK	TS_NT-TS_EGCG	-0.485633	0.27602	-1.75941	5	0.138829	0.943441
O88746_GLEFPMTDLDMLS(0.999)PIHT(0.001)PQR	TS_NT-TS_EGCG	0.490982	0.564166	0.870279	5	0.423952	0.947989
O88852_S(0.019)S(0.979)PERDEGT(0.002)PVPDSR	TS_NT-TS_EGCG	0.286933	0.214558	1.33732	2	0.312922	0.944723
O88852_S(0.5)S(0.5)PERDEGTPVPDSR	TS_NT-TS_EGCG	0.286933	0.214558	1.33732	2	0.312922	0.944723
O88910_TTGTLPS(1)PQNFK	TS_NT-TS_EGCG	-1.3172	0.89364	-1.47398	3	0.236924	0.943441
O88935_ASTAAPVAS(1)PAAPS(0.947)PGS(0.039)S(0.013)GGGGFFS(0.001)SLSNAVK	TS_NT-TS_EGCG	0.922387	1.25398	0.735565	4	0.502797	0.947989
O88935_ASTAAPVASPAAPS(0.998)PGS(0.001)SGGGGFFSSLSNAVK	TS_NT-TS_EGCG	-1.38547	1.99248	-0.695349	5	0.517821	0.950974
O88935_DAS(1)PGRGSHSQSSSPGALTLGR	TS_NT-TS_EGCG	0.382593	0.480463	0.796299	6	0.4562	0.947989
O88935_GS(0.997)HS(0.003)QS(0.074)S(0.227)S(0.699)PGALT(0.001)LGR	TS_NT-TS_EGCG	-0.754281	1.47821	-0.510265	6	0.628088	0.965751
O88935_GSHSQS(0.981)S(0.017)S(0.002)PGALTLGR	TS_NT-TS_EGCG	0.922214	0.771648	1.19512	2	0.354536	0.944723
O88935_GSHSQSS(0.018)S(0.982)PGALTLGR	TS_NT-TS_EGCG	1.712	0.870019	1.96777	6	0.096648	0.943441
O88935_GSHSQSS(0.941)S(0.059)PGALTLGR	TS_NT-TS_EGCG	-0.595647	1.0883	-0.54732	4	0.613263	0.962075
O88935_LPS(0.009)PT(0.863)AAPQQS(0.094)AS(0.034)QATPVTQGQGR	TS_NT-TS_EGCG	-0.0466815	1.86643	-0.0250111	3	0.981617	0.994466
O88935_LPS(0.825)PT(0.175)AAPQQSASQATPVTQGQGR	TS_NT-TS_EGCG	-0.156257	1.54444	-0.101174	3	0.925795	0.993723
O88935_PQLAQKPS(1)QDVPPPITAAAGGPPHPQLNK	TS_NT-TS_EGCG	0.883216	0.836892	1.05535	3	0.368742	0.944723
O88935_PQPPPPPPS(0.005)AAS(0.995)PGATPGSATASAER	TS_NT-TS_EGCG	0.675837	0.474778	1.42348	3	0.249776	0.943441
O88935_PVAGGPGAPPAARPPAS(1)PS(1)PQR	TS_NT-TS_EGCG	1.67921	0.779858	2.15323	6	0.0747723	0.943441
O88935_S(0.123)QS(0.874)LT(0.003)NAFNLPEPAPPRPSLSQDEVK	TS_NT-TS_EGCG	3.30724	1.14521	2.88789	4	0.0446573	0.943441
O89032_RIS(1)PASSLQR	TS_NT-TS_EGCG	0.204242	0.303083	0.673879	5	0.530279	0.950974
O89079_APPVPGAVSGGS(1)GEVDELFDVK	TS_NT-TS_EGCG	-0.118532	0.35662	-0.332377	5	0.753086	0.975811
O89084_LVHT(0.002)GS(0.998)LNINVPR	TS_NT-TS_EGCG	0.601169	0.44667	1.34589	4	0.24956	0.943441
O89084_LVHT(0.946)GS(0.054)LNINVPR	TS_NT-TS_EGCG	0.367994	0.612766	0.600547	3	0.590481	0.957009
P02088_VITAFNDGLNHLDS(1)LK	TS_NT-TS_EGCG	-1.07148	0.383047	-2.79726	4	0.0489483	0.943441
P02664_T(0.218)VMT(0.782)EESKNIQDYMNK	TS_NT-TS_EGCG	0.147896	1.44094	0.102639	2	0.927614	0.993723
P04370_NIVTPRT(1)PPPSQGK	TS_NT-TS_EGCG	-0.0236594	0.513109	-0.0461098	5	0.965008	0.993723
P04370_TTHYGS(1)LPQK	TS_NT-TS_EGCG	-0.194697	0.928204	-0.209757	2	0.853284	0.992743
P04370_YLAT(0.008)AS(0.956)T(0.037)MDHAR	TS_NT-TS_EGCG	0.0484107	0.589167	0.0821681	3	0.939688	0.993723
P05063_GILAADES(1)VGSMAK	TS_NT-TS_EGCG	-0.563033	0.475841	-1.18324	5	0.289904	0.943441
P05063_GILAADESVGS(1)MAK	TS_NT-TS_EGCG	-0.4342	0.201548	-2.15433	6	0.0746586	0.943441
P05063_RLS(1)QIGVENTEENRR	TS_NT-TS_EGCG	-0.751256	0.192854	-3.89546	5	0.0114616	0.943441
P05064_GILAADES(0.935)T(0.064)GSIAK	TS_NT-TS_EGCG	-0.0621401	0.228975	-0.271384	6	0.795192	0.986622
P05064_GILAADESTGS(1)IAK	TS_NT-TS_EGCG	-0.148485	0.266182	-0.557831	6	0.597142	0.957497
P05202_IAATILT(0.148)S(0.852)PDLR	TS_NT-TS_EGCG	-0.530529	0.875547	-0.60594	3	0.587328	0.957009
P05480_LFGGFNSSDTVTS(1)PQR	TS_NT-TS_EGCG	0.33469	0.886571	0.377511	4	0.72497	0.973209
P05480_S(1)LEPSENVHGAGGAFPASQTPSK	TS_NT-TS_EGCG	0.342364	0.410824	0.833359	6	0.436553	0.947989
P06745_ELQAAGKS(1)PEDLEK	TS_NT-TS_EGCG	-0.318658	0.16457	-1.9363	2	0.192455	0.943441
P06837_AAQPPTETAES(0.04)S(0.96)QAEEEK	TS_NT-TS_EGCG	0.10708	0.318857	0.335823	4	0.75388	0.975811
P06837_AGSAETESAAKAT(0.994)T(0.006)DNS(0.882)PS(0.116)S(0.002)K	TS_NT-TS_EGCG	-2.09118	1.76509	-1.18474	4	0.301701	0.944723
P06837_KEGDGS(0.058)AT(0.933)T(0.01)DAAPAT(0.241)S(0.759)PK	TS_NT-TS_EGCG	0.229064	0.233667	0.980301	5	0.371958	0.944723
P06837_KEGDGS(0.995)AT(0.003)T(0.002)DAAPAT(0.962)S(0.038)PK	TS_NT-TS_EGCG	-0.322348	1.01589	-0.317306	3	0.771813	0.982113
P06837_KEGDGS(1)ATTDAAPAT(0.87)S(0.13)PK	TS_NT-TS_EGCG	-0.0252471	0.420731	-0.0600077	5	0.954474	0.993723
P06837_KEGDGSATTDAAPATS(1)PK	TS_NT-TS_EGCG	-0.922166	1.26218	-0.730613	6	0.492546	0.947989
P06837_QADVPAAVTDAAATT(1)PAAEDAATK	TS_NT-TS_EGCG	-0.0411216	0.253092	-0.162477	6	0.876264	0.992743
P07901_ES(1)DDKPEIEDVGSDEEEEEKK	TS_NT-TS_EGCG	0.134723	0.383477	0.351319	3	0.748575	0.975811
P07901_EVS(1)DDEAEEKEEKEEEK	TS_NT-TS_EGCG	-0.241101	0.398491	-0.605035	6	0.567318	0.957009
P07901_PEIEDVGS(1)DEEEEEKK	TS_NT-TS_EGCG	-0.149554	0.18496	-0.808576	6	0.449623	0.947989
P08226_NEVHTMLGQS(0.988)T(0.011)EEIR	TS_NT-TS_EGCG	-0.164221	0.206039	-0.797039	5	0.461583	0.947989
P08228_VIS(0.995)LS(0.005)GEHSIIGR	TS_NT-TS_EGCG	-0.180017	0.280649	-0.641429	4	0.556152	0.956243
P08551_DEPPS(1)EGEAEEEEK	TS_NT-TS_EGCG	0.101022	0.318703	0.316978	6	0.762	0.979313
P08551_KEES(1)AGEEQVAK	TS_NT-TS_EGCG	-1.49692	0.943357	-1.5868	2	0.253462	0.943441
P08553_AEEEGGS(1)EEEGSDRSPQESK	TS_NT-TS_EGCG	2.03988	1.59648	1.27774	6	0.24855	0.943441
P08553_EKAEEEGGSEEEGS(0.002)DRS(0.998)PQESK	TS_NT-TS_EGCG	3.53553	2.60894	1.35516	5	0.233372	0.943441
P08553_EVT(1)KESPKEEK	TS_NT-TS_EGCG	0.906326	2.76041	0.32833	2	0.77385	0.983009
P08553_GVVTNGLDVS(1)PAEEK	TS_NT-TS_EGCG	-0.533981	0.396538	-1.34661	6	0.226745	0.943441
P08553_S(1)PMPKS(1)PVEEVKPKPEAK	TS_NT-TS_EGCG	0.68602	0.97058	0.706814	6	0.506191	0.947989
P08553_S(1)PVEEVKPKPEAK	TS_NT-TS_EGCG	-0.216766	0.403334	-0.537436	6	0.610304	0.959794
P08553_S(1)PVKS(1)PEAKEEEEEGEK	TS_NT-TS_EGCG	-0.105077	0.346198	-0.303516	6	0.771746	0.982113
P08553_VSGS(1)PSSGFR	TS_NT-TS_EGCG	0.149001	0.489388	0.304465	4	0.775957	0.983025
P09405_GLS(1)EDTTEETLK	TS_NT-TS_EGCG	0.512702	0.333037	1.53948	3	0.221319	0.943441
P09405_NLS(1)FNITEDELK	TS_NT-TS_EGCG	-1.38733	0.948334	-1.46292	4	0.217319	0.943441
P09411_ALES(1)PERPFLAILGGAK	TS_NT-TS_EGCG	-0.501738	1.14155	-0.439522	5	0.67863	0.970532
P09411_Y(0.182)S(0.818)LEPVAAELK	TS_NT-TS_EGCG	-0.323842	0.255786	-1.26607	2	0.332996	0.944723
P09470_GPQFGS(1)EVELR	TS_NT-TS_EGCG	-1.10187	0.405927	-2.71446	5	0.0420518	0.943441
P09528_T(0.002)T(0.002)AS(0.968)PS(0.029)QVR	TS_NT-TS_EGCG	2.02014	1.46781	1.3763	6	0.217887	0.943441
P0C0A3_MHQVMS(1)IEEVER	TS_NT-TS_EGCG	-0.965708	0.418356	-2.30834	5	0.0690502	0.943441
P0C7L0_ALPT(1)PPGAPGPQAILQK	TS_NT-TS_EGCG	-0.894527	0.774733	-1.15463	3	0.331868	0.944723
P0C7L0_AQLVS(1)PPAPPTK	TS_NT-TS_EGCG	-0.245988	0.36501	-0.67392	5	0.530255	0.950974
P0C7L0_GGNT(1)PPALGDLFAGGFPVLRPAGQR	TS_NT-TS_EGCG	-1.60708	0.662962	-2.42408	4	0.0724426	0.943441
P0C7L0_VNPSVVPPPLPCAPPLPPPPPT(0.999)PPPLPPASALSDK	TS_NT-TS_EGCG	0.124357	0.526356	0.236261	4	0.824835	0.992086
P0C913_DTTEDS(0.999)IT(0.001)EDDK	TS_NT-TS_EGCG	-0.0639936	0.631182	-0.101387	4	0.924122	0.993723
P10518_DAAQS(0.001)S(0.999)PAFGDR	TS_NT-TS_EGCG	-0.0963853	0.692366	-0.139212	3	0.898103	0.993478
P10637_IGS(0.993)T(0.007)ENLK	TS_NT-TS_EGCG	0.32401	0.509154	0.636368	6	0.548029	0.954635
P10637_IGS(1)LDNITHVPGGGNK	TS_NT-TS_EGCG	0.0670154	0.573707	0.116811	4	0.91264	0.993723
P10637_S(0.001)GYS(0.246)S(0.753)PGS(1)PGTPGSR	TS_NT-TS_EGCG	0.0385879	1.79311	0.0215201	6	0.983529	0.994466
P10637_S(0.074)GY(0.004)S(0.957)S(0.957)PGS(0.006)PGTPGSR	TS_NT-TS_EGCG	1.88663	1.65561	1.13954	4	0.318085	0.944723
P10637_S(0.742)RT(0.246)PS(0.012)LPT(1)PPTREPK	TS_NT-TS_EGCG	1.18909	0.763673	1.55707	5	0.180185	0.943441
P10637_S(0.875)RT(0.125)PS(0.076)LPT(0.923)PPT(0.001)REPK	TS_NT-TS_EGCG	0.779445	0.412543	1.88936	6	0.107747	0.943441
P10637_S(1)PVVS(0.002)GDT(0.652)S(0.346)PR	TS_NT-TS_EGCG	0.11369	0.257241	0.441961	6	0.674002	0.970532
P10637_SPVVS(1)GDT(0.003)S(0.997)PR	TS_NT-TS_EGCG	-0.0134624	1.46103	-0.00921431	6	0.992947	0.995833
P10637_SPVVS(1)GDT(0.125)S(0.875)PR	TS_NT-TS_EGCG	-0.0101967	0.489378	-0.020836	6	0.984052	0.994466
P10637_T(0.001)PS(0.999)LPTPPTR	TS_NT-TS_EGCG	0.186825	0.322731	0.578888	5	0.587763	0.957009
P10637_T(1)PPGSGEPPK	TS_NT-TS_EGCG	-0.763971	0.985239	-0.775418	6	0.467544	0.947989
P10637_TDHGAEIVY(0.01)KS(0.99)PVVS(0.997)GDT(0.98)S(0.023)PR	TS_NT-TS_EGCG	0.785829	3.30185	0.237997	5	0.821329	0.992086
P10637_TPPGSGEPPKS(1)GER	TS_NT-TS_EGCG	-2.28652	1.83051	-1.24912	4	0.27973	0.943441
P10637_VAVVRT(1)PPK	TS_NT-TS_EGCG	-0.257516	1.04531	-0.246352	6	0.813621	0.992086
P10637_VAVVRT(1)PPKS(0.003)PS(0.989)AS(0.009)K	TS_NT-TS_EGCG	0.787545	0.719904	1.09396	3	0.353945	0.944723
P10637_VAVVRT(1)PPKS(0.996)PS(0.004)ASK	TS_NT-TS_EGCG	0.796627	0.447291	1.781	4	0.149509	0.943441
P10711_KKEPAISSQNS(1)PEAR	TS_NT-TS_EGCG	0.0404452	0.170917	0.236637	3	0.828176	0.992086
P10711_LLDGPS(0.412)T(0.588)DKDPEEK	TS_NT-TS_EGCG	-0.372492	0.13528	-2.75348	3	0.0705364	0.943441
P11499_EIS(1)DDEAEEEKGEKEEEDKEDEEK	TS_NT-TS_EGCG	0.184115	0.377028	0.488333	6	0.642647	0.966387
P11499_IEDVGS(1)DEEDDS(1)GKDK	TS_NT-TS_EGCG	0.500178	0.320541	1.56042	5	0.17941	0.943441
P11499_PKIEDVGS(1)DEEDDSGK	TS_NT-TS_EGCG	0.194287	0.368954	0.526587	6	0.617371	0.96467
P11627_DET(0.003)FGEY(0.064)RS(0.897)LES(0.036)DNEEK	TS_NT-TS_EGCG	0.0226502	0.382347	0.05924	3	0.956486	0.993723
P11627_DKEDTQVDS(1)EARPMK	TS_NT-TS_EGCG	-0.327957	0.143269	-2.2891	6	0.0620207	0.943441
P11798_ES(0.999)S(0.001)ES(0.949)T(0.048)NT(0.003)T(0.001)IEDEDTK	TS_NT-TS_EGCG	-0.643416	1.34604	-0.478006	6	0.649563	0.966387
P11798_ESSES(0.995)T(0.005)NTTIEDEDTK	TS_NT-TS_EGCG	0.565314	0.739019	0.764951	6	0.473304	0.947989
P11798_ESSEST(0.001)NT(0.999)T(1)IEDEDTK	TS_NT-TS_EGCG	5.17708	0.883064	5.86264	2	0.0278835	0.943441
P11798_KNDGVKES(0.996)S(0.988)ES(0.011)T(0.006)NTTIEDEDTK	TS_NT-TS_EGCG	1.42042	1.26212	1.12542	5	0.311511	0.944723
P11798_S(0.957)T(0.043)VASCMHR	TS_NT-TS_EGCG	0.501633	2.02342	0.247914	5	0.814061	0.992086
P11983_HGS(1)YENAVHSGALDD	TS_NT-TS_EGCG	0.197	0.272007	0.724245	3	0.521286	0.950974
P12367_MFGS(1)NLDLMDPGQ	TS_NT-TS_EGCG	-0.28798	0.428102	-0.672691	3	0.549323	0.954635
P12367_RVS(1)VCAETFNPDEEEEDNDPR	TS_NT-TS_EGCG	-2.06906	1.52577	-1.35607	3	0.268117	0.943441
P12849_ASPSCFHS(1)EDEDSLK	TS_NT-TS_EGCG	-0.779098	0.293679	-2.65289	5	0.0452691	0.943441
P12961_SVPHFS(1)EEEK	TS_NT-TS_EGCG	0.091303	0.499825	0.18267	6	0.861073	0.992743
P13595_AAFS(1)KDES(1)KEPIVEVR	TS_NT-TS_EGCG	-1.22553	0.666524	-1.83868	5	0.12536	0.943441
P13595_AS(0.994)PAPT(0.006)PTPAGAASPLAAVAAPATDAPQAK	TS_NT-TS_EGCG	0.670087	0.391459	1.71177	5	0.147621	0.943441
P13595_ASPAPTPTPAGAAS(1)PLAAVAAPATDAPQAK	TS_NT-TS_EGCG	-0.120108	0.264773	-0.453628	6	0.666042	0.968023
P13595_DES(1)KEPIVEVR	TS_NT-TS_EGCG	-0.108778	0.251564	-0.432405	6	0.680556	0.970532
P13595_GPVETKS(1)EPPESEAK	TS_NT-TS_EGCG	1.13716	0.366742	3.10071	3	0.0532662	0.943441
P13595_GVTAS(0.022)S(0.075)S(0.857)S(0.045)PASAPK	TS_NT-TS_EGCG	3.90519	3.41243	1.1444	4	0.316284	0.944723
P13595_GVTASS(0.016)S(0.053)S(0.931)PAS(0.001)APK	TS_NT-TS_EGCG	-3.13771	2.31923	-1.35291	6	0.224838	0.943441
P13595_MDEGNFKT(1)PDIDLAK	TS_NT-TS_EGCG	-0.48109	0.553545	-0.869106	6	0.418194	0.947989
P13595_NPPEAATAPAS(1)PK	TS_NT-TS_EGCG	0.00533008	0.28726	0.0185549	6	0.985798	0.994466
P14152_KLS(0.998)S(0.001)AMSAAK	TS_NT-TS_EGCG	-0.543079	0.190843	-2.84568	3	0.0653403	0.943441
P14873_ADS(0.999)RES(0.001)LKPATK	TS_NT-TS_EGCG	-0.386868	1.17779	-0.32847	3	0.764148	0.980041
P14873_AS(0.134)LS(0.866)PMDEPVPDSES(1)PVEK	TS_NT-TS_EGCG	0.206669	0.187275	1.10356	6	0.312065	0.944723
P14873_ASLS(1)PMDEPVPDSESPVEK	TS_NT-TS_EGCG	0.720489	0.585841	1.22984	6	0.26479	0.943441
P14873_ASLSPMDEPVPDS(0.982)ES(0.018)PVEK	TS_NT-TS_EGCG	0.580705	0.356748	1.62777	5	0.164502	0.943441
P14873_DLT(0.003)T(0.012)S(0.044)S(0.94)VEK	TS_NT-TS_EGCG	0.652186	1.54592	0.421875	3	0.701523	0.970532
P14873_DLTGQVPT(1)PPVK	TS_NT-TS_EGCG	0.0438533	0.466839	0.0939366	5	0.928808	0.993723
P14873_DVMSDETNNEETES(1)PSQEFVNITK	TS_NT-TS_EGCG	-0.984797	0.627881	-1.56845	6	0.167825	0.943441
P14873_DVSDERLS(1)PAK	TS_NT-TS_EGCG	0.735353	0.264073	2.78466	6	0.031801	0.943441
P14873_DYNASAST(0.01)IS(0.975)PPS(0.01)S(0.003)MEEDK	TS_NT-TS_EGCG	-0.0558287	0.477869	-0.116828	3	0.914378	0.993723
P14873_EECPRPMS(1)IS(1)PPDFSPK	TS_NT-TS_EGCG	-1.41333	0.624065	-2.26472	6	0.0641307	0.943441
P14873_EECPRPMSISPPDFS(1)PK	TS_NT-TS_EGCG	-0.186703	0.639793	-0.291818	5	0.782146	0.983025
P14873_ES(0.016)S(0.984)PLYSPGFSDSTSAAK	TS_NT-TS_EGCG	0.681219	1.05615	0.645001	5	0.547351	0.954635
P14873_ESSPLYS(1)PGFSDSTSAAK	TS_NT-TS_EGCG	0.612979	0.484245	1.26585	6	0.252497	0.943441
P14873_EVSSKEEQS(1)PVK	TS_NT-TS_EGCG	0.989951	1.13844	0.869566	3	0.448522	0.947989
P14873_GEAEQS(1)EEEGEEEDKAEDAR	TS_NT-TS_EGCG	0.24972	0.737236	0.338725	6	0.746357	0.975811
P14873_HSPTEDDES(1)AKAEADVHLK	TS_NT-TS_EGCG	-0.309866	0.296055	-1.04665	5	0.343198	0.944723
P14873_IAELEEERS(1)QGSTSNSDWMK	TS_NT-TS_EGCG	-1.09788	0.916615	-1.19776	6	0.276176	0.943441
P14873_KES(1)KEETPEVTK	TS_NT-TS_EGCG	1.61762	0.894688	1.80802	5	0.130404	0.943441
P14873_LGGDVS(1)PTQIDVSQFGSFK	TS_NT-TS_EGCG	-0.012911	0.348484	-0.0370489	5	0.97188	0.993723
P14873_LSPAKS(1)PS(0.012)LS(0.789)PS(0.199)PPS(1)PIEK	TS_NT-TS_EGCG	0.735075	0.800525	0.918242	3	0.426209	0.947989
P14873_LSPKS(1)DIS(0.999)PLT(0.001)PR	TS_NT-TS_EGCG	-0.499855	1.22219	-0.408984	2	0.722189	0.973209
P14873_MSIS(1)EGTVSDK	TS_NT-TS_EGCG	0.123752	0.214691	0.576418	5	0.589308	0.957009
P14873_MSISEGTVS(1)DK	TS_NT-TS_EGCG	-0.380386	0.30267	-1.25677	6	0.255549	0.943441
P14873_PLAAS(1)PKPGALK	TS_NT-TS_EGCG	0.140233	0.198365	0.706946	6	0.506114	0.947989
P14873_QGFPDRES(1)PVSDLTSTGLYQDK	TS_NT-TS_EGCG	-0.062777	0.0540687	-1.16106	2	0.365461	0.944723
P14873_RES(1)VVS(1)GDDRAEEDMDDVLEK	TS_NT-TS_EGCG	0.385264	0.410775	0.937895	6	0.384499	0.947989
P14873_S(0.143)S(0.853)HLPT(0.004)EVTEK	TS_NT-TS_EGCG	-0.340005	0.369275	-0.920739	3	0.425091	0.947989
P14873_S(0.158)VS(0.838)PGVT(0.004)QAVVEEHCASPEEK	TS_NT-TS_EGCG	-0.322109	0.717979	-0.448633	4	0.676927	0.970532
P14873_S(0.5)VS(0.5)PGVTQAVVEEHCAS(1)PEEK	TS_NT-TS_EGCG	-0.900921	0.73397	-1.22746	6	0.265618	0.943441
P14873_S(0.941)S(0.059)HLPTEVTEK	TS_NT-TS_EGCG	0.72537	0.786588	0.922172	4	0.408627	0.947989
P14873_S(1)PCDSGYSYETIEK	TS_NT-TS_EGCG	-0.748781	0.847021	-0.884017	4	0.426622	0.947989
P14873_S(1)PDTSAYCYETMEK	TS_NT-TS_EGCG	-1.00864	0.809102	-1.24662	6	0.258998	0.943441
P14873_SDIS(1)PLT(1)PR	TS_NT-TS_EGCG	-0.0706123	0.235327	-0.300061	5	0.776205	0.983025
P14873_SES(1)PFEGK	TS_NT-TS_EGCG	0.660137	0.887817	0.743551	4	0.498449	0.947989
P14873_SLMS(1)S(1)PEDLTK	TS_NT-TS_EGCG	-0.417558	0.273609	-1.52611	6	0.177832	0.943441
P14873_SPSLS(1)PS(0.001)PPS(0.999)PIEK	TS_NT-TS_EGCG	0.327746	0.389127	0.84226	6	0.431927	0.947989
P14873_SPSLS(1)PSPPS(1)PIEK	TS_NT-TS_EGCG	-0.968126	0.523481	-1.8494	6	0.113885	0.943441
P14873_SPSLSPS(0.992)PPS(0.008)PIEK	TS_NT-TS_EGCG	2.59545	1.76421	1.47117	3	0.23762	0.943441
P14873_T(0.064)ELS(0.86)PS(0.076)FINPNPLEWFAGEEPTEESEK	TS_NT-TS_EGCG	-0.578765	1.26639	-0.457021	3	0.678719	0.970532
P14873_T(1)PEDGGYTCEITEK	TS_NT-TS_EGCG	-0.794045	0.512285	-1.55001	6	0.172117	0.943441
P14873_T(1)PEEGGYSYEISEK	TS_NT-TS_EGCG	-0.314015	0.31222	-1.00575	5	0.360699	0.944723
P14873_TLEVVS(0.001)PS(0.045)QS(0.825)VT(0.192)GS(0.9)AGHT(0.023)PY(0.015)Y(0.012)QS(0.797)PT(0.191)DEK	TS_NT-TS_EGCG	0.449593	1.00858	0.44577	2	0.699374	0.970532
P14873_TLEVVS(0.074)PS(0.674)QS(0.346)VT(0.78)GS(0.03)AGHT(0.025)PY(0.016)Y(0.016)QS(0.027)PT(0.012)DEK	TS_NT-TS_EGCG	-1.48822	0.697933	-2.13232	3	0.122741	0.943441
P14873_TLEVVS(0.995)PS(0.016)QS(0.04)VT(0.174)GS(0.588)AGHT(0.126)PY(0.025)Y(0.025)QS(0.009)PT(0.003)DEK	TS_NT-TS_EGCG	-0.808818	0.88121	-0.917849	6	0.394097	0.947989
P14873_VLS(1)PLRS(1)PPLLGSESPYEDFLSADSK	TS_NT-TS_EGCG	-1.10245	1.10915	-0.993957	5	0.36588	0.944723
P14873_VQS(1)LEGEKLS(1)PK	TS_NT-TS_EGCG	-0.511802	0.264566	-1.9345	6	0.101211	0.943441
P15105_RPS(1)ANCDPYAVTEAIVR	TS_NT-TS_EGCG	-0.845082	0.411783	-2.05225	3	0.132477	0.943441
P15388_LALS(0.001)DS(0.999)PDGRPGGFWR	TS_NT-TS_EGCG	-0.391983	0.268317	-1.4609	4	0.217839	0.943441
P15508_ERQT(0.921)PERPT(0.078)EEPGPQEEEGETAGEAPQVHHAATER	TS_NT-TS_EGCG	-0.0773061	0.252549	-0.306104	2	0.788451	0.98601
P16014_ADAHS(1)MELEEK	TS_NT-TS_EGCG	0.0512477	0.258845	0.197986	6	0.849594	0.992743
P16014_EGVDDQESLRPSNQQAS(1)K	TS_NT-TS_EGCG	-0.153096	0.240864	-0.635612	5	0.552978	0.956243
P16014_HIEDS(1)GEKPNTFSNK	TS_NT-TS_EGCG	-0.567395	0.334008	-1.69875	5	0.150119	0.943441
P16014_WAS(0.028)S(0.972)REDAGAPVEDSQGQTK	TS_NT-TS_EGCG	-0.570145	0.38152	-1.4944	6	0.185691	0.943441
P16014_WAS(0.547)S(0.453)REDAGAPVEDSQGQTK	TS_NT-TS_EGCG	-0.570145	0.38152	-1.4944	6	0.185691	0.943441
P16014_WT(0.013)EGGGHS(0.987)REGVDDQESLRPSNQQASK	TS_NT-TS_EGCG	-0.411348	0.915884	-0.449127	2	0.697317	0.970532
P16054_EEPILT(1)LVDEAIIK	TS_NT-TS_EGCG	-0.126301	0.733151	-0.172271	5	0.86998	0.992743
P16054_GFS(1)YFGEDLMP	TS_NT-TS_EGCG	-0.444655	0.936793	-0.474656	6	0.651815	0.966387
P16054_LAAGAES(0.014)PQPAS(0.911)GNS(0.054)PS(0.021)EDDR	TS_NT-TS_EGCG	-1.16074	1.79009	-0.648426	2	0.583215	0.957009
P16054_LAAGAES(1)PQPAS(0.001)GNS(0.997)PS(0.002)EDDR	TS_NT-TS_EGCG	0.542559	0.244736	2.21692	6	0.0684877	0.943441
P16054_LAAGAESPQPASGNS(1)PSEDDR	TS_NT-TS_EGCG	-0.986414	0.972641	-1.01416	5	0.35704	0.944723
P16054_S(1)APT(0.067)S(0.933)PCDQELK	TS_NT-TS_EGCG	-0.537267	0.27305	-1.96766	6	0.0966639	0.943441
P16054_SAPT(0.001)S(0.999)PCDQELK	TS_NT-TS_EGCG	-0.683665	0.6646	-1.02869	6	0.343298	0.944723
P16283_ALPSVGLQSDQS(1)PQR	TS_NT-TS_EGCG	-0.239868	0.295901	-0.810634	3	0.476914	0.947989
P16283_FSIGS(1)DEDDSPGLPVK	TS_NT-TS_EGCG	-1.24679	1.52582	-0.817129	5	0.451019	0.947989
P16283_GS(1)PSGLAPILR	TS_NT-TS_EGCG	0.063218	0.336154	0.188062	6	0.857027	0.992743
P16330_HFIS(1)GDEPK	TS_NT-TS_EGCG	0.18164	0.581301	0.312472	4	0.770294	0.982109
P16330_LELVS(0.998)Y(0.002)FGK	TS_NT-TS_EGCG	-0.0727649	0.562142	-0.129442	4	0.903256	0.993478
P16330_NQWQLS(1)ADDLKK	TS_NT-TS_EGCG	-0.271961	0.660296	-0.411877	4	0.701544	0.970532
P16388_TVMSGENADEAS(0.007)T(0.016)APGHPQDGS(0.913)Y(0.064)PR	TS_NT-TS_EGCG	0.0847652	0.374807	0.226157	3	0.835612	0.992743
P16546_KLDPAQS(0.011)AS(0.989)RENLLEEQGSIALR	TS_NT-TS_EGCG	-1.78547	0.867111	-2.0591	3	0.13161	0.943441
P16546_WRS(1)LQQLAEER	TS_NT-TS_EGCG	-0.522953	0.407398	-1.28364	5	0.255536	0.943441
P17182_TIAPALVS(1)K	TS_NT-TS_EGCG	0.405412	0.309984	1.30785	4	0.261024	0.943441
P17182_YDLDFKS(1)PDDPSR	TS_NT-TS_EGCG	0.0241351	0.138947	0.1737	6	0.867814	0.992743
P17183_YDLDFKS(1)PADPSR	TS_NT-TS_EGCG	-0.154101	0.329158	-0.468166	6	0.656189	0.966387
P17426_S(0.124)S(0.876)PPVQFSLLHSK	TS_NT-TS_EGCG	-1.10889	0.253335	-4.37718	4	0.0119011	0.943441
P17751_IIYGGS(0.024)VT(0.972)GAT(0.004)CK	TS_NT-TS_EGCG	-0.249473	0.652459	-0.382358	4	0.721643	0.973209
P18572_RKPDQT(1)LDEDDPGAAPLK	TS_NT-TS_EGCG	0.0807369	0.928708	0.0869346	2	0.938644	0.993723
P18581_NLS(1)LPFILHEK	TS_NT-TS_EGCG	-0.43398	0.715898	-0.606203	5	0.570845	0.957009
P18826_S(0.983)VRPT(0.017)DSNVSPAISIHEIGAVGATK	TS_NT-TS_EGCG	0.0322926	0.49337	0.0654531	4	0.950954	0.993723
P18872_LFDVGGQRS(1)ER	TS_NT-TS_EGCG	-0.520049	0.287836	-1.80675	4	0.145094	0.943441
P19096_DIMLAT(0.003)GKLS(0.997)PDAIPGK	TS_NT-TS_EGCG	-0.761803	0.407955	-1.86737	2	0.202813	0.943441
P19246_EDIKPPAEAKS(1)PEK	TS_NT-TS_EGCG	-0.386665	0.276956	-1.39612	6	0.212148	0.943441
P19246_EEEEGAAAT(0.001)S(0.999)PPAEEAASPEK	TS_NT-TS_EGCG	-0.28659	0.732914	-0.391029	6	0.709284	0.970532
P19246_EEEEGAAAT(0.004)S(0.996)PPAEEAAS(1)PEK	TS_NT-TS_EGCG	1.25783	0.350256	3.59117	5	0.0156887	0.943441
P19246_HPTDIRPPEQVKS(1)PAK	TS_NT-TS_EGCG	-0.896128	0.406966	-2.20197	5	0.0788978	0.943441
P19246_IGFGPS(1)PFSLTEGLPK	TS_NT-TS_EGCG	0.00737809	0.412838	0.0178716	5	0.986432	0.994466
P19246_S(0.003)PGEAKS(0.997)PAEPKS(1)PAEAKS(1)PAEVK	TS_NT-TS_EGCG	0.162316	0.865508	0.187538	6	0.85742	0.992743
P19246_S(0.923)PS(0.224)EAKS(0.853)PAEAKS(1)PAEAKS(1)PAEAK	TS_NT-TS_EGCG	2.18057	1.38225	1.57756	6	0.165742	0.943441
P19246_S(0.976)PS(0.981)EAKS(0.053)PAEAKS(0.99)PAEAK	TS_NT-TS_EGCG	1.12818	0.952851	1.184	5	0.289627	0.943441
P19246_S(1)PAEAKS(0.999)PAT(0.001)VK	TS_NT-TS_EGCG	0.681489	0.638362	1.06756	6	0.326779	0.944723
P19246_S(1)PAEAKS(1)PAAVKS(1)PGEAK	TS_NT-TS_EGCG	2.2285	1.25934	1.76957	4	0.151515	0.943441
P19246_S(1)PAEAKS(1)PAEAKS(1)PAEAKS(0.978)PAT(0.022)VK	TS_NT-TS_EGCG	0.32827	0.589059	0.55728	6	0.597496	0.957497
P19246_S(1)PAEAKS(1)PAEAKS(1)PAEAKS(1)PAEAK	TS_NT-TS_EGCG	2.43147	1.59309	1.52626	6	0.177797	0.943441
P19246_S(1)PAEAKS(1)PAEAKS(1)PAEAKS(1)PAEVK	TS_NT-TS_EGCG	1.14205	0.682687	1.67288	6	0.145379	0.943441
P19246_S(1)PAEAKS(1)PAEAKS(1)PAEVKS(1)PGEAK	TS_NT-TS_EGCG	0.91758	0.506488	1.81165	6	0.12	0.943441
P19246_S(1)PAEAKS(1)PAEAKS(1)PATVK	TS_NT-TS_EGCG	0.670694	0.63041	1.0639	6	0.328305	0.944723
P19246_S(1)PAEAKS(1)PAEVKS(1)PGEAKS(1)PAEPK	TS_NT-TS_EGCG	0.75295	0.471999	1.59524	6	0.161771	0.943441
P19246_S(1)PAEPKS(0.996)PAT(0.018)VKS(0.986)PGEAK	TS_NT-TS_EGCG	0.869205	0.603612	1.44001	6	0.199932	0.943441
P19246_S(1)PAEVKS(1)PAEAKS(1)PAEVKS(1)PGEAK	TS_NT-TS_EGCG	0.626718	0.652019	0.961197	6	0.373572	0.944723
P19246_S(1)PAEVKS(1)PGEAKS(1)PAAVKS(1)PAEAK	TS_NT-TS_EGCG	0.59376	0.484745	1.22489	6	0.266518	0.943441
P19246_S(1)PAEVKS(1)PGEAKS(1)PAEPKS(1)PAEAK	TS_NT-TS_EGCG	0.895158	0.560831	1.59613	6	0.161572	0.943441
P19246_S(1)PATVKS(1)PGEAK	TS_NT-TS_EGCG	0.454406	0.589037	0.771439	6	0.469728	0.947989
P19246_S(1)PEAQT(1)PVQEEAK	TS_NT-TS_EGCG	-0.273624	0.272611	-1.00372	6	0.354262	0.944723
P19246_S(1)PGEAKS(0.999)PS(0.023)EAKS(0.977)PAEAK	TS_NT-TS_EGCG	1.4044	1.4351	0.978613	5	0.372715	0.944723
P19246_S(1)PGEAKS(1)PAAVKS(1)PAEAKS(1)PAAVK	TS_NT-TS_EGCG	1.5467	0.922644	1.67638	6	0.144679	0.943441
P19246_S(1)PGEAKS(1)PAEAKS(1)PAEAKS(1)PIEVK	TS_NT-TS_EGCG	0.189189	0.469651	0.402828	6	0.701035	0.970532
P19246_S(1)PGEAKS(1)PAEPKS(1)PAEAKS(1)PAEVK	TS_NT-TS_EGCG	0.0144988	0.456488	0.0317615	6	0.975692	0.993723
P19246_S(1)PGEAKS(1)PGEAKS(1)PAEAKS(1)PGEAK	TS_NT-TS_EGCG	2.82494	2.52648	1.11813	5	0.314335	0.944723
P19246_S(1)PGEAKS(1)PGEAKS(1)PAEPKS(1)PAEPK	TS_NT-TS_EGCG	0.944842	0.607171	1.55614	6	0.170678	0.943441
P19246_S(1)PGEAKS(1)PGEAKS(1)PGEAK	TS_NT-TS_EGCG	0.945783	0.734844	1.28705	6	0.245495	0.943441
P19246_S(1)PIEVKS(1)PEK	TS_NT-TS_EGCG	-0.210944	0.457523	-0.461058	6	0.660997	0.966387
P19246_S(1)PVKEEVKAKEPPK	TS_NT-TS_EGCG	1.14181	0.946431	1.20644	6	0.273055	0.943441
P19246_SPGEAKS(1)PAEPKS(1)PAEPKS(1)PAEAK	TS_NT-TS_EGCG	-0.10975	0.505952	-0.216917	6	0.835461	0.992743
P19246_SPGEAKS(1)PSEAKS(1)PAEAK	TS_NT-TS_EGCG	1.65459	1.38971	1.1906	5	0.287247	0.943441
P19246_TSVSS(0.002)VS(0.019)AS(0.978)PS(0.002)R	TS_NT-TS_EGCG	0.538829	0.373795	1.44151	5	0.209009	0.943441
P20065_NPLPS(0.013)KET(0.987)IEQEK	TS_NT-TS_EGCG	0.823808	0.417355	1.97388	4	0.119637	0.943441
P20357_APHWTSASLTEAAAHPHS(1)PEMK	TS_NT-TS_EGCG	-0.209808	0.327662	-0.640317	4	0.556805	0.956243
P20357_ARVDHGAEIIT(0.001)QS(0.134)PS(0.866)R	TS_NT-TS_EGCG	-0.401222	1.22043	-0.328753	2	0.773574	0.983009
P20357_DGS(1)PDAPAT(1)PEKEEVAFSEYK	TS_NT-TS_EGCG	0.149869	0.384223	0.390057	6	0.709965	0.970532
P20357_DQPAALPLAAEET(0.004)ANLPPS(0.974)PPPS(0.957)PAS(0.029)EQT(0.016)AT(0.014)VEEDLLT(0.002)AS(0.002)K	TS_NT-TS_EGCG	-2.26312	1.70202	-1.32967	5	0.241058	0.943441
P20357_EAS(1)PPTSADK	TS_NT-TS_EGCG	-1.06851	1.03885	-1.02855	4	0.36182	0.944723
P20357_EES(0.013)Y(0.005)ES(0.906)S(0.065)GEHES(0.007)LT(0.002)MES(0.002)LKPDEGK	TS_NT-TS_EGCG	0.721925	0.641728	1.12497	2	0.377467	0.946239
P20357_GLS(0.074)S(0.926)VPEVAEVEPTTK	TS_NT-TS_EGCG	0.00769291	0.221415	0.0347443	4	0.973948	0.993723
P20357_GSAQES(0.417)LDT(0.583)IS(1)PK	TS_NT-TS_EGCG	0.0838408	0.376631	0.222607	4	0.834746	0.992743
P20357_KDEWGLAAPIS(1)PGPLTPMR	TS_NT-TS_EGCG	2.48069	2.27914	1.08843	3	0.356027	0.944723
P20357_KET(0.006)S(0.994)PETSLIQDEVALK	TS_NT-TS_EGCG	-0.552735	0.593615	-0.931135	6	0.387716	0.947989
P20357_LDTVLEKS(1)EEHIDSK	TS_NT-TS_EGCG	0.672778	0.647096	1.03969	6	0.338556	0.944723
P20357_LEGAGS(1)ATIAEVEMPFYEDK	TS_NT-TS_EGCG	0.285028	0.473012	0.602581	3	0.58929	0.957009
P20357_LSVEIPCPPPVSEADLS(0.933)T(0.067)DEK	TS_NT-TS_EGCG	-0.240985	0.741032	-0.325202	2	0.775896	0.983025
P20357_RS(0.008)S(0.991)LPRPSSILPPR	TS_NT-TS_EGCG	0.820945	0.0321545	25.5313	2	0.00153059	0.814583
P20357_SEVQAHS(0.999)PS(0.001)R	TS_NT-TS_EGCG	0.167481	0.627329	0.266974	5	0.800151	0.989877
P20357_SGTSTPTTPGSTAITPGT(0.999)PPSYSSR	TS_NT-TS_EGCG	1.49457	1.69667	0.880883	6	0.412273	0.947989
P20357_STVS(1)IEEAVAK	TS_NT-TS_EGCG	-0.324378	0.27418	-1.18308	4	0.302289	0.944723
P20357_TGVIQT(0.001)S(0.003)T(0.013)EQS(0.981)FS(0.002)K	TS_NT-TS_EGCG	-0.561894	0.969051	-0.579839	3	0.602701	0.958763
P20357_VAIIRT(1)PPKS(1)PAT(1)PK	TS_NT-TS_EGCG	0.244064	0.287138	0.849991	6	0.427939	0.947989
P20357_VDHGAEIITQS(1)PSR	TS_NT-TS_EGCG	0.295379	0.166136	1.77793	6	0.125736	0.943441
P20357_VT(0.002)S(0.998)EPEAVSER	TS_NT-TS_EGCG	0.147808	0.890616	0.165962	3	0.878741	0.992743
P20357_VTDGIS(0.003)KS(0.997)PEK	TS_NT-TS_EGCG	2.49991	2.45008	1.02034	6	0.346933	0.944723
P20444_VIS(1)PSEDRK	TS_NT-TS_EGCG	-0.83381	0.668384	-1.2475	4	0.280262	0.943441
P20917_GES(1)PELDLSYSHSDLGK	TS_NT-TS_EGCG	-0.110069	0.377799	-0.291342	4	0.785273	0.984266
P21619_LETEDTS(0.004)GS(0.995)PS(0.002)R	TS_NT-TS_EGCG	1.4884	2.04119	0.729182	5	0.4986	0.947989
P21619_RQVLEGEDIAYKFT(1)PK	TS_NT-TS_EGCG	-1.08767	0.552558	-1.96842	3	0.143667	0.943441
P22005_FAESLPSDEEGENYS(1)K	TS_NT-TS_EGCG	0.262641	0.320083	0.820539	5	0.449245	0.947989
P23242_VAAGHELQPLAIVDQRPS(0.018)S(0.982)R	TS_NT-TS_EGCG	-0.452491	1.34914	-0.335391	3	0.759414	0.978145
P23818_GFCLIPQQS(1)INEAIR	TS_NT-TS_EGCG	-0.254331	0.561995	-0.45255	5	0.669832	0.968832
P25444_S(1)PYQEFTDHLVK	TS_NT-TS_EGCG	-1.01	0.702153	-1.43843	4	0.223701	0.943441
P26039_VLVQNAAGS(1)QEK	TS_NT-TS_EGCG	-0.527551	0.509009	-1.03643	3	0.376212	0.945432
P26049_SAAAPSASSTPTAIAS(1)PK	TS_NT-TS_EGCG	-0.122444	0.392371	-0.312062	6	0.765554	0.980168
P26231_T(0.992)PEELDDS(0.008)DFETEDFDVR	TS_NT-TS_EGCG	-0.0680999	0.951894	-0.0715415	2	0.949477	0.993723
P26231_TPEELDDS(1)DFETEDFDVR	TS_NT-TS_EGCG	0.445807	1.06155	0.419957	5	0.691952	0.970532
P26369_S(1)DFDEFER	TS_NT-TS_EGCG	0.011976	0.27731	0.0431861	3	0.968267	0.993723
P26645_AEDGAAPS(0.996)PS(0.139)S(0.103)ET(0.763)PKK	TS_NT-TS_EGCG	-0.514141	0.889411	-0.578068	6	0.584245	0.957009
P26645_AEDGAAPSPSSET(1)PK	TS_NT-TS_EGCG	1.87864	1.01395	1.8528	6	0.11335	0.943441
P26645_EAAEAEPAEPS(0.197)S(0.802)PAAEAEGAS(0.004)AS(0.007)S(0.052)T(0.209)S(0.143)S(0.586)PK	TS_NT-TS_EGCG	2.22363	1.36361	1.63069	6	0.154077	0.943441
P26645_EAAEAEPAEPS(0.794)S(0.206)PAAEAEGAS(0.007)AS(0.005)S(0.127)T(0.088)S(0.375)S(0.398)PK	TS_NT-TS_EGCG	1.18516	1.35994	0.871478	6	0.416996	0.947989
P26645_EAEAAEPEQPEQPEQPAAEEPQAEEQS(1)EAAGEK	TS_NT-TS_EGCG	0.0574383	0.294077	0.195317	6	0.851591	0.992743
P26645_EEPASGSAAT(1)PAAAEK	TS_NT-TS_EGCG	0.437998	0.371226	1.17987	6	0.282708	0.943441
P26645_GEATAERPGEAAVAS(0.001)S(0.999)PSK	TS_NT-TS_EGCG	0.284497	0.316277	0.899518	6	0.403032	0.947989
P26645_GEATAERPGEAAVASS(0.001)PS(0.999)K	TS_NT-TS_EGCG	0.113972	0.407139	0.279933	4	0.793409	0.98657
P26645_KES(1)GEGAEAEGATAEGAK	TS_NT-TS_EGCG	0.136057	0.363219	0.374587	6	0.72085	0.973209
P26645_LSGFS(1)FKK	TS_NT-TS_EGCG	0.869054	0.209634	4.14557	6	0.0060409	0.943441
P26645_VNGDAS(1)PAAAEPGAK	TS_NT-TS_EGCG	0.590349	0.351938	1.67742	5	0.154303	0.943441
P26883_GVQVETIS(1)PGDGR	TS_NT-TS_EGCG	-0.140659	0.265013	-0.530763	5	0.618303	0.96467
P27546_AAVGVTGNDITT(1)PPNK	TS_NT-TS_EGCG	-0.0289639	0.361278	-0.0801706	6	0.938709	0.993723
P27546_AT(0.008)S(0.988)PS(0.003)T(0.001)LVSTGPSSR	TS_NT-TS_EGCG	0.976478	0.380624	2.56546	5	0.0503115	0.943441
P27546_DMS(1)PLPESEVTLGK	TS_NT-TS_EGCG	-0.0973904	0.184059	-0.529126	2	0.649576	0.966387
P27546_DMS(1)PSAETEAPLAK	TS_NT-TS_EGCG	0.487172	0.477037	1.02124	6	0.346537	0.944723
P27546_EPPPS(1)PEK	TS_NT-TS_EGCG	1.53969	0.731833	2.10388	6	0.0800471	0.943441
P27546_LATTVS(1)APDLK	TS_NT-TS_EGCG	0.128122	0.212948	0.60166	6	0.569421	0.957009
P27546_RNT(0.006)T(0.993)PT(0.001)GAAPPAGMTSTR	TS_NT-TS_EGCG	0.908871	0.411741	2.20738	5	0.078362	0.943441
P27546_RNT(0.998)T(0.002)PTGAAPPAGMTSTR	TS_NT-TS_EGCG	-0.125156	0.295463	-0.423593	3	0.700398	0.970532
P27546_RT(0.015)S(0.912)PS(0.068)KPS(0.003)S(0.001)APALKPGPK	TS_NT-TS_EGCG	-0.426952	2.34347	-0.182187	4	0.864296	0.992743
P27546_VGS(1)LDNVGHLPAGGAVK	TS_NT-TS_EGCG	0.391499	0.159598	2.45304	6	0.0495859	0.943441
P27671_HSSDVLKEES(0.007)EDDQNHS(0.981)DEDNT(0.011)EVS(0.002)PVK	TS_NT-TS_EGCG	-0.243357	0.588727	-0.413362	3	0.707112	0.970532
P28028_DRS(0.092)S(0.092)S(0.817)APNVHINTIEPVNIDEK	TS_NT-TS_EGCG	0.0320459	0.787265	0.0407053	3	0.970088	0.993723
P28028_RDS(0.136)S(0.864)DDWEIPDGQITVGQR	TS_NT-TS_EGCG	-0.0606381	0.419228	-0.144642	5	0.890643	0.993478
P28028_RDS(0.999)S(0.001)DDWEIPDGQITVGQR	TS_NT-TS_EGCG	0.344881	0.312182	1.10474	4	0.331251	0.944723
P28028_SAS(1)EPSLNR	TS_NT-TS_EGCG	-0.339454	0.698297	-0.486118	6	0.644127	0.966387
P28028_T(1)PIQAGGYGEFAAFK	TS_NT-TS_EGCG	0.167102	0.631447	0.264633	5	0.801854	0.990503
P28352_AAADDGEEPKS(1)EPETK	TS_NT-TS_EGCG	0.539046	1.66624	0.323511	4	0.762516	0.979313
P28652_ESSDS(0.996)T(0.004)NTTIEDEDAK	TS_NT-TS_EGCG	0.116756	0.421022	0.277315	4	0.79528	0.986622
P28652_ESSDSTNT(0.003)T(0.997)IEDEDAK	TS_NT-TS_EGCG	-0.712403	1.29827	-0.548734	4	0.612378	0.961413
P28652_GS(1)LPPAALEPQTTVIHNPVDGIK	TS_NT-TS_EGCG	-0.166121	1.15916	-0.143312	6	0.890736	0.993478
P28652_NSSAITS(1)PK	TS_NT-TS_EGCG	0.229336	0.638959	0.358921	5	0.734313	0.975784
P28656_LDGLVDT(1)PTGYIESLPK	TS_NT-TS_EGCG	-0.161073	0.206466	-0.780145	4	0.47889	0.947989
P28661_LDPYDS(0.911)S(0.089)EDDK	TS_NT-TS_EGCG	0.492011	0.383843	1.2818	3	0.289997	0.943441
P28661_VARPQILEPRPQS(1)PDLCDDDVEFR	TS_NT-TS_EGCG	-0.764172	0.248811	-3.0713	5	0.0277428	0.943441
P28667_AAAT(1)PES(1)QEPQAK	TS_NT-TS_EGCG	2.71144	2.14189	1.26591	6	0.252477	0.943441
P28667_GDVTAEEAAGAS(1)PAK	TS_NT-TS_EGCG	-0.161584	0.337892	-0.478212	6	0.649425	0.966387
P28738_PIRPGHYPAS(0.974)S(0.025)PT(0.001)AVHAVR	TS_NT-TS_EGCG	-0.0689408	0.337459	-0.204294	3	0.851198	0.992743
P28738_SLEPCDNT(1)PIIDNITPVVDGISAEK	TS_NT-TS_EGCG	-1.04883	1.09354	-0.959111	2	0.438713	0.947989
P28741_S(1)AKPETVIDSLLQ	TS_NT-TS_EGCG	0.311688	0.545813	0.571053	3	0.607939	0.958763
P28867_AS(0.155)T(0.845)FCGTPDYIAPEILQGLK	TS_NT-TS_EGCG	-0.684024	0.776205	-0.881242	5	0.418527	0.947989
P28867_AS(0.5)T(0.5)FCGTPDYIAPEILQGLK	TS_NT-TS_EGCG	-0.698551	0.927514	-0.753143	4	0.493265	0.947989
P28867_NLIDSMDQEAFHGFS(1)FVNPK	TS_NT-TS_EGCG	-0.0641351	0.408302	-0.157078	3	0.88516	0.993478
P28867_PQLS(0.998)FS(0.002)DK	TS_NT-TS_EGCG	-0.344163	0.405135	-0.849501	6	0.428191	0.947989
P29699_HAFSPVASVES(1)AS(0.997)GET(0.003)LHSPK	TS_NT-TS_EGCG	-0.587441	1.39977	-0.419669	5	0.692149	0.970532
P29699_VMHTQCHSTPDS(1)AEDVRK	TS_NT-TS_EGCG	0.0848962	1.06465	0.0797413	5	0.939536	0.993723
P30275_GTGGVDTAAT(0.003)GS(0.996)VFDIS(0.001)NLDR	TS_NT-TS_EGCG	-0.259011	0.307538	-0.842208	4	0.447082	0.947989
P30275_LGYILTCPS(1)NLGTGLR	TS_NT-TS_EGCG	-1.0984	0.562795	-1.95169	5	0.108435	0.943441
P31324_RAS(1)VCAEAYNPDEEEDDAESR	TS_NT-TS_EGCG	-1.92105	0.471205	-4.07689	6	0.00652493	0.943441
P31648_VADGQIS(0.96)T(0.039)EVS(0.001)EAPVASDKPK	TS_NT-TS_EGCG	-0.392234	0.41519	-0.94471	4	0.398299	0.947989
P31650_AAEEARGS(1)ETLGGGGGGAAGTR	TS_NT-TS_EGCG	-0.40561	0.404308	-1.00322	5	0.361805	0.944723
P33173_DVLS(1)PLRPSR	TS_NT-TS_EGCG	0.199929	0.352027	0.567938	6	0.590681	0.957009
P33173_PAS(1)PEPELLPELDSK	TS_NT-TS_EGCG	-0.912094	1.15892	-0.787022	5	0.466917	0.947989
P33173_S(0.001)DS(0.999)LILDHQWELEK	TS_NT-TS_EGCG	-0.62986	0.336903	-1.86956	5	0.120482	0.943441
P33173_S(0.002)GT(0.008)S(0.989)QEELR	TS_NT-TS_EGCG	1.61054	1.96943	0.817769	3	0.473395	0.947989
P33173_S(0.867)DS(0.133)LILDHQWELEK	TS_NT-TS_EGCG	-0.890412	0.301564	-2.95264	3	0.0598972	0.943441
P33173_T(0.004)PQPCS(0.996)RPAS(1)PEPELLPELDSK	TS_NT-TS_EGCG	0.224871	0.750242	0.299731	3	0.78395	0.983948
P33175_PVRPGHYPAS(0.01)S(0.985)PT(0.005)NPYGTR	TS_NT-TS_EGCG	-0.0846215	0.59534	-0.14214	5	0.89252	0.993478
P34152_LQPQEIS(0.999)PPPT(0.001)ANLDR	TS_NT-TS_EGCG	-0.270393	0.379723	-0.712082	6	0.503149	0.947989
P35123_EQLSEVEGS(1)GEDDQGDDHSESAQK	TS_NT-TS_EGCG	-0.717895	0.318824	-2.25169	3	0.109766	0.943441
P35436_GS(1)LIVDMVSDK	TS_NT-TS_EGCG	0.123948	0.532687	0.232684	2	0.83765	0.992743
P35436_KMPS(0.999)IES(0.001)DV	TS_NT-TS_EGCG	-0.18915	0.38937	-0.485784	6	0.644351	0.966387
P35486_YGMGT(0.172)S(0.828)VER	TS_NT-TS_EGCG	0.241699	0.753366	0.320825	6	0.759223	0.978145
P35486_YHGHS(0.002)MS(0.998)DPGVSYR	TS_NT-TS_EGCG	-2.23169	2.35681	-0.946912	6	0.380242	0.946689
P35486_YHGHS(0.997)MS(0.003)DPGVS(1)YR	TS_NT-TS_EGCG	0.9128	1.35523	0.673539	6	0.525685	0.950974
P35486_YHGHS(1)MSDPGVS(1)YR	TS_NT-TS_EGCG	0.546947	1.40483	0.389334	6	0.710472	0.970744
P35564_AEEDEILNRS(1)PR	TS_NT-TS_EGCG	0.157144	0.238796	0.658065	6	0.534915	0.953724
P35564_QKS(1)DAEEDGVTGSQDEEDSKPK	TS_NT-TS_EGCG	-0.952773	0.537034	-1.77414	6	0.126398	0.943441
P35564_SDAEEDGVTGS(1)QDEEDSKPK	TS_NT-TS_EGCG	-0.662059	0.288109	-2.29794	6	0.0612729	0.943441
P35802_EEQELHDIHS(0.01)T(0.99)R	TS_NT-TS_EGCG	0.926059	0.255311	3.62718	6	0.0110023	0.943441
P35802_EEQELHDIHS(0.984)T(0.016)RS(1)K	TS_NT-TS_EGCG	0.583315	0.524275	1.11261	4	0.328231	0.944723
P35802_EEQELHDIHS(1)T(0.018)RS(0.983)K	TS_NT-TS_EGCG	0.44057	0.209478	2.10318	6	0.0801248	0.943441
P35802_S(1)KEEQELHDIHSTR	TS_NT-TS_EGCG	0.58991	0.40989	1.43919	5	0.20963	0.943441
P35803_EEQELQDIQS(1)R	TS_NT-TS_EGCG	0.0350662	0.366583	0.095657	5	0.927509	0.993723
P35803_PAMETAAEENTEQS(1)QERK	TS_NT-TS_EGCG	-0.619285	0.304586	-2.0332	2	0.179059	0.943441
P36916_REEQTDT(0.019)S(0.974)DGES(0.004)VT(0.004)HHIR	TS_NT-TS_EGCG	0.258596	0.109164	2.36888	3	0.0986037	0.943441
P39053_S(0.993)PT(0.007)SSPTPQR	TS_NT-TS_EGCG	0.959484	0.979966	0.9791	2	0.430779	0.947989
P39447_KDVNDT(1)AS(1)FK	TS_NT-TS_EGCG	0.425142	0.298133	1.42602	5	0.213195	0.943441
P39447_S(0.011)REDLS(0.989)AQPVQTK	TS_NT-TS_EGCG	0.243638	0.499862	0.487411	3	0.659363	0.966387
P39447_S(1)REDLSAQPVQTK	TS_NT-TS_EGCG	0.19961	0.570942	0.349615	4	0.744258	0.975811
P40124_LEAVSHTSDMHCGYGDS(1)PSK	TS_NT-TS_EGCG	-0.925322	0.501228	-1.84611	4	0.138613	0.943441
P40124_PFSAPKPQT(0.001)S(0.999)PSPK	TS_NT-TS_EGCG	-0.328873	0.203364	-1.61716	5	0.166767	0.943441
P40124_PFSAPKPQTSPS(1)PKPATK	TS_NT-TS_EGCG	-0.368301	0.552744	-0.666314	6	0.529982	0.950974
P40142_ILAT(1)PPQEDAPSVDIANIR	TS_NT-TS_EGCG	0.0130985	0.1401	0.0934937	2	0.934034	0.993723
P41183_KFIKAS(1)EAEMAPALK	TS_NT-TS_EGCG	0.594726	2.19244	0.271262	3	0.803784	0.990503
P42128_EEAPAS(1)PLRPLYPQISPLK	TS_NT-TS_EGCG	-0.373705	0.240807	-1.55189	4	0.195638	0.943441
P42208_IYHLPDAES(1)DEDEDFK	TS_NT-TS_EGCG	-0.54049	0.685452	-0.788515	6	0.460406	0.947989
P42567_LNDPFQPFPGNDS(1)PK	TS_NT-TS_EGCG	-0.738818	0.620221	-1.19122	5	0.287027	0.943441
P42703_IEDT(0.004)EIIS(0.996)PVAERPGER	TS_NT-TS_EGCG	0.0765467	0.443305	0.172673	3	0.873901	0.992743
P42859_S(1)GEEEDSGSAAQLGMCNR	TS_NT-TS_EGCG	0.340523	0.488325	0.69733	2	0.557754	0.956243
P43006_ES(0.014)NS(0.984)NQCVY(0.002)AAHNSVVIDECK	TS_NT-TS_EGCG	0.410428	0.661148	0.620782	3	0.578713	0.957009
P43006_MHDS(1)HLS(0.936)S(0.064)DEPK	TS_NT-TS_EGCG	0.429547	0.524645	0.818737	6	0.444231	0.947989
P43006_MHDS(1)HLS(0.993)S(0.007)DEPK	TS_NT-TS_EGCG	1.47092	1.38643	1.06094	6	0.329543	0.944723
P43006_MHDSHLS(0.002)S(0.997)DEPK	TS_NT-TS_EGCG	-0.30315	2.4032	-0.126144	3	0.907597	0.993723
P43006_NHRES(0.996)NS(0.004)NQCVYAAHNSVVIDECK	TS_NT-TS_EGCG	0.352733	0.753924	0.467862	3	0.671775	0.970224
P43006_SADCS(1)VEEEPWK	TS_NT-TS_EGCG	-1.20426	0.502381	-2.3971	4	0.0745904	0.943441
P43006_TQS(1)IYDDK	TS_NT-TS_EGCG	-0.501382	0.819141	-0.612083	6	0.562944	0.957009
P43274_SETAPAAPAAPAPAEKT(1)PVK	TS_NT-TS_EGCG	0.200655	0.874575	0.229432	4	0.829787	0.992743
P45481_S(0.02)IS(0.98)PSALQDLLR	TS_NT-TS_EGCG	-1.08882	0.451683	-2.41058	2	0.137477	0.943441
P46061_ILDPNSGEPAPVLSSPT(0.002)PT(0.005)DLS(0.013)T(0.038)FLS(0.11)FPS(0.832)PEK	TS_NT-TS_EGCG	-1.44799	0.69767	-2.07546	4	0.106569	0.943441
P46096_DDDAETGLT(1)DGEEKEEPK	TS_NT-TS_EGCG	0.607458	0.535444	1.13449	6	0.299869	0.944723
P46096_DQALKDDDAET(0.946)GLT(0.054)DGEEKEEPKEEEK	TS_NT-TS_EGCG	-0.695617	0.281324	-2.47266	5	0.0563463	0.943441
P46097_GGQDDDDAET(0.01)GLT(0.99)EGEGEGEEEK	TS_NT-TS_EGCG	-0.661376	0.253413	-2.60987	6	0.0401272	0.943441
P46460_ENRQS(1)IINPDWNFEK	TS_NT-TS_EGCG	-0.198055	0.183917	-1.07687	4	0.342153	0.944723
P46467_GNDS(1)DGEAESDDPEKK	TS_NT-TS_EGCG	0.514407	0.637872	0.806443	6	0.450761	0.947989
P46660_ILSSTAS(0.972)KVS(0.022)S(0.006)AGLSLK	TS_NT-TS_EGCG	-0.463045	0.450535	-1.02777	2	0.412109	0.947989
P46935_RQIS(1)EDVDGPDNR	TS_NT-TS_EGCG	0.354526	0.693805	0.510987	3	0.644589	0.966387
P46938_AHS(0.03)S(0.086)PAS(0.883)LQLGAVSPGTLTASGVVSGPAAAPAAQHLR	TS_NT-TS_EGCG	0.659981	0.693964	0.95103	2	0.441965	0.947989
P47708_WHQLQNENHVS(0.023)S(0.977)D	TS_NT-TS_EGCG	0.0654668	1.05914	0.061811	2	0.956335	0.993723
P47746_S(1)IIIHTSEDGK	TS_NT-TS_EGCG	0.265342	0.188526	1.40746	6	0.208929	0.943441
P47757_ELS(1)QVLTQR	TS_NT-TS_EGCG	0.494953	0.468289	1.05694	3	0.368122	0.944723
P47809_LKIS(1)PEQHWDFTAEDLK	TS_NT-TS_EGCG	-0.155496	0.531694	-0.292454	5	0.781687	0.983025
P47856_VDS(0.999)T(0.001)TCLFPVEEK	TS_NT-TS_EGCG	-0.123611	0.129153	-0.957088	6	0.375481	0.945432
P47955_KEES(1)EESEDDMGFGLFD	TS_NT-TS_EGCG	0.728364	1.36766	0.532563	4	0.622546	0.965751
P47955_KEESEES(1)EDDMGFGLFD	TS_NT-TS_EGCG	-0.512585	1.04865	-0.488805	5	0.645664	0.966387
P48437_DRAS(1)PESLDLTR	TS_NT-TS_EGCG	0.245884	0.374231	0.657039	3	0.558063	0.956243
P48453_ICS(1)FEEAK	TS_NT-TS_EGCG	-0.244476	0.655227	-0.373117	6	0.721888	0.973209
P48542_LTESMTNVLEGDSMDQDVES(1)PVAIHQPK	TS_NT-TS_EGCG	-0.199991	0.28057	-0.712804	5	0.507841	0.947989
P48678_LRLS(0.998)PS(0.982)PT(0.008)S(0.013)QR	TS_NT-TS_EGCG	-0.666842	0.660397	-1.00976	4	0.369731	0.944723
P48678_LRLS(0.999)PS(0.001)PTSQR	TS_NT-TS_EGCG	0.0564107	0.446338	0.126385	4	0.905525	0.993723
P48722_S(1)FDDPIVQTER	TS_NT-TS_EGCG	-0.235637	0.224266	-1.0507	6	0.33386	0.944723
P49025_RVS(1)EVEAVLSQK	TS_NT-TS_EGCG	0.0920848	0.373059	0.246837	4	0.817185	0.992086
P49312_S(0.003)KS(0.997)ES(1)PKEPEQLRK	TS_NT-TS_EGCG	-0.0727022	0.885986	-0.082058	6	0.93727	0.993723
P49615_IGEGT(0.014)YGT(0.986)VFK	TS_NT-TS_EGCG	-0.551473	0.498542	-1.10617	4	0.3307	0.944723
P50136_IGHHS(0.989)T(0.01)S(0.001)DDSSAYR	TS_NT-TS_EGCG	0.902086	0.649667	1.38854	3	0.25911	0.943441
P50580_S(1)GEDEQQEQTIAEDLVVTK	TS_NT-TS_EGCG	0.204246	0.448317	0.455582	2	0.693372	0.970532
P51830_AIEKDS(1)CEDIGVEEASELSK	TS_NT-TS_EGCG	0.600853	0.152886	3.93007	2	0.059066	0.943441
P51830_GQGT(0.101)AS(0.899)PGS(0.857)VS(0.143)DLAQTVK	TS_NT-TS_EGCG	0.0778415	0.329357	0.236344	6	0.821027	0.992086
P51830_GQGTAS(1)PGSVSDLAQTVK	TS_NT-TS_EGCG	-0.244378	0.427103	-0.572176	6	0.587983	0.957009
P51859_RAGDVLEDS(1)PK	TS_NT-TS_EGCG	0.177048	0.257535	0.687474	5	0.522368	0.950974
P51910_MVTMLMFLATLAGLFT(1)T(1)AK	TS_NT-TS_EGCG	-0.395063	0.922811	-0.428109	5	0.686386	0.970532
P51954_SSDVPLPLELLET(0.026)GGS(0.96)PS(0.014)K	TS_NT-TS_EGCG	-0.679004	0.405617	-1.674	4	0.169443	0.943441
P52479_LLS(0.979)PT(0.021)HEK	TS_NT-TS_EGCG	0.308385	0.266006	1.15932	3	0.330219	0.944723
P52479_SDLIEDEELEDTGKGS(1)EDEWEQVGPK	TS_NT-TS_EGCG	0.247928	0.248725	0.996796	5	0.364628	0.944723
P53986_AAQS(1)PQQHSSGDPTEEES(1)PV	TS_NT-TS_EGCG	0.0123516	0.394494	0.0313101	6	0.976038	0.993723
P53986_LKS(1)KES(1)LQEAGK	TS_NT-TS_EGCG	2.18126	1.75536	1.24263	6	0.260365	0.943441
P53986_SDANTDLIGGS(1)PK	TS_NT-TS_EGCG	-0.128309	0.29174	-0.439805	6	0.675477	0.970532
P54071_AGY(1)LRAVS(0.788)S(0.211)LCRAS(0.136)GS(0.865)AR	TS_NT-TS_EGCG	-0.33729	1.09484	-0.308074	2	0.787151	0.984831
P54071_AGY(1)LRAVS(0.816)S(0.186)LCRAS(0.937)GS(0.062)AR	TS_NT-TS_EGCG	1.16936	0.956878	1.22205	4	0.288776	0.943441
P54227_ESVPDFPLS(1)PPKK	TS_NT-TS_EGCG	-0.25493	0.314094	-0.811636	6	0.447994	0.947989
P54227_RAS(1)GQAFELILS(1)PR	TS_NT-TS_EGCG	-0.0490201	0.481367	-0.101835	5	0.922845	0.993723
P54227_S(1)HEAEVLK	TS_NT-TS_EGCG	0.00588528	0.862604	0.00682269	3	0.994985	0.99679
P54310_S(0.666)VS(0.334)EAALAQPEGLLGTDTLK	TS_NT-TS_EGCG	-0.694668	0.757007	-0.917651	2	0.455674	0.947989
P54726_AGQGIPAPPEAS(0.932)PT(0.066)AVPEPS(0.001)T(0.001)PFPPVLASGMSHPPPTSR	TS_NT-TS_EGCG	-0.0127106	0.24555	-0.0517637	5	0.960721	0.993723
P54728_PAQTPVLTS(1)PAPADSTPGDSSR	TS_NT-TS_EGCG	1.75206	0.954836	1.83494	4	0.140421	0.943441
P55012_GEGTPAAGDGLGRPLGPTPS(0.999)QS(0.001)R	TS_NT-TS_EGCG	-0.446195	0.288934	-1.54428	4	0.197403	0.943441
P55012_PLGPT(0.022)PS(0.015)QS(0.964)R	TS_NT-TS_EGCG	-1.19883	0.480039	-2.49737	3	0.0879105	0.943441
P55088_GS(1)YMEVEDNR	TS_NT-TS_EGCG	0.0656723	0.38784	0.169328	6	0.871103	0.992743
P55088_GSYMEVEDNRS(1)QVETEDLILK	TS_NT-TS_EGCG	-0.17229	0.781308	-0.220515	5	0.834192	0.992743
P55288_PGLRPAPNS(1)VDVDDFINTR	TS_NT-TS_EGCG	0.120897	0.355446	0.340127	5	0.747584	0.975811
P55821_RAS(1)GQAFELILKPPS(0.948)PIS(0.052)EAPR	TS_NT-TS_EGCG	-0.320137	0.399963	-0.800417	4	0.468311	0.947989
P55821_RAS(1)GQAFELILKPPS(0.98)PIS(0.02)EAPR	TS_NT-TS_EGCG	-0.314271	0.548287	-0.573187	4	0.597202	0.957497
P56183_EAGS(1)EAESSSADPGPGR	TS_NT-TS_EGCG	-0.483258	0.914914	-0.5282	2	0.650114	0.966387
P56388_ALDIYSAVDDAS(1)HEK	TS_NT-TS_EGCG	-0.143088	0.535923	-0.266995	5	0.800135	0.989877
P56399_GTGLQPGEEELPDIAPPLVT(1)PDEPK	TS_NT-TS_EGCG	-1.3026	1.21243	-1.07437	6	0.323953	0.944723
P56399_SAAES(1)ISESVPVGPK	TS_NT-TS_EGCG	0.171571	0.263197	0.651875	6	0.538636	0.954635
P56399_SAAESIS(0.997)ES(0.002)VPVGPK	TS_NT-TS_EGCG	0.150446	0.150238	1.00138	5	0.362611	0.944723
P56564_NRDVEMGNS(1)VIEENEMK	TS_NT-TS_EGCG	-0.719573	0.528027	-1.36276	5	0.231125	0.943441
P56695_LNATAS(1)LEQDK	TS_NT-TS_EGCG	0.579774	0.319936	1.81216	4	0.144185	0.943441
P56695_MNS(0.899)GT(0.101)PPPSPSGPPPPPAPQPQAR	TS_NT-TS_EGCG	0.472701	0.514962	0.917934	2	0.455556	0.947989
P57776_ATAPQT(0.968)QHVS(0.032)PMR	TS_NT-TS_EGCG	-0.329038	0.219458	-1.49932	6	0.18445	0.943441
P57776_ATAPQTQHVS(1)PMR	TS_NT-TS_EGCG	-0.215448	0.201105	-1.07132	6	0.325215	0.944723
P57776_KGATPAEDDEDKDIDLFGS(1)DEEEEDK	TS_NT-TS_EGCG	-1.45714	1.49151	-0.976951	6	0.366323	0.944723
P58404_AS(1)PGPGGLSGGESLLVK	TS_NT-TS_EGCG	-0.633811	0.827539	-0.765899	6	0.472781	0.947989
P58871_DVGHLEEGASGGLLS(1)PSTPHSR	TS_NT-TS_EGCG	-0.0440539	0.713358	-0.0617556	6	0.952763	0.993723
P58871_ENYEDQEPLVGHES(1)PITLAAR	TS_NT-TS_EGCG	-0.448819	0.564835	-0.794601	6	0.457115	0.947989
P58871_GEGVSQVGPGT(1)PPAPES(0.926)PRKPIS(0.074)GVQGNDPGISLPQR	TS_NT-TS_EGCG	-0.00145026	0.23998	-0.00604325	3	0.995558	0.997003
P58871_GYS(0.013)S(0.987)QDAEEQDREFEK	TS_NT-TS_EGCG	0.266658	0.211319	1.26188	2	0.334223	0.944723
P58871_LANISVPAS(0.925)ES(0.075)PR	TS_NT-TS_EGCG	0.628163	0.652595	0.962562	2	0.437332	0.947989
P58871_MQAESQS(1)PTNVDLEDK	TS_NT-TS_EGCG	0.498359	0.275666	1.80784	6	0.120636	0.943441
P58871_RDS(0.999)LGS(0.001)FSTR	TS_NT-TS_EGCG	0.100022	0.247238	0.404559	6	0.699829	0.970532
P58871_S(0.877)S(0.109)GS(0.005)LS(0.009)PGLETEDPLEAR	TS_NT-TS_EGCG	0.147234	0.355218	0.414487	2	0.718744	0.972602
P58871_S(1)PPSGSQSLLEGIMTASSSK	TS_NT-TS_EGCG	-0.978226	0.334045	-2.92843	5	0.0326923	0.943441
P58871_SSGSLS(1)PGLETEDPLEAR	TS_NT-TS_EGCG	-1.10085	1.46113	-0.753425	2	0.529811	0.950974
P58871_VPS(1)S(1)DEEVVEEPQSR	TS_NT-TS_EGCG	0.588692	0.439924	1.33817	4	0.251847	0.943441
P59281_AFS(1)EDEALAQQDSK	TS_NT-TS_EGCG	0.261154	0.252396	1.0347	6	0.3407	0.944723
P59281_KPS(0.02)S(0.948)ET(0.032)DIENWASK	TS_NT-TS_EGCG	0.693042	0.568309	1.21948	5	0.277044	0.943441
P59648_S(0.006)ELPS(0.916)S(0.078)APGGGGV	TS_NT-TS_EGCG	0.206489	0.125362	1.64714	5	0.160445	0.943441
P59764_AS(1)PLLSDK	TS_NT-TS_EGCG	-0.682416	0.818058	-0.83419	5	0.442192	0.947989
P59764_HTTSVSPSPAGRS(1)PLK	TS_NT-TS_EGCG	1.92773	1.48052	1.30206	4	0.262812	0.943441
P59808_AGGS(1)VESLR	TS_NT-TS_EGCG	0.303792	0.244501	1.24249	5	0.269147	0.943441
P59808_RVS(1)QDLDVEKPDASPTSLQLR	TS_NT-TS_EGCG	0.116525	0.581624	0.200344	4	0.850985	0.992743
P59808_S(0.004)HS(0.996)LDDLQGDADVGK	TS_NT-TS_EGCG	-0.186367	0.251195	-0.741923	6	0.48615	0.947989
P60469_EEAGVPRGEGPAVPGDT(1)PPPTPR	TS_NT-TS_EGCG	0.038567	0.205943	0.187271	6	0.857621	0.992743
P60469_RGS(1)ALGPDEAGGELER	TS_NT-TS_EGCG	0.995247	0.195401	5.09335	6	0.00223597	0.814583
P60469_RQAQS(1)PGGVSSEVEVLK	TS_NT-TS_EGCG	-0.33025	0.372176	-0.887348	6	0.409049	0.947989
P60469_S(1)LPGSALELR	TS_NT-TS_EGCG	0.642946	0.332028	1.93642	4	0.12489	0.943441
P60469_SAAAGALGS(1)PGLPLRK	TS_NT-TS_EGCG	1.05015	0.225399	4.65907	2	0.043111	0.943441
P60469_VSSSGLDS(1)LGR	TS_NT-TS_EGCG	0.15307	0.257064	0.595456	5	0.577465	0.957009
P60879_EQMAIS(1)GGFIR	TS_NT-TS_EGCG	-0.226016	0.204628	-1.10452	4	0.331335	0.944723
P60904_APEGEETEFYVS(1)PEDLEAQLQSDER	TS_NT-TS_EGCG	0.20996	0.638007	0.329088	3	0.763725	0.979954
P60904_S(0.001)LS(0.002)T(0.015)S(0.971)GES(0.011)LYHVLGLDK	TS_NT-TS_EGCG	-1.80315	0.772367	-2.33458	5	0.0668292	0.943441
P60904_S(0.001)LS(0.003)TS(0.003)GES(0.993)LYHVLGLDK	TS_NT-TS_EGCG	2.52219	1.49187	1.69062	3	0.189488	0.943441
P60904_S(0.835)LS(0.164)T(0.001)SGESLYHVLGLDK	TS_NT-TS_EGCG	-1.1077	1.02599	-1.07964	5	0.329607	0.944723
P60904_SLS(0.999)TSGESLYHVLGLDK	TS_NT-TS_EGCG	-3.11119	2.16404	-1.43767	6	0.200565	0.943441
P61264_S(1)AKDS(1)DDEEEVVHVDR	TS_NT-TS_EGCG	0.118939	0.355729	0.334353	6	0.749491	0.975811
P61264_T(0.007)T(0.007)T(0.985)NEELEDMLESGK	TS_NT-TS_EGCG	-0.0375373	0.455108	-0.0824799	6	0.936948	0.993723
P61315_KVDIMGYDLPS(0.999)GGAGPTTEACLK	TS_NT-TS_EGCG	1.5314	0.89896	1.70352	4	0.163678	0.943441
P61329_EPS(1)LHEIGEK	TS_NT-TS_EGCG	0.0421761	0.250215	0.168559	6	0.871682	0.992743
P61807_LMTANS(1)PEVHG	TS_NT-TS_EGCG	0.238908	0.139698	1.71017	5	0.147924	0.943441
P61967_AIEQADLLQEEDES(1)PR	TS_NT-TS_EGCG	-0.121093	0.462576	-0.261779	4	0.806419	0.991169
P61979_DYDDMS(1)PR	TS_NT-TS_EGCG	-0.00103722	0.374866	-0.00276691	6	0.997882	0.998073
P61982_VISSIEQKT(0.016)S(0.984)ADGNEK	TS_NT-TS_EGCG	-0.316337	0.337811	-0.936434	3	0.41813	0.947989
P62071_FQEQECPPS(0.043)PEPT(0.957)R	TS_NT-TS_EGCG	-0.866704	1.0901	-0.79507	4	0.471084	0.947989
P62071_FQEQECPPS(1)PEPTRK	TS_NT-TS_EGCG	-0.375276	0.450528	-0.832969	6	0.436757	0.947989
P62259_AAFDDAIAELDTLS(1)EESYK	TS_NT-TS_EGCG	-0.589832	0.98127	-0.60109	5	0.573989	0.957009
P62482_MYPES(0.01)T(0.006)T(0.287)GS(0.697)PARLS(1)LR	TS_NT-TS_EGCG	0.170234	0.702977	0.242162	5	0.818274	0.992086
P62482_MYPESTTGS(1)PAR	TS_NT-TS_EGCG	0.015514	0.241287	0.0642971	6	0.950822	0.993723
P62482_RSS(1)LVITTK	TS_NT-TS_EGCG	-0.155112	0.420133	-0.369198	6	0.724659	0.973209
P62484_HTPPTIGGS(1)LPYR	TS_NT-TS_EGCG	-0.054448	0.341469	-0.159453	6	0.878545	0.992743
P62484_NMAPS(0.001)QQS(0.999)PVR	TS_NT-TS_EGCG	-0.440773	0.20704	-2.12893	5	0.0865211	0.943441
P62484_TTPPTQKPPS(1)PPMSGK	TS_NT-TS_EGCG	-1.38917	0.725908	-1.9137	5	0.113845	0.943441
P62754_LS(0.014)S(0.986)LRAS(0.18)T(0.808)S(0.011)K	TS_NT-TS_EGCG	0.289247	0.605878	0.477401	3	0.665701	0.968023
P62754_LS(0.068)S(0.932)LRAS(0.903)T(0.058)S(0.039)K	TS_NT-TS_EGCG	2.83854	2.33527	1.21551	3	0.311101	0.944723
P62754_RLS(1)S(1)LR	TS_NT-TS_EGCG	1.11521	1.0229	1.09024	5	0.325337	0.944723
P62774_GEDVNRT(1)LEGGRK	TS_NT-TS_EGCG	-0.12455	0.215527	-0.577884	6	0.584363	0.957009
P62908_DEILPT(0.007)T(0.99)PIS(0.003)EQK	TS_NT-TS_EGCG	-0.203739	0.405262	-0.502733	3	0.649737	0.966387
P62960_NEGS(1)ESAPEGQAQQR	TS_NT-TS_EGCG	0.430789	1.07167	0.40198	2	0.726588	0.973703
P62996_RPHT(1)PTPGIYMGR	TS_NT-TS_EGCG	-0.290331	0.277701	-1.04548	6	0.33608	0.944723
P62996_SDSGEQNYGERES(1)R	TS_NT-TS_EGCG	-0.306117	0.265849	-1.15147	6	0.293349	0.944723
P63011_MS(0.001)ES(0.999)LDTADPAVTGAK	TS_NT-TS_EGCG	0.0411106	0.241664	0.170115	4	0.873177	0.992743
P63011_MS(1)ESLDTADPAVTGAK	TS_NT-TS_EGCG	0.442451	0.495179	0.893516	6	0.405991	0.947989
P63024_STGVPS(0.004)GS(0.58)S(0.781)AAT(0.633)GS(0.003)NRR	TS_NT-TS_EGCG	2.67806	0.503236	5.32167	2	0.033544	0.943441
P63040_EAEAQAAMEANS(0.019)EGS(0.946)LT(0.035)RPK	TS_NT-TS_EGCG	-0.434941	0.549904	-0.79094	3	0.486741	0.947989
P63042_RRDPS(1)LEEIQK	TS_NT-TS_EGCG	-0.061943	0.277446	-0.223262	3	0.83767	0.992743
P63046_AESEAETPGT(1)PGEFESK	TS_NT-TS_EGCG	0.267982	0.228596	1.1723	6	0.285512	0.943441
P63085_VADPDHDHTGFLT(0.999)EY(0.001)VATR	TS_NT-TS_EGCG	-0.831998	1.57048	-0.529772	5	0.618941	0.96467
P63101_TAFDEAIAELDTLS(1)EESYK	TS_NT-TS_EGCG	-0.84034	1.49452	-0.562279	5	0.598199	0.957497
P63101_VVS(0.004)S(0.996)IEQK	TS_NT-TS_EGCG	-0.0176316	0.561801	-0.0313841	6	0.975981	0.993723
P63115_RDS(0.055)DMAS(0.944)HIQQPGGHGNPGPAPS(0.001)PSPGPGPGPGASER	TS_NT-TS_EGCG	1.16196	1.12625	1.03171	2	0.410638	0.947989
P63141_ETEGEEQAQYLQVTS(1)CPK	TS_NT-TS_EGCG	-0.864072	0.388088	-2.22649	3	0.112363	0.943441
P63141_IPS(1)S(1)PDLKK	TS_NT-TS_EGCG	-0.421004	1.09155	-0.385694	6	0.713027	0.97231
P63166_S(1)DQEAKPSTEDLGDK	TS_NT-TS_EGCG	-0.201748	0.317122	-0.636183	6	0.548141	0.954635
P63213_EDPLLT(1)PVPASENPFR	TS_NT-TS_EGCG	-0.780412	1.00807	-0.774168	5	0.473829	0.947989
P63216_GET(1)PVNSTMSIGQAR	TS_NT-TS_EGCG	-0.251256	0.276699	-0.908048	6	0.398855	0.947989
P63216_GETPVNSTMS(1)IGQAR	TS_NT-TS_EGCG	-0.00257128	0.230921	-0.0111349	3	0.991815	0.995784
P63250_ERHNS(1)VECLDGLDDISTK	TS_NT-TS_EGCG	0.868208	0.822312	1.05581	4	0.350602	0.944723
P63318_AAPALT(1)PPDR	TS_NT-TS_EGCG	0.273589	0.252701	1.08266	6	0.320539	0.944723
P63318_LVLAS(0.021)IDQADFQGFT(0.978)YVNPDFVHPDAR	TS_NT-TS_EGCG	-2.64359	1.57796	-1.67532	3	0.192464	0.943441
P63318_LVLASIDQADFQGFT(0.002)Y(0.998)VNPDFVHPDAR	TS_NT-TS_EGCG	-0.0311585	1.82112	-0.0171095	2	0.987903	0.994466
P63318_MGPSS(0.001)S(0.999)PIPSPSPSPTDSK	TS_NT-TS_EGCG	-0.324349	0.680464	-0.476658	5	0.653708	0.966387
P63318_MGPSSSPIPS(0.002)PS(0.997)PS(0.867)PT(0.134)DSK	TS_NT-TS_EGCG	1.30219	0.793193	1.64171	2	0.242349	0.943441
P63318_MGPSSSPIPS(0.574)PS(0.43)PS(0.993)PT(0.004)DSK	TS_NT-TS_EGCG	0.706297	0.375265	1.88213	6	0.108834	0.943441
P63318_MGPSSSPIPSPSPSPT(0.999)DSK	TS_NT-TS_EGCG	1.1331	1.46479	0.773559	6	0.468564	0.947989
P63318_RGS(1)DELYAIK	TS_NT-TS_EGCG	0.187938	0.184284	1.01983	3	0.382884	0.946689
P63318_S(0.055)PT(0.949)S(0.996)PVPVPVM	TS_NT-TS_EGCG	1.36423	2.32165	0.587611	3	0.598093	0.957497
P63318_S(0.997)PT(0.147)S(0.856)PVPVPVM	TS_NT-TS_EGCG	0.924877	1.54167	0.599919	3	0.590849	0.957009
P63328_GLT(1)PTGMLPSGVLSGGK	TS_NT-TS_EGCG	-0.202396	0.455829	-0.444017	2	0.70045	0.970532
P63328_ITS(1)FEEAK	TS_NT-TS_EGCG	0.787294	0.523383	1.50424	5	0.19285	0.943441
P68372_INVYYNEAT(1)GGK	TS_NT-TS_EGCG	-0.163514	0.358609	-0.455966	3	0.679397	0.970532
P68404_ADPAAGPPPS(1)EGEESTVR	TS_NT-TS_EGCG	0.532469	0.333561	1.59632	5	0.171306	0.943441
P70174_RIS(1)ETSEDQTLVDR	TS_NT-TS_EGCG	-0.00148921	0.349966	-0.00425531	2	0.996991	0.997714
P70182_IPLKPS(0.218)PT(0.782)K	TS_NT-TS_EGCG	1.41793	0.933356	1.51917	5	0.189186	0.943441
P70182_KIPLKPS(0.988)PT(0.012)K	TS_NT-TS_EGCG	1.13311	0.838674	1.35107	6	0.225392	0.943441
P70232_DETFGEYS(0.994)DS(0.006)DEK	TS_NT-TS_EGCG	0.564684	0.211222	2.67342	4	0.0556079	0.943441
P70265_NYS(1)VGSRPLK	TS_NT-TS_EGCG	0.376363	0.70646	0.532745	3	0.631147	0.966387
P70268_TDVSNFDEEFTGEAPTLS(1)PPR	TS_NT-TS_EGCG	-0.283202	0.515952	-0.548893	3	0.621292	0.965751
P70288_MLPHAPGVQMQAIPEDAVHEDS(1)GDEDGEDPDK	TS_NT-TS_EGCG	0.350312	0.151994	2.30478	5	0.0693577	0.943441
P70288_RIACDEEFS(0.004)DS(0.996)EDEGEGGRR	TS_NT-TS_EGCG	0.253745	0.357207	0.710358	4	0.516705	0.950974
P70296_LYEQLS(1)GK	TS_NT-TS_EGCG	0.624128	1.19264	0.523315	3	0.63695	0.966387
P70296_VLTPT(0.005)QVMNRPS(0.83)S(0.156)IS(0.008)WDGLDPGK	TS_NT-TS_EGCG	-0.298025	0.313637	-0.950222	2	0.442291	0.947989
P70297_AS(1)PALVAK	TS_NT-TS_EGCG	-0.601837	1.56138	-0.385452	3	0.725609	0.973593
P70302_DLT(0.005)HS(0.982)DS(0.012)ES(0.001)SLHMSDR	TS_NT-TS_EGCG	-0.386276	0.124971	-3.09093	6	0.0213624	0.943441
P70362_FIAFSGEGQS(1)LRK	TS_NT-TS_EGCG	0.859184	0.309464	2.77637	4	0.0500041	0.943441
P70399_ASQEPFS(1)PAEDVMETDLLEGLAANQDRPSK	TS_NT-TS_EGCG	-0.919874	0.81692	-1.12603	3	0.342099	0.944723
P70399_DAVTEDS(1)PQPPLPSVR	TS_NT-TS_EGCG	-0.00686332	0.339224	-0.0202324	4	0.984827	0.994466
P70399_LPTSEEERS(1)PAK	TS_NT-TS_EGCG	0.276861	0.586664	0.471924	5	0.656858	0.966387
P70399_MESLGS(1)PR	TS_NT-TS_EGCG	-0.15876	0.23746	-0.668575	6	0.528635	0.950974
P70399_SEDRPS(0.035)S(0.965)PQVSVAAVETK	TS_NT-TS_EGCG	-0.00938313	0.141715	-0.0662111	3	0.951375	0.993723
P70399_STPFIVPS(0.021)S(0.084)PT(0.894)EQGGRK	TS_NT-TS_EGCG	-0.199969	0.260865	-0.766561	2	0.523463	0.950974
P70399_STPFIVPS(0.216)S(0.736)PT(0.048)EQGGRK	TS_NT-TS_EGCG	-0.338569	0.183326	-1.84681	2	0.206046	0.943441
P70399_TEEDRENTQIDDTEPLS(0.995)PVS(0.005)NSK	TS_NT-TS_EGCG	-0.47965	0.308863	-1.55295	5	0.181143	0.943441
P70408_LAEMYGGGES(1)DKDA	TS_NT-TS_EGCG	0.17815	0.251561	0.708179	6	0.505401	0.947989
P70414_GMIIEHEGDRPAS(1)K	TS_NT-TS_EGCG	0.14088	0.622141	0.226444	2	0.841894	0.992743
P70429_KEDESQTEDPS(0.001)T(0.014)S(0.969)PS(0.014)PGT(0.001)R	TS_NT-TS_EGCG	0.0255419	0.427214	0.0597872	4	0.955193	0.993723
P70429_S(0.003)NS(0.997)VEKPVSSLLSR	TS_NT-TS_EGCG	-0.405127	0.719081	-0.563396	6	0.593579	0.957497
P70441_EALVEPAS(0.979)ES(0.021)PRPALAR	TS_NT-TS_EGCG	0.156815	0.130858	1.19836	2	0.353519	0.944723
P70441_EALVEPASES(1)PRPALAR	TS_NT-TS_EGCG	-0.0388102	0.289864	-0.133891	4	0.899955	0.993478
P70441_S(0.005)AS(0.993)S(0.001)DTSEELNSQDS(1)PK	TS_NT-TS_EGCG	-0.0980505	1.12389	-0.0872419	4	0.934672	0.993723
P70441_SASSDTSEELNSQDS(1)PK	TS_NT-TS_EGCG	-0.756169	0.823254	-0.918513	6	0.393776	0.947989
P70663_GKES(1)QEQPVSDSHQQPNESSK	TS_NT-TS_EGCG	-0.576578	1.8762	-0.307311	4	0.773942	0.983009
P70663_HGAGDDYFIPS(1)QEFLEAER	TS_NT-TS_EGCG	-0.217898	0.383265	-0.56853	4	0.600074	0.958203
P70663_PSALNS(1)EEETHEQSTEQDK	TS_NT-TS_EGCG	-0.254517	0.329546	-0.772328	6	0.46924	0.947989
P70663_PSALNSEEETHEQS(0.978)T(0.022)EQDK	TS_NT-TS_EGCG	-0.244087	0.265553	-0.919164	6	0.393461	0.947989
P70698_S(0.001)GS(0.001)S(0.073)S(0.918)PDS(0.007)EITELK	TS_NT-TS_EGCG	0.612339	0.483886	1.26546	2	0.333172	0.944723
P70704_T(0.002)DDVS(0.998)EKT(1)S(1)LADQEEVR	TS_NT-TS_EGCG	-0.163675	0.511836	-0.319781	5	0.762065	0.979313
P70704_TDDVS(1)EKT(0.09)S(0.91)LADQEEVR	TS_NT-TS_EGCG	-0.0251009	0.400578	-0.0626618	6	0.952071	0.993723
P80560_ADSVAGAIQSDPAEGS(1)QESHGR	TS_NT-TS_EGCG	0.147167	0.228024	0.645401	6	0.542545	0.954635
P80560_KSEQPEEVLS(0.004)S(0.996)EEETAGVEHVR	TS_NT-TS_EGCG	-0.0400929	0.546982	-0.0732984	4	0.945088	0.993723
P81122_ASSPAES(0.029)S(0.956)PEDS(0.015)GYMR	TS_NT-TS_EGCG	-0.180703	0.197123	-0.916705	5	0.401351	0.947989
P81122_RVS(1)GDGAQDLDR	TS_NT-TS_EGCG	0.283037	0.309882	0.913372	6	0.396265	0.947989
P83093_GS(1)PECVGLTETK	TS_NT-TS_EGCG	-1.67795	0.633763	-2.6476	3	0.0771523	0.943441
P83093_RAS(1)GSAGAAASPSAAAAGER	TS_NT-TS_EGCG	0.297598	0.458573	0.648965	5	0.544986	0.954635
P83510_LGSQPIRAS(1)NPDLR	TS_NT-TS_EGCG	0.623743	0.528642	1.1799	6	0.282698	0.943441
P83510_SEGS(1)PVLPHEPSK	TS_NT-TS_EGCG	0.107555	0.252033	0.42675	6	0.68445	0.970532
P83510_TTSIS(1)PALAR	TS_NT-TS_EGCG	0.38755	0.732794	0.528867	4	0.624884	0.965751
P83741_DRPVS(0.851)QPS(0.149)LVGSK	TS_NT-TS_EGCG	0.150886	0.350558	0.430416	4	0.68907	0.970532
P84086_AALEQPCEGS(0.999)LT(0.001)RPK	TS_NT-TS_EGCG	-0.485746	0.504373	-0.963068	6	0.372705	0.944723
P86046_TVPEHPT(1)PVVSK	TS_NT-TS_EGCG	-0.831385	0.380319	-2.18602	4	0.0941092	0.943441
P97315_GFGFGQGAGALVHS(1)E	TS_NT-TS_EGCG	-1.4611	1.17038	-1.2484	4	0.279966	0.943441
P97379_S(0.003)AT(0.997)PPPAEPASLPQEPPK	TS_NT-TS_EGCG	-0.22613	0.230714	-0.980134	6	0.364872	0.944723
P97393_GGIDNPAIT(0.264)S(0.736)DQEVDDKK	TS_NT-TS_EGCG	0.246742	0.338012	0.729981	3	0.518238	0.950974
P97412_S(1)LPAFPTYLPLIR	TS_NT-TS_EGCG	-0.695709	0.923949	-0.752973	5	0.485387	0.947989
P97427_GMYDGPVYEVPAT(1)PK	TS_NT-TS_EGCG	0.514954	0.384985	1.33759	6	0.229498	0.943441
P97427_HAAPAPS(1)AK	TS_NT-TS_EGCG	1.13688	0.714331	1.59153	6	0.162595	0.943441
P97427_HAAPAPS(1)AKS(1)S(0.998)PS(0.002)K	TS_NT-TS_EGCG	2.5871	1.51586	1.70669	4	0.163071	0.943441
P97427_HAAPAPSAKS(1)S(1)PSK	TS_NT-TS_EGCG	2.8426	1.63238	1.74138	4	0.156585	0.943441
P97427_S(1)IPHITSDR	TS_NT-TS_EGCG	0.110491	0.279716	0.39501	5	0.709124	0.970532
P97427_VFGLHSVS(1)R	TS_NT-TS_EGCG	-0.128807	0.164248	-0.78422	4	0.476749	0.947989
P97441_DPVPQS(0.978)GLS(0.022)PER	TS_NT-TS_EGCG	0.144719	0.409153	0.353703	3	0.746959	0.975811
P97445_EVAEVS(1)PLSAANMSIAVK	TS_NT-TS_EGCG	-0.886485	0.155007	-5.71901	3	0.0106086	0.943441
P97445_GADYTEPDS(1)PREPPGGAHDPAPR	TS_NT-TS_EGCG	-0.295129	0.415799	-0.709787	6	0.504473	0.947989
P97445_LATGEPAS(1)PHDSLGHSGLPPSPAK	TS_NT-TS_EGCG	0.0823444	0.412868	0.199445	4	0.851643	0.992743
P97492_EPGS(0.444)S(0.555)HLGSPDTAR	TS_NT-TS_EGCG	0.124733	0.563543	0.221338	3	0.839039	0.992743
P97492_PLREPGSSHLGS(0.999)PDT(0.001)AR	TS_NT-TS_EGCG	0.119756	0.341175	0.351011	6	0.737576	0.975811
P97492_S(1)LGSGESESESRPGK	TS_NT-TS_EGCG	0.833878	0.409382	2.03692	6	0.0878184	0.943441
P97492_S(1)LPLGVEELGQLPLAEGPCGRPLRK	TS_NT-TS_EGCG	0.39249	0.656786	0.597592	5	0.576145	0.957009
P97496_RKPS(1)PS(1)PPPPTATESR	TS_NT-TS_EGCG	-0.497812	1.40196	-0.355084	5	0.737014	0.975811
P97772_SAFTT(0.064)S(0.935)DVVR	TS_NT-TS_EGCG	1.09237	0.262179	4.1665	4	0.014071	0.943441
P97798_LELKPIDKS(1)PDPNPVMTDTPIPR	TS_NT-TS_EGCG	0.258679	0.6635	0.389871	5	0.712686	0.97231
P97801_AMGSGGAGS(1)EQEDTVLFR	TS_NT-TS_EGCG	-0.622818	0.726679	-0.857075	3	0.454413	0.947989
P97820_RDS(1)PLQGGGQQNSQAGQR	TS_NT-TS_EGCG	-0.622143	1.08366	-0.574113	2	0.623854	0.965751
P97825_S(0.001)NS(0.998)S(0.001)EASSGDFLDLK	TS_NT-TS_EGCG	0.0833429	0.234654	0.355174	5	0.736951	0.975811
P97855_S(0.063)T(0.063)S(0.874)PAPADVAPAQEDLR	TS_NT-TS_EGCG	-0.0531794	0.173474	-0.306555	4	0.774477	0.983025
P97868_VEGTEIVKPS(1)PK	TS_NT-TS_EGCG	0.249543	0.289303	0.862565	5	0.427801	0.947989
P98084_S(0.017)AS(0.983)QDCIETTPGAQEGK	TS_NT-TS_EGCG	-0.63731	0.803375	-0.793291	4	0.472009	0.947989
P98203_GSLGS(1)LDR	TS_NT-TS_EGCG	-0.0578851	0.28519	-0.20297	6	0.845866	0.992743
P99027_KEES(1)EESDDDMGFGLFD	TS_NT-TS_EGCG	0.0642168	0.915425	0.0701497	4	0.947442	0.993723
P99027_LASVPAGGAVAVSAAPGSAAPAAGS(1)APAAAEEK	TS_NT-TS_EGCG	0.0333315	0.498118	0.0669149	4	0.949861	0.993723
Q00PI9_S(0.002)GDET(0.998)PGS(1)EAPGDK	TS_NT-TS_EGCG	1.90505	1.55776	1.22294	6	0.267205	0.943441
Q00PI9_S(1)GDETPGSEAPGDK	TS_NT-TS_EGCG	0.722925	0.656891	1.10053	6	0.313285	0.944723
Q00PI9_SGDET(1)PGSEAPGDK	TS_NT-TS_EGCG	1.87564	1.69465	1.1068	6	0.31077	0.944723
Q01063_LMHSS(0.031)S(0.957)LT(0.012)NSCIPR	TS_NT-TS_EGCG	-0.394625	0.832509	-0.474019	3	0.66785	0.968257
Q01063_SDSDYDLS(1)PK	TS_NT-TS_EGCG	0.0872047	0.25521	0.341698	6	0.744228	0.975811
Q01065_S(1)PPEMLESDCPSPLELK	TS_NT-TS_EGCG	-1.41741	1.44898	-0.978209	2	0.431129	0.947989
Q01338_RGPGAAGPGAS(0.001)GS(0.999)GHGEER	TS_NT-TS_EGCG	1.08312	0.509911	2.12414	4	0.100871	0.943441
Q01341_NAEPPS(0.995)PT(0.005)PAAHTR	TS_NT-TS_EGCG	0.101299	0.313524	0.323097	3	0.767832	0.981488
Q01815_SITADGES(1)PPTTK	TS_NT-TS_EGCG	-0.0292197	0.422163	-0.0692143	6	0.947068	0.993723
Q02053_AENYDIS(1)PADR	TS_NT-TS_EGCG	0.0671392	0.390263	0.172036	5	0.870156	0.992743
Q02053_ATLPS(1)PDK	TS_NT-TS_EGCG	-0.313727	0.358488	-0.87514	6	0.415152	0.947989
Q02053_IHVS(1)DQELQSANASVDDSRLEELK	TS_NT-TS_EGCG	-0.638891	0.43622	-1.46461	3	0.239254	0.943441
Q02248_RT(0.003)S(0.997)MGGTQQQFVEGVR	TS_NT-TS_EGCG	0.482028	0.34558	1.39484	4	0.235534	0.943441
Q02248_T(0.687)S(0.313)MGGTQQQFVEGVR	TS_NT-TS_EGCG	0.0943499	0.783044	0.120491	4	0.909904	0.993723
Q02357_RRT(0.171)LT(0.86)PLT(0.968)LRY(1)S(1)ILS(1)ES(1)R	TS_NT-TS_EGCG	-0.992081	0.924362	-1.07326	4	0.343588	0.944723
Q02357_RRT(0.48)LT(0.623)PLT(0.897)LRY(1)S(1)ILS(1)ES(1)R	TS_NT-TS_EGCG	-0.992081	0.924362	-1.07326	4	0.343588	0.944723
Q02819_AQRLS(1)QETEALGR	TS_NT-TS_EGCG	-0.666616	0.371438	-1.79469	6	0.122853	0.943441
Q03141_VRPNSDLSNSTGQS(1)PHHK	TS_NT-TS_EGCG	1.75545	0.332336	5.28215	3	0.0132331	0.943441
Q03147_AYT(1)HQVVTR	TS_NT-TS_EGCG	-0.312558	0.861392	-0.362852	3	0.740774	0.975811
Q03173_NSRPS(0.117)S(0.883)PVNTPSSQPPAAK	TS_NT-TS_EGCG	-0.0165495	0.548401	-0.0301778	5	0.977093	0.993723
Q03517_EHLGPGS(0.004)S(0.996)QEMER	TS_NT-TS_EGCG	0.266238	0.437041	0.609183	3	0.585438	0.957009
Q03517_EHLGPGS(0.979)S(0.021)QEMER	TS_NT-TS_EGCG	0.346577	0.431756	0.802715	3	0.480845	0.947989
Q03517_IET(0.017)QT(0.983)QEEVRDS(1)K	TS_NT-TS_EGCG	0.307137	0.496101	0.619103	6	0.558607	0.956243
Q03517_VPS(0.003)PVS(0.985)S(0.013)EDDLQEEEQLEQAIK	TS_NT-TS_EGCG	-0.260187	0.328027	-0.793187	4	0.472063	0.947989
Q03717_NHFESSPLPT(0.041)S(0.959)PK	TS_NT-TS_EGCG	-0.112432	0.156187	-0.719855	4	0.511432	0.949901
Q04447_HEKFS(1)EVLK	TS_NT-TS_EGCG	-1.17766	0.439562	-2.67918	2	0.115643	0.943441
Q04447_PVS(1)PLLLASGMAR	TS_NT-TS_EGCG	-0.507567	0.74981	-0.676928	4	0.535579	0.954291
Q04447_VLT(1)PELYAELR	TS_NT-TS_EGCG	-0.1179	0.655704	-0.179807	3	0.868763	0.992743
Q04690_RQEMES(0.002)GIT(0.036)T(0.961)PPK	TS_NT-TS_EGCG	-0.300902	0.285526	-1.05385	4	0.351399	0.944723
Q04690_RQEMESGIT(0.5)T(0.5)PPK	TS_NT-TS_EGCG	-0.300902	0.285526	-1.05385	4	0.351399	0.944723
Q04690_S(1)FDHLISDTK	TS_NT-TS_EGCG	0.146982	0.18592	0.790565	6	0.459296	0.947989
Q04690_SSSGLATYS(1)PPMGAVSER	TS_NT-TS_EGCG	-0.360493	0.24361	-1.4798	5	0.198999	0.943441
Q04735_KIS(0.999)T(0.001)EDINK	TS_NT-TS_EGCG	0.32909	0.861826	0.381852	3	0.728013	0.973794
Q04736_YTPENLTEPVS(0.96)PS(0.036)AS(0.003)HY(0.001)GVEHATVAPTSSTK	TS_NT-TS_EGCG	-0.571997	0.301198	-1.89908	4	0.130378	0.943441
Q05512_SRNS(1)PLLDR	TS_NT-TS_EGCG	0.418099	0.549286	0.761167	4	0.488959	0.947989
Q05512_VPVAS(1)PSAHNISSSSGAPDR	TS_NT-TS_EGCG	0.755447	0.941284	0.802571	3	0.480917	0.947989
Q05A62_LSLS(0.993)T(0.007)NCIEK	TS_NT-TS_EGCG	-0.717951	0.406922	-1.76434	4	0.152442	0.943441
Q05AA6_GQT(0.033)T(0.967)PDTEVADDVGSK	TS_NT-TS_EGCG	0.116497	0.337934	0.344733	3	0.753047	0.975811
Q05CL8_T(0.263)AS(0.737)EGS(1)EAETPEAPK	TS_NT-TS_EGCG	0.155269	0.784191	0.197999	3	0.855703	0.992743
Q05CL8_T(0.961)AS(0.335)EGS(0.704)EAETPEAPK	TS_NT-TS_EGCG	0.45821	0.911922	0.502467	2	0.665206	0.967981
Q05D44_SVPTVDS(1)GNEDDDSSFK	TS_NT-TS_EGCG	-0.101011	0.177587	-0.568801	6	0.590131	0.957009
Q05D44_TARPNSEAPLS(1)GS(1)EDADDSNK	TS_NT-TS_EGCG	-0.113195	0.440107	-0.257198	2	0.821069	0.992086
Q05D44_TSFDENDS(1)EELEDK	TS_NT-TS_EGCG	-0.185961	0.547911	-0.339401	4	0.751379	0.975811
Q07113_LVSFHDDS(1)DEDLLHI	TS_NT-TS_EGCG	-0.278163	0.716146	-0.388416	3	0.723633	0.973209
Q08274_RYHS(1)LGNISR	TS_NT-TS_EGCG	-0.320909	0.668916	-0.479745	6	0.648396	0.966387
Q08460_GGYS(0.006)T(0.993)PQTLANR	TS_NT-TS_EGCG	-0.221425	0.366166	-0.604713	5	0.57176	0.957009
Q08460_RLEDEQPPT(1)LS(1)PK	TS_NT-TS_EGCG	-1.02694	0.606088	-1.69437	6	0.141132	0.943441
Q09XV5_T(0.121)AS(0.846)PS(0.033)PLRPDAPVEK	TS_NT-TS_EGCG	0.456075	0.291062	1.56693	3	0.215118	0.943441
Q0KL02_DSDDSAAT(1)PQDETIEER	TS_NT-TS_EGCG	0.239205	0.290983	0.822058	5	0.448455	0.947989
Q0KL02_NFLNALT(0.13)S(0.87)PIEYQR	TS_NT-TS_EGCG	-0.58768	0.892946	-0.658136	3	0.557447	0.956243
Q0KL02_TRPGAVS(0.999)PLNS(0.001)PLSTTFPSPFGK	TS_NT-TS_EGCG	0.431404	0.580593	0.743041	2	0.534882	0.953724
Q0P678_LGVS(0.002)VS(0.972)PS(0.026)R	TS_NT-TS_EGCG	0.081025	0.349247	0.231999	5	0.825735	0.992086
Q0P678_SFSSSPS(0.003)PS(0.001)PT(0.005)PS(0.991)PHRPPVR	TS_NT-TS_EGCG	-0.114829	0.0984136	-1.1668	2	0.363593	0.944723
Q0P678_VQSQEETRSDEEDRAS(1)EPK	TS_NT-TS_EGCG	-1.21965	0.370158	-3.29496	3	0.0459067	0.943441
Q0PHV7_AFS(1)FPVSPER	TS_NT-TS_EGCG	0.2082	0.521173	0.399483	3	0.716278	0.972485
Q0PHV7_AFSFPVS(1)PER	TS_NT-TS_EGCG	0.196134	0.311917	0.628801	4	0.563601	0.957009
Q0PHV7_PRPPEAS(1)PPPGGAR	TS_NT-TS_EGCG	0.634603	0.372723	1.70261	4	0.163852	0.943441
Q0PHV7_S(1)LGDASPSAPESVGAR	TS_NT-TS_EGCG	0.640192	0.3247	1.97164	5	0.105702	0.943441
Q0VGY8_HPASLSS(0.002)S(0.015)GS(0.005)S(0.029)GS(0.938)PS(0.008)S(0.003)S(0.001)IK	TS_NT-TS_EGCG	-0.636197	0.133154	-4.77792	2	0.0411217	0.943441
Q11011_VLGATLS(1)PELIQK	TS_NT-TS_EGCG	-0.44647	0.444864	-1.00361	4	0.372354	0.944723
Q148V7_AGS(0.996)IS(0.004)TLDSLDFAR	TS_NT-TS_EGCG	0.795668	0.361052	2.20375	4	0.0922664	0.943441
Q148V7_LGAGVGLDPGSAGS(0.001)LS(0.999)PQDPMALGSSAR	TS_NT-TS_EGCG	0.0742573	0.471569	0.157468	2	0.889337	0.993478
Q148V7_S(0.138)S(0.862)PEIQEPIK	TS_NT-TS_EGCG	-0.75749	1.0112	-0.749103	5	0.487519	0.947989
Q148V7_S(0.604)S(0.396)PEIQEPIK	TS_NT-TS_EGCG	-0.667176	1.24654	-0.535223	4	0.620866	0.965751
Q14AX6_NNS(1)PAPPQPAPVK	TS_NT-TS_EGCG	0.204355	0.260528	0.784388	3	0.490048	0.947989
Q14CH0_HILEGGSGVIIEHPGEES(1)PGRK	TS_NT-TS_EGCG	-1.21454	0.427688	-2.83979	3	0.0656581	0.943441
Q14CH0_STVEDFEANT(0.004)S(0.995)PT(0.001)K	TS_NT-TS_EGCG	-0.0778216	0.313704	-0.248073	6	0.81235	0.992086
Q1HFZ0_EGVILTNENAAS(1)PEQPGDEDAK	TS_NT-TS_EGCG	0.172317	0.569766	0.302434	3	0.782078	0.983025
Q2M3X8_LPCLPVKLS(1)PPLPPKK	TS_NT-TS_EGCG	-0.520119	0.546134	-0.952366	4	0.394842	0.947989
Q2M3X8_S(0.651)KS(0.349)DTPYLAEAR	TS_NT-TS_EGCG	0.996777	0.697368	1.42934	3	0.248246	0.943441
Q2M3X8_S(0.999)DT(0.001)PYLAEAR	TS_NT-TS_EGCG	1.30217	0.360952	3.60761	4	0.0226047	0.943441
Q2PFD7_DHRPET(1)PGIK	TS_NT-TS_EGCG	1.27073	2.94054	0.432142	4	0.687915	0.970532
Q2PFD7_IGS(0.994)T(0.006)TNPFLDIPHDPNAAVYK	TS_NT-TS_EGCG	0.424964	1.94687	0.21828	6	0.834446	0.992743
Q2PFD7_S(0.009)HS(0.991)S(1)PSLNPDAS(1)PVTAK	TS_NT-TS_EGCG	0.406968	0.784444	0.518798	6	0.622473	0.965751
Q2PFD7_S(0.041)HS(0.959)S(1)PSLNPDAS(1)PVTAK	TS_NT-TS_EGCG	0.060515	0.346905	0.174443	6	0.867255	0.992743
Q2PFD7_S(0.045)HS(0.938)S(0.026)PS(0.991)LNPDASPVTAK	TS_NT-TS_EGCG	1.93337	1.32852	1.45528	5	0.205354	0.943441
Q2PFD7_S(0.965)HS(0.904)S(0.111)PS(0.02)LNPDASPVTAK	TS_NT-TS_EGCG	-0.291391	0.701016	-0.415669	4	0.698983	0.970532
Q2PFD7_SHS(1)SPSLNPDASPVTAK	TS_NT-TS_EGCG	0.116425	0.237395	0.490427	6	0.641249	0.966387
Q2TBE6_VAAAAGSGPS(1)PPCS(1)PGHDR	TS_NT-TS_EGCG	-0.263173	0.472764	-0.556668	5	0.601749	0.958763
Q2WF71_S(0.5)T(0.5)PHLDGAGGGAAGEDGDLGLGSAR	TS_NT-TS_EGCG	-0.219346	0.514069	-0.426686	4	0.691571	0.970532
Q3B7Z2_MLAES(1)DDS(1)GDEESVSQTDK	TS_NT-TS_EGCG	-0.0492291	0.189788	-0.259389	6	0.804005	0.990503
Q3B7Z2_SLS(1)ELESLK	TS_NT-TS_EGCG	-0.549853	0.208078	-2.64253	6	0.0384102	0.943441
Q3TC46_QMAVPS(1)FNQQILCPK	TS_NT-TS_EGCG	0.583066	0.420822	1.38554	3	0.259928	0.943441
Q3TDQ1_RENPPVEDS(1)S(1)DEDDK	TS_NT-TS_EGCG	-0.217494	0.886545	-0.245328	4	0.818275	0.992086
Q3TES0_AQAPELQQEEERPGAVGS(1)PR	TS_NT-TS_EGCG	-0.427953	0.169136	-2.53023	4	0.0646491	0.943441
Q3TES0_VQTPQS(1)PHQHPVAPGAIADK	TS_NT-TS_EGCG	-0.257384	0.327613	-0.785635	6	0.461969	0.947989
Q3THG9_GAQADHFTESPLS(1)PGSQVQVR	TS_NT-TS_EGCG	-0.399001	0.326866	-1.22069	5	0.276625	0.943441
Q3THK3_GT(0.454)S(0.539)RPGT(0.016)PS(0.282)AEAAS(0.053)T(0.134)S(0.161)S(0.283)T(0.078)LR	TS_NT-TS_EGCG	-0.0117697	0.269863	-0.0436136	3	0.967953	0.993723
Q3THK3_IHDLEDDLEMSSDAS(0.004)DAS(0.995)GEEGS(0.001)R	TS_NT-TS_EGCG	-0.403816	0.469081	-0.860866	4	0.437855	0.947989
Q3TIX9_EADEDS(1)EPEREVR	TS_NT-TS_EGCG	-0.238318	0.431838	-0.551869	5	0.604796	0.958763
Q3TLH4_AFGSGIDIKPGT(1)PPIGGR	TS_NT-TS_EGCG	-0.689395	0.876641	-0.786405	5	0.467247	0.947989
Q3TLH4_SES(0.049)S(0.951)DFEVVPK	TS_NT-TS_EGCG	-0.164179	0.202805	-0.809542	4	0.463609	0.947989
Q3TQF0_RGPAETAAADS(0.006)EADT(0.994)DPEEERIEAGPAR	TS_NT-TS_EGCG	0.142522	0.283437	0.502836	4	0.641504	0.966387
Q3TSG4_YQEDS(0.998)DPERS(0.001)DYEEHQLQK	TS_NT-TS_EGCG	-0.171923	0.302793	-0.567791	3	0.609892	0.959693
Q3TVA9_GLS(1)LTETELEELR	TS_NT-TS_EGCG	-0.469478	0.481507	-0.975019	5	0.37433	0.944723
Q3TWL2_RIINLGPVHPGPLS(1)PEPQPMGVR	TS_NT-TS_EGCG	-0.102333	0.838775	-0.122003	5	0.907648	0.993723
Q3TWW8_S(0.001)HS(0.999)PLPAPPSK	TS_NT-TS_EGCG	0.724652	0.569983	1.27136	5	0.259532	0.943441
Q3TXS7_T(0.056)VGT(0.944)PIASVPGSTNTGTVPGSEK	TS_NT-TS_EGCG	0.237837	0.493319	0.482116	4	0.654917	0.966387
Q3TXS7_T(0.849)VGT(0.151)PIASVPGSTNTGTVPGSEK	TS_NT-TS_EGCG	-0.49002	0.152649	-3.2101	4	0.0325857	0.943441
Q3TXS7_TASAVAGKT(1)PDAS(1)PEPK	TS_NT-TS_EGCG	-0.156141	0.83626	-0.186714	6	0.858038	0.992743
Q3TXX4_RQEGAETLELS(0.999)ADGRPVTTHTR	TS_NT-TS_EGCG	-1.06068	0.262389	-4.04237	4	0.0155735	0.943441
Q3TY60_DLESLS(1)PR	TS_NT-TS_EGCG	-0.539448	0.683828	-0.788864	5	0.465933	0.947989
Q3TY60_DTDAYS(1)DLS(1)DGEK	TS_NT-TS_EGCG	0.200654	0.429993	0.466646	5	0.660379	0.966387
Q3TY65_ALPRDS(1)LEGDDFEK	TS_NT-TS_EGCG	0.364045	0.300944	1.20968	4	0.293005	0.944723
Q3U0M1_FNFESVPES(1)PGEK	TS_NT-TS_EGCG	-0.405922	0.286203	-1.4183	5	0.215309	0.943441
Q3U0V1_VQIS(1)PDSGGLPER	TS_NT-TS_EGCG	-0.0136543	0.313997	-0.0434856	6	0.966725	0.993723
Q3U214_DPLEEIQPLNDLDESQPPAPGS(0.983)PES(0.017)R	TS_NT-TS_EGCG	-0.502332	0.289494	-1.73521	3	0.181111	0.943441
Q3U2K0_DVDELLEFINS(0.5)T(0.5)EPK	TS_NT-TS_EGCG	0.24562	0.661603	0.37125	4	0.729278	0.974151
Q3UCQ1_EGS(1)PAPLEPEPGASQPK	TS_NT-TS_EGCG	0.133658	0.570972	0.234089	4	0.826409	0.992086
Q3UDE2_MEIQSGPQPGS(1)PGR	TS_NT-TS_EGCG	-0.32066	0.269568	-1.18953	6	0.279164	0.943441
Q3UE31_S(0.202)HS(0.729)ANDS(0.068)EEFFREDDSGADLHNATNLR	TS_NT-TS_EGCG	-0.0478256	0.416052	-0.114951	2	0.918985	0.993723
Q3UE31_VSTGDT(0.041)S(0.925)PCGT(0.032)EDS(0.001)SPASPMHER	TS_NT-TS_EGCG	-0.294903	0.160868	-1.83319	6	0.116472	0.943441
Q3UGS4_S(0.994)PT(0.006)NSSEIFTPAHEENVR	TS_NT-TS_EGCG	0.0989785	0.284409	0.348014	6	0.739714	0.975811
Q3UGY8_GPDS(1)PLLQRPQHLIDQGQMR	TS_NT-TS_EGCG	0.523175	0.477793	1.09498	4	0.335033	0.944723
Q3UGY8_VAAPSS(0.004)S(0.992)PS(0.004)AEAEYWR	TS_NT-TS_EGCG	-0.626384	1.07331	-0.583598	4	0.590814	0.957009
Q3UH68_S(1)PEPEATLTFPFLDK	TS_NT-TS_EGCG	0.449984	0.449536	1.001	4	0.373473	0.944723
Q3UH68_TINHQMES(1)PGER	TS_NT-TS_EGCG	-0.0770268	0.326988	-0.235565	6	0.821605	0.992086
Q3UH68_TSVPESIASAGT(0.015)GS(0.937)PS(0.047)K	TS_NT-TS_EGCG	-0.0098354	0.340304	-0.0289018	5	0.978061	0.993723
Q3UH99_ETISAIDT(0.004)S(0.996)PK	TS_NT-TS_EGCG	0.0939018	0.237646	0.395132	6	0.70641	0.970532
Q3UH99_ILS(1)DEQLLSTER	TS_NT-TS_EGCG	0.411114	0.959091	0.428649	5	0.686018	0.970532
Q3UH99_LHSQDPLLS(1)PER	TS_NT-TS_EGCG	1.07959	0.293283	3.68105	6	0.0103178	0.943441
Q3UHB8_S(0.008)FS(0.992)LGDLSHSPQTAQHVER	TS_NT-TS_EGCG	-0.0209557	0.541469	-0.0387015	5	0.970626	0.993723
Q3UHB8_S(0.012)FS(0.988)LGDLS(0.052)HS(0.947)PQT(0.001)AQHVER	TS_NT-TS_EGCG	-0.446485	1.03344	-0.432038	3	0.694884	0.970532
Q3UHB8_SFSLGDLS(0.94)HS(0.059)PQTAQHVER	TS_NT-TS_EGCG	0.117612	0.670252	0.175475	2	0.876865	0.992743
Q3UHB8_SHS(1)LDSLSR	TS_NT-TS_EGCG	-0.0393949	0.346822	-0.113588	6	0.913269	0.993723
Q3UHC7_LPS(1)PTPENK	TS_NT-TS_EGCG	-0.0437697	0.144288	-0.30335	4	0.776746	0.983025
Q3UHD1_NENVATLSVS(0.001)S(0.999)LER	TS_NT-TS_EGCG	-0.463228	0.46925	-0.987166	6	0.361682	0.944723
Q3UHD6_SES(1)GYGFNVR	TS_NT-TS_EGCG	-0.399291	0.404535	-0.987036	6	0.361741	0.944723
Q3UHD9_AEAAAVAGLST(0.003)PGS(0.997)LHR	TS_NT-TS_EGCG	0.123728	1.06649	0.116015	3	0.914971	0.993723
Q3UHD9_ALS(1)TDCTPSGDLSPLSR	TS_NT-TS_EGCG	0.00818	0.433092	0.0188874	6	0.985543	0.994466
Q3UHD9_LRTDS(1)QSEAVAIQAIR	TS_NT-TS_EGCG	0.307083	0.185494	1.65549	5	0.158729	0.943441
Q3UHD9_LSTPS(0.003)KT(0.997)EGSAVQAEAK	TS_NT-TS_EGCG	0.54091	0.250383	2.16033	6	0.0740428	0.943441
Q3UHE1_GS(1)FGLHAQPEFLRK	TS_NT-TS_EGCG	-0.0818896	0.33618	-0.243588	5	0.817228	0.992086
Q3UHE1_GS(1)PPLLDAPASPPQAPR	TS_NT-TS_EGCG	0.0625864	0.362355	0.172721	3	0.873866	0.992743
Q3UHF7_EKEAPT(1)KEPEK	TS_NT-TS_EGCG	2.50975	3.79733	0.660925	3	0.555883	0.956243
Q3UHF7_S(0.999)FDY(0.001)GNLSHAPVAGTSPSTLSPSR	TS_NT-TS_EGCG	-0.235347	0.28089	-0.837859	2	0.490285	0.947989
Q3UHJ0_ILS(1)DVTHSAVFGVPASK	TS_NT-TS_EGCG	0.936844	0.521173	1.79757	5	0.132171	0.943441
Q3UHJ0_NS(0.889)S(0.11)GS(0.001)SESSLPNLAR	TS_NT-TS_EGCG	-0.168065	0.316321	-0.531311	3	0.632027	0.966387
Q3UHJ0_S(0.117)T(0.883)QLLQAAAAEASLNK	TS_NT-TS_EGCG	0.624238	0.279535	2.23313	3	0.111671	0.943441
Q3UHJ0_S(0.5)T(0.5)QLLQAAAAEASLNK	TS_NT-TS_EGCG	0.602095	0.373069	1.6139	2	0.247898	0.943441
Q3UHJ0_SATTT(0.029)PS(0.861)GS(0.11)PR	TS_NT-TS_EGCG	-1.03546	1.40707	-0.735898	2	0.538397	0.954635
Q3UHJ0_VGS(0.001)LT(0.005)PPS(0.121)S(0.873)PK	TS_NT-TS_EGCG	0.171834	0.189526	0.90665	2	0.460291	0.947989
Q3UHJ0_VGS(0.006)LT(0.994)PPS(0.869)S(0.131)PK	TS_NT-TS_EGCG	0.842218	2.73388	0.308067	4	0.773407	0.983009
Q3UHJ0_VGSLT(1)PPS(0.595)S(0.405)PK	TS_NT-TS_EGCG	-0.0675113	0.266553	-0.253275	6	0.80851	0.992086
Q3UHJ0_VQT(0.001)T(0.999)PPPTIQGQK	TS_NT-TS_EGCG	-0.314719	0.375906	-0.837229	6	0.434538	0.947989
Q3UHK1_GSNYHLS(1)DNDASDVE	TS_NT-TS_EGCG	0.0297659	0.225512	0.131993	3	0.903345	0.993478
Q3UHK1_GSNYHLSDNDAS(1)DVE	TS_NT-TS_EGCG	-0.3417	0.492968	-0.693147	5	0.519089	0.950974
Q3UHK6_ELGLGEMT(1)PPHGTLYR	TS_NT-TS_EGCG	0.318941	0.345003	0.924461	3	0.423431	0.947989
Q3UHL1_AT(0.998)PAT(0.002)EESTVPATQSSALPAAK	TS_NT-TS_EGCG	-0.00456028	1.07374	-0.00424711	4	0.996815	0.997714
Q3UHL1_S(0.001)AT(0.001)PAT(0.005)DGRAT(0.189)PAT(0.801)EES(0.003)TVPATQSSALPAAK	TS_NT-TS_EGCG	1.62711	1.97464	0.824001	2	0.496565	0.947989
Q3UHL1_SDDIAS(1)ADR	TS_NT-TS_EGCG	1.21263	0.945605	1.28238	3	0.289819	0.943441
Q3UHQ6_S(0.913)DLS(0.087)EEDLPYYVDLPDR	TS_NT-TS_EGCG	-0.131868	0.363954	-0.362319	2	0.751817	0.975811
Q3UJU9_S(0.001)HS(0.999)LPNSLDYAQASER	TS_NT-TS_EGCG	-1.15517	0.567054	-2.03713	4	0.111306	0.943441
Q3UJU9_S(0.95)HS(0.049)LPNS(0.001)LDYAQASER	TS_NT-TS_EGCG	-0.706201	1.337	-0.528199	3	0.63394	0.966387
Q3UL36_AS(0.017)S(0.983)PPDRIDIFGR	TS_NT-TS_EGCG	-0.804751	0.360488	-2.23239	6	0.0670449	0.943441
Q3UM45_GAGQQQS(1)QEMMEVDR	TS_NT-TS_EGCG	-0.202857	0.159096	-1.27506	6	0.249433	0.943441
Q3UM45_HGGGGIVANLS(1)EQS(1)LKDGVDR	TS_NT-TS_EGCG	0.26179	0.31701	0.825812	5	0.44651	0.947989
Q3UM45_RVES(1)EES(1)GDEEGKK	TS_NT-TS_EGCG	0.456472	0.873668	0.522477	5	0.623653	0.965751
Q3UMB5_VAS(1)PANVGTLHTLSR	TS_NT-TS_EGCG	-0.126637	0.292878	-0.432389	6	0.680567	0.970532
Q3UMR0_RPRPSEVPAQS(0.991)PT(0.009)R	TS_NT-TS_EGCG	-0.368478	0.885163	-0.416282	4	0.69857	0.970532
Q3UMT1_RGPAEGEEAGPAERS(0.99)PECS(0.005)T(0.005)VDGGSQVR	TS_NT-TS_EGCG	-0.199336	0.547439	-0.364124	4	0.734197	0.975784
Q3UMU9_GGS(1)S(1)GEELEDEEPVKK	TS_NT-TS_EGCG	-0.263435	0.242572	-1.08601	6	0.319169	0.944723
Q3UMU9_RPKPERPPSTSSSDSDS(0.014)DS(0.986)GEVDR	TS_NT-TS_EGCG	0.228902	0.589735	0.388144	4	0.717682	0.972485
Q3UNH4_AETVS(1)PGEVDAMTLGK	TS_NT-TS_EGCG	0.714375	0.293032	2.43787	5	0.0588076	0.943441
Q3UNH4_APS(1)PAPRPPSR	TS_NT-TS_EGCG	1.84791	0.872005	2.11916	6	0.0783748	0.943441
Q3UNH4_ERPGS(0.176)T(0.824)GEGDLVSLR	TS_NT-TS_EGCG	-0.264775	0.261168	-1.01381	6	0.349796	0.944723
Q3UNH4_ERPGS(0.998)T(0.002)GEGDLVSLR	TS_NT-TS_EGCG	-0.0327621	0.336983	-0.0972217	6	0.925717	0.993723
Q3UNH4_NSELVS(1)PVKPER	TS_NT-TS_EGCG	0.16749	0.386834	0.432977	5	0.683072	0.970532
Q3UNH4_S(0.004)VAT(0.001)GPMT(0.994)PQAAAPPAVPPVFPEVR	TS_NT-TS_EGCG	-0.789737	1.46124	-0.540458	4	0.617569	0.96467
Q3UNH4_S(0.044)PS(0.956)AEAAAPPPGPR	TS_NT-TS_EGCG	0.271985	0.276984	0.981953	6	0.364045	0.944723
Q3UNH4_S(0.999)PS(0.001)AEAAAPPPGPR	TS_NT-TS_EGCG	0.365761	0.163457	2.23766	6	0.0665607	0.943441
Q3UNH4_SIGSLPEREPSAS(0.002)T(0.016)S(0.981)QK	TS_NT-TS_EGCG	0.121578	0.313776	0.387468	3	0.724264	0.973209
Q3UNH4_TALVS(1)PGK	TS_NT-TS_EGCG	0.0295286	0.759216	0.0388935	3	0.971419	0.993723
Q3UNH4_VITQIPGAT(0.009)S(0.991)PGK	TS_NT-TS_EGCG	0.125707	0.304243	0.413181	4	0.700663	0.970532
Q3UPL0_DSDQVAQS(1)DGEESPAAEEQLLGER	TS_NT-TS_EGCG	-0.232979	0.527572	-0.441605	5	0.677219	0.970532
Q3UQ44_YGS(1)IVDDER	TS_NT-TS_EGCG	0.580382	0.839045	0.691717	4	0.527169	0.950974
Q3URD3_SDVIHAPLPS(1)PVDK	TS_NT-TS_EGCG	-0.141235	0.272811	-0.517702	4	0.63198	0.966387
Q3USB7_KLPSESDLLEGEVT(1)DEDEEAEMSR	TS_NT-TS_EGCG	0.0350663	0.429168	0.0817076	5	0.938049	0.993723
Q3USB7_TVS(1)FSSMPSEK	TS_NT-TS_EGCG	0.735539	0.782443	0.940055	2	0.446423	0.947989
Q3UTJ2_RGS(1)LPDNSILHR	TS_NT-TS_EGCG	0.370167	0.415514	0.890866	6	0.407302	0.947989
Q3UTJ2_S(1)EPAVGPLR	TS_NT-TS_EGCG	-0.222425	0.464407	-0.478943	5	0.652191	0.966387
Q3UTJ2_SFISS(0.001)S(0.151)PS(0.636)S(0.206)PS(0.006)R	TS_NT-TS_EGCG	-0.414896	0.396776	-1.04567	3	0.372546	0.944723
Q3UTQ8_LLDRS(0.996)PS(0.004)R	TS_NT-TS_EGCG	4.47761	1.23384	3.629	3	0.0360187	0.943441
Q3UVC0_YSDLHIS(0.008)QT(0.992)LPK	TS_NT-TS_EGCG	0.261999	0.129759	2.01912	4	0.113611	0.943441
Q3UVC0_YSDLHIS(0.745)QT(0.255)LPK	TS_NT-TS_EGCG	-0.496713	0.652878	-0.760805	4	0.489153	0.947989
Q3UVL4_AAAAAVGPGLGSGPGDS(1)PEGPEADAPERR	TS_NT-TS_EGCG	-1.46978	1.29702	-1.1332	5	0.308527	0.944723
Q3UVX5_S(1)PS(1)PISTLSHLAGSAGR	TS_NT-TS_EGCG	-2.19494	1.54342	-1.42213	6	0.204828	0.943441
Q3UYC0_AAS(1)LRGGVGAPGSPSTPPTR	TS_NT-TS_EGCG	0.403299	0.222672	1.81118	4	0.144349	0.943441
Q3UZY0_KTSQARVHY(0.71)S(0.286)RT(0.008)LCS(0.996)K	TS_NT-TS_EGCG	-0.190377	0.705546	-0.26983	3	0.804787	0.990729
Q3V038_S(0.003)S(0.011)GNPS(0.986)PPALGEGPRPVPPPCVPSGGGAPER	TS_NT-TS_EGCG	-0.131897	0.445544	-0.296035	3	0.786513	0.984479
Q3V0I2_ALELEPLELEGS(0.003)LAGS(0.997)PPGLAPPPPPHR	TS_NT-TS_EGCG	-0.991099	0.689953	-1.43647	2	0.287393	0.943441
Q3V3Q7_ANS(1)LDNERCPDTR	TS_NT-TS_EGCG	-0.874124	0.45435	-1.9239	4	0.126701	0.943441
Q3V3Q7_EPSGQPEDS(1)PEAETSTLDVFTEK	TS_NT-TS_EGCG	-0.1134	0.783208	-0.14479	2	0.898151	0.993478
Q3V3Q7_SHREPPS(1)PADVPEK	TS_NT-TS_EGCG	0.812082	0.509981	1.59238	5	0.172178	0.943441
Q3V3Q7_TES(1)LVIPSTR	TS_NT-TS_EGCG	0.352009	0.234054	1.50396	3	0.229635	0.943441
Q3V3V9_KAGS(1)DGDIMDSSTETPPISIK	TS_NT-TS_EGCG	-0.467197	0.305213	-1.53073	6	0.176714	0.943441
Q3V3V9_PLPPY(0.021)PT(0.026)EPS(0.478)S(0.478)PERS(0.995)PPS(0.002)PATDQR	TS_NT-TS_EGCG	-1.096	0.519456	-2.10989	5	0.088634	0.943441
Q3V3V9_PLPPYPT(0.001)EPS(0.184)S(0.816)PERS(0.862)PPS(0.102)PAT(0.036)DQR	TS_NT-TS_EGCG	-0.465003	0.85457	-0.544137	3	0.624183	0.965751
Q4ACU6_AHS(1)PQGEGEIPLHR	TS_NT-TS_EGCG	0.0222821	0.420361	0.0530071	6	0.959447	0.993723
Q4ACU6_LGAEEERPGT(1)PELAPAPMQAAAVAEPMPSPR	TS_NT-TS_EGCG	-0.227443	1.18621	-0.19174	3	0.86019	0.992743
Q4ACU6_S(1)LGEEPVGGLGSLLDPAK	TS_NT-TS_EGCG	1.38808	0.331151	4.19168	2	0.052475	0.943441
Q4ACU6_SPTPVHS(0.999)PDADRPGPLFVDVQTR	TS_NT-TS_EGCG	1.43158	0.958422	1.49368	2	0.27384	0.943441
Q4JIM5_VPVLIS(1)PTLK	TS_NT-TS_EGCG	0.216563	0.86548	0.250223	5	0.812371	0.992086
Q4KMM3_RDS(0.999)ET(0.001)EVEELR	TS_NT-TS_EGCG	0.126578	0.258949	0.488815	6	0.642325	0.966387
Q4KMM3_S(0.005)T(0.006)EES(0.131)LS(0.828)EDAFT(0.028)ES(0.001)ELS(1)PIREELLSSEPR	TS_NT-TS_EGCG	0.408944	2.35848	0.173393	3	0.873382	0.992743
Q4KMM3_TTT(1)PDVAHPK	TS_NT-TS_EGCG	4.19141	2.55576	1.63999	4	0.176351	0.943441
Q4KMM3_VVSS(0.998)T(0.001)SEEEEAFTEK	TS_NT-TS_EGCG	0.315927	0.324076	0.974855	6	0.367281	0.944723
Q4KMM3_VVSST(0.001)S(0.999)EEEEAFTEK	TS_NT-TS_EGCG	0.434568	0.231091	1.88051	4	0.133203	0.943441
Q4QQM4_KHS(1)QTDLVSR	TS_NT-TS_EGCG	2.06667	0.533836	3.87136	4	0.0179727	0.943441
Q4U2R1_DEDHCS(0.093)S(0.906)PGGT(0.001)PISK	TS_NT-TS_EGCG	-0.340035	0.473517	-0.718104	3	0.524565	0.950974
Q4VA53_AES(1)PETSAVESTQSTPQK	TS_NT-TS_EGCG	-0.570067	0.324436	-1.7571	6	0.129413	0.943441
Q4VGL6_VIS(0.999)PPPFAPSPT(0.001)LPPAFHPEEFLDEDLK	TS_NT-TS_EGCG	-0.806929	0.971771	-0.830369	2	0.493669	0.947989
Q505D1_T(0.001)VS(0.999)FEALPIMR	TS_NT-TS_EGCG	0.872008	0.628063	1.38841	3	0.259145	0.943441
Q52KI8_AAS(1)PS(1)PQSVR	TS_NT-TS_EGCG	2.55378	1.28879	1.98153	5	0.104374	0.943441
Q52KI8_APKPEPVPEPKEPS(1)PEK	TS_NT-TS_EGCG	0.0584161	0.27122	0.215383	6	0.836604	0.992743
Q52KI8_APQTS(0.002)S(0.998)PPPVR	TS_NT-TS_EGCG	0.185222	0.484455	0.38233	2	0.739021	0.975811
Q52KI8_HRPSSPAT(1)PPPK	TS_NT-TS_EGCG	2.13307	1.71562	1.24333	5	0.268866	0.943441
Q52KI8_KPPAPPSPVQSQSPST(0.001)NWS(0.998)PAVPAK	TS_NT-TS_EGCG	-0.76786	0.511565	-1.501	3	0.230343	0.943441
Q52KI8_RRS(1)PS(1)PAPPPPPPPPPPR	TS_NT-TS_EGCG	1.23734	0.785042	1.57615	5	0.175814	0.943441
Q52KI8_RRT(1)AS(1)PPPPPK	TS_NT-TS_EGCG	-0.113037	1.23741	-0.0913493	4	0.931607	0.993723
Q52KI8_RYS(1)PPIQR	TS_NT-TS_EGCG	0.0740618	0.179379	0.412879	6	0.694044	0.970532
Q52KI8_RYS(1)PS(1)PPPK	TS_NT-TS_EGCG	-0.130255	0.695935	-0.187166	6	0.857699	0.992743
Q52KI8_S(1)PELPEPSVR	TS_NT-TS_EGCG	-0.112069	0.243941	-0.459409	6	0.662115	0.966387
Q52KI8_SPTPS(0.003)LS(0.997)PAR	TS_NT-TS_EGCG	0.465315	0.303655	1.53238	4	0.200195	0.943441
Q52KI8_VELSES(1)EEDK	TS_NT-TS_EGCG	0.0469906	0.350959	0.133892	6	0.897866	0.993478
Q52KP5_S(1)PDTVVVLK	TS_NT-TS_EGCG	1.49406	0.95172	1.56985	3	0.21447	0.943441
Q569Z6_ASVSDLS(1)PR	TS_NT-TS_EGCG	0.103431	0.332767	0.310821	5	0.768477	0.981488
Q569Z6_FSGEEGEIEDDES(0.935)GT(0.065)ENREEK	TS_NT-TS_EGCG	-0.655895	0.26373	-2.487	3	0.0887193	0.943441
Q569Z6_HGLTHEELKS(1)PR	TS_NT-TS_EGCG	-2.07488	1.34742	-1.53989	4	0.198429	0.943441
Q569Z6_IDIS(0.999)PST(0.001)FRK	TS_NT-TS_EGCG	-0.16451	0.341648	-0.48152	6	0.647205	0.966387
Q569Z6_KS(1)PVGKS(0.997)PPAT(0.002)GSAYGSSQK	TS_NT-TS_EGCG	-0.204964	1.03734	-0.197586	5	0.851151	0.992743
Q569Z6_KSPVGKS(1)PPATGSAYGSSQK	TS_NT-TS_EGCG	-0.544043	1.31418	-0.41398	5	0.696048	0.970532
Q569Z6_MDS(1)FDEDLARPSGLLAQER	TS_NT-TS_EGCG	-0.592743	0.501205	-1.18264	5	0.290121	0.943441
Q569Z6_S(1)REEEWDPEYTPK	TS_NT-TS_EGCG	0.138898	0.219427	0.633006	4	0.561113	0.956243
Q56A07_EQKLS(0.207)T(0.793)DDLK	TS_NT-TS_EGCG	-0.180758	0.420043	-0.430332	5	0.684871	0.970532
Q56A07_LS(0.945)T(0.055)DDLK	TS_NT-TS_EGCG	-0.180758	0.420043	-0.430332	5	0.684871	0.970532
Q56A07_LSTDDLKT(1)EEEGK	TS_NT-TS_EGCG	0.676642	0.512658	1.31987	3	0.278557	0.943441
Q56A08_AGRES(1)PPPSAPSMAPISFGFTR	TS_NT-TS_EGCG	-0.836631	0.713556	-1.17248	2	0.361755	0.944723
Q5DQR4_S(0.001)LS(0.001)GS(0.991)T(0.008)NTVSSEGVTK	TS_NT-TS_EGCG	0.36036	0.303776	1.18627	2	0.357339	0.944723
Q5DQR4_SLSGSTNTVS(0.002)S(0.998)EGVTK	TS_NT-TS_EGCG	-1.64162	0.961241	-1.70781	5	0.148375	0.943441
Q5DQR4_SSS(1)ISSIDK	TS_NT-TS_EGCG	0.397915	0.500703	0.794713	5	0.462817	0.947989
Q5DTL9_DSGLEDGRES(1)PSFDTPSQR	TS_NT-TS_EGCG	-0.309757	0.442209	-0.700475	6	0.509867	0.949551
Q5DTL9_NDVS(0.999)RENS(0.987)T(0.014)VDFSK	TS_NT-TS_EGCG	0.445384	0.633635	0.702903	6	0.508457	0.948204
Q5DTN8_S(1)PAINFHHTPFVDGK	TS_NT-TS_EGCG	-0.932942	0.889162	-1.04924	4	0.353279	0.944723
Q5DTY9_LLAPEDVKQS(1)PDEFCHSDFEDASQGSDTR	TS_NT-TS_EGCG	-0.793982	0.489848	-1.62088	5	0.165971	0.943441
Q5DTY9_T(0.001)LT(0.02)S(0.78)GS(0.2)RES(1)NISSK	TS_NT-TS_EGCG	-0.00670219	0.16798	-0.0398986	3	0.970681	0.993723
Q5DTY9_T(0.004)LT(0.025)S(0.963)GS(0.095)RES(0.913)NISSK	TS_NT-TS_EGCG	0.209496	1.31526	0.159282	5	0.879681	0.992743
Q5DTY9_TLT(0.007)S(0.006)GS(0.986)RESNISSK	TS_NT-TS_EGCG	-0.985669	1.34978	-0.730245	5	0.498004	0.947989
Q5DU25_AQNPAYFEGKPAS(1)LDEGAMAGAR	TS_NT-TS_EGCG	-0.942216	0.645603	-1.45944	6	0.194733	0.943441
Q5DU25_MQFS(1)FEEYEK	TS_NT-TS_EGCG	-0.240629	0.63474	-0.379099	6	0.717668	0.972485
Q5DU25_S(0.198)S(0.802)LEDTYGAGDGLK	TS_NT-TS_EGCG	-0.146831	0.230177	-0.637908	6	0.547092	0.954635
Q5DU25_S(0.284)S(0.33)S(0.384)PGAGGGHS(0.002)T(0.002)S(0.002)T(0.002)S(0.003)T(0.024)S(0.966)PAT(0.002)TLQR	TS_NT-TS_EGCG	1.23757	0.220262	5.61863	4	0.00493246	0.943441
Q5EBJ4_EDS(0.002)PLGS(0.005)PGS(0.994)QPGT(1)PDEQPVFGK	TS_NT-TS_EGCG	0.546714	0.241841	2.26063	4	0.0866198	0.943441
Q5EBJ4_EDSPLGS(1)PGSQPGTPDEQPVFGK	TS_NT-TS_EGCG	0.038955	0.64407	0.0604826	3	0.955575	0.993723
Q5EBJ4_EES(0.021)LAREDS(0.978)PLGS(0.001)PGSQPGTPDEQPVFGK	TS_NT-TS_EGCG	0.45123	0.827856	0.545058	4	0.614681	0.963383
Q5F2E7_GADNDGS(1)GSESGYTTPK	TS_NT-TS_EGCG	0.0896989	0.211318	0.424474	6	0.686019	0.970532
Q5F2E8_AGS(1)LKDPEIAELFFK	TS_NT-TS_EGCG	0.0545291	0.705207	0.0773235	5	0.941365	0.993723
Q5F2E8_ASDPQS(1)PPQVSR	TS_NT-TS_EGCG	-0.121155	0.294566	-0.4113	6	0.69514	0.970532
Q5FWK3_S(0.05)DDS(0.03)KS(0.011)S(0.91)S(1)PEPVTHLK	TS_NT-TS_EGCG	0.0569405	0.288032	0.197688	5	0.851075	0.992743
Q5HZI1_S(0.997)LLVGS(0.997)APKT(0.103)S(0.903)T(0.903)T(0.082)PGRS(0.011)S(0.01)S(0.01)KPDS(0.984)R	TS_NT-TS_EGCG	-0.315195	0.379605	-0.830324	2	0.49369	0.947989
Q5HZI1_S(0.998)LLVGS(0.998)APKT(0.149)S(0.862)T(0.862)T(0.137)PGRS(0.066)S(0.188)S(0.188)KPDS(0.552)R	TS_NT-TS_EGCG	-0.351054	0.519823	-0.675333	2	0.569079	0.957009
Q5PR69_AWS(1)DCPQIIK	TS_NT-TS_EGCG	1.09524	0.356442	3.07272	2	0.0915954	0.943441
Q5PR69_PAS(0.001)QT(0.964)PPS(0.026)S(0.009)PLSK	TS_NT-TS_EGCG	0.466051	0.546119	0.853387	2	0.483343	0.947989
Q5PR73_GTFRES(0.999)YIPTVEDTYR	TS_NT-TS_EGCG	-0.743556	1.2155	-0.611728	5	0.567461	0.957009
Q5RJI5_MQVPT(0.002)AEEMSSLT(0.003)PES(0.942)S(0.052)PELAK	TS_NT-TS_EGCG	-1.0268	0.349578	-2.93727	2	0.0989951	0.943441
Q5RJI5_MQVPTAEEMSSLTPES(0.02)S(0.98)PELAK	TS_NT-TS_EGCG	-1.33629	0.512223	-2.6088	3	0.0797674	0.943441
Q5RJI5_S(1)MEVLSITDAGSGGSPVPTR	TS_NT-TS_EGCG	0.928313	0.596247	1.55693	2	0.259782	0.943441
Q5RJI5_S(1)PVFSFSPEPGAGDEAR	TS_NT-TS_EGCG	0.0276111	1.87562	0.014721	2	0.989591	0.995361
Q5RJI5_SSGGTPLHS(0.999)PLHTPR	TS_NT-TS_EGCG	-0.286301	0.315327	-0.907947	5	0.40554	0.947989
Q5RJI5_STPLPGPPGS(1)PR	TS_NT-TS_EGCG	0.37141	0.416217	0.892346	5	0.413088	0.947989
Q5SNZ0_AGS(1)PGSEVVTLQQFLEESNK	TS_NT-TS_EGCG	-1.1073	0.920168	-1.20337	4	0.295182	0.944723
Q5SP85_HALGGS(1)LEHLPR	TS_NT-TS_EGCG	0.631875	0.838151	0.753893	6	0.479444	0.947989
Q5SP85_HPHPGS(0.286)S(0.714)PEVLPK	TS_NT-TS_EGCG	0.405236	0.332754	1.21782	6	0.269005	0.943441
Q5SP85_HPHPGS(0.648)S(0.352)PEVLPK	TS_NT-TS_EGCG	0.405236	0.332754	1.21782	6	0.269005	0.943441
Q5SP85_HVLSGS(1)PEHFQK	TS_NT-TS_EGCG	-0.245589	0.227392	-1.08002	4	0.340903	0.944723
Q5SRX1_AAETVPDLPS(1)PPTEAPAPASNTSTR	TS_NT-TS_EGCG	-0.156049	0.286386	-0.544891	6	0.605474	0.958763
Q5SRX1_GIEFPMADLDALS(1)PIHT(1)PQR	TS_NT-TS_EGCG	1.37382	1.03285	1.33012	5	0.24092	0.943441
Q5SSH7_GDQEEELDRPVS(0.254)S(0.746)PGEAEQK	TS_NT-TS_EGCG	0.545451	0.0533459	10.2248	2	0.00943005	0.943441
Q5SSH7_S(1)MEETRPVPTVK	TS_NT-TS_EGCG	0.313837	0.577432	0.543504	3	0.624569	0.965751
Q5SSL4_GPPEGSETMPYIDES(0.999)PT(0.001)MSPQLSAR	TS_NT-TS_EGCG	-0.944504	0.561811	-1.68118	4	0.168023	0.943441
Q5SSM3_HSATDKRDS(1)EEESESTAL	TS_NT-TS_EGCG	1.02185	0.388977	2.62702	2	0.119482	0.943441
Q5SU73_VT(0.001)GS(0.999)PAEEDEEETK	TS_NT-TS_EGCG	1.12814	0.485036	2.32588	3	0.102532	0.943441
Q5SV85_S(1)LDLPSIGGSSVGK	TS_NT-TS_EGCG	-0.548125	0.804526	-0.681301	3	0.54456	0.954635
Q5SVL6_KQELANS(0.004)S(0.002)DVT(0.001)LPDRPLS(0.991)PPLT(0.002)APPTMK	TS_NT-TS_EGCG	0.163069	0.207409	0.78622	3	0.489121	0.947989
Q5SWP3_VS(0.006)LS(0.994)PHSTLNPK	TS_NT-TS_EGCG	-0.157509	0.22682	-0.694426	5	0.518352	0.950974
Q5SWU9_FIIGSVSEDNS(1)EDEISNLVK	TS_NT-TS_EGCG	0.0140071	0.803455	0.0174335	5	0.986765	0.994466
Q5SWU9_SSMS(1)GLHLVK	TS_NT-TS_EGCG	-0.0268184	0.626751	-0.0427896	3	0.968558	0.993723
Q5SXY1_GS(0.995)PT(0.005)GSSPNNASELSLASLTEK	TS_NT-TS_EGCG	-0.853769	0.773816	-1.10332	4	0.331799	0.944723
Q5U3K5_FPVREDLS(0.998)DVT(0.002)DEDTGPAQPPPPSK	TS_NT-TS_EGCG	0.307242	0.470377	0.653182	4	0.549281	0.954635
Q5U3K5_NIS(0.009)LS(0.991)S(1)EEEAEGLAGHPR	TS_NT-TS_EGCG	-1.46962	0.650563	-2.259	4	0.0867768	0.943441
Q5XG69_GHTEENLS(1)PVSK	TS_NT-TS_EGCG	-0.258299	0.284814	-0.906902	6	0.399415	0.947989
Q5XJE5_GNS(1)DDEHPVASDNDEEK	TS_NT-TS_EGCG	-0.247408	1.45235	-0.17035	4	0.873004	0.992743
Q5XJE5_GSDS(1)EDEVLR	TS_NT-TS_EGCG	0.2505	0.384409	0.651648	5	0.543389	0.954635
Q5XJE5_IYSSDSDEGS(1)EEDK	TS_NT-TS_EGCG	-0.183803	0.249963	-0.735322	4	0.50293	0.947989
Q5XJV6_AQRPPEGMS(1)PELPPR	TS_NT-TS_EGCG	-0.463894	0.562469	-0.824746	6	0.441064	0.947989
Q5Y5T3_VGLDS(1)PAK	TS_NT-TS_EGCG	0.494387	0.470692	1.05034	2	0.403756	0.947989
Q5Y5T5_T(0.002)PRPGS(0.997)AESALSVQR	TS_NT-TS_EGCG	-0.439865	0.232082	-1.8953	4	0.130946	0.943441
Q60575_SGLS(1)LEELR	TS_NT-TS_EGCG	0.13908	0.250206	0.55586	6	0.598407	0.957497
Q60592_KS(0.025)LIVT(0.95)S(0.025)S(0.047)T(0.503)S(0.502)PT(0.948)LPR	TS_NT-TS_EGCG	-0.581887	0.680838	-0.854664	3	0.455558	0.947989
Q60592_KS(0.059)LIVT(0.936)S(0.005)S(0.007)T(0.271)S(0.725)PT(0.997)LPR	TS_NT-TS_EGCG	-0.328955	0.643956	-0.510834	6	0.627713	0.965751
Q60592_KS(0.375)LIVT(0.624)S(0.001)S(0.039)T(0.947)S(0.871)PT(0.143)LPR	TS_NT-TS_EGCG	-0.105431	0.649375	-0.162357	5	0.877382	0.992743
Q60598_KQT(1)PPAS(1)PS(1)PQPIEDRPPSSPIYEDAAPFK	TS_NT-TS_EGCG	-1.34974	0.622918	-2.1668	6	0.0733847	0.943441
Q60598_PPS(0.005)S(0.995)PIYEDAAPFK	TS_NT-TS_EGCG	-0.635202	1.23545	-0.514146	6	0.625531	0.965751
Q60610_ANS(1)LGDLYAQK	TS_NT-TS_EGCG	0.514236	0.929414	0.553291	4	0.609532	0.959674
Q60610_FTIDSDAISAS(0.002)S(0.998)PEK	TS_NT-TS_EGCG	-1.07444	0.184863	-5.81211	3	0.0101396	0.943441
Q60610_T(0.001)ES(0.999)LPSAQQYVPFGGK	TS_NT-TS_EGCG	-0.86585	0.950233	-0.911198	3	0.429374	0.947989
Q60668_IDASKNEEDEGHS(0.029)NS(0.942)S(0.029)PR	TS_NT-TS_EGCG	1.85016	1.29673	1.42678	5	0.212986	0.943441
Q60673_AEDS(0.982)S(0.018)EGHEEEVLGGR	TS_NT-TS_EGCG	0.206614	0.329847	0.626395	6	0.554124	0.956243
Q60700_DLT(1)PTQCVLR	TS_NT-TS_EGCG	-0.21222	0.429197	-0.494459	3	0.654925	0.966387
Q60771_FYYSS(0.003)GS(0.026)S(0.089)S(0.878)PT(0.004)HAK	TS_NT-TS_EGCG	-0.099027	0.608807	-0.162657	2	0.885737	0.993478
Q60771_FYYSS(0.012)GS(0.956)S(0.019)S(0.013)PTHAK	TS_NT-TS_EGCG	2.7856	2.28902	1.21694	5	0.277928	0.943441
Q60817_VQGEAVSNIQENTQTPTVQEES(0.999)EEEEVDETGVEVK	TS_NT-TS_EGCG	-0.434773	0.456711	-0.951966	4	0.395022	0.947989
Q60829_ATLSEPGEEPQHPS(1)PP	TS_NT-TS_EGCG	-0.0872903	0.258906	-0.337151	6	0.747484	0.975811
Q60829_AVQHLQTISNLSENQAS(1)EEEDELGELR	TS_NT-TS_EGCG	-0.082984	0.422023	-0.196634	5	0.851857	0.992743
Q60829_VS(0.005)EHS(0.996)S(0.999)PEEEASPHQR	TS_NT-TS_EGCG	0.102201	2.06128	0.0495811	4	0.962833	0.993723
Q60875_EAQELGS(1)PEDR	TS_NT-TS_EGCG	-0.619909	0.433183	-1.43105	6	0.20237	0.943441
Q60875_LES(1)FESLR	TS_NT-TS_EGCG	0.0493681	0.304703	0.16202	6	0.876608	0.992743
Q60875_LQDS(0.004)S(0.996)DPDTGSEEEVSSR	TS_NT-TS_EGCG	-1.42909	0.584008	-2.44704	6	0.0499916	0.943441
Q60875_LS(1)PPHSPR	TS_NT-TS_EGCG	-0.847513	0.817723	-1.03643	6	0.339955	0.944723
Q60902_GIDPPQVLS(1)PDMVPPSER	TS_NT-TS_EGCG	-0.908652	0.573433	-1.58458	6	0.164153	0.943441
Q60902_STPSHGSVSSLNS(0.014)T(0.02)GS(0.025)LS(0.94)PK	TS_NT-TS_EGCG	-0.188025	0.575553	-0.326685	2	0.774926	0.983025
Q60902_TVFAGAVPVLPAS(1)PPPK	TS_NT-TS_EGCG	-0.37393	0.397403	-0.940935	6	0.38306	0.946689
Q60932_LTFDSSFS(0.999)PNT(0.001)GK	TS_NT-TS_EGCG	-0.726124	0.444319	-1.63424	6	0.153327	0.943441
Q60949_LNPSAS(0.882)S(0.117)PNFFK	TS_NT-TS_EGCG	-0.258839	0.228281	-1.13386	2	0.374466	0.944723
Q61026_LLQDS(0.144)S(0.555)S(0.301)PVDLAK	TS_NT-TS_EGCG	1.13694	0.434829	2.61469	2	0.120416	0.943441
Q61029_GPPDFSSDEEREPT(0.999)PVLGS(0.001)GASVGR	TS_NT-TS_EGCG	-0.343826	0.333553	-1.0308	4	0.360881	0.944723
Q61036_S(0.009)DS(0.991)LDNEEKPPAPPLR	TS_NT-TS_EGCG	0.00706182	0.618346	0.0114205	5	0.99133	0.995659
Q61036_T(0.008)AS(0.008)EPPLAPPVS(0.984)EEEDEEEEEEEDDNEPPPVIAPRPEHTK	TS_NT-TS_EGCG	-1.10305	1.13618	-0.970843	5	0.376215	0.945432
Q61037_AS(0.001)GPLS(0.999)PPTGPPSPVPMGPAVR	TS_NT-TS_EGCG	-0.49357	0.793765	-0.621809	4	0.567754	0.957009
Q61070_FPS(1)PHPS(1)PAK	TS_NT-TS_EGCG	0.0965502	0.837757	0.115248	4	0.913802	0.993723
Q61074_LEEALS(0.978)T(0.022)EGAEDTGNSDK	TS_NT-TS_EGCG	-1.13969	0.321786	-3.54177	4	0.0239752	0.943441
Q61097_AAEPHFGT(1)LPK	TS_NT-TS_EGCG	0.0391292	0.348633	0.112236	6	0.914297	0.993723
Q61097_FELPHGS(1)PQLVR	TS_NT-TS_EGCG	1.29907	0.313068	4.14949	2	0.0534629	0.943441
Q61097_RTES(1)VPSDINNPVDR	TS_NT-TS_EGCG	0.389327	0.206833	1.88233	6	0.108804	0.943441
Q61097_TDVLGVHEAEAEEPEAGKS(1)EAEDDEEDEVDDLPSSR	TS_NT-TS_EGCG	1.40452	0.424699	3.30709	2	0.0805422	0.943441
Q61136_EVIEAS(1)DKEGLS(1)PAK	TS_NT-TS_EGCG	0.722508	0.489336	1.47651	3	0.236299	0.943441
Q61136_LCDFGSASHVADNDITPY(0.993)LVS(0.007)R	TS_NT-TS_EGCG	0.0185625	0.334063	0.0555657	4	0.958353	0.993723
Q61137_S(0.124)AS(0.876)AEAANEIHYIPSVLIGGHGR	TS_NT-TS_EGCG	-1.05216	0.863571	-1.21838	5	0.277426	0.943441
Q61165_ADLPVITIDPASPQS(0.966)PES(0.034)VDLVNEELK	TS_NT-TS_EGCG	-1.18869	0.987024	-1.20431	3	0.314818	0.944723
Q61165_EPSSPGTDDVFTPGS(0.001)S(0.008)DS(0.987)PS(0.004)S(0.001)QR	TS_NT-TS_EGCG	0.274297	0.291628	0.940569	3	0.416314	0.947989
Q61165_IGS(1)DPLAYEPK	TS_NT-TS_EGCG	0.0681151	0.376875	0.180737	6	0.862525	0.992743
Q61165_LDS(1)PTLSR	TS_NT-TS_EGCG	0.142239	0.295732	0.480972	6	0.647573	0.966387
Q61206_ELFS(1)PLHALNFGIGGDTTR	TS_NT-TS_EGCG	-1.00086	1.46633	-0.682561	3	0.543866	0.954635
Q61206_PLHELIMQLLEET(1)PEEK	TS_NT-TS_EGCG	0.4731	2.06392	0.229224	3	0.833433	0.992743
Q61234_NSAGGTSVGWDS(1)PPASPLQR	TS_NT-TS_EGCG	0.192923	0.184148	1.04765	3	0.371764	0.944723
Q61235_GLGPPS(1)PPAPPR	TS_NT-TS_EGCG	-0.0962376	0.157139	-0.612436	4	0.573354	0.957009
Q61235_GPAGEAS(0.96)AS(0.04)PPVR	TS_NT-TS_EGCG	-0.153362	0.327736	-0.467945	6	0.656339	0.966387
Q61290_HLLS(1)PDVSR	TS_NT-TS_EGCG	0.244281	0.561863	0.434769	6	0.678932	0.970532
Q61290_HMQMS(0.011)S(0.989)QEALNK	TS_NT-TS_EGCG	-0.479533	0.393636	-1.21821	5	0.277485	0.943441
Q61301_HIS(1)PVQALSEFK	TS_NT-TS_EGCG	-0.277199	0.269775	-1.02752	5	0.351292	0.944723
Q61301_T(0.991)PEELEDDS(0.009)DFEQEDYDVR	TS_NT-TS_EGCG	-0.291548	0.523737	-0.556669	3	0.616583	0.96467
Q61301_TPEELEDDS(1)DFEQEDYDVR	TS_NT-TS_EGCG	-1.54907	1.17728	-1.3158	6	0.236278	0.943441
Q61301_TSATS(1)PIILK	TS_NT-TS_EGCG	-0.036781	0.226417	-0.162448	5	0.877314	0.992743
Q61315_SPSEGPGAT(0.001)T(0.033)S(0.965)PR	TS_NT-TS_EGCG	-1.59798	0.796976	-2.00506	4	0.115448	0.943441
Q61315_TPAS(0.022)KS(0.929)PS(0.049)EGPGATTSPR	TS_NT-TS_EGCG	-0.854477	0.369067	-2.31524	4	0.0815618	0.943441
Q61316_AFS(1)DPFVEAEK	TS_NT-TS_EGCG	-0.591474	0.462217	-1.27965	4	0.269851	0.943441
Q61316_MQVDQEEPHTEEQQQQPQT(1)PAENK	TS_NT-TS_EGCG	0.74822	0.428262	1.74711	6	0.131214	0.943441
Q61337_RMS(1)DEFEGSFK	TS_NT-TS_EGCG	-0.450511	0.168927	-2.6669	5	0.0445135	0.943441
Q61361_ELET(0.99)PS(0.01)EEK	TS_NT-TS_EGCG	0.0541267	0.268448	0.201629	4	0.850046	0.992743
Q61361_EVGGET(0.003)GS(0.997)PELSGVPR	TS_NT-TS_EGCG	0.249872	0.0829974	3.0106	3	0.0571843	0.943441
Q61410_ALS(1)LEMIQLK	TS_NT-TS_EGCG	-0.86197	0.625332	-1.37842	2	0.302014	0.944723
Q61410_KT(0.22)S(0.767)GLVS(0.013)LHSR	TS_NT-TS_EGCG	0.141604	0.171377	0.826272	2	0.495531	0.947989
Q61548_KPGNNEGS(1)GAPS(1)PLS(1)K	TS_NT-TS_EGCG	-0.0208186	0.462881	-0.0449761	6	0.965586	0.993723
Q61548_PDAAPSIDLFGTDAFS(0.003)S(0.997)PPR	TS_NT-TS_EGCG	-1.4326	1.44558	-0.991024	6	0.359941	0.944723
Q61548_S(0.44)S(0.558)PAT(0.002)TVT(0.004)S(0.009)PNS(0.923)T(0.063)PAK	TS_NT-TS_EGCG	0.00667783	0.525101	0.0127172	2	0.991008	0.995659
Q61548_S(0.829)S(0.171)PATTVT(0.006)S(0.979)PNS(0.772)T(0.242)PAK	TS_NT-TS_EGCG	-0.102674	0.609867	-0.168355	3	0.877014	0.992743
Q61548_SSPATTVT(0.029)S(0.809)PNS(0.181)T(0.981)PAK	TS_NT-TS_EGCG	0.0551107	0.508703	0.108336	3	0.920569	0.993723
Q61548_T(0.005)IDT(0.007)S(0.988)PPVDIFATASAAAPVSSAK	TS_NT-TS_EGCG	1.62958	1.7598	0.926002	4	0.406856	0.947989
Q61627_RINS(1)LMDEDIAHK	TS_NT-TS_EGCG	0.197491	0.482289	0.409487	3	0.709665	0.970532
Q61644_GRLDS(1)GQLGLYPANYVEAI	TS_NT-TS_EGCG	-0.11862	1.63531	-0.0725363	2	0.948776	0.993723
Q61644_GSVS(0.027)S(0.97)Y(0.002)DR	TS_NT-TS_EGCG	1.26651	2.63892	0.479935	5	0.651533	0.966387
Q61644_KAEGATLSNAT(0.001)GAVES(0.001)T(0.001)S(0.003)QAGDRGS(0.954)VS(0.814)S(0.181)Y(0.045)DR	TS_NT-TS_EGCG	-0.739301	1.43858	-0.513908	3	0.642774	0.966387
Q61644_KAEGATLSNATGAVESTSQAGDRGS(0.997)VS(0.339)S(0.652)Y(0.011)DR	TS_NT-TS_EGCG	-0.784423	1.19936	-0.654037	6	0.537334	0.954635
Q61687_KEELS(0.489)DS(0.511)VDKLPGK	TS_NT-TS_EGCG	0.27897	0.406272	0.68666	2	0.563222	0.957009
Q61687_LTLS(0.999)DGESGEEKPTKPK	TS_NT-TS_EGCG	0.00372806	0.14378	0.0259289	4	0.980556	0.994466
Q61687_LTLSDGES(0.986)GEEKPT(0.014)KPK	TS_NT-TS_EGCG	-0.246905	0.733307	-0.3367	4	0.753267	0.975811
Q61687_YVES(1)DDEKPTDENVNEK	TS_NT-TS_EGCG	-0.54082	0.420667	-1.28563	6	0.245961	0.943441
Q61699_PKIES(1)PKLER	TS_NT-TS_EGCG	-0.243874	0.333489	-0.731281	6	0.492167	0.947989
Q61699_VPT(1)EEEDGSSLEADMECPNQRPTESSDVDK	TS_NT-TS_EGCG	-1.54896	0.670039	-2.31175	6	0.0601248	0.943441
Q61701_NCPS(1)PMQTGAATDDSK	TS_NT-TS_EGCG	-0.434944	0.314655	-1.38229	6	0.216138	0.943441
Q61768_PIRPGQHPAAS(0.157)PT(0.84)HPGT(0.003)VR	TS_NT-TS_EGCG	0.372714	0.234397	1.59009	3	0.210037	0.943441
Q61768_PIRPGQHPAAS(1)PTHPGTVR	TS_NT-TS_EGCG	0.0564445	0.225075	0.250782	5	0.811963	0.992086
Q61771_DYEGPAIS(1)PK	TS_NT-TS_EGCG	0.197431	0.432496	0.456491	2	0.692818	0.970532
Q61879_GGPISFS(0.062)S(0.253)S(0.685)R	TS_NT-TS_EGCG	0.981232	0.557201	1.761	4	0.153038	0.943441
Q61990_PSS(0.001)S(0.999)PVIFAGGQDR	TS_NT-TS_EGCG	0.147702	0.211456	0.698502	4	0.523342	0.950974
Q62048_QPS(1)EEEIIK	TS_NT-TS_EGCG	-0.133283	0.246158	-0.541452	6	0.607699	0.958763
Q62073_RRS(1)IQDLTVTGTEPGQVSSR	TS_NT-TS_EGCG	0.100022	0.217936	0.45895	4	0.670102	0.968832
Q62093_VDNLT(0.048)Y(0.012)RT(0.858)S(0.082)PDTLR	TS_NT-TS_EGCG	-0.715313	0.670314	-1.06713	2	0.397665	0.947989
Q62108_EQLMNSSLGSGTAS(1)LR	TS_NT-TS_EGCG	-0.319819	0.341496	-0.936524	3	0.418091	0.947989
Q62108_GNS(1)GLGFSIAGGTDNPHIGDDPSIFITK	TS_NT-TS_EGCG	-0.417165	0.61134	-0.682378	3	0.543966	0.954635
Q62108_NTYDVVY(1)LK	TS_NT-TS_EGCG	-1.03191	0.277881	-3.71349	5	0.0138048	0.943441
Q62132_NQEIHLS(1)PIAR	TS_NT-TS_EGCG	-0.18636	0.232942	-0.800025	3	0.482186	0.947989
Q62172_IAQEIASLS(1)K	TS_NT-TS_EGCG	0.358216	0.187061	1.91497	5	0.11366	0.943441
Q62172_T(0.003)GEPS(0.997)PPHDVLHEPPDT(0.163)VS(0.837)DDDK	TS_NT-TS_EGCG	0.308901	0.45264	0.682444	6	0.520421	0.950974
Q62172_T(0.008)GEPS(0.992)PPHDVLHEPPDT(0.075)VS(0.925)DDDK	TS_NT-TS_EGCG	0.509609	0.237629	2.14456	5	0.084827	0.943441
Q62172_T(0.008)GEPS(0.992)PPHDVLHEPPDT(0.8)VS(0.2)DDDK	TS_NT-TS_EGCG	1.00278	0.451133	2.22279	4	0.0903312	0.943441
Q62172_TPS(0.918)S(0.082)EEIS(0.999)PT(0.001)K	TS_NT-TS_EGCG	-0.67176	0.869292	-0.772766	4	0.482786	0.947989
Q62172_TPS(0.998)S(0.002)EEIS(0.688)PT(0.312)K	TS_NT-TS_EGCG	0.035577	0.209924	0.169476	5	0.872066	0.992743
Q62179_LGS(1)EIR	TS_NT-TS_EGCG	0.212931	0.896353	0.237553	2	0.834346	0.992743
Q62188_GGT(0.006)PAGS(0.951)T(0.088)RGS(0.74)PT(0.215)RPNPPVR	TS_NT-TS_EGCG	0.39305	0.246937	1.5917	6	0.162558	0.943441
Q62188_GGT(0.882)PAGS(0.302)T(0.732)RGS(0.365)PT(0.719)RPNPPVR	TS_NT-TS_EGCG	-1.14257	1.7944	-0.63674	4	0.55891	0.956243
Q62188_GGT(0.928)PAGS(0.352)T(0.28)RGS(0.642)PT(0.798)RPNPPVR	TS_NT-TS_EGCG	-0.449958	1.30514	-0.344757	4	0.747641	0.975811
Q62188_GGT(1)PAGS(0.88)T(0.469)RGS(0.636)PT(0.015)RPNPPVR	TS_NT-TS_EGCG	0.260832	0.251286	1.03799	6	0.339284	0.944723
Q62188_GMYDGPVFDLTT(0.001)T(0.999)PK	TS_NT-TS_EGCG	0.113629	0.531316	0.213863	6	0.837737	0.992743
Q62188_GS(0.998)PT(0.002)RPNPPVR	TS_NT-TS_EGCG	0.28133	0.246756	1.14011	6	0.297697	0.944723
Q62188_NLHQSGFS(0.989)LS(0.007)GT(0.004)QVDEGVR	TS_NT-TS_EGCG	1.15367	0.631968	1.82553	2	0.209465	0.943441
Q62245_HLPS(0.935)PPLT(0.065)QEMDLHSIAGPPVPPR	TS_NT-TS_EGCG	0.434102	0.419371	1.03513	3	0.376732	0.945432
Q62245_IPESETESTASAPNS(1)PR	TS_NT-TS_EGCG	0.407969	0.329695	1.23741	4	0.283608	0.943441
Q62245_TSISDPPES(1)PPLLPPREPVR	TS_NT-TS_EGCG	-0.181038	0.230476	-0.785496	4	0.47608	0.947989
Q62261_AQTLPTSVVTITSES(0.001)S(0.999)PGK	TS_NT-TS_EGCG	-0.497179	0.495922	-1.00253	6	0.354789	0.944723
Q62261_ES(0.005)S(0.995)PVPS(0.806)PT(0.194)LDR	TS_NT-TS_EGCG	0.327701	0.688863	0.475713	4	0.659094	0.966387
Q62261_ES(0.073)S(0.927)PVPS(0.999)PT(0.001)LDRK	TS_NT-TS_EGCG	0.270143	0.714416	0.378132	4	0.724544	0.973209
Q62261_ES(0.904)S(0.096)PVPSPTLDR	TS_NT-TS_EGCG	-0.254772	1.64388	-0.154983	3	0.886675	0.993478
Q62261_HDTSAS(0.001)T(0.002)QS(0.997)T(0.999)PAS(0.001)SR	TS_NT-TS_EGCG	-0.156019	1.19638	-0.130409	4	0.902538	0.993478
Q62261_RRPPS(1)PDPNTK	TS_NT-TS_EGCG	-0.317448	0.764768	-0.41509	5	0.695286	0.970532
Q62261_RRPPSPDPNT(1)K	TS_NT-TS_EGCG	-0.0756585	0.907348	-0.0833842	5	0.936781	0.993723
Q62261_SALPAQS(0.894)AAT(0.106)LPAR	TS_NT-TS_EGCG	0.524707	0.288223	1.82049	2	0.210286	0.943441
Q62261_TLET(1)PAAQMEGFLNR	TS_NT-TS_EGCG	0.0670239	0.50036	0.133951	5	0.898666	0.993478
Q62277_LHQVY(1)FDAPSCVK	TS_NT-TS_EGCG	-1.46803	0.83227	-1.76388	6	0.128205	0.943441
Q62318_RPAASSAAAASAAAS(0.051)S(0.949)PAGGGGEAQELLEHCGVCR	TS_NT-TS_EGCG	-0.638428	0.446555	-1.42967	4	0.22603	0.943441
Q62318_S(1)GEGEVSGLLRK	TS_NT-TS_EGCG	-0.712501	0.340434	-2.09292	4	0.104486	0.943441
Q62376_YDERPGPS(1)PLPHR	TS_NT-TS_EGCG	-0.00500805	0.282826	-0.0177071	6	0.986447	0.994466
Q62393_ASAAFS(0.043)S(0.081)VGS(0.87)VIT(0.005)K	TS_NT-TS_EGCG	1.42057	0.847972	1.67526	2	0.235869	0.943441
Q62407_AAS(0.996)S(0.004)EAAPHHQPPPESR	TS_NT-TS_EGCG	2.82759	2.58225	1.09501	5	0.323433	0.944723
Q62407_MPS(1)IPEEPEHGDLER	TS_NT-TS_EGCG	-0.0917795	0.280391	-0.327327	4	0.759835	0.978145
Q62415_EPEQEGPS(0.001)VPGEGSTVES(0.001)LPRPLS(0.852)PT(0.145)K	TS_NT-TS_EGCG	-0.384857	0.502461	-0.765944	5	0.47829	0.947989
Q62415_EPEQEGPSVPGEGS(0.001)T(0.002)VES(0.021)LPRPLS(0.434)PT(0.543)K	TS_NT-TS_EGCG	-0.0873745	0.428574	-0.203873	4	0.848405	0.992743
Q62417_DIS(1)PEEIDLK	TS_NT-TS_EGCG	-0.343513	0.263078	-1.30575	6	0.239465	0.943441
Q62417_GTPS(0.001)S(0.001)S(0.017)PVS(0.981)PQES(1)PKHESK	TS_NT-TS_EGCG	0.0765388	0.998718	0.076637	5	0.941884	0.993723
Q62417_GTPSSS(0.002)PVS(0.999)PQES(0.997)PKHES(0.002)K	TS_NT-TS_EGCG	-0.207761	0.453918	-0.457706	3	0.678279	0.970532
Q62417_RAGEQDPVPTPAELT(0.07)S(0.93)PGR	TS_NT-TS_EGCG	-0.364312	0.214465	-1.6987	5	0.150129	0.943441
Q62417_S(1)AESLLESTK	TS_NT-TS_EGCG	0.759046	0.403232	1.88241	3	0.156323	0.943441
Q62432_SSILPFT(1)PPVVK	TS_NT-TS_EGCG	-0.899051	0.851253	-1.05615	6	0.331558	0.944723
Q62433_S(1)RELHDVDLAEVKPLVEK	TS_NT-TS_EGCG	-2.01926	1.46224	-1.38093	6	0.216533	0.943441
Q62433_TAS(1)GSSVTSLEGTR	TS_NT-TS_EGCG	-0.210622	0.306078	-0.688134	6	0.517075	0.950974
Q62433_TASGSS(0.001)VT(0.059)S(0.941)LEGTR	TS_NT-TS_EGCG	-0.0741668	0.467298	-0.158714	5	0.880106	0.992743
Q62441_SSSVS(0.998)PS(0.002)ASFR	TS_NT-TS_EGCG	-0.349918	0.265247	-1.31922	6	0.235203	0.943441
Q62446_FLQDHGS(0.003)DS(0.997)FLAEHK	TS_NT-TS_EGCG	-0.606213	0.345176	-1.75624	4	0.153891	0.943441
Q62446_FLQDHGS(0.986)DS(0.014)FLAEHK	TS_NT-TS_EGCG	0.284573	1.11153	0.25602	3	0.814487	0.992086
Q62523_S(1)PGGPGPLTLK	TS_NT-TS_EGCG	0.628677	0.367597	1.71024	6	0.138074	0.943441
Q63844_IADPEHDHTGFLT(1)EYVATR	TS_NT-TS_EGCG	-0.0479505	0.262297	-0.18281	5	0.862128	0.992743
Q63850_ELEDLLS(1)PLEESVK	TS_NT-TS_EGCG	-0.480951	0.709906	-0.677485	3	0.546667	0.954635
Q63943_VIPAKS(1)PPPPTHNTQLGAPSR	TS_NT-TS_EGCG	-0.435771	0.525486	-0.829272	5	0.444723	0.947989
Q64012_LPAPQEDT(0.006)AS(0.995)EAGT(1)PQGEVQTR	TS_NT-TS_EGCG	0.433621	0.298617	1.4521	4	0.220117	0.943441
Q64012_LPAPQEDTASEAGT(1)PQGEVQTR	TS_NT-TS_EGCG	0.14211	0.670267	0.21202	6	0.839111	0.992743
Q640R3_DKDS(0.039)S(0.961)EPDENPATEPR	TS_NT-TS_EGCG	-0.318659	0.569732	-0.559314	2	0.632224	0.966387
Q640R3_DKDS(0.991)S(0.009)EPDENPATEPR	TS_NT-TS_EGCG	0.0190012	0.408002	0.0465713	5	0.964658	0.993723
Q640R3_S(1)PGLPIR	TS_NT-TS_EGCG	0.145215	0.930164	0.156118	6	0.88106	0.992743
Q640R3_T(0.006)HT(0.591)S(0.403)PPRAPS(0.985)S(0.015)PGR	TS_NT-TS_EGCG	1.1708	0.463082	2.52829	5	0.0526398	0.943441
Q640R3_THT(0.009)S(0.991)PPRAPS(0.562)S(0.438)PGR	TS_NT-TS_EGCG	1.92234	0.75099	2.55974	5	0.0506624	0.943441
Q64133_VLGSQEALS(1)PVHYEEK	TS_NT-TS_EGCG	-0.0754365	0.259087	-0.291163	3	0.789897	0.986179
Q641K5_TAIPLPS(0.032)S(0.874)PEADMS(0.093)GK	TS_NT-TS_EGCG	-1.06664	0.302533	-3.52571	2	0.0718806	0.943441
Q64213_TGDLGIPPNPEDRS(0.011)PS(0.983)PEPIY(0.464)NS(0.542)EGK	TS_NT-TS_EGCG	0.129259	0.518369	0.249356	2	0.826357	0.992086
Q64213_TGDLGIPPNPEDRS(0.418)PS(0.641)PEPIY(0.855)NS(0.086)EGK	TS_NT-TS_EGCG	0.337648	0.352817	0.957005	3	0.409165	0.947989
Q64213_TGDLGIPPNPEDRS(0.999)PS(0.354)PEPIY(0.294)NS(0.353)EGK	TS_NT-TS_EGCG	0.255788	0.428395	0.597083	5	0.576459	0.957009
Q64322_GPT(0.007)S(0.988)PS(0.005)TPR	TS_NT-TS_EGCG	3.89614	0.793546	4.90979	3	0.0161789	0.943441
Q64332_MNQLLS(0.922)RT(0.175)PALS(0.834)PQRPLT(0.016)T(0.042)QQPQS(0.007)GT(0.004)LK	TS_NT-TS_EGCG	-0.192662	1.05858	-0.182001	4	0.864433	0.992743
Q64332_T(1)PALS(1)PQRPLTTQQPQSGTLK	TS_NT-TS_EGCG	-0.302685	0.927005	-0.326519	6	0.755121	0.976046
Q64337_LTPT(0.001)T(0.969)PES(0.014)S(0.014)STGTEDK	TS_NT-TS_EGCG	0.34968	0.145833	2.39781	3	0.0960635	0.943441
Q65CL1_TPEELEDVS(1)DLEDDHEVR	TS_NT-TS_EGCG	-0.467802	0.798405	-0.585921	6	0.579286	0.957009
Q66L42_GS(0.003)DGAS(0.997)PPASPSIIPR	TS_NT-TS_EGCG	-0.254226	0.368421	-0.690042	4	0.528116	0.950974
Q66L44_GAGDEVSELPAPARS(1)PPR	TS_NT-TS_EGCG	0.0841406	0.25946	0.324292	6	0.756725	0.976419
Q66L44_HAS(1)LDGASPYFK	TS_NT-TS_EGCG	-0.268349	0.559941	-0.479246	6	0.648731	0.966387
Q66L44_SGDSSGSGSGGGGAAPAFPPPPES(1)PPALRPK	TS_NT-TS_EGCG	-0.105113	0.357424	-0.294083	5	0.780511	0.983025
Q66T02_S(0.055)LS(0.945)ELCLISVAPGVR	TS_NT-TS_EGCG	-0.298829	1.50431	-0.198649	2	0.860899	0.992743
Q66T02_S(0.933)KS(0.066)EAS(0.001)LLQLLSGTPAAR	TS_NT-TS_EGCG	0.297317	1.06764	0.278481	4	0.794447	0.986622
Q66T02_S(0.948)LS(0.052)ELCLISVAPGVR	TS_NT-TS_EGCG	-0.173647	0.976222	-0.177877	4	0.867465	0.992743
Q68ED2_TELCENVDPNS(1)PAAK	TS_NT-TS_EGCG	-1.0449	0.615728	-1.69701	4	0.164932	0.943441
Q68EF0_TLVLS(0.001)S(0.148)S(0.853)PT(0.935)S(0.035)PT(0.027)QEPLAAAK	TS_NT-TS_EGCG	-0.757325	0.436166	-1.73632	3	0.180907	0.943441
Q68EF0_TLVLSSSPT(0.059)S(0.897)PT(0.043)QEPLAAAK	TS_NT-TS_EGCG	-0.222317	0.681872	-0.326039	4	0.76074	0.978854
Q68EF6_ADS(0.999)FS(0.001)EGDDLSQGHLAEPCFLR	TS_NT-TS_EGCG	-0.2086	0.382131	-0.545887	5	0.608606	0.958763
Q68EF6_AGGDLS(0.002)LS(0.996)PS(0.002)R	TS_NT-TS_EGCG	0.176627	0.745265	0.236998	3	0.82792	0.992086
Q68EF6_AS(1)PLYATYK	TS_NT-TS_EGCG	0.283987	0.746061	0.380649	4	0.722816	0.973209
Q68EF6_GDIYCS(1)DPALYCPDER	TS_NT-TS_EGCG	-0.907382	0.574065	-1.58063	4	0.189118	0.943441
Q68EF6_RPS(0.039)VDT(0.961)PVTDVGFLR	TS_NT-TS_EGCG	-0.994189	1.07555	-0.924351	6	0.390963	0.947989
Q68EF6_RPS(1)VDTPVTDVGFLR	TS_NT-TS_EGCG	0.321096	0.625404	0.513422	3	0.643076	0.966387
Q68EF6_YYGGGGGGGAAGGGS(1)PGDK	TS_NT-TS_EGCG	0.146212	1.42034	0.102942	2	0.927401	0.993723
Q68FD9_ILDPAAS(0.997)VPS(0.003)VFIEPR	TS_NT-TS_EGCG	0.23059	0.255275	0.903303	3	0.432948	0.947989
Q68FD9_LIT(0.001)T(0.031)DS(0.956)DGT(0.007)Y(0.005)K	TS_NT-TS_EGCG	0.834791	0.385325	2.16646	4	0.0961905	0.943441
Q68FE2_LEASYS(0.009)DS(0.991)PPGEEDLLVHVAEGSK	TS_NT-TS_EGCG	0.0220046	0.7307	0.0301145	4	0.977418	0.993723
Q68FE6_HTS(0.997)S(0.003)PEVVAEDR	TS_NT-TS_EGCG	0.354389	0.441396	0.802884	5	0.45849	0.947989
Q68FE6_PLTSPAPDS(1)PEQIPK	TS_NT-TS_EGCG	-0.479829	0.56323	-0.851923	3	0.456863	0.947989
Q68FF6_SLS(0.001)S(0.999)PTDNLELSAR	TS_NT-TS_EGCG	-0.30185	0.163272	-1.84875	6	0.113988	0.943441
Q68FF6_SQSELDDQHDYDSVASDEDT(1)DQEPLPSAGATR	TS_NT-TS_EGCG	-1.18544	0.617805	-1.91879	4	0.127449	0.943441
Q68FH0_AASPYS(0.001)QRPAS(0.999)PTAVR	TS_NT-TS_EGCG	0.0931428	0.3044	0.305988	3	0.779619	0.983025
Q68FH0_AQS(1)PSYVTSTGVS(0.993)PS(0.007)R	TS_NT-TS_EGCG	0.0793448	0.487921	0.162618	3	0.881155	0.992743
Q68FH0_AQS(1)PSYVTSTGVS(0.999)PS(0.001)R	TS_NT-TS_EGCG	0.688153	0.522556	1.3169	4	0.258251	0.943441
Q68FH0_LQHT(0.004)GPADDGAT(0.961)RS(0.031)PS(0.003)IDSIQK	TS_NT-TS_EGCG	-0.499275	0.29774	-1.67688	6	0.144579	0.943441
Q68FH0_LYLQS(1)PR	TS_NT-TS_EGCG	0.0818636	0.403055	0.203108	6	0.845764	0.992743
Q68FH0_PSPIYISSYS(0.003)S(0.997)PAR	TS_NT-TS_EGCG	0.077943	0.335257	0.232487	5	0.825376	0.992086
Q68FH0_S(0.003)AVS(0.997)PDLHITPIYEGR	TS_NT-TS_EGCG	-0.550063	0.588716	-0.934344	6	0.386186	0.947989
Q68FH0_S(0.075)AVS(0.925)PDLHIT(1)PIYEGR	TS_NT-TS_EGCG	0.0459194	0.266876	0.172063	2	0.879224	0.992743
Q68FH0_VAS(1)PSQGQVGS(0.001)S(0.105)S(0.894)PK	TS_NT-TS_EGCG	0.181822	0.521694	0.348522	5	0.741644	0.975811
Q68FH0_VASPSQGQVGSS(0.002)S(0.998)PK	TS_NT-TS_EGCG	0.494321	0.794364	0.622285	5	0.56103	0.956243
Q68FH0_VGS(1)PLTLTDAQTR	TS_NT-TS_EGCG	0.110052	0.236299	0.465733	6	0.657833	0.966387
Q68FL4_HRDGGEALVS(1)PDGTVTEAPR	TS_NT-TS_EGCG	0.0880843	0.242358	0.363446	6	0.728734	0.973997
Q68FL6_GS(1)PKPAAVEAVTAAGSQHIQTLTDEVTK	TS_NT-TS_EGCG	-0.131563	0.722199	-0.182171	5	0.862604	0.992743
Q68FM6_GS(1)PLNSPLDR	TS_NT-TS_EGCG	0.0913021	0.473576	0.192793	4	0.856514	0.992743
Q68FM6_HYY(0.007)S(0.035)GY(0.009)S(0.03)S(0.869)S(0.05)PEYSSESTHK	TS_NT-TS_EGCG	-0.0901308	0.51763	-0.174122	5	0.8686	0.992743
Q68FM6_RDSTYSQLS(1)PR	TS_NT-TS_EGCG	-0.974875	0.873502	-1.11605	2	0.380503	0.946689
Q68FM6_VFS(1)LDVPDHPTPTGLAK	TS_NT-TS_EGCG	1.12244	0.916706	1.22442	3	0.308173	0.944723
Q68FM6_VFSLDVPDHPT(0.5)PT(0.5)GLAK	TS_NT-TS_EGCG	0.273816	0.436257	0.627649	4	0.564284	0.957009
Q68FM6_VFSLDVPDHPT(0.61)PT(0.39)GLAK	TS_NT-TS_EGCG	0.273816	0.436257	0.627649	4	0.564284	0.957009
Q69Z38_ANTLS(1)PVR	TS_NT-TS_EGCG	-0.0642645	0.280058	-0.229468	5	0.827596	0.992086
Q69Z98_S(1)MEVLSVTDGGSPVPAR	TS_NT-TS_EGCG	0.0829955	0.935025	0.0887629	4	0.933537	0.993723
Q69Z98_SMEVLSVTDGGS(1)PVPAR	TS_NT-TS_EGCG	0.65059	0.74517	0.873076	4	0.431901	0.947989
Q69ZC8_KQDDS(1)PPRPIIGPALPPGFIK	TS_NT-TS_EGCG	-0.565526	0.554001	-1.0208	5	0.354173	0.944723
Q69ZH9_ARS(1)DDYLSR	TS_NT-TS_EGCG	0.325008	0.27285	1.19116	5	0.287047	0.943441
Q69ZH9_RHS(0.989)T(0.005)S(0.005)DLSDATFSDIRR	TS_NT-TS_EGCG	-0.834837	0.574383	-1.45345	6	0.196321	0.943441
Q69ZH9_S(1)AEALGPGALVS(1)PR	TS_NT-TS_EGCG	0.0866384	0.206532	0.419491	4	0.696407	0.970532
Q69ZH9_S(1)CDDGLNTFRDEGR	TS_NT-TS_EGCG	-0.373454	0.523418	-0.71349	6	0.502338	0.947989
Q69ZK9_RLS(1)PPGGSGSGVPGGGPLLPTAGR	TS_NT-TS_EGCG	-0.418871	0.475346	-0.881193	6	0.412118	0.947989
Q69ZL1_LPHPILPFS(0.001)GS(0.999)PEALK	TS_NT-TS_EGCG	0.106611	0.255633	0.417049	3	0.704688	0.970532
Q69ZX8_RFS(1)SGGEEEDFDR	TS_NT-TS_EGCG	0.232412	0.182485	1.27359	6	0.249919	0.943441
Q69ZZ6_ALGVISNFQS(0.004)S(0.996)PK	TS_NT-TS_EGCG	-0.750028	0.731889	-1.02478	4	0.363392	0.944723
Q69ZZ6_FGS(1)ADNIPNLK	TS_NT-TS_EGCG	0.0718778	0.69017	0.104145	5	0.921103	0.993723
Q6A037_PNY(0.001)PPLS(0.999)PPLPLPQLLPSVTEAR	TS_NT-TS_EGCG	-1.09169	0.526352	-2.07407	4	0.106737	0.943441
Q6A065_S(1)IKS(1)DVPVYLK	TS_NT-TS_EGCG	-0.793154	0.934377	-0.848859	6	0.428521	0.947989
Q6DFV3_DQGEPVS(1)PSEDEPFSWPGPK	TS_NT-TS_EGCG	-0.954483	1.03132	-0.9255	6	0.390412	0.947989
Q6DFV3_RQLS(1)HDQESVGPPSLDGQHSSK	TS_NT-TS_EGCG	-0.0853858	0.238791	-0.357575	2	0.75487	0.976046
Q6DFV3_S(1)YDEGLDDYREDAK	TS_NT-TS_EGCG	0.52421	0.473518	1.10705	6	0.310668	0.944723
Q6DFV7_HS(0.001)GS(0.999)PENLGESTLNIHEDLDK	TS_NT-TS_EGCG	-0.326935	0.293468	-1.11404	5	0.315929	0.944723
Q6DID3_EPVQTAQS(1)PAPVEK	TS_NT-TS_EGCG	0.0809358	0.365942	0.221171	3	0.839158	0.992743
Q6DVA0_AS(0.161)VRGS(0.695)S(0.144)EDDEDTRTPDR	TS_NT-TS_EGCG	0.222088	1.56746	0.141687	4	0.894177	0.993478
Q6EDY6_TASRPEDTPDS(0.001)PS(0.796)GPS(0.102)S(0.102)PK	TS_NT-TS_EGCG	0.226192	0.439338	0.514847	4	0.633803	0.966387
Q6I6G8_ANS(1)DTDLVTSESR	TS_NT-TS_EGCG	0.630808	0.178589	3.53218	4	0.024183	0.943441
Q6IR34_APS(0.996)S(0.004)DEECFFDLLSK	TS_NT-TS_EGCG	0.587541	0.778553	0.754658	5	0.484461	0.947989
Q6JPI3_MEVEDGLGS(1)PKPEEIK	TS_NT-TS_EGCG	-0.327285	0.451051	-0.725604	3	0.520563	0.950974
Q6KAU4_HIS(1)LTLPATFR	TS_NT-TS_EGCG	0.239545	0.706953	0.338841	5	0.748496	0.975811
Q6KAU4_LPPS(0.995)PT(0.005)R	TS_NT-TS_EGCG	1.17703	0.572175	2.05712	6	0.0853963	0.943441
Q6KCD5_AITSLLGGGS(1)PK	TS_NT-TS_EGCG	-0.40617	0.219023	-1.85446	6	0.113089	0.943441
Q6NS52_ANS(0.997)VT(0.003)MDGQGLQITPVPGTHPLLVFVNPK	TS_NT-TS_EGCG	0.0841466	0.914688	0.0919948	5	0.930274	0.993723
Q6NS52_FPHS(0.014)S(0.986)PNVK	TS_NT-TS_EGCG	-0.0854516	0.598095	-0.142873	4	0.893299	0.993478
Q6NS60_RHS(1)T(1)EGEEGDVSDVGSR	TS_NT-TS_EGCG	0.972928	0.587088	1.65721	6	0.148553	0.943441
Q6NVE8_ASESDTEEFYDAPEDVHLGT(0.013)GY(0.011)PVGS(0.976)PGK	TS_NT-TS_EGCG	0.396916	0.514451	0.771534	3	0.496591	0.947989
Q6NVE8_EAENTANQAGNES(1)PVQELR	TS_NT-TS_EGCG	-0.0220916	0.396888	-0.0556621	2	0.960671	0.993723
Q6NVE8_EYVSNDAT(0.001)QS(0.999)DDEEK	TS_NT-TS_EGCG	-0.871086	0.28298	-3.07826	5	0.0275241	0.943441
Q6NVE8_KKS(1)ELEFEALK	TS_NT-TS_EGCG	0.520922	0.471744	1.10425	6	0.31179	0.944723
Q6NVE8_SELEFEALKT(1)PDLDVPK	TS_NT-TS_EGCG	0.190226	0.59407	0.320208	3	0.769817	0.982109
Q6NXN1_ILGS(0.001)AS(0.999)PEEEQEK	TS_NT-TS_EGCG	-0.60441	0.279096	-2.16559	5	0.0826012	0.943441
Q6NXN1_S(0.046)KS(0.954)PPKVPIVIQDDSLPTGPPPQIR	TS_NT-TS_EGCG	-0.699496	0.818459	-0.854651	3	0.455564	0.947989
Q6NZC7_KLS(1)VGAYVSSVR	TS_NT-TS_EGCG	-0.811594	0.337175	-2.40704	3	0.0952696	0.943441
Q6NZF1_PLSSSSVLQES(0.998)PT(0.002)K	TS_NT-TS_EGCG	0.28414	0.377561	0.752567	3	0.506378	0.947989
Q6NZJ6_REATLPPVS(1)PPK	TS_NT-TS_EGCG	0.0374929	0.284015	0.13201	5	0.900124	0.993478
Q6NZK8_RQLS(0.021)Y(0.002)S(0.974)DS(0.002)DLK	TS_NT-TS_EGCG	-0.272209	0.755007	-0.360538	2	0.752963	0.975811
Q6P1I6_T(0.002)HS(0.023)S(0.973)PALS(0.002)LGHGPVTGSK	TS_NT-TS_EGCG	0.324269	0.530347	0.611428	5	0.567645	0.957009
Q6P1I6_T(0.031)HS(0.962)S(0.007)PALSLGHGPVTGSK	TS_NT-TS_EGCG	-0.4587	0.358633	-1.27902	4	0.270049	0.943441
Q6P4S6_RAS(1)DGGANIQLHAQQLLK	TS_NT-TS_EGCG	0.516791	0.50626	1.0208	4	0.365063	0.944723
Q6P4S6_T(1)WCGSPPYAAPELFEGK	TS_NT-TS_EGCG	0.271427	0.476621	0.569482	5	0.593659	0.957497
Q6P542_SKPAAADS(1)EGEEEEEDTAK	TS_NT-TS_EGCG	0.178615	0.455054	0.392515	6	0.708242	0.970532
Q6P5E8_LGS(1)PAGS(1)PVLGISGR	TS_NT-TS_EGCG	0.128893	0.506406	0.254525	4	0.81164	0.992086
Q6P5E8_LGSPAGS(1)PVLGISGR	TS_NT-TS_EGCG	0.216252	0.744486	0.290472	4	0.785893	0.984479
Q6P5F6_PLAGTDDSVVSEDRLNETELTDLEAQQES(1)PPK	TS_NT-TS_EGCG	-0.599089	0.528363	-1.13386	4	0.320201	0.944723
Q6P5F7_YLATSQPRPDS(0.84)S(0.089)GS(0.071)GH	TS_NT-TS_EGCG	0.0337525	0.892121	0.037834	2	0.973257	0.993723
Q6P5G0_GYLS(1)EGLVTK	TS_NT-TS_EGCG	-0.929508	0.26157	-3.55358	2	0.070874	0.943441
Q6P9K8_AAASVVSGPPVASDCAS(1)PGDSAR	TS_NT-TS_EGCG	-0.186613	0.329948	-0.565582	6	0.592183	0.957497
Q6P9K8_AQPGS(1)PQALGGPHGPATAK	TS_NT-TS_EGCG	0.211737	0.12954	1.63454	6	0.153264	0.943441
Q6P9K8_PAS(0.21)S(0.736)PPS(0.026)QS(0.012)AS(0.016)PVKPPS(0.991)PGT(0.008)PALHVPAKPPR	TS_NT-TS_EGCG	-0.673136	0.664797	-1.01254	4	0.368549	0.944723
Q6P9K8_PAS(0.476)S(0.476)PPS(0.02)QS(0.02)AS(0.007)PVKPPS(0.047)PGT(0.953)PALHVPAKPPR	TS_NT-TS_EGCG	1.30846	1.6079	0.813771	2	0.501253	0.947989
Q6P9K8_RAHGT(1)PPPVSPKPPPPPTAPK	TS_NT-TS_EGCG	-0.339659	0.223993	-1.51638	6	0.18021	0.943441
Q6P9K8_RAS(1)DLAGSVDTGSAGSVK	TS_NT-TS_EGCG	0.585233	0.240204	2.4364	5	0.0589142	0.943441
Q6P9K8_RGS(1)GEPAEQSHFMEDGTAR	TS_NT-TS_EGCG	0.467262	0.3876	1.20553	6	0.273381	0.943441
Q6P9K8_SVSESSPGDS(1)PVKPPEGSSGAAR	TS_NT-TS_EGCG	0.0811645	0.260223	0.311904	6	0.765668	0.980168
Q6P9K8_T(0.003)GS(0.003)EPS(0.984)PPQGGGS(0.005)LGPS(0.005)APPEEIWVLR	TS_NT-TS_EGCG	-0.483165	0.551355	-0.876322	2	0.473273	0.947989
Q6P9K8_VPLPGPGS(1)PEVK	TS_NT-TS_EGCG	0.351711	0.141069	2.49319	6	0.0469591	0.943441
Q6P9N1_S(1)FEQVSGAPVPR	TS_NT-TS_EGCG	-0.0364328	0.11426	-0.318858	2	0.780054	0.983025
Q6P9Q6_RLS(0.992)LT(0.008)PDPEK	TS_NT-TS_EGCG	0.188782	0.358137	0.527122	3	0.634603	0.966387
Q6P9S0_AGS(1)EECVFYTDEVASPLAPDLAK	TS_NT-TS_EGCG	-0.295847	0.52739	-0.560964	4	0.604758	0.958763
Q6P9S0_GLS(1)LEHQK	TS_NT-TS_EGCG	-0.203659	0.319521	-0.637389	5	0.55191	0.956243
Q6P9S0_TPTVPDS(1)PGYVGPTR	TS_NT-TS_EGCG	0.611404	0.346241	1.76583	6	0.127859	0.943441
Q6PAJ1_ASAPRPPPAPADGADPAPVEESEARPDGEGS(0.907)PS(0.092)K	TS_NT-TS_EGCG	0.707145	0.227083	3.11404	6	0.0207419	0.943441
Q6PAM0_DLS(0.017)S(0.037)S(0.946)PPGPYGQEMYVFR	TS_NT-TS_EGCG	-0.0862311	1.01358	-0.0850754	2	0.939951	0.993723
Q6PAM0_IMVGS(0.965)T(0.035)DDPSVFSLPDSK	TS_NT-TS_EGCG	0.67588	0.333008	2.02962	4	0.112261	0.943441
Q6PB44_GAAAADLLS(0.002)S(0.172)S(0.824)PES(0.002)QHGGTQPPGGGQPLLQPTK	TS_NT-TS_EGCG	0.0890233	0.33824	0.263196	2	0.817034	0.992086
Q6PB44_REEGEAVEAGDT(1)PEELR	TS_NT-TS_EGCG	-0.143167	0.244483	-0.585592	4	0.589596	0.957009
Q6PB70_RRPGPSPDGLLEEGS(0.992)PT(0.007)MVEK	TS_NT-TS_EGCG	-0.0064979	0.211864	-0.0306702	3	0.977459	0.993723
Q6PCN3_APPDS(0.922)PT(0.03)T(0.048)PVR	TS_NT-TS_EGCG	0.448665	0.389059	1.15321	5	0.300957	0.944723
Q6PCN3_MDLPGS(1)PSR	TS_NT-TS_EGCG	0.0929766	0.200504	0.463713	6	0.659199	0.966387
Q6PCN3_S(0.001)ET(0.003)S(0.033)QPPT(0.375)PGS(0.582)PS(0.024)HS(0.974)PLHS(0.008)GPRPR	TS_NT-TS_EGCG	-0.362439	0.468693	-0.773299	3	0.495688	0.947989
Q6PCN3_SVPLAEEEDFDS(1)K	TS_NT-TS_EGCG	-0.2661	0.18641	-1.4275	3	0.248726	0.943441
Q6PCP5_NDSIVT(1)PS(1)PPQAR	TS_NT-TS_EGCG	-0.381319	1.34916	-0.282635	2	0.804022	0.990503
Q6PCP5_PLALKT(1)PPR	TS_NT-TS_EGCG	-0.101439	0.342971	-0.295767	5	0.779298	0.983025
Q6PCP5_S(0.988)MS(0.012)ENAVR	TS_NT-TS_EGCG	0.0412394	0.424733	0.097095	4	0.927321	0.993723
Q6PD24_GPES(1)PQKT(0.998)PPS(0.002)PAPPSFEEQLR	TS_NT-TS_EGCG	-0.3036	0.241204	-1.25869	6	0.254901	0.943441
Q6PD24_GPES(1)PQKT(1)PPSPAPPSFEEQLR	TS_NT-TS_EGCG	-0.3036	0.241204	-1.25869	6	0.254901	0.943441
Q6PDG5_DMDEPS(1)PVPNVEEVTLPK	TS_NT-TS_EGCG	-0.845269	0.62842	-1.34507	6	0.227212	0.943441
Q6PDG5_TLT(0.001)DEVNS(0.998)PDS(0.001)DRR	TS_NT-TS_EGCG	-0.0771052	0.393835	-0.19578	6	0.851244	0.992743
Q6PDG5_TLTDEVNS(0.249)PDS(0.751)DRR	TS_NT-TS_EGCG	0.26662	0.381502	0.698868	5	0.515798	0.950974
Q6PDG8_S(1)YEDLTELEDR	TS_NT-TS_EGCG	-0.130473	0.554556	-0.235274	5	0.823328	0.992086
Q6PDK2_ALS(1)PVIPIIPR	TS_NT-TS_EGCG	-0.845076	0.776892	-1.08776	6	0.318452	0.944723
Q6PDL0_EFQDYIEPEEGCQGS(1)PQRR	TS_NT-TS_EGCG	-0.786875	0.347889	-2.26186	6	0.0643834	0.943441
Q6PDM2_VDGPRS(0.974)PS(0.979)Y(0.055)GRS(0.992)R	TS_NT-TS_EGCG	0.263764	1.04493	0.252423	6	0.809139	0.992086
Q6PDM2_VDGPRS(1)PS(0.598)Y(0.402)GR	TS_NT-TS_EGCG	-0.233765	1.26925	-0.184176	6	0.859942	0.992743
Q6PDM2_VDGPRS(1)PSYGRS(1)R	TS_NT-TS_EGCG	-0.00592387	0.511134	-0.0115897	5	0.991201	0.995659
Q6PE13_GLAS(0.006)S(0.993)PT(0.001)GGALRPR	TS_NT-TS_EGCG	0.513921	0.288821	1.77937	6	0.125485	0.943441
Q6PE13_GSVGPAPS(0.996)LS(0.004)ELDLRPPS(0.629)PINLS(0.371)R	TS_NT-TS_EGCG	1.19095	0.803297	1.48258	5	0.19829	0.943441
Q6PE13_GSVGPAPSLSELDLRPPS(1)PINLSR	TS_NT-TS_EGCG	-0.806586	2.00015	-0.403262	5	0.703421	0.970532
Q6PE13_RGS(1)QPDAELDGAGTSLLR	TS_NT-TS_EGCG	-1.03836	0.698721	-1.48609	6	0.187805	0.943441
Q6PER3_LIGTAVPQRT(0.025)S(0.975)PT(0.001)GPK	TS_NT-TS_EGCG	0.130054	0.278951	0.466226	4	0.665312	0.967981
Q6PER3_LIGTAVPQRT(0.86)S(0.07)PT(0.07)GPK	TS_NT-TS_EGCG	-0.684376	0.643527	-1.06348	3	0.365578	0.944723
Q6PF93_DGDES(0.009)S(0.991)PILTSFELVK	TS_NT-TS_EGCG	-0.306965	0.959429	-0.319945	2	0.779341	0.983025
Q6PFD9_YGLQDS(1)DEEEEEHPPK	TS_NT-TS_EGCG	0.191782	0.357306	0.536744	6	0.610753	0.959954
Q6PFR5_RAHT(1)PTPGIYMGR	TS_NT-TS_EGCG	-0.706243	0.346988	-2.03536	5	0.0974437	0.943441
Q6PGE7_YGGIT(0.011)S(0.989)FENTAIEVDR	TS_NT-TS_EGCG	1.39925	0.641099	2.18257	2	0.160774	0.943441
Q6PGF7_GSNPFEDEDDEELAT(1)PEAEEEK	TS_NT-TS_EGCG	-0.0800584	0.21883	-0.365847	6	0.727032	0.973703
Q6PGL7_ARPAQAPVSEELPPS(1)PKPGK	TS_NT-TS_EGCG	0.490478	0.45587	1.07592	5	0.331117	0.944723
Q6PGL7_VDNARVS(1)PEVGSADVASIAQK	TS_NT-TS_EGCG	-0.253461	0.124144	-2.04166	6	0.0872432	0.943441
Q6PIC6_RDVAGDAS(0.983)ES(0.017)ALLK	TS_NT-TS_EGCG	0.0858274	0.236974	0.362181	4	0.735541	0.975811
Q6PIC6_S(1)PDCTHDNPLETR	TS_NT-TS_EGCG	-0.425313	0.334565	-1.27124	6	0.250699	0.943441
Q6PIC6_YNTDCVQGLTHS(1)K	TS_NT-TS_EGCG	-0.419297	0.345992	-1.21187	4	0.292252	0.944723
Q6PIE5_AGQENIS(1)VSK	TS_NT-TS_EGCG	-0.317386	0.360026	-0.881564	6	0.411932	0.947989
Q6PIE5_VLGFCQLNLPS(1)GK	TS_NT-TS_EGCG	-1.22281	0.671577	-1.82081	5	0.128276	0.943441
Q6R891_AS(0.006)S(0.994)LNENVDHSALLK	TS_NT-TS_EGCG	-0.571445	1.32395	-0.431622	6	0.681094	0.970532
Q6R891_LDADAVS(1)PTVSQLSAVFEK	TS_NT-TS_EGCG	0.724172	0.829029	0.873518	4	0.431687	0.947989
Q6V4S5_SPPRPSPGSLHY(0.003)S(0.997)DEDVTK	TS_NT-TS_EGCG	0.0290676	0.398883	0.0728725	6	0.944276	0.993723
Q6VNB8_WSDQLS(1)LDEK	TS_NT-TS_EGCG	0.715608	0.387082	1.84872	3	0.16163	0.943441
Q6W8Q3_T(1)PPAANQASDPEEK	TS_NT-TS_EGCG	-0.253426	0.389524	-0.650605	5	0.54401	0.954635
Q6WQJ1_LLS(1)PVAAASAAR	TS_NT-TS_EGCG	0.0144715	0.884999	0.016352	3	0.98798	0.994466
Q6WQJ1_TSTPT(0.002)GHGAS(0.993)PT(0.003)K	TS_NT-TS_EGCG	-0.614256	0.982348	-0.625294	6	0.5548	0.956243
Q6WVG3_EGS(1)LGDELLPLGYAEPEPQEGASAGAPSPTLELASR	TS_NT-TS_EGCG	-2.23432	0.863898	-2.58632	3	0.0813328	0.943441
Q6WVG3_S(0.986)PS(0.014)GGAAGPLLTPSQSLDGSRR	TS_NT-TS_EGCG	0.0764768	0.159566	0.47928	5	0.651968	0.966387
Q6WVG3_SPSGGAAGPLLT(1)PS(0.828)QS(0.172)LDGSRR	TS_NT-TS_EGCG	0.0616265	0.263381	0.233982	2	0.836769	0.992743
Q6Y7W8_ALSSGGSIT(0.001)S(0.996)PPLS(0.002)PALPK	TS_NT-TS_EGCG	-0.436518	0.479442	-0.910471	2	0.458682	0.947989
Q6ZPE2_ALYLEPS(0.001)DGVS(0.994)PT(0.005)QETGEAQSQDDER	TS_NT-TS_EGCG	-0.311671	0.289827	-1.07537	6	0.32354	0.944723
Q6ZPE2_LGLGT(1)LSSSLSR	TS_NT-TS_EGCG	0.0303476	0.512409	0.0592253	3	0.956497	0.993723
Q6ZPE2_LGLGTLS(0.001)S(0.004)S(0.986)LS(0.01)R	TS_NT-TS_EGCG	0.0855634	0.373693	0.228967	5	0.827965	0.992086
Q6ZPJ3_KEEKPEVQS(1)PVK	TS_NT-TS_EGCG	0.280916	1.1352	0.24746	5	0.814393	0.992086
Q6ZPJ3_NMTVEQLLT(0.03)GS(0.957)PT(0.012)S(0.001)PTVEPEKPTR	TS_NT-TS_EGCG	-0.414217	0.606205	-0.683296	4	0.531946	0.952738
Q6ZPJ3_NMTVEQLLTGSPT(0.021)S(0.965)PT(0.014)VEPEKPTR	TS_NT-TS_EGCG	-1.92752	1.79066	-1.07643	4	0.342329	0.944723
Q6ZPS6_GVAPADS(1)PDAPRR	TS_NT-TS_EGCG	0.356577	0.595385	0.598902	5	0.575337	0.957009
Q6ZQ29_AGS(1)LKDPDVAELFFK	TS_NT-TS_EGCG	0.637865	0.754267	0.845676	3	0.459849	0.947989
Q6ZQ58_ESPRPPAAAEAPAGS(1)DGEDGGR	TS_NT-TS_EGCG	-0.109255	0.43804	-0.249419	3	0.819139	0.992086
Q6ZQ58_GLSAS(1)LPDLDSESWIEVK	TS_NT-TS_EGCG	-0.503083	1.3753	-0.3658	2	0.749582	0.975811
Q6ZQ58_PRPS(1)PARPK	TS_NT-TS_EGCG	-0.0150498	1.41417	-0.0106421	3	0.992177	0.995785
Q6ZQK5_KS(0.013)S(0.987)PS(0.004)T(0.003)GS(0.989)LDS(0.003)GNES(0.002)K	TS_NT-TS_EGCG	-0.343198	0.592166	-0.579563	5	0.587341	0.957009
Q6ZQK5_KSS(1)PS(0.125)T(0.874)GS(0.001)LDSGNESK	TS_NT-TS_EGCG	0.829172	1.37176	0.604458	4	0.57815	0.957009
Q6ZQK5_YSALLS(0.007)PS(0.993)EQEK	TS_NT-TS_EGCG	0.0813701	0.26136	0.311334	4	0.771098	0.982109
Q6ZWU9_DLLHPS(1)PEEEK	TS_NT-TS_EGCG	0.0120473	0.287913	0.0418437	6	0.967981	0.993723
Q71FD5_AYS(0.996)GS(0.004)DLPSGTGSGGGGADGAR	TS_NT-TS_EGCG	-0.0185896	0.367265	-0.0506164	4	0.962058	0.993723
Q76LS9_VETAEVCSRPQELPQS(1)PR	TS_NT-TS_EGCG	-0.129211	0.396717	-0.3257	3	0.766046	0.980198
Q78PY7_VNVTVDYIRPAS(0.999)PATET(0.001)VPAFSER	TS_NT-TS_EGCG	-0.382265	0.575192	-0.664586	2	0.574688	0.957009
Q78ZA7_EFITGDVEPTDAESAWHS(1)ENEEEDK	TS_NT-TS_EGCG	-0.119892	0.596598	-0.200959	3	0.853584	0.992743
Q7M750_RS(0.999)PT(0.001)HEMNPR	TS_NT-TS_EGCG	-3.60222	2.26899	-1.58759	4	0.187573	0.943441
Q7SIG6_LLHEDLDES(1)DDDVDEK	TS_NT-TS_EGCG	0.225401	0.413721	0.544813	6	0.605524	0.958763
Q7TMB8_SGDGES(0.01)T(0.99)PVEHVR	TS_NT-TS_EGCG	0.179622	0.63358	0.283503	6	0.786319	0.984479
Q7TMB8_TVLPFS(1)QEFQR	TS_NT-TS_EGCG	-0.130802	0.619859	-0.211019	3	0.846394	0.992743
Q7TME0_DALRS(0.07)LT(0.93)DLNQDPSR	TS_NT-TS_EGCG	-0.509434	0.283365	-1.7978	3	0.170054	0.943441
Q7TME0_DALRS(1)LTDLNQDPSR	TS_NT-TS_EGCG	-0.503509	0.321764	-1.56484	6	0.168657	0.943441
Q7TME0_DAS(0.001)S(0.997)LT(0.002)NLK	TS_NT-TS_EGCG	-0.688077	0.491224	-1.40074	4	0.233896	0.943441
Q7TME0_ESMVT(0.005)FSNT(0.995)LPR	TS_NT-TS_EGCG	0.160304	0.754119	0.212571	3	0.845286	0.992743
Q7TME0_MSLQVMDTEPEGQS(1)PPR	TS_NT-TS_EGCG	-0.564731	0.447256	-1.26266	6	0.253565	0.943441
Q7TME0_NASIHAS(0.991)MDS(0.009)AR	TS_NT-TS_EGCG	0.0501218	0.123796	0.404876	4	0.706286	0.970532
Q7TME0_PGSSQLVHIPEETQENIS(0.003)T(0.01)S(0.987)PK	TS_NT-TS_EGCG	-1.05015	0.691808	-1.51798	5	0.189476	0.943441
Q7TME0_RANADVEIIT(0.003)PRS(0.997)PMGK	TS_NT-TS_EGCG	0.0480475	1.38818	0.0346117	2	0.975533	0.993723
Q7TME0_TVHT(0.014)S(0.986)PGGGLGAR	TS_NT-TS_EGCG	0.149169	0.265263	0.562344	5	0.598158	0.957497
Q7TMY8_AES(1)PEEVACR	TS_NT-TS_EGCG	-0.807289	0.229359	-3.51975	6	0.0125223	0.943441
Q7TMY8_GSGTAS(1)DDEFENLR	TS_NT-TS_EGCG	0.065685	0.159868	0.41087	6	0.695439	0.970532
Q7TN29_AVGSMPT(0.001)AGS(0.001)AGS(0.998)VPENLNLFPEPGSK	TS_NT-TS_EGCG	0.0850741	0.170056	0.500271	3	0.651278	0.966387
Q7TNV0_NKEES(1)S(1)EDEEKES(1)EEEQPPKK	TS_NT-TS_EGCG	-0.0563708	0.772614	-0.0729611	2	0.948477	0.993723
Q7TPB0_GLGLPDEAS(1)PVHLR	TS_NT-TS_EGCG	-0.4394	0.663492	-0.662255	5	0.537108	0.954635
Q7TPB0_S(0.005)VS(0.979)T(0.016)DELGPPGR	TS_NT-TS_EGCG	1.01996	0.343921	2.96569	6	0.0250973	0.943441
Q7TPH6_LISGDAEPT(1)PEQEEK	TS_NT-TS_EGCG	-0.186204	0.272332	-0.683738	6	0.519659	0.950974
Q7TPM1_LKFS(1)DDEDEEDVVK	TS_NT-TS_EGCG	-0.381945	0.366688	-1.04161	4	0.356408	0.944723
Q7TPM6_RGS(0.938)AT(0.028)S(0.005)S(0.01)S(0.019)NTSLT	TS_NT-TS_EGCG	4.74293	0.62542	7.58359	2	0.0169473	0.943441
Q7TQ95_ADS(1)VPNLEPSEESLVTK	TS_NT-TS_EGCG	-0.141005	0.193852	-0.727385	5	0.499608	0.947989
Q7TQD2_AVS(0.001)S(0.997)PT(0.002)VSR	TS_NT-TS_EGCG	5.37129	1.22329	4.39086	5	0.00708216	0.943441
Q7TQD2_AVS(0.994)S(0.006)PTVSR	TS_NT-TS_EGCG	0.537128	0.176562	3.04216	6	0.0227398	0.943441
Q7TQD2_RLS(1)LES(0.999)EGANEGAT(0.001)AAPELSALEEAFRR	TS_NT-TS_EGCG	0.378521	2.7712	0.136591	4	0.897953	0.993478
Q7TQD2_T(1)PPKS(1)PGDPAR	TS_NT-TS_EGCG	3.44465	1.65764	2.07805	6	0.0829588	0.943441
Q7TQF7_AALPAGEGGS(1)PEGAK	TS_NT-TS_EGCG	0.0932259	0.284127	0.328114	6	0.753973	0.975811
Q7TQF7_AFSIQGAPS(0.03)DS(0.97)GPLR	TS_NT-TS_EGCG	0.116374	0.188891	0.616088	2	0.600613	0.958203
Q7TQF7_AFSIQGAPS(0.996)DS(0.004)GPLR	TS_NT-TS_EGCG	-0.230877	0.506578	-0.455758	3	0.679531	0.970532
Q7TQF7_IAKT(0.992)PS(0.984)PPEEPS(0.024)PLPS(0.624)PT(0.183)AS(0.183)PNHT(0.008)LAPAS(0.002)PAPVRPR	TS_NT-TS_EGCG	1.66088	1.22895	1.35146	4	0.247923	0.943441
Q7TQF7_IAKT(0.999)PS(0.982)PPEEPS(0.02)PLPS(0.466)PT(0.13)AS(0.375)PNHT(0.023)LAPAS(0.004)PAPVRPR	TS_NT-TS_EGCG	-1.55806	2.36555	-0.658648	2	0.577809	0.957009
Q7TQF7_T(0.022)PS(0.022)PPEEPS(0.954)PLPS(0.985)PT(0.016)AS(0.002)PNHTLAPASPAPVRPR	TS_NT-TS_EGCG	-0.553334	0.83071	-0.666098	6	0.530111	0.950974
Q7TQG1_DPSQT(0.002)S(0.995)PLGT(0.003)PR	TS_NT-TS_EGCG	0.625026	0.15606	4.00503	5	0.0102721	0.943441
Q7TQG1_S(1)PAEEELTPSAVVR	TS_NT-TS_EGCG	0.141097	0.248365	0.568106	4	0.600335	0.958203
Q7TQH0_EVDGLLTSDPMGS(1)PVSSK	TS_NT-TS_EGCG	-0.0432122	0.40253	-0.107352	6	0.91801	0.993723
Q7TSC1_EGPEPPEEVPPPT(0.02)T(0.98)PPAPK	TS_NT-TS_EGCG	-0.0217473	1.03783	-0.0209547	4	0.984285	0.994466
Q7TSC1_ERSDS(0.998)GGS(0.002)SSEPFER	TS_NT-TS_EGCG	0.750639	0.304253	2.46715	6	0.0486451	0.943441
Q7TSC1_LKFS(0.993)DEEDGRDS(0.007)DEEGAEGHK	TS_NT-TS_EGCG	-1.05909	0.840837	-1.25957	2	0.334902	0.944723
Q7TSC1_S(0.006)EGS(0.994)EYEEIPK	TS_NT-TS_EGCG	0.165223	0.203304	0.812688	4	0.461997	0.947989
Q7TSC1_S(0.585)DS(0.415)GGSSSEPFER	TS_NT-TS_EGCG	0.458967	0.36662	1.25189	2	0.337173	0.944723
Q7TSC1_T(0.021)AS(0.978)ET(0.002)RS(0.021)EGS(0.979)EY(0.001)EEIPK	TS_NT-TS_EGCG	0.449846	0.387447	1.16105	5	0.298034	0.944723
Q7TSC1_T(0.09)AS(0.905)ET(0.005)RS(0.99)EGS(0.01)EYEEIPK	TS_NT-TS_EGCG	0.238876	0.651344	0.366743	4	0.732388	0.97522
Q7TSH8_VEPPHS(0.966)S(0.033)HEDLT(0.001)DDLSTR	TS_NT-TS_EGCG	-0.266565	0.348341	-0.765243	3	0.49982	0.947989
Q7TSJ2_AQS(1)PLLPEPLK	TS_NT-TS_EGCG	0.116003	0.285522	0.406284	6	0.698627	0.970532
Q7TSJ2_GQS(1)PTAPGPTK	TS_NT-TS_EGCG	2.80674	1.87774	1.49475	6	0.185605	0.943441
Q7TSJ2_GTQLPTVSPSPPVMIPT(0.001)VPHT(0.001)EYIEGS(0.998)P	TS_NT-TS_EGCG	-0.580193	0.773096	-0.75048	5	0.48676	0.947989
Q7TSK3_GGALREERPGAAGGGAS(0.955)APGS(0.512)PDET(0.533)AR	TS_NT-TS_EGCG	0.10185	0.304071	0.334954	5	0.751255	0.975811
Q7TSK3_GGALREERPGAAGGGAS(0.999)APGS(0.998)PDET(0.003)AR	TS_NT-TS_EGCG	-0.109772	0.21751	-0.504677	4	0.64032	0.966387
Q7TSK3_GGALREERPGAAGGGASAPGS(1)PDETAR	TS_NT-TS_EGCG	-0.383817	0.443693	-0.86505	5	0.426558	0.947989
Q7TT50_HSTPSNSSNPSGPPS(1)PNS(1)PHR	TS_NT-TS_EGCG	0.545479	1.26398	0.431556	4	0.688307	0.970532
Q80T41_DLEEVTMQLQDT(1)PEK	TS_NT-TS_EGCG	-0.366562	0.285795	-1.28261	6	0.246949	0.943441
Q80T41_TCKDPIEDINS(1)PEHIQR	TS_NT-TS_EGCG	0.0989812	0.24011	0.412234	5	0.697247	0.970532
Q80T85_AEEPPAS(1)PGPK	TS_NT-TS_EGCG	0.954341	1.4726	0.648064	3	0.563123	0.957009
Q80TE7_LET(0.004)T(0.996)PTTSPLPER	TS_NT-TS_EGCG	0.608701	0.958897	0.634793	5	0.553471	0.956243
Q80TE7_LETTPT(0.945)T(0.047)S(0.008)PLPER	TS_NT-TS_EGCG	0.791165	0.616437	1.28345	5	0.255597	0.943441
Q80TF3_DS(0.003)GHEES(0.997)DQTDSEHDVQR	TS_NT-TS_EGCG	0.315832	0.549777	0.574472	3	0.605897	0.958763
Q80TJ1_AGGGRPS(0.008)S(0.957)PS(0.035)PS(0.001)VVS(1)EK	TS_NT-TS_EGCG	-0.0835822	0.239644	-0.348777	6	0.73917	0.975811
Q80TJ1_AGGGRPSS(0.999)PS(0.001)PSVVSEK	TS_NT-TS_EGCG	1.34854	0.851745	1.58326	4	0.188531	0.943441
Q80TJ1_MTAS(1)AASELILSK	TS_NT-TS_EGCG	-0.0946346	0.273103	-0.346516	5	0.743061	0.975811
Q80TJ1_VILHPT(0.725)PNS(0.275)PK	TS_NT-TS_EGCG	-0.626912	0.435911	-1.43817	3	0.245962	0.943441
Q80TL0_RPWPQHQCS(1)APADLGYEGR	TS_NT-TS_EGCG	-1.64525	1.22371	-1.34448	6	0.227393	0.943441
Q80TL0_VDS(1)FTDR	TS_NT-TS_EGCG	0.2007	0.25196	0.796556	5	0.461838	0.947989
Q80TL1_S(1)PQHLFRPR	TS_NT-TS_EGCG	-0.666735	0.417886	-1.59549	3	0.208872	0.943441
Q80TL4_RGT(1)VEGS(1)VQEVQEEK	TS_NT-TS_EGCG	-1.49046	0.999426	-1.49132	6	0.186472	0.943441
Q80TL4_RLTEAPSCSVSISHVGPIADS(0.092)S(0.9)PAAS(0.004)S(0.002)S(0.002)K	TS_NT-TS_EGCG	-1.34824	1.01047	-1.33427	6	0.230521	0.943441
Q80TM6_AS(0.004)S(0.996)FSGISILTR	TS_NT-TS_EGCG	-0.813961	0.639913	-1.27199	5	0.259325	0.943441
Q80TM6_S(0.03)AS(0.952)T(0.018)DLGTADVVLGR	TS_NT-TS_EGCG	-0.32932	0.590865	-0.557353	3	0.616171	0.96467
Q80TS3_GPAHLVTS(1)L	TS_NT-TS_EGCG	-0.32808	0.312592	-1.04955	4	0.353152	0.944723
Q80TS7_LRPGS(1)PEPPPR	TS_NT-TS_EGCG	0.317875	0.227389	1.39794	3	0.256563	0.943441
Q80TT8_VGLQS(0.992)PS(0.008)VETR	TS_NT-TS_EGCG	0.345107	0.333273	1.03551	2	0.409224	0.947989
Q80TV8_NSSNTGVGS(0.994)PS(0.006)NTIGR	TS_NT-TS_EGCG	-0.404744	0.259479	-1.55983	2	0.259159	0.943441
Q80TY0_RTVS(1)DNS(0.992)LS(0.007)S(0.001)SK	TS_NT-TS_EGCG	3.2151	1.49639	2.14857	3	0.120871	0.943441
Q80TZ3_GAS(0.162)S(0.837)PDMEPS(0.001)YGGGLFDMVK	TS_NT-TS_EGCG	-0.262342	0.471201	-0.556753	6	0.597834	0.957497
Q80TZ3_GAS(0.961)S(0.038)PDMEPS(0.001)YGGGLFDMVK	TS_NT-TS_EGCG	-0.436957	0.430497	-1.01501	6	0.34927	0.944723
Q80TZ3_HLDHYTVYNLS(1)PK	TS_NT-TS_EGCG	-0.616149	0.338718	-1.81906	6	0.118775	0.943441
Q80TZ3_RTATSASAS(1)PTLR	TS_NT-TS_EGCG	1.92503	1.3798	1.39515	6	0.212425	0.943441
Q80TZ9_VAS(1)DTEDTDRITSK	TS_NT-TS_EGCG	-0.496867	0.552314	-0.899609	2	0.463271	0.947989
Q80U19_ELGS(0.995)T(0.005)EDIYITSR	TS_NT-TS_EGCG	-0.351808	0.241742	-1.4553	4	0.219284	0.943441
Q80U23_EEGTGESAGGS(1)PARS(0.999)LT(0.001)R	TS_NT-TS_EGCG	0.485364	0.454321	1.06833	3	0.363702	0.944723
Q80U23_EEGTGESAGGS(1)PARS(1)LTR	TS_NT-TS_EGCG	0.306379	0.277751	1.10307	6	0.312263	0.944723
Q80U23_RTS(1)PPVSVR	TS_NT-TS_EGCG	0.378288	0.365553	1.03484	6	0.340639	0.944723
Q80U28_LAS(0.001)DS(0.999)DAESDSR	TS_NT-TS_EGCG	-0.203404	0.478498	-0.425089	2	0.71214	0.97206
Q80U28_LLRPNS(1)LK	TS_NT-TS_EGCG	0.453899	0.387218	1.17221	6	0.285546	0.943441
Q80U28_RKRS(1)PTENVNTPVGK	TS_NT-TS_EGCG	0.0991934	0.302765	0.327625	5	0.756468	0.976419
Q80U40_DHLS(1)PDFYDESETDPGAEELPAR	TS_NT-TS_EGCG	-1.26848	0.467414	-2.71383	2	0.113188	0.943441
Q80U49_EIHDVAGDGDSLGS(1)PGPTR	TS_NT-TS_EGCG	-0.0617222	0.393116	-0.157008	3	0.88521	0.993478
Q80U49_ES(1)PLS(1)PPT(0.999)VPDPGGAT(0.001)PGSARER	TS_NT-TS_EGCG	-0.153526	0.266417	-0.576261	6	0.58539	0.957009
Q80U49_GASPVTPSTT(0.008)PPPPT(0.992)DPQLTK	TS_NT-TS_EGCG	0.0154339	0.314717	0.0490405	5	0.962786	0.993723
Q80U49_HEDGTQS(0.999)DS(0.001)EDPLAK	TS_NT-TS_EGCG	0.0308079	0.207043	0.1488	6	0.886587	0.993478
Q80U49_LGNT(0.03)S(0.97)PVPR	TS_NT-TS_EGCG	-0.121998	0.837423	-0.145683	5	0.889863	0.993478
Q80U49_NGPS(1)PTTPQTPGPQK	TS_NT-TS_EGCG	0.30543	0.377447	0.8092	3	0.477624	0.947989
Q80U49_S(1)DLPVHTR	TS_NT-TS_EGCG	0.560019	0.45907	1.2199	6	0.268273	0.943441
Q80U87_RS(0.004)YS(0.939)S(0.057)PDITQALQEEEK	TS_NT-TS_EGCG	-0.0637144	0.266212	-0.239337	5	0.820346	0.992086
Q80UJ7_FSVTHHYLVQES(1)PDK	TS_NT-TS_EGCG	-0.519756	0.137338	-3.7845	4	0.0193604	0.943441
Q80UU9_PGEEPSEYT(1)DEEDTK	TS_NT-TS_EGCG	-0.103706	0.310365	-0.334141	6	0.749643	0.975811
Q80UZ0_KVPS(0.199)ALS(0.8)EVAAS(0.352)GEGS(0.643)AIS(0.12)GY(0.416)LS(0.47)RCK	TS_NT-TS_EGCG	-1.20497	0.790609	-1.52411	4	0.202161	0.943441
Q80UZ0_KVPS(0.2)ALS(0.8)EVAAS(0.05)GEGS(0.929)AIS(0.355)GY(0.31)LS(0.355)RCK	TS_NT-TS_EGCG	-1.20497	0.790609	-1.52411	4	0.202161	0.943441
Q80VC9_DLPDGHAVS(1)PR	TS_NT-TS_EGCG	0.0855571	0.313706	0.27273	3	0.802756	0.990503
Q80VC9_FS(1)PSQVPVQTR	TS_NT-TS_EGCG	0.362357	0.141438	2.56196	5	0.0505261	0.943441
Q80VC9_HPLLSPGGPQS(1)PLR	TS_NT-TS_EGCG	0.389738	0.492994	0.790554	3	0.486935	0.947989
Q80VC9_RSPGPGPSPT(0.006)PRS(0.994)PK	TS_NT-TS_EGCG	3.01273	1.00846	2.98745	2	0.0961574	0.943441
Q80VC9_SSILLSEGT(1)PPEEPTTK	TS_NT-TS_EGCG	0.017774	0.317093	0.056053	6	0.95712	0.993723
Q80VP1_T(1)PESFLGPNAALVDLDSLVSR	TS_NT-TS_EGCG	-0.101131	1.74572	-0.0579308	5	0.956048	0.993723
Q80VP1_TALPT(0.004)S(0.985)GS(0.01)STGELELLAGEVPAR	TS_NT-TS_EGCG	0.483234	1.13069	0.427379	4	0.691105	0.970532
Q80W04_ALSGSATLVS(0.001)S(0.999)PK	TS_NT-TS_EGCG	-0.416351	0.773615	-0.538189	4	0.618997	0.96467
Q80W04_EHQASQEAQQQQQQQGLSDQDS(1)PDEK	TS_NT-TS_EGCG	0.116389	0.397487	0.292812	6	0.779528	0.983025
Q80W04_FGS(1)ADNIAHLK	TS_NT-TS_EGCG	0.417383	0.503947	0.828228	4	0.454096	0.947989
Q80W04_IQQLS(0.991)EGS(0.009)MFGHGLK	TS_NT-TS_EGCG	0.514975	0.474878	1.08444	3	0.35754	0.944723
Q80W47_GAYVPS(0.17)S(0.827)PT(0.003)R	TS_NT-TS_EGCG	-1.6823	2.19614	-0.766023	5	0.478246	0.947989
Q80WJ7_SQEPISNDQKVS(1)DDDK	TS_NT-TS_EGCG	-0.742923	1.14369	-0.649582	5	0.544618	0.954635
Q80X50_RYPSSISS(0.001)S(0.999)PQK	TS_NT-TS_EGCG	-0.319962	1.50888	-0.212053	3	0.845656	0.992743
Q80X80_EAGLS(0.998)QS(0.002)HDDLSNTTATPSVR	TS_NT-TS_EGCG	1.41458	0.708501	1.99658	6	0.0928648	0.943441
Q80X80_NLGT(0.997)PT(0.003)SSTPRPSIT(0.998)PT(0.001)K	TS_NT-TS_EGCG	0.703072	0.68104	1.03235	4	0.360236	0.944723
Q80X80_NLGT(1)PTSSTPRPSITPTK	TS_NT-TS_EGCG	-0.103535	0.315414	-0.32825	6	0.753876	0.975811
Q80X80_S(0.094)LS(0.901)PAAT(0.002)VT(0.002)AELHYEQGSPR	TS_NT-TS_EGCG	-0.305464	0.801343	-0.381191	4	0.722444	0.973209
Q80X80_SDISERPS(0.999)VDDVESETGSTGALETR	TS_NT-TS_EGCG	-0.141008	0.504152	-0.279693	5	0.790914	0.986179
Q80XI3_T(0.027)S(0.027)S(0.946)PTSLPPLAR	TS_NT-TS_EGCG	-0.144456	0.25859	-0.55863	5	0.600506	0.958203
Q80XK6_DFATAPPT(0.066)S(0.934)PAK	TS_NT-TS_EGCG	0.098755	0.241398	0.409096	3	0.709922	0.970532
Q80XK6_DFATAPPT(0.703)S(0.297)PAK	TS_NT-TS_EGCG	0.098755	0.241398	0.409096	3	0.709922	0.970532
Q80XQ2_EFT(0.002)GS(0.998)PPPS(0.001)ATK	TS_NT-TS_EGCG	0.280951	0.41317	0.67999	5	0.526713	0.950974
Q80XQ2_TISSSPS(0.999)IESLPGGR	TS_NT-TS_EGCG	0.290828	0.259692	1.1199	4	0.325457	0.944723
Q80XU3_ATVTPS(1)PVK	TS_NT-TS_EGCG	0.0683145	0.329338	0.20743	6	0.842535	0.992743
Q80XU3_EKT(1)PS(1)PKEEDEEAESPPEK	TS_NT-TS_EGCG	0.62022	0.365311	1.69779	4	0.164782	0.943441
Q80XU3_TPSPKEEDEEAES(1)PPEKK	TS_NT-TS_EGCG	0.0142276	0.4293	0.0331413	6	0.974637	0.993723
Q80Y17_DIILAPES(0.049)CEGS(0.935)PS(0.011)S(0.004)AHS(0.001)K	TS_NT-TS_EGCG	-0.458727	0.228823	-2.00472	3	0.13869	0.943441
Q80Y24_S(0.006)RS(0.994)DNALHLASER	TS_NT-TS_EGCG	0.296174	0.288307	1.02729	5	0.351392	0.944723
Q80Y24_YTEDMT(0.004)PT(0.996)EQTPR	TS_NT-TS_EGCG	0.340811	0.464692	0.733413	3	0.516422	0.950974
Q80Y50_FFIQDDDS(1)GEELK	TS_NT-TS_EGCG	0.8023	0.503362	1.59388	3	0.209219	0.943441
Q80Y56_DS(0.006)LS(0.169)T(0.071)HT(0.333)S(0.419)PS(0.003)QS(1)PNSVHGSR	TS_NT-TS_EGCG	-0.389688	0.693656	-0.561789	3	0.613497	0.962075
Q80Y98_NS(1)VSINRPAMSASEVNISK	TS_NT-TS_EGCG	-0.707217	0.658024	-1.07476	5	0.331588	0.944723
Q80YA9_GS(0.001)ES(0.999)PNSFLDQEYR	TS_NT-TS_EGCG	0.00796533	0.285209	0.0279281	5	0.9788	0.993809
Q80YA9_LGDS(1)LQDLYR	TS_NT-TS_EGCG	-0.794461	1.1097	-0.715926	6	0.500937	0.947989
Q80YA9_SPTSSVATPSST(0.001)IS(0.037)T(0.958)PT(0.004)K	TS_NT-TS_EGCG	-0.382541	0.322834	-1.18495	5	0.289285	0.943441
Q80YE4_S(0.003)PPS(0.992)PGHQS(0.005)VQAFPR	TS_NT-TS_EGCG	-0.119426	0.394876	-0.302439	3	0.782074	0.983025
Q80YN3_RMS(1)DAQVQTDPVSIGPVGK	TS_NT-TS_EGCG	-0.350223	0.231653	-1.51184	6	0.18133	0.943441
Q80YV2_S(0.846)MGT(0.64)GDS(0.51)AGVEVPS(0.029)S(0.969)PLRRT(0.006)K	TS_NT-TS_EGCG	-0.15124	0.364639	-0.414765	3	0.70619	0.970532
Q80YV2_SMGTGDSAGVEVPS(0.659)S(0.341)PLRR	TS_NT-TS_EGCG	-0.597184	0.307478	-1.9422	4	0.124064	0.943441
Q80YV3_RGLS(0.986)VDS(0.014)AQEVK	TS_NT-TS_EGCG	0.0381491	0.269095	0.141768	3	0.896248	0.993478
Q80YX1_LPMGSQCSVDLESAS(1)GEK	TS_NT-TS_EGCG	-0.778814	0.805917	-0.96637	4	0.388583	0.947989
Q80Z38_NSPAFLS(0.989)T(0.011)DLGDEDVGLGPPAPR	TS_NT-TS_EGCG	0.441564	0.697866	0.632734	4	0.561273	0.956243
Q80Z38_RAPSPVVS(0.998)PT(0.002)ELSK	TS_NT-TS_EGCG	0.0555487	0.5726	0.0970114	6	0.925877	0.993723
Q80ZD8_RMS(1)DPESVSSVFSDTPIVV	TS_NT-TS_EGCG	-0.461301	0.661514	-0.697341	4	0.523996	0.950974
Q80ZF8_IS(1)LNDDEEEK	TS_NT-TS_EGCG	0.0254686	0.25701	0.0990959	5	0.924912	0.993723
Q80ZF8_SETGSTISMS(0.006)S(0.994)LER	TS_NT-TS_EGCG	0.412579	0.31936	1.29189	5	0.252882	0.943441
Q80ZF8_SIFTPVS(0.317)S(0.683)K	TS_NT-TS_EGCG	0.013207	0.429095	0.0307787	2	0.978241	0.993723
Q80ZK9_KDS(1)ISEDEMVLR	TS_NT-TS_EGCG	-0.25753	0.27679	-0.930419	4	0.404822	0.947989
Q810U3_DKEETEGNES(0.034)S(0.008)EAT(0.023)S(0.935)PVNAIYSLA	TS_NT-TS_EGCG	-0.238636	0.408919	-0.583578	4	0.590826	0.957009
Q810U3_KDVPLGPEDPKEEDGS(0.953)FDY(0.033)S(0.019)DEDNKPLQGS(0.873)QT(0.543)S(0.543)LDGT(0.036)IK	TS_NT-TS_EGCG	-0.988693	0.958492	-1.03151	2	0.410712	0.947989
Q810U4_EDDGTFGEYS(1)DAEDHK	TS_NT-TS_EGCG	0.145343	0.234756	0.619126	5	0.562949	0.957009
Q810U4_EKEPAEGNESS(0.001)EAPS(0.998)PVNAMNS(0.001)FV	TS_NT-TS_EGCG	-0.207992	0.821223	-0.253271	2	0.823715	0.992086
Q811P8_DAEAGGSQSQTPGSTASSEPVS(1)PVQEK	TS_NT-TS_EGCG	-0.543903	0.51708	-1.05187	6	0.333365	0.944723
Q811P8_DVINRS(0.996)PT(0.004)QLQLGK	TS_NT-TS_EGCG	-0.331465	0.18827	-1.76058	5	0.138619	0.943441
Q811P8_LSPFFTLDLS(1)PTDDK	TS_NT-TS_EGCG	-0.249459	0.797493	-0.312804	5	0.767056	0.981035
Q811P8_S(0.019)AKS(0.963)EES(0.018)LTSLHAVDGDSK	TS_NT-TS_EGCG	0.777433	0.801978	0.969395	3	0.403852	0.947989
Q812A2_LRS(1)DGAAIPR	TS_NT-TS_EGCG	1.75566	1.26933	1.38314	4	0.238812	0.943441
Q812A2_MAT(0.005)FGS(0.021)AGS(0.964)INY(0.01)PDKK	TS_NT-TS_EGCG	-0.154906	0.503047	-0.307935	3	0.778273	0.983025
Q812A2_NDLQS(1)PTEHISDYGFGGVMGR	TS_NT-TS_EGCG	0.466927	0.144619	3.22866	5	0.0232404	0.943441
Q812A2_S(1)LEAEALAEDIEK	TS_NT-TS_EGCG	-0.190603	1.15907	-0.164445	6	0.874781	0.992743
Q812A2_SGGDT(0.011)HS(0.989)PPRGLGPSIDTPPR	TS_NT-TS_EGCG	1.12704	0.721339	1.56243	5	0.178946	0.943441
Q8BFT9_SEDDAAS(1)GEHDIQIEGVR	TS_NT-TS_EGCG	-0.0482357	0.36396	-0.13253	6	0.898898	0.993478
Q8BFU3_S(1)DESLPDGLSPK	TS_NT-TS_EGCG	0.321215	0.406838	0.78954	5	0.465572	0.947989
Q8BFU3_SLSFPILNPALSQS(0.001)SQPS(0.998)PPLPGS(0.001)HGR	TS_NT-TS_EGCG	-0.118131	0.952666	-0.124	5	0.906146	0.993723
Q8BG50_MEESAPVES(0.002)QGQLPS(0.999)PHHGS(0.998)LRR	TS_NT-TS_EGCG	-0.977198	0.407701	-2.39685	3	0.0961466	0.943441
Q8BG51_HDLDRDCALS(1)PDELK	TS_NT-TS_EGCG	-0.0327498	0.13688	-0.239258	4	0.822665	0.992086
Q8BG67_LGPPS(0.169)S(0.682)PS(0.149)AADKEENPAVLAESCFR	TS_NT-TS_EGCG	0.840983	0.65835	1.27741	3	0.291347	0.944723
Q8BG89_MVEAVDRT(1)IEK	TS_NT-TS_EGCG	-1.09582	0.290357	-3.77404	4	0.0195361	0.943441
Q8BG92_RS(0.001)QS(0.999)VVDPTALK	TS_NT-TS_EGCG	0.540364	0.355966	1.51802	3	0.226302	0.943441
Q8BGC0_ES(0.145)EDNDLGKES(0.855)EGEDS(1)LKK	TS_NT-TS_EGCG	0.663832	1.10097	0.602955	3	0.589072	0.957009
Q8BGC0_ESEDNDLGKES(1)EGEDS(1)LKK	TS_NT-TS_EGCG	0.663832	1.10097	0.602955	3	0.589072	0.957009
Q8BGC0_LFDDS(1)DEKEDEEDTDGKK	TS_NT-TS_EGCG	0.756766	0.155871	4.85509	4	0.00830876	0.943441
Q8BGC0_LFDDS(1)DERGTVGNVK	TS_NT-TS_EGCG	0.11442	0.192295	0.595025	5	0.577732	0.957009
Q8BGD9_EEDCHS(0.978)PT(0.01)S(0.013)KPPKPDQPLK	TS_NT-TS_EGCG	-1.70926	0.801246	-2.13325	2	0.166518	0.943441
Q8BGD9_S(0.002)QS(0.998)SDTEQPSPTSGGGK	TS_NT-TS_EGCG	-0.0921209	0.572148	-0.161009	3	0.882318	0.992743
Q8BGD9_S(0.03)QS(0.97)SDTEQPS(1)PTSGGGK	TS_NT-TS_EGCG	0.393326	1.71795	0.22895	5	0.827977	0.992086
Q8BGD9_S(0.09)QS(0.914)S(0.996)DTEQPSPTSGGGK	TS_NT-TS_EGCG	1.05958	2.29186	0.462324	4	0.667878	0.968257
Q8BGD9_S(1)LENETLNK	TS_NT-TS_EGCG	0.621085	0.313917	1.9785	6	0.0952211	0.943441
Q8BGD9_S(1)PPYTAFLGNLPYDVTEDSIK	TS_NT-TS_EGCG	-0.609078	1.04672	-0.581889	5	0.585889	0.957009
Q8BGH4_SFS(1)MQDLTTIR	TS_NT-TS_EGCG	0.233407	0.479095	0.487184	4	0.651621	0.966387
Q8BGT6_APS(0.001)AS(0.999)PLAIHASR	TS_NT-TS_EGCG	-0.104527	0.259555	-0.402717	5	0.703798	0.970532
Q8BGT8_LDHALS(0.003)S(0.006)PS(0.834)S(0.157)PCEEIK	TS_NT-TS_EGCG	-1.23067	0.410937	-2.99479	3	0.0579088	0.943441
Q8BGT8_LDHALS(0.996)S(0.315)PS(0.254)S(0.434)PCEEIK	TS_NT-TS_EGCG	-0.118526	0.80817	-0.14666	3	0.892702	0.993478
Q8BGT8_LDHALSSPS(0.01)S(0.99)PCEEIK	TS_NT-TS_EGCG	-0.258625	0.710492	-0.364008	5	0.730738	0.974788
Q8BGT8_NLS(1)LEAIQLCDR	TS_NT-TS_EGCG	-1.56928	1.09641	-1.43128	4	0.225601	0.943441
Q8BGU5_RS(0.956)AS(0.044)ADNLILPR	TS_NT-TS_EGCG	-0.162662	0.287541	-0.565701	6	0.592107	0.957497
Q8BGU5_RSAS(1)ADNLILPR	TS_NT-TS_EGCG	-0.0815373	0.20595	-0.395909	6	0.705867	0.970532
Q8BH31_ANLGSEAEREPLLGPGS(0.999)PGS(0.001)R	TS_NT-TS_EGCG	-0.360604	0.159674	-2.25838	3	0.109089	0.943441
Q8BH50_RDS(0.989)S(0.009)ES(0.002)QLASTESDKPTTGR	TS_NT-TS_EGCG	-0.0779589	0.219246	-0.355576	5	0.736667	0.975811
Q8BH57_IPFYLQPHAS(0.055)S(0.945)GAK	TS_NT-TS_EGCG	-0.0283756	0.166706	-0.170213	4	0.873105	0.992743
Q8BH66_DRNS(1)WGGFSEK	TS_NT-TS_EGCG	1.18057	0.488863	2.41494	3	0.0945973	0.943441
Q8BH66_S(0.955)S(0.045)DWSSEEEEPVRK	TS_NT-TS_EGCG	0.369961	1.03862	0.356204	4	0.739681	0.975811
Q8BH66_SSDWS(0.001)S(0.999)EEEEPVRK	TS_NT-TS_EGCG	-0.426729	0.392361	-1.08759	6	0.318522	0.944723
Q8BH66_SSDWS(0.994)S(0.005)EEEEPVRK	TS_NT-TS_EGCG	-0.531791	0.4194	-1.26798	5	0.26064	0.943441
Q8BHE3_LGGAVEDS(0.001)S(0.015)S(0.984)PPSTLNLSGAHR	TS_NT-TS_EGCG	-0.406511	0.378249	-1.07472	5	0.331604	0.944723
Q8BHG1_LGADES(1)EEEGR	TS_NT-TS_EGCG	-0.383616	0.51285	-0.748009	4	0.496035	0.947989
Q8BHL3_AVGGAPS(1)PPPPVR	TS_NT-TS_EGCG	1.15448	0.702462	1.64348	5	0.161205	0.943441
Q8BHL3_RHGAPAAPS(1)PPPR	TS_NT-TS_EGCG	0.548987	0.696178	0.788573	4	0.47447	0.947989
Q8BHL8_ANS(1)PPREFPPATAR	TS_NT-TS_EGCG	0.0789413	0.414332	0.190527	6	0.855179	0.992743
Q8BIE6_AAGALGSASS(0.005)GS(0.995)MPNLAAR	TS_NT-TS_EGCG	-0.206885	0.161257	-1.28295	5	0.255758	0.943441
Q8BIE6_SVDIS(0.949)PT(0.05)R	TS_NT-TS_EGCG	-0.478667	0.346579	-1.38112	3	0.26114	0.943441
Q8BIK4_AEPYVAS(1)EYK	TS_NT-TS_EGCG	0.173912	0.304351	0.571419	6	0.588465	0.957009
Q8BIK4_LPVHVY(0.001)EVDEEADKDEDAAS(1)LGS(1)QK	TS_NT-TS_EGCG	-0.596432	0.646496	-0.922562	5	0.398568	0.947989
Q8BIZ6_HRS(1)GDALTTVVVK	TS_NT-TS_EGCG	0.451575	0.198807	2.27142	3	0.107784	0.943441
Q8BJ42_ADS(1)IEIYIPEAQTR	TS_NT-TS_EGCG	0.942583	0.341467	2.76039	3	0.0701292	0.943441
Q8BJF9_ATIS(1)DEEIER	TS_NT-TS_EGCG	0.107821	0.299062	0.36053	5	0.733182	0.97522
Q8BJH1_ASSVNSPLGNKPQT(0.019)LS(0.79)PS(0.191)HR	TS_NT-TS_EGCG	-0.722052	0.596964	-1.20954	3	0.313077	0.944723
Q8BJH1_NTT(1)PPSLAR	TS_NT-TS_EGCG	0.172382	0.0710285	2.42695	3	0.0935852	0.943441
Q8BJI1_DIS(1)NLEENDETR	TS_NT-TS_EGCG	1.06787	0.516793	2.06633	6	0.0843142	0.943441
Q8BJI1_YGSGYLLAS(0.002)T(0.998)PESEL	TS_NT-TS_EGCG	-0.0253247	1.34311	-0.0188553	4	0.98586	0.994466
Q8BJU0_APDRT(1)PPSEEDSAEAER	TS_NT-TS_EGCG	0.0443207	0.402759	0.110043	6	0.915964	0.993723
Q8BK03_TLMLPLTEGS(1)LR	TS_NT-TS_EGCG	0.139906	0.407998	0.342909	5	0.745613	0.975811
Q8BKC8_RELPTLSPAPDT(0.035)GLS(0.201)PS(0.764)K	TS_NT-TS_EGCG	0.0801459	0.355797	0.225258	4	0.832819	0.992743
Q8BKC8_RELPTLSPAPDTGLS(0.999)PS(0.001)K	TS_NT-TS_EGCG	-0.00797726	0.334016	-0.0238828	2	0.983115	0.994466
Q8BKC8_RLS(1)EQLAHTPTAFK	TS_NT-TS_EGCG	0.0340834	0.543006	0.062768	5	0.952383	0.993723
Q8BKC8_S(1)VENLPECGITHEQR	TS_NT-TS_EGCG	-0.925021	0.315669	-2.93035	3	0.0609834	0.943441
Q8BKX1_SLS(1)PPQSQSK	TS_NT-TS_EGCG	0.11342	1.13315	0.100093	5	0.92416	0.993723
Q8BL65_RLDVEDS(0.654)S(0.346)FDQDSR	TS_NT-TS_EGCG	0.463977	0.593479	0.781792	3	0.491363	0.947989
Q8BL65_T(0.128)S(0.128)S(0.593)PS(0.128)S(0.009)AGS(0.001)VS(0.002)LGHY(0.007)T(0.001)PT(0.001)S(0.001)R	TS_NT-TS_EGCG	0.204646	0.417708	0.489927	2	0.672656	0.970481
Q8BL65_TSSESIVSVPAS(0.002)S(0.008)T(0.008)S(0.028)GS(0.89)PS(0.065)R	TS_NT-TS_EGCG	0.145947	0.752657	0.193909	2	0.864156	0.992743
Q8BL97_S(0.003)GS(0.997)IIGSR	TS_NT-TS_EGCG	-0.711109	0.841504	-0.845046	3	0.460151	0.947989
Q8BL97_S(0.988)GS(0.008)IIGS(0.004)R	TS_NT-TS_EGCG	0.597543	0.249699	2.39305	5	0.0621528	0.943441
Q8BL97_S(0.999)RS(0.945)GS(0.056)IIGSR	TS_NT-TS_EGCG	0.703926	0.763577	0.921879	4	0.408763	0.947989
Q8BLK9_S(0.123)S(0.877)PDQFLFSSLR	TS_NT-TS_EGCG	-0.551901	0.311196	-1.77348	5	0.136335	0.943441
Q8BLK9_S(0.674)S(0.326)PDQFLFSSLR	TS_NT-TS_EGCG	-0.551901	0.311196	-1.77348	5	0.136335	0.943441
Q8BLQ9_GAEDAPDADTAIINAEGS(1)QVNAEEK	TS_NT-TS_EGCG	0.0196433	0.238811	0.0822544	6	0.93712	0.993723
Q8BM65_LS(0.018)T(0.055)S(0.92)S(0.006)ETVNSTAASK	TS_NT-TS_EGCG	1.31777	0.608998	2.16383	3	0.119146	0.943441
Q8BMG7_GGFS(1)PFGNTQGPSR	TS_NT-TS_EGCG	-0.167994	0.29206	-0.575204	5	0.590068	0.957009
Q8BMK4_VGAHGS(1)EEGAVFK	TS_NT-TS_EGCG	-0.245992	0.537197	-0.457917	4	0.670783	0.969299
Q8BNW9_ASAAEGS(1)EAS(0.97)PPS(0.03)LR	TS_NT-TS_EGCG	0.666578	0.309111	2.15644	3	0.119977	0.943441
Q8BNW9_ASAAEGSEAS(1)PPS(1)LR	TS_NT-TS_EGCG	1.05919	0.720138	1.47082	4	0.215299	0.943441
Q8BNW9_ASAAEGSEAS(1)PPSLR	TS_NT-TS_EGCG	-0.748898	0.996365	-0.75163	6	0.480707	0.947989
Q8BNW9_S(0.043)GS(0.959)RPQS(0.996)PS(0.001)GDAESR	TS_NT-TS_EGCG	3.06814	2.39551	1.28079	3	0.290307	0.943441
Q8BNW9_S(0.131)GS(0.869)RPQS(0.999)PS(0.001)GDAESR	TS_NT-TS_EGCG	3.53761	1.72433	2.05158	5	0.0954506	0.943441
Q8BNW9_S(0.864)GS(0.136)RPQS(0.986)PS(0.014)GDAESR	TS_NT-TS_EGCG	2.98916	2.59729	1.15088	3	0.333191	0.944723
Q8BP27_ENPPS(0.04)PPT(0.962)S(0.997)PAAPQPR	TS_NT-TS_EGCG	0.91294	0.360611	2.53165	5	0.0524245	0.943441
Q8BP27_ENPPS(1)PPT(0.824)S(0.176)PAAPQPR	TS_NT-TS_EGCG	0.757693	0.274508	2.76018	6	0.0328461	0.943441
Q8BPM2_TAS(1)EINFDK	TS_NT-TS_EGCG	-0.35402	0.228679	-1.54811	3	0.219347	0.943441
Q8BPN8_ALLT(1)PQDEECADGDTEVDVIAEQLK	TS_NT-TS_EGCG	0.0479254	0.779553	0.061478	5	0.95336	0.993723
Q8BPN8_ESEAGTGSSEHEDGEREGS(1)PR	TS_NT-TS_EGCG	1.16916	0.61359	1.90545	6	0.105371	0.943441
Q8BPN8_FGNVDADS(1)PVEETIQDHSALK	TS_NT-TS_EGCG	-1.34963	1.42932	-0.944248	6	0.381496	0.946689
Q8BPN8_LDHELS(1)LDR	TS_NT-TS_EGCG	3.0143	1.37722	2.18868	6	0.0712038	0.943441
Q8BPN8_NLAS(1)PEGTLATLGLK	TS_NT-TS_EGCG	-0.401285	0.474768	-0.845223	5	0.436553	0.947989
Q8BPN8_RKQS(1)EVEADLGYPGGK	TS_NT-TS_EGCG	-0.618844	0.393544	-1.57249	6	0.166897	0.943441
Q8BPN8_RQS(1)ESIAAPPVASEDMDK	TS_NT-TS_EGCG	0.0271535	0.415742	0.0653132	4	0.951059	0.993723
Q8BPN8_VS(1)VDS(1)NLFVYSK	TS_NT-TS_EGCG	-1.00011	0.868724	-1.15124	5	0.301693	0.944723
Q8BQQ1_DEHGGHQFLTPDEAPS(1)PPR	TS_NT-TS_EGCG	0.108924	0.360588	0.302072	4	0.777652	0.983025
Q8BQZ4_TNSGISSASGGSTEPT(0.027)T(0.965)PDS(0.007)ERPAQALLR	TS_NT-TS_EGCG	-0.55091	0.0691115	-7.97132	2	0.0153756	0.943441
Q8BR65_RPAS(0.902)PS(0.258)S(0.841)PEHLPATPAESPAQR	TS_NT-TS_EGCG	0.241335	0.434721	0.555149	4	0.608374	0.958763
Q8BR65_RPAS(0.995)PS(0.536)S(0.467)PEHLPAT(0.002)PAESPAQR	TS_NT-TS_EGCG	0.247095	0.342947	0.720505	5	0.503481	0.947989
Q8BR70_AEAEDS(1)PGEQEAAASK	TS_NT-TS_EGCG	0.230012	0.121984	1.88559	5	0.118026	0.943441
Q8BRF7_VNLEESTGVENS(1)PAGARPK	TS_NT-TS_EGCG	-0.00121002	0.476664	-0.00253852	5	0.998073	0.998073
Q8BRJ3_T(0.011)S(0.011)RGS(0.979)EPDDAQLQPPEDDDVNEDTVER	TS_NT-TS_EGCG	-0.255117	0.249357	-1.0231	2	0.41386	0.947989
Q8BRT1_S(0.003)RS(0.997)DIDVNAAAGAK	TS_NT-TS_EGCG	-0.232845	0.574366	-0.405394	4	0.705934	0.970532
Q8BRT1_S(0.66)RS(0.34)DIDVNAAAGAK	TS_NT-TS_EGCG	-0.157632	0.802208	-0.196497	3	0.856779	0.992743
Q8BRV5_RDES(1)DEEPPRVER	TS_NT-TS_EGCG	0.468357	0.343556	1.36326	6	0.221736	0.943441
Q8BSF4_MAAS(1)GGRACVRS(1)LRGGVLWR	TS_NT-TS_EGCG	-0.150331	0.228236	-0.658666	5	0.539228	0.954635
Q8BSS9_MVS(0.001)S(0.001)EGS(0.987)T(0.01)ESEHLEGMEAGQK	TS_NT-TS_EGCG	0.514991	0.393453	1.3089	3	0.281804	0.943441
Q8BSS9_RQAQS(0.999)PS(0.001)GVSSEVEVLK	TS_NT-TS_EGCG	-0.335735	0.461711	-0.727154	4	0.507406	0.947989
Q8BSS9_VASVS(1)LEGLNLAR	TS_NT-TS_EGCG	-1.04069	1.21861	-0.853999	4	0.441233	0.947989
Q8BTG7_DRRLS(1)GGAVPS(0.037)AS(0.924)MT(0.039)R	TS_NT-TS_EGCG	0.0405591	0.199611	0.203191	6	0.845701	0.992743
Q8BTG7_DRRLS(1)GGAVPS(0.634)AS(0.347)MT(0.02)R	TS_NT-TS_EGCG	0.767369	0.63656	1.20549	4	0.294447	0.944723
Q8BTG7_RLS(1)GGAVPS(0.009)AS(0.989)MT(0.002)R	TS_NT-TS_EGCG	-0.0302656	0.341216	-0.088699	4	0.933585	0.993723
Q8BTI8_AAETPAVASCWSGPQVS(1)PEHK	TS_NT-TS_EGCG	-0.678761	0.562815	-1.20601	3	0.314251	0.944723
Q8BTI8_DKFS(0.997)PT(0.003)QDRPESSTVLK	TS_NT-TS_EGCG	-0.169437	0.272445	-0.621913	6	0.556877	0.956243
Q8BTI8_ERGPS(0.946)PEGS(0.036)S(0.014)S(0.004)SESSPEHAPK	TS_NT-TS_EGCG	0.679884	0.646271	1.05201	6	0.333306	0.944723
Q8BTI8_ERGPSPEGSSSS(0.001)ES(1)S(1)PEHAPK	TS_NT-TS_EGCG	1.07775	1.17777	0.915082	3	0.427626	0.947989
Q8BTI8_GPSPEGS(0.952)S(0.017)S(0.017)S(0.012)ES(0.002)SPEHAPK	TS_NT-TS_EGCG	1.14586	0.459729	2.49247	4	0.067306	0.943441
Q8BTI8_HAS(0.445)S(0.537)S(0.037)PES(0.982)LKPTPAPGSR	TS_NT-TS_EGCG	0.647776	1.4923	0.434079	5	0.682323	0.970532
Q8BTI8_HAS(0.993)S(0.005)S(0.001)PES(0.001)LKPTPAPGSR	TS_NT-TS_EGCG	0.178707	0.893662	0.199971	6	0.848108	0.992743
Q8BTI8_MELGT(1)PLR	TS_NT-TS_EGCG	-0.421517	0.209043	-2.01642	6	0.0903477	0.943441
Q8BTI8_NSGPVSEVNTGFS(1)PEVK	TS_NT-TS_EGCG	-0.0782419	0.201612	-0.388082	5	0.713928	0.972485
Q8BTI8_RRS(1)PSVSSPEPTEK	TS_NT-TS_EGCG	0.760294	0.52313	1.45336	5	0.205861	0.943441
Q8BTI8_RS(0.004)S(0.987)S(0.014)ELS(0.994)PEVVEK	TS_NT-TS_EGCG	-0.571137	0.43653	-1.30836	6	0.238634	0.943441
Q8BTI8_RSPS(1)VS(0.922)S(0.078)PEPTEK	TS_NT-TS_EGCG	0.529419	0.439468	1.20468	6	0.273683	0.943441
Q8BTI8_RVPS(0.994)PT(0.006)PVPK	TS_NT-TS_EGCG	-0.444805	0.396709	-1.12124	5	0.31313	0.944723
Q8BTI8_S(0.186)GS(0.74)S(0.073)QELDGKPSASPQER	TS_NT-TS_EGCG	-0.401315	0.375693	-1.0682	2	0.39728	0.947989
Q8BTI8_SAVRPS(1)PS(1)PER	TS_NT-TS_EGCG	3.76789	1.03462	3.6418	5	0.0148754	0.943441
Q8BTI8_SEQPLSQVLPSLS(1)PEHK	TS_NT-TS_EGCG	-0.0691002	0.402739	-0.171576	4	0.872101	0.992743
Q8BTI8_SLS(0.001)Y(0.001)S(0.999)PVER	TS_NT-TS_EGCG	0.0253456	0.432521	0.0585998	5	0.955541	0.993723
Q8BTI8_SPS(0.001)VS(0.987)S(0.011)PEPT(0.001)EK	TS_NT-TS_EGCG	0.596527	0.371939	1.60383	6	0.159873	0.943441
Q8BTI8_SSSPVTELTARS(1)PVK	TS_NT-TS_EGCG	-0.703657	0.427413	-1.64632	4	0.175044	0.943441
Q8BTM8_RAPS(1)VANIGSHCDLSLK	TS_NT-TS_EGCG	-1.04005	0.729646	-1.42541	3	0.24927	0.943441
Q8BTW9_S(1)LVGTPYWMAPELISR	TS_NT-TS_EGCG	-0.122504	0.815966	-0.150134	4	0.887925	0.993478
Q8BTY2_EDGRES(0.999)PS(0.001)YDTPSQR	TS_NT-TS_EGCG	-0.0624743	0.493973	-0.126473	6	0.903489	0.993478
Q8BUK6_LNQSDSIEDPNS(1)PAGR	TS_NT-TS_EGCG	-0.0200184	0.250898	-0.0797868	4	0.940239	0.993723
Q8BUN5_SSILPFT(1)PPIVK	TS_NT-TS_EGCG	0.0362713	0.455098	0.0796999	5	0.939568	0.993723
Q8BUV3_DTASLS(0.013)T(0.975)T(0.451)PS(0.561)ES(1)PR	TS_NT-TS_EGCG	-0.541434	0.32786	-1.65142	4	0.173998	0.943441
Q8BUV3_EVHDELEDLPS(1)PPPPLS(0.996)PPPT(0.026)T(0.075)S(0.903)PHK	TS_NT-TS_EGCG	-0.145369	0.01634	-8.89651	2	0.0124	0.943441
Q8BUV3_EVHDELEDLPS(1)PPPPLS(1)PPPT(0.137)T(0.237)S(0.626)PHK	TS_NT-TS_EGCG	0.487108	0.674117	0.722587	5	0.502307	0.947989
Q8BW96_GDVMS(0.007)T(0.988)ACGT(0.005)PGYVAPEVLAQK	TS_NT-TS_EGCG	-0.665774	0.350104	-1.90164	5	0.115619	0.943441
Q8BWG8_DDKDEEDDGT(0.971)GS(0.029)PHLNNR	TS_NT-TS_EGCG	1.04405	0.214676	4.86338	3	0.0166039	0.943441
Q8BWG8_DDKDEEDDGTGS(1)PHLNNR	TS_NT-TS_EGCG	0.0814904	0.24425	0.333635	6	0.750006	0.975811
Q8BWJ3_S(1)LNLVDSPQPLLK	TS_NT-TS_EGCG	-0.244985	0.420589	-0.582482	3	0.601131	0.958476
Q8BWS5_S(0.999)VS(0.001)T(0.011)S(0.988)PS(0.001)ILPAYLK	TS_NT-TS_EGCG	-0.120026	0.302127	-0.397272	2	0.729555	0.974151
Q8BWS5_SVST(0.002)S(0.996)PS(0.002)ILPAYLK	TS_NT-TS_EGCG	-0.90175	0.672505	-1.34088	5	0.237648	0.943441
Q8BX70_ILLENLGEASSQPS(0.988)PT(0.009)QY(0.003)AQEAAR	TS_NT-TS_EGCG	-0.566503	0.210043	-2.69708	3	0.0739687	0.943441
Q8BX70_TANAS(1)LEEIIDK	TS_NT-TS_EGCG	-0.698855	0.346289	-2.01812	6	0.0901344	0.943441
Q8BX90_MS(0.006)S(0.994)PPPSPQK	TS_NT-TS_EGCG	-1.31259	1.08089	-1.21435	2	0.348537	0.944723
Q8BXQ8_SLS(1)VPVDLSR	TS_NT-TS_EGCG	-0.501009	0.342291	-1.46369	2	0.280842	0.943441
Q8BXR1_ET(0.032)CS(0.967)PVSEGEEFSSPATNTCGAK	TS_NT-TS_EGCG	0.171936	0.439034	0.391625	3	0.721496	0.973209
Q8BXR1_NLPS(1)LGDNEMLIGK	TS_NT-TS_EGCG	-0.897862	0.375389	-2.39182	4	0.0750193	0.943441
Q8BYI8_SALGDLPEPDS(1)DADVAGAAK	TS_NT-TS_EGCG	0.110337	0.458152	0.24083	5	0.81925	0.992086
Q8BYI9_ITFTPS(0.942)S(0.057)GIS(0.001)SEVTVPR	TS_NT-TS_EGCG	-1.48911	1.34342	-1.10845	2	0.383116	0.946689
Q8BYM5_RQEPLRQPS(1)PQR	TS_NT-TS_EGCG	0.10423	0.544441	0.191443	5	0.85571	0.992743
Q8BZ97_LFAPPS(0.989)PET(0.011)GEAK	TS_NT-TS_EGCG	0.323991	0.149275	2.17043	3	0.118408	0.943441
Q8BZ98_RS(1)PPPS(1)PTTQR	TS_NT-TS_EGCG	2.9574	0.895052	3.30417	6	0.0163228	0.943441
Q8BZ98_S(1)PPPSPTTQR	TS_NT-TS_EGCG	3.05719	1.05796	2.88971	6	0.0277041	0.943441
Q8BZF8_AAGGIILT(0.164)AS(0.836)HCPGGPGGEFGVK	TS_NT-TS_EGCG	-0.987054	0.581391	-1.69775	3	0.188121	0.943441
Q8BZF8_AAGGIILT(0.5)AS(0.5)HCPGGPGGEFGVK	TS_NT-TS_EGCG	-0.987054	0.581391	-1.69775	3	0.188121	0.943441
Q8BZN6_DMSQS(1)PTSSFVR	TS_NT-TS_EGCG	0.0110052	0.345115	0.0318886	5	0.975795	0.993723
Q8C015_KES(1)PPT(1)PDQGAASR	TS_NT-TS_EGCG	-0.0360611	0.753251	-0.047874	4	0.964112	0.993723
Q8C015_S(1)LVGTPYWMAPEVISR	TS_NT-TS_EGCG	0.695092	0.312352	2.22535	3	0.112482	0.943441
Q8C078_SLS(1)APGNLLTK	TS_NT-TS_EGCG	-0.332971	0.243159	-1.36936	5	0.22919	0.943441
Q8C079_AAS(1)PPASASDLIEQQQK	TS_NT-TS_EGCG	-0.201115	0.370352	-0.543037	6	0.606673	0.958763
Q8C079_KDS(1)EGYSESPDLEFEYADTDK	TS_NT-TS_EGCG	0.294131	0.395516	0.743664	4	0.498388	0.947989
Q8C080_S(0.015)S(0.015)S(0.971)FGSVSTSSTSSK	TS_NT-TS_EGCG	0.397554	0.543003	0.732141	5	0.496943	0.947989
Q8C0D4_AT(0.185)T(0.815)PPNQGRPDS(0.911)PVY(0.089)ANLQELK	TS_NT-TS_EGCG	-0.54419	0.925049	-0.588282	5	0.58191	0.957009
Q8C0D4_AT(0.5)T(0.5)PPNQGRPDS(0.996)PVY(0.003)ANLQELK	TS_NT-TS_EGCG	-1.07034	1.03823	-1.03092	4	0.360829	0.944723
Q8C0D4_AT(0.501)T(0.501)PPNQGRPDS(0.986)PVY(0.012)ANLQELK	TS_NT-TS_EGCG	0.496388	0.980349	0.506338	5	0.63415	0.966387
Q8C0D5_LAAAQGQT(0.003)S(0.002)QGPT(0.006)QDGGALET(0.322)S(0.665)PHEDEPRGDEPDVAS(0.001)VS(0.001)R	TS_NT-TS_EGCG	0.0394123	0.464882	0.0847791	2	0.94016	0.993723
Q8C0E2_S(0.003)MS(0.997)HQAAIASQR	TS_NT-TS_EGCG	-0.161668	0.697148	-0.231899	5	0.825809	0.992086
Q8C0L9_LTLEGLEEDEDDDDDKVS(0.93)PT(0.07)VLHK	TS_NT-TS_EGCG	-0.646774	0.347267	-1.86247	3	0.159439	0.943441
Q8C0P5_PGS(1)ELLDS(0.624)QT(0.376)LPPER	TS_NT-TS_EGCG	0.0252481	0.339235	0.0744267	4	0.944244	0.993723
Q8C0P5_PGS(1)ELLDS(0.978)QT(0.022)LPPER	TS_NT-TS_EGCG	0.0252481	0.339235	0.0744267	4	0.944244	0.993723
Q8C0P7_EEEFLS(0.001)HY(0.999)KEHHS(0.057)IDY(0.061)VFVS(0.951)EKT(0.931)K	TS_NT-TS_EGCG	-0.18367	1.89051	-0.0971535	2	0.931464	0.993723
Q8C0T5_DPS(0.996)PT(0.004)LASK	TS_NT-TS_EGCG	0.413031	0.0945109	4.3702	2	0.0485763	0.943441
Q8C0T5_KLIDLES(0.034)PT(0.933)PES(0.034)QK	TS_NT-TS_EGCG	-0.360024	0.718343	-0.501187	3	0.650705	0.966387
Q8C0T5_LIDLES(1)PTPESQK	TS_NT-TS_EGCG	0.416354	0.444213	0.937284	6	0.384789	0.947989
Q8C1B1_LDGES(1)DKEQFDDDQK	TS_NT-TS_EGCG	-0.446853	0.228289	-1.9574	6	0.098048	0.943441
Q8C1B1_LNQSS(1)PDNLTDTK	TS_NT-TS_EGCG	-0.715488	0.482785	-1.482	5	0.198436	0.943441
Q8C1B1_RFS(1)PSQVPIQTR	TS_NT-TS_EGCG	0.00909921	0.118244	0.0769526	6	0.941163	0.993723
Q8C1B1_SESVEGFLS(1)PSR	TS_NT-TS_EGCG	0.114998	0.250228	0.459574	6	0.662003	0.966387
Q8C1B7_AVAVGRPS(1)NEELR	TS_NT-TS_EGCG	0.0705479	0.226321	0.311716	3	0.775664	0.983025
Q8C1D8_GPASDS(1)EAEDASR	TS_NT-TS_EGCG	0.0452714	0.480313	0.094254	4	0.92944	0.993723
Q8C1D8_IDS(1)DDDEEKEGDEEK	TS_NT-TS_EGCG	-0.94296	1.19191	-0.791131	3	0.486645	0.947989
Q8C1Y8_HIEPELAGRDS(1)PVR	TS_NT-TS_EGCG	0.0214252	0.232346	0.0922122	5	0.93011	0.993723
Q8C3Q5_EHLLS(1)PPR	TS_NT-TS_EGCG	0.478208	0.340582	1.40409	4	0.232971	0.943441
Q8C3Q5_LVSQEHLLLS(0.001)S(0.999)PEALR	TS_NT-TS_EGCG	-0.294726	0.234817	-1.25513	4	0.277757	0.943441
Q8C437_NHS(1)LEEEFER	TS_NT-TS_EGCG	-0.199459	0.269667	-0.739651	6	0.487431	0.947989
Q8C437_S(1)PVDSSVLEGVK	TS_NT-TS_EGCG	0.0934159	0.213736	0.437063	5	0.680298	0.970532
Q8C4Q6_LPS(1)EPGMTLLTIR	TS_NT-TS_EGCG	0.00900108	0.162308	0.0554567	4	0.958434	0.993723
Q8C547_MLDS(0.999)PSHTAMK	TS_NT-TS_EGCG	0.895069	0.146151	6.12429	5	0.00168396	0.814583
Q8C6B2_RPS(0.982)DS(0.018)VQPAQHSPCR	TS_NT-TS_EGCG	-1.07797	0.719342	-1.49855	4	0.208358	0.943441
Q8C6M1_AVPIAVADEGES(1)ES(1)EDDDLKPR	TS_NT-TS_EGCG	0.137339	0.124539	1.10278	4	0.33201	0.944723
Q8C729_HLS(1)LPAGQVVPK	TS_NT-TS_EGCG	0.261716	0.477787	0.547766	6	0.603617	0.958763
Q8C729_VEVT(0.984)PT(0.016)VPR	TS_NT-TS_EGCG	0.375233	0.431204	0.870199	6	0.417641	0.947989
Q8C7D2_SALLPTIPETEDEIS(1)PDK	TS_NT-TS_EGCG	0.0741304	0.626411	0.118341	2	0.916611	0.993723
Q8C7M3_NILVQT(1)PESESPQSR	TS_NT-TS_EGCG	0.464082	0.302381	1.53476	2	0.264603	0.943441
Q8C7M3_NILVQTPES(0.017)ES(0.974)PQS(0.01)R	TS_NT-TS_EGCG	-0.140615	0.184981	-0.76016	4	0.489498	0.947989
Q8C7M3_RAS(0.233)GS(0.765)GVS(0.002)DY(0.001)DYLDLDK	TS_NT-TS_EGCG	0.281955	0.425523	0.662608	3	0.554941	0.956243
Q8C7M3_RAS(0.994)GS(0.006)GVSDYDYLDLDK	TS_NT-TS_EGCG	0.330362	0.181542	1.81976	4	0.142917	0.943441
Q8C8R3_ARS(1)YIETETESR	TS_NT-TS_EGCG	0.0592008	0.239566	0.247117	6	0.813056	0.992086
Q8C8R3_DSLAHQDT(1)CENDREER	TS_NT-TS_EGCG	1.78134	0.800891	2.2242	6	0.0678046	0.943441
Q8C8R3_DSLEAS(1)PVLEDNSSHK	TS_NT-TS_EGCG	-0.502549	0.342324	-1.46805	3	0.238394	0.943441
Q8C8R3_DSLES(0.677)S(0.323)PVEPK	TS_NT-TS_EGCG	-0.170057	0.23036	-0.73822	3	0.513886	0.950974
Q8C8R3_EIAS(0.999)PS(0.041)S(0.96)PVK	TS_NT-TS_EGCG	1.59254	1.24709	1.27701	5	0.257686	0.943441
Q8C8R3_EIAS(1)PS(0.261)S(0.74)PVK	TS_NT-TS_EGCG	-0.0876628	0.456198	-0.192159	4	0.856979	0.992743
Q8C8R3_ERAEGFES(1)ESEDGATKPK	TS_NT-TS_EGCG	0.430069	0.274141	1.56879	6	0.167746	0.943441
Q8C8R3_ES(0.002)ES(0.998)DQEPEEEIGMTSEK	TS_NT-TS_EGCG	0.0154479	0.310231	0.0497949	5	0.962214	0.993723
Q8C8R3_ES(0.988)ES(0.012)DQEPEEEIGMTSEK	TS_NT-TS_EGCG	-0.147989	0.130471	-1.13427	3	0.33912	0.944723
Q8C8R3_ETTQPETCDGHGCETVSPS(0.001)NS(0.003)AT(0.003)PVS(0.023)LGVQS(0.969)PEHK	TS_NT-TS_EGCG	-0.658437	0.704452	-0.934679	2	0.448624	0.947989
Q8C8R3_GS(1)PIVQEPEEASEPK	TS_NT-TS_EGCG	0.679394	0.94561	0.718472	5	0.50463	0.947989
Q8C8R3_GSPIVQEPEEAS(0.097)EPKEES(0.93)S(0.972)PRK	TS_NT-TS_EGCG	-1.43416	0.47726	-3.00499	3	0.0574403	0.943441
Q8C8R3_HEGLAET(1)PETSPESLSFSPK	TS_NT-TS_EGCG	-0.133124	0.290676	-0.45798	6	0.663085	0.967141
Q8C8R3_HEGLAETPETSPESLS(0.001)FS(0.999)PK	TS_NT-TS_EGCG	-0.0931995	0.830305	-0.112247	5	0.914994	0.993723
Q8C8R3_HLPVS(1)PGK	TS_NT-TS_EGCG	0.591256	0.377466	1.56638	6	0.168301	0.943441
Q8C8R3_IVDEQGDMDFQIS(1)PDRK	TS_NT-TS_EGCG	-0.152396	0.316297	-0.481812	5	0.650289	0.966387
Q8C8R3_KGS(1)S(1)EES(1)VDEDR	TS_NT-TS_EGCG	0.998539	1.30989	0.762308	6	0.474767	0.947989
Q8C8R3_KT(0.988)S(0.012)LVIVESTDDQSQVFER	TS_NT-TS_EGCG	-0.0886855	0.270566	-0.327778	3	0.764622	0.980168
Q8C8R3_LLRDPDGS(1)AEDDSLEQTSLMESSGK	TS_NT-TS_EGCG	-0.642757	0.808435	-0.795063	6	0.456866	0.947989
Q8C8R3_LNVPETMTEVLDVS(1)DEEGDDTVTGDGGEYLRPEDLK	TS_NT-TS_EGCG	0.422944	1.6632	0.254295	5	0.809395	0.992086
Q8C8R3_LSPVS(0.99)PS(0.01)AK	TS_NT-TS_EGCG	-1.05466	0.363476	-2.90159	6	0.0272778	0.943441
Q8C8R3_RFT(1)PEEEMFK	TS_NT-TS_EGCG	-1.21976	0.70466	-1.73099	6	0.134172	0.943441
Q8C8R3_S(0.002)DS(0.998)NAS(1)FLR	TS_NT-TS_EGCG	-0.0595642	0.384153	-0.155053	6	0.881864	0.992743
Q8C8R3_S(0.003)PLS(0.997)PDT(1)PSSEEVSYEVTPK	TS_NT-TS_EGCG	-0.856103	0.4432	-1.93164	5	0.111256	0.943441
Q8C8R3_S(0.011)DS(0.989)NAS(1)FLR	TS_NT-TS_EGCG	-0.233529	0.891335	-0.261999	5	0.803773	0.990503
Q8C8R3_S(0.151)PLS(0.849)PDT(1)PSSEEVSYEVTPK	TS_NT-TS_EGCG	-0.199332	0.103172	-1.93204	2	0.193075	0.943441
Q8C8R3_S(1)PQGLELPLPNR	TS_NT-TS_EGCG	-0.811511	0.597454	-1.35828	6	0.223223	0.943441
Q8C8R3_SHLVNEVPVLAS(1)PDLLSEVSEMK	TS_NT-TS_EGCG	0.112604	0.623046	0.180731	5	0.863676	0.992743
Q8C8R3_T(0.001)ERHS(0.999)PVFSGKPEK	TS_NT-TS_EGCG	3.60981	1.70719	2.11448	3	0.124835	0.943441
Q8C8R3_T(0.008)EGDS(0.99)PAAALS(0.001)PQMHQEPVQQDFSGK	TS_NT-TS_EGCG	-0.476275	0.605455	-0.786641	6	0.461423	0.947989
Q8C8R3_T(1)PEDIS(0.087)T(0.913)PPEGTK	TS_NT-TS_EGCG	0.727658	0.745108	0.976581	2	0.43177	0.947989
Q8C8R3_TEGDSPAAALS(1)PQMHQEPVQQDFSGK	TS_NT-TS_EGCG	0.101149	0.240626	0.420358	6	0.688863	0.970532
Q8C8R3_TPEDIS(0.003)T(0.995)PPEGT(0.002)K	TS_NT-TS_EGCG	-0.969538	0.883443	-1.09745	6	0.314522	0.944723
Q8C8R3_TPTEEGT(1)PTSEQNPFLFQEGK	TS_NT-TS_EGCG	-0.0459924	0.459628	-0.100064	6	0.923553	0.993723
Q8C8R3_TQDQQEYYVT(0.007)T(0.993)PGAEVEDPQK	TS_NT-TS_EGCG	-0.847697	0.531712	-1.59428	4	0.1861	0.943441
Q8C8R3_TQSESETQESLT(1)PSEVTK	TS_NT-TS_EGCG	0.0610489	0.346447	0.176214	4	0.868687	0.992743
Q8C8R3_VGT(1)PTDIHS(1)EK	TS_NT-TS_EGCG	0.480601	0.225053	2.1355	4	0.0995897	0.943441
Q8C8R3_VGT(1)PTDIHSEK	TS_NT-TS_EGCG	0.667621	0.720186	0.927011	6	0.389687	0.947989
Q8C996_GHAPSTAAPAPSPAPMSS(0.001)S(0.005)VQS(0.994)DEER	TS_NT-TS_EGCG	-0.345518	0.359092	-0.962199	2	0.437477	0.947989
Q8CAA7_AVAGVMIT(0.001)AS(0.999)HNR	TS_NT-TS_EGCG	-0.0885655	0.288142	-0.307368	5	0.770954	0.982109
Q8CB93_DVT(0.027)KT(0.957)VS(0.655)S(0.655)S(0.668)AY(0.036)VIS(0.002)PS(1)MK	TS_NT-TS_EGCG	-0.14293	0.257005	-0.556139	4	0.607757	0.958763
Q8CB93_DVT(0.116)KT(0.533)VS(0.253)S(0.279)S(0.828)AY(0.89)VIS(0.102)PS(1)MK	TS_NT-TS_EGCG	-0.14293	0.257005	-0.556139	4	0.607757	0.958763
Q8CBH5_VAILT(1)DDEEEQK	TS_NT-TS_EGCG	0.311918	0.208874	1.49333	4	0.209645	0.943441
Q8CBW3_LGS(0.001)QHS(0.999)PGR	TS_NT-TS_EGCG	1.61617	0.425242	3.80059	4	0.0190939	0.943441
Q8CBW3_TNPPT(0.001)QKPPS(0.999)PPVSGR	TS_NT-TS_EGCG	-0.231459	0.471107	-0.491309	3	0.656906	0.966387
Q8CBX0_S(0.138)S(0.861)PS(0.001)EVSLEAERR	TS_NT-TS_EGCG	-0.18417	0.514153	-0.358202	3	0.743914	0.975811
Q8CC35_AAS(1)PAKPSSLDLVPNLPR	TS_NT-TS_EGCG	-1.2996	0.826327	-1.57274	4	0.190885	0.943441
Q8CC35_PSLYALS(1)PVK	TS_NT-TS_EGCG	0.238081	1.23334	0.193038	2	0.864756	0.992743
Q8CC35_VAS(1)EEEEVPLVVYLK	TS_NT-TS_EGCG	-0.879869	1.25419	-0.701545	6	0.509246	0.949033
Q8CCB4_KLES(0.911)PPPS(0.07)T(0.02)NPFLEDET(0.004)T(0.996)PEMEELALEK	TS_NT-TS_EGCG	0.473506	0.461793	1.02536	5	0.352214	0.944723
Q8CCB4_KLES(0.982)PPPS(0.009)T(0.009)NPFLEDETTPEMEELALEK	TS_NT-TS_EGCG	0.473193	1.34102	0.352861	3	0.747529	0.975811
Q8CCJ4_ICLEAGS(0.994)PT(0.005)GSGDQSSR	TS_NT-TS_EGCG	-0.109941	0.282244	-0.389526	4	0.716737	0.972485
Q8CCN5_LADAMAES(0.197)PS(0.803)RDVVGSGTELQR	TS_NT-TS_EGCG	0.054655	0.2633	0.207576	4	0.8457	0.992743
Q8CCT4_GRAEDEGS(0.029)T(0.971)EEGGKADEDK	TS_NT-TS_EGCG	0.0708456	0.472664	0.149886	6	0.885766	0.993478
Q8CCT4_GRAEDEGS(0.734)T(0.266)EEGGKADEDK	TS_NT-TS_EGCG	0.832038	0.388472	2.14182	2	0.1655	0.943441
Q8CCT4_GRAEDEGSTEEGGKADEDKS(1)DAEGK	TS_NT-TS_EGCG	1.47627	2.59428	0.569048	4	0.599754	0.958203
Q8CDA1_GLES(1)PLKK	TS_NT-TS_EGCG	0.00981172	0.222639	0.04407	5	0.966554	0.993723
Q8CDG3_APYS(0.999)PT(0.001)TSK	TS_NT-TS_EGCG	0.00858577	0.459472	0.0186862	4	0.985986	0.994466
Q8CDG3_DGPS(0.001)S(0.999)APATPTK	TS_NT-TS_EGCG	0.892292	0.420569	2.12163	2	0.167912	0.943441
Q8CFN5_NS(1)PGLLVSPGNLNK	TS_NT-TS_EGCG	-0.446045	0.286026	-1.55945	4	0.193899	0.943441
Q8CG79_IPRPLS(0.998)PT(0.002)K	TS_NT-TS_EGCG	0.222691	0.134715	1.65305	4	0.173664	0.943441
Q8CGA3_RLS(0.989)VGS(0.005)S(0.006)MR	TS_NT-TS_EGCG	-0.286815	0.172941	-1.65845	5	0.158124	0.943441
Q8CGF6_AAYADLLT(1)PLISK	TS_NT-TS_EGCG	0.356705	0.519361	0.686816	5	0.522748	0.950974
Q8CGF6_S(1)LNPALDGLTCGLTSHDK	TS_NT-TS_EGCG	-0.790698	0.687528	-1.15006	3	0.333481	0.944723
Q8CGM1_LS(1)LDEDEEPK	TS_NT-TS_EGCG	0.16939	0.144157	1.17504	2	0.360931	0.944723
Q8CGV2_RGLS(1)LDSAVPEDHQLLGSLTQNK	TS_NT-TS_EGCG	-0.798889	1.48103	-0.539416	3	0.627063	0.965751
Q8CH09_GRS(1)LNIADQEGTLLGK	TS_NT-TS_EGCG	-0.192899	0.393976	-0.489622	5	0.645126	0.966387
Q8CH25_DVQDAIAQS(1)PEK	TS_NT-TS_EGCG	-0.408814	0.345176	-1.18436	6	0.281055	0.943441
Q8CH25_S(1)PGHMVILNQTK	TS_NT-TS_EGCG	-0.789851	0.279244	-2.82853	6	0.0300156	0.943441
Q8CH72_EMDMS(1)PEEVAPSPR	TS_NT-TS_EGCG	-0.194996	0.2373	-0.821727	5	0.448627	0.947989
Q8CH77_KLEYDS(0.071)GS(0.929)LK	TS_NT-TS_EGCG	0.12522	0.174906	0.715927	4	0.513608	0.950974
Q8CHC4_EFGGVGAPPS(1)PGVAR	TS_NT-TS_EGCG	1.04964	1.02229	1.02675	6	0.344137	0.944723
Q8CHC4_HLEEEMS(1)LEK	TS_NT-TS_EGCG	0.196149	0.488985	0.401135	5	0.704889	0.970532
Q8CHC4_NQPS(1)PQAGLAGPGPAGYGAARPTIPAR	TS_NT-TS_EGCG	-0.336083	0.649016	-0.517835	5	0.626662	0.965751
Q8CHC4_T(0.776)S(0.274)PCQS(0.924)PT(0.026)VPEYSAPSLPIRPSR	TS_NT-TS_EGCG	0.400161	1.49184	0.268233	3	0.805906	0.991169
Q8CHC4_TPGPPSSQGS(1)PVDTQPAAQK	TS_NT-TS_EGCG	-0.551574	1.06852	-0.516204	6	0.624177	0.965751
Q8CHG7_ILDFS(0.001)T(0.015)T(0.984)PDLPDQVLR	TS_NT-TS_EGCG	0.485218	0.672077	0.721969	4	0.510264	0.949648
Q8CHG7_RSS(1)FLNAK	TS_NT-TS_EGCG	0.439628	0.604413	0.727363	5	0.49962	0.947989
Q8CHG7_S(0.999)LGS(0.001)LSQGSANATVLDVAQTGGHK	TS_NT-TS_EGCG	-2.04411	1.0064	-2.0311	4	0.112072	0.943441
Q8CHG7_SET(0.02)S(0.98)PVAPR	TS_NT-TS_EGCG	-0.519954	0.935293	-0.555926	4	0.60789	0.958763
Q8CHH9_AATDLERVS(1)NAEPEPR	TS_NT-TS_EGCG	0.224758	0.400935	0.560584	6	0.595378	0.957497
Q8CHP6_MDRT(0.996)PPPPT(0.004)LS(0.999)PAAVTVGR	TS_NT-TS_EGCG	-0.0647212	0.495199	-0.130697	4	0.902324	0.993478
Q8CHP6_MDRT(1)PPPPT(0.007)LS(0.992)PAAVT(0.001)VGR	TS_NT-TS_EGCG	0.132604	0.866373	0.153056	5	0.884339	0.993478
Q8CHU3_T(1)PESFLGPNAALVNLDSLVTK	TS_NT-TS_EGCG	-0.497136	0.446374	-1.11372	4	0.327807	0.944723
Q8CHW4_AGS(1)PQLDDIR	TS_NT-TS_EGCG	-0.18022	0.4711	-0.382552	5	0.717774	0.972485
Q8CHX7_PVTWNSAAQT(1)PERK	TS_NT-TS_EGCG	-0.180927	0.364575	-0.496268	5	0.640749	0.966387
Q8CI71_FLEQS(0.006)RS(0.994)PSVS(0.96)PS(0.04)K	TS_NT-TS_EGCG	-0.34877	0.392195	-0.889278	5	0.414585	0.947989
Q8CI71_FLEQS(0.04)RS(0.959)PS(0.001)VS(1)PSK	TS_NT-TS_EGCG	0.48014	0.284516	1.68757	4	0.166768	0.943441
Q8CI71_S(1)PPESLNDLGAFESLR	TS_NT-TS_EGCG	-0.256955	0.351156	-0.731741	2	0.540453	0.954635
Q8CI71_SAYQDYDS(0.028)DS(0.972)DVPEELK	TS_NT-TS_EGCG	-0.747331	0.498336	-1.49965	5	0.19399	0.943441
Q8CI75_RPGLEKAS(1)DEEPED	TS_NT-TS_EGCG	-0.399361	0.23294	-1.71443	3	0.184961	0.943441
Q8CIN4_YLS(1)FTPPEK	TS_NT-TS_EGCG	-0.0709214	0.166559	-0.425803	6	0.685102	0.970532
Q8CIP4_RS(0.993)PT(0.005)S(0.002)TGDTELK	TS_NT-TS_EGCG	3.36184	3.20354	1.04941	2	0.404095	0.947989
Q8CIQ7_GNVLASHSPMS(1)PENIK	TS_NT-TS_EGCG	-0.814602	0.380295	-2.14203	4	0.0988626	0.943441
Q8CJ19_GRS(1)EEELEASK	TS_NT-TS_EGCG	1.38722	1.20466	1.15154	6	0.29332	0.944723
Q8CJ19_GTSQVS(0.001)S(0.988)PS(0.01)QPPEK	TS_NT-TS_EGCG	-0.0357877	0.425299	-0.084147	4	0.936983	0.993723
Q8CJ19_VKS(1)PEEPLFPTPLLLR	TS_NT-TS_EGCG	-1.66222	1.35745	-1.22452	6	0.266649	0.943441
Q8JZP2_SPGS(1)PQLSR	TS_NT-TS_EGCG	-0.677562	0.762874	-0.88817	5	0.415127	0.947989
Q8JZP9_RS(0.001)S(0.999)RPEVTPISLR	TS_NT-TS_EGCG	-0.118619	0.431916	-0.274635	4	0.797197	0.987995
Q8JZQ9_GHPSAGAEEEGGS(1)DGS(1)AAEAEPR	TS_NT-TS_EGCG	0.117043	0.461203	0.253777	5	0.809773	0.992086
Q8JZQ9_PAAQSEEETAT(0.001)S(0.999)PAAS(0.986)PT(0.014)PQSAER	TS_NT-TS_EGCG	0.386005	0.289976	1.33116	5	0.240601	0.943441
Q8JZQ9_PAAQSEEETAT(0.087)S(0.912)PAAS(1)PTPQSAER	TS_NT-TS_EGCG	0.843043	0.315625	2.67102	5	0.0442941	0.943441
Q8JZW4_FDLYDVDS(0.017)KS(0.983)PDLSK	TS_NT-TS_EGCG	-0.812958	0.722569	-1.12509	4	0.323491	0.944723
Q8JZW5_LGNPYCS(0.99)PT(0.01)LVR	TS_NT-TS_EGCG	0.218989	0.44822	0.488574	4	0.650719	0.966387
Q8JZX4_RPDPDS(1)DEDEDYERER	TS_NT-TS_EGCG	0.351905	0.433808	0.811199	6	0.448226	0.947989
Q8K012_HSSDINHLVT(0.009)QGRES(0.976)PEGS(0.011)Y(0.003)T(0.001)DDANQEVR	TS_NT-TS_EGCG	-0.659191	0.360376	-1.82918	2	0.208874	0.943441
Q8K012_TIS(1)DGTISAAK	TS_NT-TS_EGCG	0.0857586	0.146746	0.584403	5	0.584322	0.957009
Q8K019_ADGDWDDQEVLDYFS(1)DK	TS_NT-TS_EGCG	-0.430225	0.602322	-0.714277	2	0.54917	0.954635
Q8K019_ELFDYS(1)PPLHK	TS_NT-TS_EGCG	-0.53563	0.432484	-1.2385	6	0.261786	0.943441
Q8K019_IDIS(1)PSALR	TS_NT-TS_EGCG	-0.2714	0.26713	-1.01599	6	0.34884	0.944723
Q8K019_KAEGEPQEES(1)PLK	TS_NT-TS_EGCG	-0.541733	0.259713	-2.08589	6	0.0820636	0.943441
Q8K070_DAS(1)PPEPASPTIGLDK	TS_NT-TS_EGCG	0.206065	0.459474	0.448479	5	0.672575	0.970481
Q8K070_LRDSASSAEDGEGS(1)DGPGGK	TS_NT-TS_EGCG	0.197207	0.295156	0.668148	6	0.528889	0.950974
Q8K0T0_GSVS(1)EDELIAAIK	TS_NT-TS_EGCG	0.143665	1.29833	0.110654	5	0.916195	0.993723
Q8K0T0_REQDS(1)PPMKPGALDAIR	TS_NT-TS_EGCG	-0.441126	0.272401	-1.6194	5	0.166287	0.943441
Q8K0T0_SPPVAMETASTGMAAVPDALDHS(0.986)PS(0.005)S(0.005)T(0.005)LK	TS_NT-TS_EGCG	0.940596	1.11911	0.840489	4	0.447939	0.947989
Q8K0U4_ETAPTSTY(0.001)S(0.006)S(0.993)PAR	TS_NT-TS_EGCG	0.241558	0.121511	1.98795	5	0.103521	0.943441
Q8K0U4_LDLT(0.038)GS(0.952)GGT(0.01)AVPAR	TS_NT-TS_EGCG	-0.122611	0.249948	-0.490545	4	0.649441	0.966387
Q8K124_S(0.03)S(0.947)S(0.023)LGDLLR	TS_NT-TS_EGCG	-0.724565	0.337737	-2.14535	5	0.0847415	0.943441
Q8K1A5_VADRS(0.962)PT(0.038)EMLHSTPAGDR	TS_NT-TS_EGCG	0.492465	0.35228	1.39793	4	0.234673	0.943441
Q8K1A6_LANHDEGS(1)DDEEEETPKK	TS_NT-TS_EGCG	0.769717	1.79894	0.427872	5	0.686547	0.970532
Q8K1J5_EDGIDAVEVAADRPGS(1)PR	TS_NT-TS_EGCG	-0.414835	0.27161	-1.52732	6	0.177539	0.943441
Q8K1L6_HLSVPNIIITPPT(0.995)PT(0.005)GMGLSR	TS_NT-TS_EGCG	-0.481751	0.843961	-0.570822	2	0.625708	0.965751
Q8K1M6_SKPIPIMPAS(1)PQK	TS_NT-TS_EGCG	-1.43039	1.49375	-0.95758	4	0.392501	0.947989
Q8K207_ANMHIS(0.012)ES(0.988)QQEFFR	TS_NT-TS_EGCG	-0.0171729	0.423028	-0.0405953	3	0.970169	0.993723
Q8K212_DT(0.002)T(0.033)S(0.965)PMELAALEK	TS_NT-TS_EGCG	0.781755	0.306004	2.55472	2	0.125106	0.943441
Q8K212_DT(0.007)T(0.947)S(0.046)PMELAALEK	TS_NT-TS_EGCG	0.263231	0.494061	0.532791	3	0.631119	0.966387
Q8K212_GS(0.001)GVAQS(0.999)PQQQPQQQPPQPQQPTPPK	TS_NT-TS_EGCG	-0.31175	0.424812	-0.733854	6	0.490708	0.947989
Q8K212_T(0.088)NS(0.088)S(0.484)DS(0.362)ERS(0.978)PDLGHSTQIPR	TS_NT-TS_EGCG	-0.23307	0.44467	-0.524141	4	0.627882	0.965751
Q8K221_HPS(0.001)HS(0.003)T(0.008)S(0.988)PS(0.001)GPGDEVAR	TS_NT-TS_EGCG	0.979343	2.69574	0.363293	3	0.740476	0.975811
Q8K298_AES(0.005)ADS(0.984)LGS(0.011)EDRDLLYSIDAYR	TS_NT-TS_EGCG	-0.402168	0.803225	-0.500692	3	0.651015	0.966387
Q8K2C9_WLDES(1)DAEMELR	TS_NT-TS_EGCG	0.475283	0.638088	0.744856	5	0.489867	0.947989
Q8K2F0_SES(1)PPPLSEPK	TS_NT-TS_EGCG	0.507995	0.243492	2.08629	4	0.105272	0.943441
Q8K2F8_S(0.168)S(0.832)PQLDPLR	TS_NT-TS_EGCG	0.43223	0.102533	4.21552	3	0.0243926	0.943441
Q8K2F8_S(0.5)S(0.5)PQLDPLRK	TS_NT-TS_EGCG	-0.694398	0.587411	-1.18213	5	0.290304	0.943441
Q8K2F8_S(0.998)PT(0.002)MEQAVQTASAHLPAPAPVGR	TS_NT-TS_EGCG	-0.111619	0.224455	-0.497288	5	0.640079	0.966387
Q8K2L8_LSSLTAPVGEKS(1)PDSTSPSYSTR	TS_NT-TS_EGCG	0.367585	0.453076	0.811309	6	0.448168	0.947989
Q8K2P7_S(1)LTNSHLEK	TS_NT-TS_EGCG	-0.066364	1.51629	-0.0437674	5	0.966784	0.993723
Q8K2Y9_GIITDS(1)FGR	TS_NT-TS_EGCG	-0.183141	0.358229	-0.511238	6	0.627446	0.965751
Q8K310_RDS(0.01)FDDRGPS(0.99)LNPVLDYDHGSR	TS_NT-TS_EGCG	-1.17815	0.595013	-1.98004	4	0.118796	0.943441
Q8K310_RSYS(1)PDGKES(0.963)PS(0.037)DK	TS_NT-TS_EGCG	2.66499	1.25829	2.11795	4	0.101576	0.943441
Q8K327_RPGPPLS(1)PEIR	TS_NT-TS_EGCG	0.507827	0.37847	1.34179	3	0.272185	0.943441
Q8K382_S(1)LEDLRAPK	TS_NT-TS_EGCG	-0.189593	0.238277	-0.795682	3	0.484359	0.947989
Q8K394_KLSSNCSGVEGDVT(1)DEDEGAEMSQR	TS_NT-TS_EGCG	-0.260611	0.530328	-0.491414	4	0.648878	0.966387
Q8K394_S(1)LEAIPEK	TS_NT-TS_EGCG	0.278462	0.346666	0.803257	6	0.452464	0.947989
Q8K3F6_IDMIFTPGPPS(0.147)T(0.852)PK	TS_NT-TS_EGCG	0.164796	0.338941	0.486207	3	0.660124	0.966387
Q8K3H0_VNQSALEAVT(0.014)PS(0.977)PS(0.009)FQQR	TS_NT-TS_EGCG	0.205887	1.05436	0.195273	3	0.857657	0.992743
Q8K3I9_VPCNVEGIS(1)PELEK	TS_NT-TS_EGCG	-0.66294	0.455915	-1.45408	3	0.241899	0.943441
Q8K3W3_RLEQTPVRDPS(1)PEPDAPLLGSPEK	TS_NT-TS_EGCG	-0.170547	0.0730718	-2.33397	3	0.101779	0.943441
Q8K3X4_PAPEEGPPELNRQS(0.978)PNS(0.014)S(0.004)S(0.001)AAT(0.001)S(0.001)VAS(0.001)R	TS_NT-TS_EGCG	-0.0472592	0.377358	-0.125237	5	0.905216	0.993723
Q8K400_GLFGGGAQS(1)LDREELFGESSSGK	TS_NT-TS_EGCG	-0.23064	0.592117	-0.389518	4	0.716742	0.972485
Q8K400_KLS(1)LPTDLKPDLDVK	TS_NT-TS_EGCG	-2.30531	1.79966	-1.28097	6	0.247485	0.943441
Q8K4G5_GVS(1)MPNMLEPK	TS_NT-TS_EGCG	0.130441	0.282214	0.462204	4	0.667957	0.968257
Q8K4G5_PGSSIPGS(0.938)PGHT(0.013)IY(0.048)AK	TS_NT-TS_EGCG	0.184194	1.36838	0.134608	2	0.905246	0.993723
Q8K4G5_RS(0.005)S(0.995)GREEDEEELLR	TS_NT-TS_EGCG	0.0205378	0.383868	0.0535023	4	0.959897	0.993723
Q8K4G5_S(0.995)S(0.005)GREEDEEELLR	TS_NT-TS_EGCG	0.256315	0.309881	0.82714	5	0.445823	0.947989
[truncated: 761 more rows]

## Sheet: present in TSEGCG absent in TS
	Leading.proteins	Phospho..STY..Probabilities	WT_NT.1.1	WT_NT.2.1	WT_NT.3.1	WT_NT.4.1	WT_NT.5.1	COUNT.WT	WT_EGCG.2.1	WT_EGCG.3.1	WT_EGCG.4.1	WT_EGCG.5.1	COUNT.WT_EGCG	WT_EGCG_EE.1.1	WT_EGCG_EE.2.1	WT_EGCG_EE.3.1	WT_EGCG_EE.4.1	WT_EGCG_EE.5.1	COUNT.WT_EGCG_EE	WT_EE.1.1	WT_EE.2.1	WT_EE.3.1	WT_EE.5.1	COUNT.WT_EE	TS_NT.1.1	TS_NT.2.1	TS_NT.3.1	TS_NT.4.1	COUNT.TS	TS_EGCG.2.1	TS_EGCG.3.1	TS_EGCG.4.1	TS_EGCG.5.1	COUNT.TS.EGCG	TS_EGCG_EE.1.1	TS_EGCG_EE.2.1	TS_EGCG_EE.3.1	TS_EGCG_EE.4.1	TS_EGCG_EE.5.1	COUNT.TS_EGCG	TS_EE.1.1	TS_EE.2.1	TS_EE.3.1	TS_EE.4.1	TS_EE.5.1	COUNT.TS.EE
24	A2A699	GPAGAAAFLHEPPS(1)PPPSFDHYLGHK	NA	NA	6189800	NA	4990700	2	NA	3061900	2966700	NA	2	6350700	3743800	NA	NA	5585300	3	NA	8493000	4714300	NA	2	NA	NA	NA	NA	0	10369000	7625300	5583400	NA	3	5278500	NA	NA	5788300	NA	2	NA	NA	4529700	1550300	4089600	3
47	A2AG50	SNSLDDSTEDVQSMDVS(1)PVSK	NA	NA	NA	NA	NA	0	NA	NA	1276900	678040	2	NA	2107700	NA	NA	1015900	2	860910	NA	1417200	998670	3	832370	NA	NA	NA	1	2441500	NA	NA	1046700	2	1522600	1962300	1806900	NA	NA	3	1110300	NA	NA	1097000	NA	2
96	A2AQ25	GDAAGDKLELSEDSPNS(1)EQELDK	NA	NA	7091200	NA	6577700	2	6226600	NA	NA	NA	1	NA	4646700	8107700	NA	8054000	3	NA	NA	7653200	9258300	2	NA	NA	10684000	NA	1	NA	7098400	8723700	7005600	3	NA	NA	9680000	NA	NA	1	NA	NA	4327500	NA	NA	1
101	A2AQ25	PGS(0.001)VAHPPHVIPNS(0.904)PPS(0.045)T(0.045)PVPHS(0.003)LPPSPSR	NA	NA	3776900	NA	2443900	2	NA	1874600	NA	1838900	2	1788900	NA	NA	NA	NA	1	NA	NA	NA	NA	0	NA	NA	NA	NA	0	4053100	3100000	3569100	NA	3	NA	NA	2275400	NA	NA	1	NA	NA	2211400	NA	NA	1
107	A2ARS0	AGALMARPNS(0.043)PQS(0.84)S(0.107)GS(0.009)GR	NA	NA	NA	NA	NA	0	582240	NA	NA	NA	1	NA	NA	NA	1219300	363620	2	NA	483550	NA	644240	2	NA	NA	NA	NA	0	1189700	NA	205910	277930	3	NA	NA	NA	NA	542830	1	NA	805310	NA	NA	190780	2
108	A2ARS0	GS(0.087)NS(0.874)DS(0.039)PPGHPAPAPS(1)PERR	NA	NA	NA	NA	NA	0	NA	NA	NA	NA	0	NA	NA	NA	NA	NA	0	NA	NA	NA	NA	0	NA	NA	NA	443550	1	1086700	NA	NA	728040	2	NA	NA	NA	NA	NA	0	NA	1209900	NA	NA	NA	1
111	A2ASS6	DVQET(0.988)VGLPVVFECAVS(0.282)GS(0.729)EPIS(0.678)VS(0.681)WY(0.642)K	2660500	NA	NA	NA	NA	1	3129000	2855200	3878100	2418100	4	NA	NA	NA	NA	NA	0	NA	5047500	5214000	NA	2	NA	NA	NA	NA	0	NA	3415700	2889000	NA	2	NA	NA	NA	3490200	1996400	2	NA	2042800	NA	1566000	NA	2
112	A2ASS6	DVQET(0.988)VGLPVVFECAVS(0.282)GS(0.729)EPIS(0.678)VS(0.681)WY(0.642)K	2660500	NA	NA	NA	NA	1	3129000	2855200	3878100	2418100	4	NA	NA	NA	NA	NA	0	NA	5047500	5214000	NA	2	NA	NA	NA	NA	0	NA	3415700	2889000	NA	2	NA	NA	NA	3490200	1996400	2	NA	2042800	NA	1566000	NA	2
113	A2ASS6	DVQET(0.988)VGLPVVFECAVS(0.282)GS(0.729)EPIS(0.678)VS(0.681)WY(0.642)K	2660500	NA	NA	NA	NA	1	3129000	2855200	3878100	2418100	4	NA	NA	NA	NA	NA	0	NA	5047500	5214000	NA	2	NA	NA	NA	NA	0	NA	3415700	2889000	NA	2	NA	NA	NA	3490200	1996400	2	NA	2042800	NA	1566000	NA	2
114	A2AWL7	S(0.236)S(0.304)Y(0.53)KS(0.931)ILPY(0.999)PVSPK	3605700	NA	2889800	6349700	NA	3	4707300	1468000	922750	NA	3	3831400	NA	4534100	NA	NA	2	5313200	4351700	NA	NA	2	6411900	NA	NA	NA	1	4335800	889890	NA	NA	2	NA	4639500	119930	648320	NA	3	6563000	3089500	NA	NA	NA	2
117	A2CG49	ALLDVLQRPLS(0.97)PGNS(0.02)ES(0.009)LT(0.001)ATANYSK	NA	NA	NA	NA	NA	0	NA	NA	NA	NA	0	NA	NA	NA	NA	NA	0	NA	NA	NA	2844700	1	NA	NA	NA	NA	0	1801900	NA	1619800	NA	2	NA	NA	NA	2021000	NA	1	NA	NA	1214800	NA	NA	1
124	A2RSJ4	S(0.001)PT(0.009)HAS(0.99)PQHTQTEK	NA	NA	NA	NA	NA	0	NA	NA	NA	NA	0	1102700	11574000	NA	NA	NA	2	1879300	1902600	NA	NA	2	NA	1288300	NA	NA	1	NA	1635100	1222200	NA	2	NA	2832700	NA	NA	1432700	2	NA	NA	NA	NA	NA	0
135	B1AXH1	GVT(0.016)S(0.984)PLHTDTEK	NA	NA	1321800	NA	1819800	2	5457700	2998900	3283300	1972800	4	3360800	NA	NA	4857400	2124500	3	NA	NA	2709600	NA	1	NA	NA	9908100	NA	1	7628500	2514800	NA	2787200	3	2981500	5922300	1741100	4760400	NA	4	2899900	5492800	3248700	4136000	3617700	5
140	B1AY13	T(0.012)IS(0.988)AQDTLAYATALLNEK	NA	NA	662040	NA	NA	1	NA	655550	889710	NA	2	820990	NA	NA	1908300	811960	3	NA	297310	NA	NA	1	NA	NA	8927600	NA	1	1249900	NA	2613800	341650	3	1167500	NA	1448400	2457300	NA	3	NA	511040	NA	NA	1165600	2
149	B1AZP2	NPYLLS(0.968)PT(0.032)EAFAR	NA	NA	NA	NA	NA	0	NA	NA	NA	NA	0	434250	NA	NA	NA	NA	1	NA	NA	230270	548670	2	830420	NA	NA	NA	1	740830	NA	NA	352470	2	455060	401320	NA	NA	371490	3	NA	NA	NA	431420	NA	1
161	B2RUJ5	MDS(1)YEQEEDIDQIVAEVK	NA	NA	703330	NA	NA	1	667490	955800	4046500	NA	3	NA	2338400	334870	NA	2795900	3	NA	1077100	835260	2672700	3	NA	NA	3082700	NA	1	3101200	1992600	1903100	736350	4	NA	NA	3925200	3059900	445320	3	NA	1703200	2577300	224010	1083800	4
167	B2RWS6	TDGKEEEEQPSTSATQS(0.047)S(0.953)PAPGQSK	NA	NA	NA	NA	NA	0	NA	NA	NA	NA	0	NA	NA	NA	NA	NA	0	NA	1282200	NA	NA	1	NA	NA	NA	NA	0	NA	NA	917690	661330	2	NA	NA	NA	579530	NA	1	NA	NA	NA	NA	NA	0
182	D3YXK2	AETLSGLGDAS(0.01)AAGAAAVS(0.636)S(0.234)AAS(0.04)ET(0.04)GT(0.04)RR	NA	NA	NA	NA	NA	0	NA	NA	NA	NA	0	NA	NA	NA	NA	NA	0	NA	NA	NA	NA	0	NA	NA	NA	NA	0	3093300	NA	NA	2394800	2	NA	NA	NA	2475000	NA	1	NA	NA	NA	802410	NA	1
203	E9PZM4	HSDNPS(1)EEGEVKDDGLEK	666350	NA	837120	958580	1047400	4	1404000	1432300	950610	NA	3	NA	NA	NA	NA	NA	0	1110100	NA	NA	941430	2	NA	NA	1375800	NA	1	NA	NA	1093900	822740	2	1171600	1532000	NA	NA	NA	2	687410	NA	1103900	891540	NA	3
241	F6SEU4	TVAWVS(0.001)NMPHLS(0.999)ADIESAHIER	NA	NA	NA	NA	NA	0	NA	NA	NA	NA	0	NA	NA	NA	NA	NA	0	NA	NA	NA	2074600	1	NA	NA	3550500	NA	1	1540800	NA	1983700	NA	2	NA	NA	732950	NA	NA	1	NA	NA	1289700	NA	NA	1
258	G5E829	IEDS(1)EPHIPLIDDTDAEDDAPTK	7694500	NA	3987900	NA	NA	2	7691200	7319000	9450700	5086400	4	7650700	NA	9058700	NA	NA	2	NA	10667000	9047000	11484000	3	NA	NA	NA	NA	0	11515000	5003600	6283200	4034900	4	8555400	2919900	10050000	NA	7232600	4	2895100	7496700	11314000	5675300	7568800	5
279	O08553	GLYDGPVCEVS(1)VT(1)PK	NA	NA	NA	NA	NA	0	1156300	1008300	3096500	NA	3	NA	2016200	NA	1787000	2437400	3	NA	NA	NA	2168300	1	1033700	NA	NA	NA	1	2719200	NA	2534500	NA	2	2375000	NA	2414200	2436200	NA	3	502910	NA	1598000	NA	NA	2
297	O08586	TVEEPSNPEASSSTSVTPDVS(0.996)DNEPDHY(0.004)R	NA	NA	2350400	NA	NA	1	1741900	NA	2191100	NA	2	NA	NA	NA	NA	NA	0	NA	3600900	NA	NA	1	NA	NA	NA	NA	0	2830200	NA	2912800	NA	2	NA	NA	NA	1960500	NA	1	2192000	NA	NA	NA	NA	1
301	O08599	S(0.237)S(0.763)ASFSTTAVSAR	NA	3808600	NA	NA	NA	1	11868000	NA	6873300	NA	2	5731600	NA	NA	11391000	NA	2	NA	NA	13209000	NA	1	NA	NA	NA	8746300	1	NA	7522600	NA	5636900	2	10712000	9641800	10098000	NA	NA	3	NA	NA	15977000	8698200	NA	2
331	O35219	RLS(1)LPGQLGALTSQPLHR	NA	NA	NA	NA	NA	0	NA	NA	NA	NA	0	NA	NA	NA	NA	NA	0	NA	3850300	NA	NA	1	NA	NA	NA	NA	0	1518300	NA	3022900	NA	2	992370	NA	2043700	2233900	NA	3	NA	435300	NA	NA	NA	1
334	O35295	DSLGDFIEHYAQLGPS(0.783)S(0.217)PEQLAAGAEEGGGPR	NA	NA	574000	NA	NA	1	NA	NA	NA	NA	0	2010200	NA	NA	NA	NA	1	NA	NA	NA	NA	0	NA	NA	NA	NA	0	2223700	1178900	6476000	NA	3	NA	NA	NA	4139900	NA	1	NA	565210	NA	NA	NA	1
336	O35308	AGS(1)PEQEPEEEAVPELDHESIGGHEAR	NA	NA	NA	NA	NA	0	NA	NA	NA	NA	0	NA	NA	2127100	NA	NA	1	NA	NA	NA	NA	0	NA	NA	NA	NA	0	2945100	NA	NA	1048400	2	1784500	NA	NA	NA	NA	1	NA	1450300	NA	NA	NA	1
347	O35526	RKHS(1)AILASPNPDEK	NA	NA	2156700	NA	NA	1	NA	3316300	3255800	NA	2	NA	NA	NA	2514600	3675800	2	NA	NA	NA	5070300	1	NA	NA	NA	NA	0	5419800	4565200	NA	NA	2	NA	2199000	2371800	3114300	NA	3	NA	1941000	3353100	NA	NA	2
352	O35593	PS(0.002)IQALIHGLNRHY(0.996)Y(0.996)S(0.623)IT(0.529)INY(0.854)RK	1684600	NA	2369600	906950	NA	3	1991000	2375100	4600300	1376400	4	1283000	NA	NA	11346000	NA	2	2641400	NA	2483800	NA	2	3757200	NA	NA	NA	1	7688600	1848900	NA	NA	2	1536700	995410	NA	2465900	1920100	4	2393300	2291200	3549900	2439800	1912700	5
386	O35954	RGS(1)MNNEMLSPEVGPVRDPLADGVEVLGR	NA	NA	1025300	NA	NA	1	NA	1289400	NA	NA	1	NA	NA	NA	NA	1467100	1	NA	2004400	NA	2004200	2	NA	NA	7419900	NA	1	NA	1585200	3653900	NA	2	889680	NA	NA	4193200	NA	2	NA	NA	NA	NA	NA	0
409	O54916	LIDLEDSADVGEQPGEVGY(0.007)S(0.181)GS(0.812)PAEAPPSK	NA	NA	NA	NA	NA	0	4759700	NA	NA	NA	1	NA	NA	NA	NA	NA	0	NA	NA	5724700	NA	1	NA	NA	NA	NA	0	NA	NA	5921000	3563700	2	NA	NA	6207900	NA	3015500	2	NA	NA	NA	NA	NA	0
423	O54988	ATLEQPETDEVEQVS(0.013)ES(0.709)NS(0.278)IEELER	NA	NA	NA	NA	NA	0	NA	NA	NA	NA	0	NA	NA	NA	NA	NA	0	NA	NA	NA	NA	0	NA	NA	NA	NA	0	NA	6377200	NA	3558300	2	NA	NA	NA	NA	NA	0	NA	NA	NA	NA	NA	0
427	O54988	VIT(0.029)S(0.11)DRS(0.721)S(0.14)EVGTDEALDDTQK	1251500	NA	NA	1277700	NA	2	NA	NA	1670100	805250	2	1047800	NA	1817200	1578700	1551800	4	1407900	NA	NA	1581700	2	1264100	NA	NA	NA	1	2301900	1199800	NA	NA	2	1352100	NA	1365300	NA	NA	2	NA	1025100	NA	899730	NA	2
429	O54991	DQNLPQILEES(0.73)RS(0.27)E	NA	NA	3643800	NA	NA	1	NA	NA	NA	NA	0	3588600	NA	NA	NA	NA	1	NA	NA	3543200	NA	1	NA	185950	NA	NA	1	7354700	4733000	4849800	NA	3	NA	NA	NA	5585300	NA	1	NA	3475100	NA	NA	3269900	2
436	O55017	LQNLRAS(1)CEALYSEMDPEER	NA	NA	NA	NA	NA	0	NA	840460	NA	1120900	2	NA	NA	1207400	NA	1422800	2	NA	NA	1751700	2650700	2	NA	NA	NA	1278900	1	1823500	2198800	NA	1447400	3	1154500	818740	1557000	NA	NA	3	NA	1578900	1359100	NA	NA	2
441	O55029	GFQPSRPTAQQEPDGKPAS(0.912)S(0.087)PVIMASQTTHK	NA	NA	3603300	NA	2911800	2	2012800	2184500	NA	NA	2	NA	NA	2582700	5346200	2154000	3	NA	2989700	3835800	2697900	3	NA	NA	NA	2755300	1	2502500	2540900	NA	NA	2	2519500	4787600	2723000	NA	NA	3	3159600	2872100	1775800	1776500	NA	4
446	O55131	ILEQQNS(0.997)S(0.003)R	NA	NA	NA	NA	NA	0	8006600	NA	NA	NA	1	NA	NA	NA	NA	NA	0	NA	15552000	13714000	NA	2	NA	NA	NA	NA	0	22796000	NA	NA	6845900	2	NA	27625000	NA	14329000	NA	2	NA	15945000	NA	NA	4921400	2
455	O70161	SWVYSPLHYSARPAS(0.005)DGES(0.798)DT(0.196)	NA	NA	NA	NA	NA	0	1396100	NA	NA	NA	1	NA	NA	NA	NA	NA	0	NA	NA	NA	NA	0	NA	NA	NA	1130000	1	2550700	NA	NA	916850	2	NA	NA	3182100	2803300	NA	2	NA	NA	NA	1106300	NA	1
467	O70305	T(0.024)NS(0.948)PS(0.17)IS(0.429)PS(0.428)MLS(0.002)NAEHK	873550	NA	NA	650960	NA	2	NA	NA	NA	NA	0	NA	NA	NA	NA	NA	0	NA	NA	NA	NA	0	NA	NA	NA	NA	0	2208100	NA	1112600	755510	3	1587400	873110	NA	1640200	NA	3	784470	698590	NA	1240200	NA	3
469	O70305	T(0.012)NS(0.905)PS(0.125)IS(0.202)PS(0.757)MLSNAEHK	NA	NA	NA	NA	NA	0	NA	NA	NA	NA	0	NA	NA	NA	NA	NA	0	NA	NA	NA	NA	0	NA	NA	NA	NA	0	NA	NA	1112600	755510	2	NA	NA	NA	NA	NA	0	NA	NA	NA	NA	NA	0
471	O70318	EPTQADVEDQILGKEES(0.997)LPEEES(0.003)R	1789000	NA	4788600	NA	NA	2	3407800	NA	3885700	1789100	3	1354600	NA	NA	NA	NA	1	1900500	4886900	6035200	NA	3	NA	NA	5744700	NA	1	NA	5910100	4453300	NA	2	2730600	NA	NA	NA	1659500	2	1242200	NA	3806100	1742500	NA	3
473	O70318	EVQT(0.135)S(0.865)ELK	NA	NA	NA	992420	NA	1	NA	NA	2208700	1295800	2	NA	NA	NA	NA	1550100	1	NA	2480700	NA	1870500	2	NA	1273500	NA	NA	1	2127200	2214000	NA	NA	2	NA	NA	NA	2087900	NA	1	NA	NA	NA	NA	NA	0
483	O88343	ERIS(0.989)ENYS(0.01)DK	NA	NA	NA	851240	NA	1	NA	422290	NA	NA	1	NA	NA	NA	NA	281520	1	NA	1046200	NA	528740	2	NA	NA	NA	NA	0	2092400	NA	758320	676390	3	NA	744520	NA	NA	NA	1	NA	1087100	NA	3444300	NA	2
485	O88343	IS(0.008)ENYS(0.992)DKS(1)DVENADESSSSILK	9635500	NA	4225500	1237200	NA	3	3843200	3437200	10698000	NA	3	NA	11775000	NA	NA	NA	1	NA	13252000	3453500	NA	2	4660400	NA	NA	NA	1	15019000	NA	8211600	2793100	3	10828000	1677900	26269000	NA	2385800	4	4109400	4599600	NA	3444300	1792700	4
521	O88685	MQEMNLLPT(0.023)PES(0.952)PVT(0.025)R	NA	NA	462080	NA	194300	2	NA	415050	1005300	502940	3	NA	NA	355280	NA	488710	2	284460	NA	411770	NA	2	262190	NA	NA	NA	1	1019300	529740	NA	NA	2	NA	95604	537130	NA	NA	2	NA	NA	NA	NA	NA	0
522	O88703	AS(0.941)RPLS(0.028)AS(0.028)QPS(0.002)LPHGVPAPSPAASAR	NA	NA	NA	NA	NA	0	NA	NA	NA	4548600	1	NA	NA	NA	NA	NA	0	NA	NA	NA	4919300	1	NA	1808600	NA	NA	1	7192200	NA	4274700	NA	2	NA	NA	NA	NA	NA	0	6524300	9052700	NA	NA	NA	2
540	O88737	DACEPES(1)GPDPSTVR	1044700	NA	2077000	NA	1106800	3	1262200	1332800	2560500	1338800	4	NA	1054000	NA	2067100	1149400	3	2617600	NA	1533500	1655400	3	NA	NA	2327400	NA	1	3794500	2032000	NA	NA	2	385740	2637500	3292600	3253200	NA	4	NA	1547600	1949400	1472900	NA	3
551	O88737	GYMTPT(0.011)S(0.989)PAGS(0.001)ER	927260	NA	NA	1339900	NA	2	NA	NA	NA	NA	0	507500	NA	NA	NA	NA	1	NA	NA	NA	1214200	1	2946500	NA	NA	NA	1	1566200	358890	NA	NA	2	1393500	2399100	NA	1898000	1847100	4	956050	1405200	NA	1098200	1190700	4
558	O88737	GYS(0.004)YFT(0.124)GS(0.718)S(0.154)PPLSPS(0.016)T(0.008)PS(0.173)ES(0.777)PT(0.009)FS(0.016)PGK	NA	NA	NA	NA	NA	0	NA	1367800	NA	NA	1	NA	NA	NA	7696400	NA	1	NA	9613000	NA	NA	1	NA	NA	NA	NA	0	16894000	1558200	NA	2846800	3	NA	738310	NA	NA	3250000	2	NA	NA	NA	NA	NA	0
562	O88737	IS(0.997)KFS(0.003)PIEEAK	NA	2411300	NA	NA	45206000	2	NA	54478000	55300000	47169000	3	NA	22191000	NA	NA	NA	1	62344000	NA	NA	72310000	2	NA	NA	NA	47580000	1	124650000	47676000	29640000	NA	3	59380000	85113000	NA	NA	NA	2	NA	66792000	77143000	NA	NA	2
568	O88737	RT(0.012)LPS(0.988)PPPEEAHLPLAGQVPSQLYAASLLQR	NA	NA	3787400	NA	NA	1	NA	897790	2177700	NA	2	979300	2870500	NA	3763000	4044400	4	NA	2216400	NA	4478800	2	NA	NA	10050000	NA	1	6095400	NA	4515400	498220	3	1135300	NA	4578600	3346200	NA	3	NA	1555400	4191800	NA	1117400	3
572	O88737	SHGPLLPTIEDS(0.015)S(0.985)EEEELREEEELLR	NA	NA	NA	NA	NA	0	NA	NA	NA	NA	0	2991800	NA	NA	4028400	2080900	3	NA	NA	NA	4432300	1	NA	NA	10537000	NA	1	2040700	NA	2923600	NA	2	NA	NA	NA	NA	NA	0	NA	NA	NA	NA	2052100	1
585	O88737	S(0.887)QAS(0.113)EEESPVSPLGRPR	NA	NA	NA	4267600	NA	1	2011800	NA	NA	NA	1	NA	2321900	NA	NA	NA	1	NA	3930600	NA	NA	1	NA	NA	NA	NA	0	NA	NA	1385500	3158700	2	NA	NA	NA	NA	NA	0	NA	NA	NA	NA	NA	0
589	O88737	S(0.93)QGS(0.07)FEYQDTQDHDYGGR	NA	NA	NA	1317800	NA	1	1069400	NA	NA	NA	1	NA	NA	NA	NA	NA	0	NA	1930000	NA	NA	1	1098500	NA	NA	NA	1	2001200	NA	NA	737400	2	873730	1568600	NA	2475800	NA	3	984290	1171200	1755300	NA	NA	3
595	O88737	YLGQGLQY(0.002)GS(0.919)FT(0.079)DLR	NA	NA	NA	NA	NA	0	653750	1080800	1434300	NA	3	NA	NA	NA	3279100	2594600	2	NA	2792200	NA	NA	1	NA	NA	7854000	NA	1	5581300	NA	NA	709080	2	NA	NA	2898600	4517200	438010	3	NA	2458800	2241300	NA	1318100	3
604	O88874	KPS(1)PQPS(1)PPR	833660	NA	NA	934680	206020	3	1051200	NA	814310	147120	3	NA	NA	1463100	299470	221640	3	NA	1060700	NA	262760	2	NA	932710	NA	NA	1	NA	735800	274000	220780	3	1251600	NA	548150	514010	356410	4	NA	933220	NA	219330	NA	2
605	O88874	KPS(1)PQPS(1)PPR	833660	NA	NA	934680	206020	3	1051200	NA	814310	147120	3	NA	NA	1463100	299470	221640	3	NA	1060700	NA	262760	2	NA	932710	NA	NA	1	NA	735800	274000	220780	3	1251600	NA	548150	514010	356410	4	NA	933220	NA	219330	NA	2
606	O88878	MS(1)PMGTASGSNSPTSDSASVQR	NA	NA	NA	NA	NA	0	NA	NA	1111400	546250	2	NA	NA	1387500	NA	NA	1	NA	NA	NA	810400	1	454910	NA	NA	NA	1	2417600	650210	NA	NA	2	NA	1137000	1098700	NA	NA	2	NA	889280	NA	NA	NA	1
633	O88935	SQSLT(0.002)NAFNLPEPAPPRPS(0.807)LS(0.191)QDEVK	1726100	NA	3170300	NA	NA	2	NA	NA	1309900	NA	1	NA	4065000	NA	NA	NA	1	NA	19448000	NA	7869500	2	4785600	NA	NA	NA	1	3919300	NA	NA	1456500	2	NA	1333000	NA	3749500	2035000	3	564690	NA	NA	2145100	NA	2
640	O89032	EAEENPVGACESQGS(1)PLK	NA	NA	1585200	NA	NA	1	NA	NA	1123100	813700	2	NA	NA	1275000	NA	1378700	2	1833700	1831100	1644800	2124300	4	NA	NA	NA	NA	0	1960700	1623100	NA	1115400	3	1200700	1710900	1714100	NA	NA	3	NA	1259400	1466100	NA	NA	2
649	P14439	FFFIAVLMS(0.964)S(0.036)QK	2070100	NA	1098200	2909300	1173300	4	NA	1457800	1455200	1177600	3	1802400	NA	3979200	3133100	2991100	4	2434400	NA	4045000	3536000	3	3201300	NA	NA	NA	1	5061600	1335900	NA	1864600	3	NA	2413600	2906800	NA	2018800	3	2975500	NA	NA	2820900	1988700	3
652	P02088	YFDSFGDLS(0.001)SAS(0.999)AIMGNAK	NA	NA	823760	NA	NA	1	501570	683340	880760	695780	4	NA	NA	NA	NA	1080000	1	NA	382400	389580	995240	3	NA	NA	NA	309340	1	924260	578220	NA	NA	2	694750	NA	1065000	574170	NA	3	NA	NA	NA	NA	NA	0
664	P05480	RRS(0.088)LEPS(0.911)ENVHGAGGAFPASQTPSK	NA	NA	6567600	NA	NA	1	NA	NA	NA	NA	0	NA	NA	NA	8369300	NA	1	NA	10784000	NA	NA	1	NA	NA	NA	NA	0	NA	NA	7630600	5883800	2	NA	NA	NA	NA	NA	0	NA	NA	NA	10149000	NA	1
667	P06837	AAQPPT(0.001)ET(0.005)AES(0.817)S(0.178)QAEEEK	NA	NA	NA	NA	7902900	1	NA	637620	NA	740900	2	NA	NA	1308700	NA	1314800	2	NA	NA	1145200	893730	2	NA	NA	NA	NA	0	1946800	1722100	NA	NA	2	NA	NA	16301000	NA	NA	1	NA	NA	11087000	NA	NA	1
690	P08553	AEEEGGS(1)EEEGS(1)DRS(0.996)PQES(0.004)K	3191600	NA	172110	NA	106290	3	691580	NA	NA	NA	1	NA	NA	66971	NA	NA	1	NA	NA	69381	120450	2	NA	163910	NA	NA	1	88574	72609	NA	NA	2	872360	283470	NA	NA	96819	3	NA	NA	68087	NA	NA	1
692	P08553	AEEEGGS(1)EEEGSDRS(0.002)PQES(0.998)KK	NA	1727800	NA	NA	NA	1	6631700	NA	NA	NA	1	NA	13846000	NA	154460	NA	2	NA	237830	NA	NA	1	NA	NA	NA	NA	0	242000	NA	189930	NA	2	NA	NA	NA	NA	NA	0	NA	NA	NA	NA	NA	0
717	P0C7M9	PRS(1)PAEAEAR	28051000	NA	37699000	30264000	38744000	4	63814000	44381000	53608000	31917000	4	28507000	18922000	NA	36754000	38531000	4	37384000	71716000	NA	38399000	3	NA	43940000	NA	NA	1	74045000	NA	37483000	22676000	3	41592000	44727000	45267000	55892000	30262000	5	48631000	46841000	54599000	36680000	57703000	5
728	P10637	HLS(0.107)NVS(0.129)S(0.595)T(0.129)GS(0.042)IDMVDSPQLATLADEVSASLAK	NA	NA	NA	NA	NA	0	NA	NA	NA	NA	0	NA	NA	NA	NA	NA	0	NA	NA	NA	NA	0	NA	NA	NA	NA	0	NA	1045300	1306000	NA	2	NA	NA	NA	NA	NA	0	NA	NA	NA	NA	NA	0
739	P10637	S(0.66)T(0.163)PT(0.163)AEDVT(0.014)APLVDER	NA	NA	18685000	NA	NA	1	NA	NA	NA	NA	0	NA	NA	NA	NA	NA	0	NA	NA	NA	NA	0	NA	NA	NA	NA	0	22556000	21282000	NA	NA	2	NA	NA	NA	NA	NA	0	NA	NA	NA	NA	NA	0
756	P11798	FYFENLWS(1)R	NA	NA	NA	NA	NA	0	NA	NA	NA	NA	0	732410	NA	NA	672610	1265600	3	NA	NA	NA	1192500	1	NA	NA	2760600	NA	1	686050	NA	858020	NA	2	144380	NA	485490	564190	NA	3	NA	NA	297760	NA	NA	1
783	P13808	KPERT(0.77)S(0.891)PS(0.335)PPT(0.003)QT(0.001)PHQEAAPR	NA	NA	NA	NA	NA	0	NA	NA	NA	NA	0	NA	NA	1073600	NA	1248600	2	NA	1178200	770260	NA	2	NA	NA	NA	NA	0	2294100	NA	976890	995050	3	881980	NA	NA	NA	NA	1	908510	876040	1655100	NA	NA	3
784	P13808	KPERT(0.443)S(0.558)PS(0.991)PPT(0.008)QTPHQEAAPR	NA	NA	NA	NA	NA	0	NA	NA	NA	NA	0	NA	NA	NA	NA	NA	0	NA	NA	NA	NA	0	NA	NA	NA	NA	0	2294100	NA	NA	995050	2	NA	NA	NA	NA	NA	0	NA	876040	NA	NA	NA	1
786	P14152	ETAFEFLS(0.012)S(0.988)A	NA	NA	NA	NA	NA	0	NA	NA	NA	273350	1	NA	NA	NA	NA	NA	0	NA	NA	NA	NA	0	NA	NA	NA	NA	0	547100	343300	NA	NA	2	337770	NA	NA	NA	NA	1	NA	NA	NA	NA	580380	1
791	P14869	AEAKEES(1)EESDEDMGFGLFD	NA	NA	NA	NA	NA	0	NA	1312700	NA	NA	1	NA	NA	NA	NA	NA	0	NA	NA	NA	NA	0	NA	NA	NA	NA	0	3017600	NA	2337400	NA	2	NA	NA	865290	NA	NA	1	NA	NA	NA	NA	1419200	1
830	P14873	ETAAAHQAS(0.004)S(0.004)S(0.992)PPIDAATAEPYGFR	7850200	NA	9467400	NA	NA	2	8984900	14388000	NA	9027300	3	NA	12357000	NA	14161000	10793000	3	NA	16475000	NA	10691000	2	NA	NA	24746000	NA	1	20595000	15218000	14884000	NA	3	NA	NA	16425000	NA	6240100	2	NA	9401000	14383000	10278000	NA	3
875	P14873	TLEVVS(0.055)PS(0.869)QS(0.268)VT(0.657)GS(0.057)AGHT(0.043)PY(0.019)Y(0.019)QS(0.009)PT(0.003)DEK	3900100	NA	NA	NA	NA	1	NA	NA	NA	NA	0	NA	24322000	NA	NA	NA	1	10344000	5053100	NA	4524200	3	NA	NA	NA	NA	0	10506000	3146400	NA	23037000	3	NA	2164800	5030500	NA	NA	2	4783100	NA	9932800	4113800	NA	3
876	P14873	TLEVVS(0.23)PS(0.781)QS(0.958)VT(0.011)GS(0.006)AGHT(0.012)PY(0.001)Y(0.001)QSPTDEK	NA	NA	4380900	NA	NA	1	NA	NA	3668900	NA	1	NA	4455800	NA	NA	NA	1	NA	17301000	NA	4524200	2	NA	NA	NA	NA	0	NA	NA	5276600	3575900	2	6847000	NA	35484000	NA	NA	2	4783100	4005500	5341000	NA	NA	3
877	P14873	T(0.002)LEVVS(0.782)PS(0.11)QS(0.131)VT(0.054)GS(0.92)AGHT(0.916)PY(0.022)Y(0.018)QS(0.035)PT(0.011)DEK	3900100	NA	34677000	NA	NA	2	11027000	5130900	3668900	NA	3	NA	19867000	4647400	14738000	24046000	4	5372300	48714000	NA	NA	2	NA	NA	NA	NA	0	NA	2749800	NA	23037000	2	47059000	NA	23961000	25321000	NA	3	NA	25670000	NA	4113800	13184000	3
886	P15388	HIPRPPQLGS(0.995)PNY(0.005)CK	NA	NA	2533300	NA	NA	1	1503700	NA	NA	509300	2	NA	NA	NA	961770	4349700	2	NA	5202800	NA	3318100	2	NA	250670	NA	NA	1	6010700	NA	4896800	NA	2	NA	2876100	4523000	4041900	NA	3	2102100	1789600	NA	NA	NA	2
889	P15508	LS(0.027)S(0.027)S(0.941)WES(0.005)LLPEPAHPF	NA	NA	NA	NA	NA	0	NA	NA	NA	NA	0	NA	NA	NA	NA	397810	1	NA	NA	NA	NA	0	NA	NA	NA	NA	0	250170	NA	495860	NA	2	NA	NA	NA	NA	NA	0	NA	NA	NA	NA	NA	0
892	P16014	AS(1)EEEPEYGEESR	NA	NA	1121500	NA	NA	1	NA	967080	1089000	721620	3	NA	NA	945380	NA	1133700	2	NA	NA	1002900	819550	2	NA	NA	NA	NA	0	1453400	639190	NA	NA	2	NA	NA	877930	NA	NA	1	NA	NA	985900	NA	NA	1
910	P16283	FSIGS(0.001)DEDDS(0.999)PGLPVK	NA	NA	NA	NA	NA	0	NA	NA	1947300	NA	1	NA	NA	NA	NA	NA	0	NA	NA	NA	NA	0	NA	NA	NA	NA	0	NA	NA	1889400	884050	2	NA	NA	NA	NA	NA	0	NA	NA	NA	NA	NA	0
917	P16546	KLDPAQS(0.923)AS(0.077)RENLLEEQGSIALR	1091100	NA	NA	NA	NA	1	NA	12550000	1968700	2828300	3	NA	10385000	NA	NA	55640000	2	NA	36941000	9820200	NA	2	NA	NA	143080000	NA	1	95586000	29914000	NA	NA	2	NA	NA	NA	NA	3988100	1	NA	NA	NA	2291600	NA	1
921	P16951	KMPLDLS(1)PLATPIIR	NA	NA	599730	NA	NA	1	NA	601290	NA	NA	1	NA	NA	NA	NA	542400	1	NA	NA	345520	1734100	2	347820	NA	NA	NA	1	916290	1444100	1134300	NA	3	611720	NA	1138000	1380400	143080	4	NA	NA	953420	NA	544870	2
924	P17182	IEEELGS(1)K	NA	NA	NA	NA	NA	0	NA	2936400	NA	NA	1	2784000	NA	NA	NA	4201100	2	NA	NA	4984500	NA	1	NA	4830700	NA	NA	1	NA	4771500	3512500	2638500	3	NA	3452200	NA	NA	3529800	2	NA	3239300	NA	3469900	NA	2
930	P17710	FTT(0.172)S(0.827)DVAAIETDK	NA	NA	1192600	NA	1015600	2	NA	1815600	NA	1563400	2	NA	NA	1420900	NA	1688600	2	NA	NA	1959400	1360600	2	NA	NA	NA	NA	0	2256800	1589100	NA	NA	2	NA	NA	1647700	NA	NA	1	NA	NA	1581400	NA	1066700	2
933	P18572	RKPDQTLDEDDPGAAPLKGS(0.5)GT(0.5)HMNDK	NA	NA	NA	NA	NA	0	NA	NA	2420100	NA	1	NA	NA	NA	NA	NA	0	NA	NA	2416300	NA	1	NA	NA	NA	NA	0	NA	NA	2931200	1794700	2	NA	NA	3157700	NA	NA	1	NA	NA	NA	NA	NA	0
945	P19246	SPAEAKS(1)PEK	175930	16533000	NA	NA	NA	2	NA	NA	51923	NA	1	NA	NA	NA	NA	NA	0	NA	NA	NA	NA	0	NA	NA	NA	NA	0	78885	NA	NA	19088	2	NA	NA	NA	NA	NA	0	NA	NA	NA	NA	NA	0
990	P19246	S(1)PGEAKS(1)PGEAKS(1)PAEAKS(1)PGEAK	NA	616140	NA	NA	NA	1	NA	NA	NA	NA	0	NA	NA	NA	NA	NA	0	NA	NA	NA	NA	0	NA	NA	NA	NA	0	NA	NA	1066500	395210	2	NA	NA	NA	NA	NA	0	NA	NA	NA	NA	NA	0
999	P20357	AS(0.063)QPS(0.895)PPAQEAGY(0.017)S(0.018)T(0.006)LAQSY(0.001)T(0.001)PDHPS(0.05)ELPEEPS(0.474)S(0.475)PQER	NA	NA	NA	NA	NA	0	11962000	NA	18681000	NA	2	4628800	NA	24662000	24717000	27383000	4	8684500	29449000	NA	24377000	3	NA	NA	NA	NA	0	28008000	15286000	NA	7674200	3	11851000	NA	18108000	38194000	NA	3	7839500	NA	28905000	NA	NA	2
1001	P20357	ASQPSPPAQEAGYSTLAQSYTPDHPS(0.001)ELPEEPS(0.916)S(0.082)PQER	18574000	NA	NA	5244100	NA	2	30048000	NA	46793000	NA	2	21173000	NA	81856000	26421000	104840000	4	8813500	26315000	NA	87994000	3	8665000	NA	NA	NA	1	NA	18855000	60523000	7325700	3	29598000	15929000	NA	NA	NA	2	10871000	NA	25033000	NA	NA	2
1002	P20357	ASQPSPPAQEAGYSTLAQSYTPDHPS(0.003)ELPEEPS(0.144)S(0.853)PQER	18574000	NA	NA	NA	NA	1	30048000	NA	NA	NA	1	NA	NA	81856000	NA	73079000	2	34184000	93249000	NA	60798000	3	NA	NA	NA	NA	0	NA	18855000	15576000	NA	2	29598000	15929000	NA	NA	NA	2	NA	NA	NA	NA	NA	0
1012	P20357	EES(0.995)Y(0.001)ES(0.003)S(0.001)GEHESLTMESLKPDEGKK	5496100	NA	5371300	3338600	8189600	4	6210000	NA	3624500	NA	2	3123300	NA	NA	4742400	NA	2	4892200	11550000	14586000	NA	3	NA	NA	NA	7874300	1	8540600	NA	8371700	NA	2	7956400	2922900	12133000	10576000	4936200	5	2953300	6862800	NA	NA	NA	2
1026	P20357	GSAQES(1)LDTISPK	NA	NA	NA	NA	NA	0	2202600	NA	1030600	1299100	3	NA	NA	NA	3486900	3050800	2	3624000	3917500	4306700	6117200	4	5492900	NA	NA	NA	1	7739100	NA	NA	2310500	2	4499300	7554800	2673800	6893600	3986500	5	3316700	7431900	5200400	8044700	NA	4
1031	P20357	SEVQAHS(0.001)PS(0.999)R	NA	NA	NA	NA	28077	1	26824	36569	92065	NA	3	NA	NA	NA	60612	NA	1	NA	31322	NA	NA	1	NA	71668	NA	NA	1	103220	NA	NA	17585	2	NA	NA	NA	56254	NA	1	NA	NA	22967	NA	NA	1
1044	P20357	SGTSTPT(0.001)T(0.008)PGS(0.049)T(0.047)AIT(0.578)PGT(0.317)PPS(0.971)Y(0.015)S(0.011)S(0.002)R	NA	NA	NA	1412500	NA	1	NA	NA	NA	NA	0	NA	3795500	NA	NA	NA	1	NA	NA	NA	NA	0	NA	NA	NA	NA	0	1540600	NA	NA	988150	2	1537100	2205600	NA	1970400	NA	3	1341000	NA	NA	NA	NA	1
1059	P20357	Y(0.003)T(0.003)VPLPS(0.925)PVQDS(0.068)ENLS(0.001)GESGSFYEGTDDK	2800700	NA	2009800	NA	NA	2	2344900	2629400	NA	NA	2	NA	11692000	NA	NA	5045600	2	NA	4114700	3407800	10369000	3	NA	NA	NA	NA	0	NA	2971300	NA	2585800	2	NA	NA	NA	9143800	NA	1	NA	NA	6933300	NA	5413300	2
1061	P20357	YTVPLPSPVQDS(0.001)ENLS(0.954)GES(0.019)GS(0.025)FY(0.001)EGTDDK	NA	NA	NA	NA	NA	0	NA	NA	NA	NA	0	NA	NA	NA	NA	NA	0	NA	NA	NA	2095800	1	1376100	NA	NA	NA	1	3907300	1541900	NA	NA	2	2306100	NA	2316000	NA	NA	2	NA	2272000	NA	NA	NA	1
1067	P20917	NVTESS(0.001)S(0.005)FS(0.995)GGDNPHVLYSPEFR	26705000	2317800	NA	NA	NA	2	NA	62845000	NA	NA	1	NA	3336400	NA	NA	100770000	2	NA	128880000	NA	NA	1	33867000	NA	NA	NA	1	77673000	81870000	NA	1441900	3	NA	NA	NA	68939000	NA	1	NA	NA	58045000	NA	47343000	2
1068	P21447	DSGS(0.017)S(0.983)LIR	NA	NA	NA	NA	NA	0	1340400	NA	NA	NA	1	518180	NA	1404100	NA	NA	2	NA	1631600	NA	NA	1	NA	NA	NA	943700	1	NA	1054400	NA	508570	2	777410	NA	846440	NA	NA	2	639870	NA	NA	NA	NA	1
1074	P22892	NLIMS(0.001)GY(0.096)S(0.904)PEHDVSGISDPFLQVR	NA	NA	NA	NA	NA	0	NA	1037900	NA	NA	1	989990	NA	NA	1050700	1911300	3	NA	822070	NA	NA	1	NA	NA	3241000	NA	1	2605700	2237400	2584600	NA	3	654580	NA	1305300	NA	NA	2	NA	551040	1594200	NA	1158400	3
1086	P23242	MGQAGS(0.985)T(0.05)IS(0.163)NS(0.801)HAQPFDFPDDSQNAK	NA	NA	NA	NA	NA	0	1418500	NA	NA	NA	1	NA	8414800	4611900	9216000	4790300	4	NA	4658600	NA	NA	1	NA	NA	NA	NA	0	4030200	NA	NA	1149700	2	3539800	2159300	NA	3419200	1947700	4	1264000	NA	4337000	NA	NA	2
1087	P23242	MGQAGS(0.075)T(0.925)IS(0.925)NS(0.075)HAQPFDFPDDSQNAK	5276800	NA	NA	NA	4003100	2	NA	2457300	NA	4796200	2	NA	8414800	NA	7561300	4790300	3	10748000	18007000	20622000	31224000	4	NA	NA	NA	4666200	1	17397000	NA	9374800	1149700	3	NA	NA	NA	14373000	NA	1	8129800	NA	13097000	NA	NA	2
1094	P24788	DLLSDLQDIS(0.999)DS(0.001)ER	NA	NA	NA	NA	NA	0	NA	NA	2052100	NA	1	NA	NA	NA	NA	NA	0	NA	NA	NA	1160100	1	NA	NA	NA	NA	0	978480	720460	NA	NA	2	658220	NA	1739300	1749500	NA	3	NA	NA	2282800	NA	808660	2
1095	P24788	RGT(0.168)S(0.832)PRPPEGGLGYSQLGDDDLK	1965100	NA	1846700	2004200	NA	3	NA	2598700	NA	1402300	2	NA	NA	2138800	NA	1881000	2	1685100	4094900	2526700	2523400	4	NA	NA	NA	1816300	1	4067600	2541100	3571400	NA	3	1525400	1837900	2552800	2929500	1466100	5	1715200	1425500	2426300	NA	1753600	4
1112	P26645	EAAEAEPAEPS(0.5)S(0.5)PAAEAEGASASS(0.002)T(0.007)S(0.034)S(0.957)PK	NA	6003100	5682900	5706300	5429200	4	5607600	5928600	NA	NA	2	NA	NA	5917500	5738800	5501100	3	7218200	9117200	NA	5619400	3	NA	4432100	NA	NA	1	NA	5269100	NA	4000300	2	5648000	NA	NA	6371600	3955900	3	7026900	4128300	NA	4675300	4603700	4
1140	P28571	Y(0.001)APT(0.005)T(0.002)T(0.001)PS(0.99)PEDGFEVQPLHPDK	NA	NA	1557500	1135400	NA	2	1463200	NA	1659000	1658500	3	923610	NA	2445500	NA	1234300	3	1139200	NA	2085200	1389600	3	NA	NA	NA	NA	0	NA	2243000	NA	1304800	2	NA	NA	1974000	NA	NA	1	NA	NA	NA	NA	NA	0
1147	P28661	HFLEDS(0.954)S(0.046)DDAELSK	NA	NA	NA	1980400	NA	1	NA	NA	2579500	NA	1	1906200	NA	1966000	NA	NA	2	NA	2841000	NA	1235600	2	NA	NA	NA	NA	0	NA	NA	1459600	1377000	2	NA	NA	1558400	NA	NA	1	1215700	NA	NA	NA	NA	1
1151	P28661	LDPY(0.02)DS(0.194)S(0.786)EDDK	NA	NA	20214000	NA	1166700	2	43168000	NA	NA	NA	1	NA	NA	NA	NA	NA	0	35805000	NA	34409000	29734000	3	NA	NA	36055000	NA	1	58155000	NA	NA	23059000	2	NA	611690	1108300	NA	478810	3	NA	26476000	NA	30836000	28535000	3
1166	P29699	HAFSPVAS(0.999)VESASGETLHSPK	804190	NA	890130	927710	1637600	4	1094000	1668400	NA	834310	3	NA	NA	NA	NA	1733800	1	NA	NA	NA	1288400	1	826750	NA	NA	NA	1	1396900	1280600	1089100	561260	4	978280	1304800	1025800	NA	826680	4	NA	941560	NA	709150	NA	2
1177	P31750	S(0.621)GS(0.34)PS(0.039)DNSGAEEMEVSLAK	983600	NA	NA	1070200	NA	2	1108900	NA	NA	NA	1	NA	NA	NA	NA	NA	0	NA	1071800	NA	NA	1	NA	NA	NA	1446800	1	NA	NA	4185300	2451800	2	2283000	NA	NA	1814300	NA	2	946270	NA	NA	NA	NA	1
1187	P33173	VTGVYELSLCHVADAGS(1)PGMQR	NA	NA	1821300	NA	NA	1	NA	1309600	NA	NA	1	NA	NA	NA	NA	2018400	1	NA	NA	1520900	1958600	2	NA	NA	NA	NA	0	2769900	1735400	NA	NA	2	944560	NA	NA	NA	NA	1	NA	1410400	NA	NA	NA	1
1211	P35564	SDAEEDGVT(0.005)GS(0.007)QDEEDS(0.988)KPK	2206500	NA	3224400	2235000	2488500	4	2053200	1870100	4461400	2665600	4	NA	NA	1921000	1632000	NA	2	1531100	NA	NA	2824800	2	1363000	NA	NA	NA	1	4073400	2033000	3162200	NA	3	NA	2633100	NA	NA	NA	1	1872900	NA	NA	1708700	2594200	3
1221	P39053	KT(0.02)S(0.98)GNQDEILVIR	1316200	NA	NA	NA	NA	1	1866000	2168700	NA	1989200	3	NA	NA	NA	1868600	2677600	2	NA	2515100	2156700	3263100	3	NA	NA	NA	1704900	1	3528800	2158900	NA	1919300	3	2763000	2001300	NA	2621900	NA	3	1614600	NA	2329500	NA	NA	2
1233	P39447	VQIPVS(0.001)HPDPEPVS(0.998)DNEDDSYDEEVHDPR	1706200	NA	NA	NA	NA	1	1893200	NA	2299900	1691400	3	NA	NA	NA	NA	NA	0	NA	2191200	2404500	1709000	3	NA	NA	NA	NA	0	3109200	NA	NA	1875900	2	NA	NA	NA	NA	NA	0	1209200	NA	NA	NA	NA	1
1250	P42567	NITGS(0.003)S(0.997)PVADFSAIK	1697000	NA	2592400	1242400	1364700	4	2328800	1565000	2297000	1636300	4	868070	1453300	2672200	2896000	2718100	5	1457400	3062500	2357000	NA	3	NA	767300	NA	NA	1	NA	3362100	NA	2058500	2	1763800	NA	2250200	NA	NA	2	1372400	NA	1620700	NA	NA	2
1252	P42669	GPGLGS(0.886)T(0.114)QGQTIALPAQGLIEFR	NA	NA	NA	NA	NA	0	NA	NA	NA	NA	0	NA	NA	280400	NA	NA	1	NA	NA	1142200	NA	1	NA	NA	NA	NA	0	NA	3962200	9266800	1232600	3	2642100	NA	NA	NA	1652600	2	NA	NA	NA	NA	7153600	1
1256	P42859	S(0.776)GS(0.224)IVELLAGGGSSCSPVLSR	615440	NA	2336000	NA	314120	3	NA	742980	5043200	NA	2	NA	NA	NA	NA	1802600	1	NA	3360700	NA	NA	1	NA	NA	NA	NA	0	3127600	NA	2946800	747590	3	1493600	173690	4560600	2491800	NA	4	171600	1081100	1146200	300030	NA	4
1257	P42859	S(0.101)GS(0.899)IVELLAGGGS(0.067)S(0.466)CS(0.466)PVLS(0.001)R	615440	NA	2336000	NA	314120	3	NA	742980	5043200	NA	2	NA	4499500	NA	NA	4685800	2	NA	3360700	NA	3018200	2	NA	NA	7528700	NA	1	7968400	NA	2946800	747590	3	3016400	NA	6819200	6288900	NA	3	171600	1081100	2539800	300030	521840	5
1263	P43006	ESNSNQCVYAAHNS(1)VVIDECK	NA	NA	890870	NA	NA	1	NA	NA	NA	NA	0	NA	NA	NA	NA	2032000	1	NA	3612800	NA	2739600	2	NA	NA	4866000	NA	1	6019700	NA	3633200	5518300	3	NA	NA	NA	3630100	NA	1	NA	3056600	1243500	NA	NA	2
1267	P43006	S(1)ADCSVEEEPWK	789750	NA	NA	558440	NA	2	NA	NA	1665400	752210	2	NA	NA	2147500	971940	2773800	3	598340	NA	NA	1600700	2	NA	NA	NA	2225900	1	3144200	NA	1576600	1535900	3	NA	1106700	2405800	1849200	NA	3	NA	1010200	NA	NA	NA	1
1277	P46460	GSMAGS(0.922)T(0.077)GVHDT(0.001)VVNQLLSK	1645400	NA	4613800	1144400	3761700	4	4117700	2862400	NA	4456700	3	1808400	NA	4210000	2636300	NA	3	1826600	3404600	NA	4613800	3	NA	NA	NA	2108500	1	7429200	4295500	5983400	3100400	4	2655600	1606600	NA	NA	3473000	3	811230	3428400	5062700	4881200	3264600	5
1293	P47809	ILDQMPAT(0.092)PS(0.954)S(0.954)PMYVD	NA	NA	NA	NA	NA	0	NA	NA	NA	NA	0	NA	3100800	NA	NA	NA	1	NA	4332000	NA	NA	1	NA	NA	NA	NA	0	NA	NA	1628300	3301300	2	NA	NA	NA	NA	NA	0	NA	NA	NA	NA	NA	0
1295	P47809	LCDFGISGQLVDS(1)IAK	NA	NA	NA	NA	NA	0	NA	NA	1694800	NA	1	508210	NA	NA	5321300	NA	2	NA	NA	NA	NA	0	NA	NA	NA	2013000	1	5710200	2580300	NA	700120	3	NA	NA	4325200	7534400	NA	2	NA	NA	NA	NA	2794100	1
1299	P47867	ELS(1)AERPLNEQIAEAEADK	NA	NA	1823700	NA	1698300	2	NA	1044400	NA	1201600	2	738990	NA	1775800	1000000	1202100	4	1971900	2351000	2166000	1909200	4	NA	NA	2264000	NA	1	NA	2029900	NA	1383600	2	1616000	NA	1347300	NA	601080	3	1280100	NA	1446700	NA	588940	3
1318	P48722	TGSEHNGPMDGQS(0.001)GS(0.002)ET(0.134)S(0.863)PDPPK	NA	NA	324720	NA	649220	2	1288100	NA	1284800	NA	2	NA	NA	NA	NA	882810	1	NA	NA	NA	980860	1	NA	NA	3054200	NA	1	NA	NA	1332800	1257500	2	853750	1050300	1279800	NA	NA	3	1061900	999130	NA	NA	NA	2
1319	P48758	S(0.997)PEEGAET(0.003)PVYLALLPPDAEGPHGQFVQDK	NA	NA	NA	NA	NA	0	NA	NA	NA	NA	0	NA	NA	NA	NA	NA	0	NA	1467900	NA	NA	1	NA	NA	NA	NA	0	2056000	1864900	NA	NA	2	1044200	NA	NA	NA	NA	1	NA	NA	NA	NA	NA	0
1329	P50136	IGHHS(0.333)T(0.333)S(0.333)DDS(0.001)S(0.005)AY(0.064)RS(0.931)VDEVNYWDK	1189800	NA	NA	NA	NA	1	1884400	NA	1695800	NA	2	NA	NA	NA	2049300	2167900	2	NA	3458000	NA	4227600	2	NA	NA	NA	NA	0	4390400	NA	3677900	NA	2	2356500	NA	3530700	4195500	772370	4	NA	NA	2365100	NA	NA	1
1332	P51125	PFT(0.001)PAS(0.999)PVQSTPSKPSDK	1032500	NA	1289800	1012400	802110	4	736050	827700	1230600	565060	4	NA	NA	1885200	NA	1005700	2	533970	1853300	864990	863220	4	NA	NA	NA	739030	1	2552700	NA	NA	1059900	2	1137100	1026000	1093100	NA	463030	4	1199900	776590	1225100	NA	NA	3
1335	P51830	AS(0.5)S(0.5)PHQQLLHHHSTEVSCDSSGDSNSVR	NA	NA	1863100	NA	NA	1	NA	NA	NA	NA	0	NA	NA	NA	NA	859380	1	NA	NA	NA	1150400	1	NA	NA	NA	NA	0	1967700	1358000	1500900	NA	3	NA	998010	NA	1267600	NA	2	NA	NA	NA	NA	NA	0
1336	P51830	AS(0.5)S(0.5)PHQQLLHHHSTEVSCDSSGDSNSVR	NA	NA	1863100	NA	NA	1	NA	NA	NA	NA	0	NA	NA	NA	NA	859380	1	NA	NA	NA	1150400	1	NA	NA	NA	NA	0	1967700	1358000	1500900	NA	3	NA	998010	NA	1267600	NA	2	NA	NA	NA	NA	NA	0
1347	P51863	LLFEGAGS(1)NPGDK	NA	NA	NA	NA	NA	0	NA	NA	NA	657370	1	NA	NA	NA	NA	755880	1	726880	NA	NA	NA	1	NA	NA	1222700	NA	1	1606100	1205200	NA	NA	2	NA	431400	928320	845060	NA	3	NA	NA	882790	637940	NA	2
1351	P51954	TLMDVPTVGDVHQDS(1)LEIDELEDEPIK	NA	NA	445990	NA	NA	1	NA	768770	NA	NA	1	NA	NA	NA	NA	1212000	1	NA	NA	NA	1621600	1	NA	NA	4661500	NA	1	1600000	1390000	1466700	NA	3	913500	NA	2746300	1317100	NA	3	NA	NA	1850200	NA	1891200	2
1356	P52480	EAT(0.001)ES(0.012)FAS(0.985)DPILY(0.002)RPVAVALDTK	367400	NA	NA	NA	NA	1	NA	NA	NA	NA	0	NA	NA	NA	2468800	NA	1	NA	NA	NA	1775400	1	NA	NA	NA	NA	0	1757500	1932300	1510000	NA	3	969230	NA	1439900	1463900	NA	3	NA	608620	1148500	174370	NA	3
1358	P52800	KHS(0.999)PQHT(0.001)TTLSLSTLATPK	NA	NA	2143600	NA	3363200	2	2611400	1391300	NA	1620000	3	1785600	NA	1818700	3994300	1913400	4	NA	3582900	2865200	2598000	3	3361300	NA	NA	NA	1	NA	1952400	3320000	NA	2	1409100	867390	2090100	2996400	3807500	5	NA	NA	6003200	6129400	4017300	3
1361	P53668	VQGVDPGCMS(1)PDVK	NA	NA	NA	NA	NA	0	NA	NA	727750	NA	1	NA	NA	NA	NA	NA	0	519920	NA	NA	620460	2	NA	NA	NA	NA	0	948960	966170	NA	NA	2	693570	NA	NA	NA	NA	1	521860	1216500	NA	NA	NA	2
1375	P54254	RRWS(1)APETR	783860	NA	NA	976710	NA	2	1879800	742910	2869400	1621400	4	912380	NA	1283800	1181300	1882400	4	NA	NA	NA	1535400	1	NA	NA	NA	2056600	1	1760200	1264600	NA	NA	2	NA	NA	1971600	1078500	1309400	3	NA	NA	1360800	NA	NA	1
1378	P54310	S(0.139)VS(0.861)EAALAQPEGLLGTDTLK	959670	NA	NA	189690	725930	3	1246900	NA	1813800	734650	3	NA	NA	1253500	1786600	1203100	3	764260	1211600	NA	NA	2	NA	NA	NA	928160	1	1618400	NA	NA	2086500	2	NA	469200	1501300	2415300	NA	3	321890	894330	1266700	1322100	2050000	5
1385	P55012	EGLDIS(0.003)HLQGQEELLS(0.014)S(0.983)QEK	NA	NA	796520	NA	NA	1	NA	1654600	2019400	1951800	3	NA	NA	905820	NA	NA	1	648220	2076000	1814400	2272500	4	536030	NA	NA	NA	1	2146600	NA	NA	1478800	2	NA	NA	4776000	3061100	607960	3	NA	2017200	1472000	NA	1547900	3
1390	P55194	ERTEADLPKPT(0.058)S(0.942)PK	800680	NA	NA	NA	NA	1	607120	488360	NA	NA	2	699650	NA	NA	NA	NA	1	1448800	NA	NA	NA	1	1353900	NA	NA	NA	1	1247300	NA	NA	559660	2	877860	NA	NA	945930	NA	2	906220	NA	NA	NA	NA	1
1406	P56695	GIT(0.01)S(0.99)ENEAEVK	2132300	NA	2130500	1856700	1792700	4	NA	NA	NA	1310200	1	NA	NA	NA	1675100	2005000	2	1747200	NA	NA	2011600	2	NA	NA	NA	1083900	1	1666500	1853100	1515800	NA	3	1298900	1061300	1097200	NA	NA	3	1062100	1451600	NA	876700	1177900	4
1410	P56959	GEATVS(1)FDDPPSAK	1261700	NA	1151200	NA	NA	2	2743900	1812900	1668800	1228800	4	917580	NA	1438700	2231900	1057500	4	1201400	1539300	NA	821730	3	NA	929910	NA	NA	1	2534600	2088900	1818500	1237100	4	1067100	NA	969850	1309400	710020	4	795750	619040	NA	738450	NA	3
1422	P58871	GEGVS(0.026)QVGPGT(0.974)PPAPES(1)PRK	5668900	NA	5912600	3500600	3350500	4	NA	5232700	NA	NA	1	NA	NA	11122000	NA	7350500	2	4245800	10126000	11497000	8080500	4	6453600	NA	NA	NA	1	13545000	7098200	NA	5704000	3	5748800	6786300	8051500	7848400	5034500	5	NA	8523600	7896400	6800600	3536100	4
1441	P58871	SQEGTAEIPAECQEEHS(0.58)KT(0.42)PEER	1143100	NA	NA	NA	NA	1	NA	NA	1485500	NA	1	NA	NA	NA	NA	1207700	1	NA	2197800	NA	1932100	2	NA	NA	3789900	NA	1	3561800	NA	NA	1123500	2	NA	1974900	1712200	1749400	NA	3	NA	1308200	NA	NA	NA	1
1453	P59281	EDTS(0.003)S(0.95)CS(0.047)PPGVLLEK	920080	NA	1174100	841150	NA	3	1343100	NA	1910000	NA	2	NA	NA	1538100	682170	NA	2	2634600	NA	1036700	1840300	3	909020	NA	NA	NA	1	3312500	1277700	496430	1569000	4	391280	1529700	986150	1134900	NA	4	1611400	1895600	NA	NA	NA	2
1455	P59281	FLS(1)LEYSPVGK	NA	NA	597090	347860	415560	3	NA	984130	1543400	628210	3	NA	NA	412230	866550	NA	2	285750	NA	2215000	464950	3	539950	NA	NA	NA	1	881890	1070600	826590	650620	4	NA	NA	1270000	663260	NA	2	NA	280450	707490	346940	NA	3
1463	P59644	ARPEAPRHS(0.992)PEDPVLPPPPQT(0.008)LPLDVSPGLPESGTR	NA	NA	2388800	NA	2321300	2	NA	3034800	NA	NA	1	4356700	NA	NA	3627700	4954800	3	NA	6396200	3269000	7179300	3	3330600	NA	NA	NA	1	13320000	4402200	NA	NA	2	3524500	NA	2528200	NA	NA	2	NA	NA	6233300	2630000	NA	2
1465	P59672	S(0.004)PS(0.996)FASEWDEIEK	656210	NA	NA	NA	NA	1	NA	211030	612200	NA	2	504520	NA	561880	740450	968090	4	NA	NA	NA	619350	1	NA	NA	NA	692700	1	913170	NA	NA	512090	2	288830	NA	1121000	NA	NA	2	NA	NA	NA	383270	NA	1
1478	P60202	GLS(1)ATVTGGQK	1804400	NA	2228900	2767700	1997900	4	3174200	2482900	3112800	1847600	4	2133600	NA	3164800	1986000	1716200	4	2788000	3529600	2536700	2101600	4	NA	NA	NA	1659200	1	2569300	2440700	2407000	3398300	4	2754100	4421600	4424300	2493300	NA	4	2491400	2961900	2791200	2660200	NA	4
1480	P60335	VMTIPY(0.008)QPMPAS(0.092)S(0.899)PVICAGGQDR	2004400	NA	1308700	NA	1328100	3	NA	2045000	NA	2140600	2	NA	2914600	2742100	NA	NA	2	2126800	NA	3830000	NA	2	1733700	NA	NA	NA	1	5923500	NA	3436400	2581300	3	2713600	1668900	NA	NA	NA	2	891270	2755100	NA	3254300	NA	3
1524	P62874	S(1)ELDQLRQEAEQLK	NA	NA	1216600	NA	NA	1	550780	2924700	1820900	1540500	4	NA	NA	304630	NA	NA	1	298000	1193800	853910	NA	3	NA	NA	NA	825140	1	2257900	2106700	2206500	1066700	4	886760	NA	2900100	1725700	567900	4	NA	1178800	NA	305520	NA	2
1528	P62983	TLS(1)DYNIQK	4873700	NA	5060000	5556000	NA	3	6398000	5698400	10011000	1632500	4	NA	NA	NA	5362200	6958300	2	2819600	9637400	NA	5369000	3	NA	5750500	NA	NA	1	9456300	2624100	7175500	5482700	4	5040400	5734600	6856200	7357200	NA	4	5457800	5177000	NA	NA	NA	2
1539	P63101	FLIPNASQPES(1)K	1154000	NA	NA	NA	NA	1	NA	1204200	NA	NA	1	NA	NA	NA	NA	1498400	1	841390	2748400	1524600	NA	3	NA	659400	NA	NA	1	3230800	1654600	NA	NA	2	784320	NA	1964400	1512500	725750	4	NA	NA	1176600	866600	NA	2
1550	P63141	SDYMEIQEGVNNS(1)NEDFREENLK	NA	NA	3426800	NA	NA	1	NA	NA	1604100	NA	1	NA	NA	NA	NA	2782400	1	NA	5664200	NA	3722800	2	NA	NA	2757600	NA	1	3400400	NA	4903300	1882300	3	NA	NA	4924000	2992100	NA	2	NA	2560600	NA	NA	NA	1
1555	P63276	LLDFGS(0.995)LS(0.005)NLQVTQPTVGMNFK	NA	NA	184540	NA	NA	1	NA	NA	NA	NA	0	NA	NA	NA	NA	NA	0	NA	NA	NA	312270	1	NA	NA	NA	NA	0	894680	516120	1910600	NA	3	284180	NA	600580	895290	NA	3	NA	276600	NA	NA	NA	1
1562	P63318	MGPSSSPIPS(0.997)PS(0.054)PS(0.765)PT(0.181)DS(0.004)K	3635400	NA	NA	2897500	1446100	3	NA	NA	705580	954510	2	1216200	8897600	NA	3331200	3570300	4	NA	NA	3368600	NA	1	NA	NA	NA	3318400	1	7588900	2355100	3318000	1570500	4	6784900	2699700	5471200	NA	2255000	4	2704500	2246700	6224000	3436400	NA	4
1570	P68368	TIGGGDDS(0.977)FT(0.013)T(0.01)FFCETGAGK	NA	NA	917870	NA	NA	1	NA	626050	1283400	571330	3	NA	NA	NA	NA	1208600	1	NA	744000	NA	872210	2	NA	NA	1523500	NA	1	1764300	NA	NA	486910	2	860760	NA	1582000	917990	NA	3	NA	812840	NA	NA	834630	2
1575	P70202	RPLEAQDIPDNFGNVS(1)PQMK	NA	NA	NA	NA	1348200	1	1003200	NA	1250700	1093100	3	NA	NA	1089000	NA	1566700	2	NA	2900200	NA	NA	1	NA	NA	NA	1371000	1	1884500	1540400	NA	NA	2	NA	879780	NA	NA	NA	1	NA	745220	1582000	NA	NA	2
1576	P70206	TAS(0.001)S(0.998)PDS(0.001)LR	3633700	NA	1339300	2758300	NA	3	NA	NA	NA	327720	1	NA	NA	3816900	NA	711310	2	NA	NA	NA	NA	0	NA	NA	NA	2468600	1	6157300	2004400	NA	NA	2	3195700	3193900	1374500	NA	NA	3	2627600	3074800	1438100	721400	NA	4
1577	P70211	NIEKPT(0.001)GT(0.002)DPAGRDS(0.971)PIQS(0.024)CQDLT(0.002)PVSHSQSETQMGSK	NA	NA	NA	NA	NA	0	2361600	NA	NA	3142400	2	NA	NA	7226600	NA	NA	1	4646400	NA	4870900	3095000	3	NA	1146900	NA	NA	1	6760300	6377200	NA	2498000	3	NA	3080800	NA	3605900	NA	2	2215000	NA	NA	1980400	NA	2
1586	P70271	IHIDPESQDCS(0.999)PAT(0.001)SR	929580	NA	NA	763220	NA	2	1747200	NA	1541700	908190	3	NA	NA	1667700	1890900	1509400	3	937840	NA	NA	1096600	2	1068300	NA	NA	NA	1	2957800	NA	865850	1322400	3	1039000	985760	NA	1227100	666400	4	1719700	1454000	823310	NA	NA	3
1596	P70296	VLTPTQVMNRPS(0.016)S(0.016)IS(0.968)WDGLDPGK	NA	NA	1364400	NA	NA	1	NA	NA	NA	4890200	1	NA	NA	NA	NA	NA	0	NA	1895400	NA	6525200	2	NA	NA	3154700	NA	1	3197500	NA	2167300	NA	2	NA	NA	NA	NA	NA	0	NA	NA	NA	NA	NA	0
1604	P70377	VAMYKEPS(1)LHDLTEFSR	NA	NA	2287500	NA	NA	1	1982600	1668000	NA	NA	2	2181100	NA	616020	NA	2706500	3	NA	2468600	NA	NA	1	NA	NA	NA	NA	0	NA	3238400	3618900	857230	3	NA	NA	2573300	3873200	NA	2	NA	NA	2848800	NA	NA	1
1609	P70392	TLNS(1)CKVPQIR	569760	NA	NA	862530	NA	2	NA	NA	NA	NA	0	NA	NA	NA	NA	1135700	1	NA	1976400	NA	1488200	2	NA	NA	NA	NA	0	2005800	NA	NA	649740	2	532420	1354400	830420	1021100	NA	4	752520	NA	NA	NA	NA	1
1617	P70399	RS(0.048)DS(0.952)PEIPFQAATGSSDGLDSSSSGNSFVGLR	NA	NA	4275900	NA	1425700	2	NA	3982700	NA	1447400	2	NA	NA	NA	3560900	NA	1	NA	NA	4587700	5228900	2	NA	NA	NA	2681400	1	5962400	NA	4309700	1082200	3	NA	NA	4421600	4955400	NA	2	NA	3048100	NA	NA	NA	1
1630	P70408	KKEPLILS(1)K	NA	NA	NA	NA	2615400	1	4920100	NA	NA	NA	1	NA	NA	3786800	3469600	2988700	3	NA	4572800	3714100	3480900	3	NA	NA	4631900	NA	1	NA	3635100	NA	2452300	2	NA	NA	3172000	NA	NA	1	NA	NA	3509800	617010	NA	2
1632	P70414	AVS(1)MHEVNMEMAENDPVSK	NA	NA	NA	NA	NA	0	NA	NA	NA	NA	0	NA	NA	NA	NA	NA	0	881810	NA	1043700	2886100	3	NA	NA	2990300	NA	1	2100000	NA	NA	1084400	2	NA	2665900	NA	2681100	NA	2	NA	3776500	1475100	NA	714540	3
1643	P70441	EELLRPQEKS(1)EQAEPPAAADTHEAGDQNEAEK	NA	NA	NA	NA	NA	0	NA	NA	NA	NA	0	NA	NA	3046100	NA	2701900	2	3231900	NA	3813300	NA	2	NA	NA	NA	2644800	1	6811100	4391400	NA	NA	2	2302600	3673800	3245500	NA	NA	3	1427300	NA	NA	1863000	NA	2
1644	P70441	ES(0.088)S(0.912)REALVEPASESPRPALAR	835630	NA	NA	NA	NA	1	1334200	1345400	1880700	NA	3	803890	NA	NA	NA	1097200	2	1279500	1603900	NA	NA	2	NA	927730	NA	NA	1	1545100	948050	NA	1522600	3	1098800	1467700	2099200	1431500	NA	4	980710	843730	2325400	1731900	1618200	5
1652	P70663	AEKPS(0.741)ALNS(0.259)EEET(0.001)HEQSTEQDK	NA	NA	NA	NA	24868000	1	NA	NA	NA	NA	0	NA	NA	NA	7428200	NA	1	NA	NA	NA	NA	0	NA	NA	NA	NA	0	NA	2452100	14215000	NA	2	NA	NA	NA	NA	NA	0	13504000	NA	NA	NA	NA	1
1664	P70698	S(0.003)GS(0.009)S(0.938)S(0.05)PDSEITELK	2609800	NA	3112300	NA	2374000	3	3283300	NA	4516500	NA	2	NA	NA	NA	1753200	NA	1	2445700	NA	2909600	2141800	3	1243800	NA	NA	NA	1	NA	NA	3588100	2124100	2	NA	NA	2878400	2298500	1406700	3	3151300	1989500	2498300	NA	1471200	4
1668	P80314	AS(0.997)LS(0.003)LAPVNIFK	NA	NA	166890	NA	NA	1	171750	257140	479860	169180	4	NA	NA	100010	NA	NA	1	NA	118640	257600	278650	3	105610	NA	NA	NA	1	221350	196540	NA	118980	3	172760	NA	497330	NA	133680	3	NA	127550	NA	NA	170990	2
1676	P81122	RTYS(0.934)LT(0.059)T(0.006)PAR	4448200	NA	3394600	3950500	NA	3	5653000	3245700	4796600	3240400	4	NA	NA	NA	NA	2684100	1	NA	NA	NA	NA	0	NA	NA	NA	5143500	1	7613700	4740900	4666700	3854000	4	3482900	NA	3679400	5605700	NA	3	3139900	4013000	NA	NA	3824700	3
1703	P97412	S(0.944)RS(0.056)LPAFPTYLPLIR	NA	NA	755930	NA	NA	1	NA	297220	NA	NA	1	815950	NA	NA	1132000	811610	3	NA	NA	NA	896650	1	NA	NA	1232800	NA	1	1140300	553550	1950400	NA	3	NA	NA	700190	NA	NA	1	NA	NA	615440	NA	369080	2
1709	P97427	NLHQS(0.072)NFS(0.072)LS(0.856)GAQIDDNNPR	NA	NA	NA	1285300	NA	1	830170	NA	NA	NA	1	718630	NA	NA	NA	NA	1	799550	NA	NA	2133600	2	2136900	NA	NA	NA	1	NA	2054000	NA	638720	2	NA	NA	NA	1392000	1167000	2	884940	1662100	NA	NA	NA	2
1725	P97445	MEPPS(0.731)PT(0.074)QEGGPS(0.194)QNALPS(0.001)TQLDPGGGLMAHEGGMK	NA	NA	NA	NA	1529200	1	1739900	1900900	2673700	NA	3	NA	NA	4016700	NA	NA	1	NA	2137300	NA	1245600	2	NA	NA	NA	NA	0	NA	2444500	NA	2298300	2	NA	NA	NA	NA	NA	0	NA	NA	NA	NA	NA	0
1732	P97492	S(1)LGS(1)GESESESRPGK	702000	NA	992120	NA	NA	2	1752300	700920	NA	NA	2	NA	1289500	NA	NA	771780	2	NA	2208400	NA	928850	2	NA	1246000	NA	NA	1	3177700	1371700	883470	625390	4	NA	NA	1626900	1112700	NA	2	NA	307620	1665400	1089600	889570	4
1739	P97792	APQS(0.954)PT(0.046)LAPAK	3876700	NA	5387900	6186500	4087300	4	NA	NA	5844600	3143300	2	1746100	NA	NA	NA	5183500	2	6678800	7423200	10202000	NA	3	NA	NA	NA	9105800	1	8397500	5459300	NA	NA	2	5600600	6012900	6241300	NA	4232800	4	4424100	9210500	NA	NA	NA	2
1764	P98191	EGEAAGGDHET(0.002)ES(0.002)T(0.009)S(0.986)DKETDIDDR	18650000	NA	20980000	NA	NA	2	26555000	NA	NA	14568000	2	9133200	NA	NA	NA	14854000	2	NA	35550000	NA	14962000	2	18557000	NA	NA	NA	1	36856000	38742000	17748000	NA	3	NA	NA	19793000	19106000	11675000	3	NA	NA	16643000	14946000	NA	2
1765	P98200	AT(0.017)S(0.983)VGDQLEAPAR	1370700	NA	2521100	NA	NA	2	2759900	NA	3671500	1872300	3	1422100	NA	3362700	2075100	1933700	4	1923100	3736400	2453000	NA	3	NA	3442800	NA	NA	1	3057600	3549900	1756800	NA	3	NA	1641900	3794900	NA	NA	2	1818300	2232100	2693700	1989600	1597500	5
1776	Q00PI9	S(0.847)KS(0.153)PPPPEEEAKDEEEDQTLVNLDTYTSDLHFQISK	NA	NA	NA	NA	NA	0	NA	NA	NA	NA	0	NA	NA	NA	NA	NA	0	NA	NA	NA	NA	0	NA	NA	NA	NA	0	2809900	NA	12862000	NA	2	NA	NA	NA	NA	NA	0	NA	NA	NA	NA	NA	0
1785	Q01097	NMANLSGVNGS(1)PQSALDFIR	NA	NA	NA	NA	NA	0	NA	NA	NA	NA	0	NA	NA	NA	NA	1233700	1	NA	911100	235600	1354400	3	NA	NA	NA	590670	1	NA	NA	580350	505250	2	NA	NA	1049000	1594600	NA	2	NA	525450	NA	NA	NA	1
1811	Q02819	SGKLS(1)QELDFVSHNVR	341990	NA	6519600	NA	2448300	3	1265400	1875000	NA	NA	2	694350	NA	NA	3282900	3504000	3	NA	5402000	NA	6899800	2	NA	NA	8331300	NA	1	4741500	NA	9044500	NA	2	1864900	NA	4535900	7205500	NA	3	NA	1427900	4336200	1462500	1472400	4
1813	Q03141	RY(0.025)S(0.975)DHAGPAIPSVVAYPK	3142000	NA	3158600	2266400	NA	3	3678400	3093700	2947200	NA	3	2299100	NA	2946100	3925900	3571900	4	NA	4495800	NA	3609300	2	3561100	NA	NA	NA	1	7395900	4316800	3269600	2365000	4	3315200	NA	3916700	NA	NA	2	NA	NA	3057000	NA	NA	1
1827	Q03517	VPS(0.053)PVS(0.231)S(0.716)EDDLQEEEQLEQAIK	NA	NA	NA	NA	NA	0	1175400	NA	NA	NA	1	NA	NA	NA	NA	1435700	1	NA	NA	NA	NA	0	NA	NA	NA	NA	0	1647400	977670	NA	NA	2	1020200	NA	1413700	1675200	NA	3	NA	NA	NA	NA	NA	0
1865	Q07113	AEALS(0.044)S(0.038)LHGDDQDS(0.916)EDEVLT(0.002)VPEVK	NA	NA	NA	NA	NA	0	4024900	NA	6657900	NA	2	3356000	NA	2570000	NA	NA	2	NA	5190600	NA	NA	1	NA	NA	9654300	NA	1	NA	3005100	6356300	NA	2	NA	NA	NA	NA	5368600	1	490470	4292000	5421800	2296500	NA	4
1867	Q07231	MT(0.246)KVVGMAT(0.755)VLGPRPPQES(0.945)MGPS(0.054)PIK	NA	NA	1639500	NA	NA	1	NA	2090300	2590200	NA	2	NA	NA	2017700	6781100	4406900	3	1600900	NA	3482300	8477100	3	NA	NA	NA	NA	0	10717000	1635700	NA	NA	2	NA	NA	3110600	6942500	NA	2	265230	5668500	NA	NA	2556100	3
1906	Q0VBF8	GAS(0.936)S(0.053)S(0.011)SGVVVQVR	NA	NA	NA	NA	NA	0	NA	NA	NA	NA	0	NA	NA	NA	NA	NA	0	NA	NA	NA	NA	0	NA	NA	NA	NA	0	3082600	2338900	NA	NA	2	942830	NA	1590800	2209500	1768500	4	NA	2424800	NA	NA	NA	1
1909	Q0VBF8	GASSS(0.211)S(0.788)GVVVQVR	1857500	363980	2644700	2310200	2274100	5	2141100	2636800	3731800	2378500	4	1178400	2053500	2240800	3227800	2121900	5	NA	4096300	2211700	NA	2	NA	NA	NA	2449200	1	3554500	2795200	2568700	4165400	4	1946900	1946700	NA	3074800	1808500	4	1162600	2493100	2921200	2696900	NA	4
1932	Q149C2	RQES(0.729)T(0.061)ET(0.21)LVVDR	616740	NA	NA	1211600	NA	2	1411300	NA	NA	NA	1	NA	NA	NA	NA	NA	0	NA	2120500	NA	NA	1	NA	1018600	NA	NA	1	NA	NA	893450	1265700	2	NA	NA	NA	2139700	1099900	2	NA	NA	NA	1406700	NA	1
1950	Q2TBE6	S(0.798)AS(0.201)ES(0.001)YTQSFQSR	NA	NA	NA	NA	NA	0	1478500	NA	NA	NA	1	NA	NA	NA	NA	NA	0	NA	1916800	NA	NA	1	NA	NA	NA	NA	0	NA	NA	1822100	1262400	2	NA	NA	NA	NA	NA	0	NA	NA	NA	NA	NA	0
1957	Q3B7Z2	GDMS(1)DEDDENEFFDAPEIITMPENLGHK	NA	NA	NA	NA	NA	0	NA	NA	NA	NA	0	NA	NA	NA	NA	619340	1	NA	NA	NA	NA	0	NA	NA	5060400	NA	1	827110	NA	2264700	NA	2	NA	NA	NA	1334100	NA	1	NA	NA	NA	NA	NA	0
1965	Q3TCN2	DQS(1)LVEDMDAMVRLMR	NA	NA	471350	NA	NA	1	NA	1089200	NA	NA	1	1531500	NA	NA	NA	NA	1	NA	NA	NA	NA	0	968400	NA	NA	NA	1	NA	NA	911910	386540	2	NA	NA	388850	1670400	583770	3	NA	NA	NA	1065100	849300	2
1992	Q3TLI0	RQES(0.98)GS(0.01)S(0.01)LEPPS(0.001)GLALEDGAHVLR	4480200	NA	4341100	1906500	5498700	4	11211000	4680400	NA	4287000	3	NA	4944600	7136700	NA	NA	2	3101600	13304000	10266000	13431000	4	NA	NA	NA	5434200	1	NA	5374500	NA	5834500	2	8992700	NA	5977200	14517000	7966300	4	NA	NA	9548100	9991200	NA	2
2022	Q3TZZ7	DLGRS(0.023)S(0.034)S(0.814)S(0.946)LLAS(0.186)PS(0.997)HIAAK	NA	NA	NA	NA	NA	0	NA	NA	NA	NA	0	NA	NA	NA	NA	NA	0	NA	NA	NA	NA	0	NA	NA	NA	NA	0	NA	9046700	7919400	6627000	3	NA	NA	NA	NA	NA	0	NA	NA	NA	NA	NA	0
2023	Q3TZZ7	DLGRS(0.023)S(0.034)S(0.814)S(0.946)LLAS(0.186)PS(0.997)HIAAK	NA	NA	NA	NA	NA	0	NA	NA	NA	NA	0	NA	NA	NA	NA	NA	0	NA	NA	NA	NA	0	NA	NA	NA	NA	0	NA	9046700	7919400	6627000	3	NA	NA	NA	NA	NA	0	NA	NA	NA	NA	NA	0
2024	Q3TZZ7	SSS(0.001)S(0.001)LLAS(0.993)PS(0.005)HIAAK	NA	NA	1641300	3519900	1720500	3	NA	NA	2266300	984900	2	1569300	NA	3789300	NA	3160100	3	NA	NA	NA	3975800	1	NA	NA	6240200	NA	1	6956900	2407500	2558900	NA	3	NA	4254700	2356000	NA	NA	2	NA	3204400	NA	NA	2505800	2
2025	Q3TZZ7	DLGRS(0.023)S(0.034)S(0.814)S(0.946)LLAS(0.186)PS(0.997)HIAAK	NA	NA	NA	NA	NA	0	NA	NA	NA	NA	0	NA	NA	NA	NA	NA	0	NA	NA	NA	NA	0	NA	NA	NA	NA	0	3526700	9046700	7919400	6627000	4	NA	NA	NA	NA	NA	0	NA	NA	NA	NA	NA	0
2027	Q3U0V1	LFVIRGS(1)PQQIDHAK	980180	NA	1150500	NA	NA	2	NA	1123700	773060	690570	3	NA	NA	1030300	NA	1027400	2	NA	NA	NA	1007000	1	NA	NA	NA	NA	0	NA	1668600	863570	NA	2	838820	NA	1104100	1094400	NA	3	NA	NA	1235600	NA	NA	1
2031	Q3U1V6	DGVLS(0.999)PS(0.001)SQAQLSSR	1045200	NA	867420	1246200	NA	3	NA	1220300	957750	NA	2	NA	NA	NA	NA	1102900	1	765350	NA	NA	NA	1	NA	816940	NA	NA	1	1203200	892170	NA	NA	2	NA	1155000	NA	1271600	NA	2	992350	1105900	NA	1176800	NA	3
2034	Q3U1Y4	SGSSQTEPY(0.004)LERPS(0.985)PT(0.011)RPLQR	NA	NA	1311600	NA	NA	1	1293000	1344100	947570	NA	3	NA	NA	NA	794440	2090700	2	NA	2921200	NA	NA	1	NA	NA	NA	NA	0	2482300	NA	1882200	2477500	3	1333700	1581900	1538000	2102400	NA	4	1722700	1645400	NA	NA	NA	2
2037	Q3U214	HFRS(0.959)S(0.037)ES(0.004)VVDEDGGR	NA	NA	NA	1089800	NA	1	NA	NA	235740	NA	1	NA	NA	968590	NA	NA	1	NA	NA	NA	NA	0	NA	NA	NA	NA	0	4647100	953540	1798900	1536600	4	NA	3320700	NA	NA	NA	1	1087500	NA	NA	NA	NA	1
2038	Q3U2I3	DGTGLGLGGGS(1)PGASTPVLLPR	412470	NA	NA	427220	NA	2	NA	NA	869050	NA	1	NA	NA	NA	NA	NA	0	NA	NA	NA	NA	0	NA	NA	NA	NA	0	1392700	NA	NA	709110	2	NA	681610	NA	1768700	1466300	3	236790	1456100	NA	777230	NA	3
2040	Q3U3E2	RS(0.009)S(0.206)S(0.783)WGS(0.002)T(0.001)EQLK	NA	NA	NA	NA	NA	0	NA	NA	NA	650630	1	NA	NA	NA	NA	NA	0	NA	NA	NA	852440	1	NA	NA	2100800	NA	1	2506500	NA	NA	1312200	2	NA	NA	1589200	NA	375530	2	NA	NA	NA	NA	NA	0
2047	Q3UDW8	LINSELGS(0.046)PS(0.954)R	NA	NA	NA	NA	NA	0	1827700	NA	NA	NA	1	NA	NA	NA	NA	NA	0	NA	1866800	NA	NA	1	NA	1555300	NA	NA	1	NA	NA	2368600	2169700	2	NA	NA	NA	NA	NA	0	NA	NA	NA	NA	NA	0
2049	Q3UE31	NNRPAFFS(0.017)PS(0.983)LK	897330	NA	NA	618320	822830	3	NA	NA	996080	NA	1	NA	NA	1018700	1012400	938520	3	609840	NA	1112000	1175400	3	NA	NA	NA	990860	1	1746900	834910	NA	NA	2	NA	656510	1834000	1507800	501190	4	606590	NA	NA	1048400	618010	3
2084	Q3UHD9	AEAAAVAGLS(0.679)T(0.307)PGS(0.013)LHR	901830	NA	NA	NA	NA	1	NA	NA	NA	NA	0	1042400	NA	NA	NA	1128300	2	726990	NA	NA	NA	1	NA	NA	5304500	NA	1	3192100	NA	NA	811580	2	1710800	NA	NA	NA	NA	1	770590	NA	NA	NA	NA	1
2088	Q3UHD9	GAGSRLS(0.995)WPES(0.005)EGK	NA	NA	NA	2683200	NA	1	NA	NA	NA	827590	1	NA	NA	1507100	NA	NA	1	NA	NA	NA	1438300	1	NA	NA	NA	NA	0	2253900	NA	1088800	1684600	3	NA	NA	NA	NA	NA	0	NA	1582800	NA	NA	NA	1
2099	Q3UHF7	ELS(0.045)LS(0.746)T(0.209)EEGNEPSPEK	NA	NA	NA	NA	NA	0	1453200	NA	NA	NA	1	NA	NA	NA	NA	NA	0	1009100	1786700	NA	931320	3	NA	335210	NA	NA	1	NA	NA	1002900	1172700	2	NA	NA	NA	NA	NA	0	451260	NA	NA	NA	NA	1
2114	Q3UHJ0	LIEGLKS(0.944)PDT(0.028)S(0.028)LLLPDLLPMTDPFGSTSDAVIDK	NA	NA	1046600	NA	NA	1	NA	NA	NA	NA	0	3345600	2995900	NA	NA	NA	2	NA	NA	NA	NA	0	NA	NA	10849000	NA	1	494150	NA	2910700	NA	2	NA	NA	NA	8852300	NA	1	NA	NA	578730	NA	977960	2
2140	Q3UI43	MEVAEANS(0.87)PT(0.13)EEEEEEEEEGEETISEPRPHTR	NA	NA	NA	NA	NA	0	NA	2557400	2191700	NA	2	NA	NA	2748500	NA	NA	1	NA	NA	NA	4147900	1	NA	NA	NA	NA	0	NA	3154500	NA	1504500	2	NA	NA	5706100	NA	1529600	2	NA	NA	NA	NA	NA	0
2147	Q3UJU9	S(0.039)HS(0.287)LPNS(0.674)LDYAQASER	NA	NA	NA	10550000	NA	1	NA	NA	NA	NA	0	NA	NA	NA	NA	NA	0	NA	22472000	NA	NA	1	NA	NA	NA	NA	0	NA	NA	18489000	15652000	2	15030000	NA	NA	NA	NA	1	NA	10831000	NA	NA	NA	1
2158	Q3UMF0	RQS(0.097)S(0.659)LT(0.245)FQSSDPEHVR	NA	NA	NA	NA	NA	0	NA	3753600	NA	NA	1	NA	NA	NA	NA	NA	0	NA	NA	NA	NA	0	NA	NA	NA	NA	0	NA	4846100	2562700	NA	2	NA	NA	4874400	NA	NA	1	NA	NA	NA	NA	NA	0
2173	Q3UN16	RLS(0.912)HDET(0.088)NIFSTPR	NA	NA	NA	NA	NA	0	1006100	NA	NA	NA	1	NA	NA	NA	NA	NA	0	NA	1206400	NA	NA	1	NA	NA	NA	NA	0	1914900	NA	1520100	761910	3	NA	806530	NA	NA	NA	1	NA	NA	NA	1152700	555980	2
2181	Q3UNH4	SLGT(0.036)WGS(0.796)LS(0.168)AAK	731790	NA	NA	661810	NA	2	NA	NA	NA	NA	0	NA	NA	734380	NA	NA	1	NA	NA	NA	2187600	1	1884200	NA	NA	NA	1	1482300	NA	NA	678300	2	NA	NA	NA	1233300	1165000	2	NA	1176500	1801600	915140	NA	3
2190	Q3UPL5	SFLQS(1)LECLR	NA	NA	730800	NA	133460	2	NA	320420	800210	236880	3	NA	NA	NA	NA	862470	1	NA	1202700	NA	2251200	2	NA	NA	4035500	NA	1	2588600	NA	NA	1042100	2	509400	NA	1512000	1824700	NA	3	NA	734750	881090	225660	NA	3
2191	Q3UPL5	TQPVTFDEIQEVEEEGVS(1)PMEEEK	NA	NA	970930	NA	NA	1	NA	NA	3310600	NA	1	NA	NA	NA	NA	2307300	1	NA	1067700	NA	2452300	2	NA	NA	3280400	NA	1	3706400	NA	2821300	798080	3	1193600	NA	2676400	2786100	NA	3	NA	1128300	1547900	NA	NA	2
2193	Q3UQN2	LSGINEIPRPFS(1)PPVT(0.001)S(0.003)NT(0.498)S(0.498)PPPTAPLAR	759390	NA	NA	NA	NA	1	1064500	976520	NA	NA	2	NA	NA	NA	NA	1705400	1	NA	1255500	NA	NA	1	1010900	NA	NA	NA	1	2654400	988670	NA	NA	2	1442900	NA	NA	1487700	495840	3	NA	1327800	2017800	NA	NA	2
2195	Q3UQN2	LSGINEIPRPFSPPVTS(0.004)NT(0.105)S(0.891)PPPTAPLAR	NA	NA	NA	NA	1835300	1	1555700	NA	NA	NA	1	NA	NA	NA	NA	NA	0	NA	NA	NA	NA	0	NA	NA	NA	NA	0	NA	2701300	2455900	NA	2	NA	NA	NA	NA	NA	0	NA	1327800	NA	NA	NA	1
2211	Q3UTJ2	S(0.801)LDS(0.185)AET(0.011)Y(0.002)S(0.001)QHAQSLDGTMGSSIPLYR	NA	NA	NA	NA	NA	0	NA	NA	NA	NA	0	NA	NA	NA	NA	NA	0	NA	NA	NA	NA	0	854090	NA	NA	NA	1	2050300	NA	NA	747320	2	NA	NA	1068200	1298800	NA	2	NA	NA	1854800	NA	NA	1
2219	Q3UVL4	AAAAAVGPGLGS(0.931)GPGDS(0.069)PEGPEADAPER	NA	NA	NA	NA	NA	0	NA	NA	NA	NA	0	NA	NA	NA	16383000	14267000	2	NA	NA	22530000	18236000	2	NA	NA	16066000	NA	1	20588000	19679000	NA	NA	2	NA	9477700	NA	NA	NA	1	NA	10339000	16579000	NA	14326000	3
2221	Q3UVL4	IDVFS(1)PVEFNK	NA	NA	18469000	27367000	30829000	3	586180	46760000	27633000	26522000	4	NA	NA	30738000	32265000	11537000	3	NA	528270	33516000	30621000	3	NA	NA	NA	27722000	1	23687000	21384000	NA	NA	2	NA	NA	19175000	NA	33070000	2	NA	17743000	49236000	385510	NA	3
2224	Q3UVX5	PRS(0.418)PS(0.618)PIS(0.89)T(0.065)LS(0.009)HLAGSAGR	1510100	NA	2610100	NA	NA	2	2890600	NA	NA	1705200	2	4927000	NA	NA	NA	NA	1	NA	6282700	NA	NA	1	NA	NA	18292000	NA	1	NA	3855900	NA	979980	2	NA	NA	NA	NA	NA	0	NA	NA	11764000	NA	NA	1
2233	Q3UW53	RVS(1)AILPGAPDNELPSNEVFQEPEEK	NA	NA	1338200	NA	NA	1	1167700	NA	NA	NA	1	903430	NA	NA	NA	NA	1	NA	2141500	NA	NA	1	NA	NA	NA	NA	0	2511000	NA	NA	1123800	2	1684600	NA	NA	NA	NA	1	NA	NA	3019700	NA	NA	1
2260	Q4ACU6	S(1)MTAELEELASIR	NA	NA	NA	NA	NA	0	NA	NA	NA	NA	0	690350	NA	NA	742080	432970	3	NA	NA	NA	1052200	1	NA	NA	929300	NA	1	924380	304970	730080	NA	3	262590	NA	825310	796720	NA	3	NA	312990	820440	NA	NA	2
2262	Q4JIM5	DKS(0.994)PS(0.003)S(0.003)LLEDAK	NA	NA	354860	NA	NA	1	NA	831600	NA	NA	1	NA	NA	1121300	NA	1077800	2	NA	799790	1036000	945820	3	2712100	NA	NA	NA	1	2025700	NA	NA	814360	2	1070800	1323600	NA	NA	NA	2	NA	1391200	NA	NA	NA	1
2270	Q4KMM3	HS(0.042)S(0.958)AAADAHGEGSSLLK	1560500	NA	NA	758680	NA	2	1891000	724320	NA	518360	3	NA	NA	NA	NA	428490	1	NA	2110800	NA	869400	2	NA	NA	NA	NA	0	NA	NA	1446900	1947800	2	NA	1372900	NA	NA	NA	1	551230	579760	NA	1390900	650970	4
2273	Q4KMM3	STEES(0.005)LS(0.985)EDAFT(0.008)ES(0.003)ELS(0.998)PIREELLSSEPR	NA	NA	571920	NA	NA	1	NA	NA	NA	NA	0	3483500	NA	NA	7050600	705550	3	NA	NA	NA	1159500	1	NA	NA	3375100	NA	1	4015800	1320700	14732000	NA	3	NA	NA	1439900	5273300	NA	2	NA	NA	5240600	NA	4991500	2
2292	Q4VA53	EELLENEDEQNS(1)PPKK	269340	NA	NA	NA	NA	1	NA	NA	1975800	814550	2	NA	NA	NA	NA	635450	1	794910	1291800	NA	NA	2	NA	NA	NA	NA	0	1133600	NA	NA	656660	2	NA	NA	718360	NA	NA	1	NA	NA	NA	NA	NA	0
2293	Q4VA53	METVSNASSSSNPS(0.004)S(0.996)PGR	NA	NA	1136200	NA	1049800	2	NA	NA	1644100	681760	2	NA	NA	1551700	NA	1183800	2	962420	NA	1128600	1610700	3	NA	NA	2522700	NA	1	2060000	NA	1279800	1272200	3	NA	976610	NA	1139500	NA	2	929730	846990	NA	712170	NA	3
2302	Q50H33	RRNS(1)ELFQSLISK	NA	NA	NA	NA	NA	0	1043100	NA	NA	NA	1	NA	NA	NA	NA	1776800	1	NA	3793800	NA	NA	1	NA	NA	NA	NA	0	1821800	NA	1045000	NA	2	NA	NA	1479500	2216300	NA	2	NA	NA	NA	NA	NA	0
2330	Q52KI8	SVSGS(1)PEPAAK	NA	1394700	NA	NA	36456	2	281970	NA	104400	34978	3	NA	NA	NA	NA	104350	1	NA	NA	NA	74264	1	NA	721570	NA	NA	1	83772	NA	NA	49519	2	NA	321710	NA	NA	71108	2	NA	NA	NA	NA	NA	0
2333	Q569Z6	WAHDKFS(1)GEEGEIEDDESGTENR	NA	NA	NA	NA	NA	0	3715700	NA	NA	3708100	2	NA	NA	3318400	NA	NA	1	NA	3949000	NA	NA	1	NA	NA	NA	NA	0	9682600	NA	5814200	4848500	3	NA	1687900	5478600	6178700	2139500	4	NA	1295200	NA	NA	1080000	2
2342	Q569Z6	S(1)PLQSVVVR	1283200	NA	1748400	1441700	NA	3	1617800	347030	1242600	983480	4	980260	NA	1624400	NA	970390	3	NA	NA	1901300	1675400	2	NA	1447200	NA	NA	1	1674500	1106200	NA	NA	2	1689100	1142400	1915500	965350	1314600	5	1189600	1369800	2014700	1414200	1139100	5
2365	Q5DTL9	EEEQS(1)MLAMEDEGTVQLPLEGHYR	NA	NA	2865100	NA	NA	1	NA	1736000	NA	NA	1	NA	NA	NA	NA	3235500	1	NA	1636900	NA	2626400	2	NA	NA	10056000	NA	1	7004000	3593100	9564900	NA	3	NA	NA	3698700	4417100	NA	2	NA	1616700	2059200	NA	NA	2
2370	Q5DTT2	AASEELDTIEAALAQAGS(0.026)T(0.026)EDGCPPPHS(0.756)S(0.127)PS(0.064)LRPK	NA	NA	1211200	NA	NA	1	NA	NA	NA	NA	0	2317700	NA	NA	NA	NA	1	NA	NA	NA	2887300	1	NA	NA	NA	NA	0	NA	1810300	2975500	NA	2	NA	NA	NA	NA	NA	0	NA	892550	NA	NA	2924500	2
2394	Q5DU25	HS(0.876)WDS(0.124)PAFNNDVVQR	NA	NA	NA	1141500	NA	1	1384800	NA	1730800	NA	2	NA	NA	NA	NA	NA	0	NA	NA	NA	NA	0	NA	NA	NA	NA	0	1495600	NA	NA	2099400	2	NA	NA	NA	1327200	920130	2	NA	740050	NA	1696400	883080	3
2403	Q5DU25	S(0.927)S(0.073)LEDTYGAGDGLK	1691000	NA	NA	3611600	1445500	3	3452900	1665600	NA	NA	2	NA	NA	1563100	2661800	NA	2	NA	NA	1858300	2845600	2	NA	NA	2751600	NA	1	4183600	1482400	2156900	2280400	4	1692300	2370400	2383100	3160000	NA	4	NA	NA	5028000	NA	NA	1
2415	Q5EBJ4	EES(0.692)LAREDS(0.385)PLGS(0.902)PGS(0.021)QPGT(0.001)PDEQPVFGK	2450300	NA	NA	NA	5510400	2	NA	NA	3451600	NA	1	NA	NA	NA	NA	2304100	1	4429400	NA	NA	NA	1	NA	3680800	NA	NA	1	3480700	NA	5849500	NA	2	3139800	NA	NA	2722900	NA	2	NA	NA	NA	NA	1284200	1
2418	Q5F2E7	NDS(1)WGSFDLR	584640	NA	NA	NA	639110	2	NA	500430	2259900	823130	3	393560	NA	986680	NA	1776800	3	NA	NA	333010	1049300	2	NA	NA	NA	NA	0	1808300	1445200	NA	466810	3	NA	NA	1917200	1151100	524260	3	NA	515280	1210600	554110	721560	4
2476	Q5SSZ5	RES(0.998)PPS(0.002)AER	NA	NA	NA	NA	33104	1	NA	NA	91836	NA	1	NA	4859000	NA	NA	63860	2	NA	NA	39722	128510	2	NA	NA	NA	49207	1	134040	NA	NA	66690	2	NA	NA	47585	NA	NA	1	NA	NA	18858	NA	NA	1
2477	Q5SSZ5	RES(0.5)PPS(0.5)AER	NA	NA	NA	NA	33104	1	NA	NA	NA	NA	0	NA	NA	NA	NA	63860	1	NA	NA	39722	128510	2	NA	NA	NA	49207	1	134040	NA	NA	66690	2	NA	NA	47585	NA	NA	1	NA	NA	18858	NA	NA	1
2484	Q5SVL6	S(0.062)ET(0.1)S(0.661)S(0.178)NPS(0.623)S(0.376)PEICPNK	NA	NA	NA	NA	NA	0	NA	NA	NA	NA	0	NA	NA	NA	NA	NA	0	NA	NA	NA	NA	0	NA	NA	NA	NA	0	NA	NA	2485900	1742700	2	4225200	NA	NA	NA	NA	1	NA	NA	NA	NA	NA	0
2485	Q5SVL6	S(0.205)ET(0.131)S(0.654)S(0.011)NPS(0.05)S(0.95)PEICPNK	3605300	3534500	3076900	2161800	NA	4	1284000	NA	7584400	600980	3	NA	9288600	NA	1548400	5317200	3	NA	3719000	NA	4779200	2	NA	NA	3510500	NA	1	10591000	NA	3088700	1792200	3	1574200	3740700	6246000	4937700	NA	4	4403800	3251900	2921600	1303400	NA	4
2488	Q5SW75	IPHS(0.04)S(0.05)S(0.715)S(0.196)ENIR	NA	NA	NA	NA	NA	0	NA	NA	NA	NA	0	NA	NA	NA	NA	NA	0	NA	480510	NA	NA	1	NA	514900	NA	NA	1	NA	NA	231810	518830	2	NA	NA	NA	1011100	NA	1	NA	NA	NA	NA	NA	0
2502	Q5SXY1	WALSTEDANASDPSAEGT(0.019)AS(0.947)PES(0.034)DAQPLIR	1280700	NA	NA	NA	NA	1	NA	NA	NA	NA	0	1568400	NA	2168700	NA	NA	2	720810	NA	NA	NA	1	1236200	NA	NA	NA	1	3004300	NA	NA	1439500	2	NA	NA	NA	NA	NA	0	NA	NA	NA	NA	NA	0
2504	Q5TIS6	MS(0.917)S(0.087)PAPS(0.703)GT(0.292)QVQPGSLR	NA	NA	NA	NA	NA	0	NA	NA	NA	NA	0	NA	NA	NA	NA	NA	0	NA	NA	NA	NA	0	NA	NA	NA	NA	0	NA	NA	1201200	1105000	2	NA	NA	NA	NA	NA	0	NA	NA	NA	NA	NA	0
2505	Q5TIS6	MS(0.917)S(0.087)PAPS(0.703)GT(0.292)QVQPGSLR	NA	NA	NA	NA	NA	0	NA	NA	NA	NA	0	NA	NA	NA	NA	NA	0	NA	NA	NA	NA	0	NA	NA	NA	NA	0	NA	NA	1201200	1105000	2	NA	NA	NA	NA	NA	0	NA	NA	NA	NA	NA	0
2512	Q5U458	AT(0.018)ALS(0.98)EEELDNEDY(0.002)YSLLNVR	NA	NA	NA	NA	NA	0	NA	NA	867000	NA	1	NA	NA	NA	NA	NA	0	NA	NA	NA	NA	0	NA	NA	NA	NA	0	567570	NA	NA	220630	2	NA	NA	859080	NA	NA	1	NA	NA	623550	NA	373450	2
2517	Q5XG69	HFQDSEFS(0.019)S(0.158)S(0.823)QGEDENVAK	NA	NA	NA	2040900	1879200	2	NA	1699300	NA	NA	1	840640	NA	2088300	NA	NA	2	1595900	4018000	NA	1447300	3	NA	NA	NA	2567800	1	3418200	NA	2500200	NA	2	NA	NA	3265100	NA	973820	2	NA	1380200	NA	NA	NA	1
2541	Q60610	ETDILS(1)DDDEFCESLK	NA	NA	NA	NA	NA	0	NA	NA	1736000	NA	1	NA	1671300	NA	NA	1361000	2	NA	NA	NA	NA	0	NA	NA	NA	1246300	1	2538400	NA	2253200	NA	2	1269600	NA	1987300	1364100	371000	4	NA	575290	NA	NA	NA	1
2573	Q60875	LQDS(0.886)S(0.106)DPDT(0.008)GS(0.002)EEEVS(0.47)S(0.211)RLS(0.281)PPHS(0.037)PR	4021800	NA	NA	NA	NA	1	NA	NA	NA	NA	0	NA	NA	3920000	NA	NA	1	NA	9385100	2145900	1387800	3	NA	NA	2814800	NA	1	NA	NA	7186600	3353400	2	NA	NA	NA	5555200	NA	1	6232000	3445000	3384400	NA	NA	3
2591	Q60932	VNNS(0.995)S(0.005)LIGLGYTQTLK	NA	NA	793940	NA	NA	1	NA	NA	885160	719860	2	NA	NA	NA	755690	953560	2	NA	1079500	NA	1417300	2	NA	NA	NA	NA	0	1339500	NA	NA	662560	2	NA	378480	1172600	823850	NA	3	NA	NA	NA	274760	NA	1
2598	Q60953	VPAPPGS(1)PCR	583810	929750	1535900	NA	NA	3	915170	NA	1980400	NA	2	NA	2111500	NA	1083000	2095400	3	NA	1715000	NA	NA	1	NA	NA	NA	1618300	1	2441400	NA	1777300	1173200	3	884380	NA	1854500	1714800	281520	4	1031600	1640700	NA	437700	NA	3
2622	Q61136	EQAEMDDADNS(1)EK	508220	NA	527410	NA	NA	2	247410	NA	349930	NA	2	NA	NA	NA	NA	NA	0	537640	602730	453660	NA	3	NA	NA	235290	NA	1	1026200	457400	253470	NA	3	522910	NA	254300	178190	268640	4	436610	590110	NA	NA	190490	3
2628	Q61136	S(1)RS(1)PLLNDRR	2012400	NA	NA	2234800	NA	2	2234300	833730	NA	NA	2	NA	NA	NA	NA	NA	0	NA	4826900	NA	NA	1	NA	1940100	NA	NA	1	3195800	NA	1113900	1109100	3	NA	1165400	NA	NA	599370	2	2885400	710640	NA	NA	751990	3
2629	Q61136	S(1)RS(1)PLLNDRR	2012400	NA	NA	2234800	NA	2	2234300	833730	NA	NA	2	NA	NA	NA	NA	NA	0	NA	4826900	NA	NA	1	NA	1940100	NA	NA	1	3195800	NA	1113900	1109100	3	NA	1165400	NA	NA	599370	2	2885400	710640	NA	NA	751990	3
2660	Q61290	EVS(1)PMSAPNMPSIER	1411100	NA	2500100	NA	2951000	3	2882200	2120400	3150100	2281200	4	916830	NA	4533500	NA	2832000	3	2552100	3310900	4198500	2034200	4	NA	NA	NA	2894000	1	4542600	3119900	4680100	2626400	4	NA	2298000	4553500	3579200	NA	3	1091500	3037500	NA	1832100	1642700	4
2661	Q61290	FGEAVVVGRPGS(1)GDGDSDQSR	1509800	NA	1611200	2025300	2150200	4	1952400	1519100	3525100	NA	3	1219200	NA	1585500	2502000	NA	3	2265900	NA	3895100	3191800	3	1780200	NA	NA	NA	1	3920500	2534900	2818100	1440600	4	2111400	1427700	3538200	2881800	997300	5	958080	1964400	2723200	NA	1971900	4
2666	Q61290	GIS(0.9)QS(0.1)EPDLSCMTANMDK	NA	NA	NA	622810	NA	1	NA	NA	NA	NA	0	NA	2171600	NA	NA	NA	1	1116300	NA	1664000	1477400	3	NA	NA	NA	NA	0	3035600	NA	1387200	NA	2	NA	1748800	NA	2119000	NA	2	604890	1139200	NA	860220	NA	3
2675	Q61315	ALEAELDAQHLSETFDNIDNLS(1)PK	NA	NA	NA	NA	NA	0	NA	NA	NA	NA	0	1157200	NA	NA	NA	NA	1	NA	NA	NA	1656600	1	NA	NA	NA	NA	0	1151800	NA	2206800	NA	2	NA	NA	NA	NA	NA	0	NA	NA	NA	NA	768450	1
2678	Q61315	KPT(0.118)S(0.882)PVKPMPQNTEYR	NA	NA	881630	NA	NA	1	899180	NA	1605600	572730	3	NA	NA	NA	NA	1232500	1	NA	1374200	NA	NA	1	NA	NA	NA	NA	0	2090400	NA	1310800	1001300	3	NA	1515600	NA	1425600	NA	2	NA	1203300	NA	884440	NA	2
2681	Q61315	LEESASFESLSPS(0.04)S(0.06)RPDS(0.859)PT(0.04)R	NA	NA	4122800	NA	NA	1	2543800	NA	NA	NA	1	NA	NA	NA	NA	NA	0	NA	NA	NA	NA	0	NA	NA	NA	NA	0	NA	3915400	3518500	1856300	3	2709800	NA	3586300	NA	NA	2	NA	NA	NA	NA	NA	0
2684	Q61315	S(0.757)KT(0.243)PPPPPQTVQAK	NA	NA	NA	1208700	NA	1	1849400	NA	NA	NA	1	391770	NA	NA	NA	NA	1	NA	1984300	NA	NA	1	NA	1040200	NA	NA	1	2850900	NA	NA	1205600	2	NA	NA	NA	1558700	371010	2	1091000	NA	NA	NA	529810	2
2698	Q61548	GAS(0.941)PVPES(0.019)S(0.019)LT(0.019)ADLLS(0.003)VDAFAAPSPASTASPAK	NA	NA	NA	NA	NA	0	3244900	NA	NA	1240300	2	NA	NA	NA	NA	7370400	1	NA	295710	357550	NA	2	NA	NA	74763000	NA	1	47351000	1328800	NA	NA	2	NA	NA	9811100	NA	624970	2	NA	42144000	1499600	NA	NA	2
2699	Q61548	GAS(0.138)PVPES(0.521)S(0.179)LT(0.162)ADLLSVDAFAAPSPASTASPAK	NA	NA	NA	NA	NA	0	NA	NA	NA	NA	0	NA	NA	NA	NA	565710	1	NA	NA	NA	2332300	1	NA	NA	NA	NA	0	4219400	NA	1358200	NA	2	NA	NA	1274500	5371500	NA	2	NA	3932900	NA	NA	NA	1
2710	Q61548	S(0.413)S(0.587)PATTVT(0.225)S(0.498)PNS(0.225)T(0.051)PAK	1202100	2112900	2134200	NA	NA	3	NA	NA	3564900	601870	2	NA	4563000	NA	NA	1874200	2	NA	3098700	NA	2336600	2	NA	NA	NA	NA	0	2457500	NA	3906400	NA	2	2756500	1636300	2172700	3050500	NA	4	2295300	1623700	NA	1825500	711680	4
2729	Q61687	KEELS(0.995)DS(0.005)VDK	1894800	NA	NA	NA	NA	1	2579500	1451700	1993600	1405000	4	1792100	NA	1211900	NA	NA	2	1963600	NA	NA	1572000	2	NA	NA	NA	1466400	1	NA	1130500	NA	1389200	2	2365900	1285900	NA	NA	NA	2	NA	NA	2507500	NA	NA	1
2735	Q61699	NIQQDNSEAGTQPQVQTDGQQT(0.001)SQS(0.001)PPS(0.969)PELT(0.016)S(0.006)EES(0.006)K	NA	6815700	11546000	NA	9207100	3	NA	NA	NA	12287000	1	NA	NA	15323000	6507900	NA	2	NA	NA	NA	12253000	1	4898300	NA	NA	NA	1	19440000	16206000	NA	8232900	3	8771900	8553600	14704000	NA	NA	3	NA	11730000	10446000	9274900	NA	3
2763	Q62093	VDNLT(0.002)Y(0.013)RT(0.023)S(0.962)PDTLR	NA	NA	NA	7466300	NA	1	13885000	14773000	18717000	12347000	4	10038000	4115900	9918200	9647000	10881000	5	9586700	14661000	9904100	12759000	4	7240200	NA	NA	NA	1	15578000	14197000	10753000	NA	3	NA	9735100	12342000	NA	6502200	3	10873000	10058000	NA	NA	8754400	3
2813	Q62318	AASAAATAAASAATAASAASGS(0.999)PGSGEGSAGGEK	30584000	14445000	32125000	NA	19631000	4	30405000	45902000	56603000	40981000	4	33444000	NA	25284000	NA	44568000	3	NA	32291000	NA	35086000	2	NA	NA	35777000	NA	1	53367000	NA	38582000	21179000	3	42107000	NA	43529000	1297000	NA	3	NA	31273000	NA	16734000	32716000	3
2838	Q62417	S(0.033)KS(0.967)EMNYIEGEK	1933200	NA	NA	2220100	NA	2	4134600	NA	NA	1020000	2	NA	NA	NA	2331500	NA	1	NA	NA	NA	NA	0	NA	2597600	NA	NA	1	5043900	NA	NA	1828200	2	3548200	NA	4971900	3740700	1330000	4	NA	2105400	NA	NA	2230000	2
2844	Q62417	TPVDYIDLPYS(0.001)S(0.002)S(0.994)PS(0.004)R	NA	NA	1496100	NA	1305400	2	1682700	1236600	NA	NA	2	NA	1631700	1069000	NA	1207400	3	663550	2604800	NA	1673700	3	1443200	NA	NA	NA	1	2429400	NA	1245800	1353600	3	NA	947940	2304200	1865200	1223200	4	914520	1553800	NA	NA	1208400	3
2861	Q63918	SSPFKVS(0.012)PLS(0.988)FGR	NA	NA	NA	NA	NA	0	NA	NA	NA	NA	0	NA	NA	NA	NA	NA	0	NA	NA	NA	NA	0	NA	NA	NA	NA	0	1390200	NA	NA	570250	2	1058200	350370	NA	NA	NA	2	NA	764250	NA	NA	NA	1
2867	Q64010	VSHYIINSSGPRPPVPPS(0.001)PAQPPPGVS(0.832)PS(0.167)R	NA	NA	1581700	NA	NA	1	NA	NA	NA	NA	0	NA	NA	NA	NA	NA	0	NA	NA	NA	1688700	1	NA	NA	NA	NA	0	2052800	NA	2198900	NA	2	NA	NA	1617400	NA	NA	1	NA	987760	NA	1869300	NA	2
2883	Q64213	TGDLGIPPNPEDRS(0.084)PS(0.781)PEPIY(0.493)NS(0.642)EGK	NA	NA	2822800	NA	NA	1	NA	6229700	NA	3054000	2	1545700	8893000	NA	9169500	1950000	4	NA	8815800	4768400	7744000	3	NA	NA	7128900	NA	1	3182800	NA	2497700	NA	2	NA	2572600	NA	NA	NA	1	NA	3741800	3676100	5143800	NA	3
2888	Q64336	S(0.008)KLS(0.992)PVLDGVSELR	649440	NA	780480	NA	NA	2	NA	1081400	NA	1496800	2	905020	NA	NA	NA	810630	2	NA	NA	NA	1194800	1	NA	NA	NA	1032700	1	NA	1136500	1372300	NA	2	743890	NA	1142900	1461400	NA	3	NA	NA	1278000	833380	1225200	3
2889	Q64337	IALESVGQPEEQMES(0.082)GNCS(0.825)GGDDDWT(0.04)HLS(0.04)S(0.014)K	NA	NA	NA	NA	2233400	1	NA	NA	NA	1912300	1	NA	NA	NA	NA	NA	0	NA	NA	NA	NA	0	NA	NA	4929300	NA	1	5319600	4130700	NA	NA	2	NA	NA	4642500	NA	NA	1	NA	NA	NA	NA	NA	0
2892	Q64511	AS(0.899)PIT(0.101)NDGEDEFVPSDGLDKDEYAFSSGK	NA	NA	NA	917730	NA	1	NA	NA	NA	NA	0	NA	NA	NA	NA	NA	0	NA	1405000	1188700	NA	2	1697200	NA	NA	NA	1	NA	1293300	NA	1085700	2	1798200	NA	2422600	NA	NA	2	1472200	NA	NA	NA	1487100	2
2897	Q64511	SEDDS(0.001)AKFDS(0.977)NEEDT(0.021)ASVFAPSFGLK	529800	NA	NA	NA	NA	1	NA	577890	NA	NA	1	NA	NA	NA	NA	1209300	1	NA	894750	NA	2281300	2	NA	NA	NA	NA	0	1600600	NA	NA	482700	2	1779900	NA	NA	1278600	NA	2	NA	NA	2729700	NA	NA	1
2900	Q64727	GWLRDPNAS(1)PGDAGEQAIR	976970	NA	NA	847120	NA	2	NA	NA	NA	1241100	1	NA	NA	1494400	NA	1700400	2	NA	NA	NA	949990	1	NA	NA	NA	1355300	1	3533400	NA	905490	NA	2	NA	NA	1757000	NA	NA	1	NA	NA	1102900	NA	NA	1
2903	Q66L42	GS(0.941)DGAS(0.059)PPASPSIIPR	NA	1683400	NA	NA	NA	1	NA	2359100	NA	NA	1	NA	NA	NA	NA	NA	0	NA	NA	NA	NA	0	NA	NA	NA	NA	0	2557600	NA	1865000	NA	2	NA	NA	1768200	NA	1610900	2	NA	NA	NA	NA	NA	0
2911	Q66T02	S(0.005)KS(0.02)EAS(0.975)LLQLLSGTPAAR	721600	NA	2590200	NA	112640	3	NA	NA	894770	1019200	2	2155900	NA	NA	NA	NA	1	336290	5445400	1545400	3746300	4	NA	NA	7673300	NA	1	5541100	1825800	4526300	NA	3	2294200	290990	4486000	NA	NA	3	NA	2119800	NA	1364800	2499100	3
2939	Q68FE6	HTS(0.083)S(0.917)PEVVAEDR	1172500	NA	NA	NA	NA	1	779490	NA	NA	NA	1	1343300	NA	NA	NA	NA	1	NA	NA	NA	895260	1	842250	NA	NA	NA	1	NA	NA	1538800	766180	2	924510	NA	NA	NA	NA	1	NA	776990	NA	NA	NA	1
2955	Q68FF6	SQSELDDQHDY(0.002)DS(0.002)VAS(0.992)DEDT(0.004)DQEPLPSAGATR	NA	NA	NA	NA	NA	0	NA	7918200	NA	NA	1	NA	NA	NA	NA	NA	0	NA	56468000	NA	NA	1	NA	NA	NA	NA	0	51273000	2309700	34544000	NA	3	NA	NA	16418000	33440000	NA	2	NA	NA	20180000	NA	3524500	2
2959	Q68FH0	AQSPSYVTSTGVS(0.5)PS(0.5)R	NA	NA	NA	NA	NA	0	2067800	NA	NA	NA	1	NA	NA	NA	NA	NA	0	NA	2427500	NA	NA	1	NA	NA	NA	NA	0	NA	NA	2145300	1438600	2	NA	3515500	NA	NA	NA	1	NA	3882700	NA	3632800	2086100	3
2961	Q68FH0	GLYPGS(0.002)S(0.007)KPS(0.987)PIY(0.003)ISSYSSPAR	NA	NA	1875900	908730	1827900	3	1916600	4320700	2354300	NA	3	585160	2056000	NA	1479600	NA	3	NA	NA	NA	3760000	1	NA	342270	NA	NA	1	2673900	NA	NA	1451900	2	3178300	1538700	4100000	2702800	NA	4	1565700	1563400	2090900	1853300	NA	4
2964	Q68FH0	LLGLNELDDLLGKES(0.998)PS(0.002)K	NA	NA	8758500	NA	NA	1	NA	NA	627660	NA	1	8089800	4110600	NA	12772000	NA	3	NA	NA	NA	5721100	1	NA	NA	18420000	NA	1	2812300	1664100	13804000	NA	3	854890	NA	NA	6267300	NA	2	NA	NA	1704800	NA	2488600	2
2967	Q68FH0	S(0.922)AVS(0.078)PDLHITPIYEGR	NA	NA	NA	NA	NA	0	NA	7455100	8083700	NA	2	6443200	2472400	NA	NA	9268800	3	6532200	NA	8424000	NA	2	NA	1144800	NA	NA	1	15059000	NA	7863900	NA	2	NA	NA	NA	NA	6661200	1	NA	NA	11772000	NA	NA	1
2988	Q69Z98	LQVPTPEEMSNLTPES(0.008)S(0.992)PELAK	555390	NA	1335600	NA	569680	3	1221000	1762600	NA	967200	3	NA	2199900	1294100	2617600	1248200	4	760710	1436000	1348200	1127700	4	NA	NA	NA	2843000	1	1924000	1976700	NA	948550	3	NA	621560	2398300	1183200	917050	4	968630	1022400	1341500	501250	NA	4
2993	Q69Z98	S(0.001)LPS(0.999)LEDIDPDVLDSMHSLGCFR	NA	NA	690520	NA	NA	1	NA	NA	NA	NA	0	NA	NA	NA	5667600	NA	1	NA	NA	NA	NA	0	NA	NA	NA	NA	0	1746800	NA	2809800	NA	2	640060	NA	1001800	1786500	NA	3	NA	NA	NA	NA	NA	0
2998	Q69ZF3	S(0.002)RRPS(0.971)VT(0.021)QGT(0.005)GLSTQPECGPK	NA	NA	6344700	NA	NA	1	NA	NA	5375400	NA	1	NA	2466400	NA	NA	7729800	2	NA	10414000	NA	12232000	2	NA	NA	NA	NA	0	24003000	NA	6586300	7138800	3	NA	13005000	7112400	NA	NA	2	5619900	NA	NA	NA	NA	1
3014	Q69ZI1	VS(0.962)PPAS(0.036)PT(0.002)LDVELGAGEAPLQGAVGPELPLGGSHGR	NA	NA	NA	NA	NA	0	NA	NA	NA	NA	0	1907200	NA	NA	1489400	1331100	3	NA	NA	NA	1382400	1	NA	NA	NA	NA	0	NA	2788300	3015800	NA	2	NA	NA	2076700	1433800	NA	2	NA	690850	NA	NA	NA	1
3017	Q69ZK9	RLS(0.025)PPGGS(0.071)GS(0.903)GVPGGGPLLPTAGR	14683000	NA	NA	14935000	NA	2	NA	22883000	18999000	NA	2	NA	NA	21286000	NA	NA	1	NA	NA	22042000	NA	1	NA	NA	20584000	NA	1	25684000	NA	18083000	11644000	3	20523000	13508000	NA	20647000	14051000	4	NA	16112000	NA	14118000	12515000	3
3019	Q69ZP3	EEPEPLS(1)PELEYIPR	360630	NA	NA	NA	NA	1	NA	763120	NA	NA	1	NA	NA	NA	NA	571260	1	621440	NA	843640	NA	2	NA	NA	NA	692680	1	791000	1261500	NA	NA	2	646090	NA	NA	NA	390870	2	314470	NA	NA	NA	NA	1
3044	Q6DFV3	S(0.162)AS(0.838)QGALTSPPVSFNNHR	984930	NA	NA	NA	NA	1	719990	NA	NA	NA	1	NA	NA	NA	NA	NA	0	NA	NA	NA	1468400	1	855850	NA	NA	NA	1	1440600	NA	NA	670780	2	862050	NA	NA	1256900	NA	2	606650	911000	NA	728240	NA	3
3056	Q6DFW4	EEPLS(1)EEEPCTSTAVPSPEK	696560	NA	2124500	799770	2320900	4	NA	1793800	3490400	2598000	3	NA	NA	1780800	NA	1135500	2	1127700	6064200	NA	1865000	3	NA	NA	NA	796890	1	4974600	NA	2454400	3729600	3	NA	1036000	3214400	886420	NA	3	3159500	1341100	NA	NA	NA	2
3057	Q6DFW4	HIKEEPLS(1)EEEPCT(0.003)S(0.005)T(0.005)AVPS(0.987)PEK	NA	NA	2124500	NA	2320900	2	NA	NA	1837000	1693700	2	NA	NA	NA	NA	NA	0	NA	3448500	NA	NA	1	NA	NA	NA	NA	0	4974600	NA	2454400	2078200	3	NA	NA	NA	NA	NA	0	1987900	NA	NA	NA	NA	1
3060	Q6DIC0	GRPPAEKLS(1)PNPPK	3237500	NA	4880000	3358600	2992800	4	3951600	3117100	6604700	2780900	4	NA	3905700	NA	2886400	3777200	3	3824900	6006200	NA	4196900	3	NA	NA	NA	4010400	1	7640800	NA	4852500	4344200	3	NA	4217400	5057100	NA	NA	2	3610300	3672700	4236200	3065900	1572600	5
3068	Q6GYP7	HFS(0.99)QS(0.009)EDTGNEVFGALHEEQPLPR	NA	NA	NA	NA	NA	0	NA	NA	NA	NA	0	1595200	NA	NA	2025900	1814900	3	NA	2873100	2047500	2844000	3	NA	NA	6797000	NA	1	4182600	1729700	NA	NA	2	1385000	NA	1998200	3074000	NA	3	NA	NA	NA	NA	NA	0
3098	Q6NXN1	S(0.813)KS(0.164)PPKVPIVIQDDS(0.021)LPT(0.002)GPPPQIR	NA	NA	3118600	NA	NA	1	3672400	3325900	NA	NA	2	1560400	NA	NA	3114500	2891400	3	NA	NA	2464200	NA	1	NA	NA	5442400	NA	1	4800100	NA	3504700	NA	2	NA	NA	2826900	NA	NA	1	NA	NA	2908800	1900600	1495000	3
3111	Q6NZM9	T(0.201)QS(0.799)APLPQNAQALQHLVIQQQHQQFLEK	NA	NA	1411400	NA	NA	1	NA	NA	NA	NA	0	NA	NA	NA	NA	1734300	1	NA	2832300	NA	1971400	2	NA	NA	5816900	NA	1	3791500	NA	1641300	NA	2	NA	NA	1696800	NA	NA	1	NA	999530	2216100	NA	NA	2
3112	Q6P1G2	LES(1)LPENK	1255300	NA	NA	2116800	2166000	3	1649700	929180	1333500	1105900	4	NA	NA	NA	NA	2584000	1	998100	1582300	2768900	1397200	4	NA	2015200	NA	NA	1	1535400	1598900	NA	NA	2	2366900	1508800	1852200	1249500	1258700	5	NA	1408100	NA	NA	NA	1
3123	Q6P542	GGNVFEALIQDDS(1)EEEEEEEENR	NA	NA	NA	NA	NA	0	NA	NA	2379800	NA	1	NA	NA	NA	1353100	1393800	2	NA	NA	NA	NA	0	NA	NA	2508400	NA	1	1374800	NA	1638300	NA	2	903110	NA	2415900	2776200	NA	3	NA	NA	NA	NA	NA	0
3155	Q6P9N1	AQS(1)ENLELLSLK	NA	NA	NA	441560	NA	1	531620	NA	NA	619180	2	NA	NA	542610	NA	NA	1	401990	NA	776780	990210	3	NA	NA	NA	799560	1	1036600	NA	NA	647990	2	535710	543670	NA	1135700	526590	4	345350	585150	883000	540380	NA	4
3163	Q6P9R4	RAETFGGYDSVGS(0.998)PS(0.002)K	NA	NA	NA	NA	NA	0	2836100	NA	NA	NA	1	2612500	NA	NA	NA	NA	1	NA	NA	NA	NA	0	NA	NA	NA	3016100	1	NA	1832600	2666400	NA	2	NA	NA	NA	NA	NA	0	NA	NA	NA	NA	NA	0
3176	Q6PAM0	DLS(0.16)S(0.817)S(0.023)PPGPYGQEMYVFR	NA	NA	NA	NA	814840	1	NA	1134200	1008000	NA	2	NA	NA	344970	1687400	1210700	3	NA	NA	NA	NA	0	NA	NA	NA	NA	0	802190	582360	NA	NA	2	NA	NA	1197800	NA	NA	1	NA	604000	NA	NA	839610	2
3179	Q6PAM0	S(1)HNDFVAILDLPEGEHQYK	NA	NA	NA	NA	NA	0	NA	NA	NA	NA	0	631120	NA	NA	3496300	2697100	3	NA	2254100	NA	4677400	2	NA	NA	9463000	NA	1	3599700	557440	NA	NA	2	643420	NA	1795500	2491100	NA	3	NA	NA	2526500	NA	1084000	2
3189	Q6PB70	GLEPGVFTLAEEDDEPEGPPGS(1)PGPEPQTVLLR	NA	NA	607630	NA	NA	1	291780	644480	NA	NA	2	1532200	NA	NA	NA	1411600	2	NA	952990	751550	1947200	3	492860	NA	NA	NA	1	2650700	1049700	NA	NA	2	1529500	NA	2574400	NA	387000	3	NA	NA	NA	NA	1927500	1
3204	Q6PDC8	PLLLS(1)ADELALETRPAEK	805400	NA	999970	NA	NA	2	1047700	910660	NA	900770	3	871730	NA	NA	1410900	1545100	3	NA	1104700	NA	1867100	2	797780	NA	NA	NA	1	1682500	1147000	NA	NA	2	596730	NA	NA	945750	NA	2	NA	NA	843370	712100	NA	2
3206	Q6PDG5	S(1)PS(0.986)PS(0.001)PT(0.013)PEAK	NA	NA	NA	NA	84548	1	471930	NA	NA	63184	2	NA	NA	NA	NA	324590	1	NA	1278700	587650	352350	3	NA	138130	NA	NA	1	NA	NA	334120	51512	2	NA	NA	429760	379190	NA	2	NA	NA	382400	NA	249010	2
3207	Q6PDG5	KRS(1)PS(0.999)PS(0.001)PTPEAK	NA	NA	NA	NA	84548	1	471930	NA	NA	63184	2	NA	NA	NA	NA	324590	1	NA	1278700	587650	352350	3	NA	138130	NA	NA	1	NA	NA	334120	51512	2	NA	NA	429760	379190	NA	2	NA	NA	382400	NA	249010	2
3211	Q6PDG8	ECVGS(1)PPPLATDMR	NA	NA	NA	NA	NA	0	NA	NA	NA	NA	0	NA	NA	NA	NA	1245100	1	NA	NA	NA	NA	0	NA	NA	NA	NA	0	990680	657400	NA	NA	2	NA	NA	NA	NA	NA	0	NA	NA	NA	NA	NA	0
3214	Q6PDI6	MENSPDS(0.003)PQPLELGVAAGRVS(0.997)PPEGR	NA	NA	1429700	NA	NA	1	NA	NA	NA	1591500	1	NA	NA	1384800	NA	NA	1	NA	NA	1949800	2383500	2	NA	NA	NA	NA	0	2521800	2030000	NA	NA	2	NA	NA	1965900	NA	NA	1	NA	NA	1840100	NA	NA	1
3223	Q6PDN3	SST(0.001)GSPT(0.167)S(0.831)PINAEK	NA	981720	NA	NA	NA	1	NA	NA	1994600	NA	1	NA	NA	NA	NA	994320	1	NA	NA	NA	NA	0	NA	NA	NA	NA	0	2922000	NA	1305900	559710	3	NA	NA	303420	NA	NA	1	NA	NA	NA	NA	NA	0
3230	Q6PE13	GSVGPAPS(0.983)LS(0.017)ELDLRPPS(0.025)PINLS(0.975)R	NA	NA	NA	NA	NA	0	1850800	28558000	NA	NA	2	3727300	NA	654790	3991300	NA	3	439670	1091500	2718500	NA	3	NA	NA	NA	21034000	1	NA	1445200	50338000	1283300	3	NA	177940	NA	2916700	5469400	3	NA	1767000	NA	NA	NA	1
3235	Q6PE13	S(0.899)LT(0.101)EVCLR	685770	NA	1058700	735410	NA	3	1461700	1056000	874090	NA	3	NA	NA	2016300	1510300	NA	2	NA	2478100	2245100	NA	2	NA	889690	NA	NA	1	2394500	730090	1166600	1104400	4	NA	1400200	1205400	NA	NA	2	1323700	1247600	NA	1021600	NA	3
3238	Q6PE13	TSLPQHVMEPPVGAAAAGT(0.005)S(0.013)GS(0.061)S(0.916)LDS(0.003)FS(0.003)K	3747000	NA	NA	NA	NA	1	NA	3974100	3694000	NA	2	1826400	3016200	NA	9409100	NA	3	1144200	NA	2217600	6361400	3	NA	NA	6401800	NA	1	5915400	NA	NA	3063500	2	5882900	6323800	NA	NA	2221100	3	5195200	NA	NA	4399700	2725000	3
3243	Q6PFD5	AGLGHLS(0.996)PEGPLS(0.004)LSEGPSSVGPEGGPGGVGAGGGSSTFPR	1115000	NA	1388000	NA	NA	2	2137700	1130600	NA	NA	2	1971300	NA	NA	NA	NA	1	637960	3859000	1224500	1990000	4	3090600	NA	NA	NA	1	NA	985320	2768900	NA	2	2024600	484290	2733600	2277200	NA	4	NA	NA	2612600	NA	3351700	2
3251	Q6PGE7	TGMY(0.001)VAT(0.008)LAGS(0.967)QS(0.023)PKPLMVHMR	NA	NA	3125200	NA	2718000	2	NA	1592300	NA	NA	1	766200	NA	NA	NA	9593600	2	NA	5793900	NA	NA	1	NA	NA	20669000	NA	1	24917000	NA	10687000	2567600	3	NA	NA	5495300	11990000	NA	2	NA	3909500	5297100	2366600	516820	4
3252	Q6PGE7	TGMYVATLAGSQS(1)PK	1458300	NA	1539900	3289500	1966300	4	2158700	1195700	2947500	NA	3	450450	3445900	NA	1382800	3962600	4	NA	3791800	NA	6926400	2	NA	650970	NA	NA	1	4911800	NA	3596100	4871400	3	2744900	3412100	4228000	6647800	730810	5	1753400	4301400	3053500	3753500	NA	4
3263	Q6PGL7	VPLLFS(1)DEEDSEVPSGVKPEDLK	4253900	NA	3280200	NA	NA	2	NA	NA	4182700	6964300	2	12499000	NA	2242000	13056000	11157000	4	803790	9847300	4795200	NA	3	NA	NA	15797000	NA	1	9089800	NA	3892500	NA	2	NA	934670	5262400	10900000	3630500	4	551190	NA	9507000	NA	8402000	3
3264	Q6PH08	TISNLEGS(0.982)PS(0.018)R	NA	NA	506780	NA	NA	1	1592100	NA	NA	NA	1	434350	NA	NA	NA	NA	1	NA	2250300	NA	NA	1	NA	NA	NA	NA	0	757410	NA	1573300	1498500	3	1310500	NA	651180	777290	NA	3	NA	661530	506300	502380	NA	3
3285	Q6VNB8	SQS(1)EYCNVGTK	956920	NA	NA	1069200	NA	2	1288400	NA	4434600	384600	3	431790	NA	NA	NA	2837500	2	NA	NA	NA	3000400	1	NA	852020	NA	NA	1	3495300	NA	2061100	1210600	3	1766600	2691700	NA	2279700	396270	4	1719100	1917000	NA	1848300	353110	4
3289	Q6VNS1	VFLAECYNLS(0.999)PT(0.001)K	1670800	NA	5635900	336540	NA	3	2004000	3281600	5181400	3172600	4	NA	3304900	966010	3571800	5674200	4	1362700	6276200	3664700	4960600	4	NA	NA	NA	3415000	1	8392700	4526600	5050500	3635600	4	3413700	1007500	7317500	4990300	1272000	5	495480	4813900	3969600	1312300	1598900	5
3299	Q6WVG3	S(0.001)PS(0.001)GGAAGPLLT(0.998)PS(0.98)QS(0.013)LDGS(0.007)RR	1477000	NA	884510	1893200	NA	3	1941600	1312900	1576000	NA	3	NA	2726900	NA	2472300	1784100	3	621470	3041400	NA	1897600	3	1242000	NA	NA	NA	1	8406000	1566300	NA	3760100	3	7174700	3868100	NA	2677200	NA	3	2738600	2006800	880230	3233800	NA	4
3333	Q6ZQ38	VIRPLDQPS(0.994)S(0.006)FDATPYIK	1879100	NA	3386600	902490	2052100	4	NA	NA	NA	2142400	1	NA	NA	2067600	2272200	3374400	3	1326600	4754100	NA	2317400	3	NA	NA	NA	2420200	1	5075600	3021400	NA	1845700	3	NA	1263600	NA	2712300	NA	2	893540	2364600	3003900	1987600	2086400	5
3339	Q6ZQ58	S(0.999)LPT(0.001)TVPESPNYR	2103700	NA	NA	1544300	NA	2	1610500	NA	1200000	1135700	3	NA	2613400	NA	NA	NA	1	1029500	2941200	NA	NA	2	NA	NA	NA	2564100	1	4699300	NA	NA	2322200	2	5214300	2712200	NA	NA	NA	2	4089800	3155800	NA	2328700	1200200	4
3348	Q6ZWR6	FLSFS(0.01)S(0.99)LESLSSELEQTK	NA	NA	NA	NA	NA	0	NA	NA	NA	NA	0	324230	NA	NA	956640	NA	2	NA	NA	NA	136910	1	NA	NA	NA	NA	0	NA	252830	887780	NA	2	NA	NA	359580	NA	NA	1	NA	313520	530720	NA	NA	2
3353	Q71LX4	DRFGLEGDEESTMLEES(0.001)VS(0.999)PKK	NA	NA	1959800	NA	NA	1	1384300	1978000	NA	NA	2	1571000	NA	NA	NA	3119100	2	NA	2699600	2693000	4413600	3	NA	NA	3458100	NA	1	4919300	2641700	3158500	1414900	4	2976900	NA	2415800	2595100	1083000	4	NA	2497100	3156200	NA	1886100	3
3390	Q7TN99	SSLFPFEDAFLDDSHGDQALSSGLS(0.112)S(0.646)PT(0.242)R	NA	NA	NA	NA	NA	0	NA	NA	1528400	NA	1	3275900	NA	NA	6948100	1993800	3	NA	NA	NA	NA	0	NA	NA	NA	NA	0	NA	2030600	10392000	NA	2	NA	NA	1830900	3671400	NA	2	NA	NA	NA	NA	NA	0
3393	Q7TNM2	LQESFQGAPDVIS(1)PR	1232700	NA	1261500	1009900	NA	3	1374900	1365900	1856000	NA	3	800310	NA	2694800	1612900	1191800	4	1599000	2152100	2264400	NA	3	NA	NA	NA	1663300	1	1619700	2633400	1875500	804410	4	1472000	1346000	1770400	1787700	813460	5	1009600	2069900	1717600	1219600	NA	4
3404	Q7TPS5	S(0.014)QS(0.985)ES(0.001)S(0.001)DEVTELDLSHGK	1352600	NA	1077300	1186200	NA	3	1578100	845880	1497800	737080	4	NA	NA	NA	1304800	1173400	2	678050	1764100	NA	1336000	3	NA	NA	NA	NA	0	2147600	1030300	1412400	1500400	4	1516800	NA	1906100	2559000	1066000	4	NA	767730	NA	1255700	NA	2
3422	Q7TQF7	VETLHDFEAANS(1)DELNLQR	NA	NA	1709400	NA	NA	1	NA	731350	NA	646940	2	NA	NA	NA	NA	1278600	1	NA	1590400	1714300	1071200	3	NA	NA	NA	NA	0	1909900	1759000	NA	NA	2	1131700	NA	882300	NA	NA	2	NA	NA	NA	NA	1272600	1
3424	Q7TQG1	IYS(1)PVRS(0.997)PS(0.003)AR	664150	NA	NA	1053000	NA	2	1594700	NA	1038900	842500	3	954380	NA	NA	NA	NA	1	NA	1807500	NA	NA	1	NA	1248400	NA	NA	1	2687700	NA	NA	1145700	2	1511200	805060	NA	1067700	1288300	4	1396800	719000	NA	854200	1050700	4
3425	Q7TQG1	IY(0.023)S(0.977)PVRS(0.999)PS(0.001)AR	664150	NA	NA	1053000	NA	2	1594700	NA	1038900	842500	3	954380	NA	NA	NA	NA	1	NA	1807500	NA	NA	1	NA	1248400	NA	NA	1	2687700	NA	NA	1145700	2	1511200	805060	NA	1067700	1288300	4	1396800	719000	NA	854200	1050700	4
3427	Q7TQG1	YIDLEPDTPLS(1)PEELK	1123700	NA	952590	430360	NA	3	NA	1261100	2385500	1389000	3	1559300	NA	1275100	NA	803710	3	896690	NA	1623400	1683500	3	NA	NA	NA	1127600	1	1776500	1193100	NA	1299900	3	1552700	NA	1212900	1444000	NA	3	413040	1055400	NA	NA	NA	2
3434	Q7TSC1	FSDEEDGRDS(1)DEEGAEGHK	1641700	NA	3521700	2135700	2816200	4	2837100	3251500	3121100	1648900	4	NA	NA	NA	NA	NA	0	NA	5533700	4610200	2826500	3	NA	NA	5072800	NA	1	NA	443380	2491500	NA	2	NA	NA	NA	NA	4124700	1	3085300	2424400	3644100	4348000	3418200	5
3474	Q80TE7	SQS(1)IDEIDVGTYK	1258300	NA	970480	3454300	1668900	4	1927200	1226900	2316100	467330	4	878050	NA	NA	1870300	3651600	3	NA	3654900	NA	2802900	2	NA	1089100	NA	NA	1	7167800	NA	NA	3204600	2	1429700	2242600	5733700	3654600	NA	4	1623000	1764700	4323400	2060500	1100100	5
3479	Q80TI0	S(0.99)PT(0.01)PQNQDGDTMVEK	1396000	1041300	911860	811800	NA	4	1349100	NA	1095800	954880	3	NA	NA	1408500	NA	NA	1	1459100	1567800	1663800	1313900	4	1188600	NA	NA	NA	1	1973400	1203300	1129300	766950	4	945040	NA	1164500	2213900	1057500	4	NA	1508000	NA	1500000	535180	3
3481	Q80TI0	SSIETKPDAS(1)PQLPKK	869960	NA	613170	NA	NA	2	NA	943550	NA	NA	1	NA	NA	NA	NA	1660000	1	NA	NA	NA	1896500	1	NA	NA	3199200	NA	1	2788100	NA	1216800	NA	2	1392800	1867700	1041100	NA	NA	3	1426900	1062700	854860	1108000	NA	4
3482	Q80TI0	TESTYLAEIHRQS(1)PK	9071400	NA	19140000	8912900	NA	3	13837000	15987000	17335000	1372000	4	NA	NA	NA	9467700	10075000	2	NA	24261000	NA	16153000	2	NA	4531500	NA	NA	1	20587000	NA	15405000	12133000	3	NA	7166000	13831000	17514000	3406400	4	NA	9055400	15998000	NA	NA	2
3492	Q80TJ1	VILHPT(0.006)PNS(0.994)PK	NA	NA	1825500	NA	1129700	2	802280	999280	1737500	1112100	4	NA	NA	1268300	853220	1262100	3	NA	1717900	1618200	1347000	3	NA	NA	2051900	NA	1	NA	1150600	NA	841160	2	999210	1520900	1349800	NA	NA	3	NA	NA	920580	NA	NA	1
3497	Q80TK0	STHSSTELLASMGS(1)VDETK	NA	NA	NA	NA	NA	0	970860	578600	NA	1034200	3	861200	NA	NA	1599800	NA	2	NA	1960500	1203900	NA	2	1828400	NA	NA	NA	1	3749700	NA	NA	868680	2	NA	NA	NA	1892900	909950	2	NA	1699400	2459700	1831100	NA	3
3527	Q80TY0	RT(0.001)VS(0.999)DNS(0.998)LS(0.001)SSK	7606500	4573600	NA	7445300	NA	3	5863900	NA	9761500	54235	3	4559400	17593000	NA	2376100	NA	3	NA	14279000	NA	NA	1	NA	7950700	NA	NA	1	NA	NA	3454000	246020	2	NA	NA	NA	6472400	3311900	2	7139200	NA	NA	802100	NA	2
3536	Q80TZ3	PQS(0.004)S(0.004)MPHS(0.075)S(0.916)PQNRPNYNVSFSAMPAGQSER	NA	NA	1932200	NA	NA	1	2980100	NA	1772700	NA	2	NA	NA	NA	NA	4133800	1	NA	3056000	NA	3551900	2	NA	NA	7912400	NA	1	11950000	NA	NA	2846100	2	NA	NA	NA	NA	NA	0	NA	NA	4395400	NA	NA	1
3539	Q80TZ3	TATS(0.001)AS(0.941)AS(0.046)PT(0.012)LR	NA	NA	12790000	NA	NA	1	NA	351640	12755000	8205800	3	17670000	31417000	47941000	NA	17159000	4	18452000	NA	NA	NA	1	NA	NA	58154000	NA	1	45193000	NA	15228000	NA	2	NA	NA	NA	NA	28510000	1	NA	38700000	NA	27936000	NA	2
3555	Q80U28	IFT(0.004)GS(0.996)LLVEEK	NA	NA	NA	NA	NA	0	NA	576590	906170	714440	3	590590	NA	NA	NA	555780	2	NA	NA	NA	872440	1	NA	NA	NA	671000	1	973610	668960	NA	454670	3	NA	NA	859100	950340	340180	3	NA	885120	1122000	NA	NA	2
3557	Q80U28	LAS(0.998)DS(0.002)DAESDSR	1650400	485070	1848400	666920	NA	4	NA	NA	1249100	NA	1	NA	NA	NA	150640	NA	1	761080	NA	NA	NA	1	NA	NA	NA	NA	0	2561000	1907700	NA	NA	2	NA	306760	569830	NA	716370	3	1811500	1211500	265120	NA	NA	3
3570	Q80U35	FLAAVQLPEGFNLLCS(0.592)T(0.408)PPPPPDTGPEK	NA	NA	NA	NA	NA	0	NA	NA	NA	NA	0	NA	NA	NA	1393100	NA	1	NA	NA	NA	NA	0	NA	NA	NA	NA	0	743410	NA	1637100	NA	2	NA	NA	NA	NA	NA	0	NA	NA	NA	NA	NA	0
3572	Q80U35	RPSMDSEALGSTS(0.999)PDR	894580	NA	NA	881670	821350	3	1325500	NA	NA	614440	2	721020	NA	1762900	NA	749830	3	NA	NA	NA	NA	0	1216700	NA	NA	NA	1	1332000	NA	NA	889420	2	NA	NA	1123500	1415000	1122500	3	NA	900200	NA	962860	NA	2
3594	Q80U57	RLS(0.937)QS(0.121)S(0.067)LES(0.875)ATSPSCS	NA	NA	NA	NA	NA	0	NA	NA	NA	NA	0	NA	NA	NA	NA	NA	0	NA	2083000	NA	NA	1	NA	NA	NA	NA	0	1354200	NA	1350500	NA	2	1373500	NA	NA	NA	NA	1	1035200	NA	NA	NA	NA	1
3595	Q80U57	RLS(0.937)QS(0.121)S(0.067)LES(0.875)ATSPSCS	NA	NA	NA	NA	NA	0	NA	NA	NA	NA	0	NA	NA	NA	NA	NA	0	NA	2083000	NA	NA	1	NA	NA	NA	NA	0	1354200	NA	1350500	NA	2	1373500	NA	NA	NA	NA	1	1035200	NA	NA	NA	NA	1
3597	Q80U63	MS(1)LLFS(1)RCNS(1)IVTVKK	NA	NA	NA	NA	NA	0	NA	NA	1929400	2047500	2	1859300	NA	1646500	NA	1640700	3	NA	NA	NA	NA	0	NA	NA	1327700	NA	1	1871600	NA	1410600	NA	2	NA	NA	1958600	NA	NA	1	NA	NA	NA	NA	603020	1
3598	Q80U63	MS(1)LLFS(1)RCNS(1)IVTVKK	NA	NA	NA	NA	NA	0	NA	NA	1929400	2047500	2	1859300	NA	1646500	NA	1640700	3	NA	NA	NA	NA	0	NA	NA	1327700	NA	1	1871600	NA	1410600	NA	2	NA	NA	1958600	NA	NA	1	NA	NA	NA	NA	603020	1
3599	Q80U63	MS(1)LLFS(1)RCNS(1)IVTVKK	NA	NA	NA	NA	NA	0	NA	NA	1929400	2047500	2	1859300	NA	1646500	NA	1640700	3	NA	NA	NA	NA	0	NA	NA	1327700	NA	1	1871600	NA	1410600	NA	2	NA	NA	1958600	NA	NA	1	NA	NA	NA	NA	603020	1
3600	Q80U78	S(1)MDELNHDFQALALEGR	NA	NA	NA	NA	NA	0	NA	378400	NA	NA	1	NA	NA	NA	NA	874000	1	NA	NA	NA	812020	1	NA	NA	NA	NA	0	1246300	860590	NA	NA	2	403970	NA	839860	1684300	NA	3	NA	NA	1030000	NA	752950	2
3604	Q80UG5	LVDS(0.001)LS(0.017)QRS(0.979)PKPS(0.003)LR	NA	NA	1089400	2139800	NA	2	NA	2401700	2216200	1730900	3	NA	NA	1887200	2618800	1885900	3	NA	NA	NA	2759400	1	NA	NA	NA	NA	0	5483500	2644200	NA	NA	2	2220100	4044800	1539800	NA	NA	3	1549200	2542100	2720500	1604300	NA	4
3625	Q80VP1	T(0.049)PES(0.951)FLGPNAALVDLDSLVSRPGPTPPGSK	NA	NA	1096300	NA	NA	1	NA	163810	493110	268270	3	NA	NA	NA	169330	636110	2	NA	NA	NA	433790	1	NA	NA	2763200	NA	1	2895600	1005200	3342900	NA	3	737990	NA	1160200	217600	NA	3	NA	NA	1577600	NA	NA	1
3629	Q80VP1	SPGAFDMSGVGGS(0.001)LAES(0.001)VGS(0.998)PPPAATPTPTPPTRK	4088400	NA	NA	NA	2443300	2	4051700	3795700	3729000	1757500	4	1495800	NA	NA	7776100	3424700	3	NA	6287500	NA	3657100	2	NA	NA	NA	2496100	1	NA	NA	3136100	1960900	2	5201500	NA	2561100	4145600	NA	3	NA	NA	4868300	2936400	2622900	3
3649	Q80WT5	SFS(1)PGDFR	711600	NA	NA	440030	NA	2	NA	NA	NA	NA	0	397360	NA	NA	NA	NA	1	NA	NA	NA	NA	0	1078900	NA	NA	NA	1	1125800	NA	NA	668440	2	898590	1117700	NA	1111200	731660	4	652630	749600	NA	NA	524950	3
3658	Q80X50	STSAPQMSPGSSDNQS(0.001)S(0.013)S(0.986)PQPAQQK	NA	NA	NA	NA	NA	0	NA	NA	1834300	NA	1	NA	2386100	NA	NA	903240	2	NA	3546200	NA	1363600	2	NA	NA	NA	NA	0	2914900	NA	2978100	2901400	3	1401400	921640	2163800	1713800	NA	4	1719800	NA	NA	NA	NA	1
3672	Q80X80	SLSPAATVTAELHYEQGS(1)PR	392750	NA	9522900	NA	NA	2	NA	8131100	1998200	889980	3	NA	NA	NA	NA	1866300	1	NA	4702000	NA	9955900	2	NA	NA	NA	1265600	1	3186700	678280	14230000	2244500	4	1645200	NA	10539000	2890500	181980	4	NA	7801800	8293500	NA	6221800	3
3673	Q80X80	S(0.333)S(0.333)S(0.333)CGDAELLGQATLPVGS(0.932)PS(0.057)RPMS(0.011)R	NA	NA	NA	NA	1912300	1	NA	NA	2218900	NA	1	NA	NA	NA	NA	NA	0	NA	1612900	NA	3075500	2	NA	NA	4926400	NA	1	7415300	NA	NA	2122100	2	NA	NA	NA	1956900	NA	1	NA	NA	1802200	1378600	NA	2
3677	Q80XA6	ASS(1)LDLNK	NA	1296700	1796700	NA	3694100	3	2412400	1530800	2629100	1965300	4	859970	NA	2680900	NA	NA	2	2323500	NA	NA	NA	1	NA	NA	NA	NA	0	NA	2202200	NA	1931500	2	2953400	NA	NA	3343600	2791600	3	2510300	NA	5358900	3014100	NA	3
3678	Q80XA6	S(0.164)FS(0.835)VEREPQENNS(0.001)NYPDEPWR	1710300	NA	NA	825670	NA	2	NA	NA	2503900	NA	1	NA	NA	NA	NA	3805400	1	NA	NA	NA	4455200	1	NA	NA	4168500	NA	1	3370400	NA	NA	1933200	2	NA	1277600	3395700	2442800	NA	3	NA	1178300	NA	1201000	NA	2
3683	Q80XK6	IAAEEEEENDGHYQEEEDGGAHS(1)LK	NA	NA	NA	NA	NA	0	NA	1192400	NA	NA	1	NA	NA	2033200	NA	1921200	2	2314900	3063600	2710900	3092300	4	2170200	NA	NA	NA	1	2102200	1723700	NA	1608300	3	1025300	NA	1747400	2500200	1511000	4	1194200	1361800	1843600	2168600	1249400	5
3698	Q80XU3	EMLLEDVGS(1)EEEPEEDDEAPFQEK	686660	NA	1588100	NA	NA	2	NA	1384000	5420700	2060600	3	NA	1521300	1273400	NA	4978400	3	NA	NA	1392600	3557500	2	911110	NA	NA	NA	1	4425600	1789300	2872800	563300	4	1530100	NA	5226000	3257800	NA	3	NA	NA	3155500	636350	958290	3
3701	Q80XU8	S(0.022)HS(0.978)VHGGLLGAGCR	NA	NA	1187200	871950	NA	2	1174200	394880	1830000	NA	3	NA	NA	NA	376390	1353600	2	NA	3061600	NA	1377200	2	NA	NA	NA	NA	0	2991100	NA	1753000	1627000	3	1282200	1782600	1643900	NA	NA	3	761560	NA	759160	NA	NA	2
3713	Q80Y55	GLSDFLGVISDTFAPS(1)PDK	NA	NA	NA	NA	NA	0	NA	NA	NA	NA	0	331410	NA	NA	107560	NA	2	NA	NA	NA	NA	0	NA	NA	154000	NA	1	153230	NA	403200	NA	2	NA	NA	NA	376130	NA	1	NA	NA	NA	NA	NA	0
3725	Q80YA9	PLALQPLIPRS(0.982)PT(0.017)SSVATPSSTISTPTK	3033200	NA	3402600	4479000	1564300	4	2871800	NA	1513300	867590	3	1831800	3942400	2252500	3873900	1251900	5	NA	1872100	1846000	NA	2	NA	NA	NA	1294600	1	4030000	NA	1560600	2658700	3	3218500	NA	1619000	4820200	5951700	4	3030000	5255700	2429700	3467800	NA	4
3728	Q80YA9	S(0.163)PT(0.811)S(0.027)SVAT(0.003)PS(0.045)S(0.034)T(0.098)IS(0.624)T(0.163)PT(0.033)K	NA	NA	NA	NA	NA	0	1270700	NA	NA	NA	1	NA	NA	NA	NA	NA	0	NA	NA	NA	NA	0	NA	NA	1442600	NA	1	2493800	NA	1211300	924470	3	NA	NA	NA	NA	NA	0	NA	NA	NA	NA	NA	0
3729	Q80YA9	S(0.846)NS(0.154)PAHYSLLPSLQMDALR	783790	NA	3700100	415160	NA	3	1627900	NA	NA	NA	1	884960	NA	NA	5443000	5452700	3	713380	NA	NA	NA	1	NA	NA	21278000	NA	1	16102000	NA	941480	NA	2	1733500	NA	4980100	NA	NA	2	NA	NA	6708200	NA	NA	1
3731	Q80YA9	S(0.008)NS(0.04)PAHY(0.173)S(0.779)LLPSLQMDALR	1208200	NA	NA	NA	NA	1	NA	NA	NA	NA	0	NA	NA	NA	NA	1280400	1	NA	2373500	NA	NA	1	NA	NA	NA	NA	0	NA	677180	1530700	NA	2	1361200	NA	1077000	NA	NA	2	NA	NA	NA	NA	1813600	1
3732	Q80YA9	STYDGLHVITGTTENS(1)PADR	NA	NA	NA	1458700	NA	1	1457800	NA	2326000	NA	2	NA	NA	NA	NA	NA	0	NA	1438700	NA	NA	1	NA	NA	1920500	NA	1	3272500	NA	NA	1196000	2	NA	1576400	NA	1446000	NA	2	NA	1321700	NA	NA	NA	1
3733	Q80YE4	ESLPT(0.007)FLEGGPS(0.77)S(0.222)PS(0.001)ATGLPLR	325980	NA	366940	NA	NA	2	NA	NA	NA	431050	1	774540	NA	193600	NA	NA	2	NA	NA	NA	NA	0	753160	NA	NA	NA	1	NA	863810	NA	637710	2	NA	NA	NA	1146900	646170	2	NA	NA	NA	NA	NA	0
3747	Q80YV2	SQDATVS(0.997)PGS(0.001)EQS(0.001)EK	NA	NA	NA	NA	NA	0	NA	NA	505080	NA	1	NA	NA	NA	NA	236990	1	NA	449220	NA	212770	2	NA	NA	NA	NA	0	NA	NA	262420	150810	2	NA	NA	NA	287590	NA	1	NA	NA	NA	NA	NA	0
3783	Q811D0	NLSEIENVHGFVSHS(0.009)HIS(0.991)PIK	NA	NA	7664800	NA	8177200	2	2059500	2778700	1476300	NA	3	4128300	NA	NA	NA	8226500	2	NA	17739000	4441600	13688000	3	NA	NA	22261000	NA	1	13878000	11559000	16645000	NA	3	2828700	NA	5004100	7968600	793080	4	NA	2466700	6923900	1967000	8180200	4
3788	Q811P8	NES(1)EPSEMK	NA	NA	NA	NA	NA	0	NA	NA	3219900	NA	1	NA	NA	NA	NA	1069500	1	NA	2771800	NA	1015400	2	NA	NA	NA	NA	0	6047900	NA	2275700	601050	3	1963900	1311600	1878000	2479000	NA	4	1877000	3620400	3911200	1522800	NA	4
3810	Q8BFT9	T(0.197)GES(0.759)ARS(0.044)EDDAASGEHDIQIEGVR	NA	NA	1410800	2571700	NA	2	NA	2246500	4784900	NA	2	2838100	3122300	3832300	NA	1278900	4	5744200	NA	1997600	NA	2	5133400	NA	NA	NA	1	10583000	NA	2837300	4993300	3	6780500	NA	7188900	NA	NA	2	6238200	NA	NA	NA	NA	1
3818	Q8BG05	S(0.033)S(0.033)GS(0.934)PYGGGYGSGGGSGGYGSR	4997500	6585900	13946000	NA	NA	3	NA	NA	NA	481560	1	1249900	NA	NA	3160600	7673300	3	NA	NA	NA	13025000	1	NA	NA	NA	NA	0	13963000	435500	NA	13700000	3	NA	12181000	19850000	10579000	NA	3	14226000	8148100	NA	NA	NA	2
3824	Q8BG67	LGPPS(0.621)S(0.313)PS(0.067)AADK	NA	NA	1124700	NA	977200	2	NA	NA	1800400	1346700	2	NA	NA	NA	NA	NA	0	NA	NA	NA	NA	0	NA	2219100	NA	NA	1	1754600	NA	NA	1663100	2	1971800	1688600	NA	2270500	NA	3	3688400	1259800	NA	NA	1705500	3
3863	Q8BH00	LADVLEQS(1)LEELAQAESK	354770	NA	NA	NA	NA	1	NA	NA	702940	NA	1	NA	NA	389100	2031800	854550	3	217000	991820	NA	3343000	3	1048800	NA	NA	NA	1	1383600	NA	NA	821860	2	949860	214460	1360600	1739800	911490	5	159820	1554700	2518300	640230	1207900	5
3884	Q8BHL3	ASAGPVPGAVVIAEGLHPS(0.024)LPS(0.937)PT(0.033)GNS(0.004)T(0.001)PLGT(0.001)S(0.001)K	3243000	NA	1791400	NA	NA	2	NA	NA	NA	2005700	1	NA	NA	662880	NA	NA	1	1606200	10795000	NA	NA	2	NA	NA	NA	1832000	1	8587900	NA	2657300	5970800	3	8077600	NA	8829100	NA	NA	2	NA	NA	10750000	2432700	7337000	3
3890	Q8BHY8	PSRPELTILS(0.992)PT(0.001)S(0.007)ENNK	NA	NA	NA	822000	NA	1	NA	NA	NA	NA	0	NA	NA	1954100	NA	1498300	2	NA	NA	1952100	NA	1	NA	NA	NA	1671700	1	NA	1631600	1618500	898350	3	NA	889140	1584400	962220	NA	3	775600	810870	NA	851480	NA	3
3894	Q8BIE6	LLGSENDT(0.006)GS(0.994)PDFYTPR	NA	NA	NA	1022400	NA	1	1304200	NA	NA	NA	1	NA	NA	NA	NA	1384300	1	814630	1885100	1650100	2385200	4	NA	NA	NA	2141300	1	2265700	NA	NA	977200	2	1688900	1090000	1212200	4061300	1550100	5	987930	1591100	NA	1491300	NA	3
3943	Q8BL65	T(0.5)NS(0.5)PDLDSQSLSLSSGTDQEPLQR	NA	NA	NA	NA	1438500	1	2265600	NA	NA	NA	1	NA	3746400	NA	2191800	NA	2	NA	4181300	NA	2918100	2	NA	NA	NA	NA	0	3795100	NA	1486100	1854600	3	2180800	NA	1970900	NA	1202700	3	1412600	NA	NA	2551000	NA	2
3971	Q8BM65	RNPNTQLS(0.003)T(0.109)S(0.848)FDET(0.039)Y(0.001)IK	NA	NA	NA	NA	NA	0	NA	NA	NA	NA	0	NA	NA	NA	NA	1367200	1	NA	1550600	NA	1244700	2	NA	NA	2583500	NA	1	2010300	NA	NA	622380	2	1123800	NA	1181300	NA	NA	2	NA	1177300	NA	NA	NA	1
3972	Q8BM65	S(0.944)QS(0.056)LHSVGGTEDDSSCGSR	374520	NA	NA	472120	NA	2	NA	NA	527760	NA	1	NA	1081500	NA	NA	688370	2	NA	1026300	NA	720980	2	NA	NA	1235900	NA	1	1335000	NA	NA	351880	2	NA	845290	NA	596580	NA	2	433530	659920	716190	NA	NA	3
4000	Q8BPN8	RAS(0.947)T(0.042)QFS(0.011)FVYLAHPR	NA	NA	1141300	NA	NA	1	NA	NA	NA	NA	0	NA	NA	NA	1849300	1685000	2	NA	NA	NA	1553500	1	NA	NA	NA	NA	0	1787000	NA	3330200	NA	2	NA	NA	NA	NA	NA	0	NA	NA	NA	NA	597300	1
4003	Q8BPN8	THPRPS(0.997)IS(0.003)MPLPTVLLDR	2125700	NA	2971600	1800700	2784000	4	2688700	3621100	NA	1825700	3	2698500	NA	2549700	10823000	NA	3	1499300	2742700	4280700	3921800	4	NA	NA	NA	1788000	1	2959100	4377200	2109200	1063800	4	1884600	667080	2006400	NA	NA	3	405620	1490500	1922100	1080700	2918900	5
4034	Q8BRT1	S(0.006)S(0.006)S(0.023)S(0.076)S(0.887)QES(0.001)LNRPFSSK	NA	NA	NA	2335000	1116800	2	2055800	NA	NA	NA	1	NA	NA	NA	NA	NA	0	NA	3689900	NA	3594000	2	NA	NA	NA	NA	0	NA	NA	1913800	2312600	2	NA	NA	2382800	3501900	NA	2	NA	NA	3039400	NA	NA	1
4062	Q8BTI8	ERGPSPEGS(0.001)S(0.004)S(0.035)S(0.878)ES(0.059)S(0.023)PEHAPK	5888900	NA	NA	NA	NA	1	1446800	NA	NA	533970	2	2332700	NA	NA	NA	507410	2	NA	17978000	NA	NA	1	NA	NA	NA	NA	0	13992000	10489000	NA	NA	2	6386100	NA	964600	1096900	NA	3	917570	NA	1417500	NA	NA	2
4067	Q8BTI8	HAS(0.119)S(0.119)S(0.741)PES(0.021)LKPTPAPGSR	NA	NA	NA	NA	NA	0	1540900	3445200	2108100	NA	3	NA	NA	26031000	NA	5341800	2	3873700	34844000	28982000	NA	3	12910000	NA	NA	NA	1	NA	2751100	1135800	14413000	3	NA	NA	NA	NA	NA	0	NA	NA	21452000	NA	NA	1
4082	Q8BTI8	SEQPLSQVLPS(0.612)LS(0.388)PEHK	6872500	NA	NA	NA	NA	1	NA	7037500	13508000	NA	2	NA	2889600	NA	NA	8198900	2	NA	NA	11053000	12136000	2	NA	1108300	NA	NA	1	NA	6188800	13468000	12317000	3	NA	NA	13486000	11109000	NA	2	4716700	NA	NA	NA	NA	1
4089	Q8BTI8	SLS(0.906)GS(0.285)S(0.809)PCPK	465250	637510	NA	NA	NA	2	NA	NA	NA	NA	0	NA	958020	NA	NA	NA	1	NA	NA	NA	NA	0	NA	NA	NA	NA	0	NA	NA	372550	294150	2	646810	NA	NA	NA	NA	1	NA	NA	NA	NA	NA	0
4092	Q8BTI8	SRT(0.01)S(0.99)PVTR	NA	NA	NA	NA	66223	1	61029	51618	110110	126040	4	NA	11037000	54707	95534	93322	4	NA	86114	NA	428200	2	NA	NA	NA	NA	0	104790	NA	158110	51702	3	NA	31462	181490	NA	91037	3	NA	NA	73575	130200	58258	3
4100	Q8BTI8	VS(0.004)S(0.996)PVLETVQQR	NA	4260100	8185300	NA	NA	2	10321000	9451000	11178000	8684000	4	5056200	NA	13152000	7345200	NA	3	6313400	11610000	13487000	NA	3	NA	NA	NA	7509900	1	12969000	9328800	9590600	NA	3	NA	5312600	11309000	7921800	NA	3	7377300	5410200	NA	5525700	5776000	4
4102	Q8BTW9	RPLS(0.941)GPDVS(0.049)T(0.011)PQPGSLTSGTK	647990	NA	1262000	NA	NA	2	1252400	1496900	NA	NA	2	1255900	NA	1031200	NA	850610	3	NA	1303500	NA	1124900	2	NA	539010	NA	NA	1	1453200	1034700	NA	NA	2	NA	816680	NA	1540100	NA	2	810500	928440	2029200	1174700	NA	4
4125	Q8BW96	GDVMS(0.829)T(0.171)ACGTPGYVAPEVLAQK	8609700	NA	NA	NA	NA	1	NA	NA	NA	7831200	1	1169600	20749000	NA	4169900	NA	3	NA	NA	22329000	NA	1	NA	NA	NA	NA	0	NA	12562000	NA	12521000	2	10143000	15665000	NA	16692000	NA	3	NA	NA	13220000	NA	NA	1
4133	Q8BX70	EVS(0.943)T(0.057)PQDVHTTQGVPAAR	NA	NA	NA	NA	4176100	1	NA	7739900	NA	NA	1	NA	NA	9611800	4004300	NA	2	8940200	NA	9852300	4874500	3	NA	NA	11018000	NA	1	NA	9417300	NA	982600	2	NA	NA	6684300	NA	NA	1	NA	NA	4597400	NA	NA	1
4139	Q8BXQ8	S(0.002)RS(0.998)QPCDLDAR	NA	NA	740160	NA	610850	2	723180	NA	NA	NA	1	NA	NA	NA	855930	1156200	2	NA	2334300	NA	1441400	2	NA	NA	1458900	NA	1	3492200	NA	871570	NA	2	NA	1934900	1522000	NA	NA	2	1483400	1363000	1222400	NA	NA	3
4146	Q8BY87	LFVLLPEQS(0.965)PGS(0.028)Y(0.006)S(0.001)K	NA	NA	554160	NA	NA	1	NA	399480	697510	NA	2	NA	NA	251240	NA	606440	2	238010	NA	650160	1234700	3	NA	NA	NA	NA	0	1229400	361000	NA	NA	2	528720	NA	892140	NA	NA	2	177770	625400	NA	520410	NA	3
4147	Q8BYI8	KSPDLGEYDPLTQADSDES(1)EDDLVLNLQQK	NA	NA	NA	NA	NA	0	NA	NA	NA	NA	0	NA	NA	NA	NA	NA	0	NA	NA	NA	1538100	1	NA	NA	4929500	NA	1	2505400	NA	1994000	NA	2	810660	NA	2317300	3577300	NA	3	NA	NA	2047100	NA	NA	1
4155	Q8BYR5	S(0.004)GGGS(0.01)GGGAARPVS(0.938)PS(0.041)PS(0.007)VLS(0.001)EGR	1253700	NA	NA	NA	NA	1	1261500	NA	NA	NA	1	1112000	NA	NA	NA	NA	1	NA	NA	NA	NA	0	NA	NA	NA	NA	0	4280200	NA	NA	1509000	2	2709600	3170200	NA	NA	1908200	3	1704100	3021800	2880400	2704300	1391900	5
4157	Q8BYR5	SGGGSGGGAARPVSPS(0.003)PS(0.816)VLS(0.181)EGR	NA	NA	NA	1078900	NA	1	1193100	NA	1060000	NA	2	NA	NA	NA	NA	NA	0	NA	2592300	NA	NA	1	NA	NA	NA	NA	0	1997900	NA	NA	1317300	2	NA	NA	NA	NA	NA	0	NA	NA	NA	1152800	957960	2
4171	Q8BZR9	AEAPAGPALGLPS(0.998)PEVES(0.002)GLER	706850	NA	NA	NA	NA	1	NA	666660	NA	NA	1	NA	NA	701680	NA	NA	1	363800	NA	NA	NA	1	NA	NA	NA	NA	0	1674100	543680	NA	NA	2	NA	NA	NA	NA	NA	0	NA	1091400	NA	903990	NA	2
4175	Q8C015	S(0.934)GS(0.066)GLQEPMMPFGASAFK	NA	NA	317420	NA	260210	2	419140	NA	NA	615220	2	NA	NA	412540	NA	541930	2	216970	NA	602970	1197700	3	NA	NA	816130	NA	1	1177000	NA	NA	260040	2	382930	171870	NA	NA	NA	2	NA	NA	NA	298130	NA	1
4178	Q8C078	S(1)FGNPFEGSR	675910	NA	861600	621860	NA	3	NA	710050	NA	632080	2	558970	NA	747450	NA	851470	3	NA	NA	319500	656380	2	NA	445120	NA	NA	1	1014400	729400	NA	NA	2	NA	433510	NA	889840	NA	2	NA	NA	NA	NA	NA	0
4191	Q8C0E2	FEGTT(0.218)S(0.781)LGEVR	NA	NA	NA	1283300	NA	1	1271800	790780	776060	NA	3	996510	NA	1227500	NA	823510	3	951910	NA	1595000	NA	2	1510000	NA	NA	NA	1	1398400	1346200	NA	NA	2	985340	NA	773920	NA	NA	2	1213800	1262800	1380300	819400	1377500	5
4197	Q8C0J2	S(0.976)VS(0.024)S(0.001)IPVPQDIMDTHPASGK	735400	NA	NA	791940	NA	2	740350	NA	NA	812160	2	NA	NA	1451100	NA	1454800	2	740570	988760	1391600	NA	3	1300500	NA	NA	NA	1	1995600	NA	NA	1035500	2	1218100	952700	NA	1230900	714790	4	NA	834820	1435000	1162400	348840	4
4203	Q8C0Q9	ALFHQFS(1)LK	NA	NA	784230	645800	NA	2	1133600	653740	NA	NA	2	NA	NA	NA	NA	851570	1	NA	1016400	1323200	1281100	3	NA	NA	NA	NA	0	NA	1093100	1521000	NA	2	NA	NA	717440	NA	NA	1	NA	NA	1109900	NA	NA	1
4204	Q8C0R9	Y(0.001)LET(0.001)LS(0.015)LGKNMLT(0.953)Y(0.947)IPDS(0.885)LS(0.599)S(0.599)LK	NA	NA	332280	NA	NA	1	NA	851320	875250	NA	2	NA	NA	NA	NA	691990	1	NA	NA	NA	1073900	1	NA	NA	NA	509270	1	1817500	909290	1386000	NA	3	633010	NA	1291800	1982200	NA	3	NA	234150	454450	NA	NA	2
4205	Q8C0R9	Y(0.009)LET(0.011)LS(0.265)LGKNMLT(0.204)Y(0.843)IPDS(0.709)LS(0.978)S(0.981)LK	NA	NA	332280	NA	NA	1	NA	851320	875250	NA	2	NA	NA	NA	NA	691990	1	NA	NA	NA	1073900	1	NA	NA	NA	509270	1	1817500	909290	1386000	NA	3	633010	NA	1291800	1982200	NA	3	NA	234150	454450	NA	NA	2
4206	Q8C0R9	Y(0.009)LET(0.011)LS(0.265)LGKNMLT(0.204)Y(0.843)IPDS(0.709)LS(0.978)S(0.981)LK	NA	NA	332280	NA	NA	1	NA	851320	875250	NA	2	NA	NA	NA	NA	691990	1	NA	NA	NA	1073900	1	NA	NA	NA	509270	1	1817500	909290	1386000	NA	3	633010	NA	1291800	1982200	NA	3	NA	234150	454450	NA	NA	2
4212	Q8C0T5	TLS(1)DESIYSSQR	6376600	3974100	5376500	8230600	NA	4	9376500	5886800	9979500	804660	4	967410	9169500	1335300	NA	6241100	4	NA	14700000	NA	10971000	2	3019300	NA	NA	NA	1	16451000	957730	9571200	9244500	4	8335100	11043000	13710000	11910000	2714300	5	10379000	7841800	10283000	9421000	3028700	5
4213	Q8C0V9	HS(0.011)LS(0.989)LDDIR	NA	NA	NA	513570	NA	1	1328400	NA	889940	NA	2	NA	NA	NA	NA	NA	0	NA	1160300	NA	NA	1	NA	NA	NA	NA	0	1965600	NA	985470	467370	3	NA	558780	NA	1044500	625890	3	NA	NA	NA	NA	NA	0
4244	Q8C419	KY(0.001)S(0.995)NS(0.003)DNVETIPNSGHMEEPR	NA	NA	NA	3564300	NA	1	3231000	1409600	2203700	997600	4	NA	NA	3475100	1250600	3842200	3	NA	2091300	4426800	NA	2	NA	NA	NA	NA	0	8109600	NA	2073100	NA	2	3910900	6049100	NA	NA	1760900	3	2803900	4847900	NA	4090300	NA	3
4246	Q8C419	LKEDS(0.099)EAES(0.869)T(0.023)ES(0.009)VPLVCK	NA	NA	NA	NA	NA	0	NA	NA	NA	NA	0	NA	NA	1054400	NA	1333500	2	NA	NA	NA	1635600	1	726350	NA	NA	NA	1	2916200	NA	NA	695260	2	771610	1973400	NA	1048600	NA	3	912230	1967900	NA	NA	NA	2
4258	Q8C5W0	VFVCDQLES(0.995)PT(0.005)GFCLDSAPSHK	NA	NA	1260000	NA	NA	1	NA	1100600	2482500	NA	2	NA	NA	1741500	NA	3091000	2	NA	NA	3004400	3881600	2	NA	NA	6534400	NA	1	5425800	NA	1412200	NA	2	2709800	631600	2834300	2759300	NA	4	NA	3161000	2797300	NA	NA	2
4274	Q8C8R3	T(0.003)PEDIS(0.954)T(0.042)PPEGT(0.002)KPCLQTPVTSER	9827000	NA	NA	NA	NA	1	5270600	NA	NA	7057800	2	NA	11741000	NA	12987000	14553000	3	2519600	29192000	NA	18077000	3	NA	NA	NA	NA	0	32963000	4366400	NA	13942000	3	1401900	14035000	NA	NA	NA	2	1550400	NA	NA	NA	NA	1
4275	Q8C8R3	PCLQT(0.003)PVT(0.372)S(0.733)ERGS(0.875)PIVQEPEEAS(0.017)EPK	2476200	NA	NA	1412000	NA	2	2612700	NA	3446900	2276000	3	NA	NA	2357100	NA	1969500	2	2338800	3273100	18841000	NA	3	NA	NA	NA	1620000	1	3382900	2609300	NA	9012300	3	10293000	NA	2949700	2877300	NA	3	2388400	NA	NA	1369700	NA	2
4277	Q8C8R3	DEFLPALSLQSGALGGS(0.995)S(0.005)ESLK	388770	NA	NA	NA	NA	1	561460	822380	1267200	NA	3	1413400	1865600	NA	3688000	522450	4	NA	1143600	363890	NA	2	1113500	NA	NA	NA	1	1941900	NA	NA	682410	2	1973800	NA	1180100	4024900	1545600	4	NA	NA	1897000	NA	1446600	2
4286	Q8C8R3	ELEEEWVIVS(1)DEEIQEAK	NA	NA	1342500	NA	NA	1	NA	1052000	1896900	1440600	3	1577700	NA	NA	1885800	1601800	3	NA	NA	NA	1306100	1	NA	NA	NA	2585100	1	2091100	1619500	1885000	NA	3	948770	NA	3358100	2933900	NA	3	NA	1268000	2319200	NA	1331700	3
4290	Q8C8R3	ET(0.015)T(0.013)QPET(0.017)CDGHGCET(0.015)VS(0.815)PS(0.104)NS(0.024)AT(0.039)PVS(0.47)LGVQS(0.487)PEHK	1326100	NA	NA	NA	NA	1	NA	3609700	NA	NA	1	NA	NA	NA	NA	2173200	1	2975000	NA	2693100	1996400	3	NA	NA	NA	NA	0	3999600	1828300	NA	NA	2	NA	5692500	NA	1928600	NA	2	1269800	2007700	NA	NA	NA	2
4296	Q8C8R3	GSPIVQEPEEAS(0.097)EPKEES(0.93)S(0.972)PRK	746840	NA	9844400	NA	NA	2	3144900	NA	1855300	NA	2	NA	NA	1347700	NA	1583700	2	NA	NA	NA	NA	0	NA	NA	NA	NA	0	1056400	1722600	3261500	NA	3	1303900	953640	1596400	NA	NA	3	709680	1379100	NA	NA	NA	2
4298	Q8C8R3	HEGLAET(0.999)PET(0.078)S(0.918)PES(0.003)LS(0.001)FSPK	NA	NA	NA	NA	NA	0	NA	NA	4818200	632950	2	NA	NA	1143700	NA	NA	1	NA	NA	NA	1076800	1	NA	NA	NA	1015600	1	1919200	1157900	NA	NA	2	1776300	409410	1288200	839520	NA	4	743750	878440	NA	NA	NA	2
4308	Q8C8R3	KT(0.007)S(0.993)LVIVESTDDQSQVFER	NA	NA	1535100	245030	NA	2	NA	NA	NA	NA	0	1975900	NA	NA	2123300	2093300	3	NA	1862000	1101100	1353000	3	NA	NA	2123700	NA	1	2136500	2044900	3015100	NA	3	2031000	NA	NA	3803200	NA	2	423980	1514900	1798100	NA	2561800	4
4309	Q8C8R3	KT(0.009)S(0.983)T(0.009)DFSEVIK	NA	NA	NA	1282800	NA	1	NA	NA	NA	NA	0	2068600	NA	NA	NA	NA	1	1679400	NA	NA	NA	1	3195200	NA	NA	NA	1	3032700	NA	NA	1521200	2	2416800	4010000	NA	2500200	2308500	4	824170	2018100	NA	2545700	1692200	4
4323	Q8C8R3	SHLAEDSQT(0.002)HS(0.004)ADAADGS(0.994)DGDLNR	NA	NA	1837600	NA	NA	1	NA	NA	NA	NA	0	NA	NA	2658400	NA	2325400	2	NA	3403900	NA	2331000	2	NA	NA	NA	NA	0	4885800	NA	NA	2220600	2	NA	NA	3858800	2974700	NA	2	NA	NA	2269700	NA	NA	1
4344	Q8C8T7	S(0.643)S(0.357)PVPETILTVTPAATVLR	354850	NA	NA	NA	208090	2	712390	523500	822220	373620	4	NA	NA	467940	885890	625340	3	612580	796520	815550	1639500	4	NA	NA	NA	NA	0	1005900	NA	NA	619920	2	631590	246370	NA	1181100	746780	4	267560	787520	NA	NA	683460	3
4345	Q8C8T7	S(0.269)S(0.731)PVPETILTVTPAATVLR	354850	NA	NA	NA	208090	2	712390	523500	822220	373620	4	NA	NA	467940	885890	625340	3	NA	796520	815550	1639500	3	NA	NA	NA	NA	0	1005900	NA	NA	619920	2	631590	246370	NA	1181100	746780	4	267560	787520	NA	539800	683460	4
4350	Q8C996	ISES(1)GQFSDGLEDR	1240200	NA	1206100	NA	NA	2	NA	1948700	1608300	1248500	3	NA	NA	995320	NA	1564000	2	NA	NA	1867400	1594900	2	NA	NA	NA	1447200	1	1784900	2012300	NA	NA	2	2313700	1529700	1628200	NA	1463300	4	1834000	1199600	NA	NA	1476300	3
4351	Q8C996	ISESGQFS(1)DGLEDR	NA	NA	1205900	NA	NA	1	832800	788590	1154400	693720	4	NA	1600400	NA	NA	943780	2	995200	1715700	1246100	1748000	4	776690	NA	NA	NA	1	1587600	1148400	NA	NA	2	NA	NA	NA	1199600	737180	2	1074100	920580	NA	NA	585210	3
4352	Q8C9H6	AAS(0.996)PPS(0.004)YTLDLGESQLAPPPSK	NA	NA	NA	NA	NA	0	1533800	NA	NA	1593200	2	NA	NA	NA	NA	NA	0	NA	1790600	NA	NA	1	NA	NA	NA	2114000	1	3132300	2232100	NA	1405600	3	NA	NA	3040400	NA	NA	1	692300	1336500	1909700	1109700	NA	4
4355	Q8CAE9	RDPEDS(1)DVFEEDTHL	797520	NA	NA	NA	NA	1	724070	NA	894510	NA	2	895300	NA	898160	NA	NA	2	684770	2238400	1343500	1040700	4	NA	NA	NA	1396600	1	849170	1070200	NA	1040000	3	955980	NA	NA	NA	NA	1	477260	643380	1171400	NA	745750	4
4378	Q8CCJ4	AAGPGNLVLPGSLT(0.005)AS(0.995)LECVK	380210	NA	449150	NA	NA	2	NA	NA	1759800	775280	2	NA	NA	350800	NA	NA	1	NA	1525100	1481900	2927200	3	NA	NA	NA	754310	1	NA	892790	NA	1492600	2	NA	NA	NA	NA	NA	0	NA	NA	693690	NA	NA	1
4395	Q8CE50	DMPHPLAGSSSEEAVGGDSTPS(1)PDLLMAR	NA	NA	1791100	NA	1516700	2	1613500	2126900	NA	NA	2	NA	NA	NA	NA	1101700	1	NA	NA	1442500	NA	1	1030000	NA	NA	NA	1	1879200	2194700	NA	NA	2	NA	NA	NA	NA	NA	0	NA	NA	NA	NA	NA	0
4410	Q8CGE9	TLPDS(0.001)QQVPS(0.161)S(0.786)PAS(0.052)K	NA	NA	2852100	NA	NA	1	3199500	NA	NA	NA	1	NA	NA	NA	NA	NA	0	NA	3453700	NA	NA	1	NA	NA	NA	NA	0	NA	NA	3615000	2575500	2	NA	NA	NA	NA	NA	0	2489100	NA	NA	NA	NA	1
4412	Q8CGF6	LSPYPS(0.122)S(0.878)PMR	NA	NA	NA	NA	NA	0	2558300	NA	NA	NA	1	NA	NA	NA	NA	NA	0	NA	2417900	NA	NA	1	NA	NA	NA	NA	0	5111700	NA	NA	1723800	2	NA	NA	NA	NA	NA	0	NA	3307100	NA	NA	NA	1
4417	Q8CGQ8	TPVVMVDEILSS(0.012)S(0.987)PPK	NA	NA	NA	NA	NA	0	501000	639420	1474000	NA	3	NA	NA	NA	NA	NA	0	NA	427450	NA	1034600	2	NA	NA	NA	599220	1	883700	751740	NA	611370	3	374540	NA	1122500	1014700	363200	4	NA	597050	1085000	NA	NA	2
4420	Q8CGU1	LPSYGLCESGNTSS(0.073)S(0.927)PPGPR	NA	NA	1475400	NA	NA	1	NA	NA	1350800	NA	1	NA	NA	NA	NA	1005600	1	NA	NA	NA	1460500	1	NA	NA	NA	NA	0	2016100	NA	NA	1248000	2	NA	900870	1952200	NA	NA	2	904000	NA	NA	NA	NA	1
4428	Q8CH77	KLEYDS(0.5)GS(0.5)LK	1241500	NA	NA	NA	NA	1	1949200	1862900	NA	NA	2	NA	NA	NA	NA	NA	0	1638800	NA	NA	NA	1	NA	1754500	NA	NA	1	NA	NA	2120500	2033900	2	NA	NA	NA	4011700	1985000	2	NA	NA	NA	2095500	NA	1
4442	Q8CHC4	T(0.206)S(0.789)PCQS(0.002)PT(0.002)VPEYSAPSLPIRPSR	12668000	NA	NA	2358200	NA	2	3086300	NA	NA	NA	1	NA	8226700	NA	NA	6289200	2	NA	7900200	NA	NA	1	NA	NA	52437000	NA	1	NA	NA	3305100	3154800	2	11463000	10263000	NA	20140000	2987800	4	3419700	13814000	5366400	8248300	NA	4
4447	Q8CHG7	QT(0.974)KHIPAALPVS(0.033)GT(0.296)LS(0.736)S(0.715)S(0.304)NPDLLQS(0.941)HHR	1802600	NA	NA	NA	NA	1	NA	NA	2422300	NA	1	NA	5015600	NA	NA	NA	1	1523500	38605000	18283000	NA	3	NA	NA	NA	NA	0	NA	NA	28675000	7602500	2	NA	2948100	NA	NA	13769000	2	405080	NA	NA	NA	NA	1
4467	Q8CHU3	AGGSPAS(0.997)YHGS(0.002)TSPR	NA	851350	NA	680350	NA	2	1356500	612540	1108400	NA	3	NA	NA	NA	NA	398820	1	NA	753860	NA	NA	1	NA	812120	NA	NA	1	1039500	NA	NA	227580	2	NA	NA	806520	759240	NA	2	637740	696460	NA	NA	NA	2
4468	Q8CHU3	GS(0.62)S(0.38)QPNLSTSYSEQEYGK	2108400	2333300	2367600	2425800	NA	4	1966200	1852900	4142400	NA	3	NA	4169100	NA	NA	2470500	2	NA	3667000	NA	4269400	2	NA	1413800	NA	NA	1	5142700	NA	2801700	3671600	3	3637100	NA	3612100	3120800	NA	3	3741700	3256700	2661400	2360100	NA	4
4469	Q8CHU3	GS(0.171)S(0.829)QPNLSTSYSEQEYGK	2108400	2333300	2367600	2425800	2836400	5	NA	1852900	4142400	NA	2	NA	4169100	NA	NA	2470500	2	NA	3667000	NA	4269400	2	NA	1413800	NA	NA	1	5142700	NA	2801700	3671600	3	3637100	3557100	3612100	3120800	NA	4	3741700	NA	2661400	2360100	NA	3
4471	Q8CHU3	T(0.012)T(0.025)S(0.963)PDLFESQSLTSASSK	11247000	NA	12571000	NA	NA	2	NA	NA	17168000	3618000	2	NA	NA	3215200	NA	NA	1	NA	16501000	3533200	NA	2	NA	NA	17610000	NA	1	NA	NA	11585000	12242000	2	13454000	NA	18111000	NA	NA	2	NA	12808000	NA	12971000	4821200	3
4476	Q8CI71	FLEQS(0.62)RS(0.381)PS(0.921)VS(0.075)PS(0.004)K	NA	NA	NA	6155600	NA	1	NA	NA	NA	NA	0	NA	NA	NA	NA	NA	0	NA	NA	NA	10922000	1	NA	NA	NA	6541500	1	10895000	NA	6246500	4393800	3	8041600	NA	NA	9267700	4669500	3	8543700	NA	NA	NA	NA	1
4500	Q8JZP2	S(0.001)PS(0.005)QQRLS(0.994)PQGQQPVSPQSGSPQQQR	NA	NA	NA	2223700	2269600	2	NA	NA	5901800	NA	1	NA	4526100	NA	NA	6291600	2	NA	NA	NA	NA	0	NA	1315000	NA	NA	1	6096100	NA	NA	3289800	2	2905900	NA	7512000	4011900	NA	3	3649500	NA	2032800	NA	NA	2
4501	Q8JZP2	LSPQGQQPVS(1)PQSGSPQQQR	2980300	NA	NA	3173100	NA	2	NA	NA	NA	NA	0	783060	2395000	NA	NA	2018200	3	3089600	NA	NA	NA	1	NA	NA	NA	3578100	1	5495800	NA	NA	2715200	2	2652100	NA	1779600	5345800	1586400	4	NA	5406500	2032800	2847300	NA	3
4513	Q8JZR0	NIFKLAQGEYIAPEKIENVY(1)S(1)RS(1)R	NA	NA	8386500	665700	2293100	3	8473100	9979500	NA	14770000	3	7846000	NA	4995100	9543600	8898700	4	NA	16660000	10932000	10475000	3	NA	NA	NA	7364500	1	17188000	26602000	NA	NA	2	8296900	2026100	13055000	16847000	6823300	5	850330	9365200	12590000	5402300	9433700	5
4514	Q8JZR0	NIFKLAQGEYIAPEKIENVY(1)S(1)RS(1)R	NA	NA	8386500	665700	2293100	3	8473100	9979500	NA	14770000	3	7846000	NA	4995100	9543600	8898700	4	NA	16660000	10932000	10475000	3	NA	NA	NA	7364500	1	17188000	26602000	NA	NA	2	8296900	2026100	13055000	16847000	6823300	5	850330	9365200	12590000	5402300	9433700	5
4515	Q8JZW4	AQGIRPRPPPAAPAQS(1)PPQS(1)PAHS(0.999)PPGS(0.946)PVHT(0.056)HI	5542800	NA	NA	NA	NA	1	NA	2595700	3999800	NA	2	NA	9029300	NA	4432400	5483300	3	NA	7026300	NA	NA	1	NA	NA	NA	NA	0	11217000	NA	6154700	NA	2	14630000	NA	NA	5520600	NA	2	3417900	NA	NA	NA	NA	1
4516	Q8JZW4	AQGIRPRPPPAAPAQS(1)PPQS(1)PAHS(0.999)PPGS(0.946)PVHT(0.056)HI	5542800	NA	NA	NA	NA	1	NA	2595700	3999800	NA	2	NA	9029300	NA	4432400	5483300	3	NA	7026300	NA	NA	1	NA	NA	NA	NA	0	11217000	NA	6154700	NA	2	14630000	NA	NA	5520600	NA	2	3417900	NA	NA	NA	NA	1
4517	Q8JZW4	AQGIRPRPPPAAPAQS(1)PPQS(0.999)PAHS(0.999)PPGS(0.99)PVHT(0.013)HI	5542800	NA	NA	NA	NA	1	NA	2595700	3999800	NA	2	NA	9029300	NA	4432400	5483300	3	NA	7026300	NA	NA	1	NA	NA	NA	NA	0	11217000	NA	6154700	NA	2	14630000	NA	NA	5520600	NA	2	3417900	NA	NA	NA	NA	1
4518	Q8JZW4	AQGIRPRPPPAAPAQS(1)PPQS(0.999)PAHS(0.999)PPGS(0.99)PVHT(0.013)HI	5542800	NA	NA	NA	NA	1	NA	2595700	3999800	NA	2	NA	9029300	NA	4432400	5483300	3	NA	7026300	NA	NA	1	NA	NA	NA	NA	0	11217000	NA	6154700	NA	2	14630000	NA	NA	NA	NA	1	NA	NA	NA	NA	NA	0
4537	Q8K019	IDIS(0.029)PS(0.971)ALR	NA	NA	6111000	5767500	NA	2	NA	8803900	7157000	NA	2	6327200	NA	7018700	6657000	NA	3	NA	NA	NA	NA	0	NA	NA	NA	NA	0	NA	NA	7632300	7033700	2	7251200	NA	NA	NA	4933400	2	3742700	4335800	NA	6049400	6102800	4
4539	Q8K019	YSPS(0.003)QNS(0.997)PIHHIPSRR	NA	NA	1091400	1208900	NA	2	1220700	1593000	2226000	NA	3	NA	NA	NA	1421200	1174900	2	NA	5622400	NA	1817400	2	NA	1358100	NA	NA	1	2908600	NA	3089500	NA	2	NA	1837100	1711000	2751700	NA	3	NA	NA	2122900	2670900	NA	2
4540	Q8K039	KIQPQLPDEDGNHS(1)DKEDEQPQVVVLK	NA	NA	2170900	NA	NA	1	NA	NA	NA	2349700	1	NA	NA	1721900	NA	NA	1	NA	NA	NA	NA	0	NA	NA	NA	2047400	1	4501300	2144600	NA	1647800	3	NA	NA	2941900	NA	NA	1	NA	NA	NA	NA	NA	0
4547	Q8K0T0	AAPPDLQDEPLS(0.008)LGS(0.951)PGS(0.041)QWFGGR	1912900	NA	415020	NA	NA	2	543500	577770	NA	1450500	3	NA	NA	NA	4178500	2474100	2	NA	525040	NA	NA	1	NA	NA	NA	3712000	1	162630	1583800	NA	840020	3	968440	NA	4859900	NA	755800	3	NA	1369200	1641200	NA	NA	2
4602	Q8K298	AES(1)ADSLGSEDRDLLYSIDAYR	NA	NA	NA	NA	NA	0	NA	NA	NA	NA	0	1490400	NA	NA	1789300	1559500	3	NA	959920	NA	2713200	2	375050	NA	NA	NA	1	NA	5694900	1306400	NA	2	1113500	NA	NA	NA	NA	1	NA	NA	NA	NA	1106800	1
4604	Q8K298	AES(0.004)ADS(0.007)LGS(0.989)EDRDLLYSIDAYR	NA	NA	1609400	NA	366670	2	NA	3772000	4617300	NA	2	NA	NA	679180	NA	NA	1	NA	3175900	630900	NA	2	NA	NA	NA	NA	0	8050300	NA	NA	1261000	2	NA	NA	6387200	NA	NA	1	NA	NA	NA	NA	NA	0
4607	Q8K2D3	SQDVAIS(1)PQQQQCSK	NA	NA	NA	NA	NA	0	NA	NA	NA	NA	0	NA	1209700	NA	NA	767600	2	NA	971290	NA	1081000	2	NA	NA	1659900	NA	1	1586900	NA	NA	626850	2	848350	NA	NA	NA	NA	1	NA	NA	NA	NA	NA	0
4614	Q8K2J0	ILS(1)DREEEEEEEEEAEEALEAAEQR	NA	NA	NA	NA	NA	0	NA	797050	NA	NA	1	NA	NA	NA	NA	1192500	1	NA	994630	NA	1783900	2	NA	NA	3285900	NA	1	1890600	1098500	NA	NA	2	895740	NA	1637800	1806800	NA	3	NA	870250	1973000	NA	NA	2
4615	Q8K2K6	GTPSQS(1)PVVGR	4233600	NA	1996200	6392300	1339900	4	5346900	2889700	3444900	2125500	4	3361300	NA	4351600	8363000	4088100	4	NA	6275600	4082200	7012900	3	NA	NA	NA	3547700	1	12752000	NA	3976100	4516200	3	5781600	12220000	3377200	7977900	6687000	5	NA	8860800	NA	5788400	3706700	3
4628	Q8K327	DTES(0.024)GKS(0.024)PS(0.951)PPER	674900	NA	NA	487810	NA	2	NA	NA	NA	NA	0	397030	NA	140300	NA	NA	2	NA	221390	NA	NA	1	NA	NA	NA	337070	1	74198	NA	37097	NA	2	NA	NA	NA	NA	NA	0	553210	NA	NA	NA	NA	1
4630	Q8K330	ALVT(0.014)VS(0.526)RS(0.431)PPAS(0.022)GHS(0.006)T(0.001)PVGPTQDR	NA	NA	NA	NA	NA	0	3126800	NA	2887900	NA	2	NA	NA	NA	1744400	NA	1	1352900	3401700	NA	2599400	3	NA	NA	2102400	NA	1	3767800	2619200	3013100	1821300	4	NA	1723900	2364300	NA	NA	2	NA	NA	2767300	2651000	1842600	3
4653	Q8K3W3	GTVTGERQS(1)GDGQESTEPVENK	944420	NA	2066800	585430	NA	3	NA	NA	2539200	1661900	2	NA	1746200	2834600	NA	1707100	3	1614500	3334800	NA	NA	2	NA	1191900	NA	NA	1	2547800	NA	1614600	NA	2	NA	NA	1996900	NA	NA	1	1632700	NA	NA	NA	NA	1
4663	Q8K400	RRPVS(0.006)VS(0.975)PS(0.068)S(0.241)S(0.71)QEISENQYAVICSEK	1925000	NA	15372000	NA	6361000	3	NA	NA	NA	NA	0	NA	NA	NA	2674800	5535000	2	NA	28285000	NA	19376000	2	NA	NA	6393700	NA	1	30818000	NA	15875000	8034700	3	12159000	NA	14100000	12609000	NA	3	NA	9094600	7812200	1295400	NA	3
4666	Q8K400	RRPVS(0.056)VS(0.629)PS(0.146)S(0.246)S(0.921)QEIS(0.001)ENQYAVICSEK	NA	NA	2058000	NA	NA	1	NA	NA	NA	NA	0	NA	NA	NA	2674800	5535000	2	NA	11996000	NA	NA	1	NA	NA	NA	NA	0	NA	NA	2710100	1968600	2	NA	NA	NA	7326300	NA	1	NA	4943000	4100700	NA	NA	2
4667	Q8K400	SSS(0.977)VT(0.016)S(0.007)IDK	NA	NA	NA	NA	NA	0	1000200	NA	6946300	5216400	3	NA	NA	NA	NA	10712000	1	NA	2161300	NA	11692000	2	NA	NA	NA	NA	0	16479000	NA	9744100	NA	2	NA	9379500	12229000	NA	NA	2	NA	NA	NA	12502000	NA	1
4674	Q8K4G5	TLSPT(0.017)PS(0.971)AEGY(0.012)QDVR	NA	NA	NA	22480000	NA	1	NA	NA	NA	NA	0	NA	NA	NA	NA	NA	0	NA	NA	NA	NA	0	783230	NA	NA	NA	1	1349600	NA	NA	956460	2	1788900	27815000	NA	NA	1502600	3	753090	1169000	NA	1028600	NA	3
4720	Q8R0K9	AEAGPQAPPPPGT(0.268)PS(0.73)RHEKS(0.021)LGLLT(0.991)T(0.99)K	NA	NA	2020000	NA	NA	1	NA	NA	NA	NA	0	NA	NA	NA	NA	NA	0	NA	NA	NA	NA	0	NA	NA	NA	2525400	1	1895200	3810400	NA	NA	2	NA	NA	NA	NA	NA	0	NA	NA	NA	NA	NA	0
4722	Q8R0P4	ETGTEHS(1)PGVQPADVK	1012100	NA	1590700	802050	917190	4	1221900	1240500	1683300	1045400	4	371660	NA	2124800	1299300	1340900	4	NA	2023300	1986200	1170400	3	NA	1409700	NA	NA	1	2019200	1576100	887670	744010	4	874090	1220700	1319400	NA	635010	4	678040	1028400	NA	1126400	742860	4
4732	Q8R0S2	S(0.041)LS(0.94)ES(0.019)YELSSDLQDK	NA	NA	NA	NA	NA	0	1203700	NA	NA	NA	1	NA	NA	NA	NA	1305000	1	NA	NA	NA	1878100	1	NA	NA	NA	NA	0	2711000	NA	NA	999880	2	1597500	NA	1569400	NA	NA	2	NA	NA	1197800	NA	NA	1
4733	Q8R0S4	ATHTSS(0.011)S(0.981)T(0.008)PMTPLLGR	NA	NA	1030500	NA	896730	2	NA	1212400	1197000	978180	3	862800	NA	1579100	NA	906080	3	1093000	NA	1264400	1289800	3	NA	NA	NA	NA	0	1925300	1359400	NA	NA	2	NA	NA	1570200	NA	NA	1	NA	NA	1339800	NA	NA	1
4739	Q8R1A4	S(0.001)LS(0.001)NS(0.997)NPDISGTPTSPDDEVR	NA	NA	1589300	1600800	NA	2	1868500	1943200	2085400	919680	4	NA	1669600	NA	NA	1647100	2	1175800	1971400	2313100	1297600	4	NA	NA	NA	1526500	1	2147400	NA	2516400	1341100	3	NA	1683600	2018900	1526800	NA	3	1242800	NA	1590400	NA	NA	2
4748	Q8R1N0	APLVPHS(0.882)GS(0.118)IEK	588260	NA	NA	NA	NA	1	911190	NA	829100	810740	3	603470	NA	677410	1327800	420670	4	515610	1595300	867380	708170	4	NA	NA	NA	NA	0	817650	1067700	747580	NA	3	641790	NA	882940	NA	1112000	3	526330	NA	1119800	973810	715040	4
4825	Q8VBT9	APGS(0.976)PVS(0.019)S(0.002)LS(0.002)ADQASSSTLLPLNSGEFSR	NA	NA	NA	NA	NA	0	2591900	NA	7478800	2948500	3	NA	NA	NA	NA	NA	0	NA	6127000	NA	NA	1	NA	NA	NA	NA	0	4629300	7610200	3636600	3511400	4	4048700	NA	3660000	5114600	2151400	4	NA	2718200	NA	NA	NA	1
4837	Q8VBY2	EGCGEGCKS(1)PELPGVQEDEAAS	NA	NA	NA	582000	NA	1	NA	NA	1175400	NA	1	NA	2335700	1858700	NA	2154400	3	1752200	2920100	NA	1238300	3	NA	NA	NA	NA	0	2907700	1349000	NA	NA	2	NA	1505100	1489200	NA	NA	2	902040	1053100	NA	NA	NA	2
4856	Q8VD33	SFS(0.993)S(0.007)SADEHS	1977000	NA	660660	3150500	920920	4	NA	1168300	1803600	NA	2	1590000	2537400	1440800	2471100	1828000	5	NA	NA	2044400	2423400	2	NA	NA	3194500	NA	1	4575600	1580900	1806600	1350900	4	2652400	2551100	1213500	NA	NA	3	1483600	2454900	3665600	NA	NA	3
4872	Q8VD37	LPS(0.023)IS(0.976)DLDS(0.001)IFGPVLSPK	NA	NA	448670	NA	NA	1	NA	NA	NA	NA	0	690000	NA	NA	314720	NA	2	NA	NA	NA	NA	0	NA	NA	273060	NA	1	71678	270610	1267100	NA	3	161500	NA	111790	725710	NA	3	NA	NA	193140	NA	266370	2
4889	Q8VD75	ASALSEHISPVVVIPAEVS(0.005)S(0.987)PDS(0.008)EPVLEK	NA	NA	NA	NA	1111900	1	2820500	NA	2757700	NA	2	3246400	NA	1411400	3031100	1964900	4	814480	5589700	3135800	4461100	4	NA	NA	NA	2426700	1	5203500	6908100	3820000	NA	3	3301500	NA	4497700	5920800	1928500	4	NA	2353400	NA	1063300	NA	2
4895	Q8VDM6	RGRS(1)PQPPAEEDEDDFDDTLVAIDTYNCDLHFK	NA	NA	NA	NA	NA	0	NA	NA	NA	NA	0	NA	NA	NA	NA	765460	1	NA	NA	NA	NA	0	NA	NA	6590700	NA	1	1851500	NA	3708400	NA	2	NA	NA	NA	NA	NA	0	NA	NA	NA	NA	NA	0
4896	Q8VDN2	IVEIPFNS(0.609)T(0.391)NK	NA	NA	759330	NA	NA	1	NA	NA	NA	1234700	1	NA	NA	1635800	NA	1599400	2	NA	NA	1464100	NA	1	NA	807300	NA	NA	1	986720	1139100	NA	NA	2	804180	1069500	1911200	NA	NA	3	862110	752890	748470	NA	NA	3
4915	Q8VDU5	MNIAS(0.976)PGT(0.024)VHK	1178700	NA	825740	1498100	NA	3	NA	1274500	1813200	998680	3	418510	NA	1983400	NA	NA	2	NA	1532200	NA	1551100	2	NA	1095400	NA	NA	1	3246500	1095600	1589900	1551000	4	NA	2300200	1060100	NA	NA	2	NA	2010900	1725500	NA	NA	2
4922	Q8VDZ4	LLRQS(1)PPLAGREEEPGLGDSGIQSTPGSGHAPR	3242000	NA	4461500	NA	NA	2	NA	5429500	NA	NA	1	NA	NA	5449100	NA	5754100	2	1647900	8372000	NA	6184100	3	NA	NA	NA	4281300	1	8830200	7301500	7092900	4848200	4	NA	3071900	4860200	6138700	2611500	4	2399300	4420200	6374800	NA	2807500	4
4925	Q8VDZ4	SIGSASPGPGQPPLS(0.078)S(0.911)PT(0.011)R	NA	1964500	NA	NA	3195500	2	4260100	NA	NA	NA	1	2393400	3625500	NA	NA	NA	2	NA	NA	NA	3653600	1	NA	NA	NA	NA	0	4445300	NA	NA	3091100	2	3614400	3557900	NA	3916000	NA	3	4317400	4221300	NA	NA	NA	2
4937	Q8VE88	SDKDPPES(1)PVVTGVASTLK	1371400	1595400	NA	NA	NA	2	NA	NA	NA	NA	0	NA	1624900	NA	NA	NA	1	NA	NA	NA	NA	0	NA	NA	NA	2077700	1	1679700	3341400	NA	NA	2	NA	NA	NA	NA	NA	0	NA	NA	NA	NA	NA	0
4943	Q8VEK3	S(1)PQPPVEEEDEHFDDTVVCLDTYNCDLHFK	NA	NA	5334300	NA	NA	1	NA	1053200	NA	NA	1	NA	3338800	NA	9179900	9286500	3	NA	5889300	NA	14885000	2	NA	NA	34166000	NA	1	15130000	5616400	20192000	NA	3	NA	NA	5996400	13943000	NA	2	NA	1538600	5705100	NA	1928800	3
4948	Q8VEL9	QAS(1)PLGTPTPEADTTLLK	645240	NA	987220	841980	NA	3	1177600	1398800	1659200	1108200	4	NA	NA	1601700	1016400	1215500	3	608880	NA	1798400	1693000	3	NA	773940	NA	NA	1	1862100	NA	NA	944900	2	NA	NA	1040900	1332200	NA	2	1151300	1548800	1181800	NA	NA	3
4959	Q8VHG2	RLS(0.742)T(0.258)PNLMCNPDKPDAPAFHSSTLER	NA	NA	1591500	NA	NA	1	NA	NA	NA	NA	0	NA	NA	NA	NA	3217900	1	NA	NA	NA	2494100	1	NA	NA	NA	NA	0	4113200	2042600	NA	NA	2	NA	NA	3217100	NA	NA	1	NA	NA	NA	NA	NA	0
4983	Q8VI56	RGS(1)LPDTGWK	1116100	NA	NA	1136400	NA	2	1552700	NA	2251100	742340	3	560150	NA	2152300	NA	2248500	3	NA	NA	NA	1677600	1	NA	NA	NA	1629100	1	1340600	NA	1006600	1071900	3	NA	NA	2347900	1016800	NA	2	NA	491370	861110	637260	NA	3
4990	Q91V14	NKGPS(0.993)PVS(0.019)S(0.988)EGIK	1838600	NA	NA	3481900	NA	2	1231700	3011000	4098900	3501800	4	NA	5905600	6435200	NA	2010100	3	NA	6367800	NA	3929000	2	NA	3067100	NA	NA	1	9014200	4162800	3458900	2378200	4	NA	4447800	3755300	3857000	3282700	4	NA	2716500	NA	1627300	3005200	3
4999	Q91W39	LLRS(0.554)S(0.355)ADS(0.092)LPGPISR	NA	NA	851240	NA	NA	1	NA	1416900	797000	1054400	3	1049200	NA	1111100	1278700	NA	3	NA	NA	1690500	1913200	2	NA	NA	NA	1084800	1	2740500	NA	1157400	NA	2	1570500	NA	NA	NA	NA	1	950600	774340	2216100	NA	NA	3
5010	Q91WB4	RIS(0.885)IVES(0.115)CFGAAGQPLTIPGR	NA	NA	NA	NA	NA	0	NA	529650	NA	NA	1	680380	NA	NA	NA	1021900	2	NA	1783400	NA	1038400	2	NA	NA	NA	NA	0	1418700	727970	NA	NA	2	697520	NA	1205800	1168600	NA	3	NA	844180	1827500	NA	NA	2
5011	Q91WG5	PS(0.008)S(0.989)PVS(0.002)APVRPK	615290	NA	NA	1256600	NA	2	NA	760400	1092000	NA	2	NA	NA	NA	1482400	1136500	2	NA	1899700	NA	2404000	2	NA	NA	5637000	NA	1	4017300	NA	NA	1832300	2	1093200	5345700	1291200	2459100	1018600	5	1571000	2717900	2426900	1396500	775510	5
5013	Q91WG5	TVFPFSYQES(1)PPR	615820	NA	NA	444070	422570	3	548280	NA	NA	394550	2	NA	NA	300060	NA	NA	1	NA	NA	NA	604280	1	NA	NA	NA	NA	0	1199200	NA	NA	482520	2	626550	556290	1053800	954570	428080	5	331950	1138200	863420	512020	NA	4
5046	Q91XV3	ETPAAS(0.999)EAPS(0.001)SAAK	NA	NA	NA	NA	NA	0	4942200	497840	4978300	NA	3	NA	4956400	5084900	1651500	3080500	4	638190	20029000	NA	10274000	3	NA	11535000	NA	NA	1	4353300	1093100	4281700	8158900	4	NA	NA	5968300	10855000	2486300	3	NA	2945500	223740	11210000	2970900	4
5047	Q91XV3	ETPAAS(0.019)EAPS(0.919)S(0.062)AAK	NA	NA	NA	NA	NA	0	NA	NA	NA	442450	1	NA	NA	NA	NA	NA	0	NA	NA	NA	NA	0	NA	NA	NA	NA	0	6561500	NA	12115000	NA	2	NA	NA	NA	NA	NA	0	NA	NA	NA	NA	NA	0
5064	Q91YR1	YLLS(0.145)QS(0.549)S(0.306)PAPLTAAEEELR	497180	NA	NA	NA	NA	1	NA	NA	859130	686810	2	NA	NA	NA	NA	NA	0	138900	719330	314160	969690	4	NA	NA	NA	610000	1	732720	1098500	NA	NA	2	502780	NA	NA	871450	324640	3	NA	NA	NA	NA	820690	1
5086	Q91ZU6	SLS(1)GTLTELDDK	556810	NA	1129500	457310	NA	3	NA	907780	NA	1112900	2	628850	NA	1200200	NA	650740	3	614110	NA	1069300	1810100	3	NA	NA	NA	945450	1	1138000	NA	NA	1516700	2	837240	796690	1587200	1909200	NA	4	482150	600960	1891900	1338500	1227300	5
5094	Q920B9	ESLGSEEES(1)GK	515760	NA	NA	NA	NA	1	481790	NA	540320	NA	2	NA	NA	551020	NA	NA	1	471130	981930	NA	NA	2	NA	NA	NA	NA	0	502450	NA	415870	NA	2	NA	NA	NA	NA	349200	1	458930	NA	NA	NA	612800	2
5108	Q920R0	S(0.863)ES(0.135)PEPGY(0.002)VVTSSGLLLPVLLPR	NA	NA	223290	NA	NA	1	NA	NA	NA	NA	0	414980	NA	NA	695670	NA	2	NA	NA	NA	249830	1	NA	NA	847050	NA	1	1070900	NA	496710	NA	2	279570	NA	NA	600530	NA	2	NA	183230	433670	NA	NA	2
5109	Q920R0	S(0.111)ES(0.881)PEPGY(0.004)VVT(0.001)S(0.002)S(0.002)GLLLPVLLPR	NA	NA	223290	NA	NA	1	NA	NA	NA	NA	0	414980	NA	NA	695670	NA	2	NA	NA	NA	249830	1	NA	NA	847050	NA	1	1070900	NA	496710	NA	2	279570	NA	NA	600530	NA	2	NA	183230	433670	NA	NA	2
5115	Q921C1	KLPT(0.012)S(0.918)ES(0.06)S(0.009)VR	NA	NA	NA	NA	9706700	1	15745000	NA	NA	NA	1	NA	NA	19410000	NA	14036000	2	NA	19995000	15364000	NA	2	NA	NA	NA	NA	0	10914000	NA	NA	8505900	2	12995000	12122000	NA	NA	10952000	3	NA	NA	NA	NA	NA	0
5123	Q921Q7	S(0.811)MS(0.146)S(0.043)AFCSLLAPER	423150	NA	1166200	NA	NA	2	NA	NA	NA	NA	0	482100	NA	NA	NA	NA	1	NA	1461100	NA	NA	1	NA	NA	NA	392750	1	2627100	258580	NA	NA	2	NA	NA	NA	NA	307030	1	74557	NA	NA	NA	476460	2
5131	Q922J3	T(0.18)AS(0.819)PLS(0.001)TAAATMVSSSPATPSNIPHK	2077700	NA	1772200	NA	2006900	3	1746700	1468900	NA	NA	2	NA	NA	NA	NA	2092600	1	NA	2105600	NA	2117900	2	1310700	NA	NA	NA	1	3192300	NA	NA	1474800	2	1909100	1630800	2371400	2362900	NA	4	1063700	1902700	2219900	1587900	NA	4
5132	Q922M7	S(1)PPLSPVGTTPVK	886890	NA	2173800	994370	NA	3	1540200	1548300	1960800	946400	4	1196700	NA	NA	NA	1139600	2	753380	1848500	NA	1211000	3	NA	910230	NA	NA	1	2946300	1487600	NA	689170	3	1359100	1434200	1055800	1164500	803600	5	1050500	931300	NA	974950	1013600	4
5133	Q922S4	GLPS(0.783)NNS(0.217)LDFLDEEYEVPDLDGTR	NA	NA	NA	NA	NA	0	NA	770890	NA	NA	1	NA	3268000	NA	5893300	4256700	3	NA	NA	NA	5101300	1	NA	NA	9804100	NA	1	4219200	1253000	NA	NA	2	NA	NA	NA	NA	NA	0	NA	1508600	6428200	NA	NA	2
5134	Q922S4	GLPS(0.11)NNS(0.89)LDFLDEEYEVPDLDGTR	NA	NA	NA	NA	NA	0	NA	NA	1310700	NA	1	1383300	5114400	NA	4983000	2342000	4	NA	NA	NA	NA	0	NA	NA	8392700	NA	1	2745300	NA	2874600	NA	2	NA	NA	2399800	NA	NA	1	NA	795830	4914500	NA	2331700	3
5137	Q922Y1	S(0.5)S(0.5)PPATDPGPVPSSPSQEPPTK	820210	NA	2431800	1155100	NA	3	NA	762750	1698600	NA	2	NA	NA	NA	NA	673660	1	NA	NA	NA	1099100	1	NA	NA	NA	NA	0	682550	NA	NA	523910	2	1488900	1061100	1619500	809970	NA	4	764790	1088700	1204300	NA	NA	3
5138	Q922Y1	S(0.5)S(0.5)PPATDPGPVPSSPSQEPPTK	820210	NA	2431800	1155100	NA	3	NA	762750	1698600	NA	2	NA	NA	NA	NA	673660	1	NA	NA	NA	1099100	1	NA	NA	NA	NA	0	682550	NA	NA	523910	2	1488900	1061100	1619500	809970	NA	4	764790	1088700	1204300	NA	NA	3
5140	Q923D5	RRDEDMLYS(1)PELAQR	NA	NA	NA	NA	NA	0	NA	NA	NA	NA	0	NA	NA	NA	NA	NA	0	NA	NA	NA	NA	0	NA	NA	NA	NA	0	2738900	NA	1544200	NA	2	NA	1358800	NA	1179200	NA	2	553220	NA	NA	1280300	NA	2
5145	Q924A2	FAELPEFRPEEVLPSPTLQS(0.001)LAT(0.115)S(0.885)PR	NA	NA	NA	NA	NA	0	NA	NA	NA	NA	0	789730	NA	NA	1004700	965710	3	NA	290890	NA	NA	1	NA	NA	4910100	NA	1	1762100	1123300	NA	NA	2	NA	NA	NA	1264500	NA	1	NA	NA	NA	NA	1694500	1
5154	Q924K8	S(0.026)PS(0.928)PT(0.045)AEDPR	NA	NA	NA	NA	NA	0	1189500	NA	NA	NA	1	NA	NA	NA	NA	NA	0	NA	1682700	NA	NA	1	NA	NA	NA	NA	0	NA	NA	720460	367510	2	NA	NA	NA	906050	701550	2	NA	248420	NA	690240	NA	2
5168	Q99J21	SELQAYIEQCQDS(1)PTSGK	NA	NA	1615000	NA	NA	1	NA	NA	2274600	NA	1	NA	NA	NA	NA	1877500	1	NA	3223100	NA	2036900	2	NA	NA	NA	NA	0	3055400	NA	3043800	1977200	3	NA	NA	2562300	1589200	NA	2	NA	1813000	1633000	NA	NA	2
5174	Q99JB8	DGTAPPPQS(0.001)PS(0.008)S(0.002)PGS(0.006)GQDEDWS(0.979)DEES(0.005)PRK	NA	NA	NA	NA	NA	0	1284000	NA	3046200	NA	2	NA	NA	2318700	2056300	NA	2	NA	NA	NA	2398000	1	1016600	NA	NA	NA	1	2643000	NA	NA	1225300	2	NA	NA	3379100	2029900	NA	2	NA	NA	2161100	NA	NA	1
5180	Q99JF8	PGVTS(0.003)T(0.084)S(0.913)DS(1)EDEDDQEGEKK	7695600	6464600	5027200	NA	NA	3	14731000	NA	NA	3929700	2	NA	12217000	6617200	NA	5039000	3	8930900	NA	NA	NA	1	NA	5980000	NA	NA	1	8490000	NA	5941800	7504900	3	NA	NA	NA	5554100	3014300	2	5604000	NA	NA	4645200	NA	2
5185	Q99JP7	AAENEASQESALGAY(0.011)S(0.989)PVDYMSITSFPR	NA	NA	513250	NA	NA	1	NA	875280	1821400	NA	2	593470	NA	NA	1137000	1564900	3	NA	NA	NA	1165800	1	NA	NA	2399500	NA	1	2378400	701390	NA	NA	2	813650	NA	1458600	1503200	346000	4	NA	748240	NA	NA	604940	2
5187	Q99JP7	LPS(0.002)S(0.008)S(0.008)S(0.015)EMGS(0.882)QDGS(0.084)PLRETR	NA	NA	NA	NA	NA	0	1758700	1057600	NA	753430	3	381370	NA	1905200	NA	NA	2	914420	1696800	1492800	1016300	4	NA	979890	NA	NA	1	1652200	1370500	NA	999980	3	NA	NA	NA	1573900	NA	1	977530	NA	NA	NA	NA	1
5208	Q99KX1	MLSGGFGYSPFLS(0.003)IT(0.009)DGNMPAT(0.038)RPAS(0.949)R	NA	NA	NA	NA	NA	0	NA	424610	NA	NA	1	NA	NA	NA	NA	1731800	1	NA	NA	NA	NA	0	NA	NA	3150700	NA	1	1297200	1177200	2077200	NA	3	NA	NA	1090900	NA	NA	1	NA	NA	NA	NA	NA	0
5210	Q99L02	DLFSLDSEGPSPT(0.001)S(0.999)PPLR	1052700	NA	1387900	NA	617990	3	NA	NA	2044500	1635000	2	1053400	NA	985470	NA	872750	3	828420	1917000	1353600	2111000	4	1590000	NA	NA	NA	1	2102900	1878700	1710700	NA	3	1446300	530930	NA	NA	944600	3	515740	NA	1615400	1009300	1415900	4
5216	Q99L45	S(1)GDEMIFDPTMSK	2226900	2047800	NA	856550	NA	3	3994500	NA	8668300	4894300	3	2877600	7218000	NA	NA	NA	2	3845000	3088400	NA	NA	2	NA	NA	NA	5194900	1	10162000	NA	6565500	120910	3	4847000	1272100	NA	7157600	3227600	4	1549900	3445400	NA	NA	2816300	3
5217	Q99L88	GSGTGHPVPGVAQAPDS(1)PAGVR	NA	NA	1635400	2284300	NA	2	NA	NA	1061300	NA	1	1206500	NA	NA	NA	1936300	2	1913800	1686900	NA	NA	2	NA	NA	NA	1129000	1	4665900	NA	NA	1607100	2	1869600	2424100	NA	NA	NA	2	1788100	2411600	1887200	2159000	NA	4
5240	Q99MR1	IS(0.384)S(0.616)PPGPPGDLEDEEGLK	1838100	1737400	NA	3014100	3495200	4	3203100	3432600	3295900	2866100	4	2475100	4096400	4055600	4389700	2971900	5	NA	4826700	3827800	3564200	3	NA	NA	NA	3095700	1	NA	3495800	2664700	2533600	3	3373200	2431100	3740500	NA	NA	3	2376800	NA	3638600	3897500	2632400	4
5265	Q99NE5	SASTNCLRPDTSLHS(1)PER	1162500	NA	1832400	892690	NA	3	1972600	1472600	NA	NA	2	NA	NA	NA	NA	2593600	1	NA	4432700	NA	2752600	2	NA	NA	5023900	NA	1	4486700	NA	2043400	3217200	3	2039800	2848200	3297000	NA	NA	3	1810600	2153400	2208000	1242500	NA	4
5281	Q99P72	DKEDLVCSAALHNPQES(0.994)PAT(0.006)LT(0.001)K	NA	NA	1795800	NA	NA	1	1308900	1804400	1557500	1638300	4	NA	NA	NA	NA	2123200	1	NA	2438400	NA	NA	1	NA	NA	4555100	NA	1	7131700	2678900	1881700	1905500	4	NA	2167500	1991600	2557200	1069200	4	NA	2169400	NA	2050900	1521300	3
5285	Q99P72	LSAS(1)PQEVGK	7460200	5706500	NA	4650400	NA	3	3317800	NA	2837100	1996900	3	5194000	NA	NA	3871700	4258400	3	9080400	4570600	NA	NA	2	NA	NA	NA	6442200	1	5324100	NA	NA	2714600	2	4414300	NA	4602300	NA	6690500	3	4470300	9149100	NA	3257600	NA	3
5287	Q99P72	ESETFS(0.022)DS(0.864)S(0.114)PIEIIDEFPTFVSAK	NA	NA	NA	NA	NA	0	NA	NA	1344400	NA	1	NA	NA	NA	NA	NA	0	NA	NA	NA	NA	0	NA	NA	4560300	NA	1	4957100	680400	NA	NA	2	NA	NA	402640	NA	NA	1	NA	NA	NA	NA	NA	0
5295	Q99P72	MEDIDQSSLVS(0.023)S(0.127)S(0.723)ADS(0.127)PPRPPPAFK	NA	10134000	13598000	NA	NA	2	NA	NA	NA	NA	0	NA	NA	NA	NA	NA	0	NA	NA	NA	NA	0	NA	NA	NA	NA	0	10872000	NA	NA	6160800	2	NA	NA	NA	NA	NA	0	NA	NA	NA	NA	NA	0
5303	Q99PT1	AEQEPTAEQLAQIAAENEEDEHS(0.992)VNY(0.008)KPPAQK	4256000	NA	12266000	1189200	NA	3	7564400	6254800	12223000	7312900	4	1134200	5621200	9930300	6012000	13090000	5	6110900	15965000	13436000	9492400	4	NA	NA	NA	6673100	1	20210000	9818000	13537000	7850800	4	6869800	6267800	11962000	12022000	NA	4	4451500	10415000	8435400	NA	NA	3
5333	Q9CQU1	IVEPEVVGES(0.016)DS(0.984)EVEGDAWR	1412300	NA	NA	NA	NA	1	NA	NA	3160200	2255200	2	1821800	NA	2029300	2359500	NA	3	NA	NA	NA	NA	0	NA	NA	NA	2516900	1	NA	2226600	NA	1507700	2	NA	NA	5718900	3091900	1245600	3	NA	1148900	3075800	1197900	NA	3
5356	Q9CRA8	RADANLLTDTGTESS(0.001)PRS(0.997)PVCS(0.002)LR	NA	NA	1295500	NA	NA	1	NA	NA	NA	NA	0	NA	NA	NA	NA	1699800	1	NA	2192100	1983900	1616400	3	NA	NA	3754700	NA	1	2774300	NA	2108400	1142500	3	NA	NA	NA	1288700	NA	1	807180	NA	NA	NA	NA	1
5373	Q9CWE0	AS(1)FETLPNISDLCLK	NA	NA	467690	NA	NA	1	NA	282680	NA	656830	2	NA	NA	NA	NA	976100	1	NA	NA	509920	1385900	2	NA	NA	NA	NA	0	789380	737670	NA	427520	3	536470	NA	798750	498220	NA	3	NA	390460	NA	NA	NA	1
5386	Q9CXF4	S(0.005)LS(0.005)QS(0.989)FENLLDEPAYGLIQK	NA	NA	NA	NA	NA	0	NA	NA	NA	NA	0	NA	NA	NA	NA	NA	0	NA	NA	NA	NA	0	NA	NA	NA	NA	0	529670	NA	799300	NA	2	NA	NA	NA	350420	NA	1	NA	174770	NA	NA	NA	1
5389	Q9CXG3	INHTVILDDPFDDPPDLLIPDRS(0.992)PEPT(0.008)K	NA	NA	1235200	NA	NA	1	NA	662550	NA	NA	1	1730100	NA	NA	2908600	NA	2	NA	1023600	NA	2226100	2	NA	NA	6370500	NA	1	2436300	1850900	NA	NA	2	NA	NA	NA	1953400	NA	1	NA	NA	NA	NA	1453200	1
5401	Q9CYS6	MESELEALAPRPAS(1)PAEPPFQALVEAAGGR	NA	NA	NA	NA	NA	0	NA	NA	NA	NA	0	340550	NA	NA	NA	NA	1	NA	NA	NA	NA	0	NA	NA	541340	NA	1	474100	NA	825390	NA	2	NA	NA	NA	853410	NA	1	NA	242950	NA	NA	NA	1
5408	Q9CZ13	RLS(0.992)RT(0.008)DLTDYLNR	NA	NA	2212000	NA	1989000	2	1269900	NA	NA	NA	1	1384100	NA	774940	2381700	3590500	4	NA	3201400	2772200	2726800	3	1062500	NA	NA	NA	1	4701500	2022000	3406100	1536600	4	1387400	NA	NA	2644100	NA	2	292890	1697000	2175400	NA	NA	3
5411	Q9CZC8	AVIES(1)DEEQGR	1590800	1597500	2280200	NA	1611100	4	NA	1143500	3155600	2080600	3	1325900	NA	2810700	1363500	2361000	4	NA	2907800	3592000	1626100	3	NA	NA	NA	2170300	1	3270500	2882800	NA	1170000	3	2229900	2132900	2735800	NA	1356700	4	1988500	2272900	2652200	NA	NA	3
5412	Q9CZH7	VAEPEES(1)EAEEPAAEGR	NA	4963600	6740500	NA	4555200	3	NA	4375900	6284100	4788200	3	5929200	11008000	13558000	6614800	6134000	5	7566900	NA	7535600	7986100	3	NA	NA	10353000	NA	1	7788800	7785600	NA	NA	2	6579800	7601300	8850800	NA	NA	3	NA	4645800	8281100	NA	NA	2
5413	Q9CZJ2	TQESCGIAPLT(0.002)PS(0.589)QS(0.409)PKPEAR	1148700	NA	NA	NA	NA	1	NA	NA	NA	NA	0	NA	NA	NA	NA	NA	0	NA	3498400	NA	NA	1	NA	1025800	NA	NA	1	5635700	NA	NA	875620	2	1840100	1634000	NA	1910300	NA	3	1692300	1184600	2197300	NA	NA	3
5415	Q9CZT8	LVDAICDKMS(0.776)DS(0.222)MDT(0.002)DPSVLGASK	NA	NA	NA	NA	NA	0	NA	NA	NA	2656900	1	NA	NA	1678200	NA	NA	1	NA	3627700	NA	NA	1	NA	NA	NA	NA	0	7537600	3532500	4801700	1980500	4	1805600	NA	NA	2517800	NA	2	NA	NA	NA	NA	NA	0
5429	Q9D0F9	AIGGIILT(0.062)AS(0.938)HNPGGPNGDFGIK	NA	NA	NA	NA	NA	0	552360	NA	NA	770410	2	525500	NA	NA	2387800	1257400	3	NA	3422400	NA	10956000	2	NA	NA	NA	1022700	1	1029200	1675000	NA	NA	2	NA	NA	5598800	NA	NA	1	NA	1100600	1500400	NA	1121100	3
5432	Q9D0J8	S(1)VEAAAELSAK	1585200	NA	2475800	1980800	NA	3	NA	2515500	4272800	3781200	3	NA	NA	1088200	NA	2670100	2	1765700	NA	1987300	4513600	3	NA	NA	NA	2026300	1	3575500	2978300	NA	NA	2	1807900	NA	3061200	NA	NA	2	NA	2259200	NA	NA	NA	1
5444	Q9D1F4	AATATRPPGPPPAPQPPS(1)PAPS(1)PPPRPALAR	3291100	NA	941640	NA	NA	2	NA	NA	2323400	NA	1	2723800	2031600	NA	NA	3500700	3	NA	NA	NA	NA	0	2915200	NA	NA	NA	1	4728600	2547800	NA	NA	2	2668900	NA	NA	NA	NA	1	2591200	NA	3051500	NA	2467700	3
5480	Q9D415	S(1)LDSLDPAGLLTSPK	784190	NA	843220	661560	798070	4	1898000	1374400	3293500	2494200	4	NA	3052000	638910	3848400	NA	3	903330	2451500	1008200	5377000	4	NA	NA	NA	NA	0	3309900	989320	NA	2798700	3	1639400	643290	3873500	6847000	3300800	5	398220	2682300	6666300	1947200	4406500	5
5487	Q9D4J7	TAHNSEADLEES(0.003)FNEHELEPS(0.906)S(0.091)PK	NA	NA	NA	NA	NA	0	NA	NA	NA	NA	0	NA	NA	NA	NA	NA	0	NA	NA	4054100	5250700	2	NA	NA	NA	NA	0	NA	2057800	3965400	2362000	3	NA	NA	5000900	NA	NA	1	NA	NA	NA	3180000	NA	1
5489	Q9D5R2	S(0.637)NS(0.363)LPHSAVSNAASK	NA	984410	NA	NA	NA	1	NA	NA	NA	NA	0	NA	NA	NA	NA	NA	0	NA	NA	NA	NA	0	NA	NA	NA	NA	0	NA	NA	3147300	3888100	2	NA	NA	NA	NA	NA	0	NA	NA	5560700	NA	NA	1
5512	Q9D7X1	HNS(1)VEDAEQGK	NA	1527200	NA	NA	55511	2	NA	NA	106420	NA	1	NA	9731600	NA	58534	131370	3	NA	NA	NA	224020	1	NA	NA	NA	NA	0	NA	42118	NA	76972	2	NA	NA	NA	NA	81901	1	NA	NA	53947	52199	58619	3
5517	Q9D8S3	SGISHSVTSDMQTIEQES(0.937)PT(0.063)LAK	NA	NA	NA	NA	NA	0	1007900	NA	NA	NA	1	NA	NA	NA	NA	NA	0	NA	1265900	NA	2301300	2	NA	NA	NA	NA	0	4498400	NA	NA	1389700	2	NA	872780	1558400	2475700	NA	3	NA	2054200	NA	NA	NA	1
5519	Q9D8S9	LEQALS(1)PEVLELR	918460	NA	597680	216960	NA	3	NA	862300	NA	NA	1	NA	NA	1118000	NA	603640	2	NA	NA	854910	1185100	2	NA	NA	NA	893610	1	1095300	NA	NA	914600	2	774900	NA	1395100	NA	NA	2	NA	NA	NA	NA	NA	0
5523	Q9D920	GLLSGQT(0.038)S(0.924)PT(0.038)NAK	1860100	NA	NA	NA	1955500	2	1463200	NA	3849200	4199800	3	NA	NA	4827900	NA	3530000	2	NA	5360300	NA	3348700	2	NA	2235900	NA	NA	1	4692900	4768800	3600700	1794300	4	NA	3497600	3550900	3597200	1115200	4	2709800	2258200	1892000	1493900	857130	5
5529	Q9DAZ9	VTLQDYHLPDS(1)DEDEETAIQR	NA	NA	NA	NA	NA	0	NA	NA	1813500	NA	1	1280400	NA	NA	NA	NA	1	1200300	2767500	NA	NA	2	NA	NA	NA	1410200	1	NA	1626400	2066900	NA	2	NA	NA	NA	2560400	NA	1	NA	NA	NA	NA	NA	0
5541	Q9DBC3	ASATS(0.002)LS(0.002)GS(0.164)DS(0.756)ET(0.076)EGK	NA	NA	NA	NA	NA	0	1044500	NA	NA	NA	1	NA	1431100	NA	NA	NA	1	1039500	NA	NA	1324500	2	NA	NA	NA	NA	0	1085000	NA	868650	539270	3	NA	NA	NA	838880	965900	2	NA	NA	NA	NA	NA	0
5542	Q9DBC3	HLS(0.902)S(0.036)T(0.036)S(0.026)DDEPLSSVNHAAK	2702000	NA	NA	NA	NA	1	NA	3165300	3885400	NA	2	NA	NA	3353300	NA	NA	1	4316400	4388400	4269200	NA	3	NA	NA	NA	NA	0	NA	NA	3634800	3188200	2	3613600	NA	NA	3624700	2654700	3	NA	NA	4146800	3204900	2002700	3
5579	Q9DCL8	IDEPNTPYHNMIGDDEDAY(0.045)S(0.945)DS(0.009)EGNEVMTPDILAK	NA	NA	1696600	NA	NA	1	NA	3197700	3690800	1116000	3	4128700	7850200	NA	3529100	NA	3	NA	NA	NA	23926000	1	NA	NA	37837000	NA	1	NA	NA	17166000	706240	2	15397000	NA	NA	NA	909930	2	NA	NA	18842000	NA	6209600	2
5584	Q9DCS9	T(0.001)PAPS(0.999)PQTSLPNPITYLTK	NA	NA	NA	NA	NA	0	352840	NA	NA	NA	1	NA	NA	NA	NA	NA	0	NA	438840	NA	NA	1	NA	NA	NA	NA	0	282100	NA	NA	479640	2	NA	86412	NA	379060	NA	2	NA	NA	NA	NA	NA	0
5587	Q9DD18	S(0.87)AS(0.112)S(0.018)GAEGDVSSEREP	1222900	NA	NA	NA	NA	1	NA	15934000	NA	NA	1	NA	NA	NA	NA	NA	0	NA	NA	NA	8858800	1	11031000	NA	NA	NA	1	631550	NA	NA	13080000	2	NA	NA	NA	19932000	NA	1	706040	NA	NA	2136000	NA	2
5598	Q9EPJ9	SPSS(0.001)DS(0.998)WT(0.001)CADASTGR	1566800	NA	NA	1239700	NA	2	NA	NA	3210200	NA	1	NA	NA	NA	NA	2023700	1	NA	NA	NA	1378600	1	NA	NA	NA	NA	0	2140100	NA	1418700	NA	2	NA	NA	2692000	1348000	NA	2	637410	916720	NA	1223100	NA	3
5605	Q9EPN1	S(0.001)QES(0.999)LT(0.001)EHPSEMLK	885480	NA	NA	1053700	NA	2	3190200	NA	NA	NA	1	NA	NA	NA	NA	NA	0	NA	NA	843670	1003300	2	NA	NA	2431500	NA	1	2641100	NA	NA	1384000	2	NA	1350100	1189400	1735300	NA	3	NA	1846900	1423600	1814600	NA	3
5606	Q9EPN1	SSAMHLCFLPQS(1)PLMFK	NA	NA	NA	NA	NA	0	NA	NA	NA	NA	0	NA	NA	NA	NA	740640	1	NA	NA	NA	1287700	1	NA	NA	3643500	NA	1	2065400	NA	1256600	NA	2	296240	NA	NA	924860	NA	2	NA	NA	NA	NA	NA	0
5608	Q9EPQ8	AGS(0.57)S(0.428)PT(0.002)QGAQNEAPR	1306400	NA	1964700	1340300	NA	3	NA	1412200	1634200	NA	2	557940	3013200	NA	1423000	777460	4	1953000	2773200	1942100	NA	3	NA	2028600	NA	NA	1	NA	NA	1639200	1484600	2	NA	NA	2100800	NA	NA	1	1387400	NA	2021500	NA	916640	3
5630	Q9EQZ7	TGSVQT(0.036)S(0.963)PS(0.001)STPGTGR	383590	NA	888720	874200	NA	3	657090	724770	1038800	NA	3	NA	NA	NA	NA	NA	0	NA	1550100	NA	NA	1	NA	696870	NA	NA	1	1251900	157520	377470	NA	3	640950	947500	975240	760440	NA	4	886010	874960	221340	NA	NA	3
5633	Q9ER47	HPS(0.994)LPDS(0.003)S(0.003)LSTVGILGLHR	NA	NA	NA	NA	611160	1	NA	NA	NA	338150	1	800020	NA	NA	2189800	NA	2	NA	NA	NA	NA	0	NA	NA	NA	NA	0	773330	NA	1801700	NA	2	526950	NA	895290	1381200	NA	3	NA	NA	1672300	NA	NA	1
5645	Q9ERR1	GTENSFPS(1)PK	928850	NA	884880	NA	NA	2	621350	637670	1233900	583430	4	NA	NA	923280	NA	733370	2	NA	NA	899170	1599900	2	NA	NA	980430	NA	1	1787700	636270	NA	627770	3	928790	1414100	1155700	NA	442150	4	1112000	991460	875740	766740	NA	4
5668	Q9ES28	SGTLKS(1)PPK	NA	NA	NA	NA	NA	0	NA	97606	360060	172440	3	NA	10106000	NA	218980	95744	3	NA	NA	38487	NA	1	NA	NA	77251	NA	1	527390	54484	NA	NA	2	NA	NA	247420	NA	NA	1	NA	109680	255760	72403	70793	4
5679	Q9ES97	S(1)LEGEVASQVPNTLNEVTPEK	NA	NA	931970	NA	NA	1	NA	689970	NA	NA	1	NA	NA	603720	NA	NA	1	NA	1237500	1043500	NA	2	NA	NA	NA	NA	0	NA	867870	NA	624940	2	727850	NA	1095400	1588600	NA	3	NA	NA	NA	NA	NA	0
5681	Q9ES97	YVEDTDGS(0.013)S(0.987)PEDLMAVLTGAEEK	NA	NA	NA	NA	NA	0	NA	NA	1681900	NA	1	NA	2166000	NA	NA	1145600	2	NA	NA	NA	746150	1	NA	NA	2751900	NA	1	1318500	NA	2664700	NA	2	1039300	NA	NA	2127800	NA	2	NA	NA	1570600	NA	NA	1
5687	Q9ESE1	SSVLPSALTTSAPSSAVSVVS(0.004)S(0.004)VDPT(0.016)HAS(0.016)DT(0.067)GGES(0.829)PGS(0.064)R	1532900	NA	NA	NA	1311700	2	NA	3405600	3202400	1512700	3	NA	NA	NA	NA	NA	0	NA	3213700	2477700	3644700	3	NA	NA	NA	NA	0	4637800	2542300	NA	1491500	3	NA	NA	NA	NA	NA	0	NA	2187000	NA	869280	2371900	3
5689	Q9ESJ4	APSPEPPTEEVAAETNST(0.003)PDDLEAQDALS(0.995)PET(0.001)T(0.001)EEK	NA	NA	NA	NA	NA	0	NA	1179300	8112700	NA	2	3418800	NA	6986500	NA	NA	2	3857600	3273900	4151000	5453400	4	1744000	NA	NA	NA	1	4642400	7419300	NA	NA	2	3150400	1610700	4272200	2409200	NA	4	NA	2235400	NA	NA	2415500	2
5723	Q9JHU2	SGPQCSS(1)PTCQEETEDVR	1344900	NA	797620	NA	NA	2	1747800	NA	2298000	805880	3	NA	5865900	NA	1409800	2097300	3	NA	3044000	NA	3224600	2	NA	NA	5525300	NA	1	7669200	NA	1174800	1887900	3	1330300	4923000	2831700	2896100	NA	4	1502300	3675300	2091300	1726900	NA	4
5751	Q9JJY4	AAMHTYSSPTVAT(0.022)QS(0.978)PKK	1130900	NA	2115700	1206800	2473500	4	2502000	1237800	3396700	NA	3	NA	NA	NA	NA	1679800	1	872860	2071700	NA	2343700	3	NA	NA	3636700	NA	1	2529700	NA	3574100	1523800	3	NA	1822700	2307800	2248700	NA	3	NA	1481900	1911600	NA	NA	2
5755	Q9JKB1	FLEESVSMS(1)PEER	963530	NA	1201800	NA	NA	2	1403800	1717500	2387100	1600900	4	1562100	NA	737180	NA	1703000	3	775050	NA	1730800	1590500	3	NA	NA	NA	1865300	1	2188500	1821500	NA	969750	3	1050000	NA	2265700	NA	1274400	3	NA	1506100	NA	NA	1537500	2
5793	Q9JLM8	ISQHGGS(0.565)S(0.256)T(0.378)S(0.801)LS(0.009)S(0.986)T(0.005)K	813970	NA	304370	659920	NA	3	4284900	NA	NA	332720	2	NA	1771600	550710	NA	NA	2	NA	7546100	NA	NA	1	NA	NA	NA	2185000	1	1922500	NA	448340	NA	2	NA	NA	NA	649600	483810	2	NA	NA	NA	NA	NA	0
5797	Q9JLM8	SPSPSPT(0.006)S(0.994)PGSLR	NA	6759100	34199000	NA	NA	2	1035200	45763000	NA	16989000	3	15313000	39190000	NA	43858000	31182000	4	22934000	1113200	NA	38624000	3	NA	NA	86076000	NA	1	NA	28695000	30676000	31264000	3	NA	52146000	NA	918040	32646000	3	38030000	NA	46730000	42469000	24597000	4
5800	Q9JLM8	VCS(0.556)S(0.444)MDENDGPGEGDELGRR	NA	NA	NA	1252300	NA	1	1847800	940980	1174700	NA	3	NA	NA	3270200	NA	NA	1	3150100	NA	3754700	3423300	3	NA	925830	NA	NA	1	NA	1538400	1468900	2073200	3	2544900	3927600	3202700	NA	700540	4	NA	NA	NA	1940500	NA	1
5815	Q9JM73	ALIQTCLNS(0.012)PDS(0.957)PPRS(0.01)DPT(0.006)T(0.016)DQR	927810	NA	1902700	NA	NA	2	NA	1711800	2827200	1242700	3	NA	NA	2870000	NA	1851600	2	NA	3102100	2334900	NA	2	NA	NA	3686100	NA	1	NA	2094200	2807400	1411700	3	NA	1328200	1412100	NA	NA	2	1589900	1758700	1634400	NA	NA	3
5863	Q9QWI6	LGGAPT(0.011)GQGVS(0.885)PS(0.052)PS(0.052)AILER	NA	NA	1129500	NA	NA	1	NA	1553700	NA	NA	1	NA	NA	1107000	2362000	NA	2	NA	NA	1824600	1709000	2	NA	NA	2606000	NA	1	1384400	1819100	2064300	NA	3	NA	NA	1386700	NA	625680	2	NA	NA	1126000	NA	NA	1
5868	Q9QWI6	LNNLS(0.002)PAS(0.078)HLAS(0.03)S(0.081)S(0.809)PPPGLPSGLPSGLPSGSPSR	1009200	NA	3815200	NA	NA	2	NA	NA	NA	5461400	1	NA	NA	1295000	NA	5551200	2	NA	9966800	NA	NA	1	NA	NA	8042000	NA	1	7869200	NA	6170900	NA	2	1801300	1191100	NA	6696800	NA	3	1134200	NA	1734800	4343700	3107400	4
5869	Q9QWI6	LNNLSPASHLASS(0.001)S(0.009)PPPGLPS(0.98)GLPS(0.011)GLPS(0.739)GS(0.19)PS(0.07)R	NA	NA	NA	NA	NA	0	NA	NA	7523800	NA	1	1413900	NA	NA	NA	NA	1	525310	1402900	NA	NA	2	3186600	NA	NA	NA	1	3107700	NA	NA	1350600	2	6965800	NA	NA	NA	NA	1	196180	NA	NA	NA	NA	1
5885	Q9QWY8	GVFPVSFVHILS(1)D	NA	NA	422520	NA	NA	1	NA	NA	NA	NA	0	1115400	NA	NA	690030	NA	2	NA	110510	NA	179510	2	NA	NA	1755900	NA	1	699500	351940	1251700	NA	3	205110	NA	266070	639360	NA	3	NA	142990	505720	NA	640190	3
5900	Q9QXJ1	DPEEATLSFPAQS(0.002)LS(0.998)PEPVPQEEEK	1799500	NA	NA	NA	NA	1	1651900	NA	NA	1071100	2	759690	NA	2578300	NA	NA	2	1887100	2312000	NA	NA	2	2133700	NA	NA	NA	1	2079200	NA	NA	1350200	2	NA	1483000	NA	NA	1122900	2	1272900	NA	NA	1789300	NA	2
5928	Q9QXS6	KS(0.024)ES(0.976)EVEEAAAIIAQRPDNPR	NA	NA	NA	NA	NA	0	2405500	NA	NA	NA	1	NA	NA	NA	NA	3212000	1	NA	4019500	NA	1926700	2	NA	NA	NA	NA	0	NA	2706900	2328300	1000100	3	NA	NA	NA	NA	NA	0	NA	NA	NA	NA	1528000	1
5937	Q9QXW9	MCVVVY(0.005)PQEGNS(0.972)GAEET(0.011)T(0.011)DDLEEQHK	1439800	NA	1777400	NA	NA	2	NA	NA	3217100	NA	1	NA	NA	NA	NA	2922800	1	2117200	NA	NA	2326300	2	NA	NA	NA	NA	0	2682500	2580500	3417000	NA	3	NA	NA	2282500	NA	NA	1	NA	NA	NA	NA	NA	0
5940	Q9QXW9	NHPGS(0.001)DT(0.02)S(0.02)PEAEAS(0.947)S(0.012)GGGGVALKK	2835700	NA	NA	NA	10499000	2	4572200	1516500	NA	NA	2	NA	1613700	NA	NA	NA	1	NA	3308100	2470000	NA	2	928200	NA	NA	NA	1	3113400	1217100	2457800	1516400	4	6050100	NA	NA	2915900	1055400	3	2301300	12102000	NA	2217500	1966200	4
5942	Q9QXW9	PIFKPTPVKDPDS(1)EEQP	NA	NA	1431100	1109000	1714900	3	NA	NA	1523900	NA	1	NA	NA	2051400	NA	1575200	2	2108100	NA	NA	1594900	2	NA	NA	NA	1689700	1	1766400	1146000	907370	NA	3	938350	NA	1288600	NA	NA	2	1050800	731760	1565500	NA	NA	3
5944	Q9QXZ0	AFLAELEQNS(1)PK	NA	NA	1642400	NA	1068100	2	NA	1282400	NA	1450200	2	NA	NA	1570200	1305500	1678600	3	NA	NA	2172600	2385400	2	NA	NA	2965300	NA	1	2044800	1968100	NA	NA	2	NA	1040500	2010400	NA	NA	2	NA	1167900	1735300	NA	NA	2
5958	Q9QYB5	SPERTEEVLSPDGS(0.008)PS(0.992)K	NA	NA	1048100	1486300	NA	2	2439300	2973000	2705400	NA	3	741170	1442400	1697900	1864600	NA	4	1402800	3327100	NA	2268900	3	1569900	NA	NA	NA	1	2406700	1612700	NA	877040	3	1265100	2886200	2583200	NA	1378600	4	2212900	NA	2866300	10007000	NA	3
5980	Q9QYB8	RVTMILQS(0.999)PS(0.001)FR	448070	NA	NA	NA	NA	1	743090	902530	NA	NA	2	865070	NA	1163400	NA	1232900	3	NA	1289900	1180800	1442400	3	969010	NA	NA	NA	1	1249300	1508900	NA	946250	3	1083700	NA	NA	NA	NA	1	254320	650470	1554000	NA	NA	3
5990	Q9QYC0	KYS(1)DVEVPASVTGHSFASDGDSGTCSPLR	NA	NA	6787000	NA	NA	1	NA	NA	NA	NA	0	NA	NA	1606000	NA	2334300	2	948960	5565100	NA	2755700	3	NA	NA	NA	1374400	1	9921000	1675100	4117000	1510800	4	1795500	1194200	3105900	2168800	NA	4	NA	1380100	NA	1655300	NA	2
5996	Q9QYC0	KY(0.001)SDVEVPAS(0.005)VT(0.025)GHS(0.011)FAS(0.013)DGDS(0.509)GT(0.308)CS(0.164)PLRHS(0.963)FQK	NA	NA	3012900	NA	NA	1	NA	1894800	NA	NA	1	NA	NA	NA	NA	4320200	1	NA	NA	NA	5435600	1	NA	NA	NA	NA	0	22103000	NA	4281600	NA	2	NA	1632900	NA	NA	NA	1	NA	4236100	NA	7936700	NA	2
6005	Q9QYE3	LLLGS(0.932)PS(0.05)S(0.014)LS(0.004)PFSK	741510	NA	695590	213640	428500	4	852830	906480	1038100	NA	3	848680	NA	NA	NA	707570	2	NA	1634200	1354800	1518900	3	NA	NA	NA	NA	0	1816200	849290	NA	NA	2	1231500	266650	1710000	NA	1289400	4	184610	833580	1870100	1206400	2346300	5
6007	Q9QYE3	LLLGSPS(0.021)S(0.008)LS(0.967)PFS(0.004)K	505710	NA	390510	463870	556990	4	NA	1168500	NA	637430	2	NA	NA	722660	NA	556190	2	494450	NA	1153800	NA	2	NA	NA	NA	NA	0	857580	NA	NA	1053800	2	698270	367830	1111000	1592900	734480	5	191600	895980	1456900	1027000	909790	5
6008	Q9QYE6	KS(1)EPDDELLFDFLNSSQK	NA	NA	NA	NA	NA	0	NA	NA	NA	NA	0	NA	NA	NA	NA	389090	1	NA	309080	NA	NA	1	NA	NA	933270	NA	1	749050	NA	929380	NA	2	NA	NA	NA	682260	NA	1	NA	NA	NA	NA	312220	1
6012	Q9QYF9	THS(0.999)TSSSIGSGESPFSR	NA	NA	1721100	NA	1312500	2	NA	1643500	3754200	NA	2	1867100	2433500	NA	1998500	4182600	4	3159500	NA	961920	1234700	3	NA	NA	2523900	NA	1	4630300	NA	NA	967900	2	4270600	2855100	NA	NA	NA	2	4634200	NA	5723900	2926900	NA	3
6023	Q9QYG0	T(0.172)LS(0.883)QS(0.799)S(0.139)ES(0.004)GT(0.004)LPSGPPGHTMEVSC	13977000	3149900	19944000	6240000	NA	4	7324900	16894000	11408000	4787600	4	NA	NA	1957100	27129000	17065000	3	NA	16786000	3557500	12811000	3	NA	NA	NA	4098800	1	NA	2028500	5433900	2918500	3	NA	NA	9816400	NA	4460600	2	NA	NA	NA	NA	NA	0
6025	Q9QYG0	T(0.389)LS(0.583)QS(0.032)S(0.989)ES(0.007)GTLPSGPPGHTMEVSC	11564000	14482000	4618500	1707500	19655000	5	7728700	6910800	15305000	2641900	4	2156000	25078000	2592900	NA	16451000	4	2750500	NA	5204600	18696000	3	NA	NA	NA	5232300	1	73523000	1802600	NA	24183000	3	22473000	3491400	22125000	18921000	6697400	5	7472500	8645300	19777000	8992100	6919600	5
6035	Q9QYR6	APS(0.996)LDS(0.003)S(0.001)LPQLPSPSSPGAPLLSNLPR	NA	NA	NA	NA	NA	0	642520	NA	NA	NA	1	1249600	NA	NA	2716700	NA	2	NA	1187000	NA	1851800	2	NA	NA	7417500	NA	1	2308700	NA	1603800	NA	2	1234300	NA	1554500	4335600	NA	3	NA	966490	NA	NA	4703600	2
6041	Q9QYR6	CLS(1)PDDSTVK	2006300	1742100	2824200	1985200	2746200	5	1892200	1320400	3700200	2991200	4	NA	4020200	3649800	1613600	3065500	4	NA	3691200	2348100	3503500	3	NA	NA	NA	1812800	1	6131800	2398100	NA	2600000	3	841480	NA	2643100	3633100	NA	3	1518700	2847700	2473500	1895900	NA	4
6050	Q9QYR6	ELS(0.057)S(0.057)AVS(0.879)PPNLHS(0.001)DT(0.002)PT(0.002)FS(0.001)Y(0.001)ASLAGPTIPPR	2439800	NA	4590100	NA	NA	2	2365000	3875100	NA	NA	2	NA	NA	897430	NA	NA	1	NA	NA	NA	1909900	1	NA	NA	NA	NA	0	10549000	NA	3015200	NA	2	3678200	532200	NA	5099000	NA	3	NA	3195300	NA	NA	NA	1
6063	Q9QYR6	KHS(0.997)PGEIT(0.003)GPGGHFMT(0.002)S(0.004)DS(0.703)S(0.26)LT(0.031)K	4535100	NA	4071600	10238000	4214000	4	NA	NA	3982700	3658500	2	NA	NA	NA	12312000	4824800	2	3583600	NA	NA	NA	1	NA	535350	NA	NA	1	6646900	4010700	NA	NA	2	NA	NA	3370400	NA	NA	1	7136500	NA	NA	NA	NA	1
6088	Q9QYR6	S(0.999)PQAQDTLGSLAGGQTGCTIQLLPEQDK	19623000	NA	38909000	499180	4640600	4	NA	NA	42042000	31272000	2	NA	36788000	27192000	NA	36901000	3	10125000	NA	32992000	62420000	3	NA	NA	55711000	NA	1	54224000	NA	39411000	35573000	3	24055000	5254000	58372000	54525000	11340000	5	3207400	NA	45242000	NA	20317000	3
6121	Q9QYX7	DS(0.021)FS(0.967)QES(0.008)S(0.001)PS(0.003)S(0.001)PSDLAK	1472700	749460	NA	NA	NA	2	NA	NA	NA	NA	0	NA	3084500	NA	1446800	713680	3	1022000	NA	NA	2972300	2	NA	NA	NA	693050	1	1548000	646530	NA	NA	2	NA	1093800	2551400	3053600	NA	3	NA	NA	984550	1400800	NA	2
6150	Q9QYX7	LDLNMLS(0.119)DS(0.881)ENPQHLELHEPPK	NA	NA	2740000	NA	NA	1	1185800	1602700	NA	NA	2	NA	NA	785230	NA	NA	1	NA	3938600	NA	3476800	2	NA	NA	4169300	NA	1	3995000	2692000	4489100	NA	3	NA	NA	NA	2820800	NA	1	NA	1709200	5109100	1172900	2533700	4
6157	Q9QYX7	PSLQQPS(1)PK	1163200	NA	1634900	1669900	1098800	4	1040600	NA	1659900	NA	2	NA	NA	NA	NA	1787200	1	NA	2547800	NA	3350800	2	NA	NA	5629300	NA	1	4422900	NA	1452400	2180900	3	1777600	2868400	1663000	2596700	NA	4	2605600	1899500	1037200	1172200	NA	4
6175	Q9QYX7	S(0.001)S(0.001)MAS(0.191)S(0.794)PIS(0.013)S(0.001)ISADSFYADIDHHTSR	NA	NA	1919500	NA	1039700	2	NA	1481300	NA	NA	1	1385400	NA	NA	NA	NA	1	NA	NA	942260	1910700	2	636320	NA	NA	NA	1	2130300	2557200	NA	NA	2	1703700	NA	NA	NA	NA	1	NA	925480	1999100	NA	1649600	3
6203	Q9R078	ILMDS(1)PEDADIFHSEEIK	NA	NA	NA	NA	NA	0	NA	NA	NA	NA	0	NA	NA	NA	616300	988820	2	NA	NA	NA	1056200	1	NA	NA	NA	NA	0	1456700	595650	NA	NA	2	752840	NA	1125800	1069500	NA	3	NA	NA	826790	NA	297970	2
6204	Q9R078	S(1)QNNFVAILDLPEGEHQYK	NA	NA	568840	NA	NA	1	NA	NA	NA	NA	0	NA	NA	NA	980560	1330400	2	NA	952380	NA	2182100	2	NA	NA	NA	NA	0	1034400	NA	1668500	388340	3	450700	NA	1114100	NA	NA	2	NA	NA	NA	NA	NA	0
6218	Q9R0P4	RS(0.97)AS(0.03)PDDDLGSSNWEAADLGNEERK	NA	NA	NA	1612500	6529400	2	4481000	NA	NA	NA	1	NA	NA	NA	3972600	NA	1	1848100	4576400	3178200	NA	3	NA	NA	NA	12644000	1	10298000	9833200	7589900	6146000	4	NA	1682100	NA	8747700	3136200	3	1472800	3615400	4623200	3893400	3597600	5
6219	Q9R0P4	RS(0.037)AS(0.961)PDDDLGS(0.002)SNWEAADLGNEERK	NA	NA	NA	NA	5977400	1	NA	1555800	NA	4777300	2	NA	NA	NA	NA	10885000	1	NA	NA	NA	5936700	1	NA	NA	NA	5904200	1	7823300	4934200	6192200	4130000	4	NA	NA	10140000	NA	NA	1	807160	2860400	3170000	1895900	NA	4
6239	Q9R1V6	S(1)PSSSTGSIASSR	4165800	NA	7302900	4129500	5051400	4	4301800	6280300	9412300	3636200	4	2222300	2524100	3106700	2286900	2741200	5	3235900	5975700	3791600	2185200	4	NA	NA	2816500	NA	1	821080	6067000	5382100	NA	3	NA	2026400	3257400	2933200	1528500	4	4521000	2121700	2996000	NA	2066000	4
6241	Q9R1V6	S(0.004)PS(0.023)S(0.979)S(0.992)T(0.97)GS(0.032)IASSRK	1158500	502150	NA	1105300	NA	3	NA	NA	1747700	NA	1	NA	1413200	NA	NA	NA	1	NA	NA	NA	NA	0	NA	4219800	NA	NA	1	821080	NA	NA	2733300	2	NA	NA	NA	NA	NA	0	1031400	NA	NA	NA	NA	1
6243	Q9R1Z7	LHS(1)PSLSDEENLR	1109800	NA	NA	NA	NA	1	1506200	1017700	1864600	1357000	4	NA	NA	NA	1440000	NA	1	1341600	NA	NA	1911400	2	NA	945620	NA	NA	1	NA	1752200	NA	872180	2	NA	848880	1288100	1056700	NA	3	NA	1098700	NA	NA	NA	1
6249	Q9WTQ5	EVCVSGGDHTQLTDLS(1)PEEK	834370	NA	NA	NA	NA	1	NA	NA	NA	NA	0	NA	NA	NA	NA	NA	0	974410	1414500	NA	NA	2	NA	NA	NA	1452300	1	NA	1406500	NA	924940	2	NA	NA	1091700	1974200	NA	2	975520	NA	NA	NA	446930	2
6253	Q9WTQ5	VELPLEDQVGDLEALS(1)EK	NA	NA	NA	NA	NA	0	NA	NA	NA	NA	0	NA	NA	NA	NA	NA	0	248250	585040	NA	853680	3	NA	NA	NA	1183800	1	1560000	NA	NA	386100	2	NA	NA	1987500	2359000	NA	2	NA	NA	1422100	NA	874800	2
6254	Q9WTR1	LET(0.013)S(0.987)DGDEEGSAEVNK	NA	NA	NA	1188600	NA	1	NA	NA	1357800	947540	2	NA	NA	NA	NA	NA	0	NA	NA	NA	NA	0	NA	822410	NA	NA	1	1408200	766910	NA	NA	2	746300	733180	NA	NA	516990	3	NA	905330	NA	NA	NA	1
6255	Q9WTS5	YTS(0.027)S(0.143)S(0.83)LDSEDCRVPTQK	868600	NA	NA	1046200	NA	2	1421600	NA	NA	NA	1	NA	NA	NA	NA	1867200	1	NA	3006700	NA	2788200	2	NA	NA	NA	NA	0	4358300	NA	1608200	1571000	3	1819100	1903500	1541100	2454600	NA	4	1402500	2717900	NA	NA	NA	2
6260	Q9WU42	TSVLGSSEDAIEPVS(0.862)PPEGMT(0.138)EPGHAR	NA	NA	NA	NA	NA	0	1836000	1228600	1363800	NA	3	NA	NA	NA	NA	NA	0	NA	NA	NA	NA	0	NA	NA	NA	NA	0	NA	1317000	NA	1405900	2	NA	969600	NA	NA	NA	1	1219200	NA	NA	2010500	NA	2
6265	Q9WUD1	S(0.997)PLT(0.003)QEQLIPNLAMK	NA	NA	NA	NA	NA	0	NA	NA	NA	NA	0	NA	NA	377760	NA	NA	1	194870	NA	NA	NA	1	NA	NA	NA	NA	0	NA	632810	NA	498060	2	NA	NA	558960	979530	456900	3	NA	362200	NA	NA	NA	1
6277	Q9WV69	DSSVPGS(0.114)PS(0.853)S(0.032)IVAK	NA	NA	3705300	6876100	4236900	3	7676400	NA	5665400	4128200	3	NA	NA	NA	7770500	NA	1	NA	8287800	NA	5593200	2	6093000	NA	NA	NA	1	9592000	5123400	NA	4807100	3	8163900	7000000	6244700	NA	6981500	4	7035300	6747000	NA	NA	5738300	3
6285	Q9WV69	S(0.236)T(0.322)S(0.442)PPPS(1)PEVWAESR	2757800	NA	NA	1943800	NA	2	2279100	1132500	1967100	1433000	4	4643100	1873200	3587400	3297900	2933300	5	1516500	1943600	1907600	3285900	4	NA	NA	5381100	NA	1	2904900	NA	NA	1724800	2	1137400	1823300	3435000	2410700	3420400	5	1274700	1905200	2875400	2661500	2291500	5
6286	Q9WV69	VFAMS(1)PEEFGK	581920	NA	NA	584690	954780	3	1124200	787110	1130000	739180	4	333730	NA	1119300	NA	1069100	3	NA	824360	1162100	NA	2	NA	NA	NA	703220	1	1708500	NA	NA	576050	2	NA	601320	NA	1451500	681960	3	NA	905870	819440	NA	NA	2
6289	Q9WV92	DS(0.992)VS(0.008)AAEVGTGQYATTK	3286200	NA	NA	2467900	NA	2	NA	NA	4607600	NA	1	NA	NA	4355500	NA	NA	1	NA	NA	NA	NA	0	NA	NA	NA	NA	0	NA	NA	2859100	2166900	2	2795800	NA	NA	NA	2548500	2	NA	NA	NA	NA	NA	0
6302	Q9WVF8	RGS(1)MFYDEDGDLAHEFYEETIVTK	NA	NA	1596700	NA	NA	1	NA	NA	1600100	NA	1	2855000	NA	NA	5860600	1919700	3	NA	NA	NA	1609000	1	NA	NA	5888600	NA	1	1709500	986110	2868600	NA	3	NA	NA	NA	2913700	NA	1	NA	NA	1935500	NA	1348000	2
6310	Q9Z0E0	LLS(0.003)T(0.028)S(0.97)PALQGTPASR	1146000	1373900	1694300	1407900	NA	4	1299800	1766900	1381300	1398600	4	NA	NA	1684300	1213500	1128600	3	NA	2080400	NA	NA	1	NA	1321500	NA	NA	1	2105900	NA	2739300	1207200	3	1344000	1197300	NA	NA	751950	3	1245800	956860	NA	960310	830640	4
6316	Q9Z0H8	HSSPVGRPSVGSASSSVVAS(0.004)T(0.113)S(0.69)GS(0.193)K	NA	NA	3889600	NA	NA	1	NA	NA	NA	NA	0	NA	NA	NA	NA	NA	0	NA	NA	NA	NA	0	NA	NA	NA	NA	0	7327700	2577800	NA	NA	2	NA	NA	NA	NA	NA	0	NA	4333300	NA	NA	NA	1
6321	Q9Z0H8	YSLIDPAS(1)PPELLK	238210	NA	NA	81642	293480	3	384740	470460	NA	474560	3	437680	NA	NA	NA	NA	1	170750	NA	476250	477560	3	296740	NA	NA	NA	1	546580	NA	NA	482560	2	NA	NA	NA	NA	NA	0	NA	321210	NA	NA	422070	2
6330	Q9Z0P4	ADEVT(0.004)LS(0.996)EAGSTAGPAEPR	1415600	1426400	1243500	1677100	NA	4	2094100	1708900	562410	1282000	4	NA	1579600	2779100	3140700	1989400	4	2307800	3057100	3336200	2723100	4	1719800	NA	NA	NA	1	3346700	1747800	1479000	2075000	4	1816700	2288600	2327100	1882900	2684500	5	NA	2290100	2929700	2793000	1895700	4
6331	Q9Z0P4	EENQTGPTTT(0.001)PS(0.968)DT(0.031)QDLDMK	NA	NA	1501000	NA	NA	1	NA	NA	3303700	869420	2	NA	3407400	1362900	NA	1140600	3	1897600	NA	2041000	1023100	3	739790	NA	NA	NA	1	2888900	1503000	1424800	NA	3	1015500	NA	1717500	1614700	NA	3	NA	1380400	1717200	NA	NA	2
6339	Q9Z0P4	TSTPVRS(0.002)PGGS(0.948)T(0.05)MMK	4702500	1790800	NA	9570700	10306000	4	1584100	7890500	11198000	1514000	4	NA	9070900	NA	NA	8611700	2	NA	853380	NA	13794000	2	NA	4904200	NA	NA	1	NA	NA	12571000	9819500	2	NA	NA	11732000	NA	8167600	2	6856600	NA	NA	NA	NA	1
6359	Q9Z0U1	SYHEAYEPDY(0.001)GGGY(0.036)S(0.937)PS(0.014)Y(0.012)DRR	NA	NA	NA	NA	NA	0	2197600	1416900	NA	NA	2	NA	NA	NA	NA	1370300	1	NA	2598200	NA	NA	1	NA	NA	1770000	NA	1	2448100	NA	2460500	2191600	3	1215100	NA	NA	NA	NA	1	1050200	856420	2638600	1736500	NA	4
6362	Q9Z0V2	IPNANVS(0.996)GS(0.004)HR	NA	NA	2886500	3080700	NA	2	2489600	734480	1196900	NA	3	NA	NA	4559200	493550	NA	2	3855500	4943200	5256800	NA	3	NA	356000	NA	NA	1	5099300	763880	2047100	NA	3	1710400	NA	4286900	NA	1251600	3	NA	5742700	1207600	NA	1571100	3
6368	Q9Z123	VGLDLGAPPS(0.01)GT(0.01)T(0.01)S(0.003)Y(0.003)S(0.003)QDPPS(0.902)PS(0.059)PEDERLPLALGK	NA	NA	1407400	NA	NA	1	NA	1069900	NA	NA	1	NA	NA	NA	NA	813410	1	NA	2004400	1279000	NA	2	NA	NA	NA	NA	0	NA	2078700	NA	595430	2	921900	NA	NA	NA	NA	1	NA	NA	NA	NA	NA	0
6370	Q9Z140	PS(0.998)T(0.001)PAMT(0.001)PSPSP	2054700	1821800	2499300	2699800	NA	4	3964700	1434800	NA	NA	2	NA	NA	3415900	NA	NA	1	NA	1845600	2617000	NA	2	NA	NA	NA	NA	0	4198300	1875500	4139300	1829600	4	2066800	NA	NA	2657100	1919600	3	2029200	NA	2381700	NA	NA	2
6380	Q9Z1B3	KS(0.001)EPS(0.048)S(0.944)PDHGS(0.007)S(0.001)AIEQDLAALDAEMTQK	NA	NA	13408000	NA	NA	1	NA	NA	NA	970520	1	NA	NA	NA	NA	NA	0	NA	NA	NA	NA	0	NA	NA	50273000	NA	1	17443000	NA	24891000	1284600	3	NA	NA	9090800	NA	NA	1	NA	2989400	7444600	NA	NA	2
6392	Q9Z1J2	RLMHGLS(1)EDELSSSTSSTDK	NA	NA	NA	NA	NA	0	1436300	1388200	NA	NA	2	NA	NA	1373700	NA	813810	2	869170	2108100	NA	1655600	3	NA	NA	NA	NA	0	NA	699230	1096900	1027800	3	1697200	NA	1436700	NA	1007400	3	799760	1094400	1700900	NA	NA	3
6398	Q9Z1R2	VGDPPQTLPEEPMEVQGAERT(0.5)S(0.5)PEPQR	NA	NA	NA	NA	NA	0	2454100	NA	2469200	1053800	3	1333600	NA	2620100	NA	1996200	3	1577200	NA	NA	NA	1	NA	NA	NA	1930400	1	3374200	2525700	NA	NA	2	NA	1467100	2515600	1999000	NA	3	1290200	1859300	2002300	NA	1098600	4
6434	Q9Z2H5	AQEETPQQPEAAAAVT(0.054)T(0.136)PVT(0.054)PAGHS(0.018)HPET(0.225)NS(0.514)NEK	NA	NA	NA	NA	NA	0	NA	NA	NA	NA	0	NA	NA	NA	NA	3799500	1	NA	NA	NA	NA	0	NA	NA	NA	NA	0	NA	2354600	NA	3116600	2	2235000	4907000	NA	4233000	NA	3	NA	NA	NA	NA	NA	0
6459	Q9Z2I9	INFDS(0.107)NS(0.893)AYR	2049200	1615200	1950000	NA	NA	3	NA	NA	NA	NA	0	NA	2733900	NA	NA	4070700	2	NA	NA	NA	2403700	1	NA	NA	NA	NA	0	NA	NA	2165000	2011100	2	NA	NA	NA	3062000	NA	1	2216100	NA	NA	NA	NA	1
6464	Q9Z2R6	SAEPTREPGAEAESGS(0.005)ES(0.995)EPEPGPGPR	2228000	NA	4877300	NA	NA	2	NA	NA	1425600	NA	1	NA	5578300	4488500	NA	3548800	3	NA	NA	NA	NA	0	1246000	NA	NA	NA	1	2858500	6064300	NA	NA	2	NA	NA	1385600	NA	NA	1	1554200	4240600	5859800	6993000	NA	4
6471	Q9Z351	RSPSADQSLDDS(0.089)PS(0.911)K	NA	NA	1938700	NA	NA	1	NA	NA	NA	NA	0	NA	NA	NA	NA	NA	0	NA	NA	NA	NA	0	NA	NA	NA	3210200	1	NA	1873700	1972300	2959500	3	NA	NA	2746000	NA	NA	1	NA	NA	NA	NA	NA	0
6492	A2AP18	KVAS(0.02)VEEGDET(0.98)LDSPGSQSR	5200200	NA	3874900	6569500	NA	3	NA	5987300	NA	NA	1	3549200	NA	14599000	7326900	10871000	4	NA	NA	NA	NA	0	NA	NA	NA	10771000	1	15556000	6756100	6269400	NA	3	9933300	NA	15021000	NA	NA	2	NA	9501100	10139000	7612100	3927200	4
6502	B1AY13	T(0.009)IS(0.048)AQDT(0.943)LAYATALLNEK	NA	NA	NA	NA	NA	0	NA	NA	NA	NA	0	NA	NA	NA	NA	401510	1	NA	NA	NA	311530	1	NA	NA	NA	NA	0	580110	NA	1070500	NA	2	NA	NA	438810	1183800	NA	2	NA	276770	NA	NA	452030	2
6507	B9EKR1	VIS(0.139)T(0.853)PPT(0.008)PIFPISDDIGAIPIK	511400	NA	NA	NA	NA	1	287830	771560	1204300	1127700	4	NA	NA	NA	1161800	242020	2	84014	671520	384720	675530	4	NA	NA	NA	902030	1	1716800	1374300	NA	311500	3	NA	NA	1926500	620380	360880	3	NA	NA	NA	NA	1990200	1
6519	E9Q401	RIS(0.245)QT(0.55)S(0.215)QVS(0.99)IDAAHGYSPR	1170500	NA	NA	NA	NA	1	1589800	NA	NA	NA	1	NA	NA	NA	3028500	1643400	2	NA	3728200	NA	3781900	2	NA	NA	5025600	NA	1	4121800	NA	NA	1187600	2	NA	1581600	NA	4114700	1954600	3	NA	2446600	NA	NA	1421900	2
6537	O08648	ELES(0.018)GT(0.918)EES(0.064)DEEPTPSPR	NA	1823500	3314200	3886700	NA	3	4773000	NA	NA	NA	1	NA	NA	NA	NA	NA	0	NA	NA	NA	NA	0	NA	NA	NA	4001700	1	NA	1899700	NA	1791700	2	NA	NA	NA	NA	NA	0	NA	NA	NA	NA	NA	0
6540	O08919	KAEAAAAPAVAPGPAQPGHVS(0.095)PT(0.584)PAT(0.135)T(0.135)S(0.052)PGEK	NA	NA	NA	NA	14052000	1	NA	25465000	1958400	NA	2	NA	NA	2199200	2024200	NA	2	1563600	NA	2940100	2109000	3	2047300	NA	NA	NA	1	NA	1641800	NA	15779000	2	NA	NA	1832500	NA	NA	1	NA	NA	2105500	NA	NA	1
6555	O35927	GGS(0.999)PLT(0.003)T(0.138)T(0.848)QGGS(0.012)PTK	NA	NA	NA	NA	NA	0	NA	4795600	NA	NA	1	NA	NA	NA	NA	NA	0	NA	9545500	NA	NA	1	NA	NA	NA	NA	0	12733000	4957500	NA	NA	2	NA	NA	NA	NA	4576700	1	6357800	7077500	NA	5903400	NA	3
6563	O54724	ATEEPS(0.071)GT(0.784)GS(0.145)DELIK	NA	NA	NA	NA	NA	0	2656700	NA	NA	NA	1	NA	NA	2576800	NA	NA	1	NA	3126600	NA	NA	1	NA	NA	NA	NA	0	3790400	NA	NA	2274600	2	NA	NA	NA	NA	NA	0	NA	NA	NA	NA	NA	0
6564	O54774	HS(0.086)S(0.914)LPT(0.92)ES(0.08)DEDIAPAQR	NA	NA	1509400	NA	NA	1	NA	2633300	NA	1319400	2	24492000	NA	3238500	3873000	5571200	4	3523700	764200	2778700	5796600	4	4619800	NA	NA	NA	1	NA	1188600	NA	635150	2	7751900	NA	4750400	NA	NA	2	NA	3157000	NA	NA	3674700	2
6571	O54829	S(0.054)HS(0.054)PT(0.884)HT(0.004)PT(0.004)PETKPPTEDELHQQIK	NA	NA	8382300	NA	NA	1	NA	6765800	NA	6195200	2	NA	NA	6801600	NA	NA	1	NA	10273000	NA	NA	1	NA	NA	NA	6673200	1	17645000	7316600	6083000	1664700	4	NA	5544500	NA	6089800	NA	2	4532300	NA	NA	4997100	NA	2
6587	O70161	T(0.901)QS(0.277)S(0.821)GQDGRPQEEPHAEDLQK	1008300	NA	NA	894880	NA	2	NA	NA	NA	17651000	1	6770100	40011000	NA	60990000	93939000	4	16316000	NA	37040000	NA	2	NA	NA	175650000	NA	1	1645300	NA	NA	70684000	2	69412000	145210000	80823000	115170000	NA	4	970600	NA	NA	NA	NA	1
6594	O88485	ET(0.003)QT(0.012)PLAT(0.92)HQS(0.065)EEDEEDEEMVEPK	NA	2333100	NA	NA	NA	1	NA	64870000	100780000	NA	2	NA	NA	107560000	NA	NA	1	NA	NA	NA	NA	0	NA	NA	NA	NA	0	NA	102180000	NA	54889000	2	NA	NA	91908000	NA	NA	1	NA	NA	NA	NA	27012000	1
6657	P11798	S(0.003)T(0.997)VASCMHR	1520800	3048200	3455000	5090100	1016800	5	35642000	614380	2442200	563600	4	NA	NA	NA	NA	NA	0	428560	1362200	NA	NA	2	NA	17725000	NA	NA	1	1048100	883150	217480	NA	3	722800	20243000	9775500	NA	NA	3	719030	26819000	77321	NA	NA	3
6659	P12367	RVS(0.053)VCAET(0.947)FNPDEEEEDNDPR	NA	NA	24081000	1164500	NA	2	NA	21762000	NA	NA	1	NA	NA	NA	NA	NA	0	5427100	NA	NA	NA	1	NA	NA	NA	5015300	1	NA	NA	20343000	13751000	2	2920600	2999300	NA	NA	NA	2	NA	NA	NA	NA	NA	0
6660	P12657	ELAALQGS(0.095)ET(0.905)PGK	2005100	NA	NA	NA	NA	1	NA	3409700	2519600	NA	2	NA	NA	NA	NA	NA	0	2522900	2399300	2780300	2064700	4	NA	NA	NA	NA	0	NA	NA	3886700	1474200	2	NA	NA	NA	NA	NA	0	NA	NA	NA	NA	NA	0
6674	P14873	GSAESPDEGITTTEGEGECEQT(1)PEELEPVEK	NA	NA	4252200	1262900	4522700	3	NA	3694100	NA	5177000	2	1449200	7327600	8181300	NA	4960300	4	6748900	1654000	NA	4626800	3	NA	NA	NA	4811800	1	10539000	6291000	NA	1022000	3	5271700	NA	8313000	4286300	NA	3	NA	5600500	NA	NA	NA	1
6700	P16858	IVSNAS(0.005)CT(0.893)T(0.101)NCLAPLAK	NA	NA	978820	NA	NA	1	NA	710300	1701000	NA	2	NA	NA	1404100	NA	1360000	2	NA	2294100	1686300	NA	2	NA	NA	NA	NA	0	1566800	1282900	NA	NA	2	NA	NA	1201300	NA	NA	1	NA	NA	NA	NA	NA	0
6703	P17182	FT(0.882)AS(0.118)AGIQVVGDDLTVTNPK	560220	NA	971400	NA	NA	2	NA	NA	1679100	1456600	2	NA	NA	603810	NA	NA	1	NA	NA	1022400	NA	1	NA	NA	NA	688440	1	1166600	1412100	NA	753860	3	NA	NA	1017600	NA	575100	2	NA	869220	NA	NA	809210	2
6709	P18572	RKPDQTLDEDDPGAAPLKGS(0.5)GT(0.5)HMNDK	NA	NA	NA	NA	NA	0	NA	NA	2420100	NA	1	NA	NA	NA	NA	NA	0	NA	NA	2416300	NA	1	NA	NA	NA	NA	0	NA	NA	2931200	1794700	2	NA	NA	3157700	NA	NA	1	NA	NA	NA	NA	NA	0
6719	P20357	KET(0.884)S(0.116)PETSLIQDEVALK	NA	NA	74454000	29880000	48881000	3	89447000	NA	NA	NA	1	NA	NA	130820000	NA	NA	1	NA	119130000	132210000	NA	2	NA	17051000	NA	NA	1	NA	137560000	980890	NA	2	NA	NA	NA	NA	NA	0	NA	NA	NA	119210000	116180000	2
6753	P27546	AAVGVT(0.001)GNDIT(0.842)T(0.157)PPNKEPPPS(0.999)PEK	NA	NA	NA	NA	NA	0	NA	3684500	NA	2801400	2	3123700	NA	6041400	NA	NA	2	NA	NA	5057700	NA	1	NA	NA	NA	4783000	1	5441300	25654000	4713500	3573000	4	NA	NA	4871300	NA	3878800	2	5125600	5998200	5043200	3833400	NA	4
6781	P35564	QKS(1)DAEEDGVT(0.978)GS(0.022)QDEEDSKPK	NA	NA	NA	NA	NA	0	NA	NA	NA	NA	0	NA	NA	NA	NA	8378500	1	NA	909240	NA	NA	1	NA	NA	NA	2909400	1	NA	40460000	85458000	NA	2	2694100	7523100	8571200	74899000	NA	4	NA	10628000	59047000	NA	NA	2
6784	P36916	EEQT(0.003)DT(0.985)S(0.012)DGESVTHHIR	798960	NA	NA	NA	1132300	2	NA	1234000	NA	NA	1	NA	NA	NA	2012100	1123600	2	1839200	NA	2120500	NA	2	NA	NA	2992700	NA	1	NA	1564800	1310300	NA	2	1747500	NA	NA	NA	NA	1	NA	NA	NA	NA	NA	0
6785	P39053	KKT(0.82)S(0.18)GNQDEILVIR	1316200	NA	3425500	NA	NA	2	1866000	2168700	NA	1989200	3	NA	NA	NA	NA	NA	0	NA	2515100	2156700	3263100	3	NA	NA	NA	1704900	1	3528800	2158900	1802800	1919300	4	NA	2001300	2627800	2621900	NA	3	1614600	NA	2329500	NA	NA	2
6806	P47708	TKPQQPAGEPATQEQPT(0.997)PES(0.003)R	NA	NA	NA	1037800	NA	1	NA	NA	NA	NA	0	NA	NA	NA	NA	NA	0	NA	NA	NA	NA	0	NA	NA	NA	NA	0	3582600	NA	NA	654650	2	NA	1740600	NA	NA	NA	1	842630	1961800	NA	NA	NA	2
6810	P50136	IGHHS(0.252)T(0.744)S(0.004)DDSSAYR	NA	NA	189930	NA	179850	2	NA	150410	292270	NA	2	NA	NA	263070	NA	NA	1	NA	NA	NA	NA	0	NA	NA	NA	NA	0	246090	244230	NA	NA	2	NA	9418800	127380	NA	NA	2	NA	167840	NA	NA	NA	1
6812	P51830	AS(0.011)S(0.011)PHQQLLHHHS(0.273)T(0.632)EVS(0.072)CDSSGDSNSVR	NA	NA	6805800	2857400	5728400	3	NA	NA	NA	NA	0	NA	NA	NA	NA	6479300	1	NA	NA	10116000	NA	1	NA	NA	NA	NA	0	8632400	NA	NA	1267000	2	NA	NA	NA	NA	NA	0	NA	NA	NA	NA	NA	0
6835	P58871	SQEGTAEIPAECQEEHS(0.5)KT(0.5)PEER	1143100	NA	NA	NA	NA	1	NA	NA	1485500	NA	1	NA	NA	NA	NA	1207700	1	NA	2197800	NA	1932100	2	NA	NA	NA	NA	0	3561800	NA	NA	1123500	2	NA	1974900	1712200	1749400	NA	3	NA	NA	NA	NA	NA	0
6852	P62482	MYPES(0.2)T(0.65)T(0.093)GS(0.057)PAR	NA	NA	3456100	NA	NA	1	9763800	5490100	7015600	4921200	4	NA	NA	10210000	3126600	NA	2	NA	5870700	6610600	NA	2	NA	NA	NA	NA	0	NA	6131300	6417300	NA	2	NA	NA	NA	NA	NA	0	NA	NA	6636700	NA	NA	1
6900	P97445	S(0.198)KT(0.77)DLLNPEEAEDQLADIAS(0.032)VGSPFAR	NA	NA	NA	NA	NA	0	NA	NA	NA	NA	0	NA	NA	NA	NA	NA	0	NA	NA	NA	674240	1	NA	NA	NA	NA	0	1257600	NA	1928800	NA	2	NA	NA	NA	NA	NA	0	NA	NA	NA	NA	NA	0
6919	Q02111	T(0.879)NT(0.121)FCGTPDYIAPEILLGQK	315810	NA	101440	NA	NA	2	NA	NA	NA	NA	0	NA	NA	NA	NA	704050	1	NA	583600	NA	NA	1	NA	NA	NA	NA	0	962990	NA	NA	490730	2	452780	NA	726660	NA	NA	2	NA	547980	757040	NA	NA	2
6920	Q02111	T(0.144)NT(0.803)FCGT(0.051)PDY(0.002)IAPEILLGQK	315810	NA	101440	NA	NA	2	NA	NA	NA	NA	0	NA	NA	NA	NA	NA	0	NA	583600	NA	NA	1	NA	NA	NA	NA	0	962990	NA	NA	490730	2	452780	NA	726660	NA	NA	2	NA	NA	757040	NA	NA	1
6924	Q02357	IPCVT(1)PETVVIR	NA	NA	NA	NA	NA	0	1300900	NA	1209300	NA	2	NA	NA	NA	NA	NA	0	NA	NA	NA	NA	0	NA	NA	NA	NA	0	2112700	NA	NA	859210	2	NA	708800	980680	280920	NA	3	633590	NA	NA	NA	NA	1
6930	Q03173	VISAPVSDATPDYAVVTALPPT(0.001)S(0.002)T(0.018)PPT(0.98)PPLR	2220600	NA	NA	NA	1258600	2	3590300	NA	4543700	2836400	3	NA	NA	1853600	NA	NA	1	1212500	3011500	2393200	2859100	4	3342500	NA	NA	NA	1	4242000	3773600	NA	2098300	3	2445500	732150	3080500	2543100	1774700	5	572640	3278700	NA	1681100	NA	3
6941	Q08274	LGDPDGAGEPPS(0.227)T(0.764)PS(0.009)GLGAGGDR	NA	NA	NA	NA	NA	0	1713700	NA	NA	NA	1	NA	NA	NA	2364300	NA	1	890360	NA	1341000	1190400	3	NA	1362000	NA	NA	1	1975400	722610	NA	NA	2	NA	NA	NA	NA	NA	0	NA	NA	1532700	NA	1107300	2
6960	Q2PFD7	S(0.669)HS(0.588)S(0.588)PS(0.155)LNPDAS(0.27)PVT(0.73)AK	10258000	NA	1962700	776410	1118100	4	1303700	NA	1498900	819590	3	NA	NA	NA	NA	854650	1	NA	NA	NA	1298300	1	NA	1019200	NA	NA	1	3895700	928150	NA	NA	2	1103900	1150200	770480	2558900	1776200	5	NA	978920	1921600	NA	NA	2
7000	Q3UI43	MEVAEANS(0.03)PT(0.97)EEEEEEEEEGEETISEPRPHTR	NA	NA	1636700	NA	NA	1	NA	NA	NA	NA	0	NA	NA	2748500	NA	NA	1	NA	NA	2810700	NA	1	NA	NA	NA	NA	0	2327800	3154500	NA	1504500	3	NA	1386100	NA	NA	NA	1	NA	NA	NA	NA	NA	0
7006	Q3UNH4	S(0.071)VAT(0.87)GPMT(0.059)PQAAAPPAVPPVFPEVR	NA	NA	NA	NA	NA	0	NA	NA	NA	NA	0	6236600	NA	NA	NA	NA	1	NA	NA	NA	NA	0	NA	NA	NA	NA	0	NA	8767400	NA	3647000	2	NA	NA	NA	NA	NA	0	5305900	9145700	9844900	NA	NA	3
7022	Q4KMM3	FDT(0.018)T(0.982)PNELVQLNK	NA	NA	1116800	485950	NA	2	NA	1143400	827490	1173900	3	NA	NA	1181000	NA	1437200	2	731390	NA	1588900	NA	2	660780	NA	NA	NA	1	1331700	880310	NA	NA	2	718280	456830	887440	1989300	412760	5	753500	853190	NA	NA	NA	2
7025	Q4KMM3	VVS(0.002)S(0.031)T(0.75)S(0.217)EEEEAFTEK	2616400	48227000	NA	103040000	NA	3	NA	NA	NA	NA	0	NA	NA	NA	NA	NA	0	NA	NA	NA	NA	0	NA	NA	NA	NA	0	NA	100960000	94889000	NA	2	NA	NA	NA	NA	NA	0	NA	112190000	NA	NA	NA	1
7033	Q569Z6	KS(1)PVGKSPPAT(0.618)GS(0.041)AYGS(0.146)S(0.195)QK	703470	NA	NA	NA	NA	1	665740	NA	NA	NA	1	NA	NA	NA	NA	601310	1	NA	1303900	NA	430350	2	NA	NA	NA	NA	0	NA	NA	733190	698310	2	874960	NA	1178500	943480	NA	3	807720	NA	NA	NA	NA	1
7036	Q5DQR4	GLFGGS(0.001)GQT(0.999)FDREELFGEASAGK	NA	NA	582270	NA	NA	1	NA	399560	NA	NA	1	731090	NA	NA	NA	1067100	2	NA	802770	NA	2893700	2	NA	NA	2728000	NA	1	1840500	801850	1077100	NA	3	NA	NA	NA	2746400	NA	1	NA	988030	1513000	NA	958780	3
7042	Q5DTY9	T(0.141)LT(0.857)S(0.285)GS(0.713)RES(0.003)NISSK	NA	NA	NA	3224900	NA	1	897230	NA	NA	NA	1	NA	NA	NA	NA	NA	0	NA	4849400	NA	2553700	2	NA	1363200	NA	NA	1	NA	NA	1713800	1131600	2	NA	NA	1843600	2636800	619200	3	NA	2312900	3000200	NA	NA	2
7066	Q5SSL4	GPPEGSETMPYIDES(0.003)PT(0.985)MS(0.01)PQLS(0.001)AR	3259100	NA	3360900	2223300	NA	3	3583200	2760300	NA	NA	2	NA	3781800	NA	NA	2445700	2	NA	2758000	3545500	NA	2	NA	NA	NA	NA	0	NA	NA	1938900	1798100	2	NA	3009200	NA	NA	NA	1	3292300	NA	NA	NA	NA	1
7071	Q5SW75	EMT(0.012)T(0.793)S(0.195)ADQIAEVK	1034100	NA	NA	NA	NA	1	2225000	NA	2293700	NA	2	NA	NA	2557100	NA	NA	1	NA	NA	NA	NA	0	NA	NA	NA	NA	0	NA	NA	1861300	1203100	2	NA	NA	NA	NA	NA	0	NA	1432700	NA	NA	NA	1
7092	Q61074	LEEALS(0.333)T(0.667)EGAEDTGNSDK	NA	NA	NA	NA	NA	0	NA	NA	NA	NA	0	NA	NA	NA	NA	NA	0	NA	NA	NA	NA	0	NA	NA	NA	NA	0	NA	NA	2814900	2435300	2	NA	NA	NA	NA	NA	0	1972600	NA	NA	2079800	NA	2
7102	Q61315	S(0.068)KT(0.932)PPPPPQTVQAK	NA	NA	NA	NA	NA	0	5766600	NA	NA	NA	1	NA	5508800	NA	NA	5033400	2	NA	6688200	NA	5411100	2	NA	NA	NA	NA	0	9569800	NA	NA	4479500	2	NA	NA	NA	NA	NA	0	NA	NA	NA	4792800	NA	1
7118	Q61553	VT(0.001)GT(0.999)LDANR	NA	NA	NA	NA	NA	0	NA	NA	NA	566430	1	NA	NA	NA	NA	NA	0	NA	NA	NA	NA	0	NA	626430	NA	NA	1	NA	NA	935010	627780	2	NA	NA	NA	NA	NA	0	NA	NA	NA	574140	NA	1
7121	Q61644	TEQSVT(1)PEQQK	NA	6796900	NA	NA	95372	2	109620	NA	99966	NA	2	NA	13213000	NA	NA	420870	2	NA	NA	NA	219170	1	NA	178810	NA	NA	1	NA	NA	302810	101150	2	600430	147620	82769	NA	48939	4	NA	59197	NA	117670	NA	2
7154	Q62433	T(0.022)AS(0.978)GSS(0.015)VT(0.575)S(0.41)LEGTR	1262900	NA	NA	2498100	NA	2	1191800	NA	NA	NA	1	NA	NA	NA	NA	NA	0	NA	NA	NA	NA	0	NA	690810	NA	NA	1	1617500	NA	655420	NA	2	NA	NA	NA	573400	NA	1	NA	NA	NA	NA	NA	0
7155	Q62448	T(0.001)QT(0.999)PPLGQTPQLGLK	1995100	NA	2315100	3281000	NA	3	2661500	3870500	3025300	NA	3	NA	5123800	NA	NA	4418600	2	NA	3652400	NA	4667100	2	NA	1586000	NA	NA	1	7575700	NA	4039400	3597000	3	4391900	3632100	3816300	6035900	NA	4	3524800	4872500	NA	3883900	NA	3
7170	Q68FD5	IS(0.016)GET(0.97)IFVT(0.014)APHEATAGIIGVNR	NA	NA	952150	NA	NA	1	NA	621250	NA	505040	2	NA	NA	NA	NA	NA	0	NA	NA	494110	NA	1	NA	NA	NA	NA	0	953680	963380	NA	NA	2	NA	NA	822430	NA	NA	1	NA	414330	NA	NA	NA	1
7187	Q69ZF3	RPS(0.199)VT(0.199)QGT(0.601)GLSTQPECGPK	NA	NA	NA	707640	NA	1	604600	NA	1181900	1543400	3	NA	NA	NA	NA	NA	0	NA	NA	NA	1431600	1	NA	NA	NA	NA	0	NA	NA	891320	1283000	2	2445700	1357000	1596900	NA	NA	3	1149200	1323900	NA	NA	NA	2
7207	Q6NVE8	S(0.001)NS(0.001)GRELT(0.998)DEEILASVMIK	NA	NA	NA	NA	NA	0	NA	NA	NA	NA	0	NA	NA	NA	1299000	399520	2	NA	NA	NA	720470	1	NA	NA	NA	NA	0	879440	398500	1193900	NA	3	NA	NA	618130	728660	NA	2	NA	NA	NA	NA	NA	0
7218	Q6PCP5	NDSIVT(1)PS(1)PPQAR	4557400	2917600	3940000	2048700	3359800	5	3287200	NA	7523600	NA	2	1413200	2967400	3041600	3894400	3491400	5	4651700	8259100	6081500	2347600	4	NA	3717800	NA	NA	1	2496700	5005900	3585100	3052900	4	1758800	1386700	NA	5093600	1023300	4	5153100	1474100	2355900	2134900	1336200	5
7231	Q6PIC6	IAT(0.994)LAS(0.006)GLEVGK	NA	NA	NA	NA	NA	0	NA	NA	733280	NA	1	NA	NA	NA	NA	NA	0	NA	709670	NA	NA	1	NA	NA	NA	NA	0	NA	789880	NA	634140	2	NA	NA	NA	NA	NA	0	NA	NA	NA	NA	NA	0
7239	Q6Y7W8	AGAEAS(0.004)EEVPQT(0.665)S(0.116)LS(0.116)S(0.047)ARPGT(0.04)PS(0.009)DHQPQEAT(0.004)QFER	4654300	NA	NA	NA	NA	1	NA	NA	NA	NA	0	NA	NA	7336900	NA	NA	1	NA	NA	NA	6224100	1	NA	1985600	NA	NA	1	NA	8951000	NA	5518300	2	NA	NA	6613900	NA	NA	1	NA	NA	NA	NA	NA	0
7244	Q6ZPE2	GVIDLAEVEAVAPGT(0.127)PT(0.873)IGAPK	NA	NA	NA	NA	NA	0	440190	NA	NA	1454100	2	NA	NA	NA	NA	NA	0	NA	NA	526420	NA	1	NA	NA	NA	767450	1	NA	1220300	NA	609570	2	1089600	NA	1475200	1360100	662880	4	NA	999280	NA	NA	1045800	2
7246	Q6ZPJ0	TAPSSPLT(0.965)S(0.029)PS(0.006)DTR	NA	NA	NA	NA	NA	0	NA	851790	NA	NA	1	1174300	NA	1156500	NA	1856200	3	NA	NA	1663200	NA	1	NA	NA	NA	NA	0	2777500	686650	NA	NA	2	1529800	NA	1314600	1506200	NA	3	1325200	1568500	NA	2212200	1390300	4
7256	Q6ZWR6	NPET(0.386)PT(0.614)ELQFIEADLR	NA	NA	297190	NA	NA	1	NA	243430	745690	NA	2	NA	NA	NA	NA	NA	0	NA	NA	NA	517640	1	NA	NA	NA	NA	0	581860	401350	NA	NA	2	281630	NA	NA	433300	NA	2	NA	NA	434970	NA	393940	2
7260	Q7M750	S(0.002)PT(0.998)HEMNPR	4252700	NA	NA	NA	NA	1	NA	NA	NA	NA	0	NA	NA	NA	NA	NA	0	NA	219810	NA	NA	1	NA	NA	NA	NA	0	586760	NA	NA	264800	2	1261300	NA	44024	191580	NA	3	852120	176950	NA	NA	NA	2
7282	Q7TQH0	VPMAGVGGTEGPEQLPAPCPS(0.056)QT(0.779)GS(0.165)PPVGLIK	NA	NA	NA	NA	NA	0	2701800	NA	NA	NA	1	NA	NA	NA	NA	NA	0	1979500	NA	NA	3040700	2	NA	NA	NA	NA	0	NA	NA	2730600	1874600	2	NA	NA	NA	NA	NA	0	NA	NA	NA	NA	NA	0
7285	Q7TSC1	GS(0.026)ET(0.69)GS(0.204)ET(0.079)HES(0.002)DLAPSDK	NA	NA	NA	NA	NA	0	NA	1315000	NA	NA	1	NA	NA	NA	NA	NA	0	NA	NA	NA	NA	0	NA	NA	NA	NA	0	1929400	2963600	1308900	972730	4	NA	NA	NA	NA	NA	0	NA	NA	NA	NA	NA	0
7298	Q80TE7	LETTPT(0.198)T(0.75)S(0.051)PLPER	3689600	NA	NA	NA	2478200	2	NA	NA	NA	1382100	1	NA	NA	NA	NA	NA	0	NA	2873800	2249500	NA	2	NA	NA	NA	NA	0	10166000	NA	NA	4769800	2	NA	NA	NA	NA	NA	0	NA	NA	NA	NA	NA	0
7305	Q80U23	EEGT(0.985)GES(0.004)AGGS(0.011)PARS(1)LTR	NA	NA	NA	NA	NA	0	NA	NA	NA	NA	0	1347200	NA	NA	2388500	1848700	3	NA	NA	NA	NA	0	NA	NA	NA	NA	0	7791400	3048100	3019600	NA	3	NA	3943000	NA	4179600	NA	2	NA	3563100	NA	NA	2503000	2
7313	Q80U40	DHLSPDFYDES(0.013)ET(0.987)DPGAEELPAR	1567600	NA	1223600	NA	NA	2	NA	1563100	NA	1534500	2	2259900	NA	2193300	2930000	NA	3	2441100	NA	2338100	3913600	3	NA	NA	NA	1372600	1	3975200	2033600	NA	NA	2	1543100	1104700	NA	NA	2437100	3	1220600	1724600	3340400	1899700	1768000	5
7323	Q80VP1	TPESFLGPNAALVDLDS(0.002)LVS(0.005)RPGPT(0.977)PPGS(0.016)K	NA	NA	NA	NA	NA	0	NA	NA	NA	NA	0	NA	NA	NA	NA	NA	0	NA	226540	NA	NA	1	NA	NA	4315400	NA	1	3078400	NA	2637200	NA	2	667330	NA	NA	1599600	NA	2	NA	NA	NA	NA	NA	0
7325	Q80VP1	SPGAFDMSGVGGSLAESVGS(0.001)PPPAAT(0.055)PT(0.729)PT(0.195)PPT(0.021)RK	NA	NA	1963900	NA	NA	1	NA	2628700	1645900	1448100	3	3868200	NA	NA	NA	2090300	2	NA	NA	NA	1628600	1	NA	NA	NA	NA	0	2140300	NA	2546400	NA	2	1538700	NA	2610400	NA	NA	2	NA	NA	NA	NA	NA	0
7333	Q80X80	SDISERPSVDDVES(0.028)ET(0.864)GS(0.083)T(0.025)GALETR	5384900	NA	NA	NA	NA	1	NA	NA	NA	5570300	1	6074600	NA	NA	NA	NA	1	NA	NA	8929600	NA	1	NA	NA	NA	NA	0	10453000	NA	6552100	NA	2	NA	NA	NA	8217900	8706800	2	NA	NA	NA	NA	6069100	1
7336	Q80XI3	EQT(0.003)RT(0.997)PDEVLEAEAEPK	877780	NA	1549500	NA	NA	2	1636400	NA	NA	NA	1	NA	1394900	1596400	NA	NA	2	NA	NA	NA	NA	0	NA	898030	NA	NA	1	1804700	1739400	NA	NA	2	NA	1449700	NA	NA	NA	1	NA	NA	NA	NA	NA	0
7349	Q80YA9	S(0.046)PT(0.92)S(0.034)SVATPSSTISTPTK	NA	NA	NA	2465900	NA	1	1270700	1683000	NA	NA	2	NA	NA	NA	NA	NA	0	2163500	NA	NA	NA	1	NA	NA	1442600	NA	1	2493800	NA	1211300	924470	3	NA	8117600	NA	NA	NA	1	NA	NA	NA	NA	NA	0
7353	Q80Z38	RAPSPVVS(0.061)PT(0.939)ELSK	NA	NA	NA	NA	NA	0	NA	NA	NA	NA	0	8036100	NA	NA	NA	NA	1	NA	NA	NA	NA	0	NA	NA	NA	NA	0	NA	NA	7290800	9164600	2	8272500	NA	NA	NA	7177200	2	NA	NA	NA	NA	NA	0
7358	Q810U4	EDDGT(0.982)FGEY(0.014)S(0.004)DAEDHK	NA	NA	NA	NA	1592600	1	NA	NA	NA	NA	0	NA	NA	NA	NA	NA	0	NA	2409000	NA	NA	1	NA	NA	2573600	NA	1	2091100	NA	NA	715020	2	NA	1210100	NA	1579400	589670	3	NA	NA	NA	NA	1504900	1
7363	Q8BGD9	LPKS(0.054)PPY(0.042)T(0.904)AFLGNLPYDVTEDSIK	NA	NA	NA	NA	NA	0	NA	NA	NA	NA	0	NA	NA	NA	NA	NA	0	NA	NA	NA	NA	0	NA	NA	NA	NA	0	1209200	NA	2115200	NA	2	NA	NA	NA	NA	NA	0	NA	NA	NA	NA	NA	0
7376	Q8BHL3	ASPVPGPGT(0.849)PT(0.151)R	4330000	NA	NA	8368300	1742300	3	6034900	NA	NA	NA	1	NA	NA	NA	8507100	NA	1	NA	4479100	NA	6847400	2	NA	2465300	NA	NA	1	NA	NA	1579000	4698400	2	NA	NA	NA	NA	4549600	1	NA	NA	6684700	8871500	6053700	3
7379	Q8BIZ1	EPS(0.06)GNHT(0.858)PPQLS(0.076)PS(0.006)LSQSTYTTGGSLDVPHIIMQGDAR	NA	NA	2586900	NA	NA	1	NA	1863100	NA	NA	1	NA	NA	NA	NA	2113900	1	NA	4937400	1732300	NA	2	NA	NA	NA	1280200	1	NA	3754000	NA	1045200	2	NA	NA	6120200	NA	NA	1	NA	NA	4484700	NA	NA	1
7390	Q8BL65	T(0.831)NS(0.169)PDLDSQSLSLSSGTDQEPLQR	NA	NA	NA	NA	1438500	1	2265600	NA	NA	NA	1	NA	3746400	NA	2191800	1251800	3	NA	4181300	NA	2918100	2	NA	390580	NA	NA	1	3795100	NA	1486100	1854600	3	2180800	1762100	1970900	NA	1202700	4	1412600	1451200	NA	2551000	NA	3
7398	Q8BM65	T(0.232)PT(0.655)S(0.113)PLEELTSLFTSGR	NA	NA	NA	NA	NA	0	NA	91644	NA	NA	1	NA	NA	NA	494060	NA	1	NA	NA	NA	NA	0	NA	NA	NA	NA	0	NA	107960	571000	NA	2	186280	NA	NA	NA	NA	1	NA	NA	250150	NA	NA	1
7415	Q8BTI8	S(0.473)GT(0.474)PPRPGS(0.011)VT(0.042)NMQADECT(0.007)AT(0.993)PQR	1610600	NA	2232400	NA	NA	2	1659700	1975100	3520600	NA	3	NA	3123400	NA	NA	2077500	2	NA	3314900	NA	1984200	2	NA	1098900	NA	NA	1	4393500	NA	2590100	1518600	3	1281500	2281500	3499900	2124600	NA	4	1955600	2887000	NA	1772500	NA	3
7416	Q8BTI8	SMLQT(1)PPDQNLSGSK	1038000	NA	1911400	787950	NA	3	NA	991900	2468000	1175300	3	NA	1827600	NA	NA	1290500	2	NA	NA	NA	1417800	1	NA	NA	NA	NA	0	2444500	NA	2355500	1985700	3	1579400	1101600	NA	1743400	NA	3	1363200	NA	NA	1843100	NA	2
7421	Q8BUV3	DTAS(0.002)LS(0.002)T(0.021)T(0.972)PS(0.006)ES(0.996)PR	556380	7991200	NA	2584200	NA	3	NA	1039000	1912100	744700	3	1168900	1347500	1752100	1557800	1050700	5	1837500	NA	19599000	14218000	3	1647700	NA	NA	NA	1	3232600	1130800	1784300	1152800	4	2389400	NA	NA	NA	NA	1	1942900	NA	1746600	NA	474580	3
7425	Q8BVL9	RHT(0.868)S(0.132)LNDLSLTR	NA	NA	NA	1264700	NA	1	1863200	NA	843430	NA	2	NA	NA	NA	786530	2013600	2	NA	1713700	NA	NA	1	NA	NA	NA	1512300	1	2943900	NA	1989700	1337100	3	859800	1170700	NA	1927500	NA	3	810990	1755500	NA	NA	845780	3
7441	Q8C015	KES(1)PPT(1)PDQGAASR	471180	1035700	800710	NA	352370	4	860480	469330	645100	226670	4	NA	1150500	337160	NA	419710	3	589520	932060	693520	583690	4	NA	NA	NA	716030	1	1147900	641090	511780	257080	4	NA	325200	627100	496240	331550	4	NA	674460	592030	328410	NA	3
7461	Q8C8R3	PCLQT(0.992)PVT(0.713)S(0.108)ERGS(0.186)PIVQEPEEASEPK	1181300	NA	NA	1248900	NA	2	NA	NA	2286900	NA	1	NA	4007700	NA	NA	NA	1	NA	2390000	NA	3402400	2	NA	NA	NA	NA	0	4942800	NA	3775600	1601100	3	1401900	2208800	2594900	2093300	NA	4	1550400	1540500	NA	NA	NA	2
7462	Q8C8R3	PCLQT(0.006)PVT(0.73)S(0.728)ERGS(0.536)PIVQEPEEAS(0.001)EPK	2476200	NA	1823900	1412000	NA	3	2612700	NA	3446900	2276000	3	NA	NA	2357100	NA	1969500	2	2338800	3273100	2699100	NA	3	NA	NA	NA	1620000	1	3382900	2609300	NA	NA	2	1646900	NA	2949700	2877300	NA	3	2388400	NA	NA	NA	NA	1
7477	Q8C8R3	TQDQQEYYVT(0.959)T(0.041)PGAEVEDPQK	NA	4082200	3992100	5468600	NA	3	4480500	3975700	NA	NA	2	NA	NA	NA	NA	NA	0	1371600	7532100	NA	7966400	3	2326600	NA	NA	NA	1	15927000	NA	5829100	5058100	3	7463600	NA	6791300	NA	1559400	3	5901200	7796600	7107100	6063100	NA	4
7503	Q8CHC4	T(0.776)S(0.274)PCQS(0.924)PT(0.026)VPEYSAPSLPIRPSR	5022700	NA	NA	NA	NA	1	NA	NA	NA	NA	0	NA	8226700	NA	5589700	NA	2	NA	7900200	NA	11118000	2	NA	NA	52437000	NA	1	29383000	NA	3305100	3154800	3	11463000	NA	5779300	20140000	NA	3	3419700	NA	5366400	NA	NA	2
7519	Q8K0T0	PSPDTVPT(0.001)VT(0.002)VS(0.007)EPEDDS(0.141)PGS(0.14)VT(0.66)PPS(0.399)S(0.448)GT(0.152)EPS(0.03)AAES(0.018)QGK	NA	NA	4375800	NA	4848200	2	3807400	4709600	6696500	NA	3	1970200	5541600	5089200	4033800	4387200	5	3627700	12486000	5231700	3957100	4	4584400	NA	NA	NA	1	11627000	3679900	3951300	NA	3	NA	3314900	NA	4460600	NA	2	NA	NA	NA	NA	6728600	1
7576	Q8R464	GS(0.191)YLT(0.72)HEAS(0.088)GLDEQGEAR	NA	NA	14998000	NA	NA	1	29992000	NA	NA	NA	1	NA	NA	NA	NA	NA	0	NA	NA	NA	NA	0	NA	19334000	NA	NA	1	NA	NA	23559000	23800000	2	NA	NA	NA	NA	NA	0	NA	NA	NA	NA	NA	0
7580	Q8R5F8	TTSS(0.001)ADPT(0.568)S(0.431)PDLGPR	NA	NA	NA	NA	NA	0	NA	1275900	NA	NA	1	NA	NA	NA	NA	NA	0	NA	NA	NA	728960	1	NA	NA	NA	NA	0	2228800	1068400	NA	NA	2	NA	NA	NA	NA	NA	0	NA	NA	NA	NA	NA	0
7590	Q8VD37	DT(0.029)DS(0.169)T(0.764)GS(0.038)PDRDGMQPSPHEPPYHSK	NA	NA	NA	NA	NA	0	2821200	NA	NA	NA	1	NA	NA	NA	NA	NA	0	NA	NA	4643900	NA	1	NA	NA	NA	NA	0	4270800	3720000	NA	NA	2	NA	2462800	3931700	NA	NA	2	1980400	2965100	3917400	NA	NA	3
7591	Q8VD37	EQVVT(0.994)PPAAS(0.006)DIPADSPAPAPPGPTGSAGPPGPPGPR	NA	NA	26204000	32033000	17567000	3	NA	55190000	32410000	47704000	3	NA	NA	NA	NA	22596000	1	NA	NA	53455000	36279000	2	NA	NA	NA	41610000	1	44062000	36307000	25403000	NA	3	NA	NA	NA	NA	NA	0	NA	51516000	NA	NA	NA	1
7617	Q91WE1	EES(0.001)T(0.002)GPS(0.168)PT(0.816)HT(0.013)GELAAIEVESK	1471800	NA	NA	NA	789180	2	2139000	1589800	NA	1909800	3	1981700	NA	NA	3166700	2342200	3	1632800	NA	NA	2723100	2	NA	NA	4984500	NA	1	3828200	2599300	NA	NA	2	NA	NA	2886300	3263700	NA	2	NA	3035200	1721300	NA	NA	2
7625	Q91XV3	AGEAS(0.104)AES(0.104)T(0.792)GAADGAAPEEGEAK	NA	NA	NA	NA	16688000	1	1720200	1634900	NA	12542000	3	461680	NA	1464700	913220	814540	4	1314300	1612400	NA	1051100	3	NA	NA	NA	NA	0	782960	1375500	1040500	978170	4	NA	1084900	1496800	921320	NA	3	NA	NA	1679800	NA	NA	1
7653	Q99J21	LLTPNPGYGTQVGTSPAPT(0.733)T(0.24)PT(0.027)EEEDLR	NA	NA	NA	NA	NA	0	NA	NA	NA	NA	0	NA	NA	NA	NA	NA	0	NA	5533300	NA	NA	1	NA	NA	NA	NA	0	NA	NA	4498300	3209300	2	NA	NA	NA	NA	NA	0	NA	NA	NA	NA	NA	0
7654	Q99J21	LLTPNPGYGTQVGTSPAPT(0.064)T(0.933)PT(0.002)EEEDLRR	1754700	NA	4073500	NA	NA	2	4040000	3759800	NA	3873300	3	NA	NA	7213300	NA	NA	1	1718800	NA	5361100	NA	2	NA	NA	NA	3387300	1	7256600	7445300	NA	NA	2	NA	NA	NA	NA	NA	0	NA	5356700	NA	2793500	NA	2
7673	Q99MR6	T(0.008)QLWAS(0.128)EPGT(0.864)PPVPTSLPSQNPILK	885870	NA	NA	NA	483820	2	NA	NA	2053900	NA	1	NA	NA	NA	NA	1285000	1	NA	NA	NA	1211400	1	NA	NA	NA	NA	0	1415700	NA	NA	750530	2	NA	NA	2193300	820520	NA	2	NA	NA	NA	NA	NA	0
7674	Q99N28	GSDDAPDADT(0.99)AIINAEGGQS(0.009)GGDDKK	3350500	NA	4432600	3074900	NA	3	4082100	3366200	NA	NA	2	1012300	3826700	NA	3080100	NA	3	5306600	4224600	NA	NA	2	NA	2396100	NA	NA	1	NA	4793700	3629300	NA	2	NA	4602100	NA	3442200	NA	2	3525300	NA	NA	NA	NA	1
7687	Q9CPS8	T(0.87)PS(0.13)PGEQQQVQEVK	695890	1004400	1553800	NA	NA	3	NA	1022000	NA	NA	1	NA	1382600	NA	NA	3298700	2	NA	1371000	NA	NA	1	NA	907410	NA	NA	1	4481100	NA	NA	1221700	2	837140	686630	4594900	1284600	NA	4	797490	709660	772360	NA	NA	3
7688	Q9CQ22	LLLDPS(0.008)S(0.008)T(0.984)PT(0.001)K	NA	7113200	NA	NA	NA	1	NA	NA	NA	NA	0	NA	4257700	27183000	NA	NA	2	NA	NA	25838000	23110000	2	17878000	NA	NA	NA	1	29446000	24543000	NA	NA	2	19252000	NA	24801000	27370000	13172000	4	NA	NA	NA	21116000	NA	1
7692	Q9CQS4	SFGSGTELGHWVT(0.992)T(0.008)PPDIPGSR	NA	NA	NA	NA	741670	1	NA	NA	NA	NA	0	2134900	NA	NA	2101300	NA	2	NA	NA	NA	NA	0	NA	NA	NA	NA	0	2756600	NA	NA	455270	2	NA	NA	4263600	NA	NA	1	NA	NA	NA	NA	NA	0
7703	Q9CWK8	ELILSSEPSPAVTPVT(0.787)PT(0.107)T(0.107)LIAPR	810950	NA	NA	NA	NA	1	NA	1557100	NA	2028200	2	1246700	NA	NA	NA	NA	1	NA	NA	NA	NA	0	NA	NA	NA	761960	1	2117900	2517400	NA	1219400	3	NA	NA	NA	NA	677630	1	NA	NA	NA	NA	1142600	1
7719	Q9D1K7	LLSVTPT(0.834)S(0.166)EGYSIK	1113100	NA	NA	NA	NA	1	NA	2329500	NA	NA	1	NA	NA	NA	NA	NA	0	873220	2778900	NA	1155500	3	NA	NA	NA	1197700	1	2793600	2080300	NA	NA	2	1977800	902470	1809200	NA	1671600	4	891120	NA	1760600	NA	NA	2
7720	Q9D219	AVT(1)PVSQGSNSSSADPK	393480	561820	NA	493500	441230	4	NA	NA	848180	504280	2	NA	NA	NA	NA	546390	1	734770	1076300	NA	744160	3	NA	NA	NA	512760	1	641680	465280	691370	370460	4	436660	624830	583300	NA	NA	3	470200	559430	678820	566340	NA	4
7755	Q9DCB4	T(0.894)GS(0.106)ESSSSAGSSGSLSR	NA	1645500	NA	2547300	NA	2	1908600	NA	1472200	NA	2	NA	2919400	NA	NA	NA	1	NA	NA	NA	NA	0	NA	1987100	NA	NA	1	4918100	NA	1428200	264050	3	NA	NA	1140300	NA	NA	1	NA	2421100	NA	NA	1216500	2
7767	Q9ERU9	S(0.076)HET(0.907)DGGS(0.017)AHGDEEDDGPHFEPVVPLPDK	NA	NA	3606900	1993600	3610400	3	5380200	NA	2095400	NA	2	NA	NA	NA	4236800	4587400	2	4150300	NA	NA	6615200	2	NA	NA	NA	4391600	1	NA	4424200	NA	3218500	2	NA	NA	4135300	NA	NA	1	NA	NA	5735900	NA	3905200	2
7770	Q9ES34	LLEHAEPAPVQPQPS(0.031)S(0.132)PQT(0.837)VLPVK	4528200	NA	NA	NA	NA	1	7337700	NA	6279800	4932700	3	4837300	3291100	NA	6942600	NA	3	NA	NA	7837900	8018500	2	NA	NA	NA	NA	0	NA	7026300	NA	5524800	2	NA	7198600	NA	NA	5497600	2	NA	NA	6506000	NA	NA	1
7789	Q9JHU9	MERPGPGIKPGEVVAT(0.9)S(0.1)PLPCK	2801300	NA	4635800	NA	NA	2	4059700	NA	NA	NA	1	NA	NA	7453600	NA	9118500	2	2476400	NA	NA	NA	1	NA	NA	NA	5665600	1	13835000	5832100	NA	NA	2	NA	7843300	7981700	7464800	NA	3	4848500	5519700	NA	3700700	NA	3
7792	Q9JIX8	APVVLQPEQIVS(0.009)EEET(0.99)PPPLLT(0.001)K	766690	NA	NA	NA	NA	1	NA	1565800	NA	1609000	2	NA	NA	NA	NA	NA	0	NA	1165700	1354600	NA	2	733930	NA	NA	NA	1	1420600	NA	NA	1244900	2	NA	NA	2946000	NA	NA	1	NA	796080	1680500	608320	NA	3
7802	Q9JLM8	ISQHGGS(0.916)S(0.311)T(0.74)S(0.033)LSSTK	NA	NA	NA	NA	NA	0	NA	NA	NA	NA	0	NA	1861600	NA	NA	NA	1	NA	NA	NA	NA	0	NA	NA	NA	NA	0	1287000	NA	448340	NA	2	NA	NA	3523400	5495500	483810	3	NA	NA	NA	NA	NA	0
7808	Q9JMA1	LEAIEDDSGRETDSSS(0.003)APAVT(0.932)PS(0.065)K	NA	NA	NA	NA	NA	0	NA	1452400	NA	NA	1	NA	NA	NA	NA	NA	0	1196900	NA	2197500	1323500	3	NA	NA	NA	NA	0	3478100	1458400	NA	NA	2	NA	1352900	NA	NA	NA	1	1225600	1749400	1565800	1871100	NA	4
7858	Q9QYR6	KHS(0.138)PGEIT(0.862)GPGGHFMTSDSSLTK	NA	NA	NA	NA	NA	0	NA	NA	NA	NA	0	NA	NA	NA	NA	NA	0	NA	NA	NA	NA	0	NA	1342400	NA	NA	1	4031800	NA	3704700	NA	2	NA	NA	NA	NA	3552300	1	NA	NA	NA	NA	5748600	1
7882	Q9QYX7	MT(1)PPPGPQYGVGSVLR	NA	NA	1303800	1176800	NA	2	NA	1180600	2287900	1737400	3	1280500	NA	1669500	NA	1580300	3	1102100	NA	2539400	1535900	3	NA	NA	NA	1652800	1	2872800	1408200	NA	1470100	3	1192000	1037700	2262000	1733400	NA	4	828980	1552100	2285300	1914000	NA	4
7893	Q9R0N7	NSLET(0.97)VGT(0.029)PDSGR	889420	NA	1236900	10105000	NA	3	NA	1482600	NA	726290	2	NA	6897400	NA	1242000	785960	3	NA	NA	1756900	1034100	2	4320700	NA	NA	NA	1	NA	975800	5718700	NA	2	NA	NA	NA	4941400	NA	1	1020100	1247500	1912800	NA	NA	3
7929	Q9Z0P4	EENQTGPT(0.002)T(0.006)T(0.888)PS(0.103)DTQDLDMK	958440	NA	NA	1034300	NA	2	NA	1242500	1035500	867120	3	NA	1822200	NA	NA	1265500	2	NA	NA	1765800	NA	1	NA	NA	NA	NA	0	1762200	1428100	NA	NA	2	1015500	NA	1358000	1332200	NA	3	NA	NA	943340	882420	NA	2
7939	Q9Z1D1	GIPLPT(0.938)GDT(0.035)S(0.028)PEPELLPGDPLPPPK	NA	NA	NA	NA	NA	0	325490	NA	NA	NA	1	NA	15991000	NA	NA	NA	1	NA	27135000	27499000	NA	2	NA	NA	NA	20088000	1	NA	NA	31361000	344790	2	NA	NA	NA	34555000	NA	1	NA	NA	NA	NA	NA	0
7941	Q9Z1R2	VGDPPQTLPEEPMEVQGAERT(0.5)S(0.5)PEPQR	NA	NA	NA	NA	NA	0	2454100	NA	2469200	1053800	3	1333600	NA	2620100	NA	1996200	3	1577200	NA	NA	NA	1	NA	NA	NA	1930400	1	3374200	2525700	NA	NA	2	NA	1467100	2515600	1999000	NA	3	1290200	1859300	2002300	NA	1098600	4
7946	Q9Z2C9	HSGFSTSDHST(0.015)ANT(0.985)PQDYSGNSK	NA	NA	NA	NA	NA	0	NA	1192800	NA	NA	1	NA	NA	NA	NA	1288500	1	NA	NA	NA	NA	0	NA	NA	1237100	NA	1	1327700	NA	NA	1122500	2	1096500	NA	1129100	1773900	NA	3	1231300	NA	NA	NA	NA	1
7981	P35235	IQNTGDY(0.788)Y(0.212)DLYGGEK	NA	NA	NA	693330	NA	1	1894900	NA	NA	NA	1	NA	NA	NA	NA	NA	0	NA	3993600	NA	NA	1	NA	NA	NA	NA	0	NA	NA	2486100	2054700	2	NA	NA	NA	NA	NA	0	NA	NA	NA	NA	NA	0
7984	P47941	Y(0.801)PS(0.184)PPVGS(0.013)VS(0.003)APNLPTAEENLEYVR	1535500	NA	NA	NA	NA	1	NA	NA	4717400	NA	1	1692700	NA	NA	NA	NA	1	NA	2949800	2524400	3694600	3	NA	NA	NA	NA	0	4199300	NA	3504600	NA	2	NA	NA	3707800	4171400	1396600	3	NA	2347900	NA	516780	1767600	3
8002	Q80U40	DHLS(0.104)PDFY(0.895)DES(0.001)ETDPGAEELPAR	NA	NA	NA	NA	NA	0	7875300	NA	NA	7185900	2	NA	NA	8020100	NA	NA	1	NA	6647100	NA	NA	1	NA	NA	NA	5481900	1	NA	6629300	6563700	NA	2	NA	NA	NA	1822400	NA	1	NA	NA	NA	NA	NA	0
8004	Q80UU9	LLKPGEEPSEY(0.909)T(0.091)DEEDTK	NA	NA	NA	98278000	44585000	2	149780000	NA	140180000	NA	2	NA	NA	NA	102550000	110190000	2	NA	184320000	NA	NA	1	NA	NA	NA	NA	0	186270000	NA	128830000	80922000	3	70041000	NA	NA	139370000	86538000	3	73051000	92214000	NA	NA	NA	2
8012	Q8JZR0	NIFKLAQGEYIAPEKIENVY(1)S(1)RS(1)R	NA	NA	8386500	665700	2293100	3	8473100	9979500	NA	14770000	3	7846000	NA	4995100	9543600	8898700	4	NA	16660000	10932000	10475000	3	NA	NA	NA	7364500	1	17188000	26602000	NA	NA	2	8296900	2026100	13055000	16847000	6823300	5	850330	9365200	12590000	5402300	9433700	5
8014	Q8VD37	Y(0.997)NS(0.003)PELDEEGY(0.006)S(0.994)IR	NA	NA	NA	NA	NA	0	1583500	NA	NA	NA	1	NA	NA	NA	NA	NA	0	2076100	1400400	NA	NA	2	NA	NA	NA	NA	0	NA	NA	1454600	1170300	2	NA	NA	NA	NA	NA	0	NA	NA	NA	NA	NA	0

## Sheet: absent in TSEGCG present in TS
	Leading.proteins	Phospho..STY..Probabilities	WT_NT.1.1	WT_NT.2.1	WT_NT.3.1	WT_NT.4.1	WT_NT.5.1	COUNT.WT	WT_EGCG.2.1	WT_EGCG.3.1	WT_EGCG.4.1	WT_EGCG.5.1	COUNT.WT_EGCG	WT_EGCG_EE.1.1	WT_EGCG_EE.2.1	WT_EGCG_EE.3.1	WT_EGCG_EE.4.1	WT_EGCG_EE.5.1	COUNT.WT_EGCG_EE	WT_EE.1.1	WT_EE.2.1	WT_EE.3.1	WT_EE.5.1	COUNT.WT_EE	TS_NT.1.1	TS_NT.2.1	TS_NT.3.1	TS_NT.4.1	COUNT.TS	TS_EGCG.2.1	TS_EGCG.3.1	TS_EGCG.4.1	TS_EGCG.5.1	COUNT.TS.EGCG	TS_EGCG_EE.1.1	TS_EGCG_EE.2.1	TS_EGCG_EE.3.1	TS_EGCG_EE.4.1	TS_EGCG_EE.5.1	COUNT.TS_EGCG	TS_EE.1.1	TS_EE.2.1	TS_EE.3.1	TS_EE.4.1	TS_EE.5.1	COUNT.TS.EE
16	A2A690	DSAYIS(0.022)S(0.146)S(0.83)PLGS(0.001)HQVFDFR	NA	NA	NA	NA	NA	0	550920	663640	NA	NA	2	NA	NA	NA	NA	NA	0	NA	NA	727150	2723400	2	1417300	NA	7246400	813940	3	4419800	NA	NA	NA	1	NA	NA	NA	NA	NA	0	NA	NA	1987000	NA	1906600	2
19	A2A690	QIAS(0.004)DS(0.996)PHAS(1)PK	678700	NA	308740	776160	NA	3	887760	251580	NA	NA	2	NA	NA	908420	NA	NA	1	NA	1234900	NA	NA	1	NA	625130	NA	661610	2	784390	NA	NA	NA	1	653800	918270	NA	NA	NA	2	NA	450720	NA	NA	NA	1
20	A2A690	QIAS(0.004)DS(0.996)PHAS(1)PK	678700	NA	308740	776160	NA	3	887760	251580	NA	NA	2	NA	NA	908420	NA	NA	1	NA	1234900	NA	NA	1	NA	625130	NA	661610	2	784390	NA	NA	NA	1	653800	918270	NA	NA	NA	2	NA	450720	NA	NA	NA	1
23	A2A699	DS(0.001)LT(0.048)S(0.951)PEDELGAEVGDEAGDKK	NA	NA	947190	NA	2021300	2	1615100	1668500	1348200	1810200	4	NA	NA	1010800	NA	NA	1	1575300	NA	1272000	NA	2	1239400	NA	NA	1241800	2	NA	1226500	NA	NA	1	NA	1073300	1154400	NA	NA	2	750540	1016200	NA	858920	NA	3
48	A2AG50	VATS(0.001)AAS(0.99)GGHGS(0.008)PLRR	9107600	NA	4721800	18744000	118080	4	21709000	2108600	11847000	NA	3	8311200	NA	14412000	314150	363800	4	NA	NA	664390	208030	2	NA	10458000	NA	11703000	2	51181000	NA	NA	NA	1	15998000	31286000	NA	589610	181980	4	21508000	28364000	NA	298790	1915400	4
53	A2AHL1	VHHSGS(1)IQSFK	NA	NA	1785400	NA	NA	1	NA	892940	715390	NA	2	NA	NA	2154300	NA	NA	1	865770	NA	NA	NA	1	1007400	1108300	NA	931380	3	3393500	NA	NA	NA	1	1071500	1644300	NA	NA	NA	2	798000	1457700	NA	NA	NA	2
63	A2AJI0	RKPGAGGS(1)PALAR	3891500	NA	NA	334860	NA	2	NA	NA	NA	NA	0	219840	3103900	NA	60218	125990	4	116350	NA	69251	191720	3	332170	NA	NA	234570	2	NA	NA	NA	NA	0	631650	NA	NA	NA	27968	2	298540	NA	NA	NA	55904	2
65	A2AJI0	RSS(1)QPS(0.379)PT(0.564)T(0.057)VPASDSPPAK	4009500	NA	3908000	6763300	5789300	4	5153500	4671800	NA	3109000	3	1893400	7281700	NA	NA	3759000	3	9651500	2057100	11767000	7457600	4	3789800	NA	8121800	9657000	3	6540200	NA	NA	NA	1	3900200	4603300	9443100	NA	NA	3	3947000	7212000	9117200	3714200	NA	4
70	A2ALS5	RES(1)PPAGQKT(1)PDSGHVSQEPK	674600	NA	NA	1033600	NA	2	453330	239340	463970	NA	3	NA	NA	836300	876490	279140	3	816790	1013600	995400	274670	4	1441000	633250	3292700	NA	3	2811800	NA	NA	NA	1	1215200	3641700	411830	1239900	849390	5	1415600	1235300	480320	607630	NA	4
73	A2ALS5	SENSSTQS(1)S(1)PEMPTTK	790730	NA	NA	672040	NA	2	201300	NA	NA	NA	1	NA	NA	NA	NA	NA	0	NA	181760	NA	NA	1	NA	246300	NA	169490	2	NA	NA	NA	NA	0	757290	NA	NA	NA	NA	1	603220	NA	NA	NA	NA	1
75	A2ALS5	TEVLQGFS(1)R	551950	NA	NA	678280	NA	2	596480	NA	NA	NA	1	NA	1093700	NA	778880	NA	2	NA	NA	NA	1067200	1	1196000	546840	1612500	1008100	4	NA	NA	NA	NA	0	963430	1891900	NA	NA	NA	2	508220	NA	722450	963720	708260	4
76	A2ALU4	ARPPEPRPPS(0.961)T(0.039)PAPPVR	NA	NA	NA	NA	NA	0	NA	NA	NA	NA	0	NA	NA	1121200	1405200	NA	2	NA	NA	NA	NA	0	1682800	NA	2905700	NA	2	1894000	NA	NA	NA	1	NA	2195700	1960200	NA	NA	2	839940	1217700	NA	1029800	NA	3
86	A2AN08	HVTLPS(0.064)S(0.936)PR	NA	NA	11620000	14756000	NA	2	16445000	15449000	12680000	10421000	4	11223000	NA	NA	NA	NA	1	NA	17619000	NA	12138000	2	NA	NA	23314000	16824000	2	NA	NA	NA	NA	0	NA	13018000	14247000	NA	NA	2	12443000	13827000	15798000	NA	11765000	4
100	A2AQ25	IPALS(0.948)PS(0.047)S(0.005)GK	1766400	NA	NA	1924200	NA	2	NA	1242400	NA	NA	1	1636700	NA	NA	1676200	1077300	3	2666800	NA	1513500	NA	2	4017100	NA	4317400	1487600	3	NA	1118200	NA	NA	1	2491300	NA	NA	2797200	NA	2	2393400	NA	1513400	2850100	NA	3
106	A2ARS0	AGALMARPNS(1)PQSSGSGR	NA	NA	NA	857440	NA	1	NA	NA	1134500	NA	1	NA	1150200	NA	NA	1305400	2	NA	NA	NA	1347100	1	578730	NA	2521000	NA	2	2427300	NA	NA	NA	1	NA	1711100	NA	NA	NA	1	640620	1461500	1168500	719190	NA	4
147	B1AZP2	AMGDEDS(0.032)DES(0.969)GGGS(0.992)PKPS(0.007)PK	192760	NA	NA	126680	NA	2	197090	NA	NA	NA	1	54905	NA	NA	NA	NA	1	NA	NA	NA	NA	0	212070	136290	NA	40222	3	NA	NA	NA	NA	0	NA	251510	NA	NA	NA	1	124040	NA	NA	NA	NA	1
158	B2RUJ5	LHHYDERS(0.994)DGES(0.025)DS(0.981)PEK	966330	NA	NA	NA	NA	1	6000100	2259400	3816300	NA	3	NA	NA	NA	NA	NA	0	6569700	10951000	NA	NA	2	2323400	5386300	NA	NA	2	6591700	NA	NA	NA	1	NA	2998000	2619600	NA	NA	2	1905800	2371000	112150	NA	1918300	4
159	B2RUJ5	LHHYDERS(0.374)DGES(0.617)DS(0.009)PEK	NA	NA	NA	2181000	NA	1	NA	NA	NA	NA	0	1054800	NA	5442100	NA	NA	2	NA	NA	3660400	NA	1	NA	NA	279690	2377100	2	NA	2825900	NA	NA	1	3106600	NA	NA	NA	NA	1	NA	NA	NA	NA	NA	0
164	B2RUJ5	S(0.981)NS(0.019)QENVEASHPSQDGK	NA	NA	2683800	NA	NA	1	2265900	138560	NA	NA	2	260900	6403500	983790	NA	NA	3	715700	NA	NA	NA	1	1366100	2463200	NA	1089500	3	NA	NA	NA	NA	0	NA	NA	NA	NA	NA	0	NA	NA	NA	NA	NA	0
165	B2RUJ5	SNS(1)QENVEASHPSQDGK	7671900	NA	7002600	7038600	NA	3	5480200	361480	NA	146200	3	NA	11678000	2439200	NA	NA	2	NA	26901000	NA	NA	1	3677400	NA	NA	3232700	2	22097000	NA	NA	NA	1	12653000	15209000	70678	NA	NA	3	11357000	6882300	NA	91538	404440	4
174	B9EKR1	EVS(0.969)ADVS(0.031)EEENFLTDFK	NA	NA	NA	NA	NA	0	NA	565980	NA	NA	1	NA	NA	NA	NA	NA	0	NA	NA	NA	2712500	1	NA	NA	1439800	1499800	2	NA	NA	NA	NA	0	1348100	NA	NA	2822600	NA	2	NA	1183700	1706500	NA	NA	2
177	B9EKR1	NAPEDSAPS(0.028)GS(0.955)EES(0.017)LK	1456300	NA	1821200	2031900	NA	3	NA	1395500	2762600	NA	2	NA	2941100	NA	NA	2311700	2	1953600	NA	2982400	2102600	3	NA	2411500	2936000	NA	2	2219800	NA	NA	NA	1	NA	2288800	2536300	NA	NA	2	NA	1952400	NA	NA	1708600	2
199	E9PUL5	AELAPETTETPVETPETVQATDLS(0.002)LNPEEGS(0.015)KAS(0.141)PS(0.141)PS(0.141)PS(0.56)EAR	NA	NA	30395000	4806000	NA	2	NA	NA	NA	NA	0	NA	NA	NA	NA	NA	0	NA	NA	NA	NA	0	NA	2367600	34679000	NA	2	NA	NA	NA	NA	0	NA	NA	NA	NA	NA	0	NA	NA	21464000	NA	NA	1
217	E9Q8I9	NSDLFTVLS(1)R	NA	NA	NA	NA	NA	0	NA	NA	NA	776820	1	NA	NA	635430	1142900	NA	2	356300	768920	1343400	1090200	4	609760	NA	NA	943850	2	NA	NA	NA	435350	1	750750	NA	NA	850190	1680800	3	NA	1807000	1769800	1443400	NA	3
226	F6SEU4	GLNS(0.008)S(0.992)MDMAR	NA	NA	NA	NA	NA	0	NA	NA	NA	NA	0	NA	NA	NA	730310	265390	2	NA	NA	NA	811750	1	916430	NA	1059700	NA	2	1240300	NA	NA	NA	1	NA	1146500	NA	773810	705720	3	739730	693350	1089600	937480	NA	4
229	F6SEU4	TVS(1)VPVEGR	7699200	NA	3278400	13909000	3434200	4	7573300	4032300	3090400	4470700	4	7368000	NA	7772200	12446000	3735700	4	8556000	9433400	6525500	10518000	4	12201000	4961900	14365000	8744000	4	13711000	NA	NA	NA	1	NA	NA	5579000	9366300	7730700	3	NA	NA	16046000	9212000	6926900	3
237	F6SEU4	S(1)QQLTVSAAQK	711190	NA	NA	1689400	NA	2	1335500	NA	781750	401400	3	NA	NA	958130	1345800	1056000	3	728580	2804700	1375500	2832400	4	1228500	653160	2014900	1625700	4	2127700	NA	NA	NA	1	NA	2332700	1624300	2922300	NA	3	615430	1783800	2809600	2606800	1087300	5
242	F6ZDS4	GAILSEEELAAMS(1)PTAAAVAK	772890	NA	NA	NA	NA	1	NA	NA	NA	NA	0	877750	NA	NA	NA	NA	1	573870	NA	NA	NA	1	956850	NA	NA	1179100	2	NA	NA	NA	1060200	1	903570	NA	NA	1263700	857600	3	165460	NA	1967600	993700	NA	3
250	G3X9K3	S(1)VDIHDSIQPR	1543900	NA	NA	NA	NA	1	1244000	NA	NA	NA	1	1362200	1947900	NA	NA	2249000	3	1337800	1806200	NA	NA	2	4167200	747850	6256800	1431400	4	4167000	NA	NA	NA	1	NA	5440800	967530	3558400	3622000	4	NA	3018700	NA	3477500	2355400	3
255	G3XA57	TLS(1)FDTSK	NA	NA	1018900	2541600	NA	2	NA	NA	1639400	1065400	2	2108600	2647800	NA	NA	2402400	3	NA	NA	NA	3457400	1	2312400	2309400	4047200	NA	3	4201300	NA	NA	NA	1	2352000	4617100	1905100	3836000	NA	4	NA	3229900	2410400	4146800	2509000	4
262	G5E829	SATS(0.001)S(0.984)S(0.015)PGS(0.998)PLHS(0.002)LETSL	650860	NA	NA	NA	NA	1	NA	NA	NA	NA	0	NA	NA	NA	NA	1898800	1	269340	NA	NA	496910	2	2432700	NA	19233000	1051200	3	5938900	NA	NA	NA	1	NA	NA	NA	NA	1542800	1	231300	NA	828910	NA	2407100	3
269	G5E8K5	RQS(0.996)FAS(0.004)LALR	NA	NA	NA	781290	610670	2	NA	NA	NA	NA	0	NA	NA	629080	1341500	1162100	3	NA	NA	NA	1333300	1	1129500	NA	NA	644610	2	1749800	NA	NA	NA	1	699710	929220	890710	NA	NA	3	505600	NA	1208000	NA	596590	3
290	O08582	S(0.162)RS(0.837)PVDS(0.001)PVPASMFAPEPS(0.013)S(0.987)PGAAR	1976600	NA	1980600	NA	NA	2	NA	NA	4981900	1603900	2	1678900	NA	NA	4272700	4191900	3	1698100	NA	NA	1818700	2	1967400	1292500	NA	4322700	3	NA	NA	NA	NA	0	2015100	NA	NA	2533100	NA	2	1881800	1732200	4872700	NA	1363100	4
302	O08599	S(0.005)S(0.005)AS(0.001)FSTTAVS(0.989)AR	NA	NA	NA	NA	NA	0	NA	1079000	1529600	NA	2	1094000	NA	1936500	NA	2066400	3	NA	NA	1611400	3240500	2	4800600	NA	6746400	2578800	3	NA	NA	NA	NA	0	NA	5168200	NA	NA	NA	1	1182300	NA	3536400	NA	NA	2
306	O08648	PHS(1)PVTAIHR	412660	NA	NA	NA	NA	1	NA	NA	NA	NA	0	847360	NA	NA	NA	NA	1	NA	NA	NA	NA	0	1475800	NA	NA	825890	2	NA	NA	NA	NA	0	NA	981400	NA	NA	NA	1	NA	NA	NA	NA	NA	0
332	O35295	ADGDS(1)GS(1)ERGGGGGGGGGPGGFQPAPR	5095700	NA	NA	3854600	NA	2	6315700	NA	6331300	2530000	3	NA	NA	3374900	2621400	5692600	3	NA	NA	NA	4770600	1	4651500	4728800	NA	3948600	3	11185000	NA	NA	NA	1	5258900	NA	4087300	9909700	4008800	4	3137900	4429600	5251300	NA	4183900	4
354	O35607	LNINS(0.076)S(0.924)PDEHEPLLR	NA	NA	1833500	1614100	2573600	3	2371500	2243000	3400200	1542000	4	790610	NA	2914300	1896600	2196500	4	1477500	3211700	3401400	1964200	4	1240600	684660	3366200	2102100	4	3555700	NA	NA	NA	1	2178900	1416400	NA	2569900	1396900	4	1030500	1761000	NA	1724000	1061000	4
356	O35607	S(0.044)VS(0.95)PT(0.006)VNPMSTAMQNER	989870	NA	NA	NA	1480800	2	NA	NA	NA	NA	0	NA	NA	NA	NA	NA	0	NA	NA	NA	2303500	1	745060	NA	NA	1235800	2	NA	NA	NA	NA	0	2090100	1149300	NA	2409700	NA	3	NA	2069700	NA	1052100	NA	2
362	O35678	MPEAS(0.05)S(0.95)PR	666530	NA	NA	500160	NA	2	1655200	NA	NA	NA	1	232940	2735400	NA	NA	58772	3	NA	NA	NA	NA	0	NA	1572600	NA	237920	2	NA	NA	NA	NA	0	1855200	1907600	NA	NA	NA	2	NA	NA	NA	NA	NA	0
365	O35691	EAGIVHS(1)DAEK	1121600	3953000	NA	NA	233120	3	805760	NA	NA	NA	1	NA	13312000	NA	79343	471430	3	96116	NA	NA	244090	2	NA	1694400	97349	128300	3	NA	NA	NA	187500	1	1881400	609190	75873	54756	176890	5	223220	NA	70032	142420	60969	4
366	O35691	ESRQES(1)DPEDDDVK	1928100	NA	NA	1557800	NA	2	2463500	NA	NA	NA	1	NA	NA	NA	NA	NA	0	1497400	3583600	NA	NA	2	NA	2278700	NA	662470	2	2969000	NA	NA	NA	1	NA	NA	NA	NA	NA	0	NA	1508200	NA	NA	NA	1
374	O35927	SYSTSSPINIVVSSAGLS(1)PIR	NA	NA	NA	NA	NA	0	186290	NA	NA	NA	1	NA	NA	NA	588460	600070	2	NA	NA	NA	1281800	1	199120	NA	1257500	202970	3	745760	NA	NA	NA	1	NA	NA	NA	NA	NA	0	NA	NA	NA	NA	311380	1
395	O54774	NAEAVKS(1)PEK	137050	9044500	138000	94979	NA	4	NA	NA	NA	NA	0	NA	18922000	NA	NA	NA	1	NA	NA	NA	NA	0	51491	NA	NA	102730	2	NA	NA	NA	NA	0	161610	NA	NA	NA	NA	1	97441	731110	NA	NA	NA	2
406	O54829	S(0.033)HS(0.965)PT(0.001)HTPTPETK	151750	NA	55524	142940	NA	3	1776500	1294500	1396500	805340	4	105920	1702900	NA	1698800	1255500	4	90929	3248900	NA	115770	3	85287	839500	2942200	1298100	4	2979900	NA	NA	NA	1	81435	1331400	NA	1004300	61873	4	1759900	NA	64249	1071000	47321	4
430	O54991	DQNLPQILEES(0.001)RS(0.999)E	2925900	NA	NA	1835100	3824700	3	3113000	3535100	5507200	5304700	4	NA	5317600	5167700	3055700	5271900	4	4964800	5915900	NA	3398700	3	3418800	965240	NA	4903200	3	NA	NA	NA	5864700	1	3406000	2368400	8590400	NA	2748000	4	2278400	NA	6314500	NA	NA	2
459	O70166	SPSDLS(1)PESPVLSSPPK	1316300	1386700	2920200	1573800	1888500	5	NA	4645800	3609400	NA	2	1089300	4466500	NA	NA	NA	2	1550000	1394500	NA	1659300	3	NA	1105800	NA	1074200	2	2145200	NA	NA	NA	1	3274800	1179800	2044400	2755600	NA	4	3735500	1031000	NA	NA	NA	2
462	O70166	SPSDLSPES(0.002)PVLS(0.023)S(0.975)PPK	NA	1665500	1553100	2657400	NA	3	NA	NA	NA	NA	0	1383100	NA	NA	NA	NA	1	NA	NA	NA	2254700	1	2265800	3540900	NA	NA	2	NA	NA	NA	NA	0	4730500	NA	NA	NA	NA	1	1748700	NA	NA	2730300	3364500	3
486	O88343	NLT(0.001)S(0.937)S(0.053)S(0.009)LNDISDKPEK	8220200	NA	NA	NA	NA	1	NA	10783000	NA	NA	1	NA	NA	21731000	NA	21819000	2	17664000	33295000	NA	NA	2	6624900	NA	NA	19738000	2	NA	NA	23555000	NA	1	NA	NA	NA	25794000	NA	1	NA	23424000	NA	14228000	4387000	3
512	O88487	SVSTPS(0.003)EAGS(0.311)QDS(0.686)GDGAVGSR	865170	NA	NA	966170	NA	2	683490	NA	1258600	NA	2	NA	NA	NA	NA	NA	0	NA	1575200	NA	NA	1	NA	919940	NA	681440	2	NA	NA	NA	NA	0	864760	NA	NA	NA	NA	1	NA	NA	NA	NA	NA	0
518	O88643	DVAT(0.051)S(0.949)PIS(1)PTENNTTPPDALTR	NA	NA	NA	NA	NA	0	NA	NA	NA	NA	0	NA	5120800	1322500	NA	1195200	3	NA	NA	NA	1990800	1	1691200	NA	3463800	1022700	3	NA	NA	NA	NA	0	1477100	NA	NA	2794800	NA	2	NA	NA	NA	NA	582690	1
519	O88643	DVAT(0.051)S(0.949)PIS(1)PTENNTTPPDALTR	NA	NA	NA	NA	9710300	1	NA	NA	10109000	6809800	2	NA	5120800	1322500	NA	1195200	3	11244000	2294500	17002000	13170000	4	2951200	10316000	3463800	1022700	4	NA	12327000	NA	NA	1	13518000	836890	NA	14587000	7664400	4	11371000	NA	13731000	934800	8327500	4
526	O88703	TAAPSPDRRDS(0.868)AS(0.131)PGAAS(0.001)GLDPLDSAR	NA	NA	NA	NA	NA	0	NA	NA	NA	4169500	1	4366600	NA	6060600	5911800	NA	3	5188800	NA	NA	NA	1	NA	4991000	NA	4839300	2	NA	NA	NA	4394400	1	NA	NA	NA	4941900	NA	1	NA	NA	6818000	NA	NA	1
556	O88737	GY(0.016)S(0.156)Y(0.016)FT(0.214)GS(0.297)S(0.301)PPLS(0.958)PS(0.034)T(0.007)PS(0.001)ESPTFSPGK	NA	NA	NA	NA	NA	0	NA	NA	1669400	NA	1	NA	6002000	NA	NA	2285700	2	NA	NA	NA	5529600	1	2661100	NA	7379000	NA	2	NA	NA	NA	NA	0	4361900	NA	NA	4357900	NA	2	NA	NA	12063000	NA	NA	1
560	O88737	HDAT(0.001)AS(0.909)S(0.053)S(0.015)T(0.015)T(0.006)AAATAR	NA	NA	313360	NA	NA	1	426960	NA	NA	NA	1	229530	NA	NA	NA	NA	1	230910	367610	NA	NA	2	304990	415740	NA	240560	3	412370	NA	NA	NA	1	NA	432680	NA	NA	NA	1	NA	261780	NA	NA	NA	1
564	O88737	LLDTSFAS(0.992)S(0.008)ER	1338400	NA	NA	2099000	NA	2	NA	NA	NA	NA	0	NA	1701000	1738200	1177100	1137800	4	1274200	NA	1187200	NA	2	4457500	883330	4434800	1041900	4	2195900	NA	NA	NA	1	2239800	5502000	NA	2826900	2125700	4	1211900	2173600	1537200	2503400	1995600	5
576	O88737	S(0.004)PQVLY(0.041)S(0.944)PVS(0.012)PLSPHR	1645900	NA	NA	3133000	NA	2	4221200	NA	NA	NA	1	NA	NA	NA	1171900	NA	1	NA	NA	NA	NA	0	1808400	861980	1992400	NA	3	4334300	NA	NA	NA	1	NA	2784000	NA	NA	2313400	2	461670	NA	NA	863380	NA	2
577	O88737	SPQVLYS(0.032)PVS(0.971)PLS(0.996)PHR	3264200	NA	NA	3133000	NA	2	4221200	NA	NA	NA	1	NA	NA	NA	NA	NA	0	NA	1860900	NA	3151600	2	NA	861980	4354600	NA	2	NA	NA	NA	NA	0	NA	1937600	NA	1536300	2313400	3	NA	NA	NA	NA	NA	0
593	O88737	SQQQLHSPALS(1)PAHS(1)PAK	752290	NA	NA	NA	NA	1	NA	NA	NA	NA	0	NA	NA	NA	NA	NA	0	NA	NA	NA	1321900	1	681880	NA	3207900	NA	2	1564500	NA	NA	NA	1	NA	2409200	NA	NA	NA	1	1154000	851940	NA	NA	NA	2
597	O88746	AADRLPNLAS(0.998)PS(0.002)AEGPPRPSPGTAPR	4604100	NA	2359500	NA	NA	2	NA	4449300	NA	3262700	2	3883400	NA	9089400	9137800	NA	3	3853300	NA	8532400	NA	2	7893900	NA	15485000	NA	2	NA	4988500	NA	NA	1	NA	NA	5371500	NA	NA	1	6785900	NA	NA	5877700	NA	2
618	O88935	GS(0.01)HS(0.986)QS(0.005)S(0.578)S(0.42)PGALTLGR	4246600	NA	9584000	14270000	NA	3	NA	NA	17141000	9568600	2	3112900	NA	NA	14840000	18437000	3	9650500	NA	NA	25276000	2	NA	1313400	NA	12301000	2	2386300	NA	NA	NA	1	6757600	24441000	18204000	4034900	3061800	5	5571400	17890000	18413000	24435000	903770	5
623	O88935	LPS(0.002)PT(0.004)AAPQQS(0.806)AS(0.162)QAT(0.026)PVTQGQGR	2137900	NA	1951100	2470000	NA	3	2053300	1645200	5482300	NA	3	NA	NA	NA	NA	NA	0	11352000	NA	NA	NA	1	1273400	2889600	NA	2030800	3	NA	NA	NA	9556800	1	2085100	NA	8617500	NA	NA	2	2301400	NA	NA	1520000	898290	3
634	O88935	S(0.142)QS(0.833)LT(0.026)NAFNLPEPAPPRPS(0.193)LS(0.807)QDEVK	1726100	NA	3170300	NA	NA	2	1407800	NA	NA	NA	1	NA	4065000	NA	3540300	2768900	3	NA	NA	NA	NA	0	4785600	NA	9930200	NA	2	2238300	NA	NA	NA	1	2366500	NA	2675600	NA	NA	2	NA	4928800	4069000	NA	2007000	3
[truncated: 634 more rows]
