# Supplementary material for: Re-establishment of the epigenetic state and rescue of kinome deregulation in Ts65Dn mice upon treatment with green tea extract and environmental enrichment
Source: Sci Rep. 2020 Sep 29;10:16023. doi: 10.1038/s41598-020-72625-z (PMC7524756; doi:10.1038/s41598-020-72625-z)
Supplement: Supplementary file 18 — Supplementary Table 16. [file 41598_2020_72625_MOESM18_ESM.xlsx]

## Sheet: myresults_P_TS_NT-TS_EE
Protein	Label	log2FC	SE	Tvalue	DF	pvalue	adj.pvalue
A1A535_ADS(0.191)S(0.854)RRKT(0.974)S(0.992)T(0.99)EVSIPEK	TS_NT-TS_EE	0.16787	0.5063	0.331563	5	0.753666	0.987821
A1A535_ADS(0.984)S(0.986)RRKT(0.939)S(0.588)T(0.496)EVS(0.008)IPEK	TS_NT-TS_EE	0.16787	0.5063	0.331563	5	0.753666	0.987821
A2A5R2_PMQSKPQS(1)PVIQATAGS(1)PK	TS_NT-TS_EE	0.141227	0.392111	0.36017	7	0.729342	0.987821
A2A5R2_PQS(1)PVIQAT(0.849)AGS(0.151)PK	TS_NT-TS_EE	-0.141005	0.497212	-0.283591	7	0.784928	0.994522
A2A690_ELPLTQAPSAHSSITSGSCPGT(1)PEMR	TS_NT-TS_EE	0.129799	0.358746	0.361812	4	0.735796	0.987821
A2A690_EYPS(1)PPPSPLR	TS_NT-TS_EE	-0.291126	0.335124	-0.868712	7	0.413795	0.987821
A2A690_PSQGLPVIQS(1)PPSSPAHR	TS_NT-TS_EE	0.398415	0.0596379	6.68057	4	0.00261009	0.987821
A2A699_DS(0.001)LT(0.048)S(0.951)PEDELGAEVGDEAGDKK	TS_NT-TS_EE	0.479858	0.0795274	6.03387	3	0.0091269	0.987821
A2A699_RDS(0.996)LT(0.003)S(0.001)PEDELGAEVGDEAGDKK	TS_NT-TS_EE	-0.116306	0.178346	-0.652136	5	0.543099	0.987821
A2A699_S(1)VEGPGGLEPSLDEYRR	TS_NT-TS_EE	0.962804	0.550707	1.74831	5	0.14083	0.987821
A2AAE1_ALETIPIT(1)PIER	TS_NT-TS_EE	-0.280838	0.385556	-0.728398	6	0.493806	0.987821
A2AAE1_SDENVLDS(1)PK	TS_NT-TS_EE	-0.0555511	0.162838	-0.341143	5	0.746864	0.987821
A2AG50_S(0.278)NS(0.716)LDDS(0.004)T(0.002)EDVQSMDVSPVSK	TS_NT-TS_EE	-0.63008	0.338986	-1.85872	6	0.112423	0.987821
A2AG50_S(0.5)NS(0.5)LDDSTEDVQSMDVSPVSK	TS_NT-TS_EE	-0.63008	0.338986	-1.85872	6	0.112423	0.987821
A2AG50_TAKPTYLGS(1)PVK	TS_NT-TS_EE	-0.603218	0.206589	-2.9199	7	0.0223433	0.987821
A2AG50_VATS(0.001)AAS(0.99)GGHGS(0.008)PLRR	TS_NT-TS_EE	1.43978	2.29417	0.627581	4	0.564324	0.987821
A2AG50_VATSAASGGHGS(1)PLR	TS_NT-TS_EE	-0.172315	0.479711	-0.359205	6	0.731744	0.987821
A2AHC3_APVHFVEPLS(1)PTGVPGHR	TS_NT-TS_EE	-0.379073	0.965999	-0.392416	6	0.708312	0.987821
A2AHC3_S(0.999)PS(0.001)DPGGELPEK	TS_NT-TS_EE	0.0491039	0.45558	0.107783	3	0.920972	0.998123
A2AIV2_SFLSEPS(0.186)S(0.814)PGR	TS_NT-TS_EE	-0.192682	0.354121	-0.544114	5	0.609738	0.987821
A2AIV2_SFLSEPS(0.784)S(0.216)PGR	TS_NT-TS_EE	-0.0209081	0.345078	-0.0605896	6	0.953654	0.99909
A2AJA9_ASQGLATAPAS(1)PPVLQR	TS_NT-TS_EE	-0.0948418	0.268263	-0.35354	7	0.734092	0.987821
A2AJA9_DT(0.032)RGS(0.984)S(0.984)PEGRRPPVVVNLS(1)T(1)S(1)PR	TS_NT-TS_EE	-0.22588	0.362478	-0.623154	4	0.566953	0.987821
A2AJA9_GRS(1)YENLLGR	TS_NT-TS_EE	-0.506384	0.345809	-1.46435	4	0.216952	0.987821
A2AJA9_VALAAGS(0.999)PT(0.001)RPPPAR	TS_NT-TS_EE	-0.280926	0.383937	-0.731698	5	0.49719	0.987821
A2AJI0_RSS(1)QPS(0.379)PT(0.564)T(0.057)VPASDSPPAK	TS_NT-TS_EE	0.00280392	0.460094	0.00609423	5	0.995373	0.99909
A2ALS5_AAGISLIVPGKS(0.5)PT(0.5)R	TS_NT-TS_EE	-0.885114	0.928244	-0.953536	3	0.410665	0.987821
A2ALS5_AAGISLIVPGKS(0.999)PT(0.001)R	TS_NT-TS_EE	-0.200679	0.774197	-0.259209	6	0.804138	0.995379
A2ALS5_RES(1)PPAGQKT(1)PDSGHVSQEPK	TS_NT-TS_EE	-0.319314	1.07374	-0.297385	6	0.7762	0.99058
A2ALS5_RS(0.003)S(0.997)AIGIENIQEVQEK	TS_NT-TS_EE	0.771686	0.350691	2.20047	5	0.079047	0.987821
A2ALS5_TEVLQGFS(1)R	TS_NT-TS_EE	0.31913	0.275071	1.16017	6	0.290051	0.987821
A2ALU4_ARPPEPRPPS(0.961)T(0.039)PAPPVR	TS_NT-TS_EE	0.580743	0.122835	4.72782	3	0.0179315	0.987821
A2ALU4_DSCS(0.095)S(0.902)PPS(0.002)LNYGK	TS_NT-TS_EE	-0.515375	0.262305	-1.96479	4	0.120889	0.987821
A2AN08_AAPPPPPPPPPLES(0.275)S(0.725)PR	TS_NT-TS_EE	0.135686	0.244349	0.555295	5	0.60262	0.987821
A2AN08_AAPPPPPPPPPLES(0.601)S(0.399)PR	TS_NT-TS_EE	0.0693598	0.230893	0.300399	6	0.77401	0.990136
A2AN08_ELAS(1)PVSPELR	TS_NT-TS_EE	0.0418748	0.196394	0.213218	7	0.837234	0.995379
A2AN08_ELASPVS(1)PELR	TS_NT-TS_EE	0.353789	0.336592	1.05109	3	0.370411	0.987821
A2AN08_HVTLPS(0.064)S(0.936)PR	TS_NT-TS_EE	0.0836403	0.194362	0.430333	4	0.689125	0.987821
A2AP18_VAS(1)VEEGDETLDSPGSQSR	TS_NT-TS_EE	0.171394	0.223643	0.766372	7	0.468506	0.987821
A2AP18_VASVEEGDETLDS(1)PGSQSR	TS_NT-TS_EE	0.254199	0.337165	0.753931	3	0.505669	0.987821
A2AQ25_HQEETAHAPGQPLHCS(0.031)T(0.081)GS(0.888)PGDVK	TS_NT-TS_EE	0.0622102	0.114526	0.543197	3	0.624756	0.987821
A2AQ25_IGGKS(1)PPPPPPPPRR	TS_NT-TS_EE	0.142692	0.242382	0.588708	5	0.581646	0.987821
A2AQ25_IPALS(0.948)PS(0.047)S(0.005)GK	TS_NT-TS_EE	0.174605	0.574637	0.303852	4	0.776391	0.99058
A2AQ25_LELSEDS(1)PNSEQELDK	TS_NT-TS_EE	-0.301337	0.214876	-1.40237	5	0.219737	0.987821
A2AQ25_PSIAST(0.001)PLS(0.999)PQAGR	TS_NT-TS_EE	-0.464746	0.275789	-1.68515	7	0.135828	0.987821
A2ARS0_AGALMARPNS(1)PQSSGSGR	TS_NT-TS_EE	-0.0801903	0.489551	-0.163804	4	0.877829	0.998123
A2BH40_SHHAPMS(0.999)PGSSGGGGQPLAR	TS_NT-TS_EE	0.132914	0.75513	0.176015	4	0.868834	0.998123
A2RSJ4_NLGS(0.982)PPKS(0.047)PT(0.967)HAS(0.003)PQHTQTEK	TS_NT-TS_EE	0.308941	0.674253	0.458197	4	0.670598	0.987821
A2RSJ4_NLGS(0.999)PPKS(0.95)PT(0.051)HASPQHTQTEK	TS_NT-TS_EE	0.0768875	0.248357	0.309584	5	0.769364	0.990136
A2RSJ4_NLGS(1)PPKS(0.491)PT(0.491)HAS(0.017)PQHTQTEK	TS_NT-TS_EE	-0.0372496	0.233521	-0.159513	7	0.87777	0.998123
A2RSJ4_SMS(1)VDLSHAPLK	TS_NT-TS_EE	-0.574506	0.361345	-1.58991	6	0.162958	0.987821
A6H619_EVS(1)PAPATQGESR	TS_NT-TS_EE	0.223462	0.514861	0.434025	7	0.677333	0.987821
B1AY13_VSDQNS(1)PVLPK	TS_NT-TS_EE	0.129562	0.23235	0.557615	7	0.594482	0.987821
B1AZA5_GGPAEAPS(1)PR	TS_NT-TS_EE	0.0183406	0.198529	0.0923825	7	0.928982	0.99887
B1AZA5_GGPAEAPS(1)PRGS(1)PRPESR	TS_NT-TS_EE	0.0183406	0.198529	0.0923825	7	0.928982	0.99887
B1AZP2_RS(1)LDRLDS(1)VDMLLPSK	TS_NT-TS_EE	-0.326429	0.714791	-0.456678	5	0.667056	0.987821
B2RUJ5_APT(1)PGGGHPDS(1)PGLPAPAGQQQR	TS_NT-TS_EE	-0.392163	0.543059	-0.722137	7	0.493622	0.987821
B2RUJ5_LHHYDERS(0.994)DGES(0.025)DS(0.981)PEK	TS_NT-TS_EE	1.97892	1.83544	1.07817	4	0.341636	0.987821
B2RUJ5_SNS(1)QENVEASHPSQDGK	TS_NT-TS_EE	1.28144	2.45178	0.522657	4	0.628825	0.987821
B2RUJ5_SPYT(1)PDEPK	TS_NT-TS_EE	-0.0901657	0.155162	-0.581106	4	0.592339	0.987821
B2RY56_LGASNS(1)PGQPNSVK	TS_NT-TS_EE	-0.00149741	0.782325	-0.00191405	5	0.998547	0.999196
B9EHT4_TDPAPMAPPPRGEEEEEEEEDEPVPEAPS(0.987)PT(0.013)QER	TS_NT-TS_EE	0.311485	0.252443	1.23388	5	0.272079	0.987821
B9EKI3_SVSEINS(1)DDELPGK	TS_NT-TS_EE	-0.428869	0.408769	-1.04917	3	0.371165	0.987821
B9EKR1_EVSADVS(1)EEENFLTDFK	TS_NT-TS_EE	-2.3239	1.71474	-1.35525	4	0.246815	0.987821
D3YVE8_REDYQEILDS(1)PIK	TS_NT-TS_EE	0.150947	0.254789	0.592438	6	0.575189	0.987821
D3YVF0_ASLLESSAAGS(1)PR	TS_NT-TS_EE	-0.104539	0.146997	-0.711162	7	0.499988	0.987821
D3YVF0_GPVAAS(1)PQK	TS_NT-TS_EE	-0.692772	0.594393	-1.16551	5	0.296384	0.987821
D3YVF0_SSAIQMGT(1)PELEK	TS_NT-TS_EE	-0.680794	0.47741	-1.42601	6	0.203755	0.987821
D3YXK2_APTAALS(1)PEPQDSK	TS_NT-TS_EE	-0.275837	0.395366	-0.697675	7	0.507885	0.987821
D3YZP9_LDQPVS(1)APPS(1)PR	TS_NT-TS_EE	-0.261952	0.357406	-0.732924	7	0.487417	0.987821
D3YZU1_NHREQDVVPFQES(1)PK	TS_NT-TS_EE	-0.139047	0.235785	-0.589717	7	0.573914	0.987821
D3YZU1_S(1)IDEGMFSAEPYLR	TS_NT-TS_EE	-0.0521822	1.02486	-0.0509163	6	0.961045	0.99909
D3YZU1_S(1)IGAAEDDRPYLAPPAMK	TS_NT-TS_EE	-1.2171	0.573367	-2.12272	7	0.0714344	0.987821
D3Z0R2_FVALLS(0.001)LQDT(0.999)EMQR	TS_NT-TS_EE	-0.374009	0.660443	-0.5663	4	0.601452	0.987821
E9PUL5_AELAPET(0.012)T(0.089)ET(0.798)PVET(0.088)PET(0.012)VQATDLSLNPEEGSK	TS_NT-TS_EE	-1.0563	1.29159	-0.817832	5	0.450653	0.987821
E9PUL5_AS(1)PSPS(0.782)PS(0.218)EAR	TS_NT-TS_EE	1.44669	1.32067	1.09542	7	0.309584	0.987821
E9PUL5_ASPSPS(0.973)PS(0.026)EAR	TS_NT-TS_EE	-0.00786507	1.20914	-0.00650468	7	0.994992	0.99909
E9Q1P8_RKPS(1)PEPEGEVGPPK	TS_NT-TS_EE	0.0151819	0.536227	0.0283124	4	0.978769	0.99909
E9Q401_EAAVPEEEGGT(1)PEK	TS_NT-TS_EE	0.162149	0.331153	0.48965	7	0.639353	0.987821
E9Q401_IAEDPS(0.004)RDGPS(0.986)PT(0.002)S(0.008)GSSK	TS_NT-TS_EE	0.584496	0.435967	1.34069	5	0.237706	0.987821
E9Q5K9_GIS(1)PIVFDR	TS_NT-TS_EE	-0.239629	0.238084	-1.00649	7	0.347698	0.987821
E9Q8I9_NSDLFTVLS(1)R	TS_NT-TS_EE	-0.996628	0.288782	-3.45114	3	0.0409027	0.987821
E9Q8I9_RRS(1)LDSLDK	TS_NT-TS_EE	1.02928	0.934477	1.10145	4	0.332524	0.987821
F6SEU4_EGS(0.001)IGGS(0.998)GGS(0.998)GGGGGGGLKPS(0.002)IT(0.001)K	TS_NT-TS_EE	0.637272	0.755152	0.843899	6	0.431079	0.987821
F6SEU4_EGS(1)IGGSGGSGGGGGGGLK	TS_NT-TS_EE	-0.508021	0.361791	-1.40418	7	0.203045	0.987821
F6SEU4_EYEEEIHS(1)LK	TS_NT-TS_EE	-0.482853	0.270761	-1.78331	7	0.117723	0.987821
F6SEU4_GLNS(0.008)S(0.992)MDMAR	TS_NT-TS_EE	-0.227116	0.282799	-0.8031	4	0.466925	0.987821
F6SEU4_LS(0.001)QGS(0.992)GS(0.005)S(0.002)IT(0.001)AAGMR	TS_NT-TS_EE	0.315781	0.479259	0.658893	4	0.545963	0.987821
F6SEU4_S(1)QQLTVSAAQK	TS_NT-TS_EE	-0.450555	0.425567	-1.05872	7	0.324888	0.987821
F6SEU4_TVS(1)VPVEGR	TS_NT-TS_EE	-0.27945	0.258532	-1.08091	5	0.329093	0.987821
F6ZDS4_GAILSEEELAAMS(1)PTAAAVAK	TS_NT-TS_EE	0.686795	1.21855	0.563616	3	0.612398	0.987821
F8VPU2_ACT(0.001)LELGPHQS(0.999)PALPKS(0.981)PPGS(0.019)K	TS_NT-TS_EE	0.127627	0.46867	0.272318	5	0.796266	0.995379
F8VPU2_ACTLELGPHQS(1)PALPK	TS_NT-TS_EE	-0.08019	0.444183	-0.180534	7	0.861849	0.998123
F8VPU2_LGAPENSGIS(0.018)T(0.982)LER	TS_NT-TS_EE	0.178752	0.260472	0.686263	7	0.514628	0.987821
G3X9K3_S(1)VDIHDSIQPR	TS_NT-TS_EE	-0.60292	0.57576	-1.04717	5	0.342978	0.987821
G3XA57_LS(0.002)S(0.005)AHS(0.882)MS(0.111)DLTGSHLSSEK	TS_NT-TS_EE	-0.176629	0.673705	-0.262176	3	0.810157	0.995379
G3XA57_TLS(1)FDTSK	TS_NT-TS_EE	-0.312181	0.322903	-0.966793	5	0.378051	0.987821
G5E829_AQDGAAMEMQPLKS(1)EEGGDGDEK	TS_NT-TS_EE	0.171804	0.302586	0.567787	7	0.58792	0.987821
G5E829_RNS(0.998)S(0.001)PPPS(0.001)PNK	TS_NT-TS_EE	0.173354	0.800834	0.216467	5	0.837178	0.995379
G5E829_SATS(0.001)S(0.984)S(0.015)PGS(0.998)PLHS(0.002)LETSL	TS_NT-TS_EE	1.86712	1.40707	1.32696	4	0.255201	0.987821
G5E829_SATSSSPGS(1)PLHSLETSL	TS_NT-TS_EE	-0.543104	0.587414	-0.924568	6	0.390859	0.987821
G5E829_SATSSSPGSPLHSLET(0.005)S(0.995)L	TS_NT-TS_EE	-0.242399	0.361159	-0.671169	7	0.523635	0.987821
G5E8K5_LDDS(0.999)S(0.999)DQARDS(0.002)ITSYLTGEPGK	TS_NT-TS_EE	-0.932243	0.83214	-1.1203	4	0.325306	0.987821
G5E8K5_RQS(0.996)FAS(0.004)LALR	TS_NT-TS_EE	0.201422	0.389407	0.517254	3	0.640699	0.987821
G5E8K5_VALLLLDQGAS(1)PHAAAK	TS_NT-TS_EE	-0.428138	0.322806	-1.3263	7	0.226375	0.987821
G5E8Z2_S(0.96)NS(0.04)GQLMLVSPQQAVTGAK	TS_NT-TS_EE	-0.195689	0.651212	-0.3005	6	0.773936	0.990136
O08530_RPIIPGMEFS(1)R	TS_NT-TS_EE	0.0446319	0.339366	0.131516	3	0.903692	0.998123
O08539_GNKS(1)PS(1)PPPDGS(1)PAATPEIR	TS_NT-TS_EE	-0.0145388	0.226655	-0.0641453	7	0.950648	0.99909
O08539_S(1)PS(1)PPPDGSPAATPEIR	TS_NT-TS_EE	-0.0204955	0.336562	-0.0608965	7	0.953144	0.99909
O08539_VNHEPEPASGAS(1)PGATIPK	TS_NT-TS_EE	0.255439	0.297551	0.858472	7	0.419054	0.987821
O08547_NLGS(1)INTELQDVQR	TS_NT-TS_EE	-0.950891	1.11063	-0.856169	3	0.454843	0.987821
O08553_GLYDGPVCEVS(0.053)VT(0.947)PKT(0.999)VT(0.954)PAS(0.025)S(0.021)AK	TS_NT-TS_EE	-1.09695	0.479555	-2.28744	4	0.0840943	0.987821
O08553_GLYDGPVCEVS(1)VT(1)PK	TS_NT-TS_EE	-0.203901	0.185522	-1.09907	7	0.308096	0.987821
O08553_NLHQSGFS(0.998)LS(0.002)GAQIDDNIPR	TS_NT-TS_EE	0.548351	1.07612	0.509563	5	0.632044	0.987821
O08553_T(0.159)VT(0.841)PAS(1)S(1)AKT(0.81)S(0.19)PAK	TS_NT-TS_EE	1.94308	2.8666	0.677834	7	0.519646	0.987821
O08553_TVT(1)PASSAK	TS_NT-TS_EE	3.0551	2.03834	1.49882	7	0.177598	0.987821
O08553_TVTPASSAKT(1)S(1)PAK	TS_NT-TS_EE	3.68484	2.24618	1.64049	7	0.144909	0.987821
O08582_LVLVS(1)PTSEQYDSLLR	TS_NT-TS_EE	0.163355	0.801744	0.203749	6	0.845284	0.998123
O08582_S(0.162)RS(0.837)PVDS(0.001)PVPASMFAPEPS(0.013)S(0.987)PGAAR	TS_NT-TS_EE	-0.0489381	0.384234	-0.127365	5	0.903615	0.998123
O08582_S(0.497)RS(0.497)PVDS(0.007)PVPASMFAPEPS(0.912)S(0.088)PGAAR	TS_NT-TS_EE	-1.20661	0.712265	-1.69405	6	0.141195	0.987821
O08582_S(0.875)RS(0.115)PVDS(0.01)PVPASMFAPEPSSPGAAR	TS_NT-TS_EE	-0.98005	0.355333	-2.75812	5	0.0399237	0.987821
O08585_LQS(1)EPESIRK	TS_NT-TS_EE	-0.00447509	0.27365	-0.0163533	7	0.987409	0.99909
O08586_YSDTTDS(1)DPENEPFDEDQHSQITK	TS_NT-TS_EE	-0.00567641	0.449526	-0.0126275	3	0.990718	0.99909
O08638_VIENTDGS(1)EEEMDAR	TS_NT-TS_EE	-0.121341	0.304526	-0.39846	7	0.702165	0.987821
O08648_ELESGTEES(1)DEEPTPSPR	TS_NT-TS_EE	0.370702	0.182266	2.03386	4	0.111721	0.987821
O08715_RRS(1)ESSGNLPSVADTR	TS_NT-TS_EE	0.476746	0.371296	1.284	4	0.268468	0.987821
O08919_AEAAAAPAVAPGPAQPGHVS(0.003)PT(0.05)PAT(0.896)T(0.284)S(0.766)PGEK	TS_NT-TS_EE	-0.22123	0.190399	-1.16193	5	0.297708	0.987821
O08919_AEAAAAPAVAPGPAQPGHVS(0.012)PT(0.035)PAT(0.547)T(0.547)S(0.858)PGEK	TS_NT-TS_EE	-0.021041	0.238877	-0.088083	5	0.93323	0.99909
O08919_AEAAAAPAVAPGPAQPGHVS(0.014)PT(0.043)PAT(0.648)T(0.648)S(0.648)PGEK	TS_NT-TS_EE	-0.22123	0.190399	-1.16193	5	0.297708	0.987821
O08919_GEAGT(1)PVAAGTTAAAIPR	TS_NT-TS_EE	-0.103885	0.489798	-0.212098	6	0.839052	0.995379
O08919_KAEAAAAPAVAPGPAQPGHVS(0.984)PT(0.524)PAT(0.117)T(0.101)S(0.275)PGEK	TS_NT-TS_EE	0.133974	0.180779	0.741091	5	0.491954	0.987821
O08992_SLYPS(1)LEDLK	TS_NT-TS_EE	-0.64216	0.844969	-0.759981	5	0.481543	0.987821
O09044_ATWGDGGDNS(0.989)PS(0.011)NVVSK	TS_NT-TS_EE	0.385886	0.721428	0.534893	3	0.62983	0.987821
O09106_MLPHAPGVQMQAIPEDAIPEES(1)GDEDEEDPDK	TS_NT-TS_EE	0.322351	0.424694	0.75902	4	0.490109	0.987821
O35098_NLHQS(0.007)GFS(0.113)LS(0.862)GS(0.018)QADDHIAR	TS_NT-TS_EE	-0.378413	0.473929	-0.798459	4	0.469325	0.987821
O35099_TLFLGIPDENFEDHS(0.006)APPS(0.994)PEEK	TS_NT-TS_EE	0.0409779	0.379172	0.108072	4	0.919143	0.998123
O35136_DGS(1)KEPIVEMR	TS_NT-TS_EE	-0.421715	0.233355	-1.80718	6	0.120746	0.987821
O35136_IT(0.089)NHEDGS(0.911)PVNEPNET(0.078)T(0.914)PLT(0.008)EPEK	TS_NT-TS_EE	0.0394803	0.271115	0.145622	6	0.888989	0.998123
O35136_T(0.002)EDERIT(0.998)NHEDGS(1)PVNEPNETTPLTEPEK	TS_NT-TS_EE	0.906932	0.876402	1.03484	6	0.340641	0.987821
O35136_T(0.069)EDERIT(0.931)NHEDGS(1)PVNEPNETTPLTEPEK	TS_NT-TS_EE	0.282675	0.838695	0.337041	6	0.747563	0.987821
O35188_S(0.024)LGS(0.976)EEINPVHTDNFQER	TS_NT-TS_EE	-0.348312	0.361558	-0.963366	5	0.379609	0.987821
O35226_RAAAASAAEAGIAT(0.999)PGT(0.001)EDSDDALLK	TS_NT-TS_EE	0.161373	0.232663	0.693592	4	0.526109	0.987821
O35295_ADGDS(1)GS(1)ERGGGGGGGGGPGGFQPAPR	TS_NT-TS_EE	0.187731	0.216454	0.867299	5	0.425435	0.987821
O35295_DSLGDFIEHYAQLGPS(0.004)S(0.996)PEQLAAGAEEGGGPR	TS_NT-TS_EE	0.113676	0.995245	0.114219	3	0.91628	0.998123
O35344_RNVPQEES(1)LEDSDVDADFK	TS_NT-TS_EE	-0.305441	0.377602	-0.808897	5	0.455326	0.987821
O35344_RNVPQEESLEDS(1)DVDADFK	TS_NT-TS_EE	-0.266778	0.399376	-0.667986	7	0.525547	0.987821
O35393_GGS(1)LGLGGGGGMGPR	TS_NT-TS_EE	-0.174715	0.311297	-0.561247	4	0.604582	0.987821
O35495_TQS(1)TFDPFEK	TS_NT-TS_EE	-0.436185	0.302763	-1.44068	4	0.223107	0.987821
O35526_HSAILAS(1)PNPDEK	TS_NT-TS_EE	0.227468	0.212369	1.0711	7	0.31966	0.987821
O35526_TAKDS(1)DDDDDVTVTVDR	TS_NT-TS_EE	0.205392	0.477838	0.429837	7	0.680236	0.987821
O35551_AQST(0.001)DS(0.999)LGTSSSLQSK	TS_NT-TS_EE	-1.00974	0.262622	-3.84486	3	0.0310476	0.987821
O35607_LNINS(0.076)S(0.924)PDEHEPLLR	TS_NT-TS_EE	-0.0566766	0.317269	-0.178639	6	0.864101	0.998123
O35607_LNINS(0.964)S(0.036)PDEHEPLLR	TS_NT-TS_EE	-0.347611	0.351557	-0.988776	4	0.378747	0.987821
O35609_KLS(0.999)PT(0.001)EPR	TS_NT-TS_EE	3.59682	1.78564	2.0143	5	0.100096	0.987821
O35621_TVGHSVVS(1)PQDTVQR	TS_NT-TS_EE	-0.483058	0.470594	-1.02649	7	0.33882	0.987821
O35623_S(0.002)LS(0.998)IEIGHEVK	TS_NT-TS_EE	0.520844	0.30406	1.71296	4	0.161878	0.987821
O35691_EAGIVHS(1)DAEK	TS_NT-TS_EE	1.11907	1.4838	0.754191	5	0.484717	0.987821
O35737_HTGPNS(1)PDTANDGFVR	TS_NT-TS_EE	-0.053959	0.213712	-0.252484	7	0.80792	0.995379
O35927_ALQS(1)PEHHIDPIYEDR	TS_NT-TS_EE	-0.185336	0.229073	-0.80907	7	0.4451	0.987821
O35927_GGS(1)PLTT(0.107)T(0.652)QGGS(0.24)PT(0.001)K	TS_NT-TS_EE	-0.400215	0.344556	-1.16154	7	0.283495	0.987821
O35927_GGS(1)PLTTT(0.002)QGGS(0.977)PT(0.022)K	TS_NT-TS_EE	0.30055	0.428657	0.701143	7	0.505847	0.987821
O35954_S(0.011)S(0.011)T(0.011)EARPGT(0.209)S(0.072)T(0.072)AGT(0.612)PDGPEAPPGPDAS(1)PDASFGK	TS_NT-TS_EE	-0.384644	0.517444	-0.743353	7	0.481467	0.987821
O35954_SSTEARPGT(0.005)S(0.005)T(0.01)AGT(0.979)PDGPEAPPGPDASPDASFGK	TS_NT-TS_EE	0.121399	0.383869	0.316251	4	0.767627	0.990136
O54774_HSS(1)LPTESDEDIAPAQR	TS_NT-TS_EE	0.903265	0.404501	2.23304	7	0.0606983	0.987821
O54774_HSSLPTES(1)DEDIAPAQR	TS_NT-TS_EE	0.295662	0.14084	2.09928	7	0.0739501	0.987821
O54774_VDIITEEMPENALPS(1)DEDDK	TS_NT-TS_EE	-0.914036	0.748037	-1.22191	7	0.261287	0.987821
O54781_AADLEDT(0.002)T(0.998)EEETAK	TS_NT-TS_EE	-0.282085	0.355742	-0.792946	7	0.453841	0.987821
O54829_S(0.033)HS(0.965)PT(0.001)HTPTPETK	TS_NT-TS_EE	1.19205	1.69919	0.701538	6	0.50925	0.987821
O54829_S(1)VYGLQNDIR	TS_NT-TS_EE	-0.216238	0.26062	-0.829706	5	0.444499	0.987821
O54916_S(0.001)HS(0.003)GT(0.11)S(0.841)PDNT(0.044)APPPPPPRPQPSHSR	TS_NT-TS_EE	-0.848724	0.392615	-2.16172	5	0.0830066	0.987821
O54931_TLS(1)MIEEEIR	TS_NT-TS_EE	-0.643082	0.591184	-1.08779	4	0.337846	0.987821
O55003_AEIDS(0.773)HS(0.227)FGEK	TS_NT-TS_EE	0.0618127	0.385011	0.160548	5	0.878735	0.998123
O55003_NSTLS(1)EEDYIER	TS_NT-TS_EE	-0.363633	0.133256	-2.72883	6	0.034239	0.987821
O55017_EVAEVS(1)PMSAANISIAAR	TS_NT-TS_EE	0.047853	0.22666	0.211122	3	0.84632	0.998123
O55017_IGS(1)DPYLGQR	TS_NT-TS_EE	-0.355424	0.186088	-1.90997	7	0.0977612	0.987821
O55022_EGEEPT(0.023)VY(0.815)S(0.161)DDEEPKDETARK	TS_NT-TS_EE	-1.98319	3.15528	-0.628532	3	0.574252	0.987821
O55022_EGEEPTVYS(1)DDEEPKDETAR	TS_NT-TS_EE	-0.150559	2.01531	-0.0747072	7	0.942538	0.99909
O55023_S(0.222)S(0.778)PADLVTVTDQK	TS_NT-TS_EE	-0.605671	0.31883	-1.89967	4	0.130289	0.987821
O55023_S(0.741)S(0.259)PADLVTVTDQK	TS_NT-TS_EE	-0.638588	0.324633	-1.96711	4	0.120568	0.987821
O55028_S(0.959)T(0.04)S(0.001)ATDTHHVELAR	TS_NT-TS_EE	0.0852494	0.229742	0.371066	7	0.721563	0.987821
O55091_TEEVEVES(1)EEDPILEHPPENPVK	TS_NT-TS_EE	0.284123	0.196337	1.44712	5	0.207513	0.987821
O55106_FLESAAADVS(1)DEDEDEDTDGR	TS_NT-TS_EE	0.520157	0.122104	4.25994	4	0.0130542	0.987821
O55131_IYEFPET(1)DDEEENK	TS_NT-TS_EE	-0.00963931	0.267171	-0.0360792	7	0.972227	0.99909
O55131_S(1)PLAQMEEERR	TS_NT-TS_EE	0.552226	0.43499	1.26951	7	0.244832	0.987821
O55131_STLINSLFLTDLYS(1)PEYPGPSHR	TS_NT-TS_EE	0.038778	1.85846	0.0208656	3	0.984663	0.99909
O55143_EFDELSPS(1)AQR	TS_NT-TS_EE	0.181506	0.231652	0.783528	7	0.459003	0.987821
O70139_LAGDMGELALEGAEGQAEGS(0.001)T(0.999)PDK	TS_NT-TS_EE	0.444624	0.404917	1.09806	6	0.314276	0.987821
O70161_PLGPT(0.005)AAFS(0.95)AS(0.045)QIPSER	TS_NT-TS_EE	0.0819168	0.441806	0.185413	3	0.864732	0.998123
O70161_RT(0.095)QS(0.853)S(0.052)GQDGRPQEEPHAEDLQK	TS_NT-TS_EE	0.353822	0.304889	1.16049	5	0.298241	0.987821
O70161_SWVYSPLHYSARPAS(0.999)DGES(0.001)DT	TS_NT-TS_EE	0.11587	0.544759	0.2127	4	0.841961	0.997455
O70166_DAS(1)LEELQK	TS_NT-TS_EE	-0.213524	0.22665	-0.942085	7	0.377517	0.987821
O70166_S(0.97)PS(0.03)DLSPESPVLSSPPK	TS_NT-TS_EE	-0.0214216	0.352675	-0.0607402	4	0.95448	0.99909
O70166_SPSDLSPES(0.002)PVLS(0.023)S(0.975)PPK	TS_NT-TS_EE	0.139931	0.588427	0.237805	3	0.827348	0.995379
O70166_SPSDLSPES(1)PVLSSPPK	TS_NT-TS_EE	-0.0500543	0.500329	-0.100043	7	0.923115	0.998123
O70251_YGPS(0.006)S(0.994)VEDTTGSGAADAK	TS_NT-TS_EE	-0.114169	0.533578	-0.213968	6	0.837658	0.995379
O70310_SGLS(1)PANDTGAK	TS_NT-TS_EE	-0.787932	0.530069	-1.48647	7	0.180745	0.987821
O70343_ARYSECSGTQGSHS(0.998)T(0.002)K	TS_NT-TS_EE	0.139221	0.195362	0.712634	4	0.515437	0.987821
O70405_SPLPPILGS(0.998)PT(0.002)K	TS_NT-TS_EE	-0.150497	0.301588	-0.499014	7	0.633067	0.987821
O70439_EFGSLPT(0.677)T(0.316)PS(0.007)EQR	TS_NT-TS_EE	1.88378	1.3523	1.39302	5	0.222377	0.987821
O70439_TLNQLGT(1)PQDSPELR	TS_NT-TS_EE	-0.35615	0.229144	-1.55426	7	0.16407	0.987821
O70480_RNLLEDDS(1)DEEEDFFLR	TS_NT-TS_EE	0.770879	1.64623	0.46827	3	0.671514	0.987821
O88196_RNS(0.993)DS(0.007)AGPFAVPDHLR	TS_NT-TS_EE	0.104087	0.2349	0.443114	5	0.676199	0.987821
O88207_GEAGPS(1)GAAGPPGPKGPPGDDGPK	TS_NT-TS_EE	-0.149461	0.187436	-0.797399	6	0.455608	0.987821
O88343_ISENYS(1)DK	TS_NT-TS_EE	-1.19206	0.935896	-1.27371	7	0.243426	0.987821
O88343_NLT(0.001)S(0.937)S(0.053)S(0.009)LNDISDKPEK	TS_NT-TS_EE	-0.100397	0.966649	-0.103861	3	0.923834	0.998123
O88447_KYDDDIS(1)PSEDK	TS_NT-TS_EE	0.134351	0.205529	0.653686	6	0.537546	0.987821
O88447_VDS(1)PTVTTTLK	TS_NT-TS_EE	0.109606	0.242872	0.45129	7	0.66543	0.987821
O88448_AS(0.018)S(0.982)LNFLNK	TS_NT-TS_EE	0.0749307	0.332098	0.225629	6	0.828979	0.995379
O88448_VDS(1)PTVNTTLR	TS_NT-TS_EE	-1.13405	0.222749	-5.09117	4	0.00702572	0.987821
O88485_ANRADS(1)EEEGAVELAA	TS_NT-TS_EE	-0.0552774	0.139577	-0.396036	7	0.703873	0.987821
O88485_ETQTPLAT(0.002)HQS(0.998)EEDEEDEEMVEPK	TS_NT-TS_EE	0.183939	0.391819	0.46945	7	0.653019	0.987821
O88485_KEPVQDDS(1)DLDRK	TS_NT-TS_EE	0.599002	0.515085	1.16292	5	0.297341	0.987821
O88487_EAEALLQSMGLTTDSPIVPPPMS(0.938)PS(0.031)S(0.031)K	TS_NT-TS_EE	-0.341173	0.833872	-0.409143	3	0.709891	0.987821
O88532_RRDS(1)DGVDGFEAEGKK	TS_NT-TS_EE	-0.127266	0.362468	-0.35111	6	0.737506	0.987821
O88587_AVYQGPGS(0.001)S(0.999)PVK	TS_NT-TS_EE	-0.125333	0.344712	-0.363586	7	0.7269	0.987821
O88643_DVAT(0.051)S(0.949)PIS(1)PTENNTTPPDALTR	TS_NT-TS_EE	-1.07568	1.1908	-0.903323	6	0.401165	0.987821
O88643_SVIEPLPVT(0.974)PT(0.026)R	TS_NT-TS_EE	-0.728323	1.07033	-0.680468	5	0.526435	0.987821
O88643_YMS(1)FTDK	TS_NT-TS_EE	-0.0350511	0.27875	-0.125744	7	0.90347	0.998123
O88703_DS(0.035)AS(0.965)PGAASGLDPLDSAR	TS_NT-TS_EE	-1.91449	1.0846	-1.76515	4	0.152299	0.987821
O88703_GAASGPSAAEEAGS(1)EEAGPAGEPR	TS_NT-TS_EE	0.0639832	0.281632	0.227187	7	0.826771	0.995379
O88703_PLVGPLALGS(1)PR	TS_NT-TS_EE	-0.579712	0.58161	-0.996737	7	0.352092	0.987821
O88703_RAPPGPLPPAAS(1)PGPPAAS(1)PPAAPS(0.944)S(0.056)PR	TS_NT-TS_EE	-0.325605	0.512483	-0.635349	7	0.545402	0.987821
O88703_RAPPGPLPPAASPGPPAAS(0.999)PPAAPS(0.087)S(0.914)PR	TS_NT-TS_EE	-0.474273	0.726941	-0.652424	4	0.549722	0.987821
O88703_RAPPGPLPPAASPGPPAAS(1)PPAAPS(0.299)S(0.701)PR	TS_NT-TS_EE	0.233583	0.409519	0.570384	6	0.589123	0.987821
O88704_KNS(1)ILLQK	TS_NT-TS_EE	-0.0424694	0.668418	-0.0635373	7	0.951115	0.99909
O88704_VDGGGGEEPAGS(1)FEDAEGPRR	TS_NT-TS_EE	-0.137938	0.3811	-0.361947	6	0.729797	0.987821
O88705_GPLPLS(1)PDSPATLLAR	TS_NT-TS_EE	0.134575	1.04547	0.128723	4	0.90379	0.998123
O88737_DYLS(1)DSELNQLR	TS_NT-TS_EE	0.0699621	0.680168	0.10286	4	0.923025	0.998123
O88737_FS(1)PIEEAK	TS_NT-TS_EE	-0.621582	0.364981	-1.70305	7	0.13234	0.987821
O88737_GEEES(1)EEDSYDPR	TS_NT-TS_EE	0.370529	0.339651	1.09091	6	0.317172	0.987821
O88737_GYSYFT(0.001)GS(0.033)S(0.964)PPLS(0.001)PSTPSESPTFSPGK	TS_NT-TS_EE	-1.44101	0.653221	-2.206	6	0.0695251	0.987821
O88737_HSYS(1)LGFADGR	TS_NT-TS_EE	-0.495238	0.703184	-0.704279	7	0.504008	0.987821
O88737_IADSSVQT(1)DDEEGEGR	TS_NT-TS_EE	-0.72004	0.422809	-1.70299	7	0.132352	0.987821
O88737_LHS(0.002)S(0.998)PVSSTLTSK	TS_NT-TS_EE	-0.0317319	0.598056	-0.0530584	6	0.959408	0.99909
O88737_LLDTSFAS(0.992)S(0.008)ER	TS_NT-TS_EE	0.0051655	0.494411	0.0104478	7	0.991956	0.99909
O88737_PLS(0.999)PT(0.001)AEESAK	TS_NT-TS_EE	-0.245508	0.235339	-1.04321	7	0.331535	0.987821
O88737_S(0.001)QGS(0.996)FEY(0.003)QDTQDHDYGGR	TS_NT-TS_EE	0.485117	0.728676	0.665752	4	0.541997	0.987821
O88737_S(0.004)QAS(0.011)EEES(0.985)PVS(1)PLGRPR	TS_NT-TS_EE	-0.245156	0.692552	-0.35399	5	0.737785	0.987821
O88737_S(0.006)LS(0.994)DPKPLSPTAEESAK	TS_NT-TS_EE	-0.173524	0.171363	-1.01261	7	0.34496	0.987821
O88737_S(0.649)LS(0.351)DPKPLS(0.9)PT(0.1)AEESAK	TS_NT-TS_EE	-0.507185	0.396251	-1.27996	6	0.247819	0.987821
O88737_SPQVLYSPVSPLS(1)PHR	TS_NT-TS_EE	-0.416062	0.591759	-0.703095	6	0.508346	0.987821
O88737_SQAS(1)EEESPVSPLGR	TS_NT-TS_EE	-1.12665	0.614574	-1.83323	6	0.116466	0.987821
O88737_SQASEEESPVS(1)PLGR	TS_NT-TS_EE	-0.8737	0.441386	-1.97945	7	0.0882537	0.987821
O88737_SQQQLHS(1)PALS(1)PAHSPAK	TS_NT-TS_EE	1.50848	1.24632	1.21034	4	0.292776	0.987821
O88737_YS(0.002)S(0.998)VSNIYSDHR	TS_NT-TS_EE	0.0903682	0.417738	0.216327	6	0.8359	0.995379
O88746_GDLSQHATPLPTPAVLPGDS(0.993)PIT(0.007)PTPEQIGK	TS_NT-TS_EE	0.298449	0.498541	0.598644	5	0.575496	0.987821
O88746_GLEFPMTDLDMLS(0.999)PIHT(0.001)PQR	TS_NT-TS_EE	0.587897	0.802174	0.73288	5	0.496529	0.987821
O88910_TTGTLPS(1)PQNFK	TS_NT-TS_EE	-0.603786	0.717283	-0.841768	6	0.432182	0.987821
O88935_ASTAAPVAS(1)PAAPS(0.947)PGS(0.039)S(0.013)GGGGFFS(0.001)SLSNAVK	TS_NT-TS_EE	1.90714	1.23342	1.54622	6	0.17301	0.987821
O88935_ASTAAPVASPAAPS(0.998)PGS(0.001)SGGGGFFSSLSNAVK	TS_NT-TS_EE	-1.05899	1.76547	-0.599834	6	0.57056	0.987821
O88935_DAS(1)PGRGSHSQSSSPGALTLGR	TS_NT-TS_EE	-0.0444517	0.365503	-0.121618	7	0.906619	0.998123
O88935_GS(0.01)HS(0.986)QS(0.005)S(0.578)S(0.42)PGALTLGR	TS_NT-TS_EE	-0.873004	1.52142	-0.573808	5	0.590943	0.987821
O88935_GS(0.997)HS(0.003)QS(0.074)S(0.227)S(0.699)PGALT(0.001)LGR	TS_NT-TS_EE	-0.475688	1.19209	-0.399036	7	0.70176	0.987821
O88935_GSHSQSS(0.018)S(0.982)PGALTLGR	TS_NT-TS_EE	0.45622	1.03783	0.439588	6	0.675626	0.987821
O88935_GSHSQSS(0.941)S(0.059)PGALTLGR	TS_NT-TS_EE	0.388029	0.719118	0.539591	6	0.608906	0.987821
O88935_LPS(0.002)PT(0.004)AAPQQS(0.806)AS(0.162)QAT(0.026)PVTQGQGR	TS_NT-TS_EE	0.348255	0.565363	0.615984	4	0.57123	0.987821
O88935_LPS(0.009)PT(0.863)AAPQQS(0.094)AS(0.034)QATPVTQGQGR	TS_NT-TS_EE	-0.849918	1.61243	-0.527104	3	0.634614	0.987821
O88935_PQLAQKPS(1)QDVPPPITAAAGGPPHPQLNK	TS_NT-TS_EE	0.252451	0.814505	0.309944	6	0.767086	0.990136
O88935_PQPPPPPPS(0.005)AAS(0.995)PGATPGSATASAER	TS_NT-TS_EE	0.747025	0.396593	1.88361	3	0.156137	0.987821
O88935_PVAGGPGAPPAARPPAS(1)PS(1)PQR	TS_NT-TS_EE	1.61852	1.06978	1.51294	7	0.174057	0.987821
O88935_S(0.123)QS(0.874)LT(0.003)NAFNLPEPAPPRPSLSQDEVK	TS_NT-TS_EE	0.193278	1.40255	0.137805	6	0.894903	0.998123
O88935_S(0.142)QS(0.833)LT(0.026)NAFNLPEPAPPRPS(0.193)LS(0.807)QDEVK	TS_NT-TS_EE	0.528913	0.316715	1.67	3	0.193512	0.987821
O89032_AAS(1)QGSESPLLPTQR	TS_NT-TS_EE	-0.000984006	0.147664	-0.0066638	6	0.994899	0.99909
O89032_RIS(1)PASSLQR	TS_NT-TS_EE	0.205784	0.25278	0.814086	6	0.446693	0.987821
O89032_RNES(0.997)LT(0.002)ATDSLR	TS_NT-TS_EE	0.0631024	0.397992	0.158552	5	0.880227	0.998123
O89079_APPVPGAVSGGS(1)GEVDELFDVK	TS_NT-TS_EE	-0.50143	0.501717	-0.999429	4	0.374146	0.987821
O89084_LVHT(0.002)GS(0.998)LNINVPR	TS_NT-TS_EE	0.114258	0.387707	0.294702	5	0.780065	0.991971
O89084_LVHT(0.946)GS(0.054)LNINVPR	TS_NT-TS_EE	0.269956	0.67166	0.401924	3	0.714661	0.987821
P02664_T(0.218)VMT(0.782)EESKNIQDYMNK	TS_NT-TS_EE	0.624936	0.587669	1.06342	4	0.34753	0.987821
P04370_NIVTPRT(1)PPPSQGK	TS_NT-TS_EE	-0.132814	0.569713	-0.233124	6	0.823415	0.995379
P04370_TTHYGS(1)LPQK	TS_NT-TS_EE	-0.349039	0.663556	-0.526013	3	0.635286	0.987821
P04370_YLAT(0.008)AS(0.956)T(0.037)MDHAR	TS_NT-TS_EE	0.852866	0.518971	1.64338	4	0.17565	0.987821
P05063_GILAADES(1)VGSMAK	TS_NT-TS_EE	-0.16211	0.346347	-0.468055	6	0.656264	0.987821
P05063_GILAADESVGS(1)MAK	TS_NT-TS_EE	-0.243829	0.162819	-1.49754	7	0.17792	0.987821
P05063_RLS(1)QIGVENTEENRR	TS_NT-TS_EE	-0.14645	0.233174	-0.628072	5	0.557524	0.987821
P05064_GILAADES(0.935)T(0.064)GSIAK	TS_NT-TS_EE	-0.0218346	0.189766	-0.115061	7	0.911628	0.998123
P05064_GILAADESTGS(1)IAK	TS_NT-TS_EE	-0.136336	0.231514	-0.588889	7	0.574439	0.987821
P05202_IAATILT(0.148)S(0.852)PDLR	TS_NT-TS_EE	-0.109211	0.803887	-0.135854	3	0.90054	0.998123
P05480_LFGGFNSSDTVTS(1)PQR	TS_NT-TS_EE	-0.194924	0.581473	-0.335225	6	0.748866	0.987821
P05480_S(1)LEPSENVHGAGGAFPASQTPSK	TS_NT-TS_EE	-0.0860353	0.293917	-0.29272	7	0.778223	0.991505
P06837_AAQPPTETAES(0.04)S(0.96)QAEEEK	TS_NT-TS_EE	0.0665797	0.280516	0.237347	6	0.820284	0.995379
P06837_KEGDGS(0.058)AT(0.933)T(0.01)DAAPAT(0.241)S(0.759)PK	TS_NT-TS_EE	-0.387735	0.243889	-1.5898	4	0.187083	0.987821
P06837_KEGDGS(0.995)AT(0.003)T(0.002)DAAPAT(0.962)S(0.038)PK	TS_NT-TS_EE	0.94271	1.21811	0.77391	4	0.482181	0.987821
P06837_KEGDGS(1)ATTDAAPAT(0.87)S(0.13)PK	TS_NT-TS_EE	-0.127171	0.317707	-0.400276	7	0.700887	0.987821
P06837_KEGDGSATTDAAPATS(1)PK	TS_NT-TS_EE	-1.13611	1.09978	-1.03303	7	0.335952	0.987821
P06837_QADVPAAVTDAAATT(1)PAAEDAATK	TS_NT-TS_EE	-0.195385	0.21259	-0.919071	7	0.388631	0.987821
P07901_EVS(1)DDEAEEKEEKEEEK	TS_NT-TS_EE	0.138404	0.202633	0.683028	7	0.51655	0.987821
P07901_PEIEDVGS(1)DEEEEEKK	TS_NT-TS_EE	-0.0666636	0.222728	-0.299304	7	0.773399	0.990136
P08226_NEVHTMLGQS(0.988)T(0.011)EEIR	TS_NT-TS_EE	0.341867	0.304173	1.12392	6	0.303991	0.987821
P08228_VIS(0.995)LS(0.005)GEHSIIGR	TS_NT-TS_EE	0.504362	0.295398	1.7074	5	0.148454	0.987821
P08414_T(1)VCGTPGYCAPEILR	TS_NT-TS_EE	-1.09013	0.683593	-1.59471	6	0.161887	0.987821
P08551_DEPPS(1)EGEAEEEEK	TS_NT-TS_EE	0.0725719	0.310299	0.233877	7	0.821773	0.995379
P08551_KEES(1)AGEEQVAK	TS_NT-TS_EE	0.542607	0.893088	0.607563	3	0.586381	0.987821
P08553_AEEEGGS(1)EEEGSDRSPQESK	TS_NT-TS_EE	1.98157	1.8924	1.04712	7	0.329848	0.987821
P08553_EKAEEEGGSEEEGS(0.002)DRS(0.998)PQESK	TS_NT-TS_EE	3.43301	2.61564	1.31249	6	0.237323	0.987821
P08553_GVVTNGLDVS(1)PAEEK	TS_NT-TS_EE	-0.486161	0.470116	-1.03413	6	0.340945	0.987821
P08553_S(1)PMPKS(1)PVEEVKPKPEAK	TS_NT-TS_EE	0.490501	0.591136	0.82976	7	0.434056	0.987821
P08553_S(1)PVEEVKPKPEAK	TS_NT-TS_EE	-0.160437	0.253703	-0.63238	7	0.54723	0.987821
P08553_S(1)PVKS(1)PEAKEEEEEGEK	TS_NT-TS_EE	0.220654	0.334169	0.660309	7	0.530176	0.987821
P08553_VSGS(1)PSSGFR	TS_NT-TS_EE	0.134321	0.35777	0.375439	7	0.718452	0.987821
P09405_GLS(1)EDTTEETLK	TS_NT-TS_EE	1.28095	0.36013	3.55692	5	0.0162676	0.987821
P09405_NLS(1)FNITEDELK	TS_NT-TS_EE	0.133907	1.30682	0.102468	4	0.923317	0.998123
P09411_ALES(1)PERPFLAILGGAK	TS_NT-TS_EE	1.26833	1.3636	0.930133	6	0.388194	0.987821
P09411_Y(0.182)S(0.818)LEPVAAELK	TS_NT-TS_EE	-0.0145532	0.348137	-0.0418029	5	0.968274	0.99909
P09470_GPQFGS(1)EVELR	TS_NT-TS_EE	-0.105116	0.488379	-0.215234	7	0.835721	0.995379
P09528_T(0.002)T(0.002)AS(0.968)PS(0.029)QVR	TS_NT-TS_EE	0.803413	0.253917	3.16407	6	0.0194643	0.987821
P0C0A3_MHQVMS(1)IEEVER	TS_NT-TS_EE	0.0705979	0.525324	0.134389	5	0.898337	0.998123
P0C7L0_ALPT(1)PPGAPGPQAILQK	TS_NT-TS_EE	-0.936631	0.508992	-1.84017	5	0.12512	0.987821
P0C7L0_AQLVS(1)PPAPPTK	TS_NT-TS_EE	0.0198537	0.305108	0.0650708	7	0.949937	0.99909
P0C7L0_GGNT(1)PPALGDLFAGGFPVLRPAGQR	TS_NT-TS_EE	-0.730783	0.627322	-1.16493	4	0.308785	0.987821
P0C7L0_PVPPRPSVPAPPPPTPPPPPPPPLPPAS(1)PIK	TS_NT-TS_EE	1.52136	0.594867	2.55748	5	0.0508018	0.987821
P0C7L0_VNPSVVPPPLPCAPPLPPPPPT(0.999)PPPLPPASALSDK	TS_NT-TS_EE	1.14603	1.29465	0.885204	6	0.410116	0.987821
P0C913_DTTEDS(0.999)IT(0.001)EDDK	TS_NT-TS_EE	-0.466945	0.648206	-0.720366	5	0.50356	0.987821
P10518_DAAQS(0.001)S(0.999)PAFGDR	TS_NT-TS_EE	0.0671137	0.431388	0.155576	5	0.882453	0.998123
P10518_DAAQS(0.646)S(0.354)PAFGDRR	TS_NT-TS_EE	-0.232682	0.47202	-0.49295	6	0.639567	0.987821
P10637_IGS(0.993)T(0.007)ENLK	TS_NT-TS_EE	-0.0865503	0.400079	-0.216333	7	0.834898	0.995379
P10637_IGS(1)LDNITHVPGGGNK	TS_NT-TS_EE	-0.228492	0.446638	-0.511582	7	0.624682	0.987821
P10637_S(0.001)GYS(0.246)S(0.753)PGS(1)PGTPGSR	TS_NT-TS_EE	-0.0519863	1.72333	-0.0301663	7	0.976777	0.99909
P10637_S(0.002)GYS(0.958)S(0.047)PGS(0.992)PGT(0.999)PGSR	TS_NT-TS_EE	-0.626064	0.435492	-1.4376	5	0.210057	0.987821
P10637_S(0.005)GERS(0.987)GY(0.024)S(0.061)S(0.922)PGSPGTPGSR	TS_NT-TS_EE	-0.675079	0.859844	-0.785119	5	0.467936	0.987821
P10637_S(0.074)GY(0.004)S(0.957)S(0.957)PGS(0.006)PGTPGSR	TS_NT-TS_EE	1.37355	1.38815	0.989477	5	0.367865	0.987821
P10637_S(0.742)RT(0.246)PS(0.012)LPT(1)PPTREPK	TS_NT-TS_EE	0.769126	0.714209	1.07689	7	0.317236	0.987821
P10637_S(0.875)RT(0.125)PS(0.076)LPT(0.923)PPT(0.001)REPK	TS_NT-TS_EE	0.0241977	0.370373	0.0653332	7	0.949735	0.99909
P10637_S(1)PVVS(0.002)GDT(0.652)S(0.346)PR	TS_NT-TS_EE	-0.0288159	0.270236	-0.106633	7	0.918072	0.998123
P10637_SPVVS(1)GDT(0.003)S(0.997)PR	TS_NT-TS_EE	0.696531	1.43631	0.484946	7	0.642522	0.987821
P10637_SPVVS(1)GDT(0.125)S(0.875)PR	TS_NT-TS_EE	0.306042	0.509774	0.600349	7	0.567193	0.987821
P10637_T(0.001)PS(0.999)LPTPPTR	TS_NT-TS_EE	-0.0290193	0.266931	-0.108714	6	0.916974	0.998123
P10637_T(1)PPGSGEPPK	TS_NT-TS_EE	-0.230767	1.12244	-0.205593	7	0.84296	0.997455
P10637_TDHGAEIVY(0.01)KS(0.99)PVVS(0.997)GDT(0.98)S(0.023)PR	TS_NT-TS_EE	-2.1428	2.01714	-1.06229	5	0.336694	0.987821
P10637_VAVVRT(1)PPK	TS_NT-TS_EE	-0.337252	0.740685	-0.455324	7	0.662663	0.987821
P10637_VAVVRT(1)PPKS(0.996)PS(0.004)ASK	TS_NT-TS_EE	-0.19561	0.220604	-0.886703	7	0.404671	0.987821
P10711_KKEPAISSQNS(1)PEAR	TS_NT-TS_EE	0.653041	0.256914	2.54187	5	0.051776	0.987821
P10711_LLDGPS(0.412)T(0.588)DKDPEEK	TS_NT-TS_EE	-0.475279	0.0935763	-5.07905	4	0.00708544	0.987821
P11499_EIS(1)DDEAEEEKGEKEEEDKEDEEK	TS_NT-TS_EE	-0.184058	0.250651	-0.734318	7	0.486618	0.987821
P11499_IEDVGS(1)DEEDDS(1)GKDK	TS_NT-TS_EE	0.363934	0.188841	1.9272	6	0.102241	0.987821
P11499_PKIEDVGS(1)DEEDDSGK	TS_NT-TS_EE	-0.0330134	0.271308	-0.121682	7	0.90657	0.998123
P11627_DET(0.003)FGEY(0.064)RS(0.897)LES(0.036)DNEEK	TS_NT-TS_EE	-0.277931	0.300978	-0.923425	3	0.423893	0.987821
P11627_DKEDTQVDS(1)EARPMK	TS_NT-TS_EE	-0.118507	0.238079	-0.497762	6	0.636366	0.987821
P11798_ES(0.136)S(0.861)ES(0.047)T(0.949)NT(0.006)T(0.001)IEDEDTK	TS_NT-TS_EE	0.676482	1.61453	0.418996	4	0.69674	0.987821
P11798_ES(0.999)S(0.001)ES(0.949)T(0.048)NT(0.003)T(0.001)IEDEDTK	TS_NT-TS_EE	-1.89614	0.849796	-2.23128	7	0.0608555	0.987821
P11798_ESSES(0.995)T(0.005)NTTIEDEDTK	TS_NT-TS_EE	0.396845	1.10863	0.35796	7	0.730924	0.987821
P11798_ESSEST(0.001)NT(0.999)T(1)IEDEDTK	TS_NT-TS_EE	4.69586	0.521578	9.00317	4	0.000842691	0.822213
P11798_KNDGVKES(0.996)S(0.988)ES(0.011)T(0.006)NTTIEDEDTK	TS_NT-TS_EE	0.272059	1.25024	0.217605	5	0.836339	0.995379
P11798_S(0.957)T(0.043)VASCMHR	TS_NT-TS_EE	0.896259	0.766459	1.16935	6	0.28661	0.987821
P12367_MFGS(1)NLDLMDPGQ	TS_NT-TS_EE	0.292416	0.658055	0.444364	4	0.679762	0.987821
P12367_RVS(1)VCAETFNPDEEEEDNDPR	TS_NT-TS_EE	-0.625485	0.68969	-0.906907	5	0.40604	0.987821
P12657_SQPGAEGS(0.002)PES(0.998)PPGR	TS_NT-TS_EE	-0.0627943	0.388945	-0.161448	5	0.878062	0.998123
P12849_ASPSCFHS(1)EDEDSLK	TS_NT-TS_EE	-0.3702	0.254409	-1.45514	6	0.195872	0.987821
P12961_SVPHFS(1)EEEK	TS_NT-TS_EE	-0.266921	0.356238	-0.749277	7	0.478108	0.987821
P13595_AAFS(1)KDES(1)KEPIVEVR	TS_NT-TS_EE	0.858582	1.18393	0.7252	6	0.495628	0.987821
P13595_AS(0.994)PAPT(0.006)PTPAGAASPLAAVAAPATDAPQAK	TS_NT-TS_EE	0.65354	0.711879	0.918049	7	0.389129	0.987821
P13595_ASPAPTPTPAGAAS(1)PLAAVAAPATDAPQAK	TS_NT-TS_EE	0.651478	0.904153	0.72054	7	0.494545	0.987821
P13595_DES(1)KEPIVEVR	TS_NT-TS_EE	0.000496394	0.221863	0.00223738	7	0.998277	0.999196
P13595_GVTASS(0.016)S(0.053)S(0.931)PAS(0.001)APK	TS_NT-TS_EE	-3.88429	1.89546	-2.04926	7	0.0796174	0.987821
P13595_MDEGNFKT(1)PDIDLAK	TS_NT-TS_EE	-0.195349	0.517759	-0.377297	6	0.718938	0.987821
P13595_NPPEAATAPAS(1)PK	TS_NT-TS_EE	0.124492	0.226917	0.548623	7	0.600317	0.987821
P14152_KLS(0.998)S(0.001)AMSAAK	TS_NT-TS_EE	-0.126011	0.340246	-0.370352	4	0.729898	0.987821
P14873_ADS(0.999)RES(0.001)LKPATK	TS_NT-TS_EE	0.839683	1.33531	0.628829	5	0.557067	0.987821
P14873_AS(0.134)LS(0.866)PMDEPVPDSES(1)PVEK	TS_NT-TS_EE	-0.156356	0.169522	-0.922335	7	0.387039	0.987821
P14873_ASLS(1)PMDEPVPDSESPVEK	TS_NT-TS_EE	-0.179713	0.210931	-0.852001	7	0.422402	0.987821
P14873_ASLSPMDEPVPDS(0.982)ES(0.018)PVEK	TS_NT-TS_EE	-0.00456676	0.420724	-0.0108545	6	0.991691	0.99909
P14873_DLT(0.003)T(0.012)S(0.044)S(0.94)VEK	TS_NT-TS_EE	-0.676314	1.02992	-0.656665	4	0.547256	0.987821
P14873_DVMSDETNNEETES(1)PSQEFVNITK	TS_NT-TS_EE	-0.193936	0.56334	-0.344261	7	0.740761	0.987821
P14873_DVSDERLS(1)PAK	TS_NT-TS_EE	0.104163	0.162818	0.639751	7	0.542697	0.987821
P14873_DYNASAST(0.01)IS(0.975)PPS(0.01)S(0.003)MEEDK	TS_NT-TS_EE	-0.0715554	0.418215	-0.171097	4	0.872454	0.998123
P14873_EECPRPMS(1)IS(1)PPDFSPK	TS_NT-TS_EE	-1.0099	0.552287	-1.82858	7	0.110174	0.987821
P14873_EECPRPMSISPPDFS(1)PK	TS_NT-TS_EE	-0.200728	0.43199	-0.464659	6	0.658559	0.987821
P14873_ES(0.016)S(0.984)PLYSPGFSDSTSAAK	TS_NT-TS_EE	-0.0501513	0.751543	-0.066731	7	0.948662	0.99909
P14873_ESSPLYS(1)PGFSDSTSAAK	TS_NT-TS_EE	-0.244274	0.303754	-0.804185	7	0.447736	0.987821
P14873_EVSSKEEQS(1)PVK	TS_NT-TS_EE	1.0891	1.14438	0.95169	3	0.411465	0.987821
P14873_GEAEQS(1)EEEGEEEDKAEDAR	TS_NT-TS_EE	-0.421273	0.385738	-1.09212	7	0.310935	0.987821
P14873_HSPTEDDES(1)AKAEADVHLK	TS_NT-TS_EE	0.544016	0.690264	0.788129	6	0.460616	0.987821
P14873_IAELEEERS(1)QGSTSNSDWMK	TS_NT-TS_EE	0.147027	0.835218	0.176034	7	0.865251	0.998123
P14873_KES(1)KEETPEVTK	TS_NT-TS_EE	0.38426	0.819826	0.468709	5	0.659002	0.987821
P14873_LGGDVS(1)PTQIDVSQFGSFK	TS_NT-TS_EE	1.38057	1.37404	1.00475	6	0.353802	0.987821
P14873_LSPAKS(1)PS(0.012)LS(0.789)PS(0.199)PPS(1)PIEK	TS_NT-TS_EE	0.0440536	0.391013	0.112665	6	0.913971	0.998123
P14873_LSPKS(1)DIS(0.999)PLT(0.001)PR	TS_NT-TS_EE	-0.659062	0.444026	-1.48428	4	0.211899	0.987821
P14873_MSIS(1)EGTVSDK	TS_NT-TS_EE	-0.0280702	0.178536	-0.157225	7	0.879507	0.998123
P14873_MSISEGTVS(1)DK	TS_NT-TS_EE	-0.219208	0.26875	-0.81566	7	0.441561	0.987821
P14873_PLAAS(1)PKPGALK	TS_NT-TS_EE	-0.0679085	0.196065	-0.346357	7	0.739252	0.987821
P14873_QGFPDRES(1)PVSDLTSTGLYQDK	TS_NT-TS_EE	0.446857	0.592813	0.753791	4	0.492916	0.987821
P14873_RES(1)VVS(1)GDDRAEEDMDDVLEK	TS_NT-TS_EE	-0.186468	0.394508	-0.47266	7	0.650838	0.987821
P14873_S(0.143)S(0.853)HLPT(0.004)EVTEK	TS_NT-TS_EE	-0.552881	0.328454	-1.68328	6	0.143308	0.987821
P14873_S(0.5)VS(0.5)PGVTQAVVEEHCAS(1)PEEK	TS_NT-TS_EE	-0.253911	0.706148	-0.359572	7	0.72977	0.987821
P14873_S(0.941)S(0.059)HLPTEVTEK	TS_NT-TS_EE	-0.06605	0.512132	-0.128971	5	0.902408	0.998123
P14873_S(1)PCDSGYSYETIEK	TS_NT-TS_EE	-0.843264	0.553333	-1.52397	5	0.188022	0.987821
P14873_S(1)PDTSAYCYETMEK	TS_NT-TS_EE	-1.08607	0.597273	-1.81838	7	0.111834	0.987821
P14873_SDIS(1)PLT(1)PR	TS_NT-TS_EE	-0.412384	0.130877	-3.15093	7	0.0161312	0.987821
P14873_SES(1)PFEGK	TS_NT-TS_EE	0.30441	0.54835	0.555138	7	0.596086	0.987821
P14873_SLMS(1)S(1)PEDLTK	TS_NT-TS_EE	-0.224954	0.307014	-0.732716	7	0.487536	0.987821
P14873_SPSLS(1)PS(0.001)PPS(0.999)PIEK	TS_NT-TS_EE	-0.41263	0.192584	-2.1426	7	0.0693675	0.987821
P14873_SPSLS(1)PSPPS(1)PIEK	TS_NT-TS_EE	-1.04779	0.600761	-1.7441	7	0.124661	0.987821
P14873_SPSLSPS(0.992)PPS(0.008)PIEK	TS_NT-TS_EE	1.51145	2.03244	0.743659	4	0.498391	0.987821
P14873_T(1)PEDGGYTCEITEK	TS_NT-TS_EE	-0.300321	0.32942	-0.911666	7	0.392258	0.987821
P14873_T(1)PEEGGYSYEISEK	TS_NT-TS_EE	-0.605263	0.248095	-2.43964	6	0.0504961	0.987821
P14873_TLEVVS(0.001)PS(0.045)QS(0.825)VT(0.192)GS(0.9)AGHT(0.023)PY(0.015)Y(0.012)QS(0.797)PT(0.191)DEK	TS_NT-TS_EE	0.299357	0.741912	0.403494	5	0.703261	0.987821
P14873_TLEVVS(0.995)PS(0.016)QS(0.04)VT(0.174)GS(0.588)AGHT(0.126)PY(0.025)Y(0.025)QS(0.009)PT(0.003)DEK	TS_NT-TS_EE	-1.29536	0.779338	-1.66213	7	0.14044	0.987821
P14873_VLS(1)PLRS(1)PPLLGSESPYEDFLSADSK	TS_NT-TS_EE	1.31428	2.42887	0.541107	6	0.607923	0.987821
P14873_VQS(1)LEGEKLS(1)PK	TS_NT-TS_EE	2.64155	1.3655	1.9345	7	0.0942955	0.987821
P15105_RPS(1)ANCDPYAVTEAIVR	TS_NT-TS_EE	-0.0238176	0.341113	-0.0698233	4	0.947686	0.99909
P15508_ERQT(0.921)PERPT(0.078)EEPGPQEEEGETAGEAPQVHHAATER	TS_NT-TS_EE	0.624339	0.400428	1.55918	3	0.216849	0.987821
P16014_ADAHS(1)MELEEK	TS_NT-TS_EE	0.00276869	0.241444	0.0114672	7	0.991171	0.99909
P16014_EGVDDQESLRPSNQQAS(1)K	TS_NT-TS_EE	0.189138	0.185641	1.01883	4	0.365891	0.987821
P16014_WAS(0.028)S(0.972)REDAGAPVEDSQGQTK	TS_NT-TS_EE	0.333051	0.407038	0.818231	5	0.450445	0.987821
P16014_WT(0.013)EGGGHS(0.987)REGVDDQESLRPSNQQASK	TS_NT-TS_EE	0.880823	0.958438	0.919019	4	0.410089	0.987821
P16054_EEPILT(1)LVDEAIIK	TS_NT-TS_EE	0.856057	1.42808	0.599446	5	0.575002	0.987821
P16054_GFS(1)YFGEDLMP	TS_NT-TS_EE	-0.380361	0.884905	-0.429833	7	0.680239	0.987821
P16054_LAAGAES(1)PQPAS(0.001)GNS(0.997)PS(0.002)EDDR	TS_NT-TS_EE	0.0819513	0.20909	0.391943	7	0.706759	0.987821
P16054_LAAGAESPQPASGNS(1)PSEDDR	TS_NT-TS_EE	-0.907663	0.727776	-1.24717	7	0.252442	0.987821
P16054_S(1)APT(0.067)S(0.933)PCDQELK	TS_NT-TS_EE	0.0295768	0.474497	0.062333	7	0.95204	0.99909
P16054_SAPT(0.001)S(0.999)PCDQELK	TS_NT-TS_EE	-0.310551	0.641006	-0.484475	7	0.64284	0.987821
P16283_ALPSVGLQSDQS(1)PQR	TS_NT-TS_EE	-0.0437915	0.183194	-0.239045	6	0.819027	0.995379
P16283_FSIGS(1)DEDDSPGLPVK	TS_NT-TS_EE	-0.980102	1.14201	-0.858222	7	0.419183	0.987821
P16283_GS(1)PSGLAPILR	TS_NT-TS_EE	0.118866	0.253051	0.469732	7	0.652828	0.987821
P16330_HFIS(1)GDEPK	TS_NT-TS_EE	-0.0558529	0.361268	-0.154602	7	0.881498	0.998123
P16330_LELVS(0.998)Y(0.002)FGK	TS_NT-TS_EE	-0.0033266	0.621191	-0.00535519	5	0.995934	0.99909
P16330_NQWQLS(1)ADDLKK	TS_NT-TS_EE	0.794877	0.496246	1.60178	4	0.184462	0.987821
P16388_TVMSGENADEAS(0.007)T(0.016)APGHPQDGS(0.913)Y(0.064)PR	TS_NT-TS_EE	-0.157222	0.23546	-0.667724	6	0.529142	0.987821
P16546_KLDPAQS(0.011)AS(0.989)RENLLEEQGSIALR	TS_NT-TS_EE	-1.51911	0.732299	-2.07444	3	0.129691	0.987821
P16546_WRS(1)LQQLAEER	TS_NT-TS_EE	0.109621	0.254062	0.431473	5	0.684095	0.987821
P17182_TIAPALVS(1)K	TS_NT-TS_EE	0.478787	0.226244	2.11624	6	0.0786912	0.987821
P17182_YDLDFKS(1)PDDPSR	TS_NT-TS_EE	-0.00783461	0.132356	-0.0591934	7	0.954452	0.99909
P17183_YDLDFKS(1)PADPSR	TS_NT-TS_EE	-0.102995	0.311294	-0.330862	7	0.750432	0.987821
P17426_S(0.124)S(0.876)PPVQFSLLHSK	TS_NT-TS_EE	-1.18138	0.376665	-3.13644	4	0.0349675	0.987821
P17751_IIYGGS(0.024)VT(0.972)GAT(0.004)CK	TS_NT-TS_EE	0.152502	0.638707	0.238766	3	0.826668	0.995379
P18052_VVQEYIDAFSDY(1)ANFK	TS_NT-TS_EE	0.167669	0.437339	0.383385	3	0.726989	0.987821
P18581_NLS(1)LPFILHEK	TS_NT-TS_EE	0.654572	1.19376	0.548328	6	0.603254	0.987821
P18826_S(0.983)VRPT(0.017)DSNVSPAISIHEIGAVGATK	TS_NT-TS_EE	0.125979	0.261636	0.481503	4	0.655316	0.987821
P19246_EDIKPPAEAKS(1)PEK	TS_NT-TS_EE	0.297092	0.438262	0.677886	7	0.519614	0.987821
P19246_EEEEGAAAT(0.001)S(0.999)PPAEEAASPEK	TS_NT-TS_EE	-0.214051	0.742098	-0.28844	7	0.781364	0.992684
P19246_EEEEGAAAT(0.004)S(0.996)PPAEEAAS(1)PEK	TS_NT-TS_EE	0.993739	0.67973	1.46196	6	0.194067	0.987821
P19246_HPTDIRPPEQVKS(1)PAK	TS_NT-TS_EE	-0.0574638	0.609612	-0.0942629	6	0.927969	0.998831
P19246_IGFGPS(1)PFSLTEGLPK	TS_NT-TS_EE	0.83288	1.08808	0.765461	6	0.473022	0.987821
P19246_S(0.003)PGEAKS(0.997)PAEPKS(1)PAEAKS(1)PAEVK	TS_NT-TS_EE	-0.383534	0.638892	-0.600311	7	0.567218	0.987821
P19246_S(0.923)PS(0.224)EAKS(0.853)PAEAKS(1)PAEAKS(1)PAEAK	TS_NT-TS_EE	1.57357	1.33402	1.17957	7	0.276701	0.987821
P19246_S(1)PAEAKS(0.999)PAT(0.001)VK	TS_NT-TS_EE	1.06007	0.763058	1.38924	7	0.20735	0.987821
P19246_S(1)PAEAKS(1)PAAVKS(1)PGEAK	TS_NT-TS_EE	2.3841	1.28874	1.84995	6	0.113798	0.987821
P19246_S(1)PAEAKS(1)PAEAKS(1)PAEAKS(0.978)PAT(0.022)VK	TS_NT-TS_EE	0.262382	0.654651	0.400797	6	0.702452	0.987821
P19246_S(1)PAEAKS(1)PAEAKS(1)PAEAKS(1)PAEAK	TS_NT-TS_EE	1.14862	1.1202	1.02537	7	0.339311	0.987821
P19246_S(1)PAEAKS(1)PAEAKS(1)PAEAKS(1)PAEVK	TS_NT-TS_EE	0.363962	1.00249	0.363058	6	0.729009	0.987821
P19246_S(1)PAEAKS(1)PAEAKS(1)PAEVKS(1)PGEAK	TS_NT-TS_EE	0.354901	0.57768	0.614357	7	0.558411	0.987821
P19246_S(1)PAEAKS(1)PAEAKS(1)PATVK	TS_NT-TS_EE	1.05193	0.756666	1.39021	7	0.207066	0.987821
P19246_S(1)PAEAKS(1)PAEVKS(1)PGEAKS(1)PAEPK	TS_NT-TS_EE	0.438004	0.524577	0.834965	7	0.431308	0.987821
P19246_S(1)PAEPKS(0.996)PAT(0.018)VKS(0.986)PGEAK	TS_NT-TS_EE	0.525987	0.65849	0.798778	7	0.450666	0.987821
P19246_S(1)PAEVKS(1)PAEAKS(1)PAEVKS(1)PGEAK	TS_NT-TS_EE	0.40326	0.536675	0.751404	7	0.476907	0.987821
P19246_S(1)PAEVKS(1)PGEAKS(1)PAAVKS(1)PAEAK	TS_NT-TS_EE	0.255205	0.478412	0.533441	7	0.61024	0.987821
P19246_S(1)PAEVKS(1)PGEAKS(1)PAEPKS(1)PAEAK	TS_NT-TS_EE	0.665249	0.59873	1.1111	7	0.303227	0.987821
P19246_S(1)PATVKS(1)PGEAK	TS_NT-TS_EE	0.57566	0.649076	0.886891	7	0.404577	0.987821
P19246_S(1)PEAQT(1)PVQEEAK	TS_NT-TS_EE	0.354194	0.424804	0.833783	7	0.431931	0.987821
P19246_S(1)PGEAKS(0.999)PS(0.023)EAKS(0.977)PAEAK	TS_NT-TS_EE	1.17835	1.57966	0.745956	6	0.483884	0.987821
P19246_S(1)PGEAKS(1)PAAVKS(1)PAEAKS(1)PAAVK	TS_NT-TS_EE	1.25815	1.01384	1.24097	7	0.254589	0.987821
P19246_S(1)PGEAKS(1)PAEAKS(1)PAEAKS(1)PIEVK	TS_NT-TS_EE	0.285485	0.493462	0.578534	7	0.581032	0.987821
P19246_S(1)PGEAKS(1)PAEPKS(1)PAEAKS(1)PAEVK	TS_NT-TS_EE	0.707989	0.909766	0.778211	7	0.461934	0.987821
P19246_S(1)PGEAKS(1)PGEAKS(1)PAEAKS(1)PGEAK	TS_NT-TS_EE	1.61557	1.83832	0.878828	6	0.413301	0.987821
P19246_S(1)PGEAKS(1)PGEAKS(1)PAEPKS(1)PAEPK	TS_NT-TS_EE	0.401846	0.653988	0.614454	7	0.55835	0.987821
P19246_S(1)PGEAKS(1)PGEAKS(1)PGEAK	TS_NT-TS_EE	0.433535	0.864729	0.501353	7	0.631502	0.987821
P19246_S(1)PIEVKS(1)PEK	TS_NT-TS_EE	0.184856	0.385111	0.480007	7	0.645859	0.987821
P19246_S(1)PVKEEVKAKEPPK	TS_NT-TS_EE	1.33087	0.990942	1.34303	6	0.227833	0.987821
P19246_SPGEAKS(1)PAEPKS(1)PAEPKS(1)PAEAK	TS_NT-TS_EE	0.25696	0.488702	0.525802	7	0.615266	0.987821
P19246_SPGEAKS(1)PSEAKS(1)PAEAK	TS_NT-TS_EE	1.25018	1.60413	0.779353	6	0.465391	0.987821
P19246_TSVSS(0.002)VS(0.019)AS(0.978)PS(0.002)R	TS_NT-TS_EE	0.292704	0.583897	0.501295	4	0.642496	0.987821
P20357_APHWTSASLTEAAAHPHS(1)PEMK	TS_NT-TS_EE	0.86419	1.24662	0.693225	5	0.519045	0.987821
P20357_ARVDHGAEIIT(0.001)QS(0.134)PS(0.866)R	TS_NT-TS_EE	-3.75362	1.65665	-2.26579	3	0.108346	0.987821
P20357_DGS(1)PDAPAT(1)PEKEEVAFSEYK	TS_NT-TS_EE	0.000284847	0.254372	0.00111981	7	0.999138	0.999196
P20357_DQPAALPLAAEET(0.004)ANLPPS(0.974)PPPS(0.957)PAS(0.029)EQT(0.016)AT(0.014)VEEDLLT(0.002)AS(0.002)K	TS_NT-TS_EE	-0.367488	2.11714	-0.173578	3	0.873249	0.998123
P20357_EAS(1)PPTSADK	TS_NT-TS_EE	-0.490496	0.712625	-0.688294	5	0.521893	0.987821
P20357_GLS(0.074)S(0.926)VPEVAEVEPTTK	TS_NT-TS_EE	0.109395	0.286908	0.381289	6	0.716125	0.987821
P20357_GSAQES(0.417)LDT(0.583)IS(1)PK	TS_NT-TS_EE	-0.0942239	0.22837	-0.412593	7	0.692249	0.987821
P20357_KDEWGLAAPIS(1)PGPLTPMR	TS_NT-TS_EE	1.85675	1.23182	1.50733	5	0.192087	0.987821
P20357_KET(0.006)S(0.994)PETSLIQDEVALK	TS_NT-TS_EE	-0.485055	0.558445	-0.868582	7	0.413861	0.987821
P20357_LDTVLEKS(1)EEHIDSK	TS_NT-TS_EE	-0.420363	0.516237	-0.814282	7	0.442299	0.987821
P20357_LEGAGS(1)ATIAEVEMPFYEDK	TS_NT-TS_EE	-0.497717	0.659505	-0.754682	3	0.505279	0.987821
P20357_LSVEIPCPPPVSEADLS(0.188)T(0.812)DEK	TS_NT-TS_EE	-0.254098	0.461331	-0.550795	3	0.620138	0.987821
P20357_RS(0.008)S(0.991)LPRPSSILPPR	TS_NT-TS_EE	0.15777	0.409825	0.384968	5	0.716092	0.987821
P20357_S(0.971)T(0.029)ELGSDYYELSDSR	TS_NT-TS_EE	0.365806	1.08546	0.337006	6	0.747588	0.987821
P20357_SEVQAHS(0.999)PS(0.001)R	TS_NT-TS_EE	-0.817276	0.705993	-1.15763	5	0.299307	0.987821
P20357_SGTSTPTTPGSTAITPGT(0.999)PPSYSSR	TS_NT-TS_EE	-0.485781	0.283198	-1.71534	7	0.129996	0.987821
P20357_STELGSDYYELSDS(0.017)RGS(0.98)AQES(0.002)LDTISPK	TS_NT-TS_EE	0.309523	0.280135	1.10491	3	0.349857	0.987821
P20357_STVS(1)IEEAVAK	TS_NT-TS_EE	-0.868489	0.535808	-1.62089	6	0.156167	0.987821
P20357_TGVIQT(0.001)S(0.003)T(0.013)EQS(0.981)FS(0.002)K	TS_NT-TS_EE	-1.08908	0.658365	-1.65422	5	0.158988	0.987821
P20357_VAIIRT(1)PPKS(1)PAT(1)PK	TS_NT-TS_EE	0.0222122	0.165222	0.134438	7	0.89684	0.998123
P20357_VDHGAEIIT(0.63)QS(0.374)PS(0.616)RS(0.266)S(0.118)VAS(0.997)PR	TS_NT-TS_EE	0.786613	0.717197	1.09679	5	0.322726	0.987821
P20357_VDHGAEIITQS(1)PSR	TS_NT-TS_EE	-0.110864	0.107734	-1.02906	7	0.337692	0.987821
P20357_VSLQDPSALAT(0.011)S(0.989)K	TS_NT-TS_EE	-0.508076	0.723518	-0.70223	3	0.533117	0.987821
P20357_VT(0.002)S(0.998)EPEAVSER	TS_NT-TS_EE	0.419964	0.664469	0.632029	4	0.56169	0.987821
P20357_VTDGIS(0.003)KS(0.997)PEK	TS_NT-TS_EE	2.02797	2.29216	0.88474	7	0.40566	0.987821
P20444_VIS(1)PSEDRK	TS_NT-TS_EE	-0.618082	0.402004	-1.5375	6	0.175086	0.987821
P20917_GES(1)PELDLSYSHSDLGK	TS_NT-TS_EE	-0.429326	0.330242	-1.30003	4	0.263442	0.987821
P21619_LETEDTS(0.004)GS(0.995)PS(0.002)R	TS_NT-TS_EE	-0.605517	1.45865	-0.41512	5	0.695266	0.987821
P22005_FAESLPSDEEGENYS(1)K	TS_NT-TS_EE	0.297502	0.363022	0.819513	6	0.443821	0.987821
P23242_VAAGHELQPLAIVDQRPS(0.018)S(0.982)R	TS_NT-TS_EE	-0.943013	0.98665	-0.955772	6	0.376094	0.987821
P23242_VAAGHELQPLAIVDQRPS(0.528)S(0.528)RAS(0.736)S(0.207)R	TS_NT-TS_EE	-0.458161	0.342976	-1.33584	3	0.273899	0.987821
P23242_VAAGHELQPLAIVDQRPS(0.896)S(0.896)RAS(0.14)S(0.068)R	TS_NT-TS_EE	0.346379	0.842327	0.411217	4	0.701991	0.987821
P23818_GFCLIPQQS(1)INEAIR	TS_NT-TS_EE	0.7627	1.2148	0.627841	6	0.553238	0.987821
P26039_VLVQNAAGS(1)QEK	TS_NT-TS_EE	-0.217789	0.657429	-0.331273	4	0.757066	0.987973
P26049_SAAAPSASSTPTAIAS(1)PK	TS_NT-TS_EE	-0.378303	0.311059	-1.21618	7	0.263332	0.987821
P26231_T(0.992)PEELDDS(0.008)DFETEDFDVR	TS_NT-TS_EE	-0.355249	0.979675	-0.36262	3	0.740931	0.987821
P26231_TPEELDDS(1)DFETEDFDVR	TS_NT-TS_EE	-0.234436	0.748003	-0.313416	4	0.769627	0.990136
P26369_S(1)DFDEFER	TS_NT-TS_EE	0.560621	0.297842	1.88228	4	0.132931	0.987821
P26645_AEDGAAPS(0.996)PS(0.139)S(0.103)ET(0.763)PKK	TS_NT-TS_EE	-0.637395	0.763471	-0.834865	7	0.431361	0.987821
P26645_AEDGAAPSPSSET(1)PK	TS_NT-TS_EE	-0.0585014	0.170474	-0.343169	7	0.741547	0.987821
P26645_EAAEAEPAEPS(0.197)S(0.802)PAAEAEGAS(0.004)AS(0.007)S(0.052)T(0.209)S(0.143)S(0.586)PK	TS_NT-TS_EE	0.156031	0.369649	0.422105	7	0.68561	0.987821
P26645_EAAEAEPAEPS(0.794)S(0.206)PAAEAEGAS(0.007)AS(0.005)S(0.127)T(0.088)S(0.375)S(0.398)PK	TS_NT-TS_EE	0.155536	0.358403	0.43397	7	0.677371	0.987821
P26645_EAAEAEPAEPSSPAAEAEGAS(0.915)AS(0.134)S(0.262)T(0.262)S(0.262)S(0.165)PK	TS_NT-TS_EE	0.099875	0.324037	0.308221	3	0.778076	0.991505
P26645_EAEAAEPEQPEQPEQPAAEEPQAEEQS(1)EAAGEK	TS_NT-TS_EE	0.185045	0.3164	0.584847	7	0.577007	0.987821
P26645_EEPASGSAAT(1)PAAAEK	TS_NT-TS_EE	-0.104269	0.214245	-0.486684	7	0.64135	0.987821
P26645_GEATAERPGEAAVAS(0.001)S(0.999)PSK	TS_NT-TS_EE	1.29044	1.41425	0.912455	7	0.39187	0.987821
P26645_GEATAERPGEAAVASS(0.001)PS(0.999)K	TS_NT-TS_EE	-0.124699	0.170501	-0.731368	5	0.497375	0.987821
P26645_KES(1)GEGAEAEGATAEGAK	TS_NT-TS_EE	-0.442183	0.296134	-1.49319	7	0.179027	0.987821
P26645_LSGFS(1)FKK	TS_NT-TS_EE	-0.080554	0.257355	-0.313007	7	0.763395	0.988075
P26645_VNGDAS(1)PAAAEPGAK	TS_NT-TS_EE	0.631654	0.298442	2.11651	6	0.0786622	0.987821
P26883_GVQVETIS(1)PGDGR	TS_NT-TS_EE	-0.0736249	0.186311	-0.395171	6	0.706383	0.987821
P27546_AAVGVTGNDITT(1)PPNK	TS_NT-TS_EE	0.219849	0.381109	0.576866	7	0.582098	0.987821
P27546_AT(0.008)S(0.988)PS(0.003)T(0.001)LVSTGPSSR	TS_NT-TS_EE	0.026435	0.383281	0.0689703	5	0.947687	0.99909
P27546_DMS(1)PLPESEVTLGK	TS_NT-TS_EE	-0.239681	0.252747	-0.948305	3	0.412935	0.987821
P27546_DMS(1)PSAETEAPLAK	TS_NT-TS_EE	-0.0492342	0.364524	-0.135064	7	0.896363	0.998123
P27546_EPPPS(1)PEK	TS_NT-TS_EE	0.0941154	0.241923	0.38903	7	0.708817	0.987821
P27546_LATTVS(1)APDLK	TS_NT-TS_EE	-0.293445	0.190804	-1.53794	7	0.167951	0.987821
P27546_RNT(0.006)T(0.993)PT(0.001)GAAPPAGMTSTR	TS_NT-TS_EE	0.368508	0.260453	1.41488	6	0.206846	0.987821
P27546_RNT(0.998)T(0.002)PTGAAPPAGMTSTR	TS_NT-TS_EE	-0.164063	0.259324	-0.632654	5	0.554759	0.987821
P27546_VGS(1)LDNVGHLPAGGAVK	TS_NT-TS_EE	-0.249901	0.275841	-0.905961	7	0.39507	0.987821
P27671_FS(0.004)S(0.996)PPPLAIGTSSPSR	TS_NT-TS_EE	0.108264	0.283271	0.382193	5	0.718024	0.987821
P28028_DRS(0.092)S(0.092)S(0.817)APNVHINTIEPVNIDEK	TS_NT-TS_EE	-0.143493	0.243834	-0.588485	4	0.587831	0.987821
P28028_RDS(0.136)S(0.864)DDWEIPDGQITVGQR	TS_NT-TS_EE	0.41872	0.436022	0.960319	5	0.380999	0.987821
P28028_SAS(1)EPSLNR	TS_NT-TS_EE	-0.679186	0.542321	-1.25237	7	0.250654	0.987821
P28028_T(1)PIQAGGYGEFAAFK	TS_NT-TS_EE	-0.111011	0.594873	-0.186614	7	0.857257	0.998123
P28352_AAADDGEEPKS(1)EPETK	TS_NT-TS_EE	1.37013	1.91559	0.71525	5	0.506454	0.987821
P28652_ES(0.012)S(0.988)DSTNTTIEDEDAK	TS_NT-TS_EE	-2.83298	1.58234	-1.79037	3	0.171325	0.987821
P28652_ESSDSTNT(0.003)T(0.997)IEDEDAK	TS_NT-TS_EE	-1.83801	0.368684	-4.98534	5	0.00415663	0.987821
P28652_GS(1)LPPAALEPQTTVIHNPVDGIK	TS_NT-TS_EE	-0.0428684	1.02397	-0.041865	7	0.967775	0.99909
P28652_NSSAITS(1)PK	TS_NT-TS_EE	0.0789396	0.685419	0.11517	4	0.91386	0.998123
P28656_LDGLVDT(1)PTGYIESLPK	TS_NT-TS_EE	0.481044	1.16436	0.413139	5	0.696625	0.987821
P28661_VARPQILEPRPQS(1)PDLCDDDVEFR	TS_NT-TS_EE	-0.0590829	0.326991	-0.180687	6	0.862562	0.998123
P28667_AAAT(1)PES(1)QEPQAK	TS_NT-TS_EE	1.59352	2.19896	0.724671	7	0.492159	0.987821
P28667_GDVTAEEAAGAS(1)PAK	TS_NT-TS_EE	-0.423374	0.335023	-1.26372	7	0.246788	0.987821
P28738_PIRPGHYPAS(0.974)S(0.025)PT(0.001)AVHAVR	TS_NT-TS_EE	0.0189114	0.203994	0.092706	4	0.930595	0.99909
P28738_SLEPCDNT(1)PIIDNITPVVDGISAEK	TS_NT-TS_EE	-0.477625	1.25101	-0.381792	3	0.728054	0.987821
P28741_S(1)AKPETVIDSLLQ	TS_NT-TS_EE	0.49982	0.888931	0.562271	6	0.594299	0.987821
P28867_AS(0.155)T(0.845)FCGTPDYIAPEILQGLK	TS_NT-TS_EE	0.610246	1.15721	0.527341	5	0.620509	0.987821
P28867_AS(0.5)T(0.5)FCGTPDYIAPEILQGLK	TS_NT-TS_EE	0.610246	1.15721	0.527341	5	0.620509	0.987821
P28867_NLIDSMDQEAFHGFS(1)FVNPK	TS_NT-TS_EE	0.0437954	0.157432	0.278187	3	0.79894	0.995379
P29699_HAFSPVASVES(1)AS(0.997)GET(0.003)LHSPK	TS_NT-TS_EE	-1.79313	1.15196	-1.55658	5	0.180298	0.987821
P29699_VMHTQCHSTPDS(1)AEDVRK	TS_NT-TS_EE	0.449565	1.48438	0.302865	5	0.774188	0.990136
P30275_GTGGVDTAAT(0.003)GS(0.996)VFDIS(0.001)NLDR	TS_NT-TS_EE	0.319219	0.59934	0.532617	6	0.613437	0.987821
P30275_LGYILTCPS(1)NLGTGLR	TS_NT-TS_EE	0.126975	0.853683	0.148738	5	0.887573	0.998123
P31324_RAS(1)VCAEAYNPDEEEDDAESR	TS_NT-TS_EE	-0.789198	0.436434	-1.80829	6	0.120561	0.987821
P31648_VADGQIS(0.96)T(0.039)EVS(0.001)EAPVASDKPK	TS_NT-TS_EE	0.0212929	0.282991	0.0752422	7	0.942127	0.99909
P31650_AAEEARGS(1)ETLGGGGGGAAGTR	TS_NT-TS_EE	-0.222566	0.311561	-0.714358	7	0.498129	0.987821
P33173_DVLS(1)PLRPSR	TS_NT-TS_EE	-0.189151	0.335955	-0.563026	6	0.593816	0.987821
P33173_PAS(1)PEPELLPELDSK	TS_NT-TS_EE	-1.09127	0.848825	-1.28562	7	0.239469	0.987821
P33173_S(0.001)DS(0.999)LILDHQWELEK	TS_NT-TS_EE	0.659521	0.435378	1.51482	5	0.190246	0.987821
P33173_S(0.867)DS(0.133)LILDHQWELEK	TS_NT-TS_EE	0.0570504	0.481081	0.118588	4	0.911319	0.998123
P33173_T(0.004)PQPCS(0.996)RPAS(1)PEPELLPELDSK	TS_NT-TS_EE	0.156498	0.60923	0.256879	5	0.807508	0.995379
P33175_PVRPGHYPAS(0.01)S(0.985)PT(0.005)NPYGTR	TS_NT-TS_EE	-0.447659	0.510626	-0.876687	6	0.414375	0.987821
P34152_LQPQEIS(0.999)PPPT(0.001)ANLDR	TS_NT-TS_EE	-0.136075	0.327272	-0.415785	7	0.690018	0.987821
P35123_EQLSEVEGS(1)GEDDQGDDHSESAQK	TS_NT-TS_EE	0.168668	0.369609	0.456341	5	0.667282	0.987821
P35436_GS(1)LIVDMVSDK	TS_NT-TS_EE	-0.288238	0.453839	-0.635111	3	0.570485	0.987821
P35436_KMPS(0.999)IES(0.001)DV	TS_NT-TS_EE	-0.459128	0.370428	-1.23945	7	0.255117	0.987821
P35486_YGMGT(0.172)S(0.828)VER	TS_NT-TS_EE	0.146458	0.675749	0.216734	7	0.834597	0.995379
P35486_YHGHS(0.002)MS(0.998)DPGVSYR	TS_NT-TS_EE	-2.15917	2.26547	-0.953078	7	0.372294	0.987821
P35486_YHGHS(0.997)MS(0.003)DPGVS(1)YR	TS_NT-TS_EE	0.891301	1.10153	0.809145	6	0.449319	0.987821
P35486_YHGHS(1)MSDPGVS(1)YR	TS_NT-TS_EE	1.02255	1.70072	0.601245	7	0.56663	0.987821
P35564_AEEDEILNRS(1)PR	TS_NT-TS_EE	0.0264205	0.198782	0.132912	7	0.898003	0.998123
P35564_QKS(1)DAEEDGVTGSQDEEDSKPK	TS_NT-TS_EE	-0.282029	0.45978	-0.6134	7	0.559008	0.987821
P35564_SDAEEDGVTGS(1)QDEEDSKPK	TS_NT-TS_EE	-0.204229	0.410078	-0.498024	7	0.63373	0.987821
P35802_EEQELHDIHS(0.01)T(0.99)R	TS_NT-TS_EE	1.10179	0.714545	1.54195	7	0.16699	0.987821
P35802_EEQELHDIHS(0.984)T(0.016)RS(1)K	TS_NT-TS_EE	0.852492	0.457623	1.86287	6	0.111778	0.987821
P35802_EEQELHDIHS(1)T(0.018)RS(0.983)K	TS_NT-TS_EE	0.113698	0.13253	0.857905	7	0.419346	0.987821
P35802_S(1)KEEQELHDIHSTR	TS_NT-TS_EE	0.397675	0.356741	1.11475	6	0.307609	0.987821
P35803_EEQELQDIQS(1)R	TS_NT-TS_EE	0.271311	0.412584	0.65759	6	0.5352	0.987821
P35803_PAMETAAEENTEQS(1)QERK	TS_NT-TS_EE	0.172344	0.586381	0.293912	5	0.780635	0.992226
P36916_REEQTDT(0.019)S(0.974)DGES(0.004)VT(0.004)HHIR	TS_NT-TS_EE	0.441746	0.168402	2.62316	4	0.0586049	0.987821
P39053_RAPAVPPARPGS(1)R	TS_NT-TS_EE	1.1136	1.23833	0.899277	4	0.419348	0.987821
P39053_S(0.993)PT(0.007)SSPTPQR	TS_NT-TS_EE	1.79369	0.69373	2.58557	3	0.081386	0.987821
P39447_KDVNDT(1)AS(1)FK	TS_NT-TS_EE	0.0128496	0.343504	0.0374073	5	0.971608	0.99909
P39447_S(0.011)REDLS(0.989)AQPVQTK	TS_NT-TS_EE	0.0234214	0.379281	0.061752	5	0.953153	0.99909
P39447_S(1)REDLSAQPVQTK	TS_NT-TS_EE	-0.0410387	0.369297	-0.111127	7	0.914635	0.998123
P39447_SVAS(1)S(1)QPAKPTK	TS_NT-TS_EE	-1.84785	2.94017	-0.628483	3	0.57428	0.987821
P39688_LT(0.031)EERDGS(0.915)LNQS(0.051)S(0.004)GYR	TS_NT-TS_EE	-0.502668	0.483753	-1.0391	3	0.375148	0.987821
P40124_LEAVSHTSDMHCGYGDS(1)PSK	TS_NT-TS_EE	-0.159674	0.583773	-0.273521	6	0.793624	0.99481
P40124_PFSAPKPQT(0.001)S(0.999)PSPK	TS_NT-TS_EE	-0.271506	0.275616	-0.985089	5	0.369818	0.987821
P40124_PFSAPKPQTSPS(1)PKPATK	TS_NT-TS_EE	-0.0352448	0.474023	-0.0743525	6	0.943147	0.99909
P40142_ILAT(1)PPQEDAPSVDIANIR	TS_NT-TS_EE	0.163926	0.57392	0.285625	3	0.793751	0.99481
P41183_KFIKAS(1)EAEMAPALK	TS_NT-TS_EE	-0.00157042	1.46439	-0.0010724	4	0.999196	0.999196
P42128_EEAPAS(1)PLRPLYPQISPLK	TS_NT-TS_EE	0.184649	0.583432	0.316487	6	0.762355	0.988075
P42208_IYHLPDAES(1)DEDEDFK	TS_NT-TS_EE	-0.410582	0.602968	-0.680935	7	0.517796	0.987821
P42567_LNDPFQPFPGNDS(1)PK	TS_NT-TS_EE	-0.418131	0.526914	-0.793546	6	0.457685	0.987821
P42669_GPGLGS(0.011)T(0.923)QGQT(0.066)IALPAQGLIEFR	TS_NT-TS_EE	0.779794	1.58277	0.492677	4	0.64806	0.987821
P42859_AALPSLTNPPS(0.001)LS(0.999)PIR	TS_NT-TS_EE	1.14423	0.620729	1.84337	3	0.162492	0.987821
P43006_MHDS(1)HLS(0.936)S(0.064)DEPK	TS_NT-TS_EE	0.368809	0.433951	0.849885	7	0.423501	0.987821
P43006_MHDS(1)HLS(0.993)S(0.007)DEPK	TS_NT-TS_EE	1.18548	1.29093	0.918317	7	0.388999	0.987821
P43006_MHDSHLS(0.002)S(0.997)DEPK	TS_NT-TS_EE	1.36062	1.8283	0.744202	5	0.490229	0.987821
P43006_NHRES(0.996)NS(0.004)NQCVYAAHNSVVIDECK	TS_NT-TS_EE	1.11913	1.10161	1.0159	3	0.384479	0.987821
P43006_SADCS(1)VEEEPWK	TS_NT-TS_EE	-0.432023	0.446438	-0.967713	4	0.387987	0.987821
P43006_SELDT(0.001)IDS(0.999)QHR	TS_NT-TS_EE	0.157717	0.409045	0.385574	5	0.715671	0.987821
P43006_TQS(1)IYDDK	TS_NT-TS_EE	-1.25179	0.629616	-1.98818	7	0.0871248	0.987821
P43274_SETAPAAPAAPAPAEKT(1)PVK	TS_NT-TS_EE	-0.542347	0.619097	-0.876029	6	0.414705	0.987821
P46096_DDDAETGLT(1)DGEEKEEPK	TS_NT-TS_EE	-0.104261	0.425894	-0.244806	7	0.813628	0.995379
P46096_DQALKDDDAET(0.946)GLT(0.054)DGEEKEEPKEEEK	TS_NT-TS_EE	-0.147508	0.526441	-0.280198	5	0.790548	0.99481
P46097_GGQDDDDAET(0.01)GLT(0.99)EGEGEGEEEK	TS_NT-TS_EE	-0.648693	0.705743	-0.919164	6	0.393461	0.987821
P46460_ENRQS(1)IINPDWNFEK	TS_NT-TS_EE	1.4068	0.711104	1.97833	4	0.119028	0.987821
P46460_FLALMREEGAS(1)PLDFD	TS_NT-TS_EE	0.684736	0.206892	3.30962	4	0.0296649	0.987821
P46467_GNDS(1)DGEAESDDPEKK	TS_NT-TS_EE	-0.143481	0.367519	-0.390403	7	0.707847	0.987821
P46660_ILSSTAS(0.972)KVS(0.022)S(0.006)AGLSLK	TS_NT-TS_EE	0.505823	0.520951	0.970962	3	0.403184	0.987821
P46935_RQIS(1)EDVDGPDNR	TS_NT-TS_EE	-0.158799	0.178854	-0.887869	4	0.424776	0.987821
P47708_WHQLQNENHVS(0.023)S(0.977)D	TS_NT-TS_EE	0.498145	0.807561	0.616852	4	0.570711	0.987821
P47746_S(1)IIIHTSEDGK	TS_NT-TS_EE	0.00301743	0.235167	0.012831	7	0.990121	0.99909
P47809_LKIS(1)PEQHWDFTAEDLK	TS_NT-TS_EE	1.03725	0.55571	1.86653	5	0.120952	0.987821
P47856_VDS(0.999)T(0.001)TCLFPVEEK	TS_NT-TS_EE	-0.247079	0.158806	-1.55585	6	0.170745	0.987821
P47955_KEES(1)EESEDDMGFGLFD	TS_NT-TS_EE	1.63273	2.15087	0.759099	5	0.482026	0.987821
P47955_KEESEES(1)EDDMGFGLFD	TS_NT-TS_EE	0.675793	1.66789	0.405177	6	0.699398	0.987821
P48437_EMAPQS(0.012)VS(0.988)PR	TS_NT-TS_EE	-0.564502	0.469805	-1.20157	3	0.315737	0.987821
P48453_ICS(1)FEEAK	TS_NT-TS_EE	-0.179281	0.720173	-0.248941	7	0.810552	0.995379
P48542_LTESMTNVLEGDSMDQDVES(1)PVAIHQPK	TS_NT-TS_EE	-0.0180832	0.457179	-0.0395538	5	0.96998	0.99909
P48678_LRLS(0.998)PS(0.982)PT(0.008)S(0.013)QR	TS_NT-TS_EE	-0.410955	1.16035	-0.354165	6	0.735329	0.987821
P48678_LRLS(0.999)PS(0.001)PTSQR	TS_NT-TS_EE	1.09751	0.70792	1.55034	6	0.172039	0.987821
P48722_S(1)FDDPIVQTER	TS_NT-TS_EE	-0.0928263	0.196819	-0.471634	7	0.651535	0.987821
P49025_RVS(1)EVEAVLSQK	TS_NT-TS_EE	0.112862	0.311114	0.362766	4	0.735136	0.987821
P49312_S(0.003)KS(0.997)ES(1)PKEPEQLRK	TS_NT-TS_EE	-0.62801	0.695846	-0.902513	7	0.396776	0.987821
P49615_IGEGT(0.014)YGT(0.986)VFK	TS_NT-TS_EE	-0.333088	0.292488	-1.13881	7	0.292251	0.987821
P50580_S(1)GEDEQQEQTIAEDLVVTK	TS_NT-TS_EE	0.674767	0.768179	0.878397	3	0.444397	0.987821
P51830_AIEKDS(1)CEDIGVEEASELSK	TS_NT-TS_EE	0.32286	0.289186	1.11645	3	0.345597	0.987821
P51830_GQGT(0.101)AS(0.899)PGS(0.857)VS(0.143)DLAQTVK	TS_NT-TS_EE	-0.276537	0.258251	-1.07081	6	0.325429	0.987821
P51830_GQGTAS(1)PGSVSDLAQTVK	TS_NT-TS_EE	-0.0123088	0.408582	-0.0301257	7	0.976808	0.99909
P51859_RAGDVLEDS(1)PK	TS_NT-TS_EE	2.27238	2.45431	0.925874	5	0.397001	0.987821
P51910_MVTMLMFLATLAGLFT(1)T(1)AK	TS_NT-TS_EE	-0.68233	0.688691	-0.990764	4	0.377885	0.987821
P52479_LLS(0.979)PT(0.021)HEK	TS_NT-TS_EE	0.855627	0.668529	1.27987	4	0.269781	0.987821
P52479_SDLIEDEELEDTGKGS(1)EDEWEQVGPK	TS_NT-TS_EE	0.692099	0.393608	1.75835	5	0.139019	0.987821
P52795_AAALSLS(0.001)T(0.001)LAS(0.999)PK	TS_NT-TS_EE	-0.0938383	0.553874	-0.169422	5	0.872106	0.998123
P53986_AAQS(1)PQQHSSGDPTEEES(1)PV	TS_NT-TS_EE	0.0677395	0.367808	0.184171	7	0.859101	0.998123
P53986_LKS(1)KES(1)LQEAGK	TS_NT-TS_EE	1.19445	1.30359	0.916275	7	0.389997	0.987821
P53986_REGKEDEAS(1)T(1)DVDEKPK	TS_NT-TS_EE	2.03837	2.15546	0.945677	6	0.380823	0.987821
P53986_SDANTDLIGGS(1)PK	TS_NT-TS_EE	-0.11732	0.239846	-0.489148	7	0.63969	0.987821
P54071_AGY(1)LRAVS(0.816)S(0.186)LCRAS(0.937)GS(0.062)AR	TS_NT-TS_EE	1.49538	0.282527	5.29286	3	0.0131591	0.987821
P54227_ESVPDFPLS(1)PPKK	TS_NT-TS_EE	-0.0967004	0.226229	-0.427445	7	0.681896	0.987821
P54227_RAS(1)GQAFELILS(1)PR	TS_NT-TS_EE	1.15871	1.27053	0.911988	6	0.396937	0.987821
P54285_VEEHS(1)PLER	TS_NT-TS_EE	2.32503	1.85467	1.25361	4	0.278254	0.987821
P54310_S(0.666)VS(0.334)EAALAQPEGLLGTDTLK	TS_NT-TS_EE	-0.21847	0.794193	-0.275084	5	0.794257	0.99481
P54726_AGQGIPAPPEAS(0.932)PT(0.066)AVPEPS(0.001)T(0.001)PFPPVLASGMSHPPPTSR	TS_NT-TS_EE	0.79765	0.596642	1.3369	5	0.238855	0.987821
P54728_PAQTPVLTS(1)PAPADSTPGDSSR	TS_NT-TS_EE	-0.435875	0.193967	-2.24716	6	0.0656973	0.987821
P55012_GEGTPAAGDGLGRPLGPTPS(0.999)QS(0.001)R	TS_NT-TS_EE	0.196907	0.190003	1.03633	4	0.358584	0.987821
P55012_PLGPT(0.022)PS(0.015)QS(0.964)R	TS_NT-TS_EE	-0.240189	0.737535	-0.325664	4	0.761003	0.988075
P55088_GS(1)YMEVEDNR	TS_NT-TS_EE	-0.123833	0.336791	-0.367685	7	0.723974	0.987821
P55088_GSYMEVEDNRS(1)QVETEDLILK	TS_NT-TS_EE	0.403445	1.20624	0.334466	5	0.751602	0.987821
P55288_PGLRPAPNS(1)VDVDDFINTR	TS_NT-TS_EE	0.460568	0.845712	0.544592	6	0.605667	0.987821
P56183_EAGS(1)EAESSSADPGPGR	TS_NT-TS_EE	-0.21374	0.593322	-0.360244	3	0.742535	0.987821
P56388_ALDIYSAVDDAS(1)HEK	TS_NT-TS_EE	0.099996	0.300315	0.33297	7	0.748907	0.987821
P56399_GTGLQPGEEELPDIAPPLVT(1)PDEPK	TS_NT-TS_EE	-0.984631	1.10178	-0.89367	7	0.401178	0.987821
P56399_SAAES(1)ISESVPVGPK	TS_NT-TS_EE	-0.00125041	0.225797	-0.00553778	7	0.995736	0.99909
P56399_SAAESIS(0.997)ES(0.002)VPVGPK	TS_NT-TS_EE	-0.239662	0.163953	-1.46177	6	0.194116	0.987821
P56564_NRDVEMGNS(1)VIEENEMK	TS_NT-TS_EE	-0.065341	0.46887	-0.139358	6	0.893727	0.998123
P56695_LNATAS(1)LEQDK	TS_NT-TS_EE	0.0958337	0.25611	0.37419	4	0.727254	0.987821
P57776_ATAPQT(0.968)QHVS(0.032)PMR	TS_NT-TS_EE	-0.0651546	0.173129	-0.376336	7	0.717814	0.987821
P57776_ATAPQTQHVS(1)PMR	TS_NT-TS_EE	0.161059	0.183541	0.877505	7	0.409317	0.987821
P57776_KGATPAEDDEDKDIDLFGS(1)DEEEEDK	TS_NT-TS_EE	-1.24546	1.26317	-0.985978	7	0.35699	0.987821
P58404_AS(1)PGPGGLSGGESLLVK	TS_NT-TS_EE	-0.597053	0.77043	-0.774962	7	0.463731	0.987821
P58871_DVGHLEEGASGGLLS(1)PSTPHSR	TS_NT-TS_EE	-0.477639	0.649798	-0.735058	7	0.486195	0.987821
P58871_ENYEDQEPLVGHES(1)PITLAAR	TS_NT-TS_EE	-0.543655	0.450745	-1.20612	7	0.266948	0.987821
P58871_GEGVSQVGPGT(1)PPAPES(0.926)PRKPIS(0.074)GVQGNDPGISLPQR	TS_NT-TS_EE	0.17111	0.289315	0.591431	6	0.575821	0.987821
P58871_GYS(0.013)S(0.987)QDAEEQDREFEK	TS_NT-TS_EE	-0.25508	0.362323	-0.704014	3	0.53215	0.987821
P58871_LANISVPAS(0.925)ES(0.075)PR	TS_NT-TS_EE	0.0332162	0.325737	0.101973	5	0.922742	0.998123
P58871_MQAESQS(1)PTNVDLEDK	TS_NT-TS_EE	0.374825	0.333701	1.12324	7	0.298378	0.987821
P58871_RDS(0.999)LGS(0.001)FSTR	TS_NT-TS_EE	0.356472	0.653474	0.545502	6	0.605079	0.987821
P58871_S(1)PPSGSQSLLEGIMTASSSK	TS_NT-TS_EE	-0.0196097	0.773336	-0.0253573	6	0.980592	0.99909
P58871_SSGSLS(1)PGLETEDPLEAR	TS_NT-TS_EE	-1.80409	1.10685	-1.62993	3	0.201608	0.987821
P58871_VPS(1)S(1)DEEVVEEPQSR	TS_NT-TS_EE	0.063046	0.204254	0.308664	6	0.768013	0.990136
P59267_PLRES(0.973)QS(0.027)HLLK	TS_NT-TS_EE	0.0111395	0.172078	0.0647352	4	0.951491	0.99909
P59281_AFS(1)EDEALAQQDSK	TS_NT-TS_EE	-0.139037	0.0865413	-1.6066	7	0.152178	0.987821
P59281_KPS(0.02)S(0.948)ET(0.032)DIENWASK	TS_NT-TS_EE	0.889906	0.844482	1.05379	4	0.351425	0.987821
P59648_S(0.006)ELPS(0.916)S(0.078)APGGGGV	TS_NT-TS_EE	-0.109682	0.230617	-0.475601	6	0.651179	0.987821
P59764_AS(1)PLLSDK	TS_NT-TS_EE	-1.2396	0.817194	-1.5169	5	0.189739	0.987821
P59764_HTTSVSPSPAGRS(1)PLK	TS_NT-TS_EE	0.595583	1.12156	0.53103	6	0.614471	0.987821
P59808_AGGS(1)VESLR	TS_NT-TS_EE	-0.0741179	0.324946	-0.228093	5	0.828608	0.995379
P59808_RVS(1)QDLDVEKPDASPTSLQLR	TS_NT-TS_EE	-0.0126695	0.43532	-0.0291038	4	0.978176	0.99909
P59808_S(0.004)HS(0.996)LDDLQGDADVGK	TS_NT-TS_EE	-0.332584	0.116964	-2.84347	6	0.0294327	0.987821
P60469_EEAGVPRGEGPAVPGDT(1)PPPTPR	TS_NT-TS_EE	-0.0264257	0.160338	-0.164812	7	0.87375	0.998123
P60469_RGS(1)ALGPDEAGGELER	TS_NT-TS_EE	0.634077	0.228624	2.77345	7	0.0275567	0.987821
P60469_RQAQS(1)PGGVSSEVEVLK	TS_NT-TS_EE	-0.0451591	0.439363	-0.102783	7	0.921018	0.998123
P60469_S(1)LPGSALELR	TS_NT-TS_EE	0.0786113	0.301645	0.260609	6	0.803108	0.995379
P60469_SAAAGALGS(1)PGLPLRK	TS_NT-TS_EE	0.737059	0.326806	2.25534	5	0.0737813	0.987821
P60469_VSSSGLDS(1)LGR	TS_NT-TS_EE	-0.338005	0.227351	-1.48671	5	0.197241	0.987821
P60904_APEGEETEFYVS(1)PEDLEAQLQSDER	TS_NT-TS_EE	0.526352	0.744647	0.706848	3	0.530617	0.987821
P60904_S(0.001)LS(0.002)T(0.015)S(0.971)GES(0.011)LYHVLGLDK	TS_NT-TS_EE	-1.18476	0.842398	-1.40641	5	0.218607	0.987821
P60904_S(0.835)LS(0.164)T(0.001)SGESLYHVLGLDK	TS_NT-TS_EE	-2.44679	2.82266	-0.866839	4	0.434934	0.987821
P60904_SLS(0.999)TSGESLYHVLGLDK	TS_NT-TS_EE	-1.22754	2.23353	-0.549595	7	0.599684	0.987821
P61264_S(1)AKDS(1)DDEEEVVHVDR	TS_NT-TS_EE	0.0543863	0.29669	0.18331	7	0.859751	0.998123
P61264_T(0.007)T(0.007)T(0.985)NEELEDMLESGK	TS_NT-TS_EE	-0.790189	0.458861	-1.72207	7	0.128729	0.987821
P61315_KVDIMGYDLPS(0.999)GGAGPTTEACLK	TS_NT-TS_EE	-0.469014	1.0048	-0.466774	4	0.664951	0.987821
P61329_EPS(1)LHEIGEK	TS_NT-TS_EE	0.254914	0.234663	1.0863	6	0.319052	0.987821
P61967_AIEQADLLQEEDES(1)PR	TS_NT-TS_EE	0.0380525	0.261968	0.145256	5	0.890183	0.998123
P61979_DYDDMS(1)PR	TS_NT-TS_EE	-0.212728	0.343325	-0.61961	7	0.555138	0.987821
P62071_FQEQECPPS(0.043)PEPT(0.957)R	TS_NT-TS_EE	-0.652088	0.787004	-0.82857	6	0.439057	0.987821
P62071_FQEQECPPS(1)PEPTRK	TS_NT-TS_EE	0.271943	0.629494	0.432003	7	0.678734	0.987821
P62259_AAFDDAIAELDTLS(1)EESYK	TS_NT-TS_EE	1.25616	1.99955	0.62822	6	0.553006	0.987821
P62482_MYPES(0.01)T(0.006)T(0.287)GS(0.697)PARLS(1)LR	TS_NT-TS_EE	-0.529384	0.4583	-1.1551	7	0.28595	0.987821
P62482_MYPESTTGS(1)PAR	TS_NT-TS_EE	0.394567	0.595518	0.66256	6	0.532223	0.987821
P62482_RSS(1)LVITTK	TS_NT-TS_EE	-0.0607021	0.243075	-0.249726	7	0.809969	0.995379
P62484_HTPPTIGGS(1)LPYR	TS_NT-TS_EE	-0.486099	0.293011	-1.65898	7	0.141082	0.987821
P62484_NMAPS(0.001)QQS(0.999)PVR	TS_NT-TS_EE	-0.171843	0.326957	-0.525583	6	0.618027	0.987821
P62484_TTPPTQKPPS(1)PPMSGK	TS_NT-TS_EE	-0.737997	0.791197	-0.93276	7	0.381991	0.987821
P62754_LS(0.014)S(0.986)LRAS(0.18)T(0.808)S(0.011)K	TS_NT-TS_EE	-0.187184	0.512914	-0.364942	4	0.733631	0.987821
P62754_RLS(1)S(1)LR	TS_NT-TS_EE	0.112075	0.787505	0.142316	7	0.89084	0.998123
P62774_GEDVNRT(1)LEGGRK	TS_NT-TS_EE	0.161993	0.148611	1.09005	7	0.311789	0.987821
P62908_DEILPT(0.007)T(0.99)PIS(0.003)EQK	TS_NT-TS_EE	-0.058852	0.190544	-0.308863	6	0.767869	0.990136
P62996_RPHT(1)PTPGIYMGR	TS_NT-TS_EE	-0.444335	0.297153	-1.49531	7	0.178488	0.987821
P62996_SDSGEQNYGERES(1)R	TS_NT-TS_EE	-0.539093	0.200952	-2.6827	7	0.0314162	0.987821
P63011_MS(0.001)ES(0.999)LDTADPAVTGAK	TS_NT-TS_EE	0.0953194	0.214624	0.444122	7	0.670359	0.987821
P63011_MS(1)ESLDTADPAVTGAK	TS_NT-TS_EE	-0.102123	0.424538	-0.240551	7	0.816797	0.995379
P63024_STGVPS(0.004)GS(0.58)S(0.781)AAT(0.633)GS(0.003)NRR	TS_NT-TS_EE	1.80592	1.11479	1.61996	4	0.180555	0.987821
P63042_RRDPS(1)LEEIQK	TS_NT-TS_EE	0.221884	0.18029	1.23071	4	0.285854	0.987821
P63046_AESEAETPGT(1)PGEFESK	TS_NT-TS_EE	-0.306301	0.239418	-1.27936	7	0.241543	0.987821
P63085_VADPDHDHTGFLT(0.999)EY(0.001)VATR	TS_NT-TS_EE	-1.27928	1.43623	-0.890723	7	0.402653	0.987821
P63101_TAFDEAIAELDTLS(1)EESYK	TS_NT-TS_EE	-0.131897	2.1088	-0.062546	5	0.952551	0.99909
P63101_VVS(0.004)S(0.996)IEQK	TS_NT-TS_EE	0.0908645	0.463728	0.195944	6	0.851122	0.998123
P63115_RDS(0.055)DMAS(0.944)HIQQPGGHGNPGPAPS(0.001)PSPGPGPGPGASER	TS_NT-TS_EE	0.613402	0.452123	1.35671	3	0.267936	0.987821
P63115_RDS(0.993)DMAS(0.007)HIQQPGGHGNPGPAPSPSPGPGPGPGASER	TS_NT-TS_EE	-0.170616	0.360703	-0.473011	5	0.656134	0.987821
P63141_ETEGEEQAQYLQVTS(1)CPK	TS_NT-TS_EE	-0.937978	0.502656	-1.86604	3	0.158875	0.987821
P63141_IPS(1)S(1)PDLKK	TS_NT-TS_EE	-0.872594	0.885705	-0.985197	7	0.357347	0.987821
P63166_S(1)DQEAKPSTEDLGDK	TS_NT-TS_EE	0.278408	0.358034	0.777603	7	0.46227	0.987821
P63213_EDPLLT(1)PVPASENPFR	TS_NT-TS_EE	-0.471727	0.761722	-0.61929	7	0.555337	0.987821
P63216_GET(1)PVNSTMSIGQAR	TS_NT-TS_EE	-0.208858	0.218296	-0.956763	7	0.370555	0.987821
P63250_ERHNS(1)VECLDGLDDISTK	TS_NT-TS_EE	0.335693	0.533539	0.629182	6	0.552417	0.987821
P63318_AAPALT(1)PPDR	TS_NT-TS_EE	0.115238	0.189388	0.608478	7	0.562087	0.987821
P63318_LVLAS(0.021)IDQADFQGFT(0.978)YVNPDFVHPDAR	TS_NT-TS_EE	-1.90509	1.48755	-1.28069	3	0.290337	0.987821
P63318_MGPSS(0.001)S(0.999)PIPSPSPSPTDSK	TS_NT-TS_EE	0.0682371	0.60772	0.112284	7	0.91375	0.998123
P63318_MGPSSSPIPS(0.574)PS(0.43)PS(0.993)PT(0.004)DSK	TS_NT-TS_EE	0.444236	0.72887	0.609487	7	0.561455	0.987821
P63318_MGPSSSPIPSPSPSPT(0.999)DSK	TS_NT-TS_EE	-0.261289	0.223412	-1.16954	7	0.280463	0.987821
P63318_S(0.055)PT(0.949)S(0.996)PVPVPVM	TS_NT-TS_EE	-1.30059	0.801818	-1.62206	5	0.165718	0.987821
P63318_S(0.997)PT(0.147)S(0.856)PVPVPVM	TS_NT-TS_EE	-0.764401	0.955269	-0.800195	5	0.459911	0.987821
P63328_GLT(1)PTGMLPSGVLSGGK	TS_NT-TS_EE	0.381349	0.74404	0.512539	5	0.630105	0.987821
P63328_IITEGAS(1)ILR	TS_NT-TS_EE	-0.042132	0.753495	-0.0559154	3	0.958925	0.99909
P63328_ITS(1)FEEAK	TS_NT-TS_EE	-0.327556	0.368559	-0.888748	7	0.403644	0.987821
P68372_INVYYNEAT(1)GGK	TS_NT-TS_EE	-0.144644	0.170867	-0.846527	4	0.444932	0.987821
P68404_ADPAAGPPPS(1)EGEESTVR	TS_NT-TS_EE	0.141832	0.313945	0.451774	7	0.665097	0.987821
P70174_RIS(1)ETSEDQTLVDR	TS_NT-TS_EE	-0.114189	0.413132	-0.276399	4	0.795935	0.995379
P70182_IPLKPS(0.218)PT(0.782)K	TS_NT-TS_EE	0.64435	0.725885	0.887675	7	0.404183	0.987821
P70182_KIPLKPS(0.988)PT(0.012)K	TS_NT-TS_EE	0.64435	0.725885	0.887675	7	0.404183	0.987821
P70232_DETFGEYS(0.994)DS(0.006)DEK	TS_NT-TS_EE	0.410923	0.211715	1.94092	5	0.109941	0.987821
P70265_NYS(1)VGSRPLK	TS_NT-TS_EE	0.0774335	0.519567	0.149035	4	0.888738	0.998123
P70268_TDVSNFDEEFTGEAPTLS(1)PPR	TS_NT-TS_EE	-0.532223	0.462827	-1.14994	3	0.333523	0.987821
P70288_MLPHAPGVQMQAIPEDAVHEDS(1)GDEDGEDPDK	TS_NT-TS_EE	0.152145	0.264635	0.574925	6	0.586238	0.987821
P70288_RIACDEEFS(0.004)DS(0.996)EDEGEGGRR	TS_NT-TS_EE	0.402643	0.473905	0.849627	6	0.428126	0.987821
P70296_LYEQLS(1)GK	TS_NT-TS_EE	0.716816	0.714616	1.00308	6	0.354546	0.987821
P70296_VLTPT(0.005)QVMNRPS(0.83)S(0.156)IS(0.008)WDGLDPGK	TS_NT-TS_EE	0.535596	0.313528	1.70829	3	0.186117	0.987821
P70297_AS(1)PALVAK	TS_NT-TS_EE	-0.744138	1.42798	-0.521112	4	0.629808	0.987821
P70302_DLT(0.005)HS(0.982)DS(0.012)ES(0.001)SLHMSDR	TS_NT-TS_EE	-0.2228	0.1606	-1.3873	7	0.207912	0.987821
P70362_FIAFSGEGQS(1)LRK	TS_NT-TS_EE	0.316299	0.431055	0.733779	5	0.496027	0.987821
P70392_FS(0.001)S(0.999)PPPLAVSR	TS_NT-TS_EE	0.188916	0.210177	0.898844	4	0.419553	0.987821
P70399_ASQEPFS(1)PAEDVMETDLLEGLAANQDRPSK	TS_NT-TS_EE	-0.156741	0.429992	-0.364521	3	0.739648	0.987821
P70399_DAVTEDS(1)PQPPLPSVR	TS_NT-TS_EE	0.0242366	0.227279	0.106638	6	0.918552	0.998123
P70399_LPTSEEERS(1)PAK	TS_NT-TS_EE	-0.361943	0.459025	-0.788505	5	0.466124	0.987821
P70399_MESLGS(1)PR	TS_NT-TS_EE	-0.0922237	0.170396	-0.541231	7	0.605137	0.987821
P70399_PLLPSQPT(0.001)VS(0.999)PQASTPVSR	TS_NT-TS_EE	-0.362542	0.345752	-1.04856	3	0.371406	0.987821
P70399_STPFIVPS(0.021)S(0.084)PT(0.894)EQGGRK	TS_NT-TS_EE	-0.370451	0.269593	-1.37411	4	0.241375	0.987821
P70399_TEEDRENTQIDDTEPLS(0.995)PVS(0.005)NSK	TS_NT-TS_EE	-0.442048	0.413579	-1.06884	7	0.32061	0.987821
P70408_LAEMYGGGES(1)DKDA	TS_NT-TS_EE	0.130197	0.135802	0.958724	7	0.369632	0.987821
P70414_GMIIEHEGDRPAS(1)K	TS_NT-TS_EE	0.232282	0.246224	0.943379	5	0.388803	0.987821
P70429_S(0.003)NS(0.997)VEKPVSSLLSR	TS_NT-TS_EE	-1.09208	0.503211	-2.17022	6	0.0730401	0.987821
P70441_EALVEPASES(1)PRPALAR	TS_NT-TS_EE	0.153036	0.140528	1.08901	4	0.337365	0.987821
P70441_S(0.005)AS(0.993)S(0.001)DTSEELNSQDS(1)PK	TS_NT-TS_EE	-0.258703	0.750616	-0.344655	5	0.744378	0.987821
P70441_SASSDTSEELNSQDS(1)PK	TS_NT-TS_EE	-0.926043	0.642063	-1.44229	7	0.192426	0.987821
P70663_GKES(1)QEQPVSDSHQQPNESSK	TS_NT-TS_EE	1.12309	1.93587	0.580145	7	0.580003	0.987821
P70663_HGAGDDYFIPS(1)QEFLEAER	TS_NT-TS_EE	0.164782	0.448852	0.36712	5	0.728555	0.987821
P70663_PSALNS(1)EEETHEQSTEQDK	TS_NT-TS_EE	0.563032	0.361078	1.55931	7	0.162887	0.987821
P70663_PSALNSEEETHEQS(0.978)T(0.022)EQDK	TS_NT-TS_EE	0.0795376	0.415601	0.19138	6	0.85454	0.998123
P70704_T(0.002)DDVS(0.998)EKT(1)S(1)LADQEEVR	TS_NT-TS_EE	-0.0212122	0.528068	-0.0401695	6	0.969261	0.99909
P70704_TDDVS(1)EKT(0.09)S(0.91)LADQEEVR	TS_NT-TS_EE	-0.846021	0.386679	-2.18791	7	0.0648784	0.987821
P80560_ADSVAGAIQSDPAEGS(1)QESHGR	TS_NT-TS_EE	0.324579	0.156337	2.07615	7	0.0765193	0.987821
P81122_RVS(1)GDGAQDLDR	TS_NT-TS_EE	-0.0386811	0.122702	-0.315245	7	0.761766	0.988075
P81122_S(0.808)QS(0.18)S(0.01)GS(0.001)SATHPISVPGAR	TS_NT-TS_EE	-0.183361	0.399363	-0.459134	4	0.66998	0.987821
P83093_GS(1)PECVGLTETK	TS_NT-TS_EE	-0.49143	0.522435	-0.940654	4	0.400141	0.987821
P83093_RAS(1)GSAGAAASPSAAAAGER	TS_NT-TS_EE	-0.292982	0.248586	-1.1786	6	0.283177	0.987821
P83510_LGSQPIRAS(1)NPDLR	TS_NT-TS_EE	-0.0534853	0.366175	-0.146065	7	0.887987	0.998123
P83510_SEGS(1)PVLPHEPSK	TS_NT-TS_EE	-0.0602963	0.180968	-0.333188	7	0.74875	0.987821
P83510_TTSIS(1)PALAR	TS_NT-TS_EE	-0.381207	0.532495	-0.715889	5	0.506092	0.987821
P83741_DRPVS(0.851)QPS(0.149)LVGSK	TS_NT-TS_EE	0.173406	0.375953	0.461245	5	0.663992	0.987821
P84086_AALEQPCEGS(0.999)LT(0.001)RPK	TS_NT-TS_EE	0.218887	0.620778	0.352601	7	0.734765	0.987821
P84309_S(1)VELGLEER	TS_NT-TS_EE	0.152696	0.329936	0.462807	5	0.662947	0.987821
P86046_TVPEHPT(1)PVVSK	TS_NT-TS_EE	-0.507406	0.58679	-0.864714	3	0.450802	0.987821
P97315_GFGFGQGAGALVHS(1)E	TS_NT-TS_EE	-0.970243	0.875339	-1.10842	6	0.310123	0.987821
P97379_S(0.003)AT(0.997)PPPAEPASLPQEPPK	TS_NT-TS_EE	0.023799	0.200036	0.118974	7	0.908639	0.998123
P97412_S(1)LPAFPTYLPLIR	TS_NT-TS_EE	-0.640812	0.806046	-0.795007	4	0.471117	0.987821
P97427_GMYDGPVYEVPAT(1)PK	TS_NT-TS_EE	0.129681	0.269719	0.480801	7	0.645322	0.987821
P97427_HAAPAPS(1)AK	TS_NT-TS_EE	0.853647	0.66641	1.28096	6	0.247488	0.987821
P97427_HAAPAPS(1)AKS(1)S(0.998)PS(0.002)K	TS_NT-TS_EE	2.44743	1.14506	2.13739	6	0.0764257	0.987821
P97427_HAAPAPSAKS(1)S(1)PSK	TS_NT-TS_EE	2.44743	1.14506	2.13739	6	0.0764257	0.987821
P97427_S(1)IPHITSDR	TS_NT-TS_EE	0.065313	0.191633	0.340823	7	0.743237	0.987821
P97427_VFGLHSVS(1)R	TS_NT-TS_EE	0.17366	0.158775	1.09375	4	0.335512	0.987821
P97441_SLFTEPS(1)EPLPEEPK	TS_NT-TS_EE	-0.919286	1.00913	-0.910967	3	0.429479	0.987821
P97445_GADYTEPDS(1)PREPPGGAHDPAPR	TS_NT-TS_EE	-0.399657	0.361509	-1.10552	7	0.305475	0.987821
P97445_GADYTEPDS(1)PREPPGGAHDPAPRS(1)PR	TS_NT-TS_EE	0.0278194	0.303276	0.0917299	5	0.930474	0.99909
P97445_LATGEPAS(1)PHDSLGHSGLPPSPAK	TS_NT-TS_EE	-0.108841	0.362044	-0.30063	6	0.773842	0.990136
P97492_EPGS(0.444)S(0.555)HLGSPDTAR	TS_NT-TS_EE	0.253522	0.328526	0.771696	4	0.483353	0.987821
P97492_PLREPGSSHLGS(0.999)PDT(0.001)AR	TS_NT-TS_EE	-0.0273622	0.277468	-0.098614	7	0.924209	0.998123
P97492_S(1)LGSGESESESRPGK	TS_NT-TS_EE	-0.11456	0.226482	-0.505823	7	0.628517	0.987821
P97492_S(1)LPLGVEELGQLPLAEGPCGRPLRK	TS_NT-TS_EE	0.497758	1.26294	0.394126	5	0.709736	0.987821
P97496_RKPS(1)PS(1)PPPPTATESR	TS_NT-TS_EE	-0.24092	1.04197	-0.231217	7	0.823759	0.995379
P97798_LELKPIDKS(1)PDPNPVMTDTPIPR	TS_NT-TS_EE	0.432093	0.729534	0.592287	6	0.575283	0.987821
P97820_RDS(1)PLQGGGQQNSQAGQR	TS_NT-TS_EE	-0.237912	0.957269	-0.248532	3	0.819765	0.995379
P97825_S(0.001)NS(0.998)S(0.001)EASSGDFLDLK	TS_NT-TS_EE	-0.499185	0.198053	-2.52046	7	0.0397836	0.987821
P97855_S(0.063)T(0.063)S(0.874)PAPADVAPAQEDLR	TS_NT-TS_EE	-0.257833	0.172475	-1.4949	4	0.209257	0.987821
P97863_PLFSS(0.002)T(0.943)S(0.056)PQDSSPR	TS_NT-TS_EE	-0.233788	0.152885	-1.52918	4	0.200954	0.987821
P97868_VEGTEIVKPS(1)PK	TS_NT-TS_EE	0.172313	0.198406	0.86849	7	0.413908	0.987821
P97927_LAALS(0.001)IEES(0.999)K	TS_NT-TS_EE	-0.271683	0.386953	-0.702108	7	0.50528	0.987821
P98084_S(0.017)AS(0.983)QDCIETTPGAQEGK	TS_NT-TS_EE	-0.588296	0.610201	-0.964103	5	0.379274	0.987821
P98203_GSLGS(1)LDR	TS_NT-TS_EE	-0.164138	0.275482	-0.595823	6	0.573068	0.987821
P99027_KEES(1)EESDDDMGFGLFD	TS_NT-TS_EE	0.632596	1.11016	0.569824	4	0.599275	0.987821
P99027_LASVPAGGAVAVSAAPGSAAPAAGS(1)APAAAEEK	TS_NT-TS_EE	-0.0516365	0.265573	-0.194435	6	0.852252	0.998123
Q00PI9_S(0.002)GDET(0.998)PGS(1)EAPGDK	TS_NT-TS_EE	0.934885	1.42877	0.654328	6	0.537159	0.987821
Q00PI9_S(1)GDETPGSEAPGDK	TS_NT-TS_EE	0.022605	0.568421	0.0397681	6	0.969568	0.99909
Q00PI9_SGDET(1)PGSEAPGDK	TS_NT-TS_EE	0.286723	1.5795	0.181528	6	0.86193	0.998123
Q01063_SDSDYDLS(1)PK	TS_NT-TS_EE	-0.233877	0.258933	-0.903233	6	0.401209	0.987821
Q01338_RGPGAAGPGAS(0.001)GS(0.999)GHGEER	TS_NT-TS_EE	1.07333	0.550328	1.95035	7	0.0921198	0.987821
Q01341_NAEPPS(0.995)PT(0.005)PAAHTR	TS_NT-TS_EE	0.230114	0.155275	1.48198	6	0.188859	0.987821
Q01768_FLRAS(1)EEHLK	TS_NT-TS_EE	0.620659	0.397524	1.56131	3	0.216371	0.987821
Q01815_SITADGES(1)PPTTK	TS_NT-TS_EE	0.010312	0.293257	0.0351635	7	0.972931	0.99909
Q02053_AENYDIS(1)PADR	TS_NT-TS_EE	0.402842	0.463612	0.86892	4	0.43392	0.987821
Q02053_ATLPS(1)PDK	TS_NT-TS_EE	-0.103397	0.313688	-0.329619	7	0.751332	0.987821
Q02053_IHVS(1)DQELQSANASVDDSRLEELK	TS_NT-TS_EE	-0.509207	0.518609	-0.98187	4	0.381755	0.987821
Q02248_RT(0.002)S(0.047)MGGT(0.951)QQQFVEGVR	TS_NT-TS_EE	-0.337328	0.391326	-0.862014	3	0.452076	0.987821
Q02248_RT(0.003)S(0.997)MGGTQQQFVEGVR	TS_NT-TS_EE	0.0121289	0.240403	0.0504525	7	0.961171	0.99909
Q02248_T(0.687)S(0.313)MGGTQQQFVEGVR	TS_NT-TS_EE	0.339497	0.579191	0.586158	5	0.58323	0.987821
Q02357_RRT(0.171)LT(0.86)PLT(0.968)LRY(1)S(1)ILS(1)ES(1)R	TS_NT-TS_EE	-1.07066	0.708085	-1.51204	6	0.181279	0.987821
Q02357_RRT(0.48)LT(0.623)PLT(0.897)LRY(1)S(1)ILS(1)ES(1)R	TS_NT-TS_EE	-1.07066	0.708085	-1.51204	6	0.181279	0.987821
Q02819_AQRLS(1)QETEALGR	TS_NT-TS_EE	-0.127501	0.305813	-0.416925	6	0.691239	0.987821
Q03147_AYT(1)HQVVTR	TS_NT-TS_EE	0.734329	0.794821	0.923892	6	0.391184	0.987821
Q03173_NSRPS(0.117)S(0.883)PVNTPSSQPPAAK	TS_NT-TS_EE	-0.11638	0.482765	-0.24107	7	0.81641	0.995379
Q03517_IET(0.017)QT(0.983)QEEVRDS(1)K	TS_NT-TS_EE	0.240861	0.381917	0.630664	7	0.548289	0.987821
Q03517_VPS(0.003)PVS(0.985)S(0.013)EDDLQEEEQLEQAIK	TS_NT-TS_EE	0.596173	0.71955	0.828536	5	0.445103	0.987821
Q03717_NHFESSPLPT(0.041)S(0.959)PK	TS_NT-TS_EE	-0.58521	0.210283	-2.78296	5	0.0387663	0.987821
Q04447_PVS(1)PLLLASGMAR	TS_NT-TS_EE	-0.526137	0.560245	-0.93912	6	0.383919	0.987821
Q04447_VLT(1)PELYAELR	TS_NT-TS_EE	0.126734	1.00568	0.126018	5	0.904628	0.998123
Q04690_RQEMES(0.002)GIT(0.036)T(0.961)PPK	TS_NT-TS_EE	0.092174	0.244645	0.376767	5	0.721807	0.987821
Q04690_RQEMESGIT(0.5)T(0.5)PPK	TS_NT-TS_EE	0.092174	0.244645	0.376767	5	0.721807	0.987821
Q04690_S(1)FDHLISDTK	TS_NT-TS_EE	-0.0926054	0.216268	-0.428199	7	0.681373	0.987821
Q04690_SSSGLATYS(1)PPMGAVSER	TS_NT-TS_EE	-0.315493	0.207543	-1.52013	7	0.172281	0.987821
Q04735_KIS(0.999)T(0.001)EDINK	TS_NT-TS_EE	-0.26207	0.545409	-0.480502	4	0.655968	0.987821
Q04736_YTPENLTEPVS(0.96)PS(0.036)AS(0.003)HY(0.001)GVEHATVAPTSSTK	TS_NT-TS_EE	-0.431594	0.309219	-1.39575	5	0.221602	0.987821
Q05512_PRPSADLTNSSAPS(0.978)PS(0.022)HK	TS_NT-TS_EE	0.108728	0.501468	0.216819	6	0.835534	0.995379
Q05512_S(0.5)S(0.5)ELEGDTITLK	TS_NT-TS_EE	0.291257	0.367626	0.792266	4	0.472543	0.987821
Q05512_S(0.664)S(0.336)ELEGDTITLK	TS_NT-TS_EE	0.291257	0.367626	0.792266	4	0.472543	0.987821
Q05512_SRNS(1)PLLDR	TS_NT-TS_EE	0.401931	1.30498	0.307998	4	0.773456	0.990136
Q05512_VPVAS(1)PSAHNISSSSGAPDR	TS_NT-TS_EE	0.55257	0.581453	0.950325	6	0.37864	0.987821
Q05A62_LSLS(0.993)T(0.007)NCIEK	TS_NT-TS_EE	0.394593	0.698068	0.565265	4	0.602092	0.987821
Q05CL8_T(0.263)AS(0.737)EGS(1)EAETPEAPK	TS_NT-TS_EE	-0.272055	0.37241	-0.730527	6	0.492596	0.987821
Q05CL8_T(0.961)AS(0.335)EGS(0.704)EAETPEAPK	TS_NT-TS_EE	-0.0804077	0.364567	-0.220557	4	0.836238	0.995379
Q05D44_KTS(1)FDENDS(1)EELEDK	TS_NT-TS_EE	-0.244726	0.642635	-0.380817	4	0.7227	0.987821
Q05D44_SVPTVDS(1)GNEDDDSSFK	TS_NT-TS_EE	-0.248826	0.199706	-1.24596	7	0.252861	0.987821
Q05D44_TARPNSEAPLS(1)GS(1)EDADDSNK	TS_NT-TS_EE	0.229922	0.668834	0.343765	5	0.745007	0.987821
Q05D44_TSFDENDS(1)EELEDK	TS_NT-TS_EE	-0.889901	0.60098	-1.48075	4	0.212786	0.987821
Q08274_RYHS(1)LGNISR	TS_NT-TS_EE	-0.736951	0.436178	-1.68957	6	0.142071	0.987821
Q08274_S(0.002)NS(0.998)LPHPAGGGK	TS_NT-TS_EE	-1.07134	0.921494	-1.16261	3	0.329066	0.987821
Q08460_GGYS(0.006)T(0.993)PQTLANR	TS_NT-TS_EE	-0.193898	0.247543	-0.783292	7	0.459132	0.987821
Q08460_RLEDEQPPT(1)LS(1)PK	TS_NT-TS_EE	-0.734175	0.537582	-1.3657	7	0.214293	0.987821
Q09XV5_T(0.121)AS(0.846)PS(0.033)PLRPDAPVEK	TS_NT-TS_EE	0.318014	0.351706	0.904202	5	0.407342	0.987821
Q0KL02_DSDDSAAT(1)PQDETIEER	TS_NT-TS_EE	-0.168773	0.192534	-0.876586	6	0.414426	0.987821
Q0KL02_TRPGAVS(0.999)PLNS(0.001)PLSTTFPSPFGK	TS_NT-TS_EE	1.8588	0.978104	1.90041	3	0.153569	0.987821
Q0P678_LGVS(0.002)VS(0.972)PS(0.026)R	TS_NT-TS_EE	-0.122176	0.304327	-0.401462	6	0.701988	0.987821
Q0P678_SFSSSPS(0.003)PS(0.001)PT(0.005)PS(0.991)PHRPPVR	TS_NT-TS_EE	0.499823	0.398182	1.25526	5	0.264855	0.987821
Q0P678_VQSQEETRSDEEDRAS(1)EPK	TS_NT-TS_EE	1.06174	1.39055	0.763536	5	0.479601	0.987821
Q0PHV7_AFS(1)FPVSPER	TS_NT-TS_EE	0.128342	0.340656	0.376749	6	0.719325	0.987821
Q0PHV7_AFSFPVS(1)PER	TS_NT-TS_EE	0.133352	0.395124	0.337494	6	0.747238	0.987821
Q0PHV7_PRPPEAS(1)PPPGGAR	TS_NT-TS_EE	0.447195	0.340249	1.31432	6	0.236746	0.987821
Q0PHV7_S(1)LGDASPSAPESVGAR	TS_NT-TS_EE	0.00359465	0.297045	0.0121014	7	0.990682	0.99909
Q0VGY8_HPASLSS(0.002)S(0.015)GS(0.005)S(0.029)GS(0.938)PS(0.008)S(0.003)S(0.001)IK	TS_NT-TS_EE	-0.613977	0.142798	-4.29963	3	0.0231456	0.987821
Q148V7_AGS(0.996)IS(0.004)TLDSLDFAR	TS_NT-TS_EE	0.611141	1.01748	0.600644	5	0.574263	0.987821
Q148V7_LGAGVGLDPGSAGS(0.001)LS(0.999)PQDPMALGSSAR	TS_NT-TS_EE	0.76287	0.903733	0.844131	4	0.446123	0.987821
Q148V7_S(0.138)S(0.862)PEIQEPIK	TS_NT-TS_EE	-1.22616	0.838314	-1.46265	6	0.193885	0.987821
Q148V7_S(0.604)S(0.396)PEIQEPIK	TS_NT-TS_EE	-1.25716	0.991228	-1.26828	5	0.260541	0.987821
Q14AX6_NNS(1)PAPPQPAPVK	TS_NT-TS_EE	0.317489	0.416931	0.76149	4	0.488787	0.987821
Q14CH0_HILEGGSGVIIEHPGEES(1)PGRK	TS_NT-TS_EE	-0.888186	0.55395	-1.60337	4	0.184117	0.987821
Q14CH0_STVEDFEANT(0.004)S(0.995)PT(0.001)K	TS_NT-TS_EE	-0.179199	0.186983	-0.958369	7	0.369799	0.987821
Q1HFZ0_EGVILTNENAAS(1)PEQPGDEDAK	TS_NT-TS_EE	0.383529	0.390216	0.982865	5	0.370811	0.987821
Q2M3X8_LPCLPVKLS(1)PPLPPKK	TS_NT-TS_EE	0.241014	0.612442	0.393529	4	0.714004	0.987821
Q2M3X8_S(0.999)DT(0.001)PYLAEAR	TS_NT-TS_EE	0.806063	0.301912	2.66986	7	0.0320063	0.987821
Q2PFD7_DHRPET(1)PGIK	TS_NT-TS_EE	0.328198	2.56639	0.127883	5	0.903226	0.998123
Q2PFD7_IGS(0.994)T(0.006)TNPFLDIPHDPNAAVYK	TS_NT-TS_EE	-0.902051	1.65347	-0.54555	7	0.602318	0.987821
Q2PFD7_S(0.009)HS(0.991)S(1)PSLNPDAS(1)PVTAK	TS_NT-TS_EE	-0.825251	0.413839	-1.99414	7	0.0863628	0.987821
Q2PFD7_S(0.041)HS(0.959)S(1)PSLNPDAS(1)PVTAK	TS_NT-TS_EE	-0.555659	0.262185	-2.11934	7	0.0717914	0.987821
Q2PFD7_S(0.045)HS(0.938)S(0.026)PS(0.991)LNPDASPVTAK	TS_NT-TS_EE	0.175487	1.03889	0.168918	4	0.874059	0.998123
Q2PFD7_S(0.965)HS(0.904)S(0.111)PS(0.02)LNPDASPVTAK	TS_NT-TS_EE	-0.410804	0.845961	-0.485606	5	0.647777	0.987821
Q2PFD7_SHS(1)SPSLNPDASPVTAK	TS_NT-TS_EE	-0.311248	0.204293	-1.52354	7	0.171445	0.987821
Q2TBE6_VAAAAGSGPS(1)PPCS(1)PGHDR	TS_NT-TS_EE	0.351705	0.467676	0.752026	6	0.480485	0.987821
Q2WF71_S(0.5)T(0.5)PHLDGAGGGAAGEDGDLGLGSAR	TS_NT-TS_EE	-0.400716	0.415921	-0.963443	5	0.379574	0.987821
Q3B7Z2_MLAES(1)DDS(1)GDEESVSQTDK	TS_NT-TS_EE	0.050206	0.228543	0.219678	7	0.832391	0.995379
Q3B7Z2_SLS(1)ELESLK	TS_NT-TS_EE	-0.325277	0.162455	-2.00226	7	0.0853345	0.987821
Q3TC46_QMAVPS(1)FNQQILCPK	TS_NT-TS_EE	0.202702	0.543558	0.372918	6	0.722029	0.987821
Q3TDQ1_RENPPVEDS(1)S(1)DEDDK	TS_NT-TS_EE	0.442044	1.11703	0.395732	5	0.708625	0.987821
Q3TES0_AQAPELQQEEERPGAVGS(1)PR	TS_NT-TS_EE	-0.181747	0.470727	-0.386098	4	0.719082	0.987821
Q3TES0_VQTPQS(1)PHQHPVAPGAIADK	TS_NT-TS_EE	-0.136313	0.310031	-0.439676	7	0.673426	0.987821
Q3THG9_GAQADHFTESPLS(1)PGSQVQVR	TS_NT-TS_EE	-0.324791	0.287438	-1.12995	7	0.295724	0.987821
Q3THK3_GT(0.02)S(0.023)RPGT(0.289)PS(0.647)AEAAS(0.008)T(0.008)S(0.004)S(0.001)TLR	TS_NT-TS_EE	0.191573	0.464	0.412873	3	0.707434	0.987821
Q3THK3_GT(0.81)S(0.19)RPGT(0.99)PS(0.01)AEAASTSSTLR	TS_NT-TS_EE	-0.207066	0.409344	-0.505849	5	0.634469	0.987821
Q3THK3_IHDLEDDLEMSSDAS(0.004)DAS(0.995)GEEGS(0.001)R	TS_NT-TS_EE	-0.0327042	0.51334	-0.0637085	3	0.95321	0.99909
Q3THK7_TLNMT(0.036)T(0.279)S(0.686)PEEK	TS_NT-TS_EE	-0.549867	0.184405	-2.98185	4	0.0406645	0.987821
Q3TIX9_EADEDS(1)EPEREVR	TS_NT-TS_EE	-0.559929	0.347661	-1.61056	5	0.168191	0.987821
Q3TLH4_AFGSGIDIKPGT(1)PPIGGR	TS_NT-TS_EE	-0.550459	0.797501	-0.69023	6	0.515846	0.987821
Q3TLH4_SES(0.049)S(0.951)DFEVVPK	TS_NT-TS_EE	-0.327972	0.2363	-1.38795	6	0.214497	0.987821
Q3TQF0_RGPAETAAADS(0.006)EADT(0.994)DPEEERIEAGPAR	TS_NT-TS_EE	0.0104847	0.170623	0.0614496	6	0.952997	0.99909
Q3TSG4_YQEDS(0.998)DPERS(0.001)DYEEHQLQK	TS_NT-TS_EE	-0.0561859	0.169094	-0.332276	4	0.756364	0.987821
Q3TVA9_GLS(1)LTETELEELR	TS_NT-TS_EE	0.588383	1.55171	0.379183	6	0.717609	0.987821
Q3TWL2_RIINLGPVHPGPLS(1)PEPQPMGVR	TS_NT-TS_EE	-0.518544	0.659043	-0.786814	7	0.457197	0.987821
Q3TWW8_S(0.001)HS(0.999)PLPAPPSK	TS_NT-TS_EE	0.31155	0.314533	0.990515	6	0.360171	0.987821
Q3TXS7_T(0.056)VGT(0.944)PIASVPGSTNTGTVPGSEK	TS_NT-TS_EE	-0.21113	0.270597	-0.780239	7	0.460814	0.987821
Q3TXS7_TASAVAGKT(1)PDAS(1)PEPK	TS_NT-TS_EE	-0.38294	0.748304	-0.511744	7	0.624574	0.987821
Q3TY60_DLESLS(1)PR	TS_NT-TS_EE	-0.261083	0.509747	-0.51218	7	0.624284	0.987821
Q3TY60_DTDAYS(1)DLS(1)DGEK	TS_NT-TS_EE	-0.0173345	0.46231	-0.0374955	6	0.971306	0.99909
Q3TY65_ALPRDS(1)LEGDDFEK	TS_NT-TS_EE	0.162541	0.185991	0.873921	6	0.415765	0.987821
Q3TYD6_YFS(1)PPPPAR	TS_NT-TS_EE	-0.080174	0.416412	-0.192535	5	0.854899	0.998123
Q3U0M1_FNFESVPES(1)PGEK	TS_NT-TS_EE	-0.0980754	0.211367	-0.464005	6	0.659001	0.987821
Q3U0V1_VQIS(1)PDSGGLPER	TS_NT-TS_EE	0.0130469	0.275751	0.0473141	6	0.963798	0.99909
Q3U214_DPLEEIQPLNDLDESQPPAPGS(0.983)PES(0.017)R	TS_NT-TS_EE	0.209701	0.79431	0.264004	4	0.804821	0.995379
Q3U2K0_DVDELLEFINS(0.5)T(0.5)EPK	TS_NT-TS_EE	0.368685	0.353731	1.04227	4	0.356133	0.987821
Q3UCQ1_EGS(1)PAPLEPEPGASQPK	TS_NT-TS_EE	-0.156422	0.511051	-0.306078	4	0.774814	0.990422
Q3UDE2_MEIQSGPQPGS(1)PGR	TS_NT-TS_EE	-0.272065	0.236857	-1.14865	7	0.288434	0.987821
Q3UE31_VSTGDT(0.041)S(0.925)PCGT(0.032)EDS(0.001)SPASPMHER	TS_NT-TS_EE	0.0809425	0.14304	0.565873	5	0.595931	0.987821
Q3UGS4_S(0.994)PT(0.006)NSSEIFTPAHEENVR	TS_NT-TS_EE	0.284621	0.215273	1.32214	6	0.234289	0.987821
Q3UGY8_GPDS(1)PLLQRPQHLIDQGQMR	TS_NT-TS_EE	0.202601	0.337028	0.60114	4	0.580152	0.987821
Q3UGY8_VAAPSS(0.004)S(0.992)PS(0.004)AEAEYWR	TS_NT-TS_EE	-0.0232051	0.962903	-0.0240991	6	0.981555	0.99909
Q3UH68_S(1)PEPEATLTFPFLDK	TS_NT-TS_EE	0.625295	0.968257	0.645795	5	0.546877	0.987821
Q3UH68_TINHQMES(1)PGER	TS_NT-TS_EE	-0.388524	0.190788	-2.03642	7	0.0811409	0.987821
Q3UH68_TSVPESIASAGT(0.015)GS(0.937)PS(0.047)K	TS_NT-TS_EE	-0.173731	0.293694	-0.591538	5	0.57989	0.987821
Q3UH99_ETISAIDT(0.004)S(0.996)PK	TS_NT-TS_EE	-0.0111973	0.22282	-0.0502525	6	0.961552	0.99909
Q3UH99_ILS(1)DEQLLSTER	TS_NT-TS_EE	-0.687301	0.856348	-0.802596	7	0.448596	0.987821
Q3UH99_ILSDEQLLS(0.993)T(0.007)ER	TS_NT-TS_EE	-0.343939	0.631204	-0.544893	5	0.609241	0.987821
Q3UH99_LHSQDPLLS(1)PER	TS_NT-TS_EE	-0.0513423	0.266416	-0.192715	7	0.852654	0.998123
Q3UHB8_S(0.008)FS(0.992)LGDLSHSPQTAQHVER	TS_NT-TS_EE	-0.211416	0.37652	-0.561499	6	0.594792	0.987821
Q3UHB8_S(0.012)FS(0.988)LGDLS(0.052)HS(0.947)PQT(0.001)AQHVER	TS_NT-TS_EE	0.147782	0.654025	0.225958	5	0.83018	0.995379
Q3UHB8_SHS(1)LDSLSR	TS_NT-TS_EE	0.360881	0.964633	0.374112	7	0.719395	0.987821
Q3UHC7_LPS(1)PTPENK	TS_NT-TS_EE	-0.0882532	0.159753	-0.552434	6	0.600609	0.987821
Q3UHD1_NENVATLSVS(0.001)S(0.999)LER	TS_NT-TS_EE	-0.648927	0.427828	-1.51679	7	0.173104	0.987821
Q3UHD6_SES(1)GYGFNVR	TS_NT-TS_EE	-0.464576	0.327838	-1.41709	7	0.19939	0.987821
Q3UHD9_AEAAAVAGLST(0.003)PGS(0.997)LHR	TS_NT-TS_EE	0.0131754	0.729956	0.0180496	6	0.986185	0.99909
Q3UHD9_ALS(1)TDCTPSGDLSPLSR	TS_NT-TS_EE	-0.216694	0.260999	-0.830248	7	0.433798	0.987821
Q3UHD9_LRTDS(1)QSEAVAIQAIR	TS_NT-TS_EE	0.021582	0.415256	0.0519729	6	0.960237	0.99909
Q3UHD9_LSTPS(0.003)KT(0.997)EGSAVQAEAK	TS_NT-TS_EE	0.227271	0.32553	0.698157	6	0.511216	0.987821
Q3UHE1_GS(1)FGLHAQPEFLRK	TS_NT-TS_EE	-0.0103874	0.376443	-0.0275936	5	0.979054	0.99909
Q3UHE1_S(1)NVDVSSGVEDEDPK	TS_NT-TS_EE	0.621472	0.19987	3.10938	4	0.0358935	0.987821
Q3UHF7_S(0.999)FDY(0.001)GNLSHAPVAGTSPSTLSPSR	TS_NT-TS_EE	-0.349594	0.265332	-1.31757	4	0.258045	0.987821
Q3UHJ0_EQGSSGLGS(0.003)GS(0.073)S(0.918)GGGGS(0.003)S(0.001)SGLGSGYIGR	TS_NT-TS_EE	-0.0361322	0.741939	-0.0486998	4	0.963493	0.99909
Q3UHJ0_ILS(1)DVTHSAVFGVPASK	TS_NT-TS_EE	0.323649	1.12939	0.286571	6	0.784079	0.994252
Q3UHJ0_LGGS(0.754)AES(0.244)LIPGFQPT(0.002)QGDAFTTPSFSAGTAEK	TS_NT-TS_EE	-0.608837	1.10164	-0.552664	3	0.619005	0.987821
Q3UHJ0_NS(0.889)S(0.11)GS(0.001)SESSLPNLAR	TS_NT-TS_EE	-0.644795	0.175847	-3.66679	5	0.0144918	0.987821
Q3UHJ0_S(0.117)T(0.883)QLLQAAAAEASLNK	TS_NT-TS_EE	0.227719	0.822026	0.277021	5	0.792851	0.99481
Q3UHJ0_S(0.5)T(0.5)QLLQAAAAEASLNK	TS_NT-TS_EE	0.227719	0.822026	0.277021	5	0.792851	0.99481
Q3UHJ0_SATTT(0.029)PS(0.861)GS(0.11)PR	TS_NT-TS_EE	-1.3949	0.492618	-2.83161	3	0.0661017	0.987821
Q3UHJ0_VGS(0.006)LT(0.994)PPS(0.869)S(0.131)PK	TS_NT-TS_EE	-1.4732	1.18429	-1.24395	6	0.259912	0.987821
Q3UHJ0_VGSLT(1)PPS(0.595)S(0.405)PK	TS_NT-TS_EE	-0.0441802	0.229557	-0.192458	7	0.852848	0.998123
Q3UHJ0_VQT(0.001)T(0.999)PPPTIQGQK	TS_NT-TS_EE	-0.228015	0.359876	-0.633593	7	0.546483	0.987821
Q3UHK1_GSNYHLSDNDAS(1)DVE	TS_NT-TS_EE	0.143582	0.132831	1.08094	5	0.329082	0.987821
Q3UHK6_ELGLGEMT(1)PPHGTLYR	TS_NT-TS_EE	-0.247349	0.233276	-1.06033	5	0.337504	0.987821
Q3UHL1_AAAT(1)PEPAVAQPDSTALEGATGQAPPSSK	TS_NT-TS_EE	-1.02173	0.423605	-2.41199	4	0.0733968	0.987821
Q3UHL1_AT(0.998)PAT(0.002)EESTVPATQSSALPAAK	TS_NT-TS_EE	0.0841468	1.03876	0.0810072	6	0.938071	0.99909
Q3UHL1_S(0.001)AT(0.001)PAT(0.005)DGRAT(0.189)PAT(0.801)EES(0.003)TVPATQSSALPAAK	TS_NT-TS_EE	0.884284	1.99531	0.443182	3	0.687646	0.987821
Q3UHQ6_S(0.913)DLS(0.087)EEDLPYYVDLPDR	TS_NT-TS_EE	0.00569481	0.562426	0.0101254	4	0.992406	0.99909
Q3UJU9_S(0.001)HS(0.999)LPNSLDYAQASER	TS_NT-TS_EE	-0.766974	0.51352	-1.49356	5	0.195514	0.987821
Q3UL36_AS(0.017)S(0.983)PPDRIDIFGR	TS_NT-TS_EE	-0.765826	0.290717	-2.63427	7	0.033703	0.987821
Q3UM45_GAGQQQS(1)QEMMEVDR	TS_NT-TS_EE	-0.130321	0.272917	-0.477511	7	0.647548	0.987821
Q3UM45_HGGGGIVANLS(1)EQS(1)LKDGVDR	TS_NT-TS_EE	0.559259	0.234897	2.38087	6	0.0547031	0.987821
Q3UM45_RVES(1)EES(1)GDEEGKK	TS_NT-TS_EE	0.263302	0.842541	0.31251	6	0.76523	0.98902
Q3UMB5_VAS(1)PANVGTLHTLSR	TS_NT-TS_EE	0.12218	0.122473	0.997611	7	0.351696	0.987821
Q3UMR0_RPRPSEVPAQS(0.991)PT(0.009)R	TS_NT-TS_EE	-0.566966	0.723268	-0.783894	5	0.468592	0.987821
Q3UMT1_RGPAEGEEAGPAERS(0.99)PECS(0.005)T(0.005)VDGGSQVR	TS_NT-TS_EE	0.496014	0.675517	0.734274	4	0.503503	0.987821
Q3UMU9_GGS(1)S(1)GEELEDEEPVKK	TS_NT-TS_EE	-0.0743562	0.189879	-0.391597	7	0.707004	0.987821
Q3UMU9_RPKPERPPSTSSSDSDS(0.014)DS(0.986)GEVDR	TS_NT-TS_EE	1.62175	0.801086	2.02444	5	0.0988094	0.987821
Q3UNH4_AETVS(1)PGEVDAMTLGK	TS_NT-TS_EE	0.0815243	0.290903	0.280245	6	0.788701	0.99481
Q3UNH4_APS(1)PAPRPPSR	TS_NT-TS_EE	0.671109	0.712842	0.941455	7	0.377818	0.987821
Q3UNH4_ERPGS(0.176)T(0.824)GEGDLVSLR	TS_NT-TS_EE	-0.238651	0.125322	-1.9043	6	0.105538	0.987821
Q3UNH4_ERPGS(0.998)T(0.002)GEGDLVSLR	TS_NT-TS_EE	-0.159671	0.360171	-0.443321	7	0.670912	0.987821
Q3UNH4_NSELVS(1)PVKPER	TS_NT-TS_EE	-0.261375	0.291343	-0.89714	7	0.399446	0.987821
Q3UNH4_S(0.004)VAT(0.001)GPMT(0.994)PQAAAPPAVPPVFPEVR	TS_NT-TS_EE	-0.747264	1.01589	-0.735578	6	0.489731	0.987821
Q3UNH4_S(0.044)PS(0.956)AEAAAPPPGPR	TS_NT-TS_EE	-0.0552823	0.239552	-0.230774	7	0.82409	0.995379
Q3UNH4_S(0.999)PS(0.001)AEAAAPPPGPR	TS_NT-TS_EE	0.0450396	0.165891	0.271502	7	0.793838	0.99481
Q3UNH4_TALVS(1)PGK	TS_NT-TS_EE	-0.599041	0.772374	-0.775584	3	0.494522	0.987821
Q3UNH4_VITQIPGAT(0.009)S(0.991)PGK	TS_NT-TS_EE	-0.469692	0.197283	-2.3808	5	0.0631026	0.987821
Q3UPL0_DSDQVAQS(1)DGEESPAAEEQLLGER	TS_NT-TS_EE	-0.11719	0.370892	-0.315969	6	0.762729	0.988075
Q3UQ44_YGS(1)IVDDER	TS_NT-TS_EE	-0.137809	0.635936	-0.216703	5	0.837004	0.995379
Q3URD3_SDVIHAPLPS(1)PVDK	TS_NT-TS_EE	-0.0968003	0.21124	-0.458247	6	0.662903	0.987821
Q3USB7_KLPSESDLLEGEVT(1)DEDEEAEMSR	TS_NT-TS_EE	0.512181	0.531412	0.96381	5	0.379407	0.987821
Q3USB7_TVS(1)FSSMPSEK	TS_NT-TS_EE	0.168909	0.483004	0.349705	3	0.749669	0.987821
Q3UTJ2_RGS(1)LPDNSILHR	TS_NT-TS_EE	-0.224634	0.234449	-0.958138	6	0.374992	0.987821
Q3UTJ2_S(1)EPAVGPLR	TS_NT-TS_EE	0.00891626	0.304169	0.0293136	7	0.977433	0.99909
Q3UTQ8_LLDRS(0.996)PS(0.004)R	TS_NT-TS_EE	3.04628	1.90816	1.59645	4	0.185623	0.987821
Q3UVC0_YSDLHIS(0.008)QT(0.992)LPK	TS_NT-TS_EE	0.274262	0.219102	1.25175	5	0.266028	0.987821
Q3UVC0_YSDLHIS(0.745)QT(0.255)LPK	TS_NT-TS_EE	-0.531186	0.558462	-0.951159	5	0.385203	0.987821
Q3UVL4_AAAAAVGPGLGSGPGDS(1)PEGPEADAPERR	TS_NT-TS_EE	-1.42063	1.11874	-1.26985	6	0.251163	0.987821
Q3UVX5_S(1)PS(1)PISTLSHLAGSAGR	TS_NT-TS_EE	-1.70605	1.5496	-1.10096	7	0.307327	0.987821
Q3UVX5_TDDDAPS(0.003)LHS(0.995)ET(0.002)AAR	TS_NT-TS_EE	0.193881	0.302783	0.640331	6	0.545619	0.987821
Q3UYC0_AAS(1)LRGGVGAPGSPSTPPTR	TS_NT-TS_EE	0.0479432	0.234759	0.204223	5	0.846232	0.998123
Q3UZY0_KTSQARVHY(0.71)S(0.286)RT(0.008)LCS(0.996)K	TS_NT-TS_EE	-0.325295	0.427478	-0.760964	5	0.481006	0.987821
Q3V038_S(0.003)S(0.011)GNPS(0.986)PPALGEGPRPVPPPCVPSGGGAPER	TS_NT-TS_EE	-0.326837	0.403385	-0.810235	3	0.477111	0.987821
Q3V3Q7_ANS(1)LDNERCPDTR	TS_NT-TS_EE	-0.773023	0.552512	-1.39911	3	0.256248	0.987821
Q3V3Q7_SHREPPS(1)PADVPEK	TS_NT-TS_EE	0.427195	0.295115	1.44755	6	0.197898	0.987821
Q3V3Q7_TES(1)LVIPSTR	TS_NT-TS_EE	-0.0842333	0.196978	-0.427628	5	0.686714	0.987821
Q3V3V9_KAGS(1)DGDIMDSSTETPPISIK	TS_NT-TS_EE	-0.349304	0.359105	-0.972706	7	0.363104	0.987821
Q3V3V9_PLPPY(0.001)PT(0.033)EPS(0.909)S(0.058)PERSPPSPATDQR	TS_NT-TS_EE	-0.680942	0.353944	-1.92387	5	0.11237	0.987821
Q3V3V9_PLPPY(0.021)PT(0.026)EPS(0.478)S(0.478)PERS(0.995)PPS(0.002)PATDQR	TS_NT-TS_EE	-0.936229	0.505807	-1.85096	5	0.123396	0.987821
Q4ACU6_AHS(1)PQGEGEIPLHR	TS_NT-TS_EE	-0.335781	0.32283	-1.04011	7	0.332873	0.987821
Q4ACU6_LGAEEERPGT(1)PELAPAPMQAAAVAEPMPSPR	TS_NT-TS_EE	0.216272	0.781695	0.276671	6	0.791317	0.99481
Q4ACU6_S(1)LGEEPVGGLGSLLDPAK	TS_NT-TS_EE	0.386443	0.9449	0.408977	4	0.703506	0.987821
Q4ACU6_SPTPVHS(0.999)PDADRPGPLFVDVQTR	TS_NT-TS_EE	0.498824	0.240955	2.0702	4	0.107206	0.987821
Q4JIM5_VPVLIS(1)PTLK	TS_NT-TS_EE	-0.190691	0.62725	-0.304011	7	0.769957	0.990136
Q4KMM3_RDS(0.999)ET(0.001)EVEELR	TS_NT-TS_EE	0.0323723	0.253408	0.127748	6	0.902523	0.998123
Q4KMM3_S(0.005)T(0.006)EES(0.131)LS(0.828)EDAFT(0.028)ES(0.001)ELS(1)PIREELLSSEPR	TS_NT-TS_EE	-0.247658	1.28361	-0.192938	3	0.859331	0.998123
Q4KMM3_TTT(1)PDVAHPK	TS_NT-TS_EE	2.87103	1.9029	1.50876	7	0.175098	0.987821
Q4KMM3_VVS(0.984)S(0.016)T(0.079)S(0.921)EEEEAFTEK	TS_NT-TS_EE	0.431565	0.472083	0.914171	3	0.428035	0.987821
Q4KMM3_VVSS(0.998)T(0.001)SEEEEAFTEK	TS_NT-TS_EE	0.554935	0.680833	0.815082	7	0.441871	0.987821
Q4KMM3_VVSST(0.001)S(0.999)EEEEAFTEK	TS_NT-TS_EE	1.20873	1.67541	0.721454	7	0.494016	0.987821
Q4U2R1_DEDHCS(0.093)S(0.906)PGGT(0.001)PISK	TS_NT-TS_EE	-0.475185	0.402722	-1.17993	4	0.303406	0.987821
Q4VA53_AES(1)PETSAVESTQSTPQK	TS_NT-TS_EE	-0.308545	0.343767	-0.897539	5	0.410564	0.987821
Q505D1_T(0.001)VS(0.999)FEALPIMR	TS_NT-TS_EE	0.0531791	0.293596	0.18113	5	0.863379	0.998123
Q52KI8_AAS(1)PS(1)PQSVR	TS_NT-TS_EE	2.48605	0.913255	2.72218	5	0.0416663	0.987821
Q52KI8_APKPEPVPEPKEPS(1)PEK	TS_NT-TS_EE	0.137894	0.276493	0.498724	7	0.633261	0.987821
Q52KI8_APQTS(0.002)S(0.998)PPPVR	TS_NT-TS_EE	0.318148	0.345467	0.920922	4	0.409207	0.987821
Q52KI8_HRPSSPAT(1)PPPK	TS_NT-TS_EE	0.462892	1.41347	0.327486	7	0.752876	0.987821
Q52KI8_KPPAPPSPVQSQSPST(0.001)NWS(0.998)PAVPAK	TS_NT-TS_EE	0.0131687	0.449838	0.0292743	4	0.978048	0.99909
Q52KI8_RRS(1)PS(1)PAPPPPPPPPPPR	TS_NT-TS_EE	0.905654	0.996004	0.909288	6	0.398251	0.987821
Q52KI8_RRT(1)AS(1)PPPPPK	TS_NT-TS_EE	0.991405	1.58892	0.623948	6	0.555626	0.987821
Q52KI8_RYS(1)PPIQR	TS_NT-TS_EE	0.16761	0.166349	1.00758	7	0.347207	0.987821
Q52KI8_RYS(1)PS(1)PPPK	TS_NT-TS_EE	0.259481	0.512971	0.505839	6	0.631012	0.987821
Q52KI8_S(1)PELPEPSVR	TS_NT-TS_EE	0.00440525	0.22167	0.019873	7	0.984699	0.99909
Q52KI8_SPTPS(0.003)LS(0.997)PAR	TS_NT-TS_EE	-0.188564	0.34439	-0.547532	5	0.607557	0.987821
Q52KI8_SPTPS(0.932)LS(0.067)PAR	TS_NT-TS_EE	-0.0503782	1.36837	-0.0368162	3	0.972944	0.99909
Q52KI8_VELSES(1)EEDK	TS_NT-TS_EE	0.100166	0.382228	0.262057	6	0.802042	0.995379
Q569Z6_ASVSDLS(1)PR	TS_NT-TS_EE	-0.116394	0.332708	-0.34984	7	0.736748	0.987821
Q569Z6_GGFS(1)DADVK	TS_NT-TS_EE	0.270297	0.241172	1.12077	6	0.305232	0.987821
Q569Z6_HGLTHEELKS(1)PR	TS_NT-TS_EE	0.184544	0.781335	0.236191	6	0.821141	0.995379
Q569Z6_IDIS(0.999)PST(0.001)FRK	TS_NT-TS_EE	-0.200102	0.328175	-0.609741	7	0.561296	0.987821
Q569Z6_KS(1)PVGKS(0.997)PPAT(0.002)GSAYGSSQK	TS_NT-TS_EE	-0.660469	0.817826	-0.807591	6	0.450148	0.987821
Q569Z6_KSPVGKS(1)PPATGSAYGSSQK	TS_NT-TS_EE	-0.984087	1.0389	-0.94724	6	0.380088	0.987821
Q569Z6_MDS(1)FDEDLARPSGLLAQER	TS_NT-TS_EE	-0.275936	0.570897	-0.483338	4	0.654122	0.987821
Q569Z6_S(1)REEEWDPEYTPK	TS_NT-TS_EE	-0.199375	0.518962	-0.384181	5	0.71664	0.987821
Q56A07_EQKLS(0.207)T(0.793)DDLK	TS_NT-TS_EE	0.0477278	0.333037	0.143311	7	0.890083	0.998123
Q56A07_LS(0.945)T(0.055)DDLK	TS_NT-TS_EE	0.0477278	0.333037	0.143311	7	0.890083	0.998123
Q56A07_LSTDDLKT(1)EEEGK	TS_NT-TS_EE	-0.0284609	0.299688	-0.0949685	6	0.927432	0.998831
Q5DQR4_S(0.001)LS(0.001)GS(0.991)T(0.008)NTVSSEGVTK	TS_NT-TS_EE	-0.25144	0.524714	-0.479195	5	0.652024	0.987821
Q5DQR4_S(0.001)S(0.022)S(0.977)IS(0.994)S(0.006)IDK	TS_NT-TS_EE	0.0826269	0.605862	0.136379	4	0.89811	0.998123
Q5DQR4_SLAQHIPGPGS(1)IEGMK	TS_NT-TS_EE	0.164166	0.744476	0.220512	4	0.83627	0.995379
Q5DQR4_SLSGSTNTVS(0.002)S(0.998)EGVTK	TS_NT-TS_EE	-0.655899	0.98711	-0.664464	6	0.531085	0.987821
Q5DQR4_SSS(1)ISSIDK	TS_NT-TS_EE	-0.322117	0.388288	-0.829582	7	0.43415	0.987821
Q5DTL9_DSGLEDGRES(1)PSFDTPSQR	TS_NT-TS_EE	-0.135652	0.379624	-0.357332	7	0.731374	0.987821
Q5DTL9_NDVS(0.999)RENS(0.987)T(0.014)VDFSK	TS_NT-TS_EE	1.65612	0.558388	2.9659	6	0.0250905	0.987821
Q5DTN8_S(1)PAINFHHTPFVDGK	TS_NT-TS_EE	-0.722155	0.693835	-1.04082	6	0.338072	0.987821
Q5DTT2_S(1)LSELADPNPK	TS_NT-TS_EE	-1.09644	0.455824	-2.40541	5	0.06121	0.987821
Q5DTY9_LLAPEDVKQS(1)PDEFCHSDFEDASQGSDTR	TS_NT-TS_EE	-0.194415	0.556356	-0.349444	4	0.744378	0.987821
Q5DTY9_T(0.001)LT(0.02)S(0.78)GS(0.2)RES(1)NISSK	TS_NT-TS_EE	0.0408138	0.299017	0.136493	6	0.895896	0.998123
Q5DTY9_T(0.004)LT(0.025)S(0.963)GS(0.095)RES(0.913)NISSK	TS_NT-TS_EE	-0.3981	0.801094	-0.496946	6	0.636908	0.987821
Q5DTY9_TLT(0.007)S(0.006)GS(0.986)RESNISSK	TS_NT-TS_EE	-1.71301	0.982955	-1.74271	7	0.124914	0.987821
Q5DU25_AQNPAYFEGKPAS(1)LDEGAMAGAR	TS_NT-TS_EE	-0.941075	0.577162	-1.63052	7	0.147013	0.987821
Q5DU25_MQFS(1)FEEYEK	TS_NT-TS_EE	-0.747115	0.532788	-1.40227	7	0.20359	0.987821
Q5DU25_S(0.198)S(0.802)LEDTYGAGDGLK	TS_NT-TS_EE	-0.563769	0.267116	-2.11058	6	0.0793093	0.987821
Q5DU25_S(0.284)S(0.33)S(0.384)PGAGGGHS(0.002)T(0.002)S(0.002)T(0.002)S(0.003)T(0.024)S(0.966)PAT(0.002)TLQR	TS_NT-TS_EE	0.898548	0.575959	1.56009	4	0.193754	0.987821
Q5EBJ4_EDS(0.002)PLGS(0.005)PGS(0.994)QPGT(1)PDEQPVFGK	TS_NT-TS_EE	0.494121	0.484132	1.02063	4	0.365134	0.987821
Q5EBJ4_EDSPLGS(1)PGSQPGTPDEQPVFGK	TS_NT-TS_EE	0.371111	0.493599	0.751847	6	0.480586	0.987821
Q5EBJ4_EES(0.021)LAREDS(0.978)PLGS(0.001)PGSQPGTPDEQPVFGK	TS_NT-TS_EE	0.150846	0.247018	0.610671	4	0.574413	0.987821
Q5F2E7_DYEIENQNPLAS(0.99)PT(0.01)NTLLGSAK	TS_NT-TS_EE	0.132018	0.761124	0.173451	5	0.8691	0.998123
Q5F2E7_GADNDGS(1)GSESGYTTPK	TS_NT-TS_EE	-0.19098	0.221918	-0.860586	5	0.428793	0.987821
Q5F2E8_AGS(1)LKDPEIAELFFK	TS_NT-TS_EE	0.0606167	0.74653	0.081198	5	0.938435	0.99909
Q5F2E8_ASDPQS(1)PPQVSR	TS_NT-TS_EE	-0.31223	0.264774	-1.17923	7	0.276829	0.987821
Q5FWK3_S(0.05)DDS(0.03)KS(0.011)S(0.91)S(1)PEPVTHLK	TS_NT-TS_EE	-0.051305	0.261374	-0.19629	7	0.849961	0.998123
Q5PR69_AWS(1)DCPQIIK	TS_NT-TS_EE	0.119719	0.286535	0.417815	3	0.704186	0.987821
Q5PR69_ESSDNQPPS(0.018)PS(0.982)LPEELK	TS_NT-TS_EE	0.0822567	0.478939	0.171748	4	0.871975	0.998123
Q5PR73_GTFRES(0.999)YIPTVEDTYR	TS_NT-TS_EE	-1.05517	0.955441	-1.10438	7	0.305939	0.987821
Q5RJI5_MQVPTAEEMSSLTPES(0.02)S(0.98)PELAK	TS_NT-TS_EE	-0.441177	0.496404	-0.888746	5	0.414845	0.987821
Q5RJI5_S(1)MEVLSITDAGSGGSPVPTR	TS_NT-TS_EE	0.707775	0.737465	0.95974	5	0.381264	0.987821
Q5RJI5_S(1)PVFSFSPEPGAGDEAR	TS_NT-TS_EE	-0.67167	1.18984	-0.564504	4	0.602563	0.987821
Q5RJI5_SSGGTPLHS(0.999)PLHTPR	TS_NT-TS_EE	-0.65109	0.398879	-1.6323	5	0.163545	0.987821
Q5RJI5_STPLPGPPGS(1)PR	TS_NT-TS_EE	-0.179472	0.269403	-0.666183	7	0.526632	0.987821
Q5SNZ0_AGS(1)PGSEVVTLQQFLEESNK	TS_NT-TS_EE	-1.38811	0.742892	-1.86853	3	0.158485	0.987821
Q5SP85_HALGGS(1)LEHLPR	TS_NT-TS_EE	-0.157655	0.686671	-0.229593	7	0.824972	0.995379
Q5SP85_HPHPGS(0.286)S(0.714)PEVLPK	TS_NT-TS_EE	-0.0695295	0.300384	-0.231468	7	0.823571	0.995379
Q5SP85_HPHPGS(0.648)S(0.352)PEVLPK	TS_NT-TS_EE	0.0285158	0.317717	0.0897519	6	0.931405	0.99909
Q5SP85_HVLSGS(1)PEHFQK	TS_NT-TS_EE	-0.17544	0.240337	-0.729974	4	0.505858	0.987821
Q5SRX1_AAETVPDLPS(1)PPTEAPAPASNTSTR	TS_NT-TS_EE	-0.100041	0.177589	-0.563329	7	0.59079	0.987821
Q5SRX1_GIEFPMADLDALS(1)PIHT(1)PQR	TS_NT-TS_EE	0.400651	1.01472	0.394839	6	0.706616	0.987821
Q5SSH7_S(1)MEETRPVPTVK	TS_NT-TS_EE	-0.258182	0.48266	-0.534914	6	0.611943	0.987821
Q5SSL4_GPPEGSETMPYIDES(0.999)PT(0.001)MSPQLSAR	TS_NT-TS_EE	-0.0205041	0.461724	-0.0444077	6	0.96602	0.99909
Q5SU73_VT(0.001)GS(0.999)PAEEDEEETK	TS_NT-TS_EE	-0.647485	0.339234	-1.90867	4	0.128944	0.987821
Q5SV85_S(1)LDLPSIGGSSVGK	TS_NT-TS_EE	-1.59315	0.697671	-2.28353	5	0.071223	0.987821
Q5SVL6_KQELANS(0.004)S(0.002)DVT(0.001)LPDRPLS(0.991)PPLT(0.002)APPTMK	TS_NT-TS_EE	0.523102	0.346788	1.50842	3	0.228572	0.987821
Q5SWP3_VS(0.006)LS(0.994)PHSTLNPK	TS_NT-TS_EE	0.182061	0.15704	1.15933	7	0.284336	0.987821
Q5SWU9_FIIGSVSEDNS(1)EDEISNLVK	TS_NT-TS_EE	-0.0938248	0.802558	-0.116907	4	0.912568	0.998123
Q5SXY1_GS(0.995)PT(0.005)GSSPNNASELSLASLTEK	TS_NT-TS_EE	-0.573384	0.50888	-1.12676	6	0.302882	0.987821
Q5U3K5_EDLS(0.006)DVT(0.994)DEDTGPAQPPPPSK	TS_NT-TS_EE	-0.111829	0.18451	-0.606086	3	0.587242	0.987821
Q5U3K5_FPVREDLS(0.998)DVT(0.002)DEDTGPAQPPPPSK	TS_NT-TS_EE	0.156915	0.627213	0.250178	5	0.812404	0.995379
Q5U3K5_NIS(0.009)LS(0.991)S(1)EEEAEGLAGHPR	TS_NT-TS_EE	-0.394368	0.53819	-0.732767	4	0.504327	0.987821
Q5U4C3_APSPAPAVS(1)PK	TS_NT-TS_EE	-0.276522	0.490613	-0.563625	4	0.603108	0.987821
Q5XG69_GHTEENLS(1)PVSK	TS_NT-TS_EE	-0.405154	0.293286	-1.38143	6	0.216388	0.987821
Q5XJE5_GNS(1)DDEHPVASDNDEEK	TS_NT-TS_EE	-0.725492	1.16321	-0.6237	5	0.560171	0.987821
Q5XJE5_GSDS(1)EDEVLR	TS_NT-TS_EE	0.311065	0.354498	0.87748	5	0.420383	0.987821
Q5XJE5_IYSSDSDEGS(1)EEDK	TS_NT-TS_EE	-0.318519	0.373689	-0.852363	4	0.44204	0.987821
Q5XJV6_AQRPPEGMS(1)PELPPR	TS_NT-TS_EE	-0.356067	0.497528	-0.715671	7	0.497366	0.987821
Q5Y5T3_VGLDS(1)PAK	TS_NT-TS_EE	-0.267678	0.0492233	-5.43804	3	0.0122081	0.987821
Q5Y5T5_T(0.002)PRPGS(0.997)AESALSVQR	TS_NT-TS_EE	-0.522959	0.294077	-1.77831	5	0.13549	0.987821
Q60575_SGLS(1)LEELR	TS_NT-TS_EE	-0.321758	0.213008	-1.51055	7	0.174653	0.987821
Q60592_KS(0.025)LIVT(0.95)S(0.025)S(0.047)T(0.503)S(0.502)PT(0.948)LPR	TS_NT-TS_EE	-1.10426	0.715491	-1.54336	3	0.22043	0.987821
Q60592_KS(0.059)LIVT(0.936)S(0.005)S(0.007)T(0.271)S(0.725)PT(0.997)LPR	TS_NT-TS_EE	-1.07487	0.550198	-1.9536	5	0.10817	0.987821
Q60592_KS(0.375)LIVT(0.624)S(0.001)S(0.039)T(0.947)S(0.871)PT(0.143)LPR	TS_NT-TS_EE	-1.21195	0.538201	-2.25185	4	0.0874656	0.987821
Q60598_KQT(1)PPAS(1)PS(1)PQPIEDRPPSSPIYEDAAPFK	TS_NT-TS_EE	-1.19338	0.563326	-2.11846	7	0.0718846	0.987821
Q60598_PPS(0.005)S(0.995)PIYEDAAPFK	TS_NT-TS_EE	0.169656	1.48047	0.114596	6	0.912504	0.998123
Q60610_ANS(1)LGDLYAQK	TS_NT-TS_EE	-0.197278	0.382096	-0.516306	4	0.632871	0.987821
Q60610_S(1)LEGIFDDTVPDGK	TS_NT-TS_EE	0.821461	0.95236	0.862553	5	0.427807	0.987821
Q60610_T(0.001)ES(0.999)LPSAQQYVPFGGK	TS_NT-TS_EE	-0.610826	0.985706	-0.619684	3	0.579347	0.987821
Q60668_IDASKNEEDEGHS(0.029)NS(0.942)S(0.029)PR	TS_NT-TS_EE	2.7637	1.70556	1.6204	6	0.156273	0.987821
Q60673_AEDS(0.982)S(0.018)EGHEEEVLGGR	TS_NT-TS_EE	0.125796	0.337933	0.37225	7	0.720721	0.987821
Q60700_DLT(1)PTQCVLR	TS_NT-TS_EE	-0.296337	0.274697	-1.07878	5	0.329956	0.987821
Q60771_FYY(0.001)S(0.05)S(0.928)GS(0.173)S(0.495)S(0.353)PTHAK	TS_NT-TS_EE	-0.828007	1.05678	-0.783515	4	0.477119	0.987821
Q60771_FYYSS(0.003)GS(0.026)S(0.089)S(0.878)PT(0.004)HAK	TS_NT-TS_EE	-1.47376	2.83044	-0.520682	4	0.630082	0.987821
Q60771_FYYSS(0.012)GS(0.956)S(0.019)S(0.013)PTHAK	TS_NT-TS_EE	0.0488085	2.97768	0.0163915	6	0.987454	0.99909
Q60780_STGDSQNLGSS(0.018)S(0.982)PGR	TS_NT-TS_EE	-0.371025	0.835071	-0.444304	3	0.686919	0.987821
Q60817_VQGEAVSNIQENTQTPTVQEES(0.999)EEEEVDETGVEVK	TS_NT-TS_EE	-0.227614	0.642104	-0.354481	5	0.737439	0.987821
Q60829_ATLSEPGEEPQHPS(1)PP	TS_NT-TS_EE	0.223417	0.286293	0.780377	7	0.460738	0.987821
Q60829_AVQHLQTISNLSENQAS(1)EEEDELGELR	TS_NT-TS_EE	-0.171674	0.658695	-0.260627	5	0.804773	0.995379
Q60829_VS(0.005)EHS(0.996)S(0.999)PEEEASPHQR	TS_NT-TS_EE	1.34878	1.62398	0.83054	7	0.433643	0.987821
Q60875_EAQELGS(1)PEDR	TS_NT-TS_EE	-0.0200648	0.328857	-0.0610137	7	0.953054	0.99909
Q60875_LES(1)FESLR	TS_NT-TS_EE	-0.226704	0.241131	-0.94017	7	0.378433	0.987821
Q60875_LQDS(0.004)S(0.996)DPDTGSEEEVSSR	TS_NT-TS_EE	-0.914853	0.579792	-1.5779	6	0.165665	0.987821
Q60875_LQDS(0.248)S(0.748)DPDT(0.002)GS(0.004)EEEVS(0.897)S(0.09)RLS(0.009)PPHS(0.003)PR	TS_NT-TS_EE	0.693909	0.532664	1.30272	3	0.283652	0.987821
Q60875_LS(1)PPHSPR	TS_NT-TS_EE	0.132162	0.779129	0.169627	7	0.870101	0.998123
Q60902_GIDPPQVLS(1)PDMVPPSER	TS_NT-TS_EE	-0.297869	0.520519	-0.572253	7	0.585052	0.987821
Q60902_STPSHGSVSSLNS(0.014)T(0.02)GS(0.025)LS(0.94)PK	TS_NT-TS_EE	-0.449046	0.428314	-1.0484	4	0.353619	0.987821
Q60902_TVFAGAVPVLPAS(1)PPPK	TS_NT-TS_EE	-0.303863	0.327659	-0.927373	7	0.384593	0.987821
Q60932_LTFDSSFS(0.999)PNT(0.001)GK	TS_NT-TS_EE	-0.198743	0.38727	-0.513189	7	0.623614	0.987821
Q61026_LLQDS(0.144)S(0.555)S(0.301)PVDLAK	TS_NT-TS_EE	0.849381	0.300623	2.82541	4	0.0475662	0.987821
Q61029_GPPDFSSDEEREPT(0.999)PVLGS(0.001)GASVGR	TS_NT-TS_EE	-0.0367667	0.243505	-0.150989	5	0.885887	0.998123
Q61036_S(0.009)DS(0.991)LDNEEKPPAPPLR	TS_NT-TS_EE	-0.33535	0.489171	-0.685548	7	0.515053	0.987821
Q61036_T(0.008)AS(0.008)EPPLAPPVS(0.984)EEEDEEEEEEEDDNEPPPVIAPRPEHTK	TS_NT-TS_EE	-1.68167	1.2554	-1.33955	4	0.251434	0.987821
Q61037_AS(0.001)GPLS(0.999)PPTGPPSPVPMGPAVR	TS_NT-TS_EE	-0.251665	0.394834	-0.637394	5	0.551907	0.987821
Q61037_SIS(1)VSEHVVR	TS_NT-TS_EE	-0.159719	0.328486	-0.486229	4	0.652242	0.987821
Q61070_FPS(1)PHPS(1)PAK	TS_NT-TS_EE	-0.0662854	0.617277	-0.107383	5	0.918661	0.998123
Q61074_LEEALS(0.978)T(0.022)EGAEDTGNSDK	TS_NT-TS_EE	-0.508383	0.321164	-1.58294	4	0.188603	0.987821
Q61097_AAEPHFGT(1)LPK	TS_NT-TS_EE	-0.240348	0.33881	-0.709386	7	0.501023	0.987821
Q61097_RTES(1)VPSDINNPVDR	TS_NT-TS_EE	-0.359987	0.213407	-1.68685	7	0.135492	0.987821
Q61137_GNSPS(0.041)DES(0.959)EERERDPK	TS_NT-TS_EE	6.06819	0.689199	8.8047	4	0.00091799	0.822213
Q61137_S(0.124)AS(0.876)AEAANEIHYIPSVLIGGHGR	TS_NT-TS_EE	-0.32772	0.978567	-0.334898	5	0.751295	0.987821
Q61165_EPSSPGTDDVFTPGS(0.001)S(0.008)DS(0.987)PS(0.004)S(0.001)QR	TS_NT-TS_EE	0.609829	0.290335	2.10043	3	0.126513	0.987821
Q61165_IGS(1)DPLAYEPK	TS_NT-TS_EE	-0.164378	0.228663	-0.718865	6	0.499251	0.987821
Q61165_LDS(1)PTLSR	TS_NT-TS_EE	-0.155033	0.306445	-0.50591	6	0.630965	0.987821
Q61206_ELFS(1)PLHALNFGIGGDTTR	TS_NT-TS_EE	0.431231	1.36808	0.315209	3	0.773257	0.990136
Q61235_GPAGEAS(0.96)AS(0.04)PPVR	TS_NT-TS_EE	-0.193622	0.316676	-0.611421	7	0.560245	0.987821
Q61290_HLLS(1)PDVSR	TS_NT-TS_EE	-0.507754	0.456937	-1.11121	7	0.303182	0.987821
Q61301_HIS(1)PVQALSEFK	TS_NT-TS_EE	0.547022	0.518781	1.05444	6	0.332281	0.987821
Q61301_T(0.991)PEELEDDS(0.009)DFEQEDYDVR	TS_NT-TS_EE	-0.214104	0.585384	-0.36575	3	0.738821	0.987821
Q61301_TPEELEDDS(1)DFEQEDYDVR	TS_NT-TS_EE	-1.2615	1.00988	-1.24916	7	0.251757	0.987821
Q61301_TSATS(1)PIILK	TS_NT-TS_EE	-0.4078	0.209766	-1.94407	6	0.099877	0.987821
Q61315_DANIMS(0.994)PGS(0.003)S(0.003)LPSLHVR	TS_NT-TS_EE	0.0713271	0.312219	0.228452	3	0.833981	0.995379
Q61315_SPSEGPGAT(0.001)T(0.033)S(0.965)PR	TS_NT-TS_EE	-2.19692	1.13403	-1.93726	4	0.12477	0.987821
Q61315_TPAS(0.022)KS(0.929)PS(0.049)EGPGATTSPR	TS_NT-TS_EE	-0.48981	0.302941	-1.61685	5	0.166834	0.987821
Q61316_AFS(1)DPFVEAEK	TS_NT-TS_EE	-0.488781	0.293524	-1.66521	4	0.1712	0.987821
Q61316_MQVDQEEPHTEEQQQQPQT(1)PAENK	TS_NT-TS_EE	0.180415	0.374954	0.481166	7	0.645075	0.987821
Q61361_ELET(0.99)PS(0.01)EEK	TS_NT-TS_EE	-0.007751	0.245627	-0.0315559	5	0.976047	0.99909
Q61361_EVGGET(0.003)GS(0.997)PELSGVPR	TS_NT-TS_EE	0.157281	0.146603	1.07284	4	0.343756	0.987821
Q61410_ALS(1)LEMIQLK	TS_NT-TS_EE	-0.156932	0.703242	-0.223155	3	0.837746	0.995379
Q61410_KT(0.22)S(0.767)GLVS(0.013)LHSR	TS_NT-TS_EE	0.201286	0.300624	0.669561	4	0.539803	0.987821
Q61548_KPGNNEGS(1)GAPS(1)PLS(1)K	TS_NT-TS_EE	0.247789	0.625533	0.396124	7	0.70381	0.987821
Q61548_PDAAPSIDLFGTDAFS(0.003)S(0.997)PPR	TS_NT-TS_EE	-0.581894	1.52971	-0.380395	7	0.714932	0.987821
Q61548_S(0.44)S(0.558)PAT(0.002)TVT(0.004)S(0.009)PNS(0.923)T(0.063)PAK	TS_NT-TS_EE	0.346221	0.424781	0.815057	4	0.460786	0.987821
Q61548_S(0.829)S(0.171)PATTVT(0.006)S(0.979)PNS(0.772)T(0.242)PAK	TS_NT-TS_EE	-1.31574	1.14169	-1.15245	5	0.301241	0.987821
Q61548_SSPATTVT(0.029)S(0.809)PNS(0.181)T(0.981)PAK	TS_NT-TS_EE	0.209746	0.383468	0.546971	4	0.613482	0.987821
Q61548_T(0.005)IDT(0.007)S(0.988)PPVDIFATASAAAPVSSAK	TS_NT-TS_EE	2.7465	1.66735	1.64722	5	0.16043	0.987821
Q61609_S(0.091)S(0.907)PS(0.003)ES(0.999)PLMEK	TS_NT-TS_EE	-0.0268602	0.459903	-0.058404	4	0.956228	0.99909
Q61609_S(0.413)S(0.581)PS(0.007)ES(0.999)PLMEK	TS_NT-TS_EE	-0.0268602	0.459903	-0.058404	4	0.956228	0.99909
Q61644_GRLDS(1)GQLGLYPANYVEAI	TS_NT-TS_EE	0.471589	1.30566	0.361189	4	0.736227	0.987821
Q61644_GSVS(0.027)S(0.97)Y(0.002)DR	TS_NT-TS_EE	0.135439	1.91906	0.0705758	7	0.945709	0.99909
Q61644_KAEGATLSNATGAVESTSQAGDRGS(0.997)VS(0.339)S(0.652)Y(0.011)DR	TS_NT-TS_EE	-0.36796	0.801862	-0.458881	7	0.660228	0.987821
Q61687_KEELS(0.489)DS(0.511)VDKLPGK	TS_NT-TS_EE	-0.410473	0.465643	-0.881518	4	0.427823	0.987821
Q61687_LTLS(0.999)DGESGEEKPTKPK	TS_NT-TS_EE	-0.0196865	0.238251	-0.0826293	6	0.936834	0.99909
Q61687_LTLSDGES(0.986)GEEKPT(0.014)KPK	TS_NT-TS_EE	-0.672851	0.705994	-0.953055	4	0.394532	0.987821
Q61687_YVES(1)DDEKPTDENVNEK	TS_NT-TS_EE	-0.227611	0.418335	-0.544087	7	0.603272	0.987821
Q61699_PKIES(1)PKLER	TS_NT-TS_EE	-0.287573	0.251291	-1.14439	7	0.290082	0.987821
Q61699_VPT(1)EEEDGSSLEADMECPNQRPTESSDVDK	TS_NT-TS_EE	-1.13401	0.765405	-1.48158	5	0.198543	0.987821
Q61701_NCPS(1)PMQTGAATDDSK	TS_NT-TS_EE	-0.239207	0.38178	-0.626557	7	0.550828	0.987821
Q61768_PIRPGQHPAAS(1)PTHPGTVR	TS_NT-TS_EE	0.0593013	0.137202	0.43222	7	0.678584	0.987821
Q61771_DYEGPAIS(1)PK	TS_NT-TS_EE	0.144615	0.129331	1.11817	5	0.314318	0.987821
Q61845_MAT(0.5)S(0.5)DVKPKS(0.004)IS(0.996)R	TS_NT-TS_EE	-0.806742	2.04925	-0.393677	4	0.713903	0.987821
Q61845_MAT(1)S(1)DVKPKS(0.181)IS(0.819)R	TS_NT-TS_EE	-0.806742	2.04925	-0.393677	4	0.713903	0.987821
Q61879_GGPISFS(0.062)S(0.253)S(0.685)R	TS_NT-TS_EE	0.431345	0.465802	0.926026	6	0.39016	0.987821
Q61990_PSS(0.001)S(0.999)PVIFAGGQDR	TS_NT-TS_EE	-0.0882121	0.172863	-0.5103	4	0.636712	0.987821
Q62048_QPS(1)EEEIIK	TS_NT-TS_EE	-0.178797	0.245238	-0.729074	7	0.489626	0.987821
Q62073_RRS(1)IQDLTVTGTEPGQVSSR	TS_NT-TS_EE	0.70351	0.34289	2.05171	4	0.109478	0.987821
Q62108_EQLMNSSLGSGTAS(1)LR	TS_NT-TS_EE	-0.455553	0.191448	-2.37951	3	0.0976613	0.987821
Q62108_GNS(1)GLGFSIAGGTDNPHIGDDPSIFITK	TS_NT-TS_EE	-0.501447	0.94781	-0.529059	3	0.633411	0.987821
Q62108_NTYDVVY(1)LK	TS_NT-TS_EE	-0.830707	0.235515	-3.5272	7	0.00963403	0.987821
Q62172_IAQEIASLS(1)K	TS_NT-TS_EE	-0.0658202	0.0948623	-0.693849	5	0.518685	0.987821
Q62172_T(0.003)GEPS(0.997)PPHDVLHEPPDT(0.163)VS(0.837)DDDK	TS_NT-TS_EE	0.15919	0.406115	0.391984	7	0.706731	0.987821
Q62172_T(0.008)GEPS(0.992)PPHDVLHEPPDT(0.075)VS(0.925)DDDK	TS_NT-TS_EE	0.569761	0.397576	1.43309	6	0.201815	0.987821
Q62172_TPS(0.918)S(0.082)EEIS(0.999)PT(0.001)K	TS_NT-TS_EE	0.228127	0.537571	0.424366	7	0.684036	0.987821
Q62172_TPS(0.998)S(0.002)EEIS(0.688)PT(0.312)K	TS_NT-TS_EE	-0.516784	0.151633	-3.40812	6	0.0143518	0.987821
Q62179_LGS(1)EIR	TS_NT-TS_EE	0.14511	0.520958	0.278546	5	0.791746	0.99481
Q62188_GGT(0.006)PAGS(0.951)T(0.088)RGS(0.74)PT(0.215)RPNPPVR	TS_NT-TS_EE	-0.114421	0.226527	-0.505109	7	0.628993	0.987821
Q62188_GGT(0.882)PAGS(0.302)T(0.732)RGS(0.365)PT(0.719)RPNPPVR	TS_NT-TS_EE	-1.65816	1.13624	-1.45934	6	0.194759	0.987821
Q62188_GGT(1)PAGS(0.88)T(0.469)RGS(0.636)PT(0.015)RPNPPVR	TS_NT-TS_EE	-0.31347	0.22035	-1.4226	7	0.197848	0.987821
Q62188_GMYDGPVFDLTT(0.001)T(0.999)PK	TS_NT-TS_EE	-0.438355	0.444094	-0.987076	7	0.356487	0.987821
Q62188_GS(0.998)PT(0.002)RPNPPVR	TS_NT-TS_EE	-0.133985	0.265731	-0.504212	7	0.629592	0.987821
Q62188_NLHQS(0.001)GFS(0.001)LS(0.989)GT(0.01)QVDEGVR	TS_NT-TS_EE	0.423377	0.574364	0.737124	5	0.494161	0.987821
Q62245_HLPS(0.935)PPLT(0.065)QEMDLHSIAGPPVPPR	TS_NT-TS_EE	0.329509	0.25033	1.3163	3	0.279609	0.987821
Q62245_IPESETESTASAPNS(1)PR	TS_NT-TS_EE	0.31597	0.342541	0.922429	6	0.391888	0.987821
Q62245_TSISDPPES(1)PPLLPPREPVR	TS_NT-TS_EE	-0.596869	0.192325	-3.10343	4	0.0361009	0.987821
Q62261_AQTLPTSVVTITSES(0.001)S(0.999)PGK	TS_NT-TS_EE	-0.467256	0.427571	-1.09281	7	0.310652	0.987821
Q62261_ES(0.005)S(0.995)PVPS(0.806)PT(0.194)LDR	TS_NT-TS_EE	-0.231492	0.726976	-0.318432	4	0.766091	0.989656
Q62261_ES(0.073)S(0.927)PVPS(0.999)PT(0.001)LDRK	TS_NT-TS_EE	-0.293293	0.723061	-0.405627	4	0.705776	0.987821
Q62261_ES(0.904)S(0.096)PVPSPTLDR	TS_NT-TS_EE	-0.444455	1.26064	-0.352563	3	0.747731	0.987821
Q62261_GDQVSQNGLPAEQGS(1)PR	TS_NT-TS_EE	0.609389	0.534106	1.14095	5	0.305573	0.987821
Q62261_HDTS(0.001)AS(0.996)T(0.027)QS(0.969)T(0.007)PASSR	TS_NT-TS_EE	0.278043	0.49692	0.559533	3	0.614855	0.987821
Q62261_HDTSAS(0.001)T(0.002)QS(0.997)T(0.999)PAS(0.001)SR	TS_NT-TS_EE	-0.508279	1.02954	-0.493698	4	0.647399	0.987821
Q62261_RRPPS(1)PDPNTK	TS_NT-TS_EE	-0.418786	0.609654	-0.686925	5	0.522685	0.987821
Q62261_RRPPSPDPNT(1)K	TS_NT-TS_EE	0.653206	0.962643	0.678555	7	0.519215	0.987821
Q62261_TLET(1)PAAQMEGFLNR	TS_NT-TS_EE	0.588828	0.941307	0.625544	6	0.554646	0.987821
Q62277_LHQVY(1)FDAPSCVK	TS_NT-TS_EE	0.0872097	0.849743	0.102631	7	0.921134	0.998123
Q62318_RPAASSAAAASAAAS(0.051)S(0.949)PAGGGGEAQELLEHCGVCR	TS_NT-TS_EE	0.48067	0.58774	0.817827	5	0.450656	0.987821
Q62318_S(1)GEGEVSGLLRK	TS_NT-TS_EE	-0.38516	0.227689	-1.6916	7	0.134561	0.987821
Q62376_YDERPGPS(1)PLPHR	TS_NT-TS_EE	0.195534	0.226295	0.864068	7	0.416174	0.987821
Q62407_AAS(0.996)S(0.004)EAAPHHQPPPESR	TS_NT-TS_EE	1.91632	2.37894	0.805533	6	0.451247	0.987821
Q62407_MPS(1)IPEEPEHGDLER	TS_NT-TS_EE	-0.256405	0.241475	-1.06183	6	0.329172	0.987821
Q62415_EPEQEGPS(0.001)VPGEGSTVES(0.001)LPRPLS(0.852)PT(0.145)K	TS_NT-TS_EE	-0.241233	0.36429	-0.662201	7	0.529033	0.987821
Q62415_EPEQEGPSVPGEGS(0.001)T(0.002)VES(0.021)LPRPLS(0.434)PT(0.543)K	TS_NT-TS_EE	0.157155	0.313146	0.501858	5	0.637081	0.987821
Q62417_DIS(1)PEEIDLK	TS_NT-TS_EE	-0.540301	0.277026	-1.95036	7	0.0921182	0.987821
Q62417_GELGAS(0.999)QEGS(0.001)EHIPK	TS_NT-TS_EE	-0.19481	0.299266	-0.650959	5	0.543799	0.987821
Q62417_GTPS(0.001)S(0.001)S(0.017)PVS(0.981)PQES(1)PKHESK	TS_NT-TS_EE	-0.0160035	0.803694	-0.0199125	6	0.984759	0.99909
Q62417_GTPSSS(0.002)PVS(0.999)PQES(0.997)PKHES(0.002)K	TS_NT-TS_EE	-0.394377	0.320058	-1.23221	4	0.285351	0.987821
Q62417_RAGEQDPVPTPAELT(0.07)S(0.93)PGR	TS_NT-TS_EE	-0.356805	0.157788	-2.2613	6	0.0644332	0.987821
Q62417_S(1)AESLLESTK	TS_NT-TS_EE	0.205159	0.303112	0.67684	6	0.523729	0.987821
Q62432_SSILPFT(1)PPVVK	TS_NT-TS_EE	-0.656411	0.885027	-0.741685	7	0.482415	0.987821
Q62433_S(1)RELHDVDLAEVKPLVEK	TS_NT-TS_EE	-0.917028	1.61199	-0.568881	6	0.59008	0.987821
Q62433_TAS(1)GSSVTSLEGTR	TS_NT-TS_EE	-0.113532	0.312655	-0.363123	6	0.728963	0.987821
Q62433_TASGSS(0.001)VT(0.059)S(0.941)LEGTR	TS_NT-TS_EE	0.00418485	0.510458	0.00819822	4	0.993851	0.99909
Q62441_SSSVS(0.998)PS(0.002)ASFR	TS_NT-TS_EE	-0.191802	0.250991	-0.764179	7	0.469731	0.987821
Q62446_FLQDHGS(0.003)DS(0.997)FLAEHK	TS_NT-TS_EE	-0.0312487	0.421724	-0.0740976	4	0.94449	0.99909
Q62523_S(1)PGGPGPLTLK	TS_NT-TS_EE	-0.188967	0.390965	-0.483336	5	0.649279	0.987821
Q63844_IADPEHDHTGFLT(1)EYVATR	TS_NT-TS_EE	-0.274958	0.458599	-0.599562	4	0.581106	0.987821
Q63850_ELEDLLS(1)PLEESVK	TS_NT-TS_EE	-0.494773	1.10458	-0.44793	4	0.677394	0.987821
Q63943_LLS(1)PQQPALQR	TS_NT-TS_EE	0.0282836	0.286475	0.0987295	6	0.924569	0.998123
Q63943_VIPAKS(1)PPPPTHNTQLGAPSR	TS_NT-TS_EE	-0.397028	0.421721	-0.941448	6	0.382818	0.987821
Q64012_LPAPQEDTASEAGT(1)PQGEVQTR	TS_NT-TS_EE	0.0113721	0.618056	0.0183998	7	0.985833	0.99909
Q640R3_DKDS(0.039)S(0.961)EPDENPATEPR	TS_NT-TS_EE	0.0372138	0.314234	0.118427	4	0.911438	0.998123
Q640R3_DKDS(0.991)S(0.009)EPDENPATEPR	TS_NT-TS_EE	-0.0296547	0.302172	-0.0981384	7	0.924573	0.998123
Q640R3_S(1)PGLPIR	TS_NT-TS_EE	-0.766097	0.968215	-0.791247	6	0.458927	0.987821
Q640R3_T(0.006)HT(0.591)S(0.403)PPRAPS(0.985)S(0.015)PGR	TS_NT-TS_EE	0.519072	0.314612	1.64988	6	0.15006	0.987821
Q640R3_THT(0.009)S(0.991)PPRAPS(0.562)S(0.438)PGR	TS_NT-TS_EE	1.75077	1.47154	1.18975	6	0.279085	0.987821
Q64133_VLGSQEALS(1)PVHYEEK	TS_NT-TS_EE	0.0234917	0.15841	0.148297	4	0.889284	0.998123
Q64213_TGDLGIPPNPEDRS(0.011)PS(0.983)PEPIY(0.464)NS(0.542)EGK	TS_NT-TS_EE	0.156339	0.355819	0.439377	4	0.683082	0.987821
Q64213_TGDLGIPPNPEDRS(0.999)PS(0.354)PEPIY(0.294)NS(0.353)EGK	TS_NT-TS_EE	0.121684	0.337679	0.360355	5	0.733304	0.987821
Q64332_MNQLLS(0.922)RT(0.175)PALS(0.834)PQRPLT(0.016)T(0.042)QQPQS(0.007)GT(0.004)LK	TS_NT-TS_EE	-0.788365	0.516693	-1.52579	4	0.201759	0.987821
Q64332_T(1)PALS(1)PQRPLTTQQPQSGTLK	TS_NT-TS_EE	-0.604347	0.743885	-0.812419	7	0.443299	0.987821
Q64337_LTPT(0.001)T(0.969)PES(0.014)S(0.014)STGTEDK	TS_NT-TS_EE	-0.0522416	0.307684	-0.16979	4	0.873417	0.998123
Q65CL1_TPEELEDVS(1)DLEDDHEVR	TS_NT-TS_EE	-0.509242	0.713828	-0.713397	7	0.498688	0.987821
Q66L42_GS(0.003)DGAS(0.997)PPASPSIIPR	TS_NT-TS_EE	-0.556632	0.223987	-2.48511	7	0.0418955	0.987821
Q66L44_GAGDEVSELPAPARS(1)PPR	TS_NT-TS_EE	0.286012	0.269429	1.06155	7	0.323686	0.987821
Q66L44_HAS(1)LDGASPYFK	TS_NT-TS_EE	-0.745219	0.455565	-1.63581	7	0.145893	0.987821
Q66L44_SGDSSGSGSGGGGAAPAFPPPPES(1)PPALRPK	TS_NT-TS_EE	-0.459737	0.239326	-1.92096	7	0.0961934	0.987821
Q66T02_S(0.055)LS(0.945)ELCLISVAPGVR	TS_NT-TS_EE	0.835897	1.39821	0.597832	5	0.575997	0.987821
Q66T02_S(0.948)LS(0.052)ELCLISVAPGVR	TS_NT-TS_EE	0.654562	1.57956	0.414396	4	0.699843	0.987821
Q68ED2_TELCENVDPNS(1)PAAK	TS_NT-TS_EE	-0.733609	0.521794	-1.40594	6	0.209358	0.987821
Q68EF0_TLVLS(0.001)S(0.148)S(0.853)PT(0.935)S(0.035)PT(0.027)QEPLAAAK	TS_NT-TS_EE	-0.662308	0.338437	-1.95696	5	0.107706	0.987821
Q68EF0_TLVLSSSPT(0.059)S(0.897)PT(0.043)QEPLAAAK	TS_NT-TS_EE	-0.411001	0.28637	-1.43521	5	0.210702	0.987821
Q68EF6_ADS(0.999)FS(0.001)EGDDLSQGHLAEPCFLR	TS_NT-TS_EE	-0.579373	0.53122	-1.09065	5	0.325176	0.987821
Q68EF6_AGGDLS(0.002)LS(0.996)PS(0.002)R	TS_NT-TS_EE	-0.246822	0.464866	-0.530952	4	0.623564	0.987821
Q68EF6_GDIYCS(1)DPALYCPDER	TS_NT-TS_EE	-0.74485	0.452296	-1.64682	5	0.160513	0.987821
Q68EF6_RPS(0.039)VDT(0.961)PVTDVGFLR	TS_NT-TS_EE	-0.752063	1.25333	-0.60005	5	0.574629	0.987821
Q68EF6_RPS(1)VDTPVTDVGFLR	TS_NT-TS_EE	0.9053	0.812137	1.11471	3	0.346234	0.987821
Q68EF6_YYGGGGGGGAAGGGS(1)PGDK	TS_NT-TS_EE	-0.241236	1.02964	-0.234291	4	0.826263	0.995379
Q68FD9_ILDPAAS(0.997)VPS(0.003)VFIEPR	TS_NT-TS_EE	-0.00605646	0.388644	-0.0155836	4	0.988313	0.99909
Q68FD9_LIT(0.001)T(0.031)DS(0.956)DGT(0.007)Y(0.005)K	TS_NT-TS_EE	0.48586	0.278234	1.74623	6	0.131374	0.987821
Q68FE2_LEASYS(0.009)DS(0.991)PPGEEDLLVHVAEGSK	TS_NT-TS_EE	-0.293243	0.72758	-0.40304	3	0.713923	0.987821
Q68FE6_HTS(0.997)S(0.003)PEVVAEDR	TS_NT-TS_EE	0.145891	0.39656	0.367892	5	0.728014	0.987821
Q68FF6_HGS(1)GADSDYENTQSGDPLLGLEGK	TS_NT-TS_EE	-0.448706	0.791093	-0.567197	6	0.591153	0.987821
Q68FF6_SLS(0.001)S(0.999)PTDNLELSAR	TS_NT-TS_EE	-0.358077	0.108025	-3.31476	7	0.0128572	0.987821
Q68FF6_SQSELDDQHDYDSVASDEDT(1)DQEPLPSAGATR	TS_NT-TS_EE	-0.873186	0.498388	-1.75202	5	0.140157	0.987821
Q68FH0_AASPYS(0.001)QRPAS(0.999)PTAVR	TS_NT-TS_EE	0.0789109	0.264732	0.298079	5	0.777632	0.991505
Q68FH0_AQS(1)PSYVTSTGVS(0.993)PS(0.007)R	TS_NT-TS_EE	0.0794353	0.450834	0.176196	4	0.868701	0.998123
Q68FH0_AQS(1)PSYVTSTGVS(0.999)PS(0.001)R	TS_NT-TS_EE	0.158499	0.390447	0.405941	4	0.705563	0.987821
Q68FH0_LQHT(0.004)GPADDGAT(0.961)RS(0.031)PS(0.003)IDSIQK	TS_NT-TS_EE	-0.257354	0.184007	-1.3986	6	0.211439	0.987821
Q68FH0_LYLQS(1)PR	TS_NT-TS_EE	-0.228905	0.371717	-0.615805	6	0.560642	0.987821
Q68FH0_PSPIYISSYS(0.003)S(0.997)PAR	TS_NT-TS_EE	-0.282576	0.285681	-0.98913	5	0.368019	0.987821
Q68FH0_S(0.003)AVS(0.997)PDLHITPIYEGR	TS_NT-TS_EE	-0.527394	0.550113	-0.958701	7	0.369643	0.987821
Q68FH0_S(0.075)AVS(0.925)PDLHIT(1)PIYEGR	TS_NT-TS_EE	0.434564	0.438729	0.990506	4	0.377996	0.987821
Q68FH0_VASPSQGQVGSS(0.002)S(0.998)PK	TS_NT-TS_EE	0.974598	0.890996	1.09383	6	0.315987	0.987821
Q68FH0_VGS(1)PLTLTDAQTR	TS_NT-TS_EE	-0.0682496	0.202376	-0.337241	7	0.745821	0.987821
Q68FL4_HRDGGEALVS(1)PDGTVTEAPR	TS_NT-TS_EE	-0.0414335	0.317902	-0.130335	7	0.899968	0.998123
Q68FL6_GS(1)PKPAAVEAVTAAGSQHIQTLTDEVTK	TS_NT-TS_EE	-0.129316	0.757564	-0.1707	5	0.871153	0.998123
Q68FM6_GS(1)PLNSPLDR	TS_NT-TS_EE	0.024909	0.32195	0.0773692	6	0.940845	0.99909
Q68FM6_HYY(0.007)S(0.035)GY(0.009)S(0.03)S(0.869)S(0.05)PEYSSESTHK	TS_NT-TS_EE	-0.0856807	0.357245	-0.239838	7	0.817328	0.995379
Q68FM6_RDSTYSQLS(1)PR	TS_NT-TS_EE	0.305122	0.127607	2.3911	5	0.0623027	0.987821
Q68FM6_VFS(1)LDVPDHPTPTGLAK	TS_NT-TS_EE	0.559461	0.774738	0.722129	6	0.497382	0.987821
Q68FM6_VFSLDVPDHPT(0.5)PT(0.5)GLAK	TS_NT-TS_EE	0.178633	0.445611	0.400872	6	0.7024	0.987821
Q68FM6_VFSLDVPDHPT(0.61)PT(0.39)GLAK	TS_NT-TS_EE	0.178633	0.445611	0.400872	6	0.7024	0.987821
Q69Z38_ANTLS(1)PVR	TS_NT-TS_EE	-0.367396	0.231487	-1.58711	6	0.163584	0.987821
Q69Z98_S(1)MEVLSVTDGGSPVPAR	TS_NT-TS_EE	-0.124078	0.605673	-0.204859	7	0.843512	0.997586
Q69Z98_SMEVLSVTDGGS(1)PVPAR	TS_NT-TS_EE	-0.140217	0.502061	-0.279282	7	0.7881	0.99481
Q69ZA1_HS(0.001)S(0.049)IS(0.937)PS(0.006)T(0.006)LT(0.002)LK	TS_NT-TS_EE	-0.569916	0.445117	-1.28037	3	0.290436	0.987821
Q69ZC8_KQDDS(1)PPRPIIGPALPPGFIK	TS_NT-TS_EE	-0.411701	0.441459	-0.93259	5	0.39384	0.987821
Q69ZH9_ARS(1)DDYLSR	TS_NT-TS_EE	-0.199723	0.164159	-1.21665	6	0.269422	0.987821
Q69ZH9_RHS(0.989)T(0.005)S(0.005)DLSDATFSDIRR	TS_NT-TS_EE	-0.387111	0.710309	-0.544989	7	0.602683	0.987821
Q69ZH9_S(1)AEALGPGALVS(1)PR	TS_NT-TS_EE	-0.186613	0.296179	-0.630066	6	0.551875	0.987821
Q69ZH9_S(1)CDDGLNTFRDEGR	TS_NT-TS_EE	-0.344474	0.572636	-0.601559	7	0.566432	0.987821
Q69ZK9_RLS(1)PPGGSGSGVPGGGPLLPTAGR	TS_NT-TS_EE	-0.198928	0.375332	-0.530005	7	0.612497	0.987821
Q69ZL1_LPHPILPFS(0.001)GS(0.999)PEALK	TS_NT-TS_EE	0.644819	0.338981	1.90223	3	0.153295	0.987821
Q69ZX8_RFS(1)SGGEEEDFDR	TS_NT-TS_EE	-0.0982746	0.177993	-0.552127	7	0.598039	0.987821
Q69ZX8_YT(0.001)S(0.999)DEMLER	TS_NT-TS_EE	0.0106372	0.232676	0.0457167	5	0.965306	0.99909
Q69ZZ6_ALGVISNFQS(0.004)S(0.996)PK	TS_NT-TS_EE	-0.271325	0.445944	-0.608429	7	0.562118	0.987821
Q69ZZ6_FGS(1)ADNIPNLK	TS_NT-TS_EE	0.0353905	0.693642	0.0510213	5	0.961284	0.99909
Q6A065_S(1)IKS(1)DVPVYLK	TS_NT-TS_EE	-0.445419	0.86611	-0.514276	7	0.622893	0.987821
Q6DFV3_DQGEPVS(1)PSEDEPFSWPGPK	TS_NT-TS_EE	-0.496002	1.00898	-0.491589	6	0.640475	0.987821
Q6DFV3_S(1)YDEGLDDYREDAK	TS_NT-TS_EE	-0.250034	0.266773	-0.937253	7	0.37983	0.987821
Q6DFV7_HS(0.001)GS(0.999)PENLGESTLNIHEDLDK	TS_NT-TS_EE	0.878304	1.02089	0.860336	6	0.422644	0.987821
Q6DID3_EPVQTAQS(1)PAPVEK	TS_NT-TS_EE	0.624111	0.191593	3.25748	5	0.0225084	0.987821
Q6DVA0_AS(0.161)VRGS(0.695)S(0.144)EDDEDTRTPDR	TS_NT-TS_EE	0.12858	1.23957	0.10373	5	0.921416	0.998123
Q6I6G8_ANS(1)DTDLVTSESR	TS_NT-TS_EE	0.0262734	0.142524	0.184343	7	0.858971	0.998123
Q6IEE6_DQTEDPAS(0.006)S(0.916)PT(0.062)S(0.016)K	TS_NT-TS_EE	0.185514	0.587505	0.315765	3	0.772873	0.990136
Q6IR34_APS(0.996)S(0.004)DEECFFDLLSK	TS_NT-TS_EE	0.842351	0.862078	0.977116	5	0.373387	0.987821
Q6JPI3_MEVEDGLGS(1)PKPEEIK	TS_NT-TS_EE	0.13294	0.430776	0.308606	4	0.773026	0.990136
Q6KAU4_HIS(1)LTLPATFR	TS_NT-TS_EE	-0.0643903	0.799304	-0.080558	5	0.938919	0.99909
Q6KAU4_LPPS(0.995)PT(0.005)R	TS_NT-TS_EE	0.549492	0.520282	1.05614	7	0.325985	0.987821
Q6KCD5_AITSLLGGGS(1)PK	TS_NT-TS_EE	-0.410733	0.248029	-1.65598	7	0.141696	0.987821
Q6NS52_ANS(0.997)VT(0.003)MDGQGLQITPVPGTHPLLVFVNPK	TS_NT-TS_EE	0.946687	1.46978	0.644101	6	0.543332	0.987821
Q6NS52_FPHS(0.014)S(0.986)PNVK	TS_NT-TS_EE	0.224813	0.524665	0.42849	6	0.683251	0.987821
Q6NS52_FPHS(0.874)S(0.126)PNVK	TS_NT-TS_EE	0.620421	0.566471	1.09524	5	0.323342	0.987821
Q6NS60_RHS(1)T(1)EGEEGDVSDVGSR	TS_NT-TS_EE	-0.044431	1.83913	-0.0241587	7	0.9814	0.99909
Q6NVE8_EAENTANQAGNES(1)PVQELR	TS_NT-TS_EE	0.333695	0.163476	2.04124	3	0.133886	0.987821
Q6NVE8_EYVSNDAT(0.001)QS(0.999)DDEEK	TS_NT-TS_EE	-0.312188	0.494415	-0.63143	7	0.547817	0.987821
Q6NVE8_KKS(1)ELEFEALK	TS_NT-TS_EE	-0.344394	0.468353	-0.73533	7	0.48604	0.987821
Q6NVE8_SELEFEALKT(1)PDLDVPK	TS_NT-TS_EE	0.332912	0.536412	0.620628	5	0.562036	0.987821
Q6NXN1_ILGS(0.001)AS(0.999)PEEEQEK	TS_NT-TS_EE	-0.429088	0.308165	-1.3924	5	0.222553	0.987821
Q6NXN1_S(0.046)KS(0.954)PPKVPIVIQDDSLPTGPPPQIR	TS_NT-TS_EE	-0.692625	0.649208	-1.06688	4	0.34614	0.987821
Q6NZC7_KLS(1)VGAYVSSVR	TS_NT-TS_EE	-0.575073	0.363971	-1.58	5	0.174945	0.987821
Q6NZF1_PLSSSSVLQES(0.998)PT(0.002)K	TS_NT-TS_EE	0.328195	0.305567	1.07405	5	0.331876	0.987821
Q6NZJ6_REATLPPVS(1)PPK	TS_NT-TS_EE	-0.26014	0.159	-1.6361	7	0.145832	0.987821
Q6NZK8_RQLS(0.021)Y(0.002)S(0.974)DS(0.002)DLK	TS_NT-TS_EE	-0.528387	0.373926	-1.41308	4	0.230508	0.987821
Q6NZL0_REGPIGGES(1)DSEEVR	TS_NT-TS_EE	-0.360281	0.364023	-0.989723	5	0.367756	0.987821
Q6NZL0_SFYGDLDS(1)PLPK	TS_NT-TS_EE	-0.00340623	0.646178	-0.00527136	3	0.996125	0.99909
Q6P1I6_T(0.002)HS(0.023)S(0.973)PALS(0.002)LGHGPVTGSK	TS_NT-TS_EE	-0.600258	0.272699	-2.20118	5	0.0789769	0.987821
Q6P1I6_T(0.031)HS(0.962)S(0.007)PALSLGHGPVTGSK	TS_NT-TS_EE	-0.914902	0.323685	-2.82652	6	0.030095	0.987821
Q6P4S6_RAS(1)DGGANIQLHAQQLLK	TS_NT-TS_EE	0.8209	0.510121	1.60922	3	0.205941	0.987821
Q6P4S6_T(1)WCGSPPYAAPELFEGK	TS_NT-TS_EE	1.02083	0.806772	1.26533	5	0.261514	0.987821
Q6P542_SKPAAADS(1)EGEEEEEDTAK	TS_NT-TS_EE	-0.0603174	0.376175	-0.160344	7	0.877139	0.998123
Q6P5E8_LGS(1)PAGS(1)PVLGISGR	TS_NT-TS_EE	-0.315191	0.309613	-1.01802	7	0.342558	0.987821
Q6P5E8_LGSPAGS(1)PVLGISGR	TS_NT-TS_EE	-0.255837	0.578418	-0.442306	6	0.673766	0.987821
Q6P5F6_PLAGTDDSVVSEDRLNETELTDLEAQQES(1)PPK	TS_NT-TS_EE	-0.103804	0.338506	-0.306653	6	0.769471	0.990136
Q6P5F7_YLATSQPRPDS(0.84)S(0.089)GS(0.071)GH	TS_NT-TS_EE	0.307321	0.229774	1.3375	5	0.238673	0.987821
Q6P5G0_GYLS(1)EGLVTK	TS_NT-TS_EE	-0.605096	0.205634	-2.94258	5	0.0321604	0.987821
Q6P9K8_AAASVVSGPPVASDCAS(1)PGDSAR	TS_NT-TS_EE	-0.0161482	0.332477	-0.0485694	7	0.962619	0.99909
Q6P9K8_AQPGS(1)PQALGGPHGPATAK	TS_NT-TS_EE	0.0857109	0.191405	0.447797	7	0.66783	0.987821
Q6P9K8_PAS(0.21)S(0.736)PPS(0.026)QS(0.012)AS(0.016)PVKPPS(0.991)PGT(0.008)PALHVPAKPPR	TS_NT-TS_EE	0.573702	1.46474	0.391675	5	0.711435	0.987821
Q6P9K8_PAS(0.476)S(0.476)PPS(0.02)QS(0.02)AS(0.007)PVKPPS(0.047)PGT(0.953)PALHVPAKPPR	TS_NT-TS_EE	0.143091	0.335204	0.426878	3	0.69825	0.987821
Q6P9K8_RAHGT(1)PPPVSPKPPPPPTAPK	TS_NT-TS_EE	-0.163221	0.123816	-1.31826	7	0.228913	0.987821
Q6P9K8_RAS(1)DLAGSVDTGSAGSVK	TS_NT-TS_EE	0.414102	0.247307	1.67444	7	0.137955	0.987821
Q6P9K8_RGS(1)GEPAEQSHFMEDGTAR	TS_NT-TS_EE	0.0639613	0.347276	0.18418	7	0.859094	0.998123
Q6P9K8_S(0.814)VS(0.182)ES(0.004)SPGDSPVKPPEGSSGAAR	TS_NT-TS_EE	-0.396536	0.302835	-1.30941	4	0.260542	0.987821
Q6P9K8_SVSESSPGDS(1)PVKPPEGSSGAAR	TS_NT-TS_EE	-0.565956	0.271169	-2.0871	7	0.0752918	0.987821
Q6P9K8_VPLPGPGS(1)PEVK	TS_NT-TS_EE	-0.00241395	0.11928	-0.0202376	7	0.984419	0.99909
Q6P9S0_GLS(1)LEHQK	TS_NT-TS_EE	0.0116948	0.400315	0.029214	5	0.977824	0.99909
Q6P9S0_TPTVPDS(1)PGYVGPTR	TS_NT-TS_EE	-0.252183	0.244499	-1.03143	7	0.336655	0.987821
Q6PAJ1_ASAPRPPPAPADGADPAPVEESEARPDGEGS(0.907)PS(0.092)K	TS_NT-TS_EE	0.492609	0.419995	1.17289	7	0.279202	0.987821
Q6PAM0_IMVGS(0.965)T(0.035)DDPSVFSLPDSK	TS_NT-TS_EE	0.153366	0.201246	0.762082	5	0.480395	0.987821
Q6PAM1_EQGVESPGAQPAS(1)S(1)PR	TS_NT-TS_EE	-0.212583	0.734437	-0.28945	3	0.791088	0.99481
Q6PB44_REEGEAVEAGDT(1)PEELR	TS_NT-TS_EE	-0.00130187	0.212811	-0.00611751	5	0.995356	0.99909
Q6PB70_RRPGPSPDGLLEEGS(0.992)PT(0.007)MVEK	TS_NT-TS_EE	0.156506	0.165225	0.947235	3	0.413401	0.987821
Q6PCN3_APPDS(0.922)PT(0.03)T(0.048)PVR	TS_NT-TS_EE	-0.3705	0.210198	-1.76262	7	0.121337	0.987821
Q6PCN3_ASMADGDLEPEEGS(1)K	TS_NT-TS_EE	-0.162434	0.150747	-1.07752	4	0.341894	0.987821
Q6PCN3_MDLPGS(1)PSR	TS_NT-TS_EE	0.100729	0.183806	0.548021	7	0.600708	0.987821
Q6PCN3_S(0.001)ET(0.003)S(0.033)QPPT(0.375)PGS(0.582)PS(0.024)HS(0.974)PLHS(0.008)GPRPR	TS_NT-TS_EE	-0.376609	0.342867	-1.09841	4	0.3337	0.987821
Q6PCN3_SVPLAEEEDFDS(1)K	TS_NT-TS_EE	-0.0439174	0.170564	-0.257483	6	0.805409	0.995379
Q6PCP5_NDSIVT(1)PS(1)PPQAR	TS_NT-TS_EE	-0.284817	0.663179	-0.429472	5	0.685457	0.987821
Q6PCP5_PLALKT(1)PPR	TS_NT-TS_EE	-0.55362	0.29251	-1.89265	6	0.107257	0.987821
Q6PCP5_S(0.988)MS(0.012)ENAVR	TS_NT-TS_EE	-0.238245	0.365355	-0.65209	6	0.538506	0.987821
Q6PD24_GPES(1)PQKT(0.998)PPS(0.002)PAPPSFEEQLR	TS_NT-TS_EE	-0.373591	0.239205	-1.56181	7	0.162304	0.987821
Q6PD24_GPES(1)PQKT(1)PPSPAPPSFEEQLR	TS_NT-TS_EE	-0.373591	0.239205	-1.56181	7	0.162304	0.987821
Q6PDG5_DMDEPS(1)PVPNVEEVTLPK	TS_NT-TS_EE	-0.409698	0.543422	-0.753922	7	0.475487	0.987821
Q6PDG5_TLT(0.001)DEVNS(0.998)PDS(0.001)DRR	TS_NT-TS_EE	-0.5222	0.283788	-1.84011	7	0.108327	0.987821
Q6PDG5_TLTDEVNS(0.249)PDS(0.751)DRR	TS_NT-TS_EE	-0.153811	0.157508	-0.976532	6	0.366514	0.987821
Q6PDG8_S(1)YEDLTELEDR	TS_NT-TS_EE	-0.102954	0.430717	-0.239029	6	0.819039	0.995379
Q6PDI6_VT(0.001)AS(0.999)PELAEAAAGR	TS_NT-TS_EE	0.0279524	0.259552	0.107695	6	0.917749	0.998123
Q6PDK2_ALS(1)PVIPIIPR	TS_NT-TS_EE	-0.137448	0.708891	-0.193891	7	0.851768	0.998123
Q6PDL0_EFQDYIEPEEGCQGS(1)PQRR	TS_NT-TS_EE	-0.285666	0.300785	-0.949735	7	0.373876	0.987821
Q6PDM2_VDGPRS(0.974)PS(0.979)Y(0.055)GRS(0.992)R	TS_NT-TS_EE	-0.258212	1.44947	-0.178143	5	0.865604	0.998123
Q6PDM2_VDGPRS(1)PS(0.598)Y(0.402)GR	TS_NT-TS_EE	-0.57886	1.37909	-0.419739	5	0.692101	0.987821
Q6PDM2_VDGPRS(1)PSYGRS(1)R	TS_NT-TS_EE	0.489185	0.783316	0.624505	5	0.559683	0.987821
Q6PE13_GLAS(0.006)S(0.993)PT(0.001)GGALRPR	TS_NT-TS_EE	0.0613291	0.146819	0.417718	7	0.688668	0.987821
Q6PE13_GSVGPAPS(0.996)LS(0.004)ELDLRPPS(0.629)PINLS(0.371)R	TS_NT-TS_EE	0.802686	0.94801	0.846706	4	0.444843	0.987821
Q6PE13_GSVGPAPSLSELDLRPPS(1)PINLSR	TS_NT-TS_EE	-0.169121	1.94492	-0.086955	6	0.933537	0.99909
Q6PE13_RGS(1)QPDAELDGAGTSLLR	TS_NT-TS_EE	-0.964275	0.624073	-1.54513	7	0.16623	0.987821
Q6PE13_S(1)IDAALFR	TS_NT-TS_EE	-0.191295	0.646966	-0.295679	7	0.776054	0.99058
Q6PER3_LIGTAVPQRT(0.025)S(0.975)PT(0.001)GPK	TS_NT-TS_EE	0.278098	0.191844	1.4496	5	0.206854	0.987821
Q6PER3_LIGTAVPQRT(0.86)S(0.07)PT(0.07)GPK	TS_NT-TS_EE	-0.226498	0.519966	-0.435602	4	0.685601	0.987821
Q6PF93_DGDES(0.009)S(0.991)PILTSFELVK	TS_NT-TS_EE	0.226641	0.940447	0.240993	5	0.819131	0.995379
Q6PFD9_YGLQDS(1)DEEEEEHPPK	TS_NT-TS_EE	-0.0225136	0.323657	-0.0695602	7	0.946489	0.99909
Q6PFR5_RAHT(1)PTPGIYMGR	TS_NT-TS_EE	-0.25152	0.2868	-0.876985	6	0.414225	0.987821
Q6PGE7_YGGIT(0.011)S(0.989)FENTAIEVDR	TS_NT-TS_EE	0.640179	1.20486	0.531329	4	0.623326	0.987821
Q6PGF7_GSNPFEDEDDEELAT(1)PEAEEEK	TS_NT-TS_EE	0.0671068	0.145204	0.462154	7	0.657992	0.987821
Q6PGL7_ARPAQAPVSEELPPS(1)PKPGK	TS_NT-TS_EE	0.0180418	0.532877	0.0338574	5	0.974301	0.99909
Q6PGL7_GLFS(1)DEEDSEDLFSSQSSSK	TS_NT-TS_EE	0.0782447	0.511308	0.153028	3	0.888089	0.998123
Q6PGL7_VDNARVS(1)PEVGSADVASIAQK	TS_NT-TS_EE	-0.0434626	0.237776	-0.182788	7	0.860145	0.998123
Q6PIC6_RDVAGDAS(0.983)ES(0.017)ALLK	TS_NT-TS_EE	-0.220258	0.174372	-1.26315	6	0.253401	0.987821
Q6PIC6_S(1)PDCTHDNPLETR	TS_NT-TS_EE	0.0838817	0.325686	0.257554	7	0.804158	0.995379
Q6PIE5_AGQENIS(1)VSK	TS_NT-TS_EE	-0.199495	0.396564	-0.503058	7	0.630362	0.987821
Q6PIE5_VLGFCQLNLPS(1)GK	TS_NT-TS_EE	-0.0905886	0.699182	-0.129564	5	0.901962	0.998123
Q6R891_AS(0.006)S(0.994)LNENVDHSALLK	TS_NT-TS_EE	-1.57468	1.05462	-1.49312	7	0.179042	0.987821
Q6R891_LDADAVS(1)PTVSQLSAVFEK	TS_NT-TS_EE	0.621577	1.30001	0.478134	6	0.649477	0.987821
Q6V4S5_SPPRPSPGSLHY(0.003)S(0.997)DEDVTK	TS_NT-TS_EE	-0.0253849	0.35805	-0.0708976	7	0.945462	0.99909
Q6VNB8_WSDQLS(1)LDEK	TS_NT-TS_EE	0.417726	0.280976	1.4867	4	0.211296	0.987821
Q6W8Q3_T(1)PPAANQASDPEEK	TS_NT-TS_EE	0.00900386	0.423684	0.0212514	5	0.983867	0.99909
Q6WQJ1_LLS(1)PVAAASAAR	TS_NT-TS_EE	-0.613203	0.607603	-1.00922	6	0.351824	0.987821
Q6WQJ1_TSTPT(0.002)GHGAS(0.993)PT(0.003)K	TS_NT-TS_EE	0.30458	0.948423	0.321144	6	0.758993	0.988075
Q6WVG3_S(0.041)PS(0.959)GGAAGPLLTPSQSLDGSR	TS_NT-TS_EE	1.62636	1.22412	1.32859	4	0.25471	0.987821
Q6WVG3_S(0.986)PS(0.014)GGAAGPLLTPSQSLDGSRR	TS_NT-TS_EE	-0.0818986	0.214618	-0.381601	6	0.715906	0.987821
Q6WVG3_SPSGGAAGPLLTPS(0.01)QS(0.989)LDGSR	TS_NT-TS_EE	-0.379639	0.207308	-1.83127	5	0.12656	0.987821
Q6Y7W8_ALSSGGSIT(0.001)S(0.996)PPLS(0.002)PALPK	TS_NT-TS_EE	-0.450022	0.229052	-1.96472	4	0.120899	0.987821
Q6ZPE2_ALYLEPS(0.001)DGVS(0.994)PT(0.005)QETGEAQSQDDER	TS_NT-TS_EE	-0.0543539	0.23974	-0.22672	7	0.82712	0.995379
Q6ZPE2_LGLGT(1)LSSSLSR	TS_NT-TS_EE	0.0233806	0.353886	0.0660682	5	0.949884	0.99909
Q6ZPE2_LGLGTLS(0.001)S(0.004)S(0.986)LS(0.01)R	TS_NT-TS_EE	-0.285126	0.339587	-0.839625	6	0.433293	0.987821
Q6ZPJ0_S(0.001)LS(0.984)T(0.015)EVEPK	TS_NT-TS_EE	-0.551973	0.25105	-2.19866	5	0.0792277	0.987821
Q6ZPJ3_KEEKPEVQS(1)PVK	TS_NT-TS_EE	1.08424	1.57877	0.686764	5	0.522779	0.987821
Q6ZPJ3_NMTVEQLLT(0.03)GS(0.957)PT(0.012)S(0.001)PTVEPEKPTR	TS_NT-TS_EE	0.95805	1.00027	0.957795	3	0.408824	0.987821
Q6ZPJ3_NMTVEQLLTGSPT(0.021)S(0.965)PT(0.014)VEPEKPTR	TS_NT-TS_EE	-0.825448	1.94658	-0.42405	4	0.693341	0.987821
Q6ZPS6_GVAPADS(1)PDAPRR	TS_NT-TS_EE	-0.0336416	0.329133	-0.102213	6	0.921918	0.998123
Q6ZQ29_AGS(1)LKDPDVAELFFK	TS_NT-TS_EE	0.768099	1.22037	0.629397	5	0.556724	0.987821
Q6ZQ58_ESPRPPAAAEAPAGS(1)DGEDGGR	TS_NT-TS_EE	0.268385	0.179712	1.49341	3	0.232171	0.987821
Q6ZQ58_GLSAS(1)LPDLDSESWIEVK	TS_NT-TS_EE	0.398796	0.96754	0.412175	3	0.707894	0.987821
Q6ZQK5_KS(0.013)S(0.987)PS(0.004)T(0.003)GS(0.989)LDS(0.003)GNES(0.002)K	TS_NT-TS_EE	-0.22245	0.520874	-0.42707	7	0.682157	0.987821
Q6ZQK5_KSS(1)PS(0.125)T(0.874)GS(0.001)LDSGNESK	TS_NT-TS_EE	1.03902	1.4074	0.73825	6	0.488221	0.987821
Q6ZQK5_YSALLS(0.007)PS(0.993)EQEK	TS_NT-TS_EE	-0.164762	0.161785	-1.0184	5	0.355207	0.987821
Q6ZWU9_DLLHPS(1)PEEEK	TS_NT-TS_EE	-0.190577	0.294492	-0.647137	5	0.546076	0.987821
Q71FD5_AYS(0.996)GS(0.004)DLPSGTGSGGGGADGAR	TS_NT-TS_EE	-0.232194	0.173391	-1.33913	7	0.222377	0.987821
Q78PY7_VNVTVDYIRPAS(0.999)PATET(0.001)VPAFSER	TS_NT-TS_EE	0.12992	0.756273	0.17179	4	0.871943	0.998123
Q78ZA7_EFITGDVEPTDAESAWHS(1)ENEEEDK	TS_NT-TS_EE	1.13882	0.92196	1.23522	4	0.284341	0.987821
Q7M6Y3_ITAAQHS(0.925)VT(0.054)GS(0.021)AVSK	TS_NT-TS_EE	0.0255203	0.244561	0.104352	4	0.921913	0.998123
Q7M750_RS(0.999)PT(0.001)HEMNPR	TS_NT-TS_EE	-3.00178	2.28862	-1.31161	4	0.259868	0.987821
Q7M750_T(0.192)VS(0.79)GS(0.018)EEPLPDTYRPPEELER	TS_NT-TS_EE	-0.26329	0.4298	-0.612587	6	0.562632	0.987821
Q7SIG6_LLHEDLDES(1)DDDVDEK	TS_NT-TS_EE	-0.0768034	0.322955	-0.237815	7	0.818836	0.995379
Q7TMB8_SGDGES(0.01)T(0.99)PVEHVR	TS_NT-TS_EE	0.188738	0.414946	0.454849	7	0.662988	0.987821
Q7TMB8_TVLPFS(1)QEFQR	TS_NT-TS_EE	-0.364445	0.588773	-0.618991	5	0.563032	0.987821
Q7TME0_DALRS(0.07)LT(0.93)DLNQDPSR	TS_NT-TS_EE	-0.354204	0.336789	-1.05171	3	0.370168	0.987821
Q7TME0_DALRS(1)LTDLNQDPSR	TS_NT-TS_EE	-0.657537	0.34975	-1.88002	7	0.102163	0.987821
Q7TME0_DAS(0.001)S(0.997)LT(0.002)NLK	TS_NT-TS_EE	-0.982067	0.375909	-2.61252	5	0.0475252	0.987821
Q7TME0_ESMVT(0.005)FSNT(0.995)LPR	TS_NT-TS_EE	0.142307	0.628894	0.226281	4	0.832076	0.995379
Q7TME0_ESMVT(0.024)FS(0.857)NT(0.119)LPR	TS_NT-TS_EE	-0.852757	0.871057	-0.978991	3	0.399781	0.987821
Q7TME0_MSLQVMDTEPEGQS(1)PPR	TS_NT-TS_EE	-0.432884	0.423007	-1.02335	7	0.340201	0.987821
Q7TME0_NASIHAS(0.991)MDS(0.009)AR	TS_NT-TS_EE	0.621139	0.744491	0.834313	4	0.451033	0.987821
Q7TME0_PGSSQLVHIPEETQENIS(0.003)T(0.01)S(0.987)PK	TS_NT-TS_EE	-0.388257	0.706489	-0.549559	6	0.602461	0.987821
Q7TME0_RANADVEIIT(0.003)PRS(0.997)PMGK	TS_NT-TS_EE	0.4514	1.02188	0.441736	5	0.67713	0.987821
Q7TME0_TVHT(0.014)S(0.986)PGGGLGAR	TS_NT-TS_EE	-0.25595	0.195746	-1.30756	7	0.232327	0.987821
Q7TMY8_AES(1)PEEVACR	TS_NT-TS_EE	-0.312336	0.373135	-0.837058	5	0.440721	0.987821
Q7TMY8_GSGTAS(1)DDEFENLR	TS_NT-TS_EE	0.132154	0.129198	1.02288	7	0.340409	0.987821
Q7TN29_AVGSMPT(0.001)AGS(0.001)AGS(0.998)VPENLNLFPEPGSK	TS_NT-TS_EE	0.361867	0.494797	0.731346	5	0.497388	0.987821
Q7TNV0_NKEES(1)S(1)EDEEKES(1)EEEQPPKK	TS_NT-TS_EE	0.134012	0.847002	0.15822	3	0.884334	0.998123
Q7TPB0_GLGLPDEAS(1)PVHLR	TS_NT-TS_EE	-0.112697	0.77009	-0.146343	5	0.889368	0.998123
Q7TPB0_S(0.005)VS(0.979)T(0.016)DELGPPGR	TS_NT-TS_EE	0.122222	0.36658	0.333411	5	0.752351	0.987821
Q7TPH6_LISGDAEPT(1)PEQEEK	TS_NT-TS_EE	0.0217201	0.284073	0.0764597	7	0.941193	0.99909
Q7TPM1_LKFS(1)DDEDEEDVVK	TS_NT-TS_EE	-0.348075	0.257532	-1.35158	6	0.225239	0.987821
Q7TPM6_RGS(0.938)AT(0.028)S(0.005)S(0.01)S(0.019)NTSLT	TS_NT-TS_EE	0.158561	0.666418	0.237931	3	0.827259	0.995379
Q7TQ95_ADS(1)VPNLEPSEESLVTK	TS_NT-TS_EE	-0.049303	0.11872	-0.415288	7	0.690365	0.987821
Q7TQD2_AVS(0.001)S(0.997)PT(0.002)VSR	TS_NT-TS_EE	4.30068	1.748	2.46034	6	0.049097	0.987821
Q7TQD2_AVS(0.994)S(0.006)PTVSR	TS_NT-TS_EE	0.0313257	0.179042	0.174963	7	0.866062	0.998123
Q7TQD2_RLS(1)LES(0.999)EGANEGAT(0.001)AAPELSALEEAFRR	TS_NT-TS_EE	1.23608	2.73031	0.452726	3	0.681482	0.987821
Q7TQD2_T(1)PPKS(1)PGDPAR	TS_NT-TS_EE	3.01054	1.73795	1.73224	7	0.126836	0.987821
Q7TQF7_AALPAGEGGS(1)PEGAK	TS_NT-TS_EE	-0.00901656	0.229703	-0.0392531	7	0.969785	0.99909
Q7TQF7_AFSIQGAPS(0.996)DS(0.004)GPLR	TS_NT-TS_EE	-0.20201	0.389466	-0.518685	4	0.631354	0.987821
Q7TQF7_IAKT(0.992)PS(0.984)PPEEPS(0.024)PLPS(0.624)PT(0.183)AS(0.183)PNHT(0.008)LAPAS(0.002)PAPVRPR	TS_NT-TS_EE	0.624093	1.01703	0.613644	5	0.56629	0.987821
Q7TQF7_IAKT(0.999)PS(0.982)PPEEPS(0.02)PLPS(0.466)PT(0.13)AS(0.375)PNHT(0.023)LAPAS(0.004)PAPVRPR	TS_NT-TS_EE	0.805725	0.927292	0.868901	3	0.448834	0.987821
Q7TQF7_T(0.022)PS(0.022)PPEEPS(0.954)PLPS(0.985)PT(0.016)AS(0.002)PNHTLAPASPAPVRPR	TS_NT-TS_EE	-1.00568	0.565413	-1.77866	6	0.125609	0.987821
Q7TQG1_DPSQT(0.002)S(0.995)PLGT(0.003)PR	TS_NT-TS_EE	0.58582	0.102141	5.73539	4	0.00457757	0.987821
Q7TQG1_S(1)PAEEELTPSAVVR	TS_NT-TS_EE	0.0981156	0.297848	0.329415	6	0.753038	0.987821
Q7TQH0_EVDGLLTSDPMGS(1)PVSSK	TS_NT-TS_EE	-0.100546	0.311442	-0.322839	7	0.756246	0.987821
Q7TSC1_ERSDS(0.998)GGS(0.002)SSEPFER	TS_NT-TS_EE	0.214368	0.224944	0.952982	7	0.372339	0.987821
Q7TSC1_S(0.006)EGS(0.994)EYEEIPK	TS_NT-TS_EE	-0.173944	0.305792	-0.56883	3	0.609269	0.987821
Q7TSC1_S(0.585)DS(0.415)GGSSSEPFER	TS_NT-TS_EE	-0.28514	0.129746	-2.19768	4	0.0928931	0.987821
Q7TSC1_T(0.021)AS(0.978)ET(0.002)RS(0.021)EGS(0.979)EY(0.001)EEIPK	TS_NT-TS_EE	-0.442899	0.314032	-1.41036	7	0.201288	0.987821
Q7TSC1_T(0.09)AS(0.905)ET(0.005)RS(0.99)EGS(0.01)EYEEIPK	TS_NT-TS_EE	-0.236884	0.485694	-0.487724	5	0.646378	0.987821
Q7TSJ2_AQS(1)PLLPEPLK	TS_NT-TS_EE	-0.221327	0.230038	-0.962132	7	0.368033	0.987821
Q7TSJ2_GQS(1)PTAPGPTK	TS_NT-TS_EE	2.5261	1.79708	1.40567	7	0.202621	0.987821
Q7TSJ2_GTQLPTVSPSPPVMIPT(0.001)VPHT(0.001)EYIEGS(0.998)P	TS_NT-TS_EE	0.773011	1.03505	0.746837	4	0.496669	0.987821
Q7TSJ2_NQS(1)PVVLGPIK	TS_NT-TS_EE	-0.0947985	0.544489	-0.174106	4	0.870239	0.998123
Q7TSK3_GGALREERPGAAGGGAS(0.955)APGS(0.512)PDET(0.533)AR	TS_NT-TS_EE	0.16594	0.314765	0.527188	5	0.620608	0.987821
Q7TSK3_GGALREERPGAAGGGAS(0.999)APGS(0.998)PDET(0.003)AR	TS_NT-TS_EE	-0.140264	0.24543	-0.571504	5	0.592389	0.987821
Q7TSK3_GGALREERPGAAGGGASAPGS(1)PDETAR	TS_NT-TS_EE	-0.159326	0.411382	-0.387295	7	0.710044	0.987821
Q7TT50_HSTPSNSSNPSGPPS(1)PNS(1)PHR	TS_NT-TS_EE	-0.657565	0.871402	-0.754606	6	0.479046	0.987821
Q80T41_DLEEVTMQLQDT(1)PEK	TS_NT-TS_EE	-0.324107	0.199364	-1.6257	7	0.14804	0.987821
Q80T41_TCKDPIEDINS(1)PEHIQR	TS_NT-TS_EE	-0.190403	0.22255	-0.855551	7	0.420563	0.987821
Q80T85_AEEPPAS(1)PGPK	TS_NT-TS_EE	-0.321658	1.17684	-0.273324	4	0.798136	0.995379
Q80TE7_LET(0.004)T(0.996)PTTSPLPER	TS_NT-TS_EE	-0.282278	0.587643	-0.480357	7	0.645622	0.987821
Q80TE7_LETTPT(0.002)T(0.002)S(0.996)PLPERK	TS_NT-TS_EE	-0.598357	0.642345	-0.931519	7	0.382589	0.987821
Q80TE7_LETTPT(0.945)T(0.047)S(0.008)PLPER	TS_NT-TS_EE	-0.471916	0.385507	-1.22414	7	0.260496	0.987821
Q80TE7_S(1)MDGYPEQFCVR	TS_NT-TS_EE	-1.10701	0.235458	-4.70153	7	0.00220457	0.987821
Q80TJ1_AGGGRPS(0.008)S(0.957)PS(0.035)PS(0.001)VVS(1)EK	TS_NT-TS_EE	-0.125231	0.344544	-0.363469	7	0.726983	0.987821
Q80TJ1_AGGGRPS(0.013)S(0.021)PS(0.966)PS(0.325)VVS(0.675)EK	TS_NT-TS_EE	1.85808	0.948711	1.95853	3	0.14506	0.987821
Q80TJ1_AGGGRPSS(0.999)PS(0.001)PSVVSEK	TS_NT-TS_EE	1.09925	0.739004	1.48748	6	0.187451	0.987821
Q80TJ1_MTAS(1)AASELILSK	TS_NT-TS_EE	0.0439601	0.157707	0.278745	6	0.789799	0.99481
Q80TL0_RPWPQHQCS(1)APADLGYEGR	TS_NT-TS_EE	-0.170008	1.22984	-0.138235	7	0.893947	0.998123
Q80TL0_VDS(1)FTDR	TS_NT-TS_EE	-0.715069	0.141785	-5.04333	5	0.00395567	0.987821
Q80TL1_S(1)PQHLFRPR	TS_NT-TS_EE	-0.353618	0.322061	-1.09798	6	0.314308	0.987821
Q80TL4_RGT(1)VEGS(1)VQEVQEEK	TS_NT-TS_EE	0.315234	0.290003	1.087	6	0.318763	0.987821
Q80TL4_RLTEAPSCSVSISHVGPIADS(0.092)S(0.9)PAAS(0.004)S(0.002)S(0.002)K	TS_NT-TS_EE	-0.616352	1.02632	-0.600547	6	0.570115	0.987821
Q80TM6_AS(0.004)S(0.996)FSGISILTR	TS_NT-TS_EE	-0.713733	0.531523	-1.34281	7	0.221242	0.987821
Q80TM6_S(0.03)AS(0.952)T(0.018)DLGTADVVLGR	TS_NT-TS_EE	-0.879436	0.431759	-2.03687	4	0.11134	0.987821
Q80TR4_LDLS(1)ENFLQAVPRKAFRGAT(1)DLK	TS_NT-TS_EE	-0.587745	0.366463	-1.60383	3	0.207086	0.987821
Q80TS3_GPAHLVTS(1)L	TS_NT-TS_EE	-0.331984	0.179735	-1.84708	5	0.124013	0.987821
Q80TS7_LRPGS(1)PEPPPR	TS_NT-TS_EE	-0.236238	0.214105	-1.10338	4	0.331777	0.987821
Q80TV8_NFDDEDS(1)VDGNRPSSASSSSSK	TS_NT-TS_EE	-0.241397	0.172529	-1.39917	4	0.23433	0.987821
Q80TV8_NSSNTGVGS(0.994)PS(0.006)NTIGR	TS_NT-TS_EE	-0.302599	0.315355	-0.959551	4	0.39162	0.987821
Q80TY0_RTVS(1)DNS(0.992)LS(0.007)S(0.001)SK	TS_NT-TS_EE	1.07013	1.16515	0.91845	6	0.393806	0.987821
Q80TZ3_GAS(0.162)S(0.837)PDMEPS(0.001)YGGGLFDMVK	TS_NT-TS_EE	-0.655647	0.435195	-1.50656	7	0.175649	0.987821
Q80TZ3_GAS(0.961)S(0.038)PDMEPS(0.001)YGGGLFDMVK	TS_NT-TS_EE	-0.655647	0.435195	-1.50656	7	0.175649	0.987821
Q80TZ3_HLDHYTVYNLS(1)PK	TS_NT-TS_EE	-0.683933	0.34267	-1.99589	6	0.0929542	0.987821
Q80TZ3_RTATSASAS(1)PTLR	TS_NT-TS_EE	0.906658	1.07297	0.845	7	0.426046	0.987821
Q80TZ9_VAS(1)DTEDTDRITSK	TS_NT-TS_EE	-0.938949	0.450351	-2.08493	3	0.128397	0.987821
Q80U19_ELGS(0.995)T(0.005)EDIYITSR	TS_NT-TS_EE	-0.154268	0.298411	-0.516965	4	0.632451	0.987821
Q80U22_LSEGPAALAGPAS(1)PPRR	TS_NT-TS_EE	0.20793	0.290053	0.716869	4	0.513085	0.987821
Q80U23_EEGTGESAGGS(1)PARS(0.999)LT(0.001)R	TS_NT-TS_EE	0.0566242	0.418589	0.135274	4	0.898929	0.998123
Q80U23_EEGTGESAGGS(1)PARS(1)LTR	TS_NT-TS_EE	0.116173	0.269041	0.431802	7	0.678873	0.987821
Q80U23_RTS(1)PPVSVR	TS_NT-TS_EE	0.22781	0.285797	0.797104	7	0.451576	0.987821
Q80U28_LLRPNS(1)LK	TS_NT-TS_EE	-0.351339	0.420056	-0.836411	7	0.430547	0.987821
Q80U28_RKRS(1)PTENVNTPVGK	TS_NT-TS_EE	0.060914	0.376106	0.16196	4	0.87919	0.998123
Q80U28_S(0.006)S(0.006)S(0.006)S(0.002)T(0.002)T(0.002)AS(0.004)S(0.049)S(0.861)PS(0.058)T(0.006)VVHSAHSEAADSTEMGDK	TS_NT-TS_EE	-0.401714	0.258359	-1.55486	4	0.194952	0.987821
Q80U40_DHLS(1)PDFYDESETDPGAEELPAR	TS_NT-TS_EE	-1.31061	0.454211	-2.88548	5	0.0343677	0.987821
Q80U49_EIHDVAGDGDSLGS(1)PGPTR	TS_NT-TS_EE	0.184771	0.26648	0.693378	6	0.514004	0.987821
Q80U49_ES(1)PLS(1)PPT(0.999)VPDPGGAT(0.001)PGSARER	TS_NT-TS_EE	-0.362133	0.281471	-1.28657	7	0.239156	0.987821
Q80U49_GASPVTPSTT(0.008)PPPPT(0.992)DPQLTK	TS_NT-TS_EE	0.123992	0.265097	0.467723	6	0.656488	0.987821
Q80U49_HEDGTQS(0.999)DS(0.001)EDPLAK	TS_NT-TS_EE	-0.104382	0.206164	-0.506303	7	0.628197	0.987821
Q80U49_LGNT(0.03)S(0.97)PVPR	TS_NT-TS_EE	-0.0916203	0.708632	-0.129292	6	0.901352	0.998123
Q80U49_NGPS(1)PTTPQTPGPQK	TS_NT-TS_EE	0.200108	0.20967	0.954399	4	0.393928	0.987821
Q80U49_S(0.234)PS(0.766)LGNVPNTPASTISAR	TS_NT-TS_EE	0.0271004	0.154568	0.17533	4	0.869338	0.998123
Q80U49_S(1)DLPVHTR	TS_NT-TS_EE	0.229205	0.216048	1.0609	6	0.329562	0.987821
Q80U87_RS(0.004)YS(0.939)S(0.057)PDITQALQEEEK	TS_NT-TS_EE	0.354516	0.269609	1.31493	6	0.236554	0.987821
Q80UJ7_FSVTHHYLVQES(1)PDK	TS_NT-TS_EE	0.638919	0.643206	0.993335	6	0.358902	0.987821
Q80UU9_PGEEPSEYT(1)DEEDTK	TS_NT-TS_EE	-0.0757836	0.272485	-0.27812	7	0.788956	0.99481
Q80UZ0_KVPS(0.199)ALS(0.8)EVAAS(0.352)GEGS(0.643)AIS(0.12)GY(0.416)LS(0.47)RCK	TS_NT-TS_EE	-1.00421	0.596195	-1.68437	5	0.152927	0.987821
Q80UZ0_KVPS(0.2)ALS(0.8)EVAAS(0.05)GEGS(0.929)AIS(0.355)GY(0.31)LS(0.355)RCK	TS_NT-TS_EE	-1.00421	0.596195	-1.68437	5	0.152927	0.987821
Q80VC9_AVAS(0.005)S(0.995)PAANNSEVK	TS_NT-TS_EE	0.212524	0.92732	0.229181	4	0.82997	0.995379
Q80VC9_DLPDGHAVS(1)PR	TS_NT-TS_EE	-0.313048	0.23879	-1.31098	5	0.246844	0.987821
Q80VC9_FS(1)PSQVPVQTR	TS_NT-TS_EE	0.19858	0.172216	1.15308	5	0.301004	0.987821
Q80VC9_HPLLSPGGPQS(1)PLR	TS_NT-TS_EE	-0.131328	0.124963	-1.05093	6	0.333764	0.987821
Q80VC9_SSILLSEGT(1)PPEEPTTK	TS_NT-TS_EE	-0.155617	0.240191	-0.64789	7	0.537719	0.987821
Q80VP1_T(1)PESFLGPNAALVDLDSLVSR	TS_NT-TS_EE	-0.612434	1.26461	-0.484286	4	0.653505	0.987821
Q80VP1_TALPT(0.004)S(0.985)GS(0.01)STGELELLAGEVPAR	TS_NT-TS_EE	0.504002	1.92181	0.262253	5	0.803588	0.995379
Q80W04_ALSGSATLVS(0.001)S(0.999)PK	TS_NT-TS_EE	-0.358386	0.527509	-0.679394	6	0.52222	0.987821
Q80W04_EHQASQEAQQQQQQQGLSDQDS(1)PDEK	TS_NT-TS_EE	0.396957	0.374816	1.05907	7	0.324738	0.987821
Q80W04_FGS(1)ADNIAHLK	TS_NT-TS_EE	-0.0108097	0.405284	-0.0266718	5	0.979753	0.99909
Q80W04_IQQLS(0.991)EGS(0.009)MFGHGLK	TS_NT-TS_EE	0.221342	0.497169	0.445205	6	0.671783	0.987821
Q80W47_GAYVPS(0.17)S(0.827)PT(0.003)R	TS_NT-TS_EE	-1.88199	1.85948	-1.01211	6	0.350547	0.987821
Q80WJ7_SQEPISNDQKVS(1)DDDK	TS_NT-TS_EE	-1.17886	0.710403	-1.65943	5	0.157925	0.987821
Q80X50_RYPSSISS(0.001)S(0.999)PQK	TS_NT-TS_EE	-1.23569	0.773108	-1.59834	6	0.161083	0.987821
Q80X80_EAGLS(0.998)QS(0.002)HDDLSNTTATPSVR	TS_NT-TS_EE	-0.0119293	0.360072	-0.0331304	7	0.974495	0.99909
Q80X80_NLGT(0.997)PT(0.003)SSTPRPSIT(0.998)PT(0.001)K	TS_NT-TS_EE	0.668266	0.722967	0.924338	4	0.407625	0.987821
Q80X80_NLGT(1)PTSSTPRPSITPTK	TS_NT-TS_EE	0.439406	0.404454	1.08642	7	0.313284	0.987821
Q80X80_S(0.094)LS(0.901)PAAT(0.002)VT(0.002)AELHYEQGSPR	TS_NT-TS_EE	-0.831646	0.198183	-4.19635	3	0.0246889	0.987821
Q80X80_SDISERPS(0.999)VDDVESETGSTGALETR	TS_NT-TS_EE	-0.276011	0.273333	-1.0098	7	0.346216	0.987821
Q80X80_VDGKLDS(0.508)PS(0.508)RS(0.976)PS(0.009)K	TS_NT-TS_EE	0.303059	0.370374	0.818253	4	0.459155	0.987821
Q80XI3_EQT(0.972)RT(0.028)PDEVLEAEAEPK	TS_NT-TS_EE	0.294123	0.271214	1.08447	4	0.339149	0.987821
Q80XI3_T(0.027)S(0.027)S(0.946)PTSLPPLAR	TS_NT-TS_EE	-0.148026	0.222303	-0.665876	7	0.526817	0.987821
Q80XK6_DFATAPPT(0.066)S(0.934)PAK	TS_NT-TS_EE	-0.389327	0.297869	-1.30704	5	0.248079	0.987821
Q80XK6_DFATAPPT(0.703)S(0.297)PAK	TS_NT-TS_EE	-0.302194	0.300598	-1.00531	4	0.371628	0.987821
Q80XQ2_EFT(0.002)GS(0.998)PPPS(0.001)ATK	TS_NT-TS_EE	0.00370373	0.378424	0.00978724	5	0.99257	0.99909
Q80XQ2_TISSSPS(0.999)IESLPGGR	TS_NT-TS_EE	-0.185584	0.134861	-1.37611	7	0.211196	0.987821
Q80XU3_ATVTPS(1)PVK	TS_NT-TS_EE	-0.208531	0.274489	-0.759707	7	0.472235	0.987821
Q80XU3_EKT(1)PS(1)PKEEDEEAESPPEK	TS_NT-TS_EE	0.485684	0.243795	1.99218	4	0.117159	0.987821
Q80XU3_TPSPKEEDEEAES(1)PPEKK	TS_NT-TS_EE	-0.0281365	0.241889	-0.11632	7	0.910666	0.998123
Q80Y17_DIILAPES(0.049)CEGS(0.935)PS(0.011)S(0.004)AHS(0.001)K	TS_NT-TS_EE	0.0877045	0.563399	0.15567	5	0.882383	0.998123
Q80Y24_S(0.006)RS(0.994)DNALHLASER	TS_NT-TS_EE	-0.524831	0.218813	-2.39854	7	0.047568	0.987821
Q80Y24_YTEDMT(0.004)PT(0.996)EQTPR	TS_NT-TS_EE	0.374744	0.316313	1.18473	3	0.321431	0.987821
Q80Y56_DS(0.006)LS(0.169)T(0.071)HT(0.333)S(0.419)PS(0.003)QS(1)PNSVHGSR	TS_NT-TS_EE	0.1358	0.646784	0.209962	4	0.843958	0.997675
Q80Y98_NS(1)VSINRPAMSASEVNISK	TS_NT-TS_EE	-0.146825	0.684093	-0.214627	5	0.838537	0.995379
Q80YA9_GS(0.001)ES(0.999)PNSFLDQEYR	TS_NT-TS_EE	-0.258536	0.0989299	-2.61333	6	0.0399419	0.987821
Q80YA9_LGDS(1)LQDLYR	TS_NT-TS_EE	-0.651319	0.98029	-0.664415	7	0.527697	0.987821
Q80YA9_SPTSSVATPSST(0.001)IS(0.037)T(0.958)PT(0.004)K	TS_NT-TS_EE	-0.187371	0.289435	-0.64737	5	0.545937	0.987821
Q80YE4_S(0.003)PPS(0.992)PGHQS(0.005)VQAFPR	TS_NT-TS_EE	-0.361357	0.282469	-1.27928	6	0.248042	0.987821
Q80YN3_RMS(1)DAQVQTDPVSIGPVGK	TS_NT-TS_EE	-0.520591	0.202692	-2.56839	6	0.042427	0.987821
Q80YV3_RGLS(0.986)VDS(0.014)AQEVK	TS_NT-TS_EE	-0.569748	0.372981	-1.52755	4	0.201339	0.987821
Q80YX1_LPMGSQCSVDLESAS(1)GEK	TS_NT-TS_EE	-0.416685	0.755592	-0.551469	4	0.610669	0.987821
Q80Z38_NSPAFLS(0.989)T(0.011)DLGDEDVGLGPPAPR	TS_NT-TS_EE	0.409563	1.17944	0.347253	6	0.740257	0.987821
Q80Z38_RAPS(1)PVVS(0.985)PT(0.015)ELSK	TS_NT-TS_EE	0.656947	0.532708	1.23322	5	0.272304	0.987821
Q80Z38_RAPSPVVS(0.998)PT(0.002)ELSK	TS_NT-TS_EE	-0.841002	0.463075	-1.81613	7	0.112204	0.987821
Q80ZF8_IS(1)LNDDEEEK	TS_NT-TS_EE	0.0380031	0.220098	0.172664	7	0.867802	0.998123
Q80ZF8_SETGSTISMS(0.006)S(0.994)LER	TS_NT-TS_EE	-0.334203	0.375985	-0.888873	6	0.408291	0.987821
Q80ZF8_SIFTPVS(0.317)S(0.683)K	TS_NT-TS_EE	-0.125363	0.366642	-0.341921	3	0.754961	0.987821
Q810U3_DKEETEGNES(0.034)S(0.008)EAT(0.023)S(0.935)PVNAIYSLA	TS_NT-TS_EE	1.1379	1.18929	0.956791	3	0.409258	0.987821
Q810U4_EDDGTFGEYS(1)DAEDHK	TS_NT-TS_EE	0.177934	0.257219	0.69176	7	0.511372	0.987821
Q810U4_EKEPAEGNESS(0.001)EAPS(0.998)PVNAMNS(0.001)FV	TS_NT-TS_EE	0.252698	0.579222	0.436271	3	0.692129	0.987821
Q811D0_HVT(0.037)S(0.002)NAS(0.81)DS(0.004)ES(0.034)S(0.113)YR	TS_NT-TS_EE	-0.55111	0.693402	-0.794791	3	0.484806	0.987821
Q811L6_SDS(1)LPSFR	TS_NT-TS_EE	-0.202646	0.326084	-0.621454	3	0.578326	0.987821
Q811P8_DAEAGGSQSQTPGSTASSEPVS(1)PVQEK	TS_NT-TS_EE	-0.0882648	0.643152	-0.137238	6	0.895332	0.998123
Q811P8_DVINRS(0.996)PT(0.004)QLQLGK	TS_NT-TS_EE	-0.244635	0.180373	-1.35627	7	0.217131	0.987821
Q811P8_LSPFFTLDLS(1)PTDDK	TS_NT-TS_EE	-0.234853	1.49151	-0.15746	5	0.881044	0.998123
Q811P8_S(0.019)AKS(0.963)EES(0.018)LTSLHAVDGDSK	TS_NT-TS_EE	-0.183103	0.479331	-0.381998	6	0.715627	0.987821
Q812A2_LRS(1)DGAAIPR	TS_NT-TS_EE	0.600424	0.748169	0.802525	6	0.452856	0.987821
Q812A2_NDLQS(1)PTEHISDYGFGGVMGR	TS_NT-TS_EE	0.0369104	0.312393	0.118154	6	0.909802	0.998123
Q812A2_S(1)LEAEALAEDIEK	TS_NT-TS_EE	-1.27355	1.12572	-1.13133	7	0.295183	0.987821
Q812A2_SGGDT(0.011)HS(0.989)PPRGLGPSIDTPPR	TS_NT-TS_EE	-0.268724	0.211965	-1.26777	5	0.260708	0.987821
Q8BFT9_SEDDAAS(1)GEHDIQIEGVR	TS_NT-TS_EE	-0.307795	0.217928	-1.41237	7	0.200721	0.987821
Q8BFU3_S(1)DESLPDGLSPK	TS_NT-TS_EE	-0.375569	0.432869	-0.867628	5	0.425272	0.987821
Q8BFU3_SLSFPILNPALSQS(0.001)SQPS(0.998)PPLPGS(0.001)HGR	TS_NT-TS_EE	0.0268352	1.01519	0.0264337	5	0.979934	0.99909
Q8BG50_MEESAPVES(0.002)QGQLPS(0.999)PHHGS(0.998)LRR	TS_NT-TS_EE	-0.28236	0.276185	-1.02236	6	0.34605	0.987821
Q8BG89_MVEAVDRT(1)IEK	TS_NT-TS_EE	-0.887552	0.319222	-2.78036	3	0.06897	0.987821
Q8BG92_RS(0.001)QS(0.999)VVDPTALK	TS_NT-TS_EE	-0.189257	0.306719	-0.617036	6	0.559882	0.987821
Q8BGC0_ES(0.145)EDNDLGKES(0.855)EGEDS(1)LKK	TS_NT-TS_EE	0.101765	0.60635	0.167832	6	0.872229	0.998123
Q8BGC0_ESEDNDLGKES(1)EGEDS(1)LKK	TS_NT-TS_EE	0.101765	0.60635	0.167832	6	0.872229	0.998123
Q8BGC0_LFDDS(1)DEKEDEEDTDGKK	TS_NT-TS_EE	0.394595	0.229678	1.71804	4	0.160919	0.987821
Q8BGC0_LFDDS(1)DERGTVGNVK	TS_NT-TS_EE	-0.111624	0.211383	-0.528063	6	0.616407	0.987821
Q8BGD9_EEDCHS(0.978)PT(0.01)S(0.013)KPPKPDQPLK	TS_NT-TS_EE	0.105891	1.29184	0.081969	4	0.938609	0.99909
Q8BGD9_S(0.002)QS(0.998)SDTEQPSPTSGGGK	TS_NT-TS_EE	0.915381	1.14669	0.798284	6	0.455132	0.987821
Q8BGD9_S(0.03)QS(0.97)SDTEQPS(1)PTSGGGK	TS_NT-TS_EE	-0.0124018	1.37392	-0.00902658	7	0.99305	0.99909
Q8BGD9_S(0.09)QS(0.914)S(0.996)DTEQPSPTSGGGK	TS_NT-TS_EE	0.857329	2.71976	0.315222	4	0.768353	0.990136
Q8BGD9_S(1)LENETLNK	TS_NT-TS_EE	0.798985	0.326726	2.44543	7	0.0444039	0.987821
Q8BGD9_S(1)PPYTAFLGNLPYDVTEDSIK	TS_NT-TS_EE	-0.911093	0.942807	-0.966362	4	0.388586	0.987821
Q8BGH4_SFS(1)MQDLTTIR	TS_NT-TS_EE	0.102244	0.827456	0.123565	6	0.905695	0.998123
Q8BGR5_S(0.223)S(0.761)S(0.016)FSLPAR	TS_NT-TS_EE	-0.245949	0.143297	-1.71637	5	0.146748	0.987821
Q8BGT6_APS(0.001)AS(0.999)PLAIHASR	TS_NT-TS_EE	0.0608861	0.302218	0.201464	5	0.848275	0.998123
Q8BGT8_LDHALS(0.003)S(0.006)PS(0.834)S(0.157)PCEEIK	TS_NT-TS_EE	-0.0113072	0.717705	-0.0157547	5	0.988039	0.99909
Q8BGT8_LDHALS(0.996)S(0.315)PS(0.254)S(0.434)PCEEIK	TS_NT-TS_EE	-0.363788	0.510936	-0.712003	6	0.503195	0.987821
Q8BGT8_LDHALSSPS(0.01)S(0.99)PCEEIK	TS_NT-TS_EE	0.0246802	0.710072	0.0347573	7	0.973244	0.99909
Q8BGT8_NLS(1)LEAIQLCDR	TS_NT-TS_EE	-1.304	0.995336	-1.31011	6	0.238079	0.987821
Q8BGU5_RS(0.956)AS(0.044)ADNLILPR	TS_NT-TS_EE	-0.142331	0.293669	-0.484663	6	0.6451	0.987821
Q8BGU5_RSAS(1)ADNLILPR	TS_NT-TS_EE	-0.0711752	0.195066	-0.364877	7	0.725977	0.987821
Q8BH31_ANLGSEAEREPLLGPGS(0.999)PGS(0.001)R	TS_NT-TS_EE	0.131724	0.19661	0.669973	4	0.539567	0.987821
Q8BH50_RDS(0.989)S(0.009)ES(0.002)QLASTESDKPTTGR	TS_NT-TS_EE	0.0424214	0.11725	0.361802	6	0.7299	0.987821
Q8BH57_IPFYLQPHAS(0.055)S(0.945)GAK	TS_NT-TS_EE	-0.10418	0.181624	-0.573604	4	0.596945	0.987821
Q8BH66_S(0.955)S(0.045)DWSSEEEEPVRK	TS_NT-TS_EE	0.380876	0.764315	0.498324	7	0.633529	0.987821
Q8BH66_SSDWS(0.001)S(0.999)EEEEPVRK	TS_NT-TS_EE	-0.2374	0.397926	-0.596594	6	0.572585	0.987821
Q8BH66_SSDWS(0.994)S(0.005)EEEEPVRK	TS_NT-TS_EE	-0.314989	0.386366	-0.81526	6	0.446071	0.987821
Q8BHE3_LGGAVEDS(0.001)S(0.015)S(0.984)PPSTLNLSGAHR	TS_NT-TS_EE	0.0282599	0.249741	0.113157	7	0.913083	0.998123
Q8BHG1_LGADES(1)EEEGR	TS_NT-TS_EE	-0.268016	0.329469	-0.813479	7	0.44273	0.987821
Q8BHL3_AVGGAPS(1)PPPPVR	TS_NT-TS_EE	0.507285	0.433483	1.17025	7	0.280194	0.987821
Q8BHL3_RHGAPAAPS(1)PPPR	TS_NT-TS_EE	-0.218201	0.580915	-0.375617	6	0.720123	0.987821
Q8BHL8_ANS(1)PPREFPPATAR	TS_NT-TS_EE	-0.274448	0.374157	-0.733511	7	0.487081	0.987821
Q8BIE6_AAGALGSASS(0.005)GS(0.995)MPNLAAR	TS_NT-TS_EE	-0.20799	0.0897552	-2.3173	6	0.0596689	0.987821
Q8BIK4_AEPYVAS(1)EYK	TS_NT-TS_EE	0.0344047	0.190964	0.180163	7	0.862129	0.998123
Q8BIK4_LPVHVY(0.001)EVDEEADKDEDAAS(1)LGS(1)QK	TS_NT-TS_EE	0.618705	0.572896	1.07996	5	0.329477	0.987821
Q8BIZ6_HRS(1)GDALTTVVVK	TS_NT-TS_EE	0.221912	0.5162	0.429895	5	0.685169	0.987821
Q8BJ42_ADS(1)IEIYIPEAQTR	TS_NT-TS_EE	0.761949	0.85848	0.887555	4	0.424926	0.987821
Q8BJF9_ATIS(1)DEEIER	TS_NT-TS_EE	-0.179913	0.275992	-0.651876	7	0.535291	0.987821
Q8BJH1_NTT(1)PPSLAR	TS_NT-TS_EE	0.128389	0.210398	0.610222	5	0.568383	0.987821
Q8BJI1_DIS(1)NLEENDETR	TS_NT-TS_EE	-0.0202504	0.364766	-0.0555161	7	0.957279	0.99909
Q8BJI1_VPS(1)EAPS(0.987)PMPT(0.013)HR	TS_NT-TS_EE	0.223607	1.01749	0.219763	7	0.832327	0.995379
Q8BJI1_VPS(1)EAPS(0.994)PMPT(0.006)HR	TS_NT-TS_EE	-0.477696	0.798344	-0.598358	7	0.568448	0.987821
Q8BJI1_YGSGYLLAS(0.002)T(0.998)PESEL	TS_NT-TS_EE	-0.552471	0.843983	-0.6546	7	0.533635	0.987821
Q8BJU0_APDRT(1)PPSEEDSAEAER	TS_NT-TS_EE	0.0540159	0.243229	0.222078	7	0.830593	0.995379
Q8BK03_TLMLPLTEGS(1)LR	TS_NT-TS_EE	0.294974	0.741287	0.397922	6	0.70446	0.987821
Q8BKC8_RELPTLSPAPDT(0.035)GLS(0.201)PS(0.764)K	TS_NT-TS_EE	0.089718	0.36795	0.243832	5	0.81705	0.995379
Q8BKC8_RELPTLSPAPDTGLS(0.999)PS(0.001)K	TS_NT-TS_EE	-0.142837	0.300331	-0.475597	4	0.65917	0.987821
Q8BKC8_RLS(1)EQLAHTPTAFK	TS_NT-TS_EE	-0.0922438	0.444146	-0.207688	6	0.842343	0.997455
Q8BKC8_S(1)VENLPECGITHEQR	TS_NT-TS_EE	-0.629709	0.278964	-2.25731	5	0.0735996	0.987821
Q8BKX1_LSDSYS(0.931)NT(0.069)LPVR	TS_NT-TS_EE	0.00845316	0.530811	0.015925	5	0.98791	0.99909
Q8BKX1_SLS(1)PPQSQSK	TS_NT-TS_EE	-1.1966	0.528713	-2.26322	6	0.0642629	0.987821
Q8BL65_RLDVEDS(0.012)S(0.988)FDQDSR	TS_NT-TS_EE	0.341804	0.4269	0.800665	5	0.459662	0.987821
Q8BL65_RLDVEDS(0.654)S(0.346)FDQDSR	TS_NT-TS_EE	0.235772	0.304962	0.773119	4	0.482599	0.987821
Q8BL65_T(0.128)S(0.128)S(0.593)PS(0.128)S(0.009)AGS(0.001)VS(0.002)LGHY(0.007)T(0.001)PT(0.001)S(0.001)R	TS_NT-TS_EE	-0.335425	0.431662	-0.777056	3	0.493771	0.987821
Q8BL65_TSSESIVSVPAS(0.002)S(0.008)T(0.008)S(0.028)GS(0.89)PS(0.065)R	TS_NT-TS_EE	0.0577747	0.62296	0.0927423	5	0.92971	0.99909
Q8BL97_S(0.003)GS(0.997)IIGSR	TS_NT-TS_EE	-0.387597	0.62634	-0.618828	5	0.563131	0.987821
Q8BL97_S(0.988)GS(0.008)IIGS(0.004)R	TS_NT-TS_EE	-0.04859	0.366294	-0.132653	6	0.898805	0.998123
Q8BLK9_S(0.123)S(0.877)PDQFLFSSLR	TS_NT-TS_EE	-0.239444	0.583156	-0.410601	6	0.695626	0.987821
Q8BLK9_S(0.674)S(0.326)PDQFLFSSLR	TS_NT-TS_EE	-0.238346	0.668087	-0.35676	5	0.735834	0.987821
Q8BLQ9_GAEDAPDADTAIINAEGS(1)QVNAEEK	TS_NT-TS_EE	-0.0760988	0.174117	-0.437056	7	0.675236	0.987821
Q8BM65_LS(0.018)T(0.055)S(0.92)S(0.006)ETVNSTAASK	TS_NT-TS_EE	0.400323	0.155355	2.57682	4	0.0615337	0.987821
Q8BMG7_GGFS(1)PFGNTQGPSR	TS_NT-TS_EE	-0.188352	0.256292	-0.73491	7	0.48628	0.987821
Q8BMK4_VGAHGS(1)EEGAVFK	TS_NT-TS_EE	-0.294087	0.394386	-0.745683	6	0.484037	0.987821
Q8BNW9_ASAAEGSEAS(1)PPS(1)LR	TS_NT-TS_EE	0.281773	0.238186	1.183	5	0.289991	0.987821
Q8BNW9_ASAAEGSEAS(1)PPSLR	TS_NT-TS_EE	-0.822838	0.874167	-0.941282	7	0.3779	0.987821
Q8BNW9_S(0.043)GS(0.959)RPQS(0.996)PS(0.001)GDAESR	TS_NT-TS_EE	1.22704	1.30555	0.939866	4	0.4005	0.987821
Q8BNW9_S(0.131)GS(0.869)RPQS(0.999)PS(0.001)GDAESR	TS_NT-TS_EE	2.10213	1.5326	1.37161	5	0.228534	0.987821
Q8BP27_ENPPS(0.04)PPT(0.962)S(0.997)PAAPQPR	TS_NT-TS_EE	1.286	0.328588	3.91372	6	0.00785865	0.987821
Q8BP27_ENPPS(1)PPT(0.824)S(0.176)PAAPQPR	TS_NT-TS_EE	1.2931	0.241731	5.34933	6	0.00174573	0.987821
Q8BPM2_TAS(1)EINFDK	TS_NT-TS_EE	0.258868	0.313258	0.826373	4	0.455034	0.987821
Q8BPN8_ALLT(1)PQDEECADGDTEVDVIAEQLK	TS_NT-TS_EE	-0.913268	0.567384	-1.60961	4	0.182768	0.987821
Q8BPN8_ESEAGTGSSEHEDGEREGS(1)PR	TS_NT-TS_EE	1.62981	1.71736	0.949024	7	0.374213	0.987821
Q8BPN8_FGNVDADS(1)PVEETIQDHSALK	TS_NT-TS_EE	-0.890179	1.26797	-0.702052	7	0.505313	0.987821
Q8BPN8_LDHELS(1)LDR	TS_NT-TS_EE	-0.0764515	1.28434	-0.0595261	7	0.954197	0.99909
Q8BPN8_NLAS(1)PEGTLATLGLK	TS_NT-TS_EE	0.830493	0.907311	0.915334	6	0.395313	0.987821
Q8BPN8_RKQS(1)EVEADLGYPGGK	TS_NT-TS_EE	-0.883456	0.385548	-2.29143	6	0.0618226	0.987821
Q8BPN8_RQS(1)ESIAAPPVASEDMDK	TS_NT-TS_EE	0.134337	0.403134	0.333232	5	0.752479	0.987821
Q8BPN8_VS(1)VDS(1)NLFVYSK	TS_NT-TS_EE	-0.445289	0.833653	-0.534141	6	0.612445	0.987821
Q8BQQ1_DEHGGHQFLTPDEAPS(1)PPR	TS_NT-TS_EE	0.0194492	0.284215	0.0684311	5	0.948095	0.99909
Q8BQZ4_TNSGISSASGGSTEPT(0.027)T(0.965)PDS(0.007)ERPAQALLR	TS_NT-TS_EE	-0.345499	0.292188	-1.18246	3	0.322206	0.987821
Q8BQZ4_VQHQAS(0.035)S(0.097)T(0.16)S(0.656)PLS(0.078)S(0.974)PNQTSSEPRPLPAPR	TS_NT-TS_EE	0.00575257	0.453661	0.0126803	3	0.990679	0.99909
Q8BR65_RPAS(0.902)PS(0.258)S(0.841)PEHLPATPAESPAQR	TS_NT-TS_EE	0.0593825	0.391994	0.151488	5	0.885513	0.998123
Q8BR65_RPAS(0.995)PS(0.536)S(0.467)PEHLPAT(0.002)PAESPAQR	TS_NT-TS_EE	-0.0802016	0.306732	-0.261471	7	0.801256	0.995379
Q8BR70_AEAEDS(1)PGEQEAAASK	TS_NT-TS_EE	0.35431	0.297139	1.1924	6	0.278118	0.987821
Q8BRF7_VNLEESTGVENS(1)PAGARPK	TS_NT-TS_EE	0.578495	0.508044	1.13867	5	0.306439	0.987821
Q8BRJ3_T(0.011)S(0.011)RGS(0.979)EPDDAQLQPPEDDDVNEDTVER	TS_NT-TS_EE	-0.449182	0.246983	-1.81868	3	0.16654	0.987821
Q8BRT1_S(0.003)RS(0.997)DIDVNAAAGAK	TS_NT-TS_EE	-0.601735	0.563841	-1.06721	4	0.346008	0.987821
Q8BRT1_S(0.66)RS(0.34)DIDVNAAAGAK	TS_NT-TS_EE	-0.783799	0.531027	-1.47601	5	0.199969	0.987821
Q8BRT1_S(1)FDDEESVDGNRPSSAASAFK	TS_NT-TS_EE	-0.25637	0.32574	-0.787038	4	0.475272	0.987821
Q8BRV5_RDES(1)DEEPPRVER	TS_NT-TS_EE	0.0497448	0.217141	0.229091	7	0.825348	0.995379
Q8BSF4_MAAS(1)GGRACVRS(1)LRGGVLWR	TS_NT-TS_EE	-0.325474	0.218841	-1.48726	6	0.187506	0.987821
Q8BSS9_MVS(0.001)S(0.001)EGS(0.987)T(0.01)ESEHLEGMEAGQK	TS_NT-TS_EE	0.331215	0.50275	0.658806	4	0.546014	0.987821
Q8BSS9_MVSSEGS(0.179)T(0.81)ES(0.01)EHLEGMEAGQK	TS_NT-TS_EE	-0.0254171	0.534948	-0.0475132	3	0.96509	0.99909
Q8BSS9_VASVS(1)LEGLNLAR	TS_NT-TS_EE	-0.914919	1.21194	-0.754921	5	0.484316	0.987821
Q8BTG7_DRRLS(1)GGAVPS(0.037)AS(0.924)MT(0.039)R	TS_NT-TS_EE	0.295792	0.118548	2.49512	7	0.0412861	0.987821
Q8BTG7_DRRLS(1)GGAVPS(0.634)AS(0.347)MT(0.02)R	TS_NT-TS_EE	-0.0888117	0.616748	-0.144	4	0.892464	0.998123
Q8BTG7_RLS(1)GGAVPS(0.009)AS(0.989)MT(0.002)R	TS_NT-TS_EE	0.490549	0.260587	1.88248	7	0.101794	0.987821
Q8BTI8_AAETPAVASCWSGPQVS(1)PEHK	TS_NT-TS_EE	0.274329	0.600614	0.456748	4	0.671556	0.987821
Q8BTI8_DKFS(0.997)PT(0.003)QDRPESSTVLK	TS_NT-TS_EE	0.355366	0.326474	1.0885	7	0.312426	0.987821
Q8BTI8_ERGPSPEGSSSS(0.001)ES(1)S(1)PEHAPK	TS_NT-TS_EE	0.637419	0.720012	0.885289	5	0.416538	0.987821
Q8BTI8_GPSPEGS(0.952)S(0.017)S(0.017)S(0.012)ES(0.002)SPEHAPK	TS_NT-TS_EE	0.991263	0.391787	2.53011	4	0.0646572	0.987821
Q8BTI8_HAS(0.445)S(0.537)S(0.037)PES(0.982)LKPTPAPGSR	TS_NT-TS_EE	2.1667	0.920292	2.35436	4	0.0781426	0.987821
Q8BTI8_HAS(0.822)S(0.822)S(0.132)PES(0.223)LKPTPAPGSR	TS_NT-TS_EE	-0.973093	0.998185	-0.974862	4	0.384829	0.987821
Q8BTI8_HAS(0.993)S(0.005)S(0.001)PES(0.001)LKPTPAPGSR	TS_NT-TS_EE	0.0824876	0.836336	0.0986297	7	0.924197	0.998123
Q8BTI8_MELGT(1)PLR	TS_NT-TS_EE	-0.164356	0.284513	-0.577673	5	0.588522	0.987821
Q8BTI8_NSGPVSEVNTGFS(1)PEVK	TS_NT-TS_EE	-0.0379681	0.260798	-0.145584	7	0.888353	0.998123
Q8BTI8_RRS(1)PSVSSPEPTEK	TS_NT-TS_EE	0.235226	0.452507	0.519828	7	0.619212	0.987821
Q8BTI8_RS(0.004)S(0.987)S(0.014)ELS(0.994)PEVVEK	TS_NT-TS_EE	-0.725883	0.3679	-1.97305	7	0.0890904	0.987821
Q8BTI8_RSPS(1)VS(0.922)S(0.078)PEPTEK	TS_NT-TS_EE	0.791441	0.428779	1.8458	7	0.107427	0.987821
Q8BTI8_RVPS(0.994)PT(0.006)PVPK	TS_NT-TS_EE	-0.115772	0.236358	-0.489817	6	0.641656	0.987821
Q8BTI8_S(0.186)GS(0.74)S(0.073)QELDGKPSASPQER	TS_NT-TS_EE	-0.0870101	0.495089	-0.175746	4	0.869032	0.998123
Q8BTI8_S(0.968)S(0.033)RS(0.028)S(0.971)PELTR	TS_NT-TS_EE	1.31038	1.05551	1.24147	4	0.282259	0.987821
Q8BTI8_S(0.997)S(0.004)RS(0.032)S(0.968)PELTR	TS_NT-TS_EE	1.31038	1.05551	1.24147	4	0.282259	0.987821
Q8BTI8_SAVRPS(1)PS(1)PER	TS_NT-TS_EE	2.56644	1.6218	1.58247	4	0.188708	0.987821
Q8BTI8_SEQPLSQVLPSLS(1)PEHK	TS_NT-TS_EE	-0.0905037	0.236819	-0.382164	6	0.71551	0.987821
Q8BTI8_SLS(0.001)Y(0.001)S(0.999)PVER	TS_NT-TS_EE	0.0491842	0.445705	0.110351	6	0.915729	0.998123
Q8BTI8_SPS(0.001)VS(0.987)S(0.011)PEPT(0.001)EK	TS_NT-TS_EE	-0.0279447	0.234164	-0.119338	7	0.90836	0.998123
Q8BTI8_SSSPVTELTARS(1)PVK	TS_NT-TS_EE	-1.91317	0.128541	-14.8837	6	5.78839e-06	0.0155534
Q8BTM8_RAPS(1)VANIGSHCDLSLK	TS_NT-TS_EE	1.0192	0.946149	1.07721	5	0.330593	0.987821
Q8BTY2_EDGRES(0.999)PS(0.001)YDTPSQR	TS_NT-TS_EE	-0.248263	0.431826	-0.574916	7	0.583346	0.987821
Q8BUK6_LNQSDSIEDPNS(1)PAGR	TS_NT-TS_EE	-0.0731544	0.215166	-0.33999	4	0.750967	0.987821
Q8BUN5_SSILPFT(1)PPIVK	TS_NT-TS_EE	0.388886	0.506139	0.768339	7	0.46741	0.987821
Q8BUV3_DTASLS(0.013)T(0.975)T(0.451)PS(0.561)ES(1)PR	TS_NT-TS_EE	-0.0441279	1.17845	-0.0374457	5	0.971579	0.99909
Q8BUV3_EVHDELEDLPS(1)PPPPLS(1)PPPT(0.137)T(0.237)S(0.626)PHK	TS_NT-TS_EE	0.985118	0.674663	1.46016	6	0.194541	0.987821
Q8BW96_GDVMS(0.007)T(0.988)ACGT(0.005)PGYVAPEVLAQK	TS_NT-TS_EE	-0.2897	0.467089	-0.620224	4	0.568698	0.987821
Q8BWG8_DDKDEEDDGT(0.971)GS(0.029)PHLNNR	TS_NT-TS_EE	0.856495	0.256319	3.34152	4	0.028795	0.987821
Q8BWG8_DDKDEEDDGTGS(1)PHLNNR	TS_NT-TS_EE	0.00230211	0.171872	0.0133943	7	0.989687	0.99909
Q8BWS5_SVST(0.002)S(0.996)PS(0.002)ILPAYLK	TS_NT-TS_EE	-1.17052	0.611669	-1.91365	6	0.10418	0.987821
Q8BX70_ILLENLGEASSQPS(0.988)PT(0.009)QY(0.003)AQEAAR	TS_NT-TS_EE	-0.0796709	0.223644	-0.35624	4	0.739656	0.987821
Q8BX70_TANAS(1)LEEIIDK	TS_NT-TS_EE	-0.829671	0.312282	-2.6568	7	0.0326182	0.987821
Q8BXQ8_SLS(1)VPVDLSR	TS_NT-TS_EE	-0.749882	0.254973	-2.94103	4	0.0423458	0.987821
Q8BXR1_NLPS(1)LGDNEMLIGK	TS_NT-TS_EE	-0.00344405	0.744442	-0.00462634	5	0.996488	0.99909
Q8BXR5_S(1)LETLTQDHSNTVR	TS_NT-TS_EE	0.006493	0.230318	0.0281915	4	0.97886	0.99909
Q8BXR9_T(0.016)AS(0.955)S(0.012)S(0.016)TEPSVSR	TS_NT-TS_EE	0.395227	0.397553	0.994151	5	0.365795	0.987821
Q8BYI8_SALGDLPEPDS(1)DADVAGAAK	TS_NT-TS_EE	-0.276143	0.544409	-0.507235	6	0.630089	0.987821
Q8BYM5_RQEPLRQPS(1)PQR	TS_NT-TS_EE	0.383921	0.40155	0.956097	6	0.375943	0.987821
Q8BYR5_PVSPSPS(0.029)VLS(0.971)EGR	TS_NT-TS_EE	-0.0484816	0.335131	-0.144664	6	0.889713	0.998123
Q8BZ97_LFAPPS(0.989)PET(0.011)GEAK	TS_NT-TS_EE	0.00751219	0.181654	0.0413545	6	0.968355	0.99909
Q8BZ98_RS(1)PPPS(1)PTTQR	TS_NT-TS_EE	1.90355	1.06801	1.78233	7	0.117893	0.987821
Q8BZ98_S(1)PPPSPTTQR	TS_NT-TS_EE	2.06595	1.13661	1.81764	7	0.111956	0.987821
Q8BZB3_ALDPAPLAQPTPLGS(0.001)VQT(0.08)S(0.919)PELEHR	TS_NT-TS_EE	0.228243	0.166426	1.37144	4	0.242139	0.987821
Q8BZH4_SLDAEPSVPS(0.008)AAKPS(0.168)S(0.824)PEK	TS_NT-TS_EE	-0.133553	0.371937	-0.359074	4	0.737692	0.987821
Q8BZN6_ASLASLDS(0.999)NPS(0.001)TTEK	TS_NT-TS_EE	-0.382267	0.283421	-1.34876	6	0.226092	0.987821
Q8BZN6_DMSQS(1)PTSSFVR	TS_NT-TS_EE	-0.098485	0.348464	-0.282626	5	0.78879	0.99481
Q8BZN6_HAT(0.02)S(0.98)VDTSFSK	TS_NT-TS_EE	0.0718847	0.391894	0.183429	3	0.866158	0.998123
Q8C015_KES(1)PPT(1)PDQGAASR	TS_NT-TS_EE	0.40158	0.689541	0.582387	3	0.601187	0.987821
Q8C015_S(1)LVGTPYWMAPEVISR	TS_NT-TS_EE	0.128894	0.577865	0.223053	4	0.834422	0.995379
Q8C078_SLS(1)APGNLLTK	TS_NT-TS_EE	-0.674983	0.245723	-2.74692	7	0.0286309	0.987821
Q8C079_AAS(1)PPASASDLIEQQQK	TS_NT-TS_EE	0.139983	0.331919	0.42174	7	0.685864	0.987821
Q8C079_KDS(1)EGYSESPDLEFEYADTDK	TS_NT-TS_EE	-0.0127727	0.406347	-0.0314329	4	0.97643	0.99909
Q8C080_S(0.015)S(0.015)S(0.971)FGSVSTSSTSSK	TS_NT-TS_EE	-0.844498	0.378794	-2.22944	6	0.0673179	0.987821
Q8C0D4_AT(0.185)T(0.815)PPNQGRPDS(0.911)PVY(0.089)ANLQELK	TS_NT-TS_EE	-0.774449	0.67057	-1.15491	6	0.292041	0.987821
Q8C0D4_AT(0.5)T(0.5)PPNQGRPDS(0.996)PVY(0.003)ANLQELK	TS_NT-TS_EE	-1.00412	0.783718	-1.28122	6	0.247403	0.987821
Q8C0D4_AT(0.501)T(0.501)PPNQGRPDS(0.986)PVY(0.012)ANLQELK	TS_NT-TS_EE	0.323289	0.977022	0.330892	6	0.751976	0.987821
Q8C0D5_LAAAQGQT(0.003)S(0.002)QGPT(0.006)QDGGALET(0.322)S(0.665)PHEDEPRGDEPDVAS(0.001)VS(0.001)R	TS_NT-TS_EE	0.403429	0.341894	1.17998	4	0.303389	0.987821
Q8C0E2_S(0.003)MS(0.997)HQAAIASQR	TS_NT-TS_EE	-0.709862	0.394487	-1.79945	6	0.122045	0.987821
Q8C0I1_AASAAGAS(1)PAATPAAPESGTIPK	TS_NT-TS_EE	0.511031	0.0769885	6.63776	3	0.00696647	0.987821
Q8C0L9_LTLEGLEEDEDDDDDKVS(0.93)PT(0.07)VLHK	TS_NT-TS_EE	-0.834833	0.412172	-2.02545	3	0.13594	0.987821
Q8C0T5_DPS(0.996)PT(0.004)LASK	TS_NT-TS_EE	-0.0717479	0.300243	-0.238966	4	0.822876	0.995379
Q8C0T5_KLIDLES(0.034)PT(0.933)PES(0.034)QK	TS_NT-TS_EE	0.0880198	0.525103	0.167624	4	0.875013	0.998123
Q8C0T5_LIDLES(1)PTPESQK	TS_NT-TS_EE	-0.254955	0.311425	-0.81867	7	0.439951	0.987821
Q8C1B1_LDGES(1)DKEQFDDDQK	TS_NT-TS_EE	-0.238092	0.203181	-1.17182	7	0.279605	0.987821
Q8C1B1_LNQSS(1)PDNLTDTK	TS_NT-TS_EE	-0.0768316	0.56903	-0.135022	5	0.897862	0.998123
Q8C1B1_RFS(1)PSQVPIQTR	TS_NT-TS_EE	0.20378	0.1476	1.38063	7	0.209866	0.987821
Q8C1B1_S(0.002)VS(0.998)NEGLTLNNSR	TS_NT-TS_EE	-0.167354	0.221798	-0.754533	3	0.505356	0.987821
Q8C1B1_SESVEGFLS(1)PSR	TS_NT-TS_EE	-0.36527	0.171045	-2.13551	7	0.0700971	0.987821
Q8C1B7_AVAVGRPS(1)NEELR	TS_NT-TS_EE	0.0246042	0.214451	0.114731	4	0.914187	0.998123
Q8C1D8_AAVLS(0.006)DS(0.994)EDDAGNASAK	TS_NT-TS_EE	0.611467	0.959437	0.637319	5	0.551952	0.987821
Q8C1D8_GPASDS(1)EAEDASR	TS_NT-TS_EE	0.019057	0.258282	0.0737838	5	0.944043	0.99909
Q8C1D8_IDS(1)DDDEEKEGDEEK	TS_NT-TS_EE	-0.143761	0.634038	-0.226738	3	0.835199	0.995379
Q8C1Y8_HIEPELAGRDS(1)PVR	TS_NT-TS_EE	-0.0501608	0.20647	-0.242945	7	0.815014	0.995379
Q8C351_KQS(1)EADLAEPRPDLK	TS_NT-TS_EE	0.199188	0.273824	0.727432	4	0.507253	0.987821
Q8C3J5_KLMTVLKT(0.45)Y(0.55)LDT(1)S(1)S(1)R	TS_NT-TS_EE	0.144945	0.435383	0.332913	3	0.761108	0.988075
Q8C3Q5_EHLLS(1)PPR	TS_NT-TS_EE	-0.190064	0.206057	-0.922388	7	0.387014	0.987821
Q8C3Q5_LVSQEHLLLS(0.001)S(0.999)PEALR	TS_NT-TS_EE	0.257498	0.688388	0.374059	6	0.721223	0.987821
Q8C419_S(0.004)AS(0.994)AHNLS(0.001)SEK	TS_NT-TS_EE	-0.133224	0.580044	-0.229679	5	0.827441	0.995379
Q8C437_NHS(1)LEEEFER	TS_NT-TS_EE	-0.36048	0.214964	-1.67693	7	0.137457	0.987821
Q8C437_S(1)PVDSSVLEGVK	TS_NT-TS_EE	-0.106376	0.181987	-0.584525	6	0.580166	0.987821
Q8C4Q6_LPS(1)EPGMTLLTIR	TS_NT-TS_EE	0.0304429	0.805409	0.037798	6	0.971075	0.99909
Q8C547_MLDS(0.999)PSHTAMK	TS_NT-TS_EE	0.317922	0.141615	2.24498	5	0.0747461	0.987821
Q8C6B2_RPS(0.982)DS(0.018)VQPAQHSPCR	TS_NT-TS_EE	-0.134676	0.733884	-0.183511	5	0.861607	0.998123
Q8C6M1_AVPIAVADEGES(1)ES(1)EDDDLKPR	TS_NT-TS_EE	0.0799367	0.207966	0.384374	5	0.716506	0.987821
Q8C729_HLS(1)LPAGQVVPK	TS_NT-TS_EE	-0.382133	0.388658	-0.983213	7	0.358257	0.987821
Q8C729_VEVT(0.984)PT(0.016)VPR	TS_NT-TS_EE	-0.145934	0.403459	-0.361707	7	0.728243	0.987821
Q8C7D2_SALLPTIPETEDEIS(1)PDK	TS_NT-TS_EE	-0.231553	0.295063	-0.784756	4	0.476468	0.987821
Q8C7M3_NILVQT(1)PESESPQSR	TS_NT-TS_EE	0.326404	0.615824	0.530028	3	0.632815	0.987821
Q8C7M3_NILVQTPES(0.017)ES(0.974)PQS(0.01)R	TS_NT-TS_EE	-0.199957	0.193858	-1.03146	5	0.349611	0.987821
Q8C7M3_RAS(0.233)GS(0.765)GVS(0.002)DY(0.001)DYLDLDK	TS_NT-TS_EE	0.660904	0.458028	1.44294	3	0.244737	0.987821
Q8C7M3_RAS(0.994)GS(0.006)GVSDYDYLDLDK	TS_NT-TS_EE	0.673829	0.625605	1.07708	5	0.330643	0.987821
Q8C8R3_AEGFES(0.039)ES(0.955)EDGAT(0.006)KPK	TS_NT-TS_EE	-0.0668751	0.282664	-0.236589	6	0.820846	0.995379
Q8C8R3_ARS(1)YIETETESR	TS_NT-TS_EE	-0.0880023	0.17868	-0.492514	7	0.637426	0.987821
Q8C8R3_AT(0.012)S(0.988)PLIEETPIGSIK	TS_NT-TS_EE	0.74119	0.743304	0.997157	6	0.357188	0.987821
Q8C8R3_DSLAHQDT(1)CENDREER	TS_NT-TS_EE	0.310673	0.487379	0.637436	7	0.544118	0.987821
Q8C8R3_DSLEAS(1)PVLEDNSSHK	TS_NT-TS_EE	-0.38858	0.302401	-1.28498	4	0.268158	0.987821
Q8C8R3_EIAS(0.999)PS(0.041)S(0.96)PVK	TS_NT-TS_EE	0.61563	1.37314	0.448339	6	0.669644	0.987821
Q8C8R3_EIAS(1)PS(0.261)S(0.74)PVK	TS_NT-TS_EE	0.260799	0.491894	0.530194	7	0.612373	0.987821
Q8C8R3_ERAEGFES(1)ESEDGATKPK	TS_NT-TS_EE	-0.104266	0.186818	-0.558115	7	0.594159	0.987821
Q8C8R3_ES(0.002)ES(0.998)DQEPEEEIGMTSEK	TS_NT-TS_EE	0.475699	0.751936	0.632632	7	0.547075	0.987821
Q8C8R3_ES(0.988)ES(0.012)DQEPEEEIGMTSEK	TS_NT-TS_EE	0.0541854	0.419531	0.129157	5	0.902268	0.998123
Q8C8R3_GS(1)PIVQEPEEASEPK	TS_NT-TS_EE	0.667741	0.516402	1.29306	6	0.243542	0.987821
Q8C8R3_GSPIVQEPEEAS(0.097)EPKEES(0.93)S(0.972)PRK	TS_NT-TS_EE	0.0687292	0.438029	0.156906	4	0.88292	0.998123
Q8C8R3_HEGLAET(1)PETSPESLSFSPK	TS_NT-TS_EE	-0.324185	0.287991	-1.12568	6	0.303304	0.987821
Q8C8R3_HEGLAETPETSPESLS(0.001)FS(0.999)PK	TS_NT-TS_EE	0.202396	1.14455	0.176834	4	0.868232	0.998123
Q8C8R3_HLPVS(1)PGK	TS_NT-TS_EE	-0.073115	0.318671	-0.229437	6	0.82615	0.995379
Q8C8R3_HPPVS(1)PGK	TS_NT-TS_EE	0.92576	0.837297	1.10565	4	0.330901	0.987821
Q8C8R3_IVDEQGDMDFQIS(1)PDRK	TS_NT-TS_EE	-0.364493	0.24493	-1.48815	7	0.180313	0.987821
Q8C8R3_KGS(1)S(1)EES(1)VDEDR	TS_NT-TS_EE	0.214331	1.04297	0.205501	7	0.843029	0.997455
Q8C8R3_KT(0.988)S(0.012)LVIVESTDDQSQVFER	TS_NT-TS_EE	-0.869988	0.339323	-2.56389	4	0.0623804	0.987821
Q8C8R3_LLRDPDGS(1)AEDDSLEQTSLMESSGK	TS_NT-TS_EE	-0.578437	0.713135	-0.811118	7	0.443998	0.987821
Q8C8R3_LNVPETMTEVLDVS(1)DEEGDDTVTGDGGEYLRPEDLK	TS_NT-TS_EE	-0.774914	1.4672	-0.528158	4	0.625334	0.987821
Q8C8R3_LSPVS(0.99)PS(0.01)AK	TS_NT-TS_EE	-0.56506	0.238444	-2.36978	6	0.0555373	0.987821
Q8C8R3_RFT(1)PEEEMFK	TS_NT-TS_EE	-0.637244	0.720678	-0.884227	7	0.405918	0.987821
Q8C8R3_RYVS(0.965)S(0.034)DGT(0.001)EK	TS_NT-TS_EE	0.0930863	0.97636	0.0953401	5	0.927748	0.998831
Q8C8R3_S(0.002)DS(0.998)NAS(1)FLR	TS_NT-TS_EE	-0.289777	0.310692	-0.932682	7	0.382028	0.987821
Q8C8R3_S(0.011)DS(0.989)NAS(1)FLR	TS_NT-TS_EE	0.253985	0.96414	0.263431	7	0.799804	0.995379
Q8C8R3_S(0.047)ES(0.949)DAS(0.001)S(0.004)LDAK	TS_NT-TS_EE	-0.632438	0.471443	-1.34149	4	0.250859	0.987821
Q8C8R3_S(0.151)PLS(0.849)PDT(1)PSSEEVSYEVTPK	TS_NT-TS_EE	-0.308657	0.643354	-0.479762	3	0.664202	0.987821
Q8C8R3_S(1)PQGLELPLPNR	TS_NT-TS_EE	-0.241984	0.51705	-0.46801	7	0.653999	0.987821
Q8C8R3_S(1)VIEIPTAPVDNVPSAESK	TS_NT-TS_EE	0.441663	0.989962	0.446141	4	0.678581	0.987821
Q8C8R3_SHLVNEVPVLAS(1)PDLLSEVSEMK	TS_NT-TS_EE	0.399038	1.61501	0.247082	4	0.817009	0.995379
Q8C8R3_T(0.001)ERHS(0.999)PVFSGKPEK	TS_NT-TS_EE	3.57029	1.95888	1.82261	4	0.142444	0.987821
Q8C8R3_T(0.001)PT(0.001)EEGT(0.092)PT(0.902)S(0.004)EQNPFLFQEGK	TS_NT-TS_EE	-0.658258	0.298014	-2.20881	4	0.0917473	0.987821
Q8C8R3_T(0.008)EGDS(0.99)PAAALS(0.001)PQMHQEPVQQDFSGK	TS_NT-TS_EE	-0.792619	0.573194	-1.38281	7	0.209225	0.987821
Q8C8R3_T(1)PEDIS(0.087)T(0.913)PPEGTK	TS_NT-TS_EE	0.175423	0.303313	0.578356	4	0.594025	0.987821
Q8C8R3_TEGDSPAAALS(1)PQMHQEPVQQDFSGK	TS_NT-TS_EE	-0.33194	0.208095	-1.59514	7	0.154711	0.987821
Q8C8R3_TPEDIS(0.003)T(0.995)PPEGT(0.002)K	TS_NT-TS_EE	-0.954191	0.88688	-1.0759	6	0.323321	0.987821
Q8C8R3_TPTEEGT(1)PTSEQNPFLFQEGK	TS_NT-TS_EE	-0.375898	0.291449	-1.28975	6	0.244616	0.987821
Q8C8R3_TQDQQEYYVT(0.007)T(0.993)PGAEVEDPQK	TS_NT-TS_EE	-0.59202	0.501403	-1.18073	6	0.282392	0.987821
Q8C8R3_TQSESETQESLT(1)PSEVTK	TS_NT-TS_EE	-0.605064	0.356448	-1.69748	6	0.140528	0.987821
Q8C8R3_VGT(1)PTDIHS(1)EK	TS_NT-TS_EE	0.0322513	0.188833	0.170793	4	0.872678	0.998123
Q8C8R3_VGT(1)PTDIHSEK	TS_NT-TS_EE	0.590392	0.466092	1.26669	6	0.252216	0.987821
Q8CAA7_AVAGVMIT(0.001)AS(0.999)HNR	TS_NT-TS_EE	0.646269	0.773123	0.83592	6	0.435219	0.987821
Q8CB93_DVT(0.027)KT(0.957)VS(0.655)S(0.655)S(0.668)AY(0.036)VIS(0.002)PS(1)MK	TS_NT-TS_EE	-0.205137	0.277832	-0.738351	5	0.493478	0.987821
Q8CB93_DVT(0.116)KT(0.533)VS(0.253)S(0.279)S(0.828)AY(0.89)VIS(0.102)PS(1)MK	TS_NT-TS_EE	-0.205137	0.277832	-0.738351	5	0.493478	0.987821
Q8CBH5_VAILT(1)DDEEEQK	TS_NT-TS_EE	0.118046	0.175937	0.670952	6	0.527221	0.987821
Q8CBW3_LGS(0.001)QHS(0.999)PGR	TS_NT-TS_EE	0.969367	0.593731	1.63267	4	0.177875	0.987821
Q8CBW3_TNPPT(0.001)QKPPS(0.999)PPVSGR	TS_NT-TS_EE	-0.199667	0.316728	-0.630406	5	0.556114	0.987821
Q8CBX0_S(0.138)S(0.861)PS(0.001)EVSLEAERR	TS_NT-TS_EE	-0.711441	0.190304	-3.73844	5	0.0134531	0.987821
Q8CC35_AAS(1)PAKPSSLDLVPNLPR	TS_NT-TS_EE	-0.834112	0.677499	-1.23116	6	0.264328	0.987821
Q8CC35_PSLYALS(1)PVK	TS_NT-TS_EE	-0.201717	0.623685	-0.323428	5	0.75946	0.988075
Q8CC35_VAS(1)EEEEVPLVVYLK	TS_NT-TS_EE	-1.07263	1.28745	-0.833145	7	0.432268	0.987821
Q8CCB4_KLES(0.911)PPPS(0.07)T(0.02)NPFLEDET(0.004)T(0.996)PEMEELALEK	TS_NT-TS_EE	0.823822	0.950872	0.866386	4	0.435155	0.987821
Q8CCJ4_ICLEAGS(0.994)PT(0.005)GSGDQSSR	TS_NT-TS_EE	0.451908	0.435893	1.03674	4	0.358416	0.987821
Q8CCN5_EGS(1)IETLSNSSGSTSGSIPR	TS_NT-TS_EE	-0.355387	0.252704	-1.40634	4	0.232353	0.987821
Q8CCN5_LADAMAES(0.197)PS(0.803)RDVVGSGTELQR	TS_NT-TS_EE	-0.354029	0.308124	-1.14898	4	0.314595	0.987821
Q8CCT4_GRAEDEGS(0.029)T(0.971)EEGGKADEDK	TS_NT-TS_EE	0.140388	0.380671	0.36879	6	0.724947	0.987821
Q8CCT4_GRAEDEGSTEEGGKADEDKS(1)DAEGK	TS_NT-TS_EE	1.25584	2.43092	0.516614	5	0.627455	0.987821
Q8CDA1_GLES(1)PLKK	TS_NT-TS_EE	-0.144518	0.267764	-0.539721	6	0.608821	0.987821
Q8CDA1_S(0.192)QS(0.807)AS(0.001)SIDVSTHAPSEAAAGPGSELGK	TS_NT-TS_EE	-0.433142	0.215955	-2.0057	4	0.115363	0.987821
Q8CDG3_APYS(0.999)PT(0.001)TSK	TS_NT-TS_EE	-0.173624	0.425308	-0.408232	6	0.697272	0.987821
Q8CDG3_DGPS(0.001)S(0.999)APATPTK	TS_NT-TS_EE	0.0698656	0.220453	0.316919	5	0.76411	0.9885
Q8CFI0_S(0.904)LS(0.088)S(0.008)PTVTLSAPLEGAK	TS_NT-TS_EE	0.126983	0.425876	0.298169	3	0.785032	0.994522
Q8CG79_IPRPLS(0.998)PT(0.002)K	TS_NT-TS_EE	0.197004	0.14749	1.33571	5	0.239215	0.987821
Q8CGA3_RLS(0.989)VGS(0.005)S(0.006)MR	TS_NT-TS_EE	0.125403	0.221885	0.56517	6	0.592446	0.987821
Q8CGF6_AAYADLLT(1)PLISK	TS_NT-TS_EE	0.358658	0.958955	0.374009	6	0.721258	0.987821
Q8CGF6_S(1)LNPALDGLTCGLTSHDK	TS_NT-TS_EE	0.548615	0.81049	0.676893	4	0.535598	0.987821
Q8CGM1_LS(1)LDEDEEPK	TS_NT-TS_EE	0.260475	0.143885	1.8103	4	0.144496	0.987821
Q8CGV2_RGLS(1)LDSAVPEDHQLLGSLTQNK	TS_NT-TS_EE	0.0568563	1.50028	0.0378973	3	0.97215	0.99909
Q8CH09_GRS(1)LNIADQEGTLLGK	TS_NT-TS_EE	-0.0130633	0.336843	-0.0387817	6	0.970323	0.99909
Q8CH25_DVQDAIAQS(1)PEK	TS_NT-TS_EE	-0.346804	0.355296	-0.976101	7	0.361533	0.987821
Q8CH25_S(1)PGHMVILNQTK	TS_NT-TS_EE	-0.511602	0.297522	-1.71954	7	0.129203	0.987821
Q8CH72_EMDMS(1)PEEVAPSPR	TS_NT-TS_EE	0.0220128	0.256446	0.0858382	5	0.934926	0.99909
Q8CH77_KLEYDS(0.071)GS(0.929)LK	TS_NT-TS_EE	-0.173953	0.131634	-1.32149	5	0.243574	0.987821
Q8CHC4_EFGGVGAPPS(1)PGVAR	TS_NT-TS_EE	0.254292	0.787752	0.322808	7	0.756269	0.987821
Q8CHC4_EIEAPKS(1)PGTAR	TS_NT-TS_EE	-0.193904	1.02974	-0.188304	3	0.862656	0.998123
Q8CHC4_HLEEEMS(1)LEK	TS_NT-TS_EE	0.272393	0.381415	0.714165	6	0.50195	0.987821
Q8CHC4_NQPS(1)PQAGLAGPGPAGYGAARPTIPAR	TS_NT-TS_EE	-0.484091	0.576308	-0.839986	6	0.433106	0.987821
Q8CHC4_T(0.776)S(0.274)PCQS(0.924)PT(0.026)VPEYSAPSLPIRPSR	TS_NT-TS_EE	0.0725556	1.09255	0.0664096	4	0.950239	0.99909
Q8CHC4_TPGPPSSQGS(1)PVDTQPAAQK	TS_NT-TS_EE	-0.799045	0.776018	-1.02967	7	0.337422	0.987821
Q8CHG7_ILS(1)LSEEGSLER	TS_NT-TS_EE	0.349212	0.642979	0.543116	5	0.610376	0.987821
Q8CHG7_RSS(1)FLNAK	TS_NT-TS_EE	0.424421	0.615706	0.689325	6	0.516377	0.987821
Q8CHG7_S(0.999)LGS(0.001)LSQGSANATVLDVAQTGGHK	TS_NT-TS_EE	-1.61112	0.846209	-1.90392	6	0.105594	0.987821
Q8CHG7_SET(0.02)S(0.98)PVAPR	TS_NT-TS_EE	-0.731704	0.705005	-1.03787	5	0.346892	0.987821
Q8CHH9_AATDLERVS(1)NAEPEPR	TS_NT-TS_EE	0.113994	0.337581	0.33768	7	0.745504	0.987821
Q8CHU3_T(1)PESFLGPNAALVNLDSLVTK	TS_NT-TS_EE	-0.934096	0.607911	-1.53657	4	0.199208	0.987821
Q8CHX7_PVTWNSAAQT(1)PERK	TS_NT-TS_EE	1.01035	0.463483	2.1799	6	0.0720712	0.987821
Q8CI71_FLEQS(0.006)RS(0.994)PSVS(0.96)PS(0.04)K	TS_NT-TS_EE	-0.154999	0.486264	-0.318755	6	0.760717	0.988075
Q8CI71_FLEQS(0.04)RS(0.959)PS(0.001)VS(1)PSK	TS_NT-TS_EE	0.130159	0.219704	0.592428	6	0.575195	0.987821
Q8CI71_S(1)PPESLNDLGAFESLR	TS_NT-TS_EE	0.425325	0.690289	0.616154	5	0.564759	0.987821
Q8CI71_SAYQDYDS(0.028)DS(0.972)DVPEELK	TS_NT-TS_EE	-0.501663	0.495114	-1.01323	6	0.350054	0.987821
Q8CI75_RPGLEKAS(1)DEEPED	TS_NT-TS_EE	0.34898	0.160582	2.17322	6	0.0727385	0.987821
Q8CIN4_YLS(1)FTPPEK	TS_NT-TS_EE	-0.210344	0.138883	-1.51454	7	0.17366	0.987821
Q8CIP4_RS(0.993)PT(0.005)S(0.002)TGDTELK	TS_NT-TS_EE	2.18532	2.17438	1.00503	3	0.388928	0.987821
Q8CIQ7_GNVLASHSPMS(1)PENIK	TS_NT-TS_EE	-0.243615	0.323891	-0.752151	6	0.480416	0.987821
Q8CJ19_GRS(1)EEELEASK	TS_NT-TS_EE	0.397914	0.734438	0.541794	7	0.604769	0.987821
Q8CJ19_GTSQVS(0.001)S(0.988)PS(0.01)QPPEK	TS_NT-TS_EE	0.192805	0.438701	0.439492	6	0.675692	0.987821
Q8CJ19_VKS(1)PEEPLFPTPLLLR	TS_NT-TS_EE	-0.773693	1.39365	-0.555157	7	0.596074	0.987821
Q8JZP2_S(0.006)QS(0.993)LT(0.001)NSLSTSDTSHR	TS_NT-TS_EE	-0.938934	0.476418	-1.97082	5	0.105813	0.987821
Q8JZP2_SPGS(1)PQLSR	TS_NT-TS_EE	-1.31355	0.789001	-1.66483	5	0.156829	0.987821
Q8JZP9_GSPTPS(0.001)PRPGS(0.998)PVPGS(0.001)ER	TS_NT-TS_EE	0.201386	0.256258	0.785872	4	0.475883	0.987821
Q8JZQ9_GHPSAGAEEEGGS(1)DGS(1)AAEAEPR	TS_NT-TS_EE	-0.0657704	0.202689	-0.32449	6	0.756582	0.987821
Q8JZQ9_PAAQSEEETAT(0.001)S(0.999)PAAS(0.986)PT(0.014)PQSAER	TS_NT-TS_EE	0.228542	0.274031	0.834003	6	0.436217	0.987821
Q8JZQ9_PAAQSEEETAT(0.087)S(0.912)PAAS(1)PTPQSAER	TS_NT-TS_EE	0.512722	0.314834	1.62855	6	0.154532	0.987821
Q8JZW4_FDLYDVDS(0.017)KS(0.983)PDLSK	TS_NT-TS_EE	-0.0315175	0.583611	-0.0540043	5	0.959023	0.99909
Q8JZW5_LGNPYCS(0.99)PT(0.01)LVR	TS_NT-TS_EE	-0.232141	0.460879	-0.503691	6	0.632433	0.987821
Q8JZX4_RPDPDS(1)DEDEDYERER	TS_NT-TS_EE	0.198814	0.417738	0.47593	7	0.648619	0.987821
Q8K012_HSSDINHLVT(0.009)QGRES(0.976)PEGS(0.011)Y(0.003)T(0.001)DDANQEVR	TS_NT-TS_EE	-0.277424	0.38175	-0.726715	4	0.507648	0.987821
Q8K012_TIS(1)DGTISAAK	TS_NT-TS_EE	-0.210463	0.115345	-1.82464	6	0.117861	0.987821
Q8K019_ELFDYS(1)PPLHK	TS_NT-TS_EE	-0.339711	0.397586	-0.854434	7	0.421141	0.987821
Q8K019_EVQS(1)PEQVK	TS_NT-TS_EE	0.700947	1.14742	0.610889	4	0.574282	0.987821
Q8K019_IDIS(1)PSALR	TS_NT-TS_EE	-0.167917	0.189659	-0.885362	7	0.405346	0.987821
Q8K019_KAEGEPQEES(1)PLK	TS_NT-TS_EE	-0.0833807	0.313927	-0.265605	7	0.798196	0.995379
Q8K070_DAS(1)PPEPASPTIGLDK	TS_NT-TS_EE	0.34538	0.301263	1.14644	5	0.303498	0.987821
Q8K070_LRDSASSAEDGEGS(1)DGPGGK	TS_NT-TS_EE	-0.0183373	0.273408	-0.0670693	7	0.948402	0.99909
Q8K070_VTDGCGS(1)PLHR	TS_NT-TS_EE	-0.272877	0.408773	-0.667552	5	0.533989	0.987821
Q8K0T0_GSVS(1)EDELIAAIK	TS_NT-TS_EE	-0.356001	0.988169	-0.360263	7	0.729275	0.987821
Q8K0T0_REQDS(1)PPMKPGALDAIR	TS_NT-TS_EE	0.106459	0.148344	0.71765	7	0.496219	0.987821
Q8K0T0_SPPVAMETASTGMAAVPDALDHS(0.986)PS(0.005)S(0.005)T(0.005)LK	TS_NT-TS_EE	0.108125	0.865363	0.124948	5	0.905433	0.998123
Q8K0U4_ETAPTSTY(0.001)S(0.006)S(0.993)PAR	TS_NT-TS_EE	0.0834136	0.0747465	1.11595	5	0.315183	0.987821
Q8K0U4_LDLT(0.038)GS(0.952)GGT(0.01)AVPAR	TS_NT-TS_EE	-0.13503	0.143301	-0.94228	6	0.382424	0.987821
Q8K1A5_VADRS(0.962)PT(0.038)EMLHSTPAGDR	TS_NT-TS_EE	0.156805	0.337265	0.464933	4	0.666161	0.987821
Q8K1A6_LANHDEGS(1)DDEEEETPKK	TS_NT-TS_EE	-0.804759	1.30594	-0.616231	5	0.564712	0.987821
Q8K1J5_EDGIDAVEVAADRPGS(1)PR	TS_NT-TS_EE	-0.205869	0.23791	-0.865325	7	0.415529	0.987821
Q8K1L6_HLSVPNIIITPPT(0.995)PT(0.005)GMGLSR	TS_NT-TS_EE	0.324453	0.74421	0.43597	3	0.692325	0.987821
Q8K1M6_SKPIPIMPAS(1)PQK	TS_NT-TS_EE	-1.04964	1.19776	-0.876339	6	0.41455	0.987821
Q8K212_DT(0.007)T(0.947)S(0.046)PMELAALEK	TS_NT-TS_EE	0.00792778	0.325402	0.024363	6	0.981353	0.99909
Q8K212_GS(0.001)GVAQS(0.999)PQQQPQQQPPQPQQPTPPK	TS_NT-TS_EE	0.000748635	0.448038	0.00167092	7	0.998713	0.999196
Q8K212_T(0.088)NS(0.088)S(0.484)DS(0.362)ERS(0.978)PDLGHSTQIPR	TS_NT-TS_EE	0.104323	0.471485	0.221264	5	0.833639	0.995379
Q8K221_HPS(0.001)HS(0.003)T(0.008)S(0.988)PS(0.001)GPGDEVAR	TS_NT-TS_EE	-0.551166	2.0867	-0.264132	6	0.800516	0.995379
Q8K298_AES(0.005)ADS(0.984)LGS(0.011)EDRDLLYSIDAYR	TS_NT-TS_EE	-0.120527	1.23297	-0.0977534	5	0.925926	0.998781
Q8K2C9_WLDES(1)DAEMELR	TS_NT-TS_EE	1.96429	1.58765	1.23723	6	0.262223	0.987821
Q8K2F0_SES(1)PPPLSEPK	TS_NT-TS_EE	0.442336	0.262192	1.68707	5	0.152397	0.987821
Q8K2F8_S(0.168)S(0.832)PQLDPLR	TS_NT-TS_EE	0.0309122	0.227987	0.135588	6	0.896582	0.998123
Q8K2F8_S(0.5)S(0.5)PQLDPLRK	TS_NT-TS_EE	-0.880696	0.487743	-1.80566	6	0.121001	0.987821
Q8K2F8_S(0.998)PT(0.002)MEQAVQTASAHLPAPAPVGR	TS_NT-TS_EE	0.455462	0.611725	0.744553	6	0.484671	0.987821
Q8K2L8_LSSLTAPVGEKS(1)PDSTSPSYSTR	TS_NT-TS_EE	-0.393058	0.25539	-1.53905	6	0.174715	0.987821
Q8K2P7_S(1)LTNSHLEK	TS_NT-TS_EE	-1.00741	1.25812	-0.800723	5	0.459632	0.987821
Q8K2Y9_GIITDS(1)FGR	TS_NT-TS_EE	-0.395056	0.261121	-1.51292	7	0.174063	0.987821
Q8K310_RDS(0.01)FDDRGPS(0.99)LNPVLDYDHGSR	TS_NT-TS_EE	0.595124	1.67607	0.355072	3	0.746032	0.987821
Q8K327_RPGPPLS(1)PEIR	TS_NT-TS_EE	-0.177002	0.250266	-0.707253	5	0.511001	0.987821
Q8K382_S(1)LEDLRAPK	TS_NT-TS_EE	-0.41023	0.372473	-1.10137	5	0.320908	0.987821
Q8K394_KLSSNCSGVEGDVT(1)DEDEGAEMSQR	TS_NT-TS_EE	0.329121	0.410259	0.802226	3	0.481088	0.987821
Q8K394_S(1)LEAIPEK	TS_NT-TS_EE	-0.0972114	0.365311	-0.266106	6	0.799066	0.995379
Q8K3F6_IDMIFTPGPPS(0.855)T(0.145)PK	TS_NT-TS_EE	-1.12267	0.55377	-2.02731	3	0.135695	0.987821
Q8K3H0_VNQSALEAVT(0.014)PS(0.977)PS(0.009)FQQR	TS_NT-TS_EE	-0.314129	0.696098	-0.451271	5	0.670693	0.987821
Q8K3I9_VPCNVEGIS(1)PELEK	TS_NT-TS_EE	-0.463556	0.298904	-1.55085	3	0.218726	0.987821
Q8K3W3_RLEQTPVRDPS(1)PEPDAPLLGSPEK	TS_NT-TS_EE	0.365374	0.0818928	4.46161	3	0.0209673	0.987821
Q8K3X4_PAPEEGPPELNRQS(0.978)PNS(0.014)S(0.004)S(0.001)AAT(0.001)S(0.001)VAS(0.001)R	TS_NT-TS_EE	0.0696481	0.379804	0.183379	5	0.861705	0.998123
Q8K400_GLFGGGAQS(1)LDREELFGESSSGK	TS_NT-TS_EE	-0.844837	0.286946	-2.94424	3	0.060304	0.987821
Q8K400_KLS(1)LPTDLKPDLDVK	TS_NT-TS_EE	-1.74342	1.85051	-0.942129	7	0.377496	0.987821
Q8K4G5_GVS(1)MPNMLEPK	TS_NT-TS_EE	-0.0580134	0.235971	-0.245849	4	0.817899	0.995379
Q8K4G5_RS(0.005)S(0.995)GREEDEEELLR	TS_NT-TS_EE	-0.137258	0.329257	-0.416872	5	0.694065	0.987821
Q8K4G5_S(0.995)S(0.005)GREEDEEELLR	TS_NT-TS_EE	-0.255141	0.303493	-0.840683	6	0.432744	0.987821
Q8K4G5_T(0.011)LS(0.989)PTPSAEGYQDVR	TS_NT-TS_EE	-0.476968	0.437823	-1.08941	7	0.312051	0.987821
Q8K4G5_TS(0.001)S(0.999)LPGYGK	TS_NT-TS_EE	-0.362293	0.217023	-1.66938	7	0.138972	0.987821
Q8K4G5_Y(0.002)DS(0.99)PLHSAS(0.008)HAPSSK	TS_NT-TS_EE	-0.069112	0.580855	-0.118983	4	0.911025	0.998123
Q8K4I3_KAS(1)EEEYVIR	TS_NT-TS_EE	-0.149492	0.196926	-0.759125	6	0.476532	0.987821
Q8K4I3_MS(1)GFMYQGK	TS_NT-TS_EE	-0.471408	0.264364	-1.78318	6	0.124826	0.987821
Q8K4I3_PSERPLS(1)PK	TS_NT-TS_EE	0.00631652	0.283272	0.0222984	4	0.983278	0.99909
Q8K4L3_RGS(1)LELGNPSAAHLGDELK	TS_NT-TS_EE	0.0166279	0.474948	0.0350099	5	0.973427	0.99909
Q8K4P8_S(0.001)YS(0.999)AGEASEVSR	TS_NT-TS_EE	-0.455884	0.274284	-1.66209	5	0.157384	0.987821
Q8K4P8_S(0.02)T(0.1)S(0.876)DT(0.003)DLVTSDSR	TS_NT-TS_EE	-0.120731	0.167032	-0.722801	3	0.522056	0.987821
Q8K4Q0_ILDTSSLTQSAPAS(0.003)PT(0.997)NK	TS_NT-TS_EE	-0.54967	0.478266	-1.1493	3	0.333751	0.987821
Q8K4Q0_ILDTSSLTQSAPAS(1)PTNK	TS_NT-TS_EE	1.05526	0.818131	1.28985	5	0.253538	0.987821
Q8K4R4_S(1)APETLTLPDPEK	TS_NT-TS_EE	0.0369922	0.288672	0.128146	5	0.903028	0.998123
Q8K4Z3_RGS(1)ETMAGAAVK	TS_NT-TS_EE	0.549029	1.67218	0.328332	5	0.755965	0.987821
Q8QZV4_RGSSAAAPPS(0.001)S(0.999)PPPGR	TS_NT-TS_EE	0.286566	0.174483	1.64237	7	0.144516	0.987821
Q8R0A5_EGKPEDEVEPEDEEKS(1)DEDEKPDK	TS_NT-TS_EE	0.176743	0.281128	0.628692	7	0.549507	0.987821
Q8R0A7_TVTMIS(1)PEDEQK	TS_NT-TS_EE	-0.29731	0.358067	-0.830319	7	0.43376	0.987821
Q8R0S2_MQFS(1)FEGPEK	TS_NT-TS_EE	-0.221449	0.269725	-0.821018	7	0.438698	0.987821
Q8R0S2_NSWDS(1)PAFSNDVIR	TS_NT-TS_EE	0.42935	0.272944	1.57303	5	0.17652	0.987821
Q8R0S2_S(1)LSESYELSSDLQDK	TS_NT-TS_EE	-0.0358361	0.243478	-0.147184	3	0.892322	0.998123
Q8R0S2_SALSS(0.011)S(0.988)LRDLSEAGK	TS_NT-TS_EE	-0.286238	0.527129	-0.543013	5	0.610442	0.987821
Q8R0S2_SLAES(1)IDDALNCR	TS_NT-TS_EE	0.369139	0.838082	0.440457	3	0.689411	0.987821
Q8R0S4_ATHTSSS(0.002)T(0.94)PMT(0.057)PLLGR	TS_NT-TS_EE	0.339945	0.324262	1.04836	5	0.342479	0.987821
Q8R0S4_ATHTSSSTPMT(0.998)PLLGR	TS_NT-TS_EE	0.0489928	0.206907	0.236787	6	0.820699	0.995379
Q8R146_ALDVSAS(1)DEEMARPK	TS_NT-TS_EE	-0.266336	0.196104	-1.35814	6	0.223267	0.987821
Q8R1B4_FFTTGSDSESESS(0.002)LS(0.998)GEELVTK	TS_NT-TS_EE	0.442855	0.79582	0.556477	6	0.598011	0.987821
Q8R1F6_T(0.167)GS(0.832)QEGT(0.001)SMEGSRPAAPAEPGTLK	TS_NT-TS_EE	-0.320997	0.368182	-0.871843	7	0.412196	0.987821
Q8R1N0_APLVPHS(0.003)GS(0.997)IEK	TS_NT-TS_EE	-0.35735	0.362921	-0.984651	4	0.380541	0.987821
Q8R1Q8_DFQEYVEPGEDFPAS(1)PQRR	TS_NT-TS_EE	-0.204371	0.459749	-0.444527	7	0.670081	0.987821
Q8R1Q8_KPASVS(0.001)PT(0.993)T(0.005)PT(0.034)S(0.966)PTEGEAS	TS_NT-TS_EE	-0.0285372	0.499998	-0.0570746	4	0.957223	0.99909
Q8R1Q8_KPASVS(0.999)PTT(0.002)PT(0.093)S(0.837)PT(0.069)EGEAS	TS_NT-TS_EE	-0.271629	0.338404	-0.802674	6	0.452776	0.987821
Q8R1Q8_KPASVSPT(0.001)T(0.001)PT(0.996)S(0.002)PTEGEAS	TS_NT-TS_EE	0.343271	0.690828	0.496899	6	0.63694	0.987821
Q8R1Q8_KPASVSPT(0.005)T(0.964)PT(0.034)S(0.998)PTEGEAS	TS_NT-TS_EE	0.0507902	0.898841	0.0565063	7	0.956518	0.99909
Q8R1Q8_KPASVSPT(0.005)T(0.992)PT(0.01)S(0.987)PT(0.006)EGEAS	TS_NT-TS_EE	-0.105586	0.363204	-0.290707	7	0.779699	0.991971
Q8R2R3_VASAESCHSEQQEPS(0.977)PT(0.023)AER	TS_NT-TS_EE	-0.365174	0.435219	-0.839058	4	0.448655	0.987821
Q8R311_AFLS(1)PPTLLEGPLR	TS_NT-TS_EE	0.694474	1.44357	0.481083	5	0.650772	0.987821
Q8R361_PLTAAPVEAS(1)PDRK	TS_NT-TS_EE	-0.259198	0.155125	-1.6709	7	0.138666	0.987821
Q8R361_RTYS(1)DEASQLR	TS_NT-TS_EE	-0.484717	0.355678	-1.3628	6	0.221875	0.987821
Q8R361_S(0.978)PS(0.021)HSSWLSTEGGR	TS_NT-TS_EE	0.499497	0.395715	1.26226	4	0.275434	0.987821
Q8R3B7_AT(1)PPPSPLLSELLK	TS_NT-TS_EE	-0.527125	0.742764	-0.709681	4	0.517082	0.987821
Q8R3Q2_AAGAVEAVCTGHT(0.001)GKVS(0.999)PPPR	TS_NT-TS_EE	-0.061614	0.423235	-0.145579	7	0.888357	0.998123
Q8R3Q2_APLVASDSSSS(0.001)GGS(0.999)DSEDDEK	TS_NT-TS_EE	0.234929	0.483995	0.485395	6	0.644611	0.987821
Q8R3Q2_NVPGLAAPS(0.842)S(0.123)PT(0.036)QK	TS_NT-TS_EE	-0.0678501	0.34491	-0.196718	7	0.849638	0.998123
Q8R3R5_VVITQS(1)PGK	TS_NT-TS_EE	-0.0666976	0.240988	-0.276767	7	0.789953	0.99481
Q8R3V5_VPVTYLELLS(1)	TS_NT-TS_EE	-0.345212	1.00955	-0.341946	7	0.742428	0.987821
Q8R3Y8_AGGAS(1)PAASSTTQPPAQHR	TS_NT-TS_EE	0.802817	1.28172	0.626361	5	0.558559	0.987821
Q8R3Y8_NVAEALGHS(1)PK	TS_NT-TS_EE	-0.128568	0.244576	-0.525677	6	0.617966	0.987821
Q8R3Z5_ATHPPSS(0.001)T(0.999)PPNPLLNR	TS_NT-TS_EE	0.0330368	0.2803	0.117862	6	0.910024	0.998123
Q8R3Z5_S(1)GDNSSSSLGDVVTGTR	TS_NT-TS_EE	-0.32554	0.398002	-0.817936	7	0.440343	0.987821
Q8R464_GSYLTHEAS(1)GLDEQGEAR	TS_NT-TS_EE	-0.112784	0.207059	-0.544695	7	0.602875	0.987821
Q8R4E6_HS(0.003)APS(0.997)PPVS(1)VGS(1)EEHPHSVLK	TS_NT-TS_EE	-0.111	0.261202	-0.424958	7	0.683625	0.987821
Q8R4E6_HSAPS(1)PPVS(0.012)VGS(0.988)EEHPHSVLK	TS_NT-TS_EE	-0.490441	0.405	-1.21097	7	0.265201	0.987821
Q8R4E6_HSAPS(1)PPVS(1)VGS(1)EEHPHSVLK	TS_NT-TS_EE	-0.860534	0.300564	-2.86307	7	0.024231	0.987821
Q8R4H2_IT(0.054)S(0.946)PVLVGEENNVVHNQK	TS_NT-TS_EE	-0.0664518	0.242891	-0.273586	7	0.792299	0.99481
Q8R4H2_SEGVQDAEPQSLVGS(0.988)PS(0.009)T(0.003)R	TS_NT-TS_EE	-0.0927812	0.261059	-0.355403	5	0.736789	0.987821
Q8R4H2_VEHHDLSVAGLQS(1)PDR	TS_NT-TS_EE	-0.380043	0.304334	-1.24877	7	0.251891	0.987821
Q8R4R6_GVLS(0.024)S(0.975)PS(0.001)LAFTTPIR	TS_NT-TS_EE	-0.322147	0.761145	-0.42324	6	0.686871	0.987821
Q8R4T1_GNPEDSCASEAPGNS(1)PK	TS_NT-TS_EE	0.334684	0.572817	0.584277	3	0.600067	0.987821
Q8R4U7_EKPDS(1)DDDLDIESFVTAK	TS_NT-TS_EE	-0.34518	0.636961	-0.541917	4	0.616652	0.987821
Q8R4U7_SSILIKPSES(1)VEK	TS_NT-TS_EE	-0.422208	0.651743	-0.647814	5	0.545672	0.987821
Q8R516_RVS(1)ADGQPFQR	TS_NT-TS_EE	-0.0841459	0.0909102	-0.925593	6	0.390367	0.987821
Q8R550_AS(0.02)S(0.974)PS(0.005)LFSTEGKPK	TS_NT-TS_EE	0.178716	0.133096	1.34276	7	0.221256	0.987821
Q8R550_S(1)IEVENDFLPVEK	TS_NT-TS_EE	0.294678	0.661765	0.445291	5	0.674727	0.987821
Q8R554_RAAPGTGGPT(0.003)PGRS(0.997)PPAPAR	TS_NT-TS_EE	0.275427	0.0965999	2.85122	6	0.0291351	0.987821
Q8R554_T(0.002)VNT(0.998)VESLAPGGADAPGPAEHK	TS_NT-TS_EE	-0.0511799	0.381667	-0.134096	5	0.898557	0.998123
Q8R574_LGIAVIHGEAQDAESDLVDGRHS(1)PPMVR	TS_NT-TS_EE	-0.0691683	1.06116	-0.0651819	5	0.950555	0.99909
[truncated: 688 more rows]

## Sheet: present in TS.EE absent in TS
	Leading.proteins	Phospho..STY..Probabilities	WT_NT.1.1	WT_NT.2.1	WT_NT.3.1	WT_NT.4.1	WT_NT.5.1	COUNT.WT	WT_EGCG.2.1	WT_EGCG.3.1	WT_EGCG.4.1	WT_EGCG.5.1	COUNT.WT_EGCG	WT_EGCG_EE.1.1	WT_EGCG_EE.2.1	WT_EGCG_EE.3.1	WT_EGCG_EE.4.1	WT_EGCG_EE.5.1	COUNT.WT_EGCG_EE	WT_EE.1.1	WT_EE.2.1	WT_EE.3.1	WT_EE.5.1	COUNT.WT_EE	TS_NT.1.1	TS_NT.2.1	TS_NT.3.1	TS_NT.4.1	COUNT.TS	TS_EGCG.2.1	TS_EGCG.3.1	TS_EGCG.4.1	TS_EGCG.5.1	COUNT.TS.EGCG	TS_EGCG_EE.1.1	TS_EGCG_EE.2.1	TS_EGCG_EE.3.1	TS_EGCG_EE.4.1	TS_EGCG_EE.5.1	COUNT.TS_EGCG	TS_EE.1.1	TS_EE.2.1	TS_EE.3.1	TS_EE.4.1	TS_EE.5.1	COUNT.TS.EE
24	A2A699	GPAGAAAFLHEPPS(1)PPPSFDHYLGHK	NA	NA	6189800	NA	4990700	2	NA	3061900	2966700	NA	2	6350700	3743800	NA	NA	5585300	3	NA	8493000	4714300	NA	2	NA	NA	NA	NA	0	10369000	7625300	5583400	NA	3	5278500	NA	NA	5788300	NA	2	NA	NA	4529700	1550300	4089600	3
92	A2AP18	GT(0.005)KPGS(0.136)LDS(0.859)HAAGQPLPR	21076000	NA	NA	NA	NA	1	NA	NA	NA	NA	0	16373000	NA	NA	15450000	NA	2	NA	NA	NA	NA	0	NA	NA	NA	NA	0	NA	19619000	NA	NA	1	NA	NA	NA	NA	NA	0	NA	25037000	29746000	NA	17195000	3
97	A2AQ25	HQEETAHAPGQPLHCS(0.732)T(0.211)GS(0.057)PGDVK	NA	NA	4931600	NA	NA	1	9124200	5278000	NA	6318100	3	NA	NA	NA	NA	7479200	1	NA	NA	NA	5917600	1	NA	3961700	NA	NA	1	21734000	NA	NA	NA	1	NA	11005000	7281800	NA	NA	2	NA	8152000	NA	8890300	1946200	3
103	A2ARP1	AGS(1)MEVLSETSSSRPGGYR	705030	NA	NA	765370	NA	2	1764000	NA	NA	NA	1	NA	NA	NA	NA	NA	0	NA	1310300	NA	1150400	2	NA	NA	2851100	NA	1	NA	NA	NA	NA	0	693310	1264900	NA	1424000	NA	3	713560	762140	1416800	1033600	NA	4
109	A2ARS0	GS(0.001)NS(0.011)DS(0.988)PPGHPAPAPS(1)PER	NA	NA	NA	NA	NA	0	NA	728490	951050	400830	3	NA	NA	NA	1036100	643590	2	1401400	NA	NA	895940	2	667570	NA	NA	NA	1	NA	NA	NA	NA	0	NA	NA	NA	NA	NA	0	668150	914470	NA	1199600	NA	3
110	A2ARS0	GS(0.045)NS(0.065)DS(0.89)PPGHPAPAPS(1)PER	NA	NA	NA	NA	NA	0	NA	728490	951050	400830	3	NA	NA	NA	1036100	643590	2	1401400	NA	NA	895940	2	667570	NA	NA	NA	1	NA	NA	NA	NA	0	NA	NA	NA	NA	NA	0	668150	914470	NA	1199600	NA	3
135	B1AXH1	GVT(0.016)S(0.984)PLHTDTEK	NA	NA	1321800	NA	1819800	2	5457700	2998900	3283300	1972800	4	3360800	NA	NA	4857400	2124500	3	NA	NA	2709600	NA	1	NA	NA	9908100	NA	1	7628500	2514800	NA	2787200	3	2981500	5922300	1741100	4760400	NA	4	2899900	5492800	3248700	4136000	3617700	5
161	B2RUJ5	MDS(1)YEQEEDIDQIVAEVK	NA	NA	703330	NA	NA	1	667490	955800	4046500	NA	3	NA	2338400	334870	NA	2795900	3	NA	1077100	835260	2672700	3	NA	NA	3082700	NA	1	3101200	1992600	1903100	736350	4	NA	NA	3925200	3059900	445320	3	NA	1703200	2577300	224010	1083800	4
169	B9EHT4	KKS(0.973)PS(0.024)S(0.003)PSLGSLQQR	NA	NA	2314700	1147700	NA	2	NA	1029200	2302400	NA	2	NA	NA	NA	922470	1576300	2	NA	NA	NA	2244900	1	NA	935780	NA	NA	1	NA	NA	NA	NA	0	NA	2585800	NA	NA	NA	1	1628900	NA	1732800	1024700	NA	3
203	E9PZM4	HSDNPS(1)EEGEVKDDGLEK	666350	NA	837120	958580	1047400	4	1404000	1432300	950610	NA	3	NA	NA	NA	NA	NA	0	1110100	NA	NA	941430	2	NA	NA	1375800	NA	1	NA	NA	1093900	822740	2	1171600	1532000	NA	NA	NA	2	687410	NA	1103900	891540	NA	3
216	E9Q8I9	LLLPGSS(0.009)PS(0.028)S(0.963)PEDEVK	NA	NA	NA	NA	2407900	1	2385400	2088100	2215900	NA	3	NA	NA	NA	1891500	1343900	2	1129000	2411400	3114700	NA	3	NA	NA	NA	NA	0	NA	2450300	NA	NA	1	1149700	NA	1371000	NA	1599100	3	1010300	1613000	2409100	2142500	944500	5
239	F6SEU4	SSPAYCTS(0.009)S(0.865)S(0.125)DITEPEQK	NA	NA	NA	NA	NA	0	NA	996430	NA	NA	1	NA	NA	NA	1402900	NA	1	NA	NA	NA	2946000	1	NA	NA	NA	NA	0	NA	NA	NA	3474000	1	NA	3255900	NA	NA	NA	1	872590	NA	788180	NA	821150	3
249	G3X9K3	PLDAIS(1)QK	1032000	NA	NA	1132900	NA	2	1193700	NA	NA	NA	1	627400	NA	1230600	1733700	1272300	4	1154700	1405100	1311500	2339700	4	1887100	NA	NA	NA	1	1941000	NA	NA	NA	1	1296400	NA	NA	NA	NA	1	1307200	2178100	1584200	NA	NA	3
258	G5E829	IEDS(1)EPHIPLIDDTDAEDDAPTK	7694500	NA	3987900	NA	NA	2	7691200	7319000	9450700	5086400	4	7650700	NA	9058700	NA	NA	2	NA	10667000	9047000	11484000	3	NA	NA	NA	NA	0	11515000	5003600	6283200	4034900	4	8555400	2919900	10050000	NA	7232600	4	2895100	7496700	11314000	5675300	7568800	5
321	O09126	S(0.77)DFS(0.23)DLEQSVK	903170	NA	NA	NA	1462700	2	NA	1420700	2602200	841150	3	NA	NA	NA	1272500	NA	1	NA	NA	NA	NA	0	NA	NA	NA	NA	0	NA	1067900	NA	NA	1	NA	602180	NA	1767700	NA	2	NA	1431000	1705800	751530	NA	3
350	O35551	RAQS(0.801)T(0.065)DS(0.108)LGT(0.018)S(0.006)S(0.002)SLQSK	NA	NA	NA	NA	NA	0	NA	NA	NA	NA	0	NA	NA	NA	NA	NA	0	NA	966240	NA	NA	1	NA	NA	1999700	NA	1	1140700	NA	NA	NA	1	NA	1097000	455610	773880	NA	3	546490	691180	NA	873160	NA	3
352	O35593	PS(0.002)IQALIHGLNRHY(0.996)Y(0.996)S(0.623)IT(0.529)INY(0.854)RK	1684600	NA	2369600	906950	NA	3	1991000	2375100	4600300	1376400	4	1283000	NA	NA	11346000	NA	2	2641400	NA	2483800	NA	2	3757200	NA	NA	NA	1	7688600	1848900	NA	NA	2	1536700	995410	NA	2465900	1920100	4	2393300	2291200	3549900	2439800	1912700	5
403	O54799	S(0.054)T(0.054)S(0.891)YLLSSSAVR	765400	NA	NA	1202800	NA	2	1186300	1995900	1169600	NA	3	541140	NA	1237000	2538800	NA	3	821440	1520000	1348200	NA	3	NA	812710	NA	NA	1	NA	NA	NA	NA	0	1118300	1113000	1779800	1712700	1061900	5	1427800	2263200	NA	1792400	721430	4
408	O54916	LIDLEDSADVGEQPGEVGY(0.213)S(0.731)GS(0.054)PAEAPPS(0.002)K	NA	NA	5178600	NA	NA	1	NA	NA	NA	NA	0	4641200	NA	2685300	NA	NA	2	NA	NA	NA	5557200	1	NA	NA	NA	NA	0	NA	NA	NA	NA	0	NA	NA	NA	5474400	NA	1	NA	NA	5015500	2169100	3380500	3
410	O54916	RTSSDHT(0.001)NPT(0.2)S(0.799)PLLVKPSDLSEENK	NA	NA	NA	NA	NA	0	NA	NA	NA	NA	0	NA	NA	NA	NA	NA	0	NA	NA	NA	NA	0	NA	NA	NA	NA	0	8989500	NA	NA	NA	1	4185300	NA	NA	6086100	NA	2	3974600	NA	NA	2811600	1236300	3
419	O54931	PQGMFAPPQVS(0.636)S(0.364)PVQEK	NA	NA	2481200	NA	NA	1	NA	1490500	NA	NA	1	NA	NA	NA	NA	1769500	1	NA	NA	NA	NA	0	NA	NA	NA	NA	0	NA	NA	NA	NA	0	1323500	NA	NA	NA	NA	1	1657100	NA	2279200	2498600	NA	3
420	O54931	PQGMFAPPQVS(0.049)S(0.951)PVQEK	NA	NA	2481200	NA	NA	1	NA	1490500	NA	1383300	2	NA	2720700	2582800	NA	1769500	3	NA	NA	1783400	2334100	2	NA	1074200	NA	NA	1	NA	1137900	NA	NA	1	1323500	NA	2873400	NA	NA	2	1657100	NA	2279200	2498600	1251900	4
441	O55029	GFQPSRPTAQQEPDGKPAS(0.912)S(0.087)PVIMASQTTHK	NA	NA	3603300	NA	2911800	2	2012800	2184500	NA	NA	2	NA	NA	2582700	5346200	2154000	3	NA	2989700	3835800	2697900	3	NA	NA	NA	2755300	1	2502500	2540900	NA	NA	2	2519500	4787600	2723000	NA	NA	3	3159600	2872100	1775800	1776500	NA	4
465	O70293	DVLDIEQFS(0.904)T(0.096)VK	492170	NA	NA	124970	NA	2	NA	632840	NA	NA	1	680170	NA	602100	1046600	520180	4	359420	NA	768980	1675900	3	NA	NA	NA	NA	0	1028400	NA	NA	NA	1	NA	265650	NA	NA	NA	1	269100	628020	NA	NA	789460	3
466	O70305	MSSEGPPRMS(1)PK	NA	NA	NA	NA	NA	0	3324200	NA	NA	NA	1	2259600	NA	NA	NA	NA	1	NA	1734000	1434800	NA	2	NA	NA	NA	NA	0	NA	NA	NA	2786400	1	3098000	1220600	NA	5148300	1031100	4	1002900	2897000	NA	1860400	3483600	4
467	O70305	T(0.024)NS(0.948)PS(0.17)IS(0.429)PS(0.428)MLS(0.002)NAEHK	873550	NA	NA	650960	NA	2	NA	NA	NA	NA	0	NA	NA	NA	NA	NA	0	NA	NA	NA	NA	0	NA	NA	NA	NA	0	2208100	NA	1112600	755510	3	1587400	873110	NA	1640200	NA	3	784470	698590	NA	1240200	NA	3
468	O70305	T(0.049)NS(0.921)PS(0.036)IS(0.763)PS(0.231)MLSNAEHK	873550	NA	NA	650960	NA	2	NA	NA	NA	NA	0	NA	NA	NA	NA	NA	0	NA	NA	NA	NA	0	NA	NA	NA	NA	0	2208100	NA	NA	NA	1	NA	873110	NA	1640200	NA	2	784470	698590	NA	1240200	NA	3
471	O70318	EPTQADVEDQILGKEES(0.997)LPEEES(0.003)R	1789000	NA	4788600	NA	NA	2	3407800	NA	3885700	1789100	3	1354600	NA	NA	NA	NA	1	1900500	4886900	6035200	NA	3	NA	NA	5744700	NA	1	NA	5910100	4453300	NA	2	2730600	NA	NA	NA	1659500	2	1242200	NA	3806100	1742500	NA	3
481	O88196	RNS(0.377)DS(0.623)AGPFAVPDHLR	NA	NA	1821900	NA	NA	1	NA	NA	NA	NA	0	NA	NA	2113000	3374900	NA	2	1766300	NA	NA	2965900	2	NA	NA	NA	NA	0	NA	2642900	NA	NA	1	NA	NA	3080400	NA	NA	1	1945700	2259300	NA	3372000	NA	3
485	O88343	IS(0.008)ENYS(0.992)DKS(1)DVENADESSSSILK	9635500	NA	4225500	1237200	NA	3	3843200	3437200	10698000	NA	3	NA	11775000	NA	NA	NA	1	NA	13252000	3453500	NA	2	4660400	NA	NA	NA	1	15019000	NA	8211600	2793100	3	10828000	1677900	26269000	NA	2385800	4	4109400	4599600	NA	3444300	1792700	4
511	O88487	SVSTPS(0.069)EAGS(0.848)QDS(0.083)GDGAVGSR	NA	NA	827080	NA	NA	1	NA	921130	NA	NA	1	NA	1115500	NA	NA	NA	1	NA	NA	NA	NA	0	NA	NA	NA	NA	0	NA	NA	NA	NA	0	NA	1376000	971280	1152000	NA	3	650610	823880	NA	824530	NA	3
516	O88543	SMGS(1)QEDDSGNKPSSYS	1187400	NA	NA	767120	NA	2	1077500	NA	1662500	NA	2	NA	NA	NA	NA	NA	0	NA	NA	NA	1719000	1	NA	583230	NA	NA	1	2104700	NA	NA	NA	1	1193400	1007300	1415000	NA	NA	3	895770	873590	NA	831020	NA	3
537	O88704	S(0.88)T(0.12)QALHNTNLTK	NA	NA	NA	NA	NA	0	NA	NA	NA	NA	0	NA	NA	NA	1139300	786740	2	NA	1342700	744170	2133400	3	NA	NA	3047300	NA	1	NA	NA	NA	636670	1	NA	2323000	626570	1010800	694750	4	1460700	2197300	1159000	964900	503980	5
540	O88737	DACEPES(1)GPDPSTVR	1044700	NA	2077000	NA	1106800	3	1262200	1332800	2560500	1338800	4	NA	1054000	NA	2067100	1149400	3	2617600	NA	1533500	1655400	3	NA	NA	2327400	NA	1	3794500	2032000	NA	NA	2	385740	2637500	3292600	3253200	NA	4	NA	1547600	1949400	1472900	NA	3
551	O88737	GYMTPT(0.011)S(0.989)PAGS(0.001)ER	927260	NA	NA	1339900	NA	2	NA	NA	NA	NA	0	507500	NA	NA	NA	NA	1	NA	NA	NA	1214200	1	2946500	NA	NA	NA	1	1566200	358890	NA	NA	2	1393500	2399100	NA	1898000	1847100	4	956050	1405200	NA	1098200	1190700	4
554	O88737	GYS(0.016)YFT(0.056)GS(0.795)S(0.133)PPLSPSTPSESPTFSPGK	NA	NA	NA	NA	NA	0	NA	22118000	NA	NA	1	1535600	NA	NA	NA	NA	1	NA	NA	NA	1918000	1	NA	NA	NA	NA	0	4717900	NA	NA	NA	1	3290500	NA	NA	NA	NA	1	NA	1821800	2212700	NA	2056500	3
568	O88737	RT(0.012)LPS(0.988)PPPEEAHLPLAGQVPSQLYAASLLQR	NA	NA	3787400	NA	NA	1	NA	897790	2177700	NA	2	979300	2870500	NA	3763000	4044400	4	NA	2216400	NA	4478800	2	NA	NA	10050000	NA	1	6095400	NA	4515400	498220	3	1135300	NA	4578600	3346200	NA	3	NA	1555400	4191800	NA	1117400	3
589	O88737	S(0.93)QGS(0.07)FEYQDTQDHDYGGR	NA	NA	NA	1317800	NA	1	1069400	NA	NA	NA	1	NA	NA	NA	NA	NA	0	NA	1930000	NA	NA	1	1098500	NA	NA	NA	1	2001200	NA	NA	737400	2	873730	1568600	NA	2475800	NA	3	984290	1171200	1755300	NA	NA	3
595	O88737	YLGQGLQY(0.002)GS(0.919)FT(0.079)DLR	NA	NA	NA	NA	NA	0	653750	1080800	1434300	NA	3	NA	NA	NA	3279100	2594600	2	NA	2792200	NA	NA	1	NA	NA	7854000	NA	1	5581300	NA	NA	709080	2	NA	NA	2898600	4517200	438010	3	NA	2458800	2241300	NA	1318100	3
598	O88746	LPNLAS(0.105)PS(0.894)AEGPPRPSPGTAPR	5640700	2094300	NA	5526900	4739200	4	NA	NA	3149200	3199100	2	NA	NA	NA	10793000	7423400	2	4022700	6743500	5946900	11328000	4	NA	2598000	NA	NA	1	NA	3357300	NA	NA	1	NA	15065000	5465500	NA	NA	2	8445100	8542200	NA	NA	4521100	3
626	O88935	PQPPPPPPS(0.985)AAS(0.015)PGATPGSATASAER	NA	18172000	29795000	NA	NA	2	27529000	NA	18297000	16194000	3	25680000	NA	NA	NA	NA	1	23217000	27440000	31642000	38471000	4	NA	NA	NA	NA	0	NA	NA	20085000	NA	1	34389000	NA	NA	36202000	NA	2	NA	NA	25165000	40321000	22560000	3
630	O88935	QAS(1)ISGPAPTK	4701600	NA	NA	7130200	NA	2	NA	NA	NA	NA	0	NA	NA	4516700	8917100	3988400	3	NA	NA	3890900	13816000	2	NA	NA	14509000	NA	1	NA	NA	NA	NA	0	NA	17054000	4055800	7888900	NA	3	4544000	13403000	8816200	653870	NA	4
649	P14439	FFFIAVLMS(0.964)S(0.036)QK	2070100	NA	1098200	2909300	1173300	4	NA	1457800	1455200	1177600	3	1802400	NA	3979200	3133100	2991100	4	2434400	NA	4045000	3536000	3	3201300	NA	NA	NA	1	5061600	1335900	NA	1864600	3	NA	2413600	2906800	NA	2018800	3	2975500	NA	NA	2820900	1988700	3
660	P05064	LQS(1)IGTENTEENR	3315900	NA	7412500	3653100	NA	3	NA	NA	7890700	5795500	2	NA	NA	NA	NA	6704000	1	NA	NA	NA	NA	0	NA	4659100	NA	NA	1	12991000	NA	NA	NA	1	NA	6906900	NA	NA	2769600	2	NA	5682500	NA	3999900	2457300	3
717	P0C7M9	PRS(1)PAEAEAR	28051000	NA	37699000	30264000	38744000	4	63814000	44381000	53608000	31917000	4	28507000	18922000	NA	36754000	38531000	4	37384000	71716000	NA	38399000	3	NA	43940000	NA	NA	1	74045000	NA	37483000	22676000	3	41592000	44727000	45267000	55892000	30262000	5	48631000	46841000	54599000	36680000	57703000	5
783	P13808	KPERT(0.77)S(0.891)PS(0.335)PPT(0.003)QT(0.001)PHQEAAPR	NA	NA	NA	NA	NA	0	NA	NA	NA	NA	0	NA	NA	1073600	NA	1248600	2	NA	1178200	770260	NA	2	NA	NA	NA	NA	0	2294100	NA	976890	995050	3	881980	NA	NA	NA	NA	1	908510	876040	1655100	NA	NA	3
830	P14873	ETAAAHQAS(0.004)S(0.004)S(0.992)PPIDAATAEPYGFR	7850200	NA	9467400	NA	NA	2	8984900	14388000	NA	9027300	3	NA	12357000	NA	14161000	10793000	3	NA	16475000	NA	10691000	2	NA	NA	24746000	NA	1	20595000	15218000	14884000	NA	3	NA	NA	16425000	NA	6240100	2	NA	9401000	14383000	10278000	NA	3
852	P14873	PAVASFNGLS(0.005)EGS(0.995)K	842790	NA	NA	818790	NA	2	1650900	NA	1763900	NA	2	NA	NA	1215100	1405100	1347400	3	633470	2069700	1428200	1181400	4	NA	736360	NA	NA	1	NA	NA	NA	1505600	1	NA	NA	1405300	1868100	587120	3	1024000	795990	NA	NA	796580	3
875	P14873	TLEVVS(0.055)PS(0.869)QS(0.268)VT(0.657)GS(0.057)AGHT(0.043)PY(0.019)Y(0.019)QS(0.009)PT(0.003)DEK	3900100	NA	NA	NA	NA	1	NA	NA	NA	NA	0	NA	24322000	NA	NA	NA	1	10344000	5053100	NA	4524200	3	NA	NA	NA	NA	0	10506000	3146400	NA	23037000	3	NA	2164800	5030500	NA	NA	2	4783100	NA	9932800	4113800	NA	3
876	P14873	TLEVVS(0.23)PS(0.781)QS(0.958)VT(0.011)GS(0.006)AGHT(0.012)PY(0.001)Y(0.001)QSPTDEK	NA	NA	4380900	NA	NA	1	NA	NA	3668900	NA	1	NA	4455800	NA	NA	NA	1	NA	17301000	NA	4524200	2	NA	NA	NA	NA	0	NA	NA	5276600	3575900	2	6847000	NA	35484000	NA	NA	2	4783100	4005500	5341000	NA	NA	3
877	P14873	T(0.002)LEVVS(0.782)PS(0.11)QS(0.131)VT(0.054)GS(0.92)AGHT(0.916)PY(0.022)Y(0.018)QS(0.035)PT(0.011)DEK	3900100	NA	34677000	NA	NA	2	11027000	5130900	3668900	NA	3	NA	19867000	4647400	14738000	24046000	4	5372300	48714000	NA	NA	2	NA	NA	NA	NA	0	NA	2749800	NA	23037000	2	47059000	NA	23961000	25321000	NA	3	NA	25670000	NA	4113800	13184000	3
994	P20065	NPLPS(0.904)KET(0.096)IEQEK	4144500	NA	NA	10328000	NA	2	4437800	NA	NA	NA	1	1924800	NA	8235200	NA	NA	2	NA	NA	7596600	8027800	2	NA	NA	NA	NA	0	NA	NA	2290000	NA	1	NA	16574000	NA	NA	NA	1	NA	13025000	NA	6940100	4681500	3
1026	P20357	GSAQES(1)LDTISPK	NA	NA	NA	NA	NA	0	2202600	NA	1030600	1299100	3	NA	NA	NA	3486900	3050800	2	3624000	3917500	4306700	6117200	4	5492900	NA	NA	NA	1	7739100	NA	NA	2310500	2	4499300	7554800	2673800	6893600	3986500	5	3316700	7431900	5200400	8044700	NA	4
1046	P20357	SGTSTPTTPGSTAIT(0.001)PGT(0.04)PPS(0.028)Y(0.035)S(0.069)S(0.827)R	NA	NA	NA	NA	NA	0	NA	NA	NA	NA	0	1103100	NA	NA	NA	NA	1	NA	NA	NA	4082700	1	NA	NA	NA	NA	0	NA	NA	197650000	NA	1	NA	NA	NA	NA	NA	0	NA	2592700	3277700	NA	1557300	3
1074	P22892	NLIMS(0.001)GY(0.096)S(0.904)PEHDVSGISDPFLQVR	NA	NA	NA	NA	NA	0	NA	1037900	NA	NA	1	989990	NA	NA	1050700	1911300	3	NA	822070	NA	NA	1	NA	NA	3241000	NA	1	2605700	2237400	2584600	NA	3	654580	NA	1305300	NA	NA	2	NA	551040	1594200	NA	1158400	3
1080	P22907	TLETLPEKS(1)AVGT(1)S(1)S(1)LRR	1084600	NA	NA	NA	NA	1	NA	NA	2239800	1380900	2	NA	NA	NA	NA	NA	0	1540600	NA	NA	NA	1	NA	NA	NA	1692800	1	NA	NA	NA	NA	0	NA	1008500	2058000	2024000	NA	3	653130	1433200	NA	1642400	NA	3
1081	P22907	TLETLPEKS(1)AVGT(1)S(1)S(1)LRR	1084600	NA	NA	NA	NA	1	NA	NA	2239800	1380900	2	NA	NA	NA	NA	NA	0	1540600	NA	NA	NA	1	NA	NA	NA	1692800	1	NA	NA	NA	NA	0	NA	1008500	2058000	2024000	NA	3	653130	1433200	NA	1642400	NA	3
1082	P22907	TLETLPEKS(1)AVGT(1)S(1)S(1)LRR	1084600	NA	NA	NA	NA	1	NA	NA	2239800	1380900	2	NA	NA	NA	NA	NA	0	1540600	NA	NA	NA	1	NA	NA	NA	1692800	1	NA	NA	NA	NA	0	NA	1008500	2058000	2024000	NA	3	653130	1433200	NA	1642400	NA	3
1093	P24547	GMGS(1)LDAMDK	NA	NA	NA	NA	NA	0	NA	608630	NA	472550	2	NA	NA	1089500	NA	NA	1	NA	NA	770890	606810	2	NA	525210	NA	NA	1	978640	NA	NA	NA	1	NA	NA	NA	643440	NA	1	374120	640270	NA	642690	NA	3
1095	P24788	RGT(0.168)S(0.832)PRPPEGGLGYSQLGDDDLK	1965100	NA	1846700	2004200	NA	3	NA	2598700	NA	1402300	2	NA	NA	2138800	NA	1881000	2	1685100	4094900	2526700	2523400	4	NA	NA	NA	1816300	1	4067600	2541100	3571400	NA	3	1525400	1837900	2552800	2929500	1466100	5	1715200	1425500	2426300	NA	1753600	4
1112	P26645	EAAEAEPAEPS(0.5)S(0.5)PAAEAEGASASS(0.002)T(0.007)S(0.034)S(0.957)PK	NA	6003100	5682900	5706300	5429200	4	5607600	5928600	NA	NA	2	NA	NA	5917500	5738800	5501100	3	7218200	9117200	NA	5619400	3	NA	4432100	NA	NA	1	NA	5269100	NA	4000300	2	5648000	NA	NA	6371600	3955900	3	7026900	4128300	NA	4675300	4603700	4
1131	P27671	FSSPPPLAIGT(0.043)S(0.032)S(0.899)PS(0.026)R	NA	NA	NA	1434800	NA	1	NA	NA	848200	931260	2	NA	NA	NA	NA	NA	0	NA	NA	NA	NA	0	NA	NA	NA	NA	0	3772700	NA	NA	NA	1	NA	1646300	NA	NA	NA	1	1416600	1214700	NA	1328300	NA	3
1151	P28661	LDPY(0.02)DS(0.194)S(0.786)EDDK	NA	NA	20214000	NA	1166700	2	43168000	NA	NA	NA	1	NA	NA	NA	NA	NA	0	35805000	NA	34409000	29734000	3	NA	NA	36055000	NA	1	58155000	NA	NA	23059000	2	NA	611690	1108300	NA	478810	3	NA	26476000	NA	30836000	28535000	3
1152	P28661	LT(0.046)RES(0.894)GT(0.061)DFPIPAVPPGTDPETEK	NA	NA	2826600	6008600	3567200	3	NA	NA	NA	NA	0	7414800	5025000	NA	7696600	NA	3	NA	11063000	NA	9250000	2	NA	NA	6470100	NA	1	NA	3310900	NA	NA	1	5709700	NA	NA	7086500	NA	2	NA	NA	10917000	6476100	6702300	3
1211	P35564	SDAEEDGVT(0.005)GS(0.007)QDEEDS(0.988)KPK	2206500	NA	3224400	2235000	2488500	4	2053200	1870100	4461400	2665600	4	NA	NA	1921000	1632000	NA	2	1531100	NA	NA	2824800	2	1363000	NA	NA	NA	1	4073400	2033000	3162200	NA	3	NA	2633100	NA	NA	NA	1	1872900	NA	NA	1708700	2594200	3
1235	P39688	DGSLNQS(0.633)S(0.184)GY(0.184)R	NA	NA	NA	NA	NA	0	NA	NA	NA	NA	0	NA	NA	NA	1619100	1361500	2	NA	NA	NA	1912500	1	NA	NA	NA	NA	0	2318000	NA	NA	NA	1	NA	2509000	1474200	1283500	NA	3	1144000	2302700	2020500	1871600	769040	5
1247	P42567	FHDS(0.124)S(0.667)S(0.209)PLLTSGPSVAELPWAVK	NA	NA	NA	NA	NA	0	NA	NA	NA	NA	0	2902900	NA	NA	NA	NA	1	NA	NA	NA	2316400	1	NA	NA	2190700	NA	1	NA	NA	NA	NA	0	643150	NA	NA	NA	NA	1	NA	454240	849690	NA	1171600	3
1256	P42859	S(0.776)GS(0.224)IVELLAGGGSSCSPVLSR	615440	NA	2336000	NA	314120	3	NA	742980	5043200	NA	2	NA	NA	NA	NA	1802600	1	NA	3360700	NA	NA	1	NA	NA	NA	NA	0	3127600	NA	2946800	747590	3	1493600	173690	4560600	2491800	NA	4	171600	1081100	1146200	300030	NA	4
1257	P42859	S(0.101)GS(0.899)IVELLAGGGS(0.067)S(0.466)CS(0.466)PVLS(0.001)R	615440	NA	2336000	NA	314120	3	NA	742980	5043200	NA	2	NA	4499500	NA	NA	4685800	2	NA	3360700	NA	3018200	2	NA	NA	7528700	NA	1	7968400	NA	2946800	747590	3	3016400	NA	6819200	6288900	NA	3	171600	1081100	2539800	300030	521840	5
1259	P42859	S(0.325)GS(0.675)IVELLAGGGSS(0.001)CS(0.999)PVLSR	NA	NA	NA	NA	NA	0	375110	NA	NA	NA	1	NA	4499500	NA	NA	3707100	2	NA	896890	NA	5350200	2	NA	NA	9593100	NA	1	7059700	NA	NA	NA	1	934330	NA	3898400	2033800	NA	3	NA	696390	1393600	207860	521840	4
1277	P46460	GSMAGS(0.922)T(0.077)GVHDT(0.001)VVNQLLSK	1645400	NA	4613800	1144400	3761700	4	4117700	2862400	NA	4456700	3	1808400	NA	4210000	2636300	NA	3	1826600	3404600	NA	4613800	3	NA	NA	NA	2108500	1	7429200	4295500	5983400	3100400	4	2655600	1606600	NA	NA	3473000	3	811230	3428400	5062700	4881200	3264600	5
1280	P46660	LSGPGGS(0.82)GS(0.18)FR	1315500	NA	NA	NA	NA	1	3335600	655530	1561200	NA	3	NA	5123100	NA	1553100	NA	2	NA	NA	NA	NA	0	2291400	NA	NA	NA	1	NA	NA	NA	NA	0	2059000	2439200	NA	NA	NA	2	NA	1073600	NA	1561100	2152700	3
1299	P47867	ELS(1)AERPLNEQIAEAEADK	NA	NA	1823700	NA	1698300	2	NA	1044400	NA	1201600	2	738990	NA	1775800	1000000	1202100	4	1971900	2351000	2166000	1909200	4	NA	NA	2264000	NA	1	NA	2029900	NA	1383600	2	1616000	NA	1347300	NA	601080	3	1280100	NA	1446700	NA	588940	3
1332	P51125	PFT(0.001)PAS(0.999)PVQSTPSKPSDK	1032500	NA	1289800	1012400	802110	4	736050	827700	1230600	565060	4	NA	NA	1885200	NA	1005700	2	533970	1853300	864990	863220	4	NA	NA	NA	739030	1	2552700	NA	NA	1059900	2	1137100	1026000	1093100	NA	463030	4	1199900	776590	1225100	NA	NA	3
1340	P51830	GQGT(0.001)AS(0.999)PGS(0.192)VS(0.808)DLAQTVK	NA	NA	NA	NA	1648000	1	NA	1801700	NA	NA	1	NA	3107200	NA	2701500	3089200	3	NA	5853500	NA	3870200	2	NA	NA	NA	NA	0	NA	1989600	NA	NA	1	NA	NA	NA	NA	NA	0	597500	NA	3469900	NA	1148800	3
1356	P52480	EAT(0.001)ES(0.012)FAS(0.985)DPILY(0.002)RPVAVALDTK	367400	NA	NA	NA	NA	1	NA	NA	NA	NA	0	NA	NA	NA	2468800	NA	1	NA	NA	NA	1775400	1	NA	NA	NA	NA	0	1757500	1932300	1510000	NA	3	969230	NA	1439900	1463900	NA	3	NA	608620	1148500	174370	NA	3
1358	P52800	KHS(0.999)PQHT(0.001)TTLSLSTLATPK	NA	NA	2143600	NA	3363200	2	2611400	1391300	NA	1620000	3	1785600	NA	1818700	3994300	1913400	4	NA	3582900	2865200	2598000	3	3361300	NA	NA	NA	1	NA	1952400	3320000	NA	2	1409100	867390	2090100	2996400	3807500	5	NA	NA	6003200	6129400	4017300	3
1378	P54310	S(0.139)VS(0.861)EAALAQPEGLLGTDTLK	959670	NA	NA	189690	725930	3	1246900	NA	1813800	734650	3	NA	NA	1253500	1786600	1203100	3	764260	1211600	NA	NA	2	NA	NA	NA	928160	1	1618400	NA	NA	2086500	2	NA	469200	1501300	2415300	NA	3	321890	894330	1266700	1322100	2050000	5
1385	P55012	EGLDIS(0.003)HLQGQEELLS(0.014)S(0.983)QEK	NA	NA	796520	NA	NA	1	NA	1654600	2019400	1951800	3	NA	NA	905820	NA	NA	1	648220	2076000	1814400	2272500	4	536030	NA	NA	NA	1	2146600	NA	NA	1478800	2	NA	NA	4776000	3061100	607960	3	NA	2017200	1472000	NA	1547900	3
1406	P56695	GIT(0.01)S(0.99)ENEAEVK	2132300	NA	2130500	1856700	1792700	4	NA	NA	NA	1310200	1	NA	NA	NA	1675100	2005000	2	1747200	NA	NA	2011600	2	NA	NA	NA	1083900	1	1666500	1853100	1515800	NA	3	1298900	1061300	1097200	NA	NA	3	1062100	1451600	NA	876700	1177900	4
1410	P56959	GEATVS(1)FDDPPSAK	1261700	NA	1151200	NA	NA	2	2743900	1812900	1668800	1228800	4	917580	NA	1438700	2231900	1057500	4	1201400	1539300	NA	821730	3	NA	929910	NA	NA	1	2534600	2088900	1818500	1237100	4	1067100	NA	969850	1309400	710020	4	795750	619040	NA	738450	NA	3
1422	P58871	GEGVS(0.026)QVGPGT(0.974)PPAPES(1)PRK	5668900	NA	5912600	3500600	3350500	4	NA	5232700	NA	NA	1	NA	NA	11122000	NA	7350500	2	4245800	10126000	11497000	8080500	4	6453600	NA	NA	NA	1	13545000	7098200	NA	5704000	3	5748800	6786300	8051500	7848400	5034500	5	NA	8523600	7896400	6800600	3536100	4
1446	P58871	VSGAGLS(0.093)PS(0.907)R	1845100	NA	616270	5122500	988350	4	1792200	592670	NA	NA	2	2430100	NA	NA	NA	NA	1	1802600	NA	1430400	3039300	3	NA	NA	NA	NA	0	NA	1283900	NA	NA	1	NA	NA	1029200	2970500	NA	2	1876200	2952800	2100500	NA	NA	3
1455	P59281	FLS(1)LEYSPVGK	NA	NA	597090	347860	415560	3	NA	984130	1543400	628210	3	NA	NA	412230	866550	NA	2	285750	NA	2215000	464950	3	539950	NA	NA	NA	1	881890	1070600	826590	650620	4	NA	NA	1270000	663260	NA	2	NA	280450	707490	346940	NA	3
1478	P60202	GLS(1)ATVTGGQK	1804400	NA	2228900	2767700	1997900	4	3174200	2482900	3112800	1847600	4	2133600	NA	3164800	1986000	1716200	4	2788000	3529600	2536700	2101600	4	NA	NA	NA	1659200	1	2569300	2440700	2407000	3398300	4	2754100	4421600	4424300	2493300	NA	4	2491400	2961900	2791200	2660200	NA	4
1479	P60335	VMTIPYQPMPAS(0.961)S(0.039)PVICAGGQDR	2004400	NA	NA	NA	1328100	2	2562500	2045000	NA	NA	2	NA	2914600	NA	NA	NA	1	NA	NA	3830000	2912500	2	NA	NA	NA	1930200	1	NA	NA	NA	NA	0	NA	1668900	2942800	4972400	1800300	4	NA	2755100	3093900	3254300	NA	3
1480	P60335	VMTIPY(0.008)QPMPAS(0.092)S(0.899)PVICAGGQDR	2004400	NA	1308700	NA	1328100	3	NA	2045000	NA	2140600	2	NA	2914600	2742100	NA	NA	2	2126800	NA	3830000	NA	2	1733700	NA	NA	NA	1	5923500	NA	3436400	2581300	3	2713600	1668900	NA	NA	NA	2	891270	2755100	NA	3254300	NA	3
1482	P60469	MAQALALQAGS(1)PEDGAPPR	NA	NA	NA	NA	NA	0	NA	NA	NA	NA	0	NA	NA	NA	NA	NA	0	NA	NA	NA	NA	0	NA	NA	NA	NA	0	NA	NA	NA	NA	0	NA	NA	942380	NA	NA	1	NA	935010	NA	496210	1175500	3
1535	P63024	STGVPSGS(0.003)S(0.001)AAT(0.018)GS(0.978)NRR	NA	NA	NA	NA	NA	0	NA	NA	NA	NA	0	NA	1695500	NA	NA	1610500	2	NA	NA	NA	2379900	1	NA	NA	NA	NA	0	NA	NA	NA	NA	0	1227800	NA	1159100	NA	NA	2	1479100	1366900	933300	NA	NA	3
1562	P63318	MGPSSSPIPS(0.997)PS(0.054)PS(0.765)PT(0.181)DS(0.004)K	3635400	NA	NA	2897500	1446100	3	NA	NA	705580	954510	2	1216200	8897600	NA	3331200	3570300	4	NA	NA	3368600	NA	1	NA	NA	NA	3318400	1	7588900	2355100	3318000	1570500	4	6784900	2699700	5471200	NA	2255000	4	2704500	2246700	6224000	3436400	NA	4
1576	P70206	TAS(0.001)S(0.998)PDS(0.001)LR	3633700	NA	1339300	2758300	NA	3	NA	NA	NA	327720	1	NA	NA	3816900	NA	711310	2	NA	NA	NA	NA	0	NA	NA	NA	2468600	1	6157300	2004400	NA	NA	2	3195700	3193900	1374500	NA	NA	3	2627600	3074800	1438100	721400	NA	4
1586	P70271	IHIDPESQDCS(0.999)PAT(0.001)SR	929580	NA	NA	763220	NA	2	1747200	NA	1541700	908190	3	NA	NA	1667700	1890900	1509400	3	937840	NA	NA	1096600	2	1068300	NA	NA	NA	1	2957800	NA	865850	1322400	3	1039000	985760	NA	1227100	666400	4	1719700	1454000	823310	NA	NA	3
1632	P70414	AVS(1)MHEVNMEMAENDPVSK	NA	NA	NA	NA	NA	0	NA	NA	NA	NA	0	NA	NA	NA	NA	NA	0	881810	NA	1043700	2886100	3	NA	NA	2990300	NA	1	2100000	NA	NA	1084400	2	NA	2665900	NA	2681100	NA	2	NA	3776500	1475100	NA	714540	3
1644	P70441	ES(0.088)S(0.912)REALVEPASESPRPALAR	835630	NA	NA	NA	NA	1	1334200	1345400	1880700	NA	3	803890	NA	NA	NA	1097200	2	1279500	1603900	NA	NA	2	NA	927730	NA	NA	1	1545100	948050	NA	1522600	3	1098800	1467700	2099200	1431500	NA	4	980710	843730	2325400	1731900	1618200	5
1663	P70671	SSLPHS(1)QENLPK	605080	NA	557340	NA	NA	2	694850	NA	671880	NA	2	NA	NA	NA	NA	NA	0	NA	1218100	NA	NA	1	NA	NA	NA	NA	0	1543700	NA	NA	NA	1	859370	NA	983380	1156800	NA	3	724320	776270	845980	653410	NA	4
1664	P70698	S(0.003)GS(0.009)S(0.938)S(0.05)PDSEITELK	2609800	NA	3112300	NA	2374000	3	3283300	NA	4516500	NA	2	NA	NA	NA	1753200	NA	1	2445700	NA	2909600	2141800	3	1243800	NA	NA	NA	1	NA	NA	3588100	2124100	2	NA	NA	2878400	2298500	1406700	3	3151300	1989500	2498300	NA	1471200	4
1670	P80560	ADSVAGAIQS(0.001)DPAEGS(0.171)QES(0.829)HGR	NA	NA	22170000	NA	NA	1	NA	NA	23252000	NA	1	NA	11239000	NA	NA	NA	1	NA	29969000	NA	17252000	2	NA	NA	NA	NA	0	NA	23673000	NA	NA	1	17376000	NA	NA	NA	NA	1	NA	15163000	16571000	NA	9809800	3
1676	P81122	RTYS(0.934)LT(0.059)T(0.006)PAR	4448200	NA	3394600	3950500	NA	3	5653000	3245700	4796600	3240400	4	NA	NA	NA	NA	2684100	1	NA	NA	NA	NA	0	NA	NA	NA	5143500	1	7613700	4740900	4666700	3854000	4	3482900	NA	3679400	5605700	NA	3	3139900	4013000	NA	NA	3824700	3
1678	P81122	SDDYMPMS(0.642)PT(0.178)S(0.178)VS(0.002)APK	NA	NA	NA	NA	NA	0	NA	NA	NA	NA	0	NA	NA	NA	NA	NA	0	NA	NA	NA	1257800	1	1071100	NA	NA	NA	1	1360300	NA	NA	NA	1	NA	792700	831710	1291500	NA	3	655100	1276500	NA	1397800	NA	3
1711	P97427	SNITS(1)LG	NA	1330900	NA	NA	NA	1	NA	NA	1700300	NA	1	NA	1977500	NA	NA	NA	1	NA	NA	NA	NA	0	NA	NA	NA	NA	0	NA	NA	NA	NA	0	NA	1202600	NA	NA	NA	1	NA	1477900	NA	1992700	1464300	3
1714	P97434	AATEALGEKS(1)PEGTTVSGYDIMK	1922000	NA	2623200	1505100	1975100	4	3655600	NA	NA	2140400	2	1910000	NA	3419200	NA	2031700	3	2210700	3486000	NA	3393800	3	NA	NA	NA	2634100	1	NA	NA	NA	1663300	1	NA	NA	4951600	3061900	2834200	3	1680000	2227500	3109100	NA	NA	3
1732	P97492	S(1)LGS(1)GESESESRPGK	702000	NA	992120	NA	NA	2	1752300	700920	NA	NA	2	NA	1289500	NA	NA	771780	2	NA	2208400	NA	928850	2	NA	1246000	NA	NA	1	3177700	1371700	883470	625390	4	NA	NA	1626900	1112700	NA	2	NA	307620	1665400	1089600	889570	4
1740	P97793	GPGS(1)RNKPT(1)S(1)LWNPT(0.417)Y(0.215)GS(0.344)WFT(0.025)EK	533280	NA	NA	NA	NA	1	NA	NA	NA	NA	0	NA	NA	7249600	5017300	4931600	3	NA	NA	6980400	NA	1	NA	NA	7705600	NA	1	NA	NA	NA	NA	0	NA	NA	NA	NA	NA	0	NA	6660700	9505500	NA	4090500	3
1741	P97793	GPGS(1)RNKPT(1)S(1)LWNPT(0.417)Y(0.215)GS(0.344)WFT(0.025)EK	533280	NA	NA	NA	NA	1	NA	NA	NA	NA	0	NA	NA	7249600	5017300	4931600	3	NA	NA	6980400	NA	1	NA	NA	7705600	NA	1	NA	NA	NA	NA	0	NA	NA	NA	NA	NA	0	NA	6660700	9505500	NA	4090500	3
1765	P98200	AT(0.017)S(0.983)VGDQLEAPAR	1370700	NA	2521100	NA	NA	2	2759900	NA	3671500	1872300	3	1422100	NA	3362700	2075100	1933700	4	1923100	3736400	2453000	NA	3	NA	3442800	NA	NA	1	3057600	3549900	1756800	NA	3	NA	1641900	3794900	NA	NA	2	1818300	2232100	2693700	1989600	1597500	5
1789	Q01097	RQHS(1)YDTFVDLQK	NA	NA	655760	1431000	NA	2	2972300	788960	NA	NA	2	929910	NA	NA	2360800	1872000	3	NA	5643700	NA	4019900	2	1533100	NA	NA	NA	1	7355000	NA	NA	NA	1	1845900	1647500	3075400	4127400	1165500	5	1039300	1783200	3474500	2156000	1244500	5
1811	Q02819	SGKLS(1)QELDFVSHNVR	341990	NA	6519600	NA	2448300	3	1265400	1875000	NA	NA	2	694350	NA	NA	3282900	3504000	3	NA	5402000	NA	6899800	2	NA	NA	8331300	NA	1	4741500	NA	9044500	NA	2	1864900	NA	4535900	7205500	NA	3	NA	1427900	4336200	1462500	1472400	4
1865	Q07113	AEALS(0.044)S(0.038)LHGDDQDS(0.916)EDEVLT(0.002)VPEVK	NA	NA	NA	NA	NA	0	4024900	NA	6657900	NA	2	3356000	NA	2570000	NA	NA	2	NA	5190600	NA	NA	1	NA	NA	9654300	NA	1	NA	3005100	6356300	NA	2	NA	NA	NA	NA	5368600	1	490470	4292000	5421800	2296500	NA	4
1867	Q07231	MT(0.246)KVVGMAT(0.755)VLGPRPPQES(0.945)MGPS(0.054)PIK	NA	NA	1639500	NA	NA	1	NA	2090300	2590200	NA	2	NA	NA	2017700	6781100	4406900	3	1600900	NA	3482300	8477100	3	NA	NA	NA	NA	0	10717000	1635700	NA	NA	2	NA	NA	3110600	6942500	NA	2	265230	5668500	NA	NA	2556100	3
1873	Q08460	SSPDNS(1)PVHGMLR	NA	NA	2591700	1808100	2100700	3	NA	2207800	1804200	NA	2	NA	NA	NA	1340200	1286200	2	NA	NA	NA	2236500	1	NA	NA	2054500	NA	1	3328100	NA	NA	NA	1	1255700	2155300	2577300	NA	NA	3	921760	1855100	3192300	1577600	1139500	5
1877	Q0GA42	S(0.002)DGLRS(0.998)PGEVVYLR	1259500	NA	NA	NA	NA	1	NA	NA	NA	NA	0	NA	NA	NA	NA	NA	0	NA	NA	NA	NA	0	NA	NA	NA	NA	0	1640600	NA	NA	NA	1	NA	1333200	NA	984620	656170	3	NA	746960	NA	718880	841100	3
1885	Q0KL01	LGSLTPEIVS(0.006)T(0.078)PS(0.715)S(0.201)PEEEDK	3030600	NA	NA	NA	2085900	2	NA	NA	NA	NA	0	NA	NA	NA	2484700	NA	1	2615900	NA	NA	NA	1	2342700	NA	NA	NA	1	NA	NA	NA	NA	0	NA	1251100	2855600	3060800	NA	3	NA	1624400	2287600	NA	2493000	3
1907	Q0VBF8	GAS(0.197)S(0.703)S(0.097)S(0.003)GVVVQVR	NA	NA	NA	847900	NA	1	NA	1522600	NA	1246000	2	996020	NA	1717300	1644100	1139800	4	1520300	NA	NA	1565300	2	NA	NA	NA	1629300	1	NA	NA	NA	NA	0	NA	NA	NA	NA	NA	0	959600	NA	2160900	1161600	NA	3
1909	Q0VBF8	GASSS(0.211)S(0.788)GVVVQVR	1857500	363980	2644700	2310200	2274100	5	2141100	2636800	3731800	2378500	4	1178400	2053500	2240800	3227800	2121900	5	NA	4096300	2211700	NA	2	NA	NA	NA	2449200	1	3554500	2795200	2568700	4165400	4	1946900	1946700	NA	3074800	1808500	4	1162600	2493100	2921200	2696900	NA	4
1922	Q148V7	AAMAPGGGGS(0.002)GS(0.019)GVNPFLS(0.674)DS(0.304)DEDDDEVAATEDRR	1534900	NA	NA	NA	NA	1	NA	3476900	NA	NA	1	NA	NA	NA	2004800	NA	1	NA	NA	NA	NA	0	1165000	NA	NA	NA	1	NA	NA	NA	NA	0	NA	NA	4785400	NA	923570	2	NA	1734000	3280400	NA	1683300	3
1985	Q3TIR3	GLMAGGRPEGQY(0.095)S(0.886)EDEDT(0.012)DT(0.006)EEY(0.001)R	NA	NA	1793400	NA	NA	1	NA	NA	NA	NA	0	NA	NA	NA	NA	NA	0	NA	NA	NA	2424700	1	NA	NA	NA	NA	0	NA	NA	NA	2140200	1	NA	NA	2578200	3022600	NA	2	1269700	2407200	2157500	NA	NA	3
2031	Q3U1V6	DGVLS(0.999)PS(0.001)SQAQLSSR	1045200	NA	867420	1246200	NA	3	NA	1220300	957750	NA	2	NA	NA	NA	NA	1102900	1	765350	NA	NA	NA	1	NA	816940	NA	NA	1	1203200	892170	NA	NA	2	NA	1155000	NA	1271600	NA	2	992350	1105900	NA	1176800	NA	3
2038	Q3U2I3	DGTGLGLGGGS(1)PGASTPVLLPR	412470	NA	NA	427220	NA	2	NA	NA	869050	NA	1	NA	NA	NA	NA	NA	0	NA	NA	NA	NA	0	NA	NA	NA	NA	0	1392700	NA	NA	709110	2	NA	681610	NA	1768700	1466300	3	236790	1456100	NA	777230	NA	3
2049	Q3UE31	NNRPAFFS(0.017)PS(0.983)LK	897330	NA	NA	618320	822830	3	NA	NA	996080	NA	1	NA	NA	1018700	1012400	938520	3	609840	NA	1112000	1175400	3	NA	NA	NA	990860	1	1746900	834910	NA	NA	2	NA	656510	1834000	1507800	501190	4	606590	NA	NA	1048400	618010	3
2181	Q3UNH4	SLGT(0.036)WGS(0.796)LS(0.168)AAK	731790	NA	NA	661810	NA	2	NA	NA	NA	NA	0	NA	NA	734380	NA	NA	1	NA	NA	NA	2187600	1	1884200	NA	NA	NA	1	1482300	NA	NA	678300	2	NA	NA	NA	1233300	1165000	2	NA	1176500	1801600	915140	NA	3
2190	Q3UPL5	SFLQS(1)LECLR	NA	NA	730800	NA	133460	2	NA	320420	800210	236880	3	NA	NA	NA	NA	862470	1	NA	1202700	NA	2251200	2	NA	NA	4035500	NA	1	2588600	NA	NA	1042100	2	509400	NA	1512000	1824700	NA	3	NA	734750	881090	225660	NA	3
2214	Q3UU96	SMS(0.997)AS(0.002)S(0.002)GLSAR	546070	NA	404640	952880	NA	3	NA	NA	NA	NA	0	NA	NA	1132400	NA	NA	1	NA	NA	NA	1257200	1	NA	NA	1122700	NA	1	1744400	NA	NA	NA	1	1054300	1508000	NA	1041800	NA	3	807000	1214800	1243700	1060300	845960	5
2215	Q3UUG6	SSEAAGSSSLISHCSSDPADRLS(1)PFLAAR	NA	NA	4331000	NA	6147900	2	NA	3416900	NA	NA	1	NA	NA	NA	5736900	7124100	2	NA	12172000	NA	NA	1	NA	NA	10839000	NA	1	10727000	NA	NA	NA	1	NA	NA	8660600	6183300	NA	2	929810	6918000	9473300	NA	NA	3
2216	Q3UV16	MS(0.999)VRYTLNLR	NA	NA	NA	NA	NA	0	NA	NA	NA	NA	0	NA	NA	NA	NA	NA	0	NA	NA	NA	NA	0	NA	NA	NA	NA	0	NA	NA	NA	NA	0	NA	NA	NA	544540	1369000	2	NA	449340	NA	1759100	1045800	3
2217	Q3UVC0	T(0.002)ES(0.998)VPCDINNPVR	NA	NA	1283400	814120	NA	2	1228000	NA	2179700	NA	2	NA	NA	NA	1241600	1369000	2	NA	2236800	NA	1555100	2	NA	633500	NA	NA	1	2791700	NA	NA	NA	1	1071800	1304600	1375100	1889000	NA	4	998720	1496800	1216000	1651400	NA	4
2219	Q3UVL4	AAAAAVGPGLGS(0.931)GPGDS(0.069)PEGPEADAPER	NA	NA	NA	NA	NA	0	NA	NA	NA	NA	0	NA	NA	NA	16383000	14267000	2	NA	NA	22530000	18236000	2	NA	NA	16066000	NA	1	20588000	19679000	NA	NA	2	NA	9477700	NA	NA	NA	1	NA	10339000	16579000	NA	14326000	3
2221	Q3UVL4	IDVFS(1)PVEFNK	NA	NA	18469000	27367000	30829000	3	586180	46760000	27633000	26522000	4	NA	NA	30738000	32265000	11537000	3	NA	528270	33516000	30621000	3	NA	NA	NA	27722000	1	23687000	21384000	NA	NA	2	NA	NA	19175000	NA	33070000	2	NA	17743000	49236000	385510	NA	3
2268	Q4KMM3	ESLPIELDQLS(1)GR	NA	NA	NA	NA	2742700	1	NA	2672800	4316400	3329600	3	NA	NA	3312500	NA	3035700	2	NA	NA	4056100	3517200	2	2368800	NA	NA	NA	1	NA	4557900	NA	NA	1	2718300	NA	2615100	4686900	NA	3	NA	NA	3950200	2136900	1953600	3
2270	Q4KMM3	HS(0.042)S(0.958)AAADAHGEGSSLLK	1560500	NA	NA	758680	NA	2	1891000	724320	NA	518360	3	NA	NA	NA	NA	428490	1	NA	2110800	NA	869400	2	NA	NA	NA	NA	0	NA	NA	1446900	1947800	2	NA	1372900	NA	NA	NA	1	551230	579760	NA	1390900	650970	4
2280	Q4KUS2	ES(0.006)Y(0.017)S(0.121)DS(0.788)MHS(0.018)Y(0.049)EEFSEPR	NA	NA	NA	NA	NA	0	NA	NA	1226100	692180	2	NA	NA	1832700	997370	1699300	3	NA	NA	2406500	2074700	2	NA	NA	1271200	NA	1	2610700	NA	NA	NA	1	NA	968510	3203700	1992400	1010900	4	NA	1095700	2367200	1243000	1046000	4
2293	Q4VA53	METVSNASSSSNPS(0.004)S(0.996)PGR	NA	NA	1136200	NA	1049800	2	NA	NA	1644100	681760	2	NA	NA	1551700	NA	1183800	2	962420	NA	1128600	1610700	3	NA	NA	2522700	NA	1	2060000	NA	1279800	1272200	3	NA	976610	NA	1139500	NA	2	929730	846990	NA	712170	NA	3
2301	Q50H33	HSTLLSVPDSTLASMFS(0.002)PS(0.258)S(0.74)PR	1140000	NA	1710300	NA	NA	2	NA	NA	NA	824890	1	NA	NA	NA	NA	1558600	1	NA	NA	NA	NA	0	1123100	NA	NA	NA	1	2235800	NA	NA	NA	1	2137100	NA	NA	1534500	967530	3	343820	1121000	NA	NA	2208400	3
2338	Q569Z6	RIDIS(0.066)PS(0.926)T(0.008)FR	NA	NA	NA	1036800	NA	1	NA	NA	NA	NA	0	NA	NA	NA	NA	NA	0	NA	NA	NA	NA	0	NA	NA	NA	NA	0	2585100	NA	NA	NA	1	NA	1542700	NA	NA	NA	1	1585000	NA	NA	2269700	1063100	3
2342	Q569Z6	S(1)PLQSVVVR	1283200	NA	1748400	1441700	NA	3	1617800	347030	1242600	983480	4	980260	NA	1624400	NA	970390	3	NA	NA	1901300	1675400	2	NA	1447200	NA	NA	1	1674500	1106200	NA	NA	2	1689100	1142400	1915500	965350	1314600	5	1189600	1369800	2014700	1414200	1139100	5
2346	Q56A08	AGRES(0.094)PPPS(0.906)APSMAPISFGFTR	NA	NA	1532700	152070	1289700	3	NA	NA	2704900	NA	1	NA	NA	NA	2091300	1734000	2	538000	2136300	NA	2080600	3	NA	NA	NA	1399200	1	3095700	NA	NA	NA	1	NA	NA	NA	2286700	763860	2	NA	1160000	2117200	NA	1503700	3
2353	Q5DQR4	S(0.007)LS(0.992)GS(0.001)TNTVSSEGVTK	1238800	NA	NA	828780	NA	2	NA	NA	NA	NA	0	NA	NA	NA	1254400	1021800	2	NA	NA	NA	1257700	1	706340	NA	NA	NA	1	1124400	NA	NA	NA	1	814580	1462600	592020	1206700	1038300	5	875510	1329300	1245900	939230	NA	4
2394	Q5DU25	HS(0.876)WDS(0.124)PAFNNDVVQR	NA	NA	NA	1141500	NA	1	1384800	NA	1730800	NA	2	NA	NA	NA	NA	NA	0	NA	NA	NA	NA	0	NA	NA	NA	NA	0	1495600	NA	NA	2099400	2	NA	NA	NA	1327200	920130	2	NA	740050	NA	1696400	883080	3
2418	Q5F2E7	NDS(1)WGSFDLR	584640	NA	NA	NA	639110	2	NA	500430	2259900	823130	3	393560	NA	986680	NA	1776800	3	NA	NA	333010	1049300	2	NA	NA	NA	NA	0	1808300	1445200	NA	466810	3	NA	NA	1917200	1151100	524260	3	NA	515280	1210600	554110	721560	4
2429	Q5HZI2	HGSLSADDSTPDT(0.004)S(0.996)PGVR	NA	NA	NA	NA	NA	0	NA	643720	NA	NA	1	544480	NA	846910	2169300	NA	3	1016600	786930	NA	1660500	3	5081400	NA	NA	NA	1	NA	NA	NA	633830	1	NA	2950400	495820	1649300	1692600	4	682680	1243600	NA	1637100	677500	4
2437	Q5PSV9	AVLALGGS(0.028)LAS(0.705)S(0.261)VNEAS(0.149)HLVT(0.857)DRIR	NA	NA	NA	NA	NA	0	NA	NA	NA	NA	0	NA	NA	NA	NA	NA	0	NA	NA	NA	NA	0	NA	NA	NA	NA	0	NA	NA	NA	NA	0	NA	NA	NA	NA	NA	0	NA	3967500	NA	6051100	4719400	3
2461	Q5SPX1	S(0.001)ELEEQLQS(0.029)LQS(0.97)DR	6391800	NA	6220200	2209300	6247900	4	NA	9070200	8809900	6915700	3	5873600	NA	8003400	6643200	NA	3	6604600	NA	8593000	NA	2	7122300	NA	NA	NA	1	10716000	NA	NA	NA	1	7336200	2558900	NA	7203000	NA	3	NA	5518600	NA	5859200	5290800	3
2482	Q5SVL6	S(0.005)ET(0.01)S(0.858)S(0.127)NPS(0.125)S(0.875)PEICPNK	3461100	NA	955250	2161800	941310	4	NA	NA	5212000	NA	1	NA	9288600	NA	1548400	4480800	3	NA	NA	NA	4604500	1	NA	NA	NA	NA	0	8327800	NA	NA	NA	1	4225200	NA	1458400	4885500	NA	3	3516500	2455500	2921600	1848200	NA	4
2485	Q5SVL6	S(0.205)ET(0.131)S(0.654)S(0.011)NPS(0.05)S(0.95)PEICPNK	3605300	3534500	3076900	2161800	NA	4	1284000	NA	7584400	600980	3	NA	9288600	NA	1548400	5317200	3	NA	3719000	NA	4779200	2	NA	NA	3510500	NA	1	10591000	NA	3088700	1792200	3	1574200	3740700	6246000	4937700	NA	4	4403800	3251900	2921600	1303400	NA	4
2489	Q5SW75	IPHSS(0.067)S(0.219)S(0.714)ENIR	877390	NA	NA	1199100	NA	2	NA	NA	638480	815120	2	844290	NA	1722900	1604000	2175000	4	1154100	NA	1619900	2037300	3	NA	NA	4881000	NA	1	NA	836010	NA	NA	1	1687900	NA	1152600	NA	NA	2	1511100	NA	1841800	2118700	1067800	4
2495	Q5SXY1	AS(0.5)LS(0.5)PDASDFEHITADTPSRPLSATSNPFK	NA	NA	NA	NA	NA	0	NA	NA	NA	NA	0	NA	NA	NA	NA	2707100	1	NA	4537500	NA	NA	1	NA	NA	NA	NA	0	NA	NA	NA	NA	0	NA	NA	NA	4166600	NA	1	NA	2291600	4098600	NA	1740500	3
2496	Q5SXY1	AS(0.5)LS(0.5)PDASDFEHITADTPSRPLSATSNPFK	NA	NA	NA	NA	NA	0	NA	NA	NA	NA	0	NA	NA	NA	NA	2707100	1	NA	4537500	NA	NA	1	NA	NA	NA	NA	0	NA	NA	NA	NA	0	NA	NA	NA	4166600	NA	1	NA	2291600	4098600	NA	1740500	3
2545	Q60610	GAS(1)VDRDLQEQLQAASISQR	NA	NA	NA	NA	NA	0	NA	NA	NA	NA	0	NA	NA	NA	NA	NA	0	NA	1856600	NA	NA	1	842950	NA	NA	NA	1	1496200	NA	NA	NA	1	596120	740920	NA	NA	972370	3	NA	1357400	1016200	1223400	NA	3
2558	Q60771	FYYS(0.976)S(0.024)GSSSPTHAK	12980000	NA	NA	18368000	NA	2	21055000	1092400	NA	NA	2	796680	NA	NA	NA	NA	1	859680	2430600	NA	1943300	3	NA	1606500	NA	NA	1	NA	NA	NA	2997400	1	993050	1575800	2988700	9655000	798970	5	NA	753080	2829700	10961000	1643300	4
2573	Q60875	LQDS(0.886)S(0.106)DPDT(0.008)GS(0.002)EEEVS(0.47)S(0.211)RLS(0.281)PPHS(0.037)PR	4021800	NA	NA	NA	NA	1	NA	NA	NA	NA	0	NA	NA	3920000	NA	NA	1	NA	9385100	2145900	1387800	3	NA	NA	2814800	NA	1	NA	NA	7186600	3353400	2	NA	NA	NA	5555200	NA	1	6232000	3445000	3384400	NA	NA	3
2579	Q60875	LQDSSDPDT(0.024)GS(0.024)EEEVS(0.739)S(0.215)RLS(0.199)PPHS(0.8)PR	NA	NA	NA	NA	NA	0	NA	NA	NA	NA	0	NA	3542100	NA	NA	NA	1	NA	NA	NA	NA	0	NA	NA	8911900	NA	1	NA	NA	NA	NA	0	NA	6364500	NA	12543000	3335100	3	NA	3750000	2905100	3919600	NA	3
2594	Q60949	LHSS(0.003)S(0.073)S(0.924)VPNFLK	NA	NA	NA	1450500	NA	1	NA	NA	NA	NA	0	NA	NA	NA	NA	NA	0	NA	2646200	NA	NA	1	NA	NA	4382900	NA	1	2449200	NA	NA	NA	1	1819600	NA	NA	NA	NA	1	1314500	1646500	2046400	NA	NA	3
2598	Q60953	VPAPPGS(1)PCR	583810	929750	1535900	NA	NA	3	915170	NA	1980400	NA	2	NA	2111500	NA	1083000	2095400	3	NA	1715000	NA	NA	1	NA	NA	NA	1618300	1	2441400	NA	1777300	1173200	3	884380	NA	1854500	1714800	281520	4	1031600	1640700	NA	437700	NA	3
2622	Q61136	EQAEMDDADNS(1)EK	508220	NA	527410	NA	NA	2	247410	NA	349930	NA	2	NA	NA	NA	NA	NA	0	537640	602730	453660	NA	3	NA	NA	235290	NA	1	1026200	457400	253470	NA	3	522910	NA	254300	178190	268640	4	436610	590110	NA	NA	190490	3
2625	Q61136	LCDFGSASHVADNDITPY(0.009)LVS(0.991)R	4200600	NA	NA	NA	2420200	2	NA	NA	NA	NA	0	1889900	NA	NA	3621100	NA	2	NA	11173000	NA	7562600	2	NA	NA	NA	NA	0	NA	NA	NA	NA	0	NA	NA	NA	6225900	1554100	2	937060	5667000	NA	2629200	1610600	4
2628	Q61136	S(1)RS(1)PLLNDRR	2012400	NA	NA	2234800	NA	2	2234300	833730	NA	NA	2	NA	NA	NA	NA	NA	0	NA	4826900	NA	NA	1	NA	1940100	NA	NA	1	3195800	NA	1113900	1109100	3	NA	1165400	NA	NA	599370	2	2885400	710640	NA	NA	751990	3
2629	Q61136	S(1)RS(1)PLLNDRR	2012400	NA	NA	2234800	NA	2	2234300	833730	NA	NA	2	NA	NA	NA	NA	NA	0	NA	4826900	NA	NA	1	NA	1940100	NA	NA	1	3195800	NA	1113900	1109100	3	NA	1165400	NA	NA	599370	2	2885400	710640	NA	NA	751990	3
2649	Q61191	AVTTVTQSTPVPGPSVPPPEELQVS(1)PGPR	1670800	NA	NA	NA	NA	1	NA	NA	1743700	NA	1	1394400	NA	3558400	NA	NA	2	NA	NA	NA	NA	0	NA	NA	NA	1651200	1	3064600	NA	NA	NA	1	NA	1045400	2466000	1699900	NA	3	1484600	2229400	NA	NA	1100900	3
2660	Q61290	EVS(1)PMSAPNMPSIER	1411100	NA	2500100	NA	2951000	3	2882200	2120400	3150100	2281200	4	916830	NA	4533500	NA	2832000	3	2552100	3310900	4198500	2034200	4	NA	NA	NA	2894000	1	4542600	3119900	4680100	2626400	4	NA	2298000	4553500	3579200	NA	3	1091500	3037500	NA	1832100	1642700	4
2661	Q61290	FGEAVVVGRPGS(1)GDGDSDQSR	1509800	NA	1611200	2025300	2150200	4	1952400	1519100	3525100	NA	3	1219200	NA	1585500	2502000	NA	3	2265900	NA	3895100	3191800	3	1780200	NA	NA	NA	1	3920500	2534900	2818100	1440600	4	2111400	1427700	3538200	2881800	997300	5	958080	1964400	2723200	NA	1971900	4
2662	Q61290	FGEAVVVGRPGS(0.095)GDGDS(0.903)DQS(0.001)R	NA	NA	NA	NA	6617000	1	5172200	4567600	NA	6950700	3	3919400	NA	9548200	7429600	NA	3	NA	8908600	7041200	9815100	3	NA	NA	10435000	NA	1	NA	6268500	NA	NA	1	6217500	NA	NA	NA	NA	1	3130100	NA	NA	6334200	5332900	3
2665	Q61290	GDIGGLTSALDNQRS(0.092)PLS(0.907)LGK	NA	NA	NA	NA	NA	0	NA	NA	NA	NA	0	NA	NA	NA	3513000	1858100	2	NA	NA	929620	NA	1	2686800	NA	NA	NA	1	5017500	NA	NA	NA	1	1006300	1248400	NA	NA	3118000	3	NA	3505600	3050500	2138800	NA	3
2666	Q61290	GIS(0.9)QS(0.1)EPDLSCMTANMDK	NA	NA	NA	622810	NA	1	NA	NA	NA	NA	0	NA	2171600	NA	NA	NA	1	1116300	NA	1664000	1477400	3	NA	NA	NA	NA	0	3035600	NA	1387200	NA	2	NA	1748800	NA	2119000	NA	2	604890	1139200	NA	860220	NA	3
2679	Q61315	LEESAS(0.002)FES(0.011)LS(0.011)PS(0.906)S(0.059)RPDS(0.005)PT(0.005)R	1161900	NA	NA	NA	NA	1	NA	4910500	3277400	3142300	3	NA	NA	NA	2113400	1713200	2	1330400	NA	2591500	1702900	3	NA	NA	NA	2330100	1	2015100	NA	NA	NA	1	NA	NA	NA	2283400	1218400	2	446440	1607500	1675100	1476500	1513800	5
2683	Q61315	SGIS(0.002)LGS(0.944)PFHLT(0.054)PDQEEK	NA	NA	NA	NA	NA	0	824670	NA	NA	NA	1	NA	NA	NA	NA	NA	0	252470	682700	NA	NA	2	430240	NA	NA	NA	1	1189700	NA	NA	NA	1	NA	314310	NA	NA	NA	1	122130	678250	NA	675120	NA	3
2694	Q61361	GAIYS(0.004)IPIS(0.016)EDGGGGS(0.107)S(0.765)T(0.107)PEDPAEAPR	1413500	NA	1679200	950990	1818800	4	1642000	1362900	2655300	981880	4	NA	NA	2326800	NA	1987100	2	NA	2415600	2465000	NA	2	NA	475730	NA	NA	1	2785500	NA	NA	NA	1	1886300	NA	NA	1873700	912020	3	NA	1367800	NA	1486800	1844800	3
2710	Q61548	S(0.413)S(0.587)PATTVT(0.225)S(0.498)PNS(0.225)T(0.051)PAK	1202100	2112900	2134200	NA	NA	3	NA	NA	3564900	601870	2	NA	4563000	NA	NA	1874200	2	NA	3098700	NA	2336600	2	NA	NA	NA	NA	0	2457500	NA	3906400	NA	2	2756500	1636300	2172700	3050500	NA	4	2295300	1623700	NA	1825500	711680	4
2735	Q61699	NIQQDNSEAGTQPQVQTDGQQT(0.001)SQS(0.001)PPS(0.969)PELT(0.016)S(0.006)EES(0.006)K	NA	6815700	11546000	NA	9207100	3	NA	NA	NA	12287000	1	NA	NA	15323000	6507900	NA	2	NA	NA	NA	12253000	1	4898300	NA	NA	NA	1	19440000	16206000	NA	8232900	3	8771900	8553600	14704000	NA	NA	3	NA	11730000	10446000	9274900	NA	3
2763	Q62093	VDNLT(0.002)Y(0.013)RT(0.023)S(0.962)PDTLR	NA	NA	NA	7466300	NA	1	13885000	14773000	18717000	12347000	4	10038000	4115900	9918200	9647000	10881000	5	9586700	14661000	9904100	12759000	4	7240200	NA	NA	NA	1	15578000	14197000	10753000	NA	3	NA	9735100	12342000	NA	6502200	3	10873000	10058000	NA	NA	8754400	3
2775	Q62172	TPS(0.091)S(0.908)EEISPTK	NA	1600100	1119100	1859400	NA	3	NA	NA	NA	NA	0	NA	NA	NA	1941400	2008700	2	NA	NA	NA	2058300	1	NA	NA	3513800	NA	1	NA	1636000	NA	NA	1	1901200	NA	NA	NA	NA	1	1897800	NA	2528100	NA	1369900	3
2780	Q62188	NLHQS(0.984)GFS(0.014)LS(0.002)GTQVDEGVR	2524800	NA	NA	NA	2207800	2	NA	1575600	2052900	1931900	3	NA	NA	NA	3123700	NA	1	NA	NA	3925700	3745300	2	2331600	NA	NA	NA	1	NA	NA	NA	976290	1	1754800	2780700	3214000	NA	2474000	4	1677700	5874800	3464700	NA	NA	3
2813	Q62318	AASAAATAAASAATAASAASGS(0.999)PGSGEGSAGGEK	30584000	14445000	32125000	NA	19631000	4	30405000	45902000	56603000	40981000	4	33444000	NA	25284000	NA	44568000	3	NA	32291000	NA	35086000	2	NA	NA	35777000	NA	1	53367000	NA	38582000	21179000	3	42107000	NA	43529000	1297000	NA	3	NA	31273000	NA	16734000	32716000	3
2844	Q62417	TPVDYIDLPYS(0.001)S(0.002)S(0.994)PS(0.004)R	NA	NA	1496100	NA	1305400	2	1682700	1236600	NA	NA	2	NA	1631700	1069000	NA	1207400	3	663550	2604800	NA	1673700	3	1443200	NA	NA	NA	1	2429400	NA	1245800	1353600	3	NA	947940	2304200	1865200	1223200	4	914520	1553800	NA	NA	1208400	3
2846	Q62417	VGGS(1)IENLLMR	187650	NA	NA	60633	NA	2	330470	NA	300320	NA	2	483890	NA	401300	NA	NA	2	231650	NA	NA	NA	1	NA	NA	1682600	NA	1	717610	NA	NA	NA	1	494870	301540	NA	905770	528130	4	NA	578750	1079900	665010	624210	4
2883	Q64213	TGDLGIPPNPEDRS(0.084)PS(0.781)PEPIY(0.493)NS(0.642)EGK	NA	NA	2822800	NA	NA	1	NA	6229700	NA	3054000	2	1545700	8893000	NA	9169500	1950000	4	NA	8815800	4768400	7744000	3	NA	NA	7128900	NA	1	3182800	NA	2497700	NA	2	NA	2572600	NA	NA	NA	1	NA	3741800	3676100	5143800	NA	3
2888	Q64336	S(0.008)KLS(0.992)PVLDGVSELR	649440	NA	780480	NA	NA	2	NA	1081400	NA	1496800	2	905020	NA	NA	NA	810630	2	NA	NA	NA	1194800	1	NA	NA	NA	1032700	1	NA	1136500	1372300	NA	2	743890	NA	1142900	1461400	NA	3	NA	NA	1278000	833380	1225200	3
2894	Q64511	IVETINS(0.007)DS(0.957)DS(0.036)EFGIPK	NA	NA	797160	NA	NA	1	1514100	983300	944800	NA	3	829380	NA	829820	NA	NA	2	1163400	NA	NA	2042500	2	884120	NA	NA	NA	1	NA	NA	NA	NA	0	NA	NA	1461800	NA	NA	1	1136100	1641000	NA	NA	1403600	3
2899	Q64511	S(0.247)ES(0.753)DLEEAEPVVIPR	NA	NA	NA	532920	NA	1	NA	1061400	NA	995880	2	NA	NA	385500	NA	NA	1	580810	NA	NA	1625500	2	NA	NA	NA	NA	0	NA	NA	NA	NA	0	NA	393910	1447000	NA	NA	2	967380	NA	2629200	795610	NA	3
2911	Q66T02	S(0.005)KS(0.02)EAS(0.975)LLQLLSGTPAAR	721600	NA	2590200	NA	112640	3	NA	NA	894770	1019200	2	2155900	NA	NA	NA	NA	1	336290	5445400	1545400	3746300	4	NA	NA	7673300	NA	1	5541100	1825800	4526300	NA	3	2294200	290990	4486000	NA	NA	3	NA	2119800	NA	1364800	2499100	3
2941	Q68FE6	RFS(0.962)T(0.014)YS(0.014)QS(0.01)PPDTPSLR	NA	NA	NA	1628600	NA	1	NA	NA	2105700	NA	1	909530	NA	NA	NA	NA	1	NA	NA	NA	NA	0	NA	NA	NA	NA	0	NA	NA	NA	NA	0	1175600	NA	NA	NA	NA	1	1090800	1351100	1754200	1405800	NA	4
2959	Q68FH0	AQSPSYVTSTGVS(0.5)PS(0.5)R	NA	NA	NA	NA	NA	0	2067800	NA	NA	NA	1	NA	NA	NA	NA	NA	0	NA	2427500	NA	NA	1	NA	NA	NA	NA	0	NA	NA	2145300	1438600	2	NA	3515500	NA	NA	NA	1	NA	3882700	NA	3632800	2086100	3
2961	Q68FH0	GLYPGS(0.002)S(0.007)KPS(0.987)PIY(0.003)ISSYSSPAR	NA	NA	1875900	908730	1827900	3	1916600	4320700	2354300	NA	3	585160	2056000	NA	1479600	NA	3	NA	NA	NA	3760000	1	NA	342270	NA	NA	1	2673900	NA	NA	1451900	2	3178300	1538700	4100000	2702800	NA	4	1565700	1563400	2090900	1853300	NA	4
2988	Q69Z98	LQVPTPEEMSNLTPES(0.008)S(0.992)PELAK	555390	NA	1335600	NA	569680	3	1221000	1762600	NA	967200	3	NA	2199900	1294100	2617600	1248200	4	760710	1436000	1348200	1127700	4	NA	NA	NA	2843000	1	1924000	1976700	NA	948550	3	NA	621560	2398300	1183200	917050	4	968630	1022400	1341500	501250	NA	4
3003	Q69ZH9	RS(0.007)S(0.993)YLLAITTER	NA	NA	1321100	NA	NA	1	NA	1017700	NA	NA	1	1211100	1149600	NA	3391600	2129600	4	NA	NA	658870	1863700	2	900460	NA	NA	NA	1	2804500	NA	NA	NA	1	1347300	NA	1188200	NA	987770	3	NA	1355500	NA	695340	1927300	3
3017	Q69ZK9	RLS(0.025)PPGGS(0.071)GS(0.903)GVPGGGPLLPTAGR	14683000	NA	NA	14935000	NA	2	NA	22883000	18999000	NA	2	NA	NA	21286000	NA	NA	1	NA	NA	22042000	NA	1	NA	NA	20584000	NA	1	25684000	NA	18083000	11644000	3	20523000	13508000	NA	20647000	14051000	4	NA	16112000	NA	14118000	12515000	3
3038	Q6A065	S(0.064)S(0.064)GS(0.872)LGHRPSQEMDVMLK	NA	NA	NA	2095600	NA	1	2983900	NA	NA	NA	1	NA	NA	NA	NA	NA	0	NA	3575000	NA	NA	1	NA	NA	NA	NA	0	10589000	NA	NA	NA	1	NA	2222800	NA	NA	NA	1	1592100	3554000	NA	3324500	999290	4
3044	Q6DFV3	S(0.162)AS(0.838)QGALTSPPVSFNNHR	984930	NA	NA	NA	NA	1	719990	NA	NA	NA	1	NA	NA	NA	NA	NA	0	NA	NA	NA	1468400	1	855850	NA	NA	NA	1	1440600	NA	NA	670780	2	862050	NA	NA	1256900	NA	2	606650	911000	NA	728240	NA	3
3060	Q6DIC0	GRPPAEKLS(1)PNPPK	3237500	NA	4880000	3358600	2992800	4	3951600	3117100	6604700	2780900	4	NA	3905700	NA	2886400	3777200	3	3824900	6006200	NA	4196900	3	NA	NA	NA	4010400	1	7640800	NA	4852500	4344200	3	NA	4217400	5057100	NA	NA	2	3610300	3672700	4236200	3065900	1572600	5
3098	Q6NXN1	S(0.813)KS(0.164)PPKVPIVIQDDS(0.021)LPT(0.002)GPPPQIR	NA	NA	3118600	NA	NA	1	3672400	3325900	NA	NA	2	1560400	NA	NA	3114500	2891400	3	NA	NA	2464200	NA	1	NA	NA	5442400	NA	1	4800100	NA	3504700	NA	2	NA	NA	2826900	NA	NA	1	NA	NA	2908800	1900600	1495000	3
3155	Q6P9N1	AQS(1)ENLELLSLK	NA	NA	NA	441560	NA	1	531620	NA	NA	619180	2	NA	NA	542610	NA	NA	1	401990	NA	776780	990210	3	NA	NA	NA	799560	1	1036600	NA	NA	647990	2	535710	543670	NA	1135700	526590	4	345350	585150	883000	540380	NA	4
3228	Q6PE13	GSVGPAPS(0.009)LS(0.991)ELDLRPPS(0.885)PINLS(0.115)R	353860	NA	NA	NA	NA	1	NA	NA	NA	989270	1	3727300	2620800	NA	3991300	NA	3	NA	1091500	685100	8608700	3	NA	NA	NA	790950	1	3253400	NA	NA	NA	1	1816800	177940	NA	2916700	5469400	4	NA	1767000	3678000	NA	6251400	3
3235	Q6PE13	S(0.899)LT(0.101)EVCLR	685770	NA	1058700	735410	NA	3	1461700	1056000	874090	NA	3	NA	NA	2016300	1510300	NA	2	NA	2478100	2245100	NA	2	NA	889690	NA	NA	1	2394500	730090	1166600	1104400	4	NA	1400200	1205400	NA	NA	2	1323700	1247600	NA	1021600	NA	3
3238	Q6PE13	TSLPQHVMEPPVGAAAAGT(0.005)S(0.013)GS(0.061)S(0.916)LDS(0.003)FS(0.003)K	3747000	NA	NA	NA	NA	1	NA	3974100	3694000	NA	2	1826400	3016200	NA	9409100	NA	3	1144200	NA	2217600	6361400	3	NA	NA	6401800	NA	1	5915400	NA	NA	3063500	2	5882900	6323800	NA	NA	2221100	3	5195200	NA	NA	4399700	2725000	3
3246	Q6PFD5	EGYPLPY(0.001)EPPAT(0.171)DGS(0.825)PGPT(0.003)PVPAPGPGSGR	NA	NA	NA	1709500	NA	1	NA	NA	NA	1208500	1	1375200	NA	NA	NA	NA	1	NA	NA	1919700	NA	1	1789000	NA	NA	NA	1	NA	NA	NA	2458900	1	2276200	2928200	NA	3488300	1456500	4	1791500	2237500	NA	NA	2602900	3
3251	Q6PGE7	TGMY(0.001)VAT(0.008)LAGS(0.967)QS(0.023)PKPLMVHMR	NA	NA	3125200	NA	2718000	2	NA	1592300	NA	NA	1	766200	NA	NA	NA	9593600	2	NA	5793900	NA	NA	1	NA	NA	20669000	NA	1	24917000	NA	10687000	2567600	3	NA	NA	5495300	11990000	NA	2	NA	3909500	5297100	2366600	516820	4
3252	Q6PGE7	TGMYVATLAGSQS(1)PK	1458300	NA	1539900	3289500	1966300	4	2158700	1195700	2947500	NA	3	450450	3445900	NA	1382800	3962600	4	NA	3791800	NA	6926400	2	NA	650970	NA	NA	1	4911800	NA	3596100	4871400	3	2744900	3412100	4228000	6647800	730810	5	1753400	4301400	3053500	3753500	NA	4
3263	Q6PGL7	VPLLFS(1)DEEDSEVPSGVKPEDLK	4253900	NA	3280200	NA	NA	2	NA	NA	4182700	6964300	2	12499000	NA	2242000	13056000	11157000	4	803790	9847300	4795200	NA	3	NA	NA	15797000	NA	1	9089800	NA	3892500	NA	2	NA	934670	5262400	10900000	3630500	4	551190	NA	9507000	NA	8402000	3
3264	Q6PH08	TISNLEGS(0.982)PS(0.018)R	NA	NA	506780	NA	NA	1	1592100	NA	NA	NA	1	434350	NA	NA	NA	NA	1	NA	2250300	NA	NA	1	NA	NA	NA	NA	0	757410	NA	1573300	1498500	3	1310500	NA	651180	777290	NA	3	NA	661530	506300	502380	NA	3
3285	Q6VNB8	SQS(1)EYCNVGTK	956920	NA	NA	1069200	NA	2	1288400	NA	4434600	384600	3	431790	NA	NA	NA	2837500	2	NA	NA	NA	3000400	1	NA	852020	NA	NA	1	3495300	NA	2061100	1210600	3	1766600	2691700	NA	2279700	396270	4	1719100	1917000	NA	1848300	353110	4
3289	Q6VNS1	VFLAECYNLS(0.999)PT(0.001)K	1670800	NA	5635900	336540	NA	3	2004000	3281600	5181400	3172600	4	NA	3304900	966010	3571800	5674200	4	1362700	6276200	3664700	4960600	4	NA	NA	NA	3415000	1	8392700	4526600	5050500	3635600	4	3413700	1007500	7317500	4990300	1272000	5	495480	4813900	3969600	1312300	1598900	5
3291	Q6WQJ1	GS(0.954)PS(0.046)LHAVLER	414900	NA	NA	NA	NA	1	NA	NA	NA	NA	0	904100	NA	832720	1488100	NA	3	NA	NA	NA	1799300	1	2585600	NA	NA	NA	1	1123100	NA	NA	NA	1	1138500	1371200	NA	1464100	NA	3	NA	705590	1225400	1274400	715810	4
3299	Q6WVG3	S(0.001)PS(0.001)GGAAGPLLT(0.998)PS(0.98)QS(0.013)LDGS(0.007)RR	1477000	NA	884510	1893200	NA	3	1941600	1312900	1576000	NA	3	NA	2726900	NA	2472300	1784100	3	621470	3041400	NA	1897600	3	1242000	NA	NA	NA	1	8406000	1566300	NA	3760100	3	7174700	3868100	NA	2677200	NA	3	2738600	2006800	880230	3233800	NA	4
3325	Q6ZPQ6	VAS(0.813)S(0.187)VEQLNIIEDEVSQPLAAPPSK	1342200	NA	NA	NA	NA	1	2090300	NA	1742400	NA	2	NA	NA	NA	NA	NA	0	NA	NA	NA	4877200	1	3781800	NA	NA	NA	1	NA	NA	NA	NA	0	3145500	NA	NA	NA	NA	1	NA	3988500	NA	617890	3021000	3
3326	Q6ZPQ6	VAS(0.076)S(0.908)VEQLNIIEDEVS(0.016)QPLAAPPSK	1342200	NA	NA	NA	NA	1	NA	NA	NA	NA	0	NA	NA	NA	NA	NA	0	1064000	NA	NA	4877200	2	NA	NA	17890000	NA	1	8235600	NA	NA	NA	1	3145500	NA	NA	NA	NA	1	NA	3988500	3266500	617890	NA	3
3331	Q6ZQ18	SPS(1)PLQAPEK	NA	1804200	1220900	1298400	NA	3	NA	NA	1719200	921450	2	NA	2683400	1562800	1308600	1309100	4	NA	NA	NA	1479500	1	NA	NA	NA	1092500	1	NA	1164600	NA	NA	1	1342500	1696900	NA	NA	NA	2	1784800	1298100	3368600	NA	NA	3
3333	Q6ZQ38	VIRPLDQPS(0.994)S(0.006)FDATPYIK	1879100	NA	3386600	902490	2052100	4	NA	NA	NA	2142400	1	NA	NA	2067600	2272200	3374400	3	1326600	4754100	NA	2317400	3	NA	NA	NA	2420200	1	5075600	3021400	NA	1845700	3	NA	1263600	NA	2712300	NA	2	893540	2364600	3003900	1987600	2086400	5
3339	Q6ZQ58	S(0.999)LPT(0.001)TVPESPNYR	2103700	NA	NA	1544300	NA	2	1610500	NA	1200000	1135700	3	NA	2613400	NA	NA	NA	1	1029500	2941200	NA	NA	2	NA	NA	NA	2564100	1	4699300	NA	NA	2322200	2	5214300	2712200	NA	NA	NA	2	4089800	3155800	NA	2328700	1200200	4
3353	Q71LX4	DRFGLEGDEESTMLEES(0.001)VS(0.999)PKK	NA	NA	1959800	NA	NA	1	1384300	1978000	NA	NA	2	1571000	NA	NA	NA	3119100	2	NA	2699600	2693000	4413600	3	NA	NA	3458100	NA	1	4919300	2641700	3158500	1414900	4	2976900	NA	2415800	2595100	1083000	4	NA	2497100	3156200	NA	1886100	3
3393	Q7TNM2	LQESFQGAPDVIS(1)PR	1232700	NA	1261500	1009900	NA	3	1374900	1365900	1856000	NA	3	800310	NA	2694800	1612900	1191800	4	1599000	2152100	2264400	NA	3	NA	NA	NA	1663300	1	1619700	2633400	1875500	804410	4	1472000	1346000	1770400	1787700	813460	5	1009600	2069900	1717600	1219600	NA	4
3420	Q7TQF7	T(0.162)PS(0.838)PPEEPS(0.033)PLPS(0.819)PT(0.191)AS(0.955)PNHT(0.002)LAPAS(0.001)PAPVRPR	4826500	NA	NA	NA	NA	1	7273600	NA	3411800	NA	2	NA	10773000	NA	9375800	4704400	3	NA	8853300	3077100	12340000	3	7386500	NA	NA	NA	1	NA	NA	NA	3146300	1	6385800	4911400	NA	8264300	6669200	4	NA	9290600	5397000	6682800	3536600	4
3424	Q7TQG1	IYS(1)PVRS(0.997)PS(0.003)AR	664150	NA	NA	1053000	NA	2	1594700	NA	1038900	842500	3	954380	NA	NA	NA	NA	1	NA	1807500	NA	NA	1	NA	1248400	NA	NA	1	2687700	NA	NA	1145700	2	1511200	805060	NA	1067700	1288300	4	1396800	719000	NA	854200	1050700	4
3425	Q7TQG1	IY(0.023)S(0.977)PVRS(0.999)PS(0.001)AR	664150	NA	NA	1053000	NA	2	1594700	NA	1038900	842500	3	954380	NA	NA	NA	NA	1	NA	1807500	NA	NA	1	NA	1248400	NA	NA	1	2687700	NA	NA	1145700	2	1511200	805060	NA	1067700	1288300	4	1396800	719000	NA	854200	1050700	4
3430	Q7TQH0	VPMAGVGGTEGPEQLPAPCPS(0.017)QT(0.05)GS(0.933)PPVGLIK	1996200	NA	2129700	NA	NA	2	NA	1893300	3293800	NA	2	NA	2948300	4540700	NA	NA	2	NA	3453100	NA	NA	1	903090	NA	NA	NA	1	NA	3076800	NA	NA	1	2132800	1388100	3559800	3853900	934610	5	859480	2610200	2590400	1950000	NA	4
3434	Q7TSC1	FSDEEDGRDS(1)DEEGAEGHK	1641700	NA	3521700	2135700	2816200	4	2837100	3251500	3121100	1648900	4	NA	NA	NA	NA	NA	0	NA	5533700	4610200	2826500	3	NA	NA	5072800	NA	1	NA	443380	2491500	NA	2	NA	NA	NA	NA	4124700	1	3085300	2424400	3644100	4348000	3418200	5
3474	Q80TE7	SQS(1)IDEIDVGTYK	1258300	NA	970480	3454300	1668900	4	1927200	1226900	2316100	467330	4	878050	NA	NA	1870300	3651600	3	NA	3654900	NA	2802900	2	NA	1089100	NA	NA	1	7167800	NA	NA	3204600	2	1429700	2242600	5733700	3654600	NA	4	1623000	1764700	4323400	2060500	1100100	5
3479	Q80TI0	S(0.99)PT(0.01)PQNQDGDTMVEK	1396000	1041300	911860	811800	NA	4	1349100	NA	1095800	954880	3	NA	NA	1408500	NA	NA	1	1459100	1567800	1663800	1313900	4	1188600	NA	NA	NA	1	1973400	1203300	1129300	766950	4	945040	NA	1164500	2213900	1057500	4	NA	1508000	NA	1500000	535180	3
3481	Q80TI0	SSIETKPDAS(1)PQLPKK	869960	NA	613170	NA	NA	2	NA	943550	NA	NA	1	NA	NA	NA	NA	1660000	1	NA	NA	NA	1896500	1	NA	NA	3199200	NA	1	2788100	NA	1216800	NA	2	1392800	1867700	1041100	NA	NA	3	1426900	1062700	854860	1108000	NA	4
3491	Q80TJ1	RS(0.001)HNAS(0.999)IIDMGEESENQLSK	NA	NA	NA	NA	NA	0	NA	NA	NA	NA	0	NA	NA	NA	NA	NA	0	NA	NA	NA	NA	0	NA	NA	6395600	NA	1	NA	NA	NA	NA	0	2445300	2882600	NA	1904300	1047400	4	NA	2211200	NA	1402300	863520	3
3497	Q80TK0	STHSSTELLASMGS(1)VDETK	NA	NA	NA	NA	NA	0	970860	578600	NA	1034200	3	861200	NA	NA	1599800	NA	2	NA	1960500	1203900	NA	2	1828400	NA	NA	NA	1	3749700	NA	NA	868680	2	NA	NA	NA	1892900	909950	2	NA	1699400	2459700	1831100	NA	3
3510	Q80TM9	AAATLS(1)FGPER	399850	NA	NA	NA	NA	1	NA	NA	NA	NA	0	NA	1340400	NA	NA	NA	1	439000	NA	NA	NA	1	2042700	NA	NA	NA	1	1406700	NA	NA	NA	1	608030	931950	NA	952980	1445000	4	289870	1377100	NA	NA	600250	3
3517	Q80TR1	GPPPEPPVPPVPGVS(0.002)EDEAGGPGS(0.991)ADRAEIELLY(0.008)K	NA	NA	NA	NA	NA	0	NA	2467500	NA	NA	1	1722900	NA	NA	NA	NA	1	NA	NA	NA	1531700	1	NA	NA	NA	835730	1	2035100	NA	NA	NA	1	NA	NA	NA	NA	NA	0	NA	1942300	1989700	NA	1575600	3
3528	Q80TY0	RTVS(0.999)DNS(0.065)LS(0.929)S(0.006)SK	NA	NA	1990100	7254600	NA	2	NA	NA	NA	NA	0	NA	NA	2747200	NA	784350	2	NA	NA	2186900	NA	1	NA	NA	NA	NA	0	NA	NA	NA	NA	0	11501000	NA	NA	NA	NA	1	NA	6696500	3604600	NA	2733400	3
3538	Q80TZ3	PTTPTGLGGGFPPLS(0.037)S(0.963)PQK	1690600	NA	NA	1243700	NA	2	NA	NA	NA	NA	0	NA	2315500	1477400	NA	1353800	3	NA	NA	1602200	2487200	2	3411800	NA	NA	NA	1	3975800	NA	NA	NA	1	NA	2562300	NA	1906900	1413200	3	1311900	1658400	1469600	1408800	1176700	5
3554	Q80U28	AT(0.001)LS(0.035)DS(0.927)EIET(0.036)NSATSAIFGK	NA	NA	NA	NA	NA	0	NA	NA	NA	NA	0	NA	NA	NA	NA	NA	0	NA	NA	NA	NA	0	NA	NA	12899000	NA	1	NA	NA	NA	NA	0	NA	NA	NA	9995300	3876900	2	1537400	6499700	NA	4703200	NA	3
3557	Q80U28	LAS(0.998)DS(0.002)DAESDSR	1650400	485070	1848400	666920	NA	4	NA	NA	1249100	NA	1	NA	NA	NA	150640	NA	1	761080	NA	NA	NA	1	NA	NA	NA	NA	0	2561000	1907700	NA	NA	2	NA	306760	569830	NA	716370	3	1811500	1211500	265120	NA	NA	3
3604	Q80UG5	LVDS(0.001)LS(0.017)QRS(0.979)PKPS(0.003)LR	NA	NA	1089400	2139800	NA	2	NA	2401700	2216200	1730900	3	NA	NA	1887200	2618800	1885900	3	NA	NA	NA	2759400	1	NA	NA	NA	NA	0	5483500	2644200	NA	NA	2	2220100	4044800	1539800	NA	NA	3	1549200	2542100	2720500	1604300	NA	4
3629	Q80VP1	SPGAFDMSGVGGS(0.001)LAES(0.001)VGS(0.998)PPPAATPTPTPPTRK	4088400	NA	NA	NA	2443300	2	4051700	3795700	3729000	1757500	4	1495800	NA	NA	7776100	3424700	3	NA	6287500	NA	3657100	2	NA	NA	NA	2496100	1	NA	NA	3136100	1960900	2	5201500	NA	2561100	4145600	NA	3	NA	NA	4868300	2936400	2622900	3
3637	Q80W04	ALS(0.035)GS(0.909)AT(0.027)LVS(0.016)S(0.013)PK	948860	NA	NA	664670	NA	2	NA	NA	513630	NA	1	714840	NA	NA	NA	814720	2	NA	NA	NA	963860	1	NA	NA	NA	NA	0	1427900	NA	NA	NA	1	852810	1070600	NA	NA	1513500	3	492080	910880	NA	834910	700230	4
3649	Q80WT5	SFS(1)PGDFR	711600	NA	NA	440030	NA	2	NA	NA	NA	NA	0	397360	NA	NA	NA	NA	1	NA	NA	NA	NA	0	1078900	NA	NA	NA	1	1125800	NA	NA	668440	2	898590	1117700	NA	1111200	731660	4	652630	749600	NA	NA	524950	3
3672	Q80X80	SLSPAATVTAELHYEQGS(1)PR	392750	NA	9522900	NA	NA	2	NA	8131100	1998200	889980	3	NA	NA	NA	NA	1866300	1	NA	4702000	NA	9955900	2	NA	NA	NA	1265600	1	3186700	678280	14230000	2244500	4	1645200	NA	10539000	2890500	181980	4	NA	7801800	8293500	NA	6221800	3
3677	Q80XA6	ASS(1)LDLNK	NA	1296700	1796700	NA	3694100	3	2412400	1530800	2629100	1965300	4	859970	NA	2680900	NA	NA	2	2323500	NA	NA	NA	1	NA	NA	NA	NA	0	NA	2202200	NA	1931500	2	2953400	NA	NA	3343600	2791600	3	2510300	NA	5358900	3014100	NA	3
3683	Q80XK6	IAAEEEEENDGHYQEEEDGGAHS(1)LK	NA	NA	NA	NA	NA	0	NA	1192400	NA	NA	1	NA	NA	2033200	NA	1921200	2	2314900	3063600	2710900	3092300	4	2170200	NA	NA	NA	1	2102200	1723700	NA	1608300	3	1025300	NA	1747400	2500200	1511000	4	1194200	1361800	1843600	2168600	1249400	5
3687	Q80XP9	EGETTVNTET(0.013)S(0.878)S(0.108)PK	NA	NA	NA	NA	NA	0	NA	NA	NA	827230	1	NA	NA	NA	NA	1547100	1	2418800	2797600	NA	2487000	3	NA	NA	2816200	NA	1	NA	2568800	NA	NA	1	NA	2949100	NA	NA	NA	1	2271200	1720100	1497300	NA	NA	3
3691	Q80XQ2	SES(1)MPVQLNK	821920	NA	594470	NA	NA	2	NA	691780	NA	644100	2	NA	NA	NA	NA	1243900	1	NA	NA	NA	1259200	1	3234100	NA	NA	NA	1	1930800	NA	NA	NA	1	1046700	1310500	1377500	1451100	NA	4	1079300	1812900	1455400	NA	809300	4
3698	Q80XU3	EMLLEDVGS(1)EEEPEEDDEAPFQEK	686660	NA	1588100	NA	NA	2	NA	1384000	5420700	2060600	3	NA	1521300	1273400	NA	4978400	3	NA	NA	1392600	3557500	2	911110	NA	NA	NA	1	4425600	1789300	2872800	563300	4	1530100	NA	5226000	3257800	NA	3	NA	NA	3155500	636350	958290	3
3725	Q80YA9	PLALQPLIPRS(0.982)PT(0.017)SSVATPSSTISTPTK	3033200	NA	3402600	4479000	1564300	4	2871800	NA	1513300	867590	3	1831800	3942400	2252500	3873900	1251900	5	NA	1872100	1846000	NA	2	NA	NA	NA	1294600	1	4030000	NA	1560600	2658700	3	3218500	NA	1619000	4820200	5951700	4	3030000	5255700	2429700	3467800	NA	4
3735	Q80YE4	ESLPTFLEGGPSS(0.014)PS(0.953)AT(0.033)GLPLR	289530	NA	589800	NA	NA	2	566620	325730	NA	NA	2	493700	NA	NA	1200500	NA	2	NA	688360	NA	1623100	2	965490	NA	NA	NA	1	NA	NA	NA	NA	0	885230	NA	357080	808180	NA	3	NA	432540	923660	NA	574780	3
3780	Q811D0	EQMMNSSVSSGSGS(1)LR	617790	NA	NA	723170	NA	2	NA	NA	1194900	803210	2	NA	NA	NA	NA	NA	0	NA	NA	1765600	NA	1	NA	NA	NA	NA	0	NA	NA	NA	NA	0	1550900	1542700	NA	NA	NA	2	1133400	1473300	NA	1580800	NA	3
3783	Q811D0	NLSEIENVHGFVSHS(0.009)HIS(0.991)PIK	NA	NA	7664800	NA	8177200	2	2059500	2778700	1476300	NA	3	4128300	NA	NA	NA	8226500	2	NA	17739000	4441600	13688000	3	NA	NA	22261000	NA	1	13878000	11559000	16645000	NA	3	2828700	NA	5004100	7968600	793080	4	NA	2466700	6923900	1967000	8180200	4
3788	Q811P8	NES(1)EPSEMK	NA	NA	NA	NA	NA	0	NA	NA	3219900	NA	1	NA	NA	NA	NA	1069500	1	NA	2771800	NA	1015400	2	NA	NA	NA	NA	0	6047900	NA	2275700	601050	3	1963900	1311600	1878000	2479000	NA	4	1877000	3620400	3911200	1522800	NA	4
3794	Q812A2	MATFGS(1)AGSINYPDK	NA	NA	1208000	2165200	1504300	3	NA	NA	2807000	1198900	2	NA	NA	NA	NA	NA	0	1335000	NA	NA	3395600	2	NA	637070	NA	NA	1	8196900	NA	NA	NA	1	NA	2264000	2266400	NA	1548000	3	NA	2698600	2587600	2466600	1156600	4
3808	Q8BFT9	T(0.006)GES(0.006)ARS(0.988)EDDAASGEHDIQIEGVR	NA	NA	NA	NA	NA	0	NA	8205600	1684300	NA	2	NA	NA	NA	NA	2201200	1	NA	7776400	NA	NA	1	NA	NA	NA	NA	0	NA	NA	7059000	NA	1	NA	NA	NA	4117100	NA	1	NA	4831100	8877700	4545200	4656100	4
3820	Q8BG50	KDS(1)RPESIIIYR	NA	NA	NA	1380800	NA	1	NA	NA	NA	NA	0	NA	NA	NA	NA	NA	0	NA	NA	NA	NA	0	NA	NA	NA	1212300	1	2072000	NA	NA	NA	1	NA	731940	NA	NA	NA	1	667450	1020300	NA	1254800	617120	4
3824	Q8BG67	LGPPS(0.621)S(0.313)PS(0.067)AADK	NA	NA	1124700	NA	977200	2	NA	NA	1800400	1346700	2	NA	NA	NA	NA	NA	0	NA	NA	NA	NA	0	NA	2219100	NA	NA	1	1754600	NA	NA	1663100	2	1971800	1688600	NA	2270500	NA	3	3688400	1259800	NA	NA	1705500	3
3863	Q8BH00	LADVLEQS(1)LEELAQAESK	354770	NA	NA	NA	NA	1	NA	NA	702940	NA	1	NA	NA	389100	2031800	854550	3	217000	991820	NA	3343000	3	1048800	NA	NA	NA	1	1383600	NA	NA	821860	2	949860	214460	1360600	1739800	911490	5	159820	1554700	2518300	640230	1207900	5
3884	Q8BHL3	ASAGPVPGAVVIAEGLHPS(0.024)LPS(0.937)PT(0.033)GNS(0.004)T(0.001)PLGT(0.001)S(0.001)K	3243000	NA	1791400	NA	NA	2	NA	NA	NA	2005700	1	NA	NA	662880	NA	NA	1	1606200	10795000	NA	NA	2	NA	NA	NA	1832000	1	8587900	NA	2657300	5970800	3	8077600	NA	8829100	NA	NA	2	NA	NA	10750000	2432700	7337000	3
3890	Q8BHY8	PSRPELTILS(0.992)PT(0.001)S(0.007)ENNK	NA	NA	NA	822000	NA	1	NA	NA	NA	NA	0	NA	NA	1954100	NA	1498300	2	NA	NA	1952100	NA	1	NA	NA	NA	1671700	1	NA	1631600	1618500	898350	3	NA	889140	1584400	962220	NA	3	775600	810870	NA	851480	NA	3
3894	Q8BIE6	LLGSENDT(0.006)GS(0.994)PDFYTPR	NA	NA	NA	1022400	NA	1	1304200	NA	NA	NA	1	NA	NA	NA	NA	1384300	1	814630	1885100	1650100	2385200	4	NA	NA	NA	2141300	1	2265700	NA	NA	977200	2	1688900	1090000	1212200	4061300	1550100	5	987930	1591100	NA	1491300	NA	3
3931	Q8BKX1	S(0.003)S(0.011)S(0.985)TGNLLDK	NA	NA	NA	NA	NA	0	2021900	NA	1097100	NA	2	NA	3932500	NA	NA	NA	1	NA	NA	NA	NA	0	NA	NA	NA	NA	0	NA	NA	NA	NA	0	NA	NA	NA	5689700	4012200	2	NA	NA	256280	3658900	2471300	3
3972	Q8BM65	S(0.944)QS(0.056)LHSVGGTEDDSSCGSR	374520	NA	NA	472120	NA	2	NA	NA	527760	NA	1	NA	1081500	NA	NA	688370	2	NA	1026300	NA	720980	2	NA	NA	1235900	NA	1	1335000	NA	NA	351880	2	NA	845290	NA	596580	NA	2	433530	659920	716190	NA	NA	3
4003	Q8BPN8	THPRPS(0.997)IS(0.003)MPLPTVLLDR	2125700	NA	2971600	1800700	2784000	4	2688700	3621100	NA	1825700	3	2698500	NA	2549700	10823000	NA	3	1499300	2742700	4280700	3921800	4	NA	NA	NA	1788000	1	2959100	4377200	2109200	1063800	4	1884600	667080	2006400	NA	NA	3	405620	1490500	1922100	1080700	2918900	5
4084	Q8BTI8	S(0.127)RS(0.582)GS(0.164)S(0.127)QELDGKPSASPQER	NA	NA	1204000	NA	NA	1	NA	739960	NA	NA	1	NA	NA	NA	NA	NA	0	NA	NA	NA	916000	1	NA	NA	NA	NA	0	NA	NA	NA	NA	0	NA	971080	NA	NA	NA	1	1210700	1050500	1808200	1024800	NA	4
4088	Q8BTI8	SLS(0.999)GS(0.001)SPCPK	465250	637510	1196800	NA	NA	3	NA	NA	2533700	NA	1	NA	958020	NA	NA	980130	2	894120	2708000	NA	1675100	3	NA	NA	NA	NA	0	3341500	NA	NA	NA	1	646810	1326800	1286300	NA	NA	3	1027700	NA	NA	686580	229120	3
4092	Q8BTI8	SRT(0.01)S(0.99)PVTR	NA	NA	NA	NA	66223	1	61029	51618	110110	126040	4	NA	11037000	54707	95534	93322	4	NA	86114	NA	428200	2	NA	NA	NA	NA	0	104790	NA	158110	51702	3	NA	31462	181490	NA	91037	3	NA	NA	73575	130200	58258	3
4097	Q8BTI8	S(0.01)S(0.013)S(0.977)PVTELT(0.009)ARS(0.991)PVK	4969700	3401200	NA	5572300	NA	3	8824700	NA	6715200	4187500	3	3297200	5309400	5341600	6269200	5769800	5	NA	NA	NA	NA	0	NA	NA	NA	NA	0	NA	NA	NA	NA	0	6810200	4838900	7110000	6089100	NA	4	6203100	5057000	7824600	5921300	4260100	5
4100	Q8BTI8	VS(0.004)S(0.996)PVLETVQQR	NA	4260100	8185300	NA	NA	2	10321000	9451000	11178000	8684000	4	5056200	NA	13152000	7345200	NA	3	6313400	11610000	13487000	NA	3	NA	NA	NA	7509900	1	12969000	9328800	9590600	NA	3	NA	5312600	11309000	7921800	NA	3	7377300	5410200	NA	5525700	5776000	4
4102	Q8BTW9	RPLS(0.941)GPDVS(0.049)T(0.011)PQPGSLTSGTK	647990	NA	1262000	NA	NA	2	1252400	1496900	NA	NA	2	1255900	NA	1031200	NA	850610	3	NA	1303500	NA	1124900	2	NA	539010	NA	NA	1	1453200	1034700	NA	NA	2	NA	816680	NA	1540100	NA	2	810500	928440	2029200	1174700	NA	4
4139	Q8BXQ8	S(0.002)RS(0.998)QPCDLDAR	NA	NA	740160	NA	610850	2	723180	NA	NA	NA	1	NA	NA	NA	855930	1156200	2	NA	2334300	NA	1441400	2	NA	NA	1458900	NA	1	3492200	NA	871570	NA	2	NA	1934900	1522000	NA	NA	2	1483400	1363000	1222400	NA	NA	3
4146	Q8BY87	LFVLLPEQS(0.965)PGS(0.028)Y(0.006)S(0.001)K	NA	NA	554160	NA	NA	1	NA	399480	697510	NA	2	NA	NA	251240	NA	606440	2	238010	NA	650160	1234700	3	NA	NA	NA	NA	0	1229400	361000	NA	NA	2	528720	NA	892140	NA	NA	2	177770	625400	NA	520410	NA	3
4151	Q8BYI9	ITFTPS(0.058)S(0.941)GISSEVTVPR	NA	2527900	NA	7011000	17298000	3	NA	23243000	NA	NA	1	NA	NA	23020000	21145000	19168000	3	11981000	28263000	21785000	NA	3	17353000	NA	NA	NA	1	NA	NA	NA	15464000	1	NA	7705700	NA	NA	11925000	2	NA	17271000	20458000	NA	13022000	3
4153	Q8BYK5	SVSQLPS(1)PPLLPTPPPK	1305800	NA	1753700	1033900	1529300	4	1368200	1920900	2090700	1151500	4	390420	NA	NA	NA	1525900	2	435710	1794000	NA	1326000	3	NA	296900	NA	NA	1	NA	NA	NA	911370	1	1578400	994320	NA	NA	478330	3	846120	1310400	1577300	NA	NA	3
4155	Q8BYR5	S(0.004)GGGS(0.01)GGGAARPVS(0.938)PS(0.041)PS(0.007)VLS(0.001)EGR	1253700	NA	NA	NA	NA	1	1261500	NA	NA	NA	1	1112000	NA	NA	NA	NA	1	NA	NA	NA	NA	0	NA	NA	NA	NA	0	4280200	NA	NA	1509000	2	2709600	3170200	NA	NA	1908200	3	1704100	3021800	2880400	2704300	1391900	5
4159	Q8BZ60	KPNTPSAATAAPDVPFNS(0.2)T(0.073)GS(0.726)FK	1175100	NA	NA	774890	NA	2	NA	NA	1102800	NA	1	NA	NA	1751300	1358200	1459200	3	NA	NA	NA	1263100	1	NA	NA	NA	NA	0	NA	NA	NA	NA	0	1221100	1539300	NA	2771500	NA	3	1234300	NA	1061500	961270	NA	3
4189	Q8C0D4	VLSSTINNQVAEADEAAEEET(0.002)PDS(0.998)PGVEK	5639900	NA	4589300	NA	2551500	3	6494100	5676200	NA	NA	2	NA	NA	NA	NA	NA	0	NA	10511000	8468400	NA	2	4864100	NA	NA	NA	1	NA	NA	NA	NA	0	NA	NA	NA	NA	NA	0	NA	5945600	NA	2643600	4387600	3
4191	Q8C0E2	FEGTT(0.218)S(0.781)LGEVR	NA	NA	NA	1283300	NA	1	1271800	790780	776060	NA	3	996510	NA	1227500	NA	823510	3	951910	NA	1595000	NA	2	1510000	NA	NA	NA	1	1398400	1346200	NA	NA	2	985340	NA	773920	NA	NA	2	1213800	1262800	1380300	819400	1377500	5
4192	Q8C0E2	S(0.984)MS(0.016)HQAAIASQR	9591500	1348200	9251500	NA	NA	3	14404000	NA	NA	NA	1	4155300	6675100	NA	NA	NA	2	NA	13405000	6798200	NA	2	6396000	NA	NA	NA	1	23386000	NA	NA	NA	1	NA	NA	NA	NA	6948900	1	10647000	NA	13678000	NA	6225200	3
4197	Q8C0J2	S(0.976)VS(0.024)S(0.001)IPVPQDIMDTHPASGK	735400	NA	NA	791940	NA	2	740350	NA	NA	812160	2	NA	NA	1451100	NA	1454800	2	740570	988760	1391600	NA	3	1300500	NA	NA	NA	1	1995600	NA	NA	1035500	2	1218100	952700	NA	1230900	714790	4	NA	834820	1435000	1162400	348840	4
4212	Q8C0T5	TLS(1)DESIYSSQR	6376600	3974100	5376500	8230600	NA	4	9376500	5886800	9979500	804660	4	967410	9169500	1335300	NA	6241100	4	NA	14700000	NA	10971000	2	3019300	NA	NA	NA	1	16451000	957730	9571200	9244500	4	8335100	11043000	13710000	11910000	2714300	5	10379000	7841800	10283000	9421000	3028700	5
4244	Q8C419	KY(0.001)S(0.995)NS(0.003)DNVETIPNSGHMEEPR	NA	NA	NA	3564300	NA	1	3231000	1409600	2203700	997600	4	NA	NA	3475100	1250600	3842200	3	NA	2091300	4426800	NA	2	NA	NA	NA	NA	0	8109600	NA	2073100	NA	2	3910900	6049100	NA	NA	1760900	3	2803900	4847900	NA	4090300	NA	3
4284	Q8C8R3	EIAS(0.014)PS(0.868)S(0.118)PVK	10587000	24516000	NA	NA	49182000	3	34677000	NA	611540	24768000	3	11037000	19181000	32595000	NA	20629000	4	3263200	NA	NA	2735500	2	NA	26052000	NA	NA	1	NA	NA	NA	743230	1	8250300	16000000	NA	2679300	1562700	4	5718100	392060	28491000	18769000	NA	4
4286	Q8C8R3	ELEEEWVIVS(1)DEEIQEAK	NA	NA	1342500	NA	NA	1	NA	1052000	1896900	1440600	3	1577700	NA	NA	1885800	1601800	3	NA	NA	NA	1306100	1	NA	NA	NA	2585100	1	2091100	1619500	1885000	NA	3	948770	NA	3358100	2933900	NA	3	NA	1268000	2319200	NA	1331700	3
4308	Q8C8R3	KT(0.007)S(0.993)LVIVESTDDQSQVFER	NA	NA	1535100	245030	NA	2	NA	NA	NA	NA	0	1975900	NA	NA	2123300	2093300	3	NA	1862000	1101100	1353000	3	NA	NA	2123700	NA	1	2136500	2044900	3015100	NA	3	2031000	NA	NA	3803200	NA	2	423980	1514900	1798100	NA	2561800	4
4309	Q8C8R3	KT(0.009)S(0.983)T(0.009)DFSEVIK	NA	NA	NA	1282800	NA	1	NA	NA	NA	NA	0	2068600	NA	NA	NA	NA	1	1679400	NA	NA	NA	1	3195200	NA	NA	NA	1	3032700	NA	NA	1521200	2	2416800	4010000	NA	2500200	2308500	4	824170	2018100	NA	2545700	1692200	4
4321	Q8C8R3	S(0.024)KS(0.976)ESDASSLDAK	22342000	9401500	623210	NA	NA	3	NA	220510	NA	323970	2	NA	NA	462350	255470	1037300	3	NA	NA	NA	NA	0	NA	NA	241080	NA	1	NA	245020	NA	NA	1	14467000	7312600	130000	NA	540890	4	NA	NA	220240	436410	182830	3
4325	Q8C8R3	SHTLSHAS(0.989)Y(0.011)LR	NA	NA	218020	1084100	NA	2	771140	NA	NA	NA	1	NA	NA	NA	322890	386050	2	NA	914720	NA	1056100	2	NA	NA	3304100	NA	1	993980	NA	NA	NA	1	NA	1478100	NA	1352000	NA	2	NA	1273800	1045300	795580	474170	4
4344	Q8C8T7	S(0.643)S(0.357)PVPETILTVTPAATVLR	354850	NA	NA	NA	208090	2	712390	523500	822220	373620	4	NA	NA	467940	885890	625340	3	612580	796520	815550	1639500	4	NA	NA	NA	NA	0	1005900	NA	NA	619920	2	631590	246370	NA	1181100	746780	4	267560	787520	NA	NA	683460	3
4345	Q8C8T7	S(0.269)S(0.731)PVPETILTVTPAATVLR	354850	NA	NA	NA	208090	2	712390	523500	822220	373620	4	NA	NA	467940	885890	625340	3	NA	796520	815550	1639500	3	NA	NA	NA	NA	0	1005900	NA	NA	619920	2	631590	246370	NA	1181100	746780	4	267560	787520	NA	539800	683460	4
4348	Q8C996	GHAPSTAAPAPS(0.001)PAPMS(0.139)S(0.048)S(0.694)VQS(0.118)DEERQPR	NA	NA	NA	NA	NA	0	1995000	NA	NA	1124800	2	906140	NA	NA	NA	NA	1	NA	NA	NA	NA	0	NA	NA	NA	NA	0	NA	NA	NA	NA	0	NA	NA	NA	NA	NA	0	4612400	1744600	NA	1591000	NA	3
4350	Q8C996	ISES(1)GQFSDGLEDR	1240200	NA	1206100	NA	NA	2	NA	1948700	1608300	1248500	3	NA	NA	995320	NA	1564000	2	NA	NA	1867400	1594900	2	NA	NA	NA	1447200	1	1784900	2012300	NA	NA	2	2313700	1529700	1628200	NA	1463300	4	1834000	1199600	NA	NA	1476300	3
4351	Q8C996	ISESGQFS(1)DGLEDR	NA	NA	1205900	NA	NA	1	832800	788590	1154400	693720	4	NA	1600400	NA	NA	943780	2	995200	1715700	1246100	1748000	4	776690	NA	NA	NA	1	1587600	1148400	NA	NA	2	NA	NA	NA	1199600	737180	2	1074100	920580	NA	NA	585210	3
4352	Q8C9H6	AAS(0.996)PPS(0.004)YTLDLGESQLAPPPSK	NA	NA	NA	NA	NA	0	1533800	NA	NA	1593200	2	NA	NA	NA	NA	NA	0	NA	1790600	NA	NA	1	NA	NA	NA	2114000	1	3132300	2232100	NA	1405600	3	NA	NA	3040400	NA	NA	1	692300	1336500	1909700	1109700	NA	4
4355	Q8CAE9	RDPEDS(1)DVFEEDTHL	797520	NA	NA	NA	NA	1	724070	NA	894510	NA	2	895300	NA	898160	NA	NA	2	684770	2238400	1343500	1040700	4	NA	NA	NA	1396600	1	849170	1070200	NA	1040000	3	955980	NA	NA	NA	NA	1	477260	643380	1171400	NA	745750	4
4398	Q8CFI0	DT(0.011)LS(0.989)NPQSPQPSPYNSPK	1992100	NA	NA	1717100	NA	2	NA	NA	NA	NA	0	NA	NA	NA	NA	NA	0	NA	1726300	NA	NA	1	NA	554020	NA	NA	1	5105700	NA	NA	NA	1	549330	4528000	NA	1193400	NA	3	2357800	2624700	NA	712630	NA	3
4400	Q8CFI0	DT(0.029)LS(0.971)NPQS(0.996)PQPS(0.004)PY(0.019)NS(0.98)PKPQHK	1299200	NA	NA	972070	NA	2	NA	NA	NA	NA	0	NA	NA	NA	NA	NA	0	NA	1726300	NA	NA	1	NA	NA	NA	NA	0	4002600	NA	NA	NA	1	NA	3045700	NA	NA	NA	1	1239200	1470900	NA	712630	NA	3
4442	Q8CHC4	T(0.206)S(0.789)PCQS(0.002)PT(0.002)VPEYSAPSLPIRPSR	12668000	NA	NA	2358200	NA	2	3086300	NA	NA	NA	1	NA	8226700	NA	NA	6289200	2	NA	7900200	NA	NA	1	NA	NA	52437000	NA	1	NA	NA	3305100	3154800	2	11463000	10263000	NA	20140000	2987800	4	3419700	13814000	5366400	8248300	NA	4
4457	Q8CHG7	SSIVSNS(0.017)S(0.982)FDS(0.001)VPVSLHDER	NA	NA	NA	NA	NA	0	NA	NA	NA	NA	0	NA	NA	NA	NA	5331000	1	NA	NA	1510900	NA	1	NA	NA	8452600	NA	1	7660500	NA	NA	NA	1	NA	4611600	NA	7916100	2236300	3	NA	NA	5357700	5066600	2684500	3
4462	Q8CHI8	GFDT(0.026)S(0.018)PEHS(0.956)LDLGISGR	1019900	NA	977620	NA	497210	3	1208300	1031800	1023300	NA	3	1021800	NA	1070600	1131700	1215000	4	408010	NA	1746300	1286900	3	NA	NA	NA	NA	0	NA	1013000	NA	NA	1	NA	NA	1033000	1020500	1010500	3	242560	988920	1001600	NA	NA	3
4468	Q8CHU3	GS(0.62)S(0.38)QPNLSTSYSEQEYGK	2108400	2333300	2367600	2425800	NA	4	1966200	1852900	4142400	NA	3	NA	4169100	NA	NA	2470500	2	NA	3667000	NA	4269400	2	NA	1413800	NA	NA	1	5142700	NA	2801700	3671600	3	3637100	NA	3612100	3120800	NA	3	3741700	3256700	2661400	2360100	NA	4
4469	Q8CHU3	GS(0.171)S(0.829)QPNLSTSYSEQEYGK	2108400	2333300	2367600	2425800	2836400	5	NA	1852900	4142400	NA	2	NA	4169100	NA	NA	2470500	2	NA	3667000	NA	4269400	2	NA	1413800	NA	NA	1	5142700	NA	2801700	3671600	3	3637100	3557100	3612100	3120800	NA	4	3741700	NA	2661400	2360100	NA	3
4471	Q8CHU3	T(0.012)T(0.025)S(0.963)PDLFESQSLTSASSK	11247000	NA	12571000	NA	NA	2	NA	NA	17168000	3618000	2	NA	NA	3215200	NA	NA	1	NA	16501000	3533200	NA	2	NA	NA	17610000	NA	1	NA	NA	11585000	12242000	2	13454000	NA	18111000	NA	NA	2	NA	12808000	NA	12971000	4821200	3
4489	Q8CIZ9	RS(0.091)QQAMDGS(0.909)LAS(0.002)VLS(0.631)S(0.183)LS(0.183)HPEK	NA	NA	NA	NA	NA	0	NA	NA	5372900	NA	1	NA	NA	NA	NA	NA	0	NA	NA	NA	NA	0	27993000	NA	NA	NA	1	6963200	NA	NA	NA	1	13146000	2387200	NA	NA	18480000	3	NA	6691700	NA	9243700	18698000	3
4490	Q8CIZ9	RS(0.091)QQAMDGS(0.909)LAS(0.002)VLS(0.631)S(0.183)LS(0.183)HPEK	NA	NA	NA	NA	NA	0	NA	NA	5372900	NA	1	NA	NA	NA	NA	NA	0	NA	NA	NA	NA	0	27993000	NA	NA	NA	1	6963200	NA	NA	NA	1	13146000	2387200	NA	NA	18480000	3	NA	6691700	NA	9243700	18698000	3
4501	Q8JZP2	LSPQGQQPVS(1)PQSGSPQQQR	2980300	NA	NA	3173100	NA	2	NA	NA	NA	NA	0	783060	2395000	NA	NA	2018200	3	3089600	NA	NA	NA	1	NA	NA	NA	3578100	1	5495800	NA	NA	2715200	2	2652100	NA	1779600	5345800	1586400	4	NA	5406500	2032800	2847300	NA	3
4513	Q8JZR0	NIFKLAQGEYIAPEKIENVY(1)S(1)RS(1)R	NA	NA	8386500	665700	2293100	3	8473100	9979500	NA	14770000	3	7846000	NA	4995100	9543600	8898700	4	NA	16660000	10932000	10475000	3	NA	NA	NA	7364500	1	17188000	26602000	NA	NA	2	8296900	2026100	13055000	16847000	6823300	5	850330	9365200	12590000	5402300	9433700	5
4514	Q8JZR0	NIFKLAQGEYIAPEKIENVY(1)S(1)RS(1)R	NA	NA	8386500	665700	2293100	3	8473100	9979500	NA	14770000	3	7846000	NA	4995100	9543600	8898700	4	NA	16660000	10932000	10475000	3	NA	NA	NA	7364500	1	17188000	26602000	NA	NA	2	8296900	2026100	13055000	16847000	6823300	5	850330	9365200	12590000	5402300	9433700	5
4537	Q8K019	IDIS(0.029)PS(0.971)ALR	NA	NA	6111000	5767500	NA	2	NA	8803900	7157000	NA	2	6327200	NA	7018700	6657000	NA	3	NA	NA	NA	NA	0	NA	NA	NA	NA	0	NA	NA	7632300	7033700	2	7251200	NA	NA	NA	4933400	2	3742700	4335800	NA	6049400	6102800	4
4615	Q8K2K6	GTPSQS(1)PVVGR	4233600	NA	1996200	6392300	1339900	4	5346900	2889700	3444900	2125500	4	3361300	NA	4351600	8363000	4088100	4	NA	6275600	4082200	7012900	3	NA	NA	NA	3547700	1	12752000	NA	3976100	4516200	3	5781600	12220000	3377200	7977900	6687000	5	NA	8860800	NA	5788400	3706700	3
4630	Q8K330	ALVT(0.014)VS(0.526)RS(0.431)PPAS(0.022)GHS(0.006)T(0.001)PVGPTQDR	NA	NA	NA	NA	NA	0	3126800	NA	2887900	NA	2	NA	NA	NA	1744400	NA	1	1352900	3401700	NA	2599400	3	NA	NA	2102400	NA	1	3767800	2619200	3013100	1821300	4	NA	1723900	2364300	NA	NA	2	NA	NA	2767300	2651000	1842600	3
4635	Q8K382	ESDSAEGDETES(1)PEQLVR	NA	NA	1440900	NA	NA	1	NA	2313400	NA	NA	1	NA	1649500	1254600	NA	1584000	3	1147100	1953600	1306300	1406400	4	NA	1133400	NA	NA	1	NA	1697200	NA	NA	1	NA	NA	1719600	NA	NA	1	1317800	943880	1335900	1700100	NA	4
4638	Q8K394	GAAGGALPT(0.042)S(0.05)PS(0.908)PALGAK	NA	NA	NA	1507900	NA	1	NA	NA	NA	NA	0	717340	NA	541800	NA	474360	3	882750	NA	NA	2298200	2	NA	NA	NA	NA	0	2808700	NA	NA	NA	1	1166300	NA	NA	1584200	NA	2	NA	2899000	1651500	1486600	1067700	4
4641	Q8K3F6	GSAFTYPS(0.001)QQS(0.999)PR	NA	NA	724300	1100300	NA	2	784960	NA	1119300	573340	3	255660	NA	NA	NA	1235600	2	NA	NA	NA	759110	1	NA	778560	NA	NA	1	2254000	NA	NA	NA	1	1204600	2142800	1334100	NA	NA	3	656290	1520200	NA	NA	659650	3
4663	Q8K400	RRPVS(0.006)VS(0.975)PS(0.068)S(0.241)S(0.71)QEISENQYAVICSEK	1925000	NA	15372000	NA	6361000	3	NA	NA	NA	NA	0	NA	NA	NA	2674800	5535000	2	NA	28285000	NA	19376000	2	NA	NA	6393700	NA	1	30818000	NA	15875000	8034700	3	12159000	NA	14100000	12609000	NA	3	NA	9094600	7812200	1295400	NA	3
4674	Q8K4G5	TLSPT(0.017)PS(0.971)AEGY(0.012)QDVR	NA	NA	NA	22480000	NA	1	NA	NA	NA	NA	0	NA	NA	NA	NA	NA	0	NA	NA	NA	NA	0	783230	NA	NA	NA	1	1349600	NA	NA	956460	2	1788900	27815000	NA	NA	1502600	3	753090	1169000	NA	1028600	NA	3
4691	Q8K4Q0	SVS(0.215)S(0.779)Y(0.005)GNIR	687060	NA	NA	1059400	NA	2	NA	848650	NA	NA	1	NA	NA	NA	2124700	741660	2	NA	NA	NA	1359200	1	NA	952090	NA	NA	1	2137400	NA	NA	NA	1	1046000	2040200	890200	1668700	NA	4	879620	1608800	NA	745800	NA	3
4722	Q8R0P4	ETGTEHS(1)PGVQPADVK	1012100	NA	1590700	802050	917190	4	1221900	1240500	1683300	1045400	4	371660	NA	2124800	1299300	1340900	4	NA	2023300	1986200	1170400	3	NA	1409700	NA	NA	1	2019200	1576100	887670	744010	4	874090	1220700	1319400	NA	635010	4	678040	1028400	NA	1126400	742860	4
4748	Q8R1N0	APLVPHS(0.882)GS(0.118)IEK	588260	NA	NA	NA	NA	1	911190	NA	829100	810740	3	603470	NA	677410	1327800	420670	4	515610	1595300	867380	708170	4	NA	NA	NA	NA	0	817650	1067700	747580	NA	3	641790	NA	882940	NA	1112000	3	526330	NA	1119800	973810	715040	4
4793	Q8R4H2	TDWSSGDAS(0.008)RPS(0.731)S(0.181)DS(0.048)ADS(0.033)PK	2078500	NA	NA	NA	1542500	2	NA	704880	2777000	1787700	3	NA	NA	2865100	1868900	2381900	3	NA	NA	NA	1865700	1	NA	NA	2666600	NA	1	2672600	NA	NA	NA	1	NA	NA	NA	1841700	NA	1	NA	891850	1482000	2152200	890040	4
4801	Q8R4U7	S(1)QENILQGFSLPNK	426100	NA	NA	NA	NA	1	275480	NA	NA	NA	1	NA	1310200	355210	NA	952980	3	168370	NA	453640	1299300	3	NA	NA	2325800	NA	1	1106100	NA	NA	NA	1	431780	396830	1069400	1061300	NA	4	NA	916330	NA	385760	314220	3
4833	Q8VBT9	AS(0.183)GS(0.816)PPLLPAPDPVSLESEPIAEDGALGPPEPIQGTAQPVK	1371500	NA	2625800	NA	NA	2	NA	NA	NA	NA	0	NA	NA	NA	NA	2796000	1	764260	NA	3439300	NA	2	1295600	NA	NA	NA	1	NA	NA	NA	NA	0	NA	323420	NA	2699200	2090800	3	234290	NA	3501600	588110	NA	3
4856	Q8VD33	SFS(0.993)S(0.007)SADEHS	1977000	NA	660660	3150500	920920	4	NA	1168300	1803600	NA	2	1590000	2537400	1440800	2471100	1828000	5	NA	NA	2044400	2423400	2	NA	NA	3194500	NA	1	4575600	1580900	1806600	1350900	4	2652400	2551100	1213500	NA	NA	3	1483600	2454900	3665600	NA	NA	3
4896	Q8VDN2	IVEIPFNS(0.609)T(0.391)NK	NA	NA	759330	NA	NA	1	NA	NA	NA	1234700	1	NA	NA	1635800	NA	1599400	2	NA	NA	1464100	NA	1	NA	807300	NA	NA	1	986720	1139100	NA	NA	2	804180	1069500	1911200	NA	NA	3	862110	752890	748470	NA	NA	3
4922	Q8VDZ4	LLRQS(1)PPLAGREEEPGLGDSGIQSTPGSGHAPR	3242000	NA	4461500	NA	NA	2	NA	5429500	NA	NA	1	NA	NA	5449100	NA	5754100	2	1647900	8372000	NA	6184100	3	NA	NA	NA	4281300	1	8830200	7301500	7092900	4848200	4	NA	3071900	4860200	6138700	2611500	4	2399300	4420200	6374800	NA	2807500	4
4943	Q8VEK3	S(1)PQPPVEEEDEHFDDTVVCLDTYNCDLHFK	NA	NA	5334300	NA	NA	1	NA	1053200	NA	NA	1	NA	3338800	NA	9179900	9286500	3	NA	5889300	NA	14885000	2	NA	NA	34166000	NA	1	15130000	5616400	20192000	NA	3	NA	NA	5996400	13943000	NA	2	NA	1538600	5705100	NA	1928800	3
4948	Q8VEL9	QAS(1)PLGTPTPEADTTLLK	645240	NA	987220	841980	NA	3	1177600	1398800	1659200	1108200	4	NA	NA	1601700	1016400	1215500	3	608880	NA	1798400	1693000	3	NA	773940	NA	NA	1	1862100	NA	NA	944900	2	NA	NA	1040900	1332200	NA	2	1151300	1548800	1181800	NA	NA	3
4964	Q8VHJ5	SRPSSDLNNSTLQS(1)PAHLK	NA	NA	NA	1183500	NA	1	NA	960780	NA	NA	1	NA	NA	NA	NA	1246600	1	NA	NA	NA	1647600	1	NA	NA	2718500	NA	1	2330400	NA	NA	NA	1	1453200	1808900	NA	NA	NA	2	1261600	1433200	1948800	NA	NA	3
4983	Q8VI56	RGS(1)LPDTGWK	1116100	NA	NA	1136400	NA	2	1552700	NA	2251100	742340	3	560150	NA	2152300	NA	2248500	3	NA	NA	NA	1677600	1	NA	NA	NA	1629100	1	1340600	NA	1006600	1071900	3	NA	NA	2347900	1016800	NA	2	NA	491370	861110	637260	NA	3
4987	Q91V14	ES(0.079)S(0.921)PFINSTDTEK	1204400	NA	1703100	NA	NA	2	NA	2066500	NA	NA	1	1952000	5276200	4526300	5065300	3526100	5	NA	NA	NA	6364400	1	NA	NA	NA	NA	0	NA	NA	NA	NA	0	NA	7339300	2977200	7221000	NA	3	4113900	6597500	NA	3902000	2433100	4
4990	Q91V14	NKGPS(0.993)PVS(0.019)S(0.988)EGIK	1838600	NA	NA	3481900	NA	2	1231700	3011000	4098900	3501800	4	NA	5905600	6435200	NA	2010100	3	NA	6367800	NA	3929000	2	NA	3067100	NA	NA	1	9014200	4162800	3458900	2378200	4	NA	4447800	3755300	3857000	3282700	4	NA	2716500	NA	1627300	3005200	3
4999	Q91W39	LLRS(0.554)S(0.355)ADS(0.092)LPGPISR	NA	NA	851240	NA	NA	1	NA	1416900	797000	1054400	3	1049200	NA	1111100	1278700	NA	3	NA	NA	1690500	1913200	2	NA	NA	NA	1084800	1	2740500	NA	1157400	NA	2	1570500	NA	NA	NA	NA	1	950600	774340	2216100	NA	NA	3
5011	Q91WG5	PS(0.008)S(0.989)PVS(0.002)APVRPK	615290	NA	NA	1256600	NA	2	NA	760400	1092000	NA	2	NA	NA	NA	1482400	1136500	2	NA	1899700	NA	2404000	2	NA	NA	5637000	NA	1	4017300	NA	NA	1832300	2	1093200	5345700	1291200	2459100	1018600	5	1571000	2717900	2426900	1396500	775510	5
5013	Q91WG5	TVFPFSYQES(1)PPR	615820	NA	NA	444070	422570	3	548280	NA	NA	394550	2	NA	NA	300060	NA	NA	1	NA	NA	NA	604280	1	NA	NA	NA	NA	0	1199200	NA	NA	482520	2	626550	556290	1053800	954570	428080	5	331950	1138200	863420	512020	NA	4
5046	Q91XV3	ETPAAS(0.999)EAPS(0.001)SAAK	NA	NA	NA	NA	NA	0	4942200	497840	4978300	NA	3	NA	4956400	5084900	1651500	3080500	4	638190	20029000	NA	10274000	3	NA	11535000	NA	NA	1	4353300	1093100	4281700	8158900	4	NA	NA	5968300	10855000	2486300	3	NA	2945500	223740	11210000	2970900	4
5086	Q91ZU6	SLS(1)GTLTELDDK	556810	NA	1129500	457310	NA	3	NA	907780	NA	1112900	2	628850	NA	1200200	NA	650740	3	614110	NA	1069300	1810100	3	NA	NA	NA	945450	1	1138000	NA	NA	1516700	2	837240	796690	1587200	1909200	NA	4	482150	600960	1891900	1338500	1227300	5
5122	Q921Q7	RLS(1)ADGSLGR	1079700	NA	1494500	1725300	NA	3	2283000	NA	1251200	1454900	3	1149300	NA	NA	NA	1401800	2	NA	3443400	NA	NA	1	NA	NA	NA	1535800	1	NA	NA	NA	1720400	1	NA	1483800	NA	1699900	1079700	3	1425200	1620100	NA	1166900	1428300	4
5124	Q921Q7	S(0.002)MS(0.992)S(0.005)AFCSLLAPER	NA	NA	NA	NA	233680	1	721220	1021800	2158200	627020	4	NA	NA	NA	NA	1683700	1	NA	NA	452370	2039400	2	446100	NA	NA	NA	1	NA	NA	NA	NA	0	724380	146880	2457300	2033300	NA	4	NA	1137100	1568300	404640	NA	3
5131	Q922J3	T(0.18)AS(0.819)PLS(0.001)TAAATMVSSSPATPSNIPHK	2077700	NA	1772200	NA	2006900	3	1746700	1468900	NA	NA	2	NA	NA	NA	NA	2092600	1	NA	2105600	NA	2117900	2	1310700	NA	NA	NA	1	3192300	NA	NA	1474800	2	1909100	1630800	2371400	2362900	NA	4	1063700	1902700	2219900	1587900	NA	4
5132	Q922M7	S(1)PPLSPVGTTPVK	886890	NA	2173800	994370	NA	3	1540200	1548300	1960800	946400	4	1196700	NA	NA	NA	1139600	2	753380	1848500	NA	1211000	3	NA	910230	NA	NA	1	2946300	1487600	NA	689170	3	1359100	1434200	1055800	1164500	803600	5	1050500	931300	NA	974950	1013600	4
5134	Q922S4	GLPS(0.11)NNS(0.89)LDFLDEEYEVPDLDGTR	NA	NA	NA	NA	NA	0	NA	NA	1310700	NA	1	1383300	5114400	NA	4983000	2342000	4	NA	NA	NA	NA	0	NA	NA	8392700	NA	1	2745300	NA	2874600	NA	2	NA	NA	2399800	NA	NA	1	NA	795830	4914500	NA	2331700	3
5137	Q922Y1	S(0.5)S(0.5)PPATDPGPVPSSPSQEPPTK	820210	NA	2431800	1155100	NA	3	NA	762750	1698600	NA	2	NA	NA	NA	NA	673660	1	NA	NA	NA	1099100	1	NA	NA	NA	NA	0	682550	NA	NA	523910	2	1488900	1061100	1619500	809970	NA	4	764790	1088700	1204300	NA	NA	3
5138	Q922Y1	S(0.5)S(0.5)PPATDPGPVPSSPSQEPPTK	820210	NA	2431800	1155100	NA	3	NA	762750	1698600	NA	2	NA	NA	NA	NA	673660	1	NA	NA	NA	1099100	1	NA	NA	NA	NA	0	682550	NA	NA	523910	2	1488900	1061100	1619500	809970	NA	4	764790	1088700	1204300	NA	NA	3
5182	Q99JF8	QSNAS(0.009)S(0.991)DVEVEEK	994700	NA	1423900	NA	NA	2	1343700	NA	1807000	1342800	3	NA	NA	1798100	NA	1576700	2	NA	NA	1456300	1369000	2	NA	NA	NA	860750	1	NA	1398200	NA	NA	1	NA	NA	1899500	1680600	NA	2	850080	708840	2003400	NA	NA	3
5210	Q99L02	DLFSLDSEGPSPT(0.001)S(0.999)PPLR	1052700	NA	1387900	NA	617990	3	NA	NA	2044500	1635000	2	1053400	NA	985470	NA	872750	3	828420	1917000	1353600	2111000	4	1590000	NA	NA	NA	1	2102900	1878700	1710700	NA	3	1446300	530930	NA	NA	944600	3	515740	NA	1615400	1009300	1415900	4
5216	Q99L45	S(1)GDEMIFDPTMSK	2226900	2047800	NA	856550	NA	3	3994500	NA	8668300	4894300	3	2877600	7218000	NA	NA	NA	2	3845000	3088400	NA	NA	2	NA	NA	NA	5194900	1	10162000	NA	6565500	120910	3	4847000	1272100	NA	7157600	3227600	4	1549900	3445400	NA	NA	2816300	3
5217	Q99L88	GSGTGHPVPGVAQAPDS(1)PAGVR	NA	NA	1635400	2284300	NA	2	NA	NA	1061300	NA	1	1206500	NA	NA	NA	1936300	2	1913800	1686900	NA	NA	2	NA	NA	NA	1129000	1	4665900	NA	NA	1607100	2	1869600	2424100	NA	NA	NA	2	1788100	2411600	1887200	2159000	NA	4
5240	Q99MR1	IS(0.384)S(0.616)PPGPPGDLEDEEGLK	1838100	1737400	NA	3014100	3495200	4	3203100	3432600	3295900	2866100	4	2475100	4096400	4055600	4389700	2971900	5	NA	4826700	3827800	3564200	3	NA	NA	NA	3095700	1	NA	3495800	2664700	2533600	3	3373200	2431100	3740500	NA	NA	3	2376800	NA	3638600	3897500	2632400	4
5252	Q99NE5	RAS(0.999)QS(0.788)S(0.2)LES(0.008)S(0.002)S(0.002)GPPCIR	3120900	NA	NA	4659200	NA	2	NA	482720	3987900	NA	2	NA	3588600	NA	NA	NA	1	NA	NA	NA	3439900	1	NA	1867500	NA	NA	1	NA	NA	NA	NA	0	NA	2079600	3421800	3957400	1149000	4	1461900	1655600	NA	2905100	1041100	4
5265	Q99NE5	SASTNCLRPDTSLHS(1)PER	1162500	NA	1832400	892690	NA	3	1972600	1472600	NA	NA	2	NA	NA	NA	NA	2593600	1	NA	4432700	NA	2752600	2	NA	NA	5023900	NA	1	4486700	NA	2043400	3217200	3	2039800	2848200	3297000	NA	NA	3	1810600	2153400	2208000	1242500	NA	4
5267	Q99NE5	S(0.311)GS(0.689)IEQASLVVEER	NA	NA	NA	NA	NA	0	NA	NA	NA	NA	0	NA	NA	NA	1918700	1830500	2	NA	NA	NA	2183600	1	NA	NA	NA	NA	0	NA	NA	NA	NA	0	NA	NA	2442000	NA	NA	1	NA	2003800	1586500	1048400	NA	3
5281	Q99P72	DKEDLVCSAALHNPQES(0.994)PAT(0.006)LT(0.001)K	NA	NA	1795800	NA	NA	1	1308900	1804400	1557500	1638300	4	NA	NA	NA	NA	2123200	1	NA	2438400	NA	NA	1	NA	NA	4555100	NA	1	7131700	2678900	1881700	1905500	4	NA	2167500	1991600	2557200	1069200	4	NA	2169400	NA	2050900	1521300	3
5285	Q99P72	LSAS(1)PQEVGK	7460200	5706500	NA	4650400	NA	3	3317800	NA	2837100	1996900	3	5194000	NA	NA	3871700	4258400	3	9080400	4570600	NA	NA	2	NA	NA	NA	6442200	1	5324100	NA	NA	2714600	2	4414300	NA	4602300	NA	6690500	3	4470300	9149100	NA	3257600	NA	3
5293	Q99P72	MEDIDQS(0.565)S(0.235)LVS(0.122)S(0.049)S(0.047)ADS(0.982)PPRPPPAFK	NA	NA	1090600	NA	NA	1	NA	NA	NA	NA	0	1163100	NA	1083800	NA	1024400	3	NA	NA	2552000	2244100	2	NA	NA	NA	NA	0	NA	2363000	NA	NA	1	NA	NA	NA	NA	NA	0	NA	1908400	1812400	714120	NA	3
5303	Q99PT1	AEQEPTAEQLAQIAAENEEDEHS(0.992)VNY(0.008)KPPAQK	4256000	NA	12266000	1189200	NA	3	7564400	6254800	12223000	7312900	4	1134200	5621200	9930300	6012000	13090000	5	6110900	15965000	13436000	9492400	4	NA	NA	NA	6673100	1	20210000	9818000	13537000	7850800	4	6869800	6267800	11962000	12022000	NA	4	4451500	10415000	8435400	NA	NA	3
5306	Q99PV8	FS(0.692)T(0.308)PPGDLLDGGLSGR	1048800	NA	NA	NA	666940	2	NA	NA	NA	NA	0	804050	NA	NA	NA	NA	1	847250	NA	900500	NA	2	NA	155770	NA	NA	1	NA	NA	NA	761970	1	NA	NA	NA	NA	631130	1	472330	696610	992770	NA	NA	3
5333	Q9CQU1	IVEPEVVGES(0.016)DS(0.984)EVEGDAWR	1412300	NA	NA	NA	NA	1	NA	NA	3160200	2255200	2	1821800	NA	2029300	2359500	NA	3	NA	NA	NA	NA	0	NA	NA	NA	2516900	1	NA	2226600	NA	1507700	2	NA	NA	5718900	3091900	1245600	3	NA	1148900	3075800	1197900	NA	3
5366	Q9CT10	T(0.079)S(0.079)S(0.843)LTHSEEK	NA	1302200	NA	NA	34598	2	NA	NA	NA	NA	0	NA	NA	NA	26074	109060	2	NA	NA	NA	48064	1	NA	NA	NA	NA	0	NA	NA	NA	NA	0	NA	NA	NA	NA	NA	0	NA	95256	34798	35064	NA	3
5408	Q9CZ13	RLS(0.992)RT(0.008)DLTDYLNR	NA	NA	2212000	NA	1989000	2	1269900	NA	NA	NA	1	1384100	NA	774940	2381700	3590500	4	NA	3201400	2772200	2726800	3	1062500	NA	NA	NA	1	4701500	2022000	3406100	1536600	4	1387400	NA	NA	2644100	NA	2	292890	1697000	2175400	NA	NA	3
5411	Q9CZC8	AVIES(1)DEEQGR	1590800	1597500	2280200	NA	1611100	4	NA	1143500	3155600	2080600	3	1325900	NA	2810700	1363500	2361000	4	NA	2907800	3592000	1626100	3	NA	NA	NA	2170300	1	3270500	2882800	NA	1170000	3	2229900	2132900	2735800	NA	1356700	4	1988500	2272900	2652200	NA	NA	3
5413	Q9CZJ2	TQESCGIAPLT(0.002)PS(0.589)QS(0.409)PKPEAR	1148700	NA	NA	NA	NA	1	NA	NA	NA	NA	0	NA	NA	NA	NA	NA	0	NA	3498400	NA	NA	1	NA	1025800	NA	NA	1	5635700	NA	NA	875620	2	1840100	1634000	NA	1910300	NA	3	1692300	1184600	2197300	NA	NA	3
5429	Q9D0F9	AIGGIILT(0.062)AS(0.938)HNPGGPNGDFGIK	NA	NA	NA	NA	NA	0	552360	NA	NA	770410	2	525500	NA	NA	2387800	1257400	3	NA	3422400	NA	10956000	2	NA	NA	NA	1022700	1	1029200	1675000	NA	NA	2	NA	NA	5598800	NA	NA	1	NA	1100600	1500400	NA	1121100	3
5444	Q9D1F4	AATATRPPGPPPAPQPPS(1)PAPS(1)PPPRPALAR	3291100	NA	941640	NA	NA	2	NA	NA	2323400	NA	1	2723800	2031600	NA	NA	3500700	3	NA	NA	NA	NA	0	2915200	NA	NA	NA	1	4728600	2547800	NA	NA	2	2668900	NA	NA	NA	NA	1	2591200	NA	3051500	NA	2467700	3
5480	Q9D415	S(1)LDSLDPAGLLTSPK	784190	NA	843220	661560	798070	4	1898000	1374400	3293500	2494200	4	NA	3052000	638910	3848400	NA	3	903330	2451500	1008200	5377000	4	NA	NA	NA	NA	0	3309900	989320	NA	2798700	3	1639400	643290	3873500	6847000	3300800	5	398220	2682300	6666300	1947200	4406500	5
5494	Q9D620	T(0.999)PLS(0.002)QS(0.997)MS(0.975)VLPT(0.569)S(0.458)K	995830	NA	NA	1071900	NA	2	NA	1047800	NA	NA	1	1280800	NA	1388000	1188100	NA	3	NA	NA	NA	NA	0	1402900	NA	NA	NA	1	NA	NA	NA	NA	0	NA	NA	NA	NA	NA	0	NA	NA	837200	547990	1220600	3
5512	Q9D7X1	HNS(1)VEDAEQGK	NA	1527200	NA	NA	55511	2	NA	NA	106420	NA	1	NA	9731600	NA	58534	131370	3	NA	NA	NA	224020	1	NA	NA	NA	NA	0	NA	42118	NA	76972	2	NA	NA	NA	NA	81901	1	NA	NA	53947	52199	58619	3
5523	Q9D920	GLLSGQT(0.038)S(0.924)PT(0.038)NAK	1860100	NA	NA	NA	1955500	2	1463200	NA	3849200	4199800	3	NA	NA	4827900	NA	3530000	2	NA	5360300	NA	3348700	2	NA	2235900	NA	NA	1	4692900	4768800	3600700	1794300	4	NA	3497600	3550900	3597200	1115200	4	2709800	2258200	1892000	1493900	857130	5
5542	Q9DBC3	HLS(0.902)S(0.036)T(0.036)S(0.026)DDEPLSSVNHAAK	2702000	NA	NA	NA	NA	1	NA	3165300	3885400	NA	2	NA	NA	3353300	NA	NA	1	4316400	4388400	4269200	NA	3	NA	NA	NA	NA	0	NA	NA	3634800	3188200	2	3613600	NA	NA	3624700	2654700	3	NA	NA	4146800	3204900	2002700	3
5598	Q9EPJ9	SPSS(0.001)DS(0.998)WT(0.001)CADASTGR	1566800	NA	NA	1239700	NA	2	NA	NA	3210200	NA	1	NA	NA	NA	NA	2023700	1	NA	NA	NA	1378600	1	NA	NA	NA	NA	0	2140100	NA	1418700	NA	2	NA	NA	2692000	1348000	NA	2	637410	916720	NA	1223100	NA	3
5605	Q9EPN1	S(0.001)QES(0.999)LT(0.001)EHPSEMLK	885480	NA	NA	1053700	NA	2	3190200	NA	NA	NA	1	NA	NA	NA	NA	NA	0	NA	NA	843670	1003300	2	NA	NA	2431500	NA	1	2641100	NA	NA	1384000	2	NA	1350100	1189400	1735300	NA	3	NA	1846900	1423600	1814600	NA	3
5608	Q9EPQ8	AGS(0.57)S(0.428)PT(0.002)QGAQNEAPR	1306400	NA	1964700	1340300	NA	3	NA	1412200	1634200	NA	2	557940	3013200	NA	1423000	777460	4	1953000	2773200	1942100	NA	3	NA	2028600	NA	NA	1	NA	NA	1639200	1484600	2	NA	NA	2100800	NA	NA	1	1387400	NA	2021500	NA	916640	3
5614	Q9EPW0	AS(0.994)PT(0.005)STEEEQVMLR	NA	NA	831230	604760	NA	2	NA	NA	NA	863930	1	1108600	2055600	2446900	NA	1453200	4	NA	NA	1514600	NA	1	NA	NA	3341800	NA	1	2771300	NA	NA	NA	1	1342100	2501400	949860	1603900	1890300	5	NA	1665500	NA	1431900	1201800	3
5619	Q9EQF6	DLHES(0.003)S(0.013)FS(0.003)LS(0.97)GS(0.011)QIDDHVPK	2026900	NA	NA	1410900	1797700	3	NA	1261800	1121900	1721600	3	NA	NA	NA	3580500	NA	1	NA	5466800	NA	5344400	2	NA	NA	NA	NA	0	5392400	NA	NA	NA	1	NA	NA	1986200	NA	NA	1	1022100	3606300	2682900	3358000	NA	4
5624	Q9EQP2	MFS(1)WMGRQAGGR	NA	NA	1366700	NA	NA	1	NA	504910	NA	246080	2	NA	NA	NA	NA	NA	0	182310	NA	1250200	NA	2	NA	NA	NA	NA	0	NA	NA	NA	NA	0	NA	322080	NA	933190	NA	2	313950	819370	NA	205970	646100	4
5630	Q9EQZ7	TGSVQT(0.036)S(0.963)PS(0.001)STPGTGR	383590	NA	888720	874200	NA	3	657090	724770	1038800	NA	3	NA	NA	NA	NA	NA	0	NA	1550100	NA	NA	1	NA	696870	NA	NA	1	1251900	157520	377470	NA	3	640950	947500	975240	760440	NA	4	886010	874960	221340	NA	NA	3
5645	Q9ERR1	GTENSFPS(1)PK	928850	NA	884880	NA	NA	2	621350	637670	1233900	583430	4	NA	NA	923280	NA	733370	2	NA	NA	899170	1599900	2	NA	NA	980430	NA	1	1787700	636270	NA	627770	3	928790	1414100	1155700	NA	442150	4	1112000	991460	875740	766740	NA	4
5660	Q9ERU9	S(0.003)HET(0.101)DGGS(0.896)AHGDEEDDGPHFEPVVPLPDK	NA	NA	NA	NA	NA	0	NA	NA	NA	NA	0	NA	NA	4950000	NA	NA	1	NA	NA	5232000	NA	1	NA	NA	NA	NA	0	NA	NA	4784600	NA	1	NA	NA	NA	5175800	3851400	2	1953200	4174100	NA	3963200	NA	3
5668	Q9ES28	SGTLKS(1)PPK	NA	NA	NA	NA	NA	0	NA	97606	360060	172440	3	NA	10106000	NA	218980	95744	3	NA	NA	38487	NA	1	NA	NA	77251	NA	1	527390	54484	NA	NA	2	NA	NA	247420	NA	NA	1	NA	109680	255760	72403	70793	4
5687	Q9ESE1	SSVLPSALTTSAPSSAVSVVS(0.004)S(0.004)VDPT(0.016)HAS(0.016)DT(0.067)GGES(0.829)PGS(0.064)R	1532900	NA	NA	NA	1311700	2	NA	3405600	3202400	1512700	3	NA	NA	NA	NA	NA	0	NA	3213700	2477700	3644700	3	NA	NA	NA	NA	0	4637800	2542300	NA	1491500	3	NA	NA	NA	NA	NA	0	NA	2187000	NA	869280	2371900	3
5709	Q9ESN9	LFS(0.002)S(0.006)S(0.004)S(0.151)S(0.837)PPPAK	5890500	NA	NA	NA	NA	1	5931200	5969300	NA	4304000	3	4267000	6702400	NA	5673500	4739900	4	4803200	NA	9670700	NA	2	NA	NA	5788300	NA	1	NA	NA	NA	3094600	1	6265900	5113600	NA	4930800	NA	3	NA	4712100	7821700	4164200	3761000	4
5714	Q9ESX5	T(0.009)VLES(0.991)GGETGDGDNDTTK	769620	NA	589960	NA	NA	2	NA	612910	840720	NA	2	NA	NA	NA	NA	784990	1	NA	NA	NA	1222500	1	510230	NA	NA	NA	1	NA	NA	NA	NA	0	1023200	737990	871890	782980	NA	4	868890	530760	833780	711900	321650	5
5715	Q9ET43	S(0.01)RLS(0.99)AIEIDIPVVSHST	NA	NA	NA	NA	NA	0	NA	427950	NA	NA	1	1281700	NA	NA	1638500	1481200	3	NA	NA	NA	2889300	1	NA	NA	3639400	NA	1	955140	NA	NA	NA	1	706260	NA	NA	NA	NA	1	NA	668620	1223700	NA	844110	3
5720	Q9JHL1	RDPFQES(0.005)GLHLS(0.964)PT(0.032)AAEAK	762830	NA	NA	1519900	NA	2	2240000	NA	NA	1386100	2	NA	NA	1787700	NA	NA	1	909510	1804800	NA	NA	2	NA	NA	NA	1611600	1	NA	NA	NA	1532800	1	NA	1219800	NA	1694400	NA	2	1356700	2036100	NA	NA	1195500	3
5723	Q9JHU2	SGPQCSS(1)PTCQEETEDVR	1344900	NA	797620	NA	NA	2	1747800	NA	2298000	805880	3	NA	5865900	NA	1409800	2097300	3	NA	3044000	NA	3224600	2	NA	NA	5525300	NA	1	7669200	NA	1174800	1887900	3	1330300	4923000	2831700	2896100	NA	4	1502300	3675300	2091300	1726900	NA	4
5797	Q9JLM8	SPSPSPT(0.006)S(0.994)PGSLR	NA	6759100	34199000	NA	NA	2	1035200	45763000	NA	16989000	3	15313000	39190000	NA	43858000	31182000	4	22934000	1113200	NA	38624000	3	NA	NA	86076000	NA	1	NA	28695000	30676000	31264000	3	NA	52146000	NA	918040	32646000	3	38030000	NA	46730000	42469000	24597000	4
5815	Q9JM73	ALIQTCLNS(0.012)PDS(0.957)PPRS(0.01)DPT(0.006)T(0.016)DQR	927810	NA	1902700	NA	NA	2	NA	1711800	2827200	1242700	3	NA	NA	2870000	NA	1851600	2	NA	3102100	2334900	NA	2	NA	NA	3686100	NA	1	NA	2094200	2807400	1411700	3	NA	1328200	1412100	NA	NA	2	1589900	1758700	1634400	NA	NA	3
5823	Q9JMH9	GSIILDSGHLST(0.028)AS(0.822)S(0.075)S(0.075)DDLK	NA	NA	NA	NA	NA	0	NA	NA	NA	NA	0	NA	NA	1730100	NA	NA	1	NA	NA	NA	3989500	1	NA	NA	NA	NA	0	4213100	NA	NA	NA	1	NA	2788400	NA	NA	NA	1	NA	2859400	3414100	2620900	NA	3
5868	Q9QWI6	LNNLS(0.002)PAS(0.078)HLAS(0.03)S(0.081)S(0.809)PPPGLPSGLPSGLPSGSPSR	1009200	NA	3815200	NA	NA	2	NA	NA	NA	5461400	1	NA	NA	1295000	NA	5551200	2	NA	9966800	NA	NA	1	NA	NA	8042000	NA	1	7869200	NA	6170900	NA	2	1801300	1191100	NA	6696800	NA	3	1134200	NA	1734800	4343700	3107400	4
5885	Q9QWY8	GVFPVSFVHILS(1)D	NA	NA	422520	NA	NA	1	NA	NA	NA	NA	0	1115400	NA	NA	690030	NA	2	NA	110510	NA	179510	2	NA	NA	1755900	NA	1	699500	351940	1251700	NA	3	205110	NA	266070	639360	NA	3	NA	142990	505720	NA	640190	3
5940	Q9QXW9	NHPGS(0.001)DT(0.02)S(0.02)PEAEAS(0.947)S(0.012)GGGGVALKK	2835700	NA	NA	NA	10499000	2	4572200	1516500	NA	NA	2	NA	1613700	NA	NA	NA	1	NA	3308100	2470000	NA	2	928200	NA	NA	NA	1	3113400	1217100	2457800	1516400	4	6050100	NA	NA	2915900	1055400	3	2301300	12102000	NA	2217500	1966200	4
5942	Q9QXW9	PIFKPTPVKDPDS(1)EEQP	NA	NA	1431100	1109000	1714900	3	NA	NA	1523900	NA	1	NA	NA	2051400	NA	1575200	2	2108100	NA	NA	1594900	2	NA	NA	NA	1689700	1	1766400	1146000	907370	NA	3	938350	NA	1288600	NA	NA	2	1050800	731760	1565500	NA	NA	3
5958	Q9QYB5	SPERTEEVLSPDGS(0.008)PS(0.992)K	NA	NA	1048100	1486300	NA	2	2439300	2973000	2705400	NA	3	741170	1442400	1697900	1864600	NA	4	1402800	3327100	NA	2268900	3	1569900	NA	NA	NA	1	2406700	1612700	NA	877040	3	1265100	2886200	2583200	NA	1378600	4	2212900	NA	2866300	10007000	NA	3
5980	Q9QYB8	RVTMILQS(0.999)PS(0.001)FR	448070	NA	NA	NA	NA	1	743090	902530	NA	NA	2	865070	NA	1163400	NA	1232900	3	NA	1289900	1180800	1442400	3	969010	NA	NA	NA	1	1249300	1508900	NA	946250	3	1083700	NA	NA	NA	NA	1	254320	650470	1554000	NA	NA	3
6005	Q9QYE3	LLLGS(0.932)PS(0.05)S(0.014)LS(0.004)PFSK	741510	NA	695590	213640	428500	4	852830	906480	1038100	NA	3	848680	NA	NA	NA	707570	2	NA	1634200	1354800	1518900	3	NA	NA	NA	NA	0	1816200	849290	NA	NA	2	1231500	266650	1710000	NA	1289400	4	184610	833580	1870100	1206400	2346300	5
6007	Q9QYE3	LLLGSPS(0.021)S(0.008)LS(0.967)PFS(0.004)K	505710	NA	390510	463870	556990	4	NA	1168500	NA	637430	2	NA	NA	722660	NA	556190	2	494450	NA	1153800	NA	2	NA	NA	NA	NA	0	857580	NA	NA	1053800	2	698270	367830	1111000	1592900	734480	5	191600	895980	1456900	1027000	909790	5
6012	Q9QYF9	THS(0.999)TSSSIGSGESPFSR	NA	NA	1721100	NA	1312500	2	NA	1643500	3754200	NA	2	1867100	2433500	NA	1998500	4182600	4	3159500	NA	961920	1234700	3	NA	NA	2523900	NA	1	4630300	NA	NA	967900	2	4270600	2855100	NA	NA	NA	2	4634200	NA	5723900	2926900	NA	3
6018	Q9QYG0	S(0.738)RT(0.438)AS(0.342)LT(0.482)SAASIDGSR	16222000	NA	NA	11011000	NA	2	13183000	NA	10786000	NA	2	7401700	21298000	NA	1550000	NA	3	NA	NA	NA	NA	0	NA	3323700	NA	NA	1	NA	NA	NA	NA	0	22203000	NA	14716000	11612000	NA	3	10808000	10862000	406980	12573000	NA	4
6025	Q9QYG0	T(0.389)LS(0.583)QS(0.032)S(0.989)ES(0.007)GTLPSGPPGHTMEVSC	11564000	14482000	4618500	1707500	19655000	5	7728700	6910800	15305000	2641900	4	2156000	25078000	2592900	NA	16451000	4	2750500	NA	5204600	18696000	3	NA	NA	NA	5232300	1	73523000	1802600	NA	24183000	3	22473000	3491400	22125000	18921000	6697400	5	7472500	8645300	19777000	8992100	6919600	5
6027	Q9QYG0	T(0.02)LS(0.005)QS(0.005)S(0.005)ES(0.002)GT(0.024)LPS(0.94)GPPGHTMEVSC	NA	NA	NA	13892000	NA	1	NA	NA	NA	NA	0	NA	25640000	NA	NA	NA	1	NA	20701000	NA	NA	1	NA	NA	NA	NA	0	55326000	NA	NA	NA	1	NA	NA	NA	NA	NA	0	27137000	20354000	NA	NA	9085400	3
6041	Q9QYR6	CLS(1)PDDSTVK	2006300	1742100	2824200	1985200	2746200	5	1892200	1320400	3700200	2991200	4	NA	4020200	3649800	1613600	3065500	4	NA	3691200	2348100	3503500	3	NA	NA	NA	1812800	1	6131800	2398100	NA	2600000	3	841480	NA	2643100	3633100	NA	3	1518700	2847700	2473500	1895900	NA	4
6088	Q9QYR6	S(0.999)PQAQDTLGSLAGGQTGCTIQLLPEQDK	19623000	NA	38909000	499180	4640600	4	NA	NA	42042000	31272000	2	NA	36788000	27192000	NA	36901000	3	10125000	NA	32992000	62420000	3	NA	NA	55711000	NA	1	54224000	NA	39411000	35573000	3	24055000	5254000	58372000	54525000	11340000	5	3207400	NA	45242000	NA	20317000	3
6090	Q9QYR6	SSLLLDT(0.005)VT(0.053)S(0.942)IPS(0.614)S(0.386)R	3382000	NA	8106300	1815100	1915100	4	6839100	NA	1266700	10690000	3	NA	535010	2450800	1175400	NA	3	NA	NA	NA	1353700	1	NA	NA	NA	NA	0	8825500	NA	NA	NA	1	614360	NA	1241800	NA	NA	2	1348500	3166900	7444000	NA	NA	3
6122	Q9QYX7	DSFSQES(0.029)S(0.933)PS(0.008)S(0.03)PSDLAK	11979000	NA	NA	NA	NA	1	NA	12694000	18249000	NA	2	NA	NA	NA	12982000	10434000	2	14421000	NA	NA	15725000	2	NA	10763000	NA	NA	1	NA	NA	NA	NA	0	16166000	12217000	18117000	NA	7938300	4	NA	12125000	NA	16079000	8693400	3
6133	Q9QYX7	GAHAHS(0.017)GPT(0.017)S(0.017)AGS(0.044)S(0.056)S(0.85)VPS(0.044)PGQPGS(0.873)PS(0.064)VS(0.018)K	NA	NA	NA	NA	NA	0	NA	NA	NA	NA	0	NA	2014300	NA	NA	NA	1	NA	2259900	NA	1417100	2	NA	NA	NA	NA	0	NA	NA	1276400	NA	1	1437700	NA	NA	NA	NA	1	1409600	1309900	2001500	1069500	NA	4
6150	Q9QYX7	LDLNMLS(0.119)DS(0.881)ENPQHLELHEPPK	NA	NA	2740000	NA	NA	1	1185800	1602700	NA	NA	2	NA	NA	785230	NA	NA	1	NA	3938600	NA	3476800	2	NA	NA	4169300	NA	1	3995000	2692000	4489100	NA	3	NA	NA	NA	2820800	NA	1	NA	1709200	5109100	1172900	2533700	4
6157	Q9QYX7	PSLQQPS(1)PK	1163200	NA	1634900	1669900	1098800	4	1040600	NA	1659900	NA	2	NA	NA	NA	NA	1787200	1	NA	2547800	NA	3350800	2	NA	NA	5629300	NA	1	4422900	NA	1452400	2180900	3	1777600	2868400	1663000	2596700	NA	4	2605600	1899500	1037200	1172200	NA	4
6175	Q9QYX7	S(0.001)S(0.001)MAS(0.191)S(0.794)PIS(0.013)S(0.001)ISADSFYADIDHHTSR	NA	NA	1919500	NA	1039700	2	NA	1481300	NA	NA	1	1385400	NA	NA	NA	NA	1	NA	NA	942260	1910700	2	636320	NA	NA	NA	1	2130300	2557200	NA	NA	2	1703700	NA	NA	NA	NA	1	NA	925480	1999100	NA	1649600	3
6182	Q9QZB7	RAFS(0.924)T(0.076)EK	182320	NA	NA	228490	NA	2	NA	NA	NA	30560	1	NA	NA	NA	NA	NA	0	NA	NA	NA	NA	0	169150	NA	NA	NA	1	NA	NA	NA	NA	0	NA	NA	NA	82194	252160	2	132760	581030	NA	171520	NA	3
6189	Q9QZQ1	ITSVSTGNLCT(0.072)EEQS(0.927)PPPRPEAYPIPTQTYTR	2109700	NA	5741100	NA	NA	2	NA	3758800	5251900	NA	2	NA	NA	2725300	NA	3554600	2	NA	NA	4487300	NA	1	NA	NA	4936000	NA	1	NA	2380100	NA	NA	1	NA	NA	NA	3680000	NA	1	1780800	NA	2759700	3170600	NA	3
6218	Q9R0P4	RS(0.97)AS(0.03)PDDDLGSSNWEAADLGNEERK	NA	NA	NA	1612500	6529400	2	4481000	NA	NA	NA	1	NA	NA	NA	3972600	NA	1	1848100	4576400	3178200	NA	3	NA	NA	NA	12644000	1	10298000	9833200	7589900	6146000	4	NA	1682100	NA	8747700	3136200	3	1472800	3615400	4623200	3893400	3597600	5
6219	Q9R0P4	RS(0.037)AS(0.961)PDDDLGS(0.002)SNWEAADLGNEERK	NA	NA	NA	NA	5977400	1	NA	1555800	NA	4777300	2	NA	NA	NA	NA	10885000	1	NA	NA	NA	5936700	1	NA	NA	NA	5904200	1	7823300	4934200	6192200	4130000	4	NA	NA	10140000	NA	NA	1	807160	2860400	3170000	1895900	NA	4
6239	Q9R1V6	S(1)PSSSTGSIASSR	4165800	NA	7302900	4129500	5051400	4	4301800	6280300	9412300	3636200	4	2222300	2524100	3106700	2286900	2741200	5	3235900	5975700	3791600	2185200	4	NA	NA	2816500	NA	1	821080	6067000	5382100	NA	3	NA	2026400	3257400	2933200	1528500	4	4521000	2121700	2996000	NA	2066000	4
6277	Q9WV69	DSSVPGS(0.114)PS(0.853)S(0.032)IVAK	NA	NA	3705300	6876100	4236900	3	7676400	NA	5665400	4128200	3	NA	NA	NA	7770500	NA	1	NA	8287800	NA	5593200	2	6093000	NA	NA	NA	1	9592000	5123400	NA	4807100	3	8163900	7000000	6244700	NA	6981500	4	7035300	6747000	NA	NA	5738300	3
6285	Q9WV69	S(0.236)T(0.322)S(0.442)PPPS(1)PEVWAESR	2757800	NA	NA	1943800	NA	2	2279100	1132500	1967100	1433000	4	4643100	1873200	3587400	3297900	2933300	5	1516500	1943600	1907600	3285900	4	NA	NA	5381100	NA	1	2904900	NA	NA	1724800	2	1137400	1823300	3435000	2410700	3420400	5	1274700	1905200	2875400	2661500	2291500	5
6310	Q9Z0E0	LLS(0.003)T(0.028)S(0.97)PALQGTPASR	1146000	1373900	1694300	1407900	NA	4	1299800	1766900	1381300	1398600	4	NA	NA	1684300	1213500	1128600	3	NA	2080400	NA	NA	1	NA	1321500	NA	NA	1	2105900	NA	2739300	1207200	3	1344000	1197300	NA	NA	751950	3	1245800	956860	NA	960310	830640	4
6330	Q9Z0P4	ADEVT(0.004)LS(0.996)EAGSTAGPAEPR	1415600	1426400	1243500	1677100	NA	4	2094100	1708900	562410	1282000	4	NA	1579600	2779100	3140700	1989400	4	2307800	3057100	3336200	2723100	4	1719800	NA	NA	NA	1	3346700	1747800	1479000	2075000	4	1816700	2288600	2327100	1882900	2684500	5	NA	2290100	2929700	2793000	1895700	4
6353	Q9Z0R4	S(0.066)T(0.217)S(0.717)IDTGPTESPASLK	NA	NA	NA	NA	2038600	1	NA	3349200	2152100	2619800	3	NA	NA	10278000	NA	NA	1	NA	NA	9645600	NA	1	NA	NA	NA	NA	0	NA	NA	NA	NA	0	NA	18792000	8091400	NA	NA	2	8016200	13980000	NA	NA	8298000	3
6359	Q9Z0U1	SYHEAYEPDY(0.001)GGGY(0.036)S(0.937)PS(0.014)Y(0.012)DRR	NA	NA	NA	NA	NA	0	2197600	1416900	NA	NA	2	NA	NA	NA	NA	1370300	1	NA	2598200	NA	NA	1	NA	NA	1770000	NA	1	2448100	NA	2460500	2191600	3	1215100	NA	NA	NA	NA	1	1050200	856420	2638600	1736500	NA	4
6362	Q9Z0V2	IPNANVS(0.996)GS(0.004)HR	NA	NA	2886500	3080700	NA	2	2489600	734480	1196900	NA	3	NA	NA	4559200	493550	NA	2	3855500	4943200	5256800	NA	3	NA	356000	NA	NA	1	5099300	763880	2047100	NA	3	1710400	NA	4286900	NA	1251600	3	NA	5742700	1207600	NA	1571100	3
6365	Q9Z0V2	TPLS(0.015)NS(0.891)RS(0.193)S(0.902)LNAK	NA	NA	NA	NA	NA	0	NA	NA	NA	NA	0	NA	9878300	NA	NA	3642600	2	NA	4096500	NA	NA	1	NA	NA	NA	NA	0	NA	NA	NA	NA	0	NA	8096000	NA	5928500	1203800	3	NA	6457400	NA	3804900	655050	3
6392	Q9Z1J2	RLMHGLS(1)EDELSSSTSSTDK	NA	NA	NA	NA	NA	0	1436300	1388200	NA	NA	2	NA	NA	1373700	NA	813810	2	869170	2108100	NA	1655600	3	NA	NA	NA	NA	0	NA	699230	1096900	1027800	3	1697200	NA	1436700	NA	1007400	3	799760	1094400	1700900	NA	NA	3
6398	Q9Z1R2	VGDPPQTLPEEPMEVQGAERT(0.5)S(0.5)PEPQR	NA	NA	NA	NA	NA	0	2454100	NA	2469200	1053800	3	1333600	NA	2620100	NA	1996200	3	1577200	NA	NA	NA	1	NA	NA	NA	1930400	1	3374200	2525700	NA	NA	2	NA	1467100	2515600	1999000	NA	3	1290200	1859300	2002300	NA	1098600	4
6399	Q9Z1S8	AS(0.071)S(0.927)CET(0.002)YEYPAR	686570	NA	NA	1050800	NA	2	NA	NA	573210	NA	1	NA	NA	NA	NA	1393600	1	NA	NA	NA	1124300	1	NA	NA	NA	NA	0	1332500	NA	NA	NA	1	808950	1281000	1364200	1207500	NA	4	1116800	959260	NA	1093400	NA	3
6423	Q9Z2D6	AETSESSGSAPAVPEAS(0.889)AS(0.111)PK	NA	NA	2986800	224590	NA	2	NA	NA	NA	5629800	1	4170300	NA	3066400	NA	5066500	3	NA	NA	NA	8373200	1	NA	NA	NA	5829700	1	4136000	NA	NA	NA	1	NA	NA	NA	NA	NA	0	9758400	2811900	NA	7756100	NA	3
6432	Q9Z2H2	SVYGVT(0.013)DET(0.009)QS(0.8)QS(0.178)PVHIPSQPIRK	NA	NA	NA	1349900	NA	1	NA	1399400	2286400	NA	2	NA	NA	NA	NA	1701200	1	NA	NA	NA	1394700	1	NA	NA	NA	NA	0	NA	NA	NA	1607300	1	NA	1426100	NA	1542300	NA	2	1179100	1271900	2350500	2103900	NA	4
6433	Q9Z2H2	SVYGVT(0.006)DET(0.023)QS(0.005)QS(0.961)PVHIPS(0.005)QPIR	NA	NA	3601900	1828400	NA	2	3422400	4219000	4312400	NA	3	NA	NA	NA	NA	6024100	1	NA	10956000	NA	NA	1	NA	NA	8175300	NA	1	7717400	NA	NA	NA	1	NA	3306400	NA	3528800	NA	2	5790100	3809200	4846000	2650700	NA	4
6464	Q9Z2R6	SAEPTREPGAEAESGS(0.005)ES(0.995)EPEPGPGPR	2228000	NA	4877300	NA	NA	2	NA	NA	1425600	NA	1	NA	5578300	4488500	NA	3548800	3	NA	NA	NA	NA	0	1246000	NA	NA	NA	1	2858500	6064300	NA	NA	2	NA	NA	1385600	NA	NA	1	1554200	4240600	5859800	6993000	NA	4
6466	Q9Z2V5	HNPQS(1)PLQESSATLK	NA	NA	1033100	NA	NA	1	1326500	1002700	1475400	632250	4	NA	NA	1475600	NA	1119000	2	NA	NA	1424200	1198100	2	NA	NA	2515700	NA	1	2306400	NA	NA	NA	1	NA	961550	1120100	NA	672870	3	NA	1290600	883960	1043300	NA	3
6486	A2AJI0	RSS(1)QPS(0.002)PT(0.829)T(0.17)VPASDSPPAK	2777200	NA	NA	4891100	3539200	3	NA	3272100	NA	NA	1	1195800	NA	NA	NA	2371300	2	NA	NA	7064200	4963300	2	NA	NA	NA	5996200	1	4291800	NA	NA	NA	1	2569700	NA	6557000	NA	NA	2	2257200	4922800	6086800	2370700	NA	4
6492	A2AP18	KVAS(0.02)VEEGDET(0.98)LDSPGSQSR	5200200	NA	3874900	6569500	NA	3	NA	5987300	NA	NA	1	3549200	NA	14599000	7326900	10871000	4	NA	NA	NA	NA	0	NA	NA	NA	10771000	1	15556000	6756100	6269400	NA	3	9933300	NA	15021000	NA	NA	2	NA	9501100	10139000	7612100	3927200	4
6516	E9PUL5	AELAPET(0.015)T(0.015)ET(0.053)PVET(0.914)PET(0.003)VQATDLSLNPEEGSK	NA	NA	NA	NA	NA	0	NA	NA	5615900	56636000	2	1246700	13523000	NA	53949000	9848500	4	NA	NA	NA	NA	0	2433500	NA	NA	NA	1	17639000	NA	NA	NA	1	8966000	NA	9314600	NA	NA	2	NA	1756000	9864700	NA	40300000	3
6555	O35927	GGS(0.999)PLT(0.003)T(0.138)T(0.848)QGGS(0.012)PTK	NA	NA	NA	NA	NA	0	NA	4795600	NA	NA	1	NA	NA	NA	NA	NA	0	NA	9545500	NA	NA	1	NA	NA	NA	NA	0	12733000	4957500	NA	NA	2	NA	NA	NA	NA	4576700	1	6357800	7077500	NA	5903400	NA	3
6570	O54781	TVSAS(0.008)S(0.135)T(0.857)GDLPK	NA	NA	1405700	2200000	2305800	3	NA	NA	NA	1197600	1	1101100	NA	2272000	2477100	NA	3	2238900	NA	2120700	2075500	3	NA	NA	NA	1601000	1	NA	1499300	NA	NA	1	1822600	NA	1926400	NA	NA	2	2156200	1851900	1572700	NA	NA	3
6582	O55042	T(1)VEGAGNIAAATGFVK	469840	NA	NA	NA	NA	1	NA	NA	NA	NA	0	NA	NA	NA	1876700	NA	1	NA	NA	NA	831910	1	2284500	NA	NA	NA	1	733310	NA	NA	NA	1	NA	952650	NA	NA	NA	1	NA	1649100	NA	788250	717760	3
6589	O70439	EFGSLPT(0.194)T(0.803)PS(0.003)EQR	9306600	NA	NA	10831000	NA	2	NA	NA	NA	NA	0	5819000	NA	NA	NA	NA	1	NA	NA	NA	NA	0	NA	10058000	NA	NA	1	NA	NA	NA	NA	0	NA	NA	NA	NA	NA	0	NA	10810000	NA	7770800	7364200	3
6595	O88487	EDEEEEDDVAT(1)PKPPVEPEEEK	2325000	NA	1543600	NA	NA	2	NA	2572200	4093100	2768100	3	NA	NA	3423000	NA	2305500	2	2569300	NA	2580400	NA	2	NA	1785300	NA	NA	1	NA	3104600	NA	NA	1	NA	1818400	1910500	NA	NA	2	2210800	2239700	2788300	NA	2408000	4
6601	O88704	S(0.227)T(0.773)QALHNTNLTK	NA	NA	NA	NA	NA	0	NA	NA	NA	NA	0	NA	NA	NA	1139300	786740	2	NA	NA	744170	2133400	2	NA	NA	3047300	NA	1	2411800	NA	NA	NA	1	NA	2323000	626570	NA	694750	3	NA	NA	1159000	964900	503980	3
6606	O88737	GY(0.007)S(0.008)Y(0.007)FT(0.098)GS(0.099)S(0.099)PPLS(0.375)PS(0.379)T(0.872)PS(0.011)ES(0.012)PT(0.015)FS(0.016)PGK	NA	NA	NA	NA	NA	0	NA	NA	NA	NA	0	NA	NA	NA	4682500	NA	1	NA	NA	NA	NA	0	NA	NA	NA	NA	0	9814800	NA	NA	NA	1	NA	NA	NA	NA	NA	0	NA	2262000	4007600	NA	1534800	3
6657	P11798	S(0.003)T(0.997)VASCMHR	1520800	3048200	3455000	5090100	1016800	5	35642000	614380	2442200	563600	4	NA	NA	NA	NA	NA	0	428560	1362200	NA	NA	2	NA	17725000	NA	NA	1	1048100	883150	217480	NA	3	722800	20243000	9775500	NA	NA	3	719030	26819000	77321	NA	NA	3
6665	P13808	KPERT(0.873)S(0.873)PS(0.254)PPTQTPHQEAAPR	NA	NA	NA	NA	NA	0	NA	NA	NA	NA	0	NA	NA	1073600	NA	1248600	2	NA	1178200	770260	NA	2	NA	NA	NA	NA	0	NA	NA	976890	NA	1	881980	NA	NA	NA	NA	1	908510	876040	1655100	NA	NA	3
6671	P14873	DYNASAS(0.002)T(0.983)IS(0.005)PPS(0.007)S(0.002)MEEDK	8539700	1479000	NA	NA	7979200	3	NA	NA	NA	NA	0	NA	NA	9707600	3444700	NA	2	9508200	9059500	NA	NA	2	NA	NA	7974000	NA	1	NA	NA	NA	NA	0	NA	NA	NA	NA	NA	0	NA	8165200	9287800	8810800	NA	3
6735	P20357	VAIIRT(1)PPKS(1)PAT(1)PK	9792100	NA	2764000	NA	3369100	3	8748600	3265400	NA	NA	2	4822500	NA	9733800	15345000	NA	3	NA	NA	NA	NA	0	NA	1479700	NA	NA	1	NA	3092300	NA	NA	1	NA	7815400	2656000	NA	28246000	3	NA	8236600	13277000	5588800	15946000	4
6753	P27546	AAVGVT(0.001)GNDIT(0.842)T(0.157)PPNKEPPPS(0.999)PEK	NA	NA	NA	NA	NA	0	NA	3684500	NA	2801400	2	3123700	NA	6041400	NA	NA	2	NA	NA	5057700	NA	1	NA	NA	NA	4783000	1	5441300	25654000	4713500	3573000	4	NA	NA	4871300	NA	3878800	2	5125600	5998200	5043200	3833400	NA	4
6818	P52479	T(0.947)CDS(0.05)PQNPVDFIS(0.003)GPVPDSPFPR	1414500	NA	1678500	NA	NA	2	457550	884660	NA	NA	2	NA	2722800	NA	NA	NA	1	NA	3487400	NA	NA	1	248320	NA	NA	NA	1	5411400	NA	NA	NA	1	NA	236830	4338400	3706900	232830	4	NA	1234600	2871600	695910	NA	3
6825	P54728	PAQT(1)PVLT(0.025)S(0.975)PAPADSTPGDSSR	NA	NA	NA	NA	NA	0	1724700	NA	NA	NA	1	NA	NA	NA	NA	917420	1	NA	NA	NA	1050900	1	1811000	NA	NA	NA	1	2556600	NA	NA	NA	1	1689900	1841800	570390	NA	NA	3	1138300	1633800	NA	986840	NA	3
6877	P68368	T(0.035)IGGGDDS(0.026)FT(0.816)T(0.123)FFCETGAGK	NA	NA	474340	NA	NA	1	NA	493980	966090	549200	3	580290	NA	101660	561780	644270	4	NA	559370	NA	538650	2	NA	NA	NA	848370	1	1018400	NA	NA	NA	1	NA	NA	NA	NA	NA	0	NA	742440	372310	NA	903710	3
6930	Q03173	VISAPVSDATPDYAVVTALPPT(0.001)S(0.002)T(0.018)PPT(0.98)PPLR	2220600	NA	NA	NA	1258600	2	3590300	NA	4543700	2836400	3	NA	NA	1853600	NA	NA	1	1212500	3011500	2393200	2859100	4	3342500	NA	NA	NA	1	4242000	3773600	NA	2098300	3	2445500	732150	3080500	2543100	1774700	5	572640	3278700	NA	1681100	NA	3
6946	Q08509	S(0.004)ADT(0.004)PS(0.009)APS(0.026)PPPT(0.957)PAPVPVPLPPSVPAPVSVPK	2147800	NA	1447600	NA	1420700	3	NA	NA	1732900	NA	1	1407100	NA	NA	NA	NA	1	NA	2525200	1942000	NA	2	2366200	NA	NA	NA	1	NA	1465600	NA	NA	1	NA	855760	2298900	1749600	NA	3	797630	NA	2357100	1498400	NA	3
6947	Q0GA42	APT(0.316)T(0.327)RGT(0.373)PQT(0.983)PKDDPVLTLLSNR	NA	NA	716750	328770	1043500	3	NA	1221800	NA	NA	1	NA	NA	705720	1108700	1256000	3	NA	1483700	1373600	4562400	3	NA	NA	NA	934570	1	3154200	NA	NA	NA	1	928250	NA	2750500	1131000	NA	3	NA	1051700	2472900	763700	NA	3
6998	Q3UHL1	S(0.047)AT(0.047)PAT(0.696)DGRAT(0.042)PAT(0.042)EES(0.099)T(0.026)VPATQSSALPAAK	20864000	NA	NA	NA	12462000	2	NA	NA	83422000	7739500	2	NA	NA	88123000	NA	135550000	2	NA	NA	15583000	NA	1	NA	NA	98880000	NA	1	161350000	NA	NA	NA	1	NA	NA	NA	NA	87580000	1	1221700	NA	137320000	78923000	NA	3
7006	Q3UNH4	S(0.071)VAT(0.87)GPMT(0.059)PQAAAPPAVPPVFPEVR	NA	NA	NA	NA	NA	0	NA	NA	NA	NA	0	6236600	NA	NA	NA	NA	1	NA	NA	NA	NA	0	NA	NA	NA	NA	0	NA	8767400	NA	3647000	2	NA	NA	NA	NA	NA	0	5305900	9145700	9844900	NA	NA	3
7026	Q4QQM4	KHS(0.132)QT(0.868)DLVSR	NA	NA	NA	NA	150930	1	286790	NA	NA	NA	1	NA	NA	NA	NA	668900	1	NA	NA	223210	NA	1	NA	NA	230480	NA	1	NA	NA	NA	NA	0	NA	NA	NA	NA	376980	1	NA	NA	16786	200510	197540	3
7036	Q5DQR4	GLFGGS(0.001)GQT(0.999)FDREELFGEASAGK	NA	NA	582270	NA	NA	1	NA	399560	NA	NA	1	731090	NA	NA	NA	1067100	2	NA	802770	NA	2893700	2	NA	NA	2728000	NA	1	1840500	801850	1077100	NA	3	NA	NA	NA	2746400	NA	1	NA	988030	1513000	NA	958780	3
7041	Q5DTY9	T(0.703)LT(0.297)S(0.322)GS(0.678)RESNISSK	1570300	NA	957960	NA	NA	2	NA	928760	1605000	NA	2	NA	NA	NA	1483700	1783600	2	NA	NA	NA	NA	0	1617800	NA	NA	NA	1	3725500	NA	NA	NA	1	2604000	2394700	NA	NA	NA	2	1752300	NA	NA	1222200	800660	3
7057	Q5PSV9	AVLALGGS(0.028)LAS(0.705)S(0.261)VNEAS(0.149)HLVT(0.857)DRIR	NA	NA	NA	NA	NA	0	NA	NA	NA	NA	0	NA	NA	NA	NA	NA	0	NA	NA	NA	NA	0	NA	NA	NA	NA	0	NA	NA	NA	NA	0	NA	NA	NA	NA	NA	0	NA	3967500	NA	6051100	4719400	3
7155	Q62448	T(0.001)QT(0.999)PPLGQTPQLGLK	1995100	NA	2315100	3281000	NA	3	2661500	3870500	3025300	NA	3	NA	5123800	NA	NA	4418600	2	NA	3652400	NA	4667100	2	NA	1586000	NA	NA	1	7575700	NA	4039400	3597000	3	4391900	3632100	3816300	6035900	NA	4	3524800	4872500	NA	3883900	NA	3
7176	Q68FH0	AASPYS(0.006)QRPAS(0.049)PT(0.946)AVRR	1490200	NA	NA	1367800	NA	2	NA	2203200	NA	NA	1	NA	NA	NA	1911700	NA	1	NA	NA	NA	1982600	1	NA	NA	2214100	NA	1	2221700	NA	NA	NA	1	1902500	2354600	2552700	NA	NA	3	1667300	1436400	2809900	1814200	NA	4
7218	Q6PCP5	NDSIVT(1)PS(1)PPQAR	4557400	2917600	3940000	2048700	3359800	5	3287200	NA	7523600	NA	2	1413200	2967400	3041600	3894400	3491400	5	4651700	8259100	6081500	2347600	4	NA	3717800	NA	NA	1	2496700	5005900	3585100	3052900	4	1758800	1386700	NA	5093600	1023300	4	5153100	1474100	2355900	2134900	1336200	5
7223	Q6PER3	KLIGTAVPQRT(0.027)S(0.051)PT(0.921)GPK	NA	NA	NA	NA	NA	0	NA	NA	NA	NA	0	NA	NA	NA	NA	NA	0	NA	NA	1273700	NA	1	NA	NA	3886800	NA	1	2518500	NA	NA	NA	1	NA	NA	NA	NA	NA	0	781650	934950	NA	1244900	385350	4
7226	Q6PFX7	ERET(1)PPLPPPPPAANLLLLGPSGR	NA	NA	1022100	NA	NA	1	603830	NA	NA	NA	1	NA	NA	NA	NA	1188400	1	NA	880020	NA	NA	1	991100	NA	NA	NA	1	NA	NA	NA	NA	0	1112900	NA	NA	NA	NA	1	218370	NA	2063600	353860	NA	3
7246	Q6ZPJ0	TAPSSPLT(0.965)S(0.029)PS(0.006)DTR	NA	NA	NA	NA	NA	0	NA	851790	NA	NA	1	1174300	NA	1156500	NA	1856200	3	NA	NA	1663200	NA	1	NA	NA	NA	NA	0	2777500	686650	NA	NA	2	1529800	NA	1314600	1506200	NA	3	1325200	1568500	NA	2212200	1390300	4
7281	Q7TQH0	LSLT(0.994)PT(0.006)DVK	881660	NA	NA	NA	NA	1	NA	977130	620130	556130	3	916440	NA	NA	NA	781990	2	742210	NA	966530	1059400	3	NA	NA	NA	835750	1	1842200	NA	NA	NA	1	872330	1888600	536850	2027100	NA	4	879220	1436500	987090	1270600	NA	4
7313	Q80U40	DHLSPDFYDES(0.013)ET(0.987)DPGAEELPAR	1567600	NA	1223600	NA	NA	2	NA	1563100	NA	1534500	2	2259900	NA	2193300	2930000	NA	3	2441100	NA	2338100	3913600	3	NA	NA	NA	1372600	1	3975200	2033600	NA	NA	2	1543100	1104700	NA	NA	2437100	3	1220600	1724600	3340400	1899700	1768000	5
7360	Q8BFT9	T(0.723)GES(0.209)ARS(0.099)EDDAAS(0.968)GEHDIQIEGVR	NA	NA	NA	NA	NA	0	NA	1658200	NA	NA	1	NA	NA	NA	NA	NA	0	NA	NA	NA	4214900	1	NA	NA	6137400	NA	1	NA	NA	NA	NA	0	2835000	NA	NA	NA	NA	1	3093200	1645200	3392600	1534500	NA	4
7376	Q8BHL3	ASPVPGPGT(0.849)PT(0.151)R	4330000	NA	NA	8368300	1742300	3	6034900	NA	NA	NA	1	NA	NA	NA	8507100	NA	1	NA	4479100	NA	6847400	2	NA	2465300	NA	NA	1	NA	NA	1579000	4698400	2	NA	NA	NA	NA	4549600	1	NA	NA	6684700	8871500	6053700	3
7390	Q8BL65	T(0.831)NS(0.169)PDLDSQSLSLSSGTDQEPLQR	NA	NA	NA	NA	1438500	1	2265600	NA	NA	NA	1	NA	3746400	NA	2191800	1251800	3	NA	4181300	NA	2918100	2	NA	390580	NA	NA	1	3795100	NA	1486100	1854600	3	2180800	1762100	1970900	NA	1202700	4	1412600	1451200	NA	2551000	NA	3
7415	Q8BTI8	S(0.473)GT(0.474)PPRPGS(0.011)VT(0.042)NMQADECT(0.007)AT(0.993)PQR	1610600	NA	2232400	NA	NA	2	1659700	1975100	3520600	NA	3	NA	3123400	NA	NA	2077500	2	NA	3314900	NA	1984200	2	NA	1098900	NA	NA	1	4393500	NA	2590100	1518600	3	1281500	2281500	3499900	2124600	NA	4	1955600	2887000	NA	1772500	NA	3
7421	Q8BUV3	DTAS(0.002)LS(0.002)T(0.021)T(0.972)PS(0.006)ES(0.996)PR	556380	7991200	NA	2584200	NA	3	NA	1039000	1912100	744700	3	1168900	1347500	1752100	1557800	1050700	5	1837500	NA	19599000	14218000	3	1647700	NA	NA	NA	1	3232600	1130800	1784300	1152800	4	2389400	NA	NA	NA	NA	1	1942900	NA	1746600	NA	474580	3
7422	Q8BUV3	EVHDELEDLPS(1)PPPPLS(0.093)PPPT(0.834)T(0.055)S(0.019)PHK	8262500	NA	5110800	NA	NA	2	NA	2556900	9508400	7617400	3	NA	2485200	NA	NA	NA	1	NA	NA	NA	NA	0	NA	NA	NA	NA	0	NA	NA	NA	NA	0	3358900	NA	NA	NA	6700900	2	2863300	6921000	NA	NA	7669100	3
7425	Q8BVL9	RHT(0.868)S(0.132)LNDLSLTR	NA	NA	NA	1264700	NA	1	1863200	NA	843430	NA	2	NA	NA	NA	786530	2013600	2	NA	1713700	NA	NA	1	NA	NA	NA	1512300	1	2943900	NA	1989700	1337100	3	859800	1170700	NA	1927500	NA	3	810990	1755500	NA	NA	845780	3
7441	Q8C015	KES(1)PPT(1)PDQGAASR	471180	1035700	800710	NA	352370	4	860480	469330	645100	226670	4	NA	1150500	337160	NA	419710	3	589520	932060	693520	583690	4	NA	NA	NA	716030	1	1147900	641090	511780	257080	4	NA	325200	627100	496240	331550	4	NA	674460	592030	328410	NA	3
7477	Q8C8R3	TQDQQEYYVT(0.959)T(0.041)PGAEVEDPQK	NA	4082200	3992100	5468600	NA	3	4480500	3975700	NA	NA	2	NA	NA	NA	NA	NA	0	1371600	7532100	NA	7966400	3	2326600	NA	NA	NA	1	15927000	NA	5829100	5058100	3	7463600	NA	6791300	NA	1559400	3	5901200	7796600	7107100	6063100	NA	4
7482	Q8C8R3	VQPPSPLPS(0.002)S(0.002)IDS(0.003)NS(0.003)S(0.019)PEEAT(0.971)QFQPIVPK	NA	NA	5794300	512650	NA	2	NA	NA	NA	NA	0	1779000	NA	5112800	NA	NA	2	2007100	NA	NA	NA	1	NA	NA	NA	NA	0	9672400	NA	NA	NA	1	4574500	NA	NA	4047500	1669600	3	1849200	5273900	NA	NA	1421700	3
7554	Q8K4Q0	ILDTSSLT(0.935)QS(0.065)APAS(0.96)PT(0.04)NK	NA	NA	NA	2023500	NA	1	NA	NA	NA	NA	0	NA	NA	NA	2448500	1634400	2	1437200	NA	1505500	2065600	3	NA	NA	NA	NA	0	NA	NA	NA	NA	0	1915700	1740600	NA	NA	NA	2	2328600	1766800	1702000	1082300	NA	4
7590	Q8VD37	DT(0.029)DS(0.169)T(0.764)GS(0.038)PDRDGMQPSPHEPPYHSK	NA	NA	NA	NA	NA	0	2821200	NA	NA	NA	1	NA	NA	NA	NA	NA	0	NA	NA	4643900	NA	1	NA	NA	NA	NA	0	4270800	3720000	NA	NA	2	NA	2462800	3931700	NA	NA	2	1980400	2965100	3917400	NA	NA	3
7598	Q8VD37	T(0.078)GS(0.1)PLT(0.817)VAT(0.005)GNDQAATEAK	1530400	NA	NA	1692300	NA	2	NA	NA	1688600	1047100	2	895600	18744000	NA	NA	1926400	3	NA	NA	NA	2006000	1	1111100	NA	NA	NA	1	1595500	NA	NA	NA	1	3011700	1011000	NA	2156900	NA	3	NA	1176300	NA	1942700	868120	3
7687	Q9CPS8	T(0.87)PS(0.13)PGEQQQVQEVK	695890	1004400	1553800	NA	NA	3	NA	1022000	NA	NA	1	NA	1382600	NA	NA	3298700	2	NA	1371000	NA	NA	1	NA	907410	NA	NA	1	4481100	NA	NA	1221700	2	837140	686630	4594900	1284600	NA	4	797490	709660	772360	NA	NA	3
7715	Q9D0R8	T(0.001)ET(0.999)PPPLASLNVSK	660840	NA	NA	475240	NA	2	NA	NA	NA	NA	0	319940	961660	NA	NA	NA	2	NA	NA	NA	NA	0	NA	483530	NA	NA	1	NA	NA	NA	NA	0	932380	1025400	1312200	1552100	NA	4	746410	1060800	531290	NA	NA	3
7720	Q9D219	AVT(1)PVSQGSNSSSADPK	393480	561820	NA	493500	441230	4	NA	NA	848180	504280	2	NA	NA	NA	NA	546390	1	734770	1076300	NA	744160	3	NA	NA	NA	512760	1	641680	465280	691370	370460	4	436660	624830	583300	NA	NA	3	470200	559430	678820	566340	NA	4
7744	Q9DBR2	AES(0.181)GRNHGES(0.158)QET(0.661)EHVVPSQSECQGR	NA	NA	1115400	NA	NA	1	NA	NA	NA	NA	0	NA	NA	2145100	NA	NA	1	NA	NA	NA	NA	0	NA	NA	NA	NA	0	2359700	NA	NA	NA	1	NA	NA	3899300	NA	NA	1	1747500	1505000	1069800	NA	NA	3
7789	Q9JHU9	MERPGPGIKPGEVVAT(0.9)S(0.1)PLPCK	2801300	NA	4635800	NA	NA	2	4059700	NA	NA	NA	1	NA	NA	7453600	NA	9118500	2	2476400	NA	NA	NA	1	NA	NA	NA	5665600	1	13835000	5832100	NA	NA	2	NA	7843300	7981700	7464800	NA	3	4848500	5519700	NA	3700700	NA	3
7792	Q9JIX8	APVVLQPEQIVS(0.009)EEET(0.99)PPPLLT(0.001)K	766690	NA	NA	NA	NA	1	NA	1565800	NA	1609000	2	NA	NA	NA	NA	NA	0	NA	1165700	1354600	NA	2	733930	NA	NA	NA	1	1420600	NA	NA	1244900	2	NA	NA	2946000	NA	NA	1	NA	796080	1680500	608320	NA	3
7808	Q9JMA1	LEAIEDDSGRETDSSS(0.003)APAVT(0.932)PS(0.065)K	NA	NA	NA	NA	NA	0	NA	1452400	NA	NA	1	NA	NA	NA	NA	NA	0	1196900	NA	2197500	1323500	3	NA	NA	NA	NA	0	3478100	1458400	NA	NA	2	NA	1352900	NA	NA	NA	1	1225600	1749400	1565800	1871100	NA	4
7815	Q9QXL2	AHNLQDGQLS(0.138)DT(0.861)GDLGEDIASN	NA	NA	NA	NA	NA	0	NA	NA	3551500	2883000	2	NA	NA	NA	NA	NA	0	NA	NA	NA	NA	0	1443500	NA	NA	NA	1	2449300	NA	NA	NA	1	NA	1377000	NA	NA	NA	1	1289900	2561600	NA	2009100	NA	3
7882	Q9QYX7	MT(1)PPPGPQYGVGSVLR	NA	NA	1303800	1176800	NA	2	NA	1180600	2287900	1737400	3	1280500	NA	1669500	NA	1580300	3	1102100	NA	2539400	1535900	3	NA	NA	NA	1652800	1	2872800	1408200	NA	1470100	3	1192000	1037700	2262000	1733400	NA	4	828980	1552100	2285300	1914000	NA	4
7893	Q9R0N7	NSLET(0.97)VGT(0.029)PDSGR	889420	NA	1236900	10105000	NA	3	NA	1482600	NA	726290	2	NA	6897400	NA	1242000	785960	3	NA	NA	1756900	1034100	2	4320700	NA	NA	NA	1	NA	975800	5718700	NA	2	NA	NA	NA	4941400	NA	1	1020100	1247500	1912800	NA	NA	3
7901	Q9WTQ5	EVCVSGGDHT(0.001)QLT(0.801)DLS(0.198)PEEK	1890300	NA	3976300	NA	NA	2	2388300	2555400	2814300	NA	3	1152400	NA	2000600	NA	NA	2	NA	NA	741210	NA	1	NA	NA	NA	NA	0	8544500	NA	NA	NA	1	NA	NA	NA	NA	1615100	1	1653900	NA	NA	1556200	1563600	3
7906	Q9WUA6	YFDEEFTAQTITIT(1)PPEK	NA	NA	NA	NA	NA	0	NA	1119800	NA	NA	1	1838600	NA	NA	NA	NA	1	NA	NA	NA	NA	0	NA	NA	NA	1357200	1	2140500	NA	NA	NA	1	1023700	NA	NA	1896800	NA	2	NA	1768500	2413000	NA	1827300	3
7927	Q9Z0J4	VTQPLGT(0.011)PT(0.989)K	7465200	6247900	10805000	8798100	9188800	5	11684000	9581300	12845000	NA	3	6644100	NA	12504000	12350000	9501300	4	NA	13884000	NA	11964000	2	NA	NA	NA	11602000	1	NA	12546000	NA	NA	1	8442400	10320000	10553000	14532000	7098800	5	7989100	NA	12363000	9805100	7522100	4
7941	Q9Z1R2	VGDPPQTLPEEPMEVQGAERT(0.5)S(0.5)PEPQR	NA	NA	NA	NA	NA	0	2454100	NA	2469200	1053800	3	1333600	NA	2620100	NA	1996200	3	1577200	NA	NA	NA	1	NA	NA	NA	1930400	1	3374200	2525700	NA	NA	2	NA	1467100	2515600	1999000	NA	3	1290200	1859300	2002300	NA	1098600	4
7984	P47941	Y(0.801)PS(0.184)PPVGS(0.013)VS(0.003)APNLPTAEENLEYVR	1535500	NA	NA	NA	NA	1	NA	NA	4717400	NA	1	1692700	NA	NA	NA	NA	1	NA	2949800	2524400	3694600	3	NA	NA	NA	NA	0	4199300	NA	3504600	NA	2	NA	NA	3707800	4171400	1396600	3	NA	2347900	NA	516780	1767600	3
8012	Q8JZR0	NIFKLAQGEYIAPEKIENVY(1)S(1)RS(1)R	NA	NA	8386500	665700	2293100	3	8473100	9979500	NA	14770000	3	7846000	NA	4995100	9543600	8898700	4	NA	16660000	10932000	10475000	3	NA	NA	NA	7364500	1	17188000	26602000	NA	NA	2	8296900	2026100	13055000	16847000	6823300	5	850330	9365200	12590000	5402300	9433700	5

## Sheet: absent in TS.EE present in TS
	Leading.proteins	Phospho..STY..Probabilities	WT_NT.1.1	WT_NT.2.1	WT_NT.3.1	WT_NT.4.1	WT_NT.5.1	COUNT.WT	WT_EGCG.2.1	WT_EGCG.3.1	WT_EGCG.4.1	WT_EGCG.5.1	COUNT.WT_EGCG	WT_EGCG_EE.1.1	WT_EGCG_EE.2.1	WT_EGCG_EE.3.1	WT_EGCG_EE.4.1	WT_EGCG_EE.5.1	COUNT.WT_EGCG_EE	WT_EE.1.1	WT_EE.2.1	WT_EE.3.1	WT_EE.5.1	COUNT.WT_EE	TS_NT.1.1	TS_NT.2.1	TS_NT.3.1	TS_NT.4.1	COUNT.TS	TS_EGCG.2.1	TS_EGCG.3.1	TS_EGCG.4.1	TS_EGCG.5.1	COUNT.TS.EGCG	TS_EGCG_EE.1.1	TS_EGCG_EE.2.1	TS_EGCG_EE.3.1	TS_EGCG_EE.4.1	TS_EGCG_EE.5.1	COUNT.TS_EGCG	TS_EE.1.1	TS_EE.2.1	TS_EE.3.1	TS_EE.4.1	TS_EE.5.1	COUNT.TS.EE
19	A2A690	QIAS(0.004)DS(0.996)PHAS(1)PK	678700	NA	308740	776160	NA	3	887760	251580	NA	NA	2	NA	NA	908420	NA	NA	1	NA	1234900	NA	NA	1	NA	625130	NA	661610	2	784390	NA	NA	NA	1	653800	918270	NA	NA	NA	2	NA	450720	NA	NA	NA	1
20	A2A690	QIAS(0.004)DS(0.996)PHAS(1)PK	678700	NA	308740	776160	NA	3	887760	251580	NA	NA	2	NA	NA	908420	NA	NA	1	NA	1234900	NA	NA	1	NA	625130	NA	661610	2	784390	NA	NA	NA	1	653800	918270	NA	NA	NA	2	NA	450720	NA	NA	NA	1
32	A2AAE1	SSETFGPAGVRS(0.844)PT(0.147)EPT(0.008)CR	816440	NA	889190	NA	NA	2	966820	NA	1719400	NA	2	NA	NA	NA	NA	NA	0	NA	996960	NA	798970	2	NA	1001200	2258000	NA	2	3295400	NA	NA	1126100	2	1227800	NA	1708700	NA	NA	2	NA	NA	NA	NA	NA	0
60	A2AJA9	S(1)WDNILAPGPR	407320	NA	NA	NA	NA	1	520580	NA	791860	448350	3	560250	NA	420730	NA	711860	3	NA	NA	NA	656140	1	566490	NA	NA	693590	2	703280	NA	NA	326950	2	NA	NA	781580	NA	537260	2	NA	NA	NA	NA	NA	0
62	A2AJI0	EPAAPAS(1)PAPSPVPSPTPAQPQK	1906900	NA	NA	1494700	NA	2	NA	NA	2480500	2020800	2	1211200	NA	2682700	1897000	1937000	4	2123900	4050200	NA	1875900	3	686170	2956400	NA	1984300	3	3200400	NA	NA	1836400	2	NA	NA	NA	NA	889540	1	NA	2024500	NA	NA	NA	1
73	A2ALS5	SENSSTQS(1)S(1)PEMPTTK	790730	NA	NA	672040	NA	2	201300	NA	NA	NA	1	NA	NA	NA	NA	NA	0	NA	181760	NA	NA	1	NA	246300	NA	169490	2	NA	NA	NA	NA	0	757290	NA	NA	NA	NA	1	603220	NA	NA	NA	NA	1
85	A2AN08	HVTLPS(0.718)S(0.282)PR	13949000	NA	NA	NA	NA	1	16445000	15449000	NA	NA	2	NA	NA	NA	14029000	267600	2	NA	NA	NA	338120	1	14969000	12246000	23314000	NA	3	21706000	13440000	NA	NA	2	290050	NA	NA	16110000	10512000	3	NA	NA	NA	14054000	NA	1
147	B1AZP2	AMGDEDS(0.032)DES(0.969)GGGS(0.992)PKPS(0.007)PK	192760	NA	NA	126680	NA	2	197090	NA	NA	NA	1	54905	NA	NA	NA	NA	1	NA	NA	NA	NA	0	212070	136290	NA	40222	3	NA	NA	NA	NA	0	NA	251510	NA	NA	NA	1	124040	NA	NA	NA	NA	1
159	B2RUJ5	LHHYDERS(0.374)DGES(0.617)DS(0.009)PEK	NA	NA	NA	2181000	NA	1	NA	NA	NA	NA	0	1054800	NA	5442100	NA	NA	2	NA	NA	3660400	NA	1	NA	NA	279690	2377100	2	NA	2825900	NA	NA	1	3106600	NA	NA	NA	NA	1	NA	NA	NA	NA	NA	0
164	B2RUJ5	S(0.981)NS(0.019)QENVEASHPSQDGK	NA	NA	2683800	NA	NA	1	2265900	138560	NA	NA	2	260900	6403500	983790	NA	NA	3	715700	NA	NA	NA	1	1366100	2463200	NA	1089500	3	NA	NA	NA	NA	0	NA	NA	NA	NA	NA	0	NA	NA	NA	NA	NA	0
196	D3Z0R2	FVALLS(0.65)LQDT(0.35)EMQR	NA	NA	NA	NA	NA	0	NA	903350	NA	1349300	2	NA	NA	1185400	NA	595080	2	1350500	1781400	NA	NA	2	NA	NA	2166500	1605500	2	NA	1488400	NA	513970	2	1338700	1693700	901540	NA	NA	3	NA	NA	NA	NA	890510	1
199	E9PUL5	AELAPETTETPVETPETVQATDLS(0.002)LNPEEGS(0.015)KAS(0.141)PS(0.141)PS(0.141)PS(0.56)EAR	NA	NA	30395000	4806000	NA	2	NA	NA	NA	NA	0	NA	NA	NA	NA	NA	0	NA	NA	NA	NA	0	NA	2367600	34679000	NA	2	NA	NA	NA	NA	0	NA	NA	NA	NA	NA	0	NA	NA	21464000	NA	NA	1
200	E9PUL5	HPS(0.789)S(0.211)QLAGPGVEGGEGTQKPR	652700	NA	794330	2016500	NA	3	564420	NA	NA	NA	1	593300	NA	NA	1276200	2049200	3	1020400	1079000	1953100	1547500	4	NA	1014000	2632700	2353900	3	NA	1002900	1250400	771150	3	1184800	1273300	1083300	912610	1215800	5	NA	NA	NA	NA	736040	1
201	E9PUL5	HPS(0.5)S(0.5)QLAGPGVEGGEGTQK	652700	NA	794330	2016500	NA	3	564420	NA	NA	NA	1	593300	NA	NA	1276200	2049200	3	1020400	1079000	1953100	1547500	4	NA	1014000	2632700	2353900	3	NA	1002900	1250400	771150	3	1184800	1273300	1083300	912610	1215800	5	NA	NA	NA	NA	736040	1
223	F6SEU4	EGS(0.001)IGGS(0.998)GGS(0.998)GGGGGGGLKPS(0.002)IT(0.001)K	NA	NA	901670	1978200	NA	2	1473100	NA	2100700	NA	2	NA	NA	3470800	NA	NA	1	NA	3532600	NA	2656600	2	1719900	1273100	NA	NA	2	4545800	2127400	4337100	NA	3	NA	1312300	3383600	NA	NA	2	NA	1450000	NA	NA	NA	1
251	G3X9K3	TTIPHALLTWRPT(0.003)S(0.003)GEAEPPS(0.96)PS(0.032)AVS(0.001)EK	NA	NA	NA	NA	2010600	1	NA	NA	NA	NA	0	3036300	NA	NA	2039900	3457700	3	NA	NA	NA	2802500	1	1270200	NA	4416800	NA	2	4434600	2214100	3650200	NA	3	NA	NA	3523000	NA	NA	1	NA	NA	NA	NA	864370	1
306	O08648	PHS(1)PVTAIHR	412660	NA	NA	NA	NA	1	NA	NA	NA	NA	0	847360	NA	NA	NA	NA	1	NA	NA	NA	NA	0	1475800	NA	NA	825890	2	NA	NA	NA	NA	0	NA	981400	NA	NA	NA	1	NA	NA	NA	NA	NA	0
362	O35678	MPEAS(0.05)S(0.95)PR	666530	NA	NA	500160	NA	2	1655200	NA	NA	NA	1	232940	2735400	NA	NA	58772	3	NA	NA	NA	NA	0	NA	1572600	NA	237920	2	NA	NA	NA	NA	0	1855200	1907600	NA	NA	NA	2	NA	NA	NA	NA	NA	0
366	O35691	ESRQES(1)DPEDDDVK	1928100	NA	NA	1557800	NA	2	2463500	NA	NA	NA	1	NA	NA	NA	NA	NA	0	1497400	3583600	NA	NA	2	NA	2278700	NA	662470	2	2969000	NA	NA	NA	1	NA	NA	NA	NA	NA	0	NA	1508200	NA	NA	NA	1
367	O35737	EGRPSGEAFVELES(1)EDEVK	NA	NA	NA	NA	NA	0	1457300	NA	NA	NA	1	NA	NA	NA	NA	1011200	1	NA	1817500	1095200	771180	3	646400	NA	1201200	NA	2	NA	1642600	2513500	951120	3	792060	NA	2090500	NA	NA	2	NA	NA	NA	NA	NA	0
374	O35927	SYSTSSPINIVVSSAGLS(1)PIR	NA	NA	NA	NA	NA	0	186290	NA	NA	NA	1	NA	NA	NA	588460	600070	2	NA	NA	NA	1281800	1	199120	NA	1257500	202970	3	745760	NA	NA	NA	1	NA	NA	NA	NA	NA	0	NA	NA	NA	NA	311380	1
397	O54781	ENAEKDEDDVEQELANLDPTWVES(1)PK	NA	NA	NA	NA	NA	0	NA	NA	NA	NA	0	NA	NA	NA	NA	1258900	1	NA	NA	NA	NA	0	NA	NA	2344500	1041600	2	761970	NA	1356100	NA	2	NA	NA	1773100	NA	NA	1	NA	NA	NA	NA	NA	0
463	O70251	DDDDIDLFGS(1)DDEEESEEAK	2393000	NA	NA	NA	NA	1	2080000	1457900	4596600	NA	3	1113000	3331000	2057800	NA	2399100	4	864500	2373700	NA	2452400	3	1562400	NA	2768900	2637000	3	2528500	1459600	NA	NA	2	3270400	NA	3605900	2769500	NA	3	NA	NA	2100300	NA	NA	1
488	O88343	NLTS(0.008)S(0.018)S(0.973)LNDIS(0.001)DKPEK	NA	NA	15995000	13735000	NA	2	NA	NA	31710000	NA	1	NA	13072000	NA	10412000	NA	2	NA	NA	NA	NA	0	NA	10817000	19077000	NA	2	35372000	NA	NA	20717000	2	13941000	NA	NA	NA	4928800	2	NA	NA	NA	NA	NA	0
490	O88384	ALLLQGT(0.002)ES(0.998)LNR	NA	NA	NA	NA	NA	0	NA	NA	NA	NA	0	NA	NA	NA	NA	NA	0	NA	NA	NA	2111800	1	806430	NA	3290300	NA	2	2371300	706520	NA	NA	2	NA	887250	NA	2229700	NA	2	NA	2150900	NA	NA	NA	1
512	O88487	SVSTPS(0.003)EAGS(0.311)QDS(0.686)GDGAVGSR	865170	NA	NA	966170	NA	2	683490	NA	1258600	NA	2	NA	NA	NA	NA	NA	0	NA	1575200	NA	NA	1	NA	919940	NA	681440	2	NA	NA	NA	NA	0	864760	NA	NA	NA	NA	1	NA	NA	NA	NA	NA	0
518	O88643	DVAT(0.051)S(0.949)PIS(1)PTENNTTPPDALTR	NA	NA	NA	NA	NA	0	NA	NA	NA	NA	0	NA	5120800	1322500	NA	1195200	3	NA	NA	NA	1990800	1	1691200	NA	3463800	1022700	3	NA	NA	NA	NA	0	1477100	NA	NA	2794800	NA	2	NA	NA	NA	NA	582690	1
526	O88703	TAAPSPDRRDS(0.868)AS(0.131)PGAAS(0.001)GLDPLDSAR	NA	NA	NA	NA	NA	0	NA	NA	NA	4169500	1	4366600	NA	6060600	5911800	NA	3	5188800	NA	NA	NA	1	NA	4991000	NA	4839300	2	NA	NA	NA	4394400	1	NA	NA	NA	4941900	NA	1	NA	NA	6818000	NA	NA	1
548	O88737	SRGEHSSTLPASTPSYTSGT(0.001)S(0.001)PT(0.001)S(0.001)LS(0.01)S(0.01)LEEDS(0.041)DS(0.581)S(0.178)PS(0.178)RR	3963300	NA	6679300	2651100	NA	3	9477500	8734500	NA	4808500	3	NA	NA	3683100	NA	NA	1	NA	10864000	NA	NA	1	NA	NA	7080200	3653200	2	13427000	6175100	NA	5450200	3	8608300	NA	NA	NA	NA	1	NA	NA	NA	NA	NA	0
556	O88737	GY(0.016)S(0.156)Y(0.016)FT(0.214)GS(0.297)S(0.301)PPLS(0.958)PS(0.034)T(0.007)PS(0.001)ESPTFSPGK	NA	NA	NA	NA	NA	0	NA	NA	1669400	NA	1	NA	6002000	NA	NA	2285700	2	NA	NA	NA	5529600	1	2661100	NA	7379000	NA	2	NA	NA	NA	NA	0	4361900	NA	NA	4357900	NA	2	NA	NA	12063000	NA	NA	1
560	O88737	HDAT(0.001)AS(0.909)S(0.053)S(0.015)T(0.015)T(0.006)AAATAR	NA	NA	313360	NA	NA	1	426960	NA	NA	NA	1	229530	NA	NA	NA	NA	1	230910	367610	NA	NA	2	304990	415740	NA	240560	3	412370	NA	NA	NA	1	NA	432680	NA	NA	NA	1	NA	261780	NA	NA	NA	1
577	O88737	SPQVLYS(0.032)PVS(0.971)PLS(0.996)PHR	3264200	NA	NA	3133000	NA	2	4221200	NA	NA	NA	1	NA	NA	NA	NA	NA	0	NA	1860900	NA	3151600	2	NA	861980	4354600	NA	2	NA	NA	NA	NA	0	NA	1937600	NA	1536300	2313400	3	NA	NA	NA	NA	NA	0
602	O88852	S(0.5)S(0.5)PERDEGTPVPDSR	1590400	NA	NA	NA	NA	1	NA	2224300	1613400	1168400	3	1497800	NA	1946000	NA	1256900	3	1930000	NA	1985100	1423200	3	1308500	NA	NA	1421400	2	1886500	1252500	NA	NA	2	1869200	NA	1956100	NA	NA	2	NA	NA	NA	NA	NA	0
603	O88852	S(0.019)S(0.979)PERDEGT(0.002)PVPDSR	1590400	NA	NA	NA	NA	1	NA	2224300	1613400	1168400	3	1497800	NA	1946000	1462600	1256900	4	1930000	NA	1985100	1423200	3	1308500	NA	NA	1421400	2	1886500	1252500	NA	NA	2	1869200	NA	1956100	NA	NA	2	NA	NA	NA	NA	NA	0
619	O88935	GSHSQS(0.981)S(0.017)S(0.002)PGALTLGR	NA	NA	NA	NA	4662400	1	NA	2277700	NA	1816700	2	NA	4126000	2778300	NA	NA	2	NA	NA	NA	NA	0	2071200	NA	10928000	NA	2	NA	1517900	NA	1804500	2	NA	NA	NA	NA	NA	0	NA	NA	3987900	NA	NA	1
651	P02088	VITAFNDGLNHLDS(1)LK	1939700	NA	4721200	538980	3375400	4	4451100	4766100	3890900	5469100	4	2156800	NA	1698900	4104900	8600200	4	NA	3876400	3281800	6698200	3	1757500	NA	4043800	2757200	3	5668400	5949900	6477300	NA	3	3534500	NA	5334500	3060400	NA	3	NA	NA	3361400	NA	NA	1
666	P06745	ELQAAGKS(1)PEDLEK	NA	NA	724410	NA	NA	1	NA	616910	756150	420780	3	NA	NA	NA	NA	738720	1	NA	1008900	917490	NA	2	NA	640880	1394800	NA	2	1636100	1028200	NA	NA	2	NA	793570	920170	548540	NA	3	730510	NA	NA	NA	NA	1
710	P09541	ES(1)NGT(1)VMGAELRHVLATLGEK	3490900	NA	NA	1680400	NA	2	NA	NA	NA	NA	0	3663200	NA	NA	NA	NA	1	NA	6621300	NA	NA	1	NA	3882400	NA	3000900	2	NA	NA	NA	NA	0	3229100	NA	NA	3646700	NA	2	NA	NA	NA	NA	NA	0
712	P0C1Q2	AS(0.17)S(0.829)LPPTTAHILSALLESR	NA	NA	NA	NA	NA	0	NA	NA	NA	NA	0	NA	NA	NA	NA	563510	1	NA	822470	NA	306820	2	68330	NA	1177700	NA	2	961950	NA	NA	NA	1	152390	NA	NA	768120	NA	2	NA	NA	NA	NA	NA	0
725	P10637	ESPPQPPADDGAEEPGS(0.016)ET(0.368)S(0.616)DAK	1328200	NA	NA	1361700	NA	2	NA	NA	NA	NA	0	NA	NA	NA	NA	NA	0	NA	NA	NA	NA	0	NA	1433300	NA	1370100	2	2146200	NA	NA	NA	1	NA	NA	NA	NA	NA	0	NA	NA	NA	NA	NA	0
761	P11983	HGS(1)YENAVHSGALDD	NA	NA	1532200	1535000	NA	2	NA	NA	NA	NA	0	NA	NA	NA	NA	NA	0	1441100	NA	2907700	1311100	3	1276100	1545000	NA	1746500	3	NA	1271100	1907100	NA	2	1133700	1895100	2345900	NA	NA	3	1255700	NA	NA	NA	NA	1
779	P13595	GVTAS(0.022)S(0.075)S(0.857)S(0.045)PASAPK	1174900	NA	233190000	1252300	NA	3	165380000	181770000	1751500	NA	3	970150	NA	NA	1012400	3553100	3	178070000	5393800	238910000	218320	4	153430000	156160000	5356400	314810	4	2796700	NA	NA	434490	2	NA	1659700	1229100	NA	3672800	3	NA	1461700	NA	NA	NA	1
785	P14152	ETAFEFLS(0.938)S(0.062)A	NA	NA	231540	NA	NA	1	NA	336090	750530	NA	2	NA	NA	NA	424000	440460	2	NA	NA	NA	341500	1	196430	NA	NA	370750	2	NA	NA	NA	NA	0	NA	NA	451780	559590	257190	3	NA	NA	429440	NA	NA	1
817	P14873	DYNASASTIS(0.023)PPS(0.9)S(0.078)MEEDK	NA	NA	1922400	NA	NA	1	NA	NA	NA	NA	0	3542600	NA	1971000	NA	1531800	3	NA	NA	NA	NA	0	5393200	6149300	NA	NA	2	NA	NA	NA	NA	0	NA	NA	NA	8654700	1459500	2	NA	NA	NA	NA	1554200	1
887	P15388	LALS(0.001)DS(0.999)PDGRPGGFWR	NA	NA	NA	510100	1355200	2	NA	NA	NA	678810	1	1779800	NA	1387800	NA	2990000	3	NA	NA	NA	1389200	1	817660	NA	1917400	1062400	3	1743300	1459400	1776600	NA	3	NA	NA	2753600	NA	898960	2	NA	NA	1670900	NA	NA	1
895	P16014	WAS(0.547)S(0.453)REDAGAPVEDSQGQTK	16663000	NA	16076000	16830000	NA	3	NA	11575000	30334000	25381000	3	NA	4681000	38082000	NA	NA	2	13862000	20712000	16095000	23773000	4	13219000	7023300	38336000	23478000	4	40474000	31902000	21023000	19652000	4	NA	NA	30122000	23177000	NA	2	NA	NA	NA	15232000	NA	1
901	P16054	LAAGAES(0.014)PQPAS(0.911)GNS(0.054)PS(0.021)EDDR	NA	NA	NA	17478000	NA	1	2876200	26614000	NA	NA	2	NA	NA	NA	NA	1899800	1	NA	NA	NA	NA	0	3311000	29111000	NA	NA	2	NA	31228000	22461000	NA	2	20699000	NA	30754000	NA	11128000	3	NA	NA	NA	NA	NA	0
936	P18872	LFDVGGQRS(1)ER	NA	NA	5474300	NA	4288800	2	3393000	3383200	NA	1720100	3	1805800	NA	NA	NA	2390400	2	2684000	5685400	NA	NA	2	2258000	1808300	2813600	NA	3	NA	3367600	2604700	2560700	3	NA	NA	2726800	2390700	1229900	3	NA	NA	3476800	NA	NA	1
1018	P20357	GHDLS(0.98)PLAS(0.017)DILT(0.002)NTSGSMDEGDDYLPPTTPAVEK	NA	NA	NA	NA	NA	0	NA	NA	NA	NA	0	NA	2808400	NA	NA	NA	1	NA	NA	NA	NA	0	8578800	NA	15145000	NA	2	NA	NA	NA	NA	0	NA	NA	NA	15181000	3700800	2	NA	NA	NA	NA	NA	0
1022	P20357	GLS(0.694)S(0.306)VPEVAEVEPTTK	NA	NA	NA	NA	NA	0	NA	NA	NA	NA	0	NA	NA	NA	NA	NA	0	NA	NA	NA	NA	0	NA	1615400	3995600	NA	2	NA	NA	NA	NA	0	NA	NA	1754300	NA	NA	1	NA	NA	NA	NA	NA	0
1060	P20357	YTVPLPS(0.028)PVQDS(0.972)ENLSGESGSFYEGTDDK	NA	NA	NA	NA	NA	0	NA	NA	3542200	NA	1	NA	NA	NA	NA	5045600	1	NA	NA	NA	NA	0	9644700	NA	28328000	NA	2	NA	2971300	NA	NA	1	10010000	564020	3676000	NA	4194500	4	NA	14283000	NA	NA	NA	1
1096	P25444	S(1)PYQEFTDHLVK	830530	NA	896520	NA	NA	2	NA	1070300	NA	NA	1	NA	NA	849180	NA	NA	1	841950	1371600	1151800	NA	3	854310	180010	NA	NA	2	1186100	949480	1702500	602750	4	640210	NA	NA	NA	NA	1	NA	NA	815310	NA	NA	1
1104	P26645	AEDGAAPS(0.053)PS(0.893)S(0.053)ET(0.002)PK	NA	NA	NA	2217900	NA	1	NA	41121000	NA	NA	1	NA	NA	NA	NA	3519900	1	NA	NA	6983100	NA	1	NA	5879300	NA	6202700	2	NA	NA	NA	NA	0	3738600	NA	NA	1921800	2580600	3	NA	NA	NA	5043600	NA	1
1105	P26645	AEDGAAPS(0.049)PS(0.044)S(0.812)ET(0.095)PK	4341700	NA	NA	6055600	414250	3	5200600	NA	NA	365970	2	NA	254250	NA	NA	NA	1	NA	7412900	NA	601060	2	2737500	649800	2239100	NA	3	NA	NA	NA	290580	1	NA	3188600	NA	NA	NA	1	NA	NA	NA	NA	NA	0
1132	P27671	HSSDVLKEES(0.007)EDDQNHS(0.981)DEDNT(0.011)EVS(0.002)PVK	NA	NA	1687300	655870	NA	2	2058700	1284700	NA	1481400	3	NA	NA	NA	NA	NA	0	2751100	NA	NA	2415400	2	1085200	NA	3559900	2577300	3	NA	NA	3351100	1352200	2	1708500	NA	2273400	1742000	NA	3	1127500	NA	NA	NA	NA	1
1133	P28028	S(0.752)S(0.124)S(0.124)APNVHINTIEPVNIDEK	NA	NA	NA	NA	NA	0	NA	NA	NA	NA	0	NA	NA	NA	NA	NA	0	4379300	NA	NA	NA	1	NA	553220	6684700	NA	2	NA	NA	NA	NA	0	NA	NA	NA	NA	NA	0	NA	NA	NA	NA	NA	0
1143	P28652	ESSDS(0.996)T(0.004)NTTIEDEDAK	41764000	1866700	30039000	45068000	25476000	5	55708000	24567000	51571000	NA	3	NA	NA	57956000	38167000	45375000	3	57134000	12946000	NA	53357000	3	43581000	53097000	NA	24671000	3	87918000	NA	40142000	32844000	3	53373000	60215000	62438000	56911000	4493700	5	50564000	NA	NA	NA	NA	1
1194	P35283	RPAGGS(0.001)LGAVS(0.999)PALSGGQAR	3287100	NA	3130700	5026800	NA	3	9617000	1120200	NA	3568600	3	NA	1985000	NA	2621400	1841800	3	3030500	NA	5821100	948330	3	12871000	3265900	NA	5988900	3	NA	NA	10053000	NA	1	NA	8438500	784750	6836400	4596700	4	NA	5408100	NA	NA	NA	1
1253	P42703	IEDT(0.004)EIIS(0.996)PVAERPGER	1184400	NA	937920	980600	NA	3	NA	638090	742580	632460	3	1140900	NA	1031800	NA	972180	3	853650	935250	1445700	NA	3	1257800	643120	NA	1691400	3	NA	1265000	NA	877600	2	1252900	728180	1693000	1375700	674280	5	NA	NA	1456500	NA	NA	1
1273	P46061	ILDPNSGEPAPVLSSPT(0.002)PT(0.005)DLS(0.013)T(0.038)FLS(0.11)FPS(0.832)PEK	399880	NA	1394600	NA	NA	2	NA	NA	NA	1052800	1	1932800	NA	NA	NA	479340	2	NA	769860	475720	NA	2	465770	NA	2216700	1207600	3	2243000	2909300	4660300	NA	3	NA	NA	1439600	NA	NA	1	NA	NA	2759300	NA	NA	1
1281	P46660	LSGPGGS(0.413)GS(0.587)FR	NA	NA	NA	NA	NA	0	NA	NA	NA	NA	0	NA	5123100	NA	NA	NA	1	NA	NA	NA	NA	0	NA	1711600	NA	1494600	2	NA	NA	NA	NA	0	NA	NA	NA	NA	3043900	1	NA	NA	NA	NA	NA	0
1286	P46938	AHS(0.03)S(0.086)PAS(0.883)LQLGAVSPGTLTASGVVSGPAAAPAAQHLR	NA	NA	NA	NA	NA	0	NA	NA	NA	NA	0	NA	NA	NA	NA	NA	0	NA	NA	NA	NA	0	2325500	NA	9303400	NA	2	5394700	NA	NA	1364500	2	NA	NA	NA	NA	NA	0	NA	NA	NA	NA	NA	0
1297	P47809	LRT(0.008)HS(0.992)IESSGK	3601300	NA	NA	172040	NA	2	NA	NA	NA	NA	0	137870	NA	NA	NA	NA	1	163080	NA	NA	NA	1	383010	NA	NA	67202	2	NA	NA	NA	NA	0	184010	NA	NA	NA	NA	1	132910	NA	NA	NA	NA	1
1308	P48437	DRAS(1)PESLDLTR	1420100	NA	NA	NA	NA	1	993610	NA	NA	574490	2	791550	NA	963620	1262300	NA	3	1053000	1305700	1125300	1016900	4	695940	NA	NA	935430	2	1203400	NA	653210	836670	3	984470	NA	1220500	NA	886410	3	NA	NA	NA	NA	NA	0
1370	P54071	AGY(1)LRAVS(0.788)S(0.211)LCRAS(0.136)GS(0.865)AR	NA	520220	881740	NA	NA	2	NA	NA	NA	NA	0	NA	1582900	NA	NA	NA	1	1419100	977750	NA	NA	2	1087800	883740	NA	NA	2	NA	2853300	782920	NA	2	NA	NA	NA	NA	NA	0	NA	NA	NA	NA	NA	0
1391	P55258	KLEGNS(1)PQGS(0.942)S(0.058)HGVK	1160700	NA	NA	417460	NA	2	1198100	NA	NA	NA	1	NA	1944200	NA	NA	NA	1	NA	NA	NA	NA	0	642000	945740	NA	173580	3	NA	NA	NA	NA	0	1665600	1840000	NA	NA	NA	2	427140	NA	NA	NA	NA	1
1392	P55258	KLEGNS(1)PQGS(0.975)S(0.025)HGVK	1160700	NA	NA	417460	NA	2	1198100	NA	NA	NA	1	NA	1944200	NA	NA	NA	1	NA	NA	NA	NA	0	642000	945740	NA	173580	3	NA	NA	NA	NA	0	1665600	1840000	NA	NA	NA	2	427140	NA	NA	NA	NA	1
1408	P56695	MNS(0.899)GT(0.101)PPPSPSGPPPPPAPQPQAR	3211500	1311100	NA	3922600	NA	3	NA	NA	7363700	4454800	2	NA	2653900	4922700	NA	NA	2	3070900	4249800	NA	2892000	3	NA	2150700	NA	2963400	2	2785000	2871600	NA	NA	2	NA	1595900	NA	NA	2032300	2	2337300	NA	NA	NA	NA	1
1423	P58871	GEGVS(0.01)QVGPGT(0.793)PPAPES(0.4)PRKPIS(0.796)GVQGNDPGIS(0.001)LPQR	NA	NA	NA	NA	NA	0	5797000	NA	5730600	NA	2	NA	3674400	NA	NA	NA	1	NA	NA	NA	NA	0	NA	NA	12742000	6473500	2	NA	NA	NA	NA	0	NA	NA	NA	NA	NA	0	5092800	NA	NA	NA	NA	1
1454	P59281	EDT(0.002)S(0.001)S(0.013)CS(0.984)PPGVLLEK	NA	1825400	NA	NA	NA	1	NA	NA	NA	1977600	1	NA	NA	NA	NA	1477600	1	1606800	2307800	NA	NA	2	NA	921770	NA	1236200	2	NA	NA	NA	NA	0	NA	NA	NA	1801400	NA	1	NA	NA	NA	1171700	NA	1
1495	P60904	S(0.001)LS(0.003)TS(0.003)GES(0.993)LYHVLGLDK	NA	NA	NA	NA	NA	0	NA	91081	2681500	NA	2	510670	2508700	NA	13229000	5562700	4	374600	NA	105630	8713200	3	NA	NA	19975000	1599100	2	1487900	240370	2404300	NA	3	690900	NA	1748300	3310200	NA	3	NA	NA	2258600	NA	NA	1
1522	P62806	RIS(1)GLIYEETR	NA	NA	NA	NA	NA	0	NA	1693000	NA	NA	1	1114200	NA	NA	NA	NA	1	NA	NA	NA	1201200	1	327450	NA	NA	661630	2	NA	NA	NA	NA	0	NA	NA	1120700	NA	NA	1	NA	NA	1380200	NA	NA	1
1558	P63318	RGS(1)DELYAIK	2195100	NA	2310100	3509300	NA	3	3450500	3727500	4670400	2369200	4	999700	NA	2293500	NA	3121900	3	2153600	NA	NA	2675600	2	NA	2138700	NA	3422900	2	5725200	2432700	NA	2319000	3	NA	NA	4246100	4045600	1487800	3	NA	NA	NA	NA	NA	0
1563	P63318	MGPSSSPIPS(0.002)PS(0.997)PS(0.867)PT(0.134)DSK	1349500	1507900	NA	NA	1456700	3	3464800	2420500	2968200	NA	3	NA	8867400	4181000	NA	NA	2	NA	5071700	NA	4715400	2	3546600	NA	6539200	NA	2	1533200	2355100	NA	NA	2	NA	NA	778790	5228300	954490	3	NA	NA	NA	NA	3020700	1
1620	P70399	STPFIVPS(0.901)S(0.096)PT(0.003)EQGGR	NA	NA	NA	2735900	NA	1	NA	NA	6029300	NA	1	2231000	NA	NA	NA	NA	1	NA	NA	NA	NA	0	NA	2638700	NA	2325600	2	NA	NA	NA	3487100	1	NA	NA	NA	NA	NA	0	NA	NA	NA	NA	2289200	1
1635	P70429	PAGS(1)VNDVGLDALDLDR	673220	NA	NA	406310	NA	2	NA	NA	NA	NA	0	NA	1482500	NA	NA	NA	1	NA	NA	NA	NA	0	2588400	NA	3625300	927190	3	NA	NA	NA	740210	1	NA	NA	NA	2452800	1582900	2	NA	NA	3606900	NA	NA	1
1639	P70429	VQRPEDAS(0.002)GGS(0.052)S(0.936)PS(0.009)GT(0.001)SK	353000	NA	151830	622440	NA	3	NA	NA	NA	NA	0	110930	NA	NA	NA	NA	1	NA	NA	NA	NA	0	473320	NA	NA	432900	2	NA	NA	NA	NA	0	598260	NA	NA	NA	NA	1	673170	NA	NA	NA	NA	1
1665	P70698	S(0.001)GS(0.001)S(0.073)S(0.918)PDS(0.007)EITELK	NA	1761300	NA	2264800	NA	2	NA	3917400	NA	2580900	2	1537000	2182100	2595200	NA	2375000	4	NA	3674100	NA	NA	1	NA	2573600	NA	2504900	2	2625600	2538700	NA	NA	2	2834100	1824900	NA	NA	NA	2	NA	NA	NA	2081600	NA	1
1673	P80560	KSEQPEEVLS(0.004)S(0.996)EEETAGVEHVR	869440	NA	3308000	NA	NA	2	2260700	NA	1948000	1498800	3	1208500	NA	2215400	2183200	1926500	4	1936600	2896400	3901300	NA	3	1320700	NA	NA	2422700	2	2952100	3366400	1611100	1467500	4	2459300	1997800	NA	2695100	NA	3	NA	NA	1685700	NA	NA	1
1675	P81122	ASSPAES(0.029)S(0.956)PEDS(0.015)GYMR	NA	NA	1231300	966950	NA	2	2032500	NA	1645500	NA	2	NA	NA	NA	NA	1063400	1	1224700	1426900	NA	NA	2	843980	1134800	NA	991550	3	2211600	1283900	1396800	1062300	4	1247100	877380	1933400	1598000	NA	4	NA	NA	NA	NA	NA	0
1701	P97393	GSEEDPLLS(1)PVETWK	582000	NA	NA	NA	335390	2	NA	NA	902280	447280	2	1054100	NA	868370	1038700	NA	3	NA	NA	NA	NA	0	550390	NA	NA	679800	2	NA	NA	NA	451750	1	NA	NA	1031900	NA	468620	2	NA	NA	NA	383140	NA	1
1704	P97412	S(0.005)T(0.005)ANHDS(0.015)ES(0.974)PVHSPSAHR	5374100	NA	NA	622590	45115	3	872480	NA	NA	NA	1	300900	NA	NA	NA	NA	1	NA	NA	NA	NA	0	859030	582160	NA	63898	3	NA	NA	NA	NA	0	4738800	1781800	NA	NA	NA	2	330550	NA	NA	NA	NA	1
1720	P97445	EVAEVS(1)PLSAANMSIAVK	NA	NA	1474700	NA	527520	2	1411300	2213600	3429800	NA	3	971150	1533700	NA	2086200	1201000	4	452750	1841400	1977700	2755200	4	1155900	NA	2439800	NA	2	NA	1855800	2941000	2074700	3	1519600	NA	4393400	NA	828370	3	NA	NA	1967500	NA	NA	1
1746	P97801	AMGSGGAGS(1)EQEDTVLFR	1009100	NA	1265300	299150	NA	3	NA	1381300	1788900	NA	2	807030	2538300	NA	NA	1829300	3	1348700	NA	NA	NA	1	841010	344650	NA	1599000	3	2393500	1294800	NA	NA	2	1552000	489180	NA	1348300	864150	4	NA	NA	NA	773920	NA	1
1748	P97820	TTS(0.017)RS(0.983)PVLSR	NA	NA	299110	3796700	100300	3	NA	NA	NA	NA	0	NA	NA	NA	NA	216300	1	NA	NA	NA	117790	1	5415900	NA	NA	1485500	2	NA	NA	NA	NA	0	8991800	12635000	NA	NA	NA	2	NA	NA	64334	NA	NA	1
1771	Q00PI9	AVEEQGDDQDS(1)EKS(1)KPAGS(1)DGERR	287260	NA	NA	230240	NA	2	271430	NA	NA	NA	1	NA	NA	NA	NA	NA	0	NA	427910	NA	NA	1	124030	NA	NA	120130	2	483020	NA	NA	NA	1	401680	600450	NA	NA	NA	2	NA	NA	NA	NA	NA	0
1772	Q00PI9	AVEEQGDDQDS(1)EKS(1)KPAGS(1)DGERR	287260	NA	NA	230240	NA	2	271430	NA	NA	NA	1	NA	NA	NA	NA	NA	0	NA	427910	NA	NA	1	124030	NA	NA	120130	2	483020	NA	NA	NA	1	401680	600450	NA	NA	NA	2	NA	NA	NA	NA	NA	0
1783	Q01065	S(1)PPEMLESDCPSPLELK	976240	NA	1249400	467760	1043400	4	2037400	1482900	2751100	1670400	4	NA	NA	2437700	NA	NA	1	1355900	1563800	2286100	1649100	4	NA	174520	NA	1476600	2	NA	1915200	NA	1064700	2	NA	558490	2837100	1228900	NA	3	599010	NA	NA	NA	NA	1
1784	Q01097	LS(0.01)S(0.99)IESDV	NA	NA	NA	1228400	NA	1	NA	NA	NA	NA	0	NA	NA	NA	NA	NA	0	999240	NA	NA	NA	1	1041900	NA	NA	1113400	2	NA	NA	NA	NA	0	NA	NA	NA	NA	NA	0	NA	791740	NA	NA	NA	1
1815	Q03141	VRPNS(0.001)DLS(0.012)NS(0.923)T(0.101)GQS(0.963)PHHK	507320	NA	NA	720660	NA	2	NA	NA	NA	NA	0	NA	NA	NA	NA	NA	0	NA	NA	NA	NA	0	NA	546870	NA	2632400	2	NA	NA	NA	NA	0	NA	778890	NA	NA	NA	1	684220	NA	NA	NA	NA	1
1822	Q03517	EHLGPGS(0.979)S(0.021)QEMER	959420	NA	NA	1434700	NA	2	1630400	NA	NA	1150500	2	2347100	NA	3211200	NA	2755800	3	2453000	2905800	NA	2649400	3	948490	NA	3665800	1420000	3	NA	NA	1119100	1119700	2	1751900	3950900	1840900	2769000	NA	4	2822200	NA	NA	NA	NA	1
1834	Q04447	HEKFS(1)EVLK	NA	NA	5395400	1437500	NA	2	5075600	NA	NA	2935200	2	1398700	NA	4977700	3458600	3769200	4	2217400	4293900	3236600	2549700	4	1768700	NA	NA	1802800	2	NA	5374200	3675100	NA	2	1549700	NA	3085200	NA	NA	2	1164100	NA	NA	NA	NA	1
1875	Q09XV5	AVLQS(0.95)MS(0.05)GRDGNITGIQQFSKK	NA	NA	NA	NA	NA	0	NA	NA	NA	NA	0	930700	NA	NA	NA	NA	1	NA	NA	NA	NA	0	2334000	NA	NA	511360	2	NA	NA	NA	NA	0	NA	NA	NA	NA	885950	1	NA	NA	NA	680880	NA	1
1890	Q0KL02	NFLNALT(0.13)S(0.87)PIEYQR	145350	NA	573980	NA	NA	2	NA	332160	NA	418110	2	NA	NA	119170	1218300	NA	2	NA	NA	369780	1276900	2	343510	NA	2596400	297890	3	1399500	811470	NA	NA	2	740080	NA	1053400	NA	NA	2	NA	NA	NA	NA	NA	0
1938	Q2KN98	RS(0.021)S(0.943)T(0.021)S(0.003)S(0.012)EPTPTVK	955850	NA	NA	1146200	NA	2	1648200	NA	NA	NA	1	685380	1235400	229290	NA	NA	3	NA	672480	NA	NA	1	1293300	1056800	NA	677020	3	NA	NA	NA	NA	0	1278000	1997400	NA	NA	NA	2	1166600	NA	NA	NA	NA	1
1976	Q3THK3	GT(0.454)S(0.539)RPGT(0.016)PS(0.282)AEAAS(0.053)T(0.134)S(0.161)S(0.283)T(0.078)LR	NA	NA	NA	NA	1434800	1	1932500	1036100	NA	NA	2	NA	NA	1459500	1986400	NA	2	NA	2071100	NA	NA	1	NA	1092200	1620200	NA	2	NA	1135900	1236400	938960	3	NA	NA	NA	NA	970150	1	NA	NA	2285400	NA	NA	1
2000	Q3TRR0	ESPGGCT(0.127)S(0.869)PGS(0.005)QEK	NA	NA	NA	183580	NA	1	274030	NA	NA	NA	1	NA	1318200	235880	NA	35947	3	NA	390540	NA	NA	1	196160	335600	NA	190340	3	489020	NA	NA	NA	1	561340	646530	NA	NA	NA	2	NA	NA	NA	NA	NA	0
2018	Q3TYD6	AT(0.193)S(0.807)IPGSPFNLFSDLDK	NA	NA	NA	NA	NA	0	NA	NA	NA	NA	0	NA	NA	NA	NA	NA	0	NA	NA	NA	163960	1	179070	NA	457890	NA	2	259430	NA	NA	NA	1	NA	NA	NA	385140	99546	2	NA	NA	NA	NA	NA	0
2021	Q3TZZ7	S(0.101)S(0.566)S(0.332)S(0.001)LLASPSHIAAK	697530	NA	NA	1086900	NA	2	850640	NA	NA	NA	1	NA	NA	NA	NA	NA	0	807620	1162200	NA	NA	2	1361300	702580	NA	1210500	3	NA	NA	NA	712090	1	NA	NA	NA	1131400	971380	2	NA	NA	NA	NA	NA	0
2030	Q3U1F9	RPS(0.988)EEPEPDY(0.011)EAIQT(0.001)LNREDEK	NA	NA	NA	NA	NA	0	NA	NA	NA	NA	0	NA	NA	NA	NA	NA	0	1861200	NA	NA	NA	1	2342200	NA	4222600	2146300	3	NA	NA	NA	NA	0	NA	NA	NA	NA	NA	0	NA	NA	NA	NA	NA	0
2046	Q3UDW8	LINS(0.001)ELGS(0.995)PS(0.004)R	1444200	NA	1985500	3033500	NA	3	NA	NA	2192600	NA	1	2241400	NA	2330700	NA	NA	2	1653100	NA	1704300	NA	2	2395000	NA	NA	1927100	2	NA	2463800	NA	NA	1	2620600	NA	NA	1937200	NA	2	NA	NA	NA	NA	NA	0
2050	Q3UE31	S(0.202)HS(0.729)ANDS(0.068)EEFFREDDSGADLHNATNLR	1208000	NA	2996800	NA	3234400	3	3880400	3692500	NA	2061800	3	NA	NA	2126700	NA	5556300	2	NA	8660600	NA	5387200	2	2611500	NA	NA	2640000	2	NA	2005300	NA	3188600	2	5932700	NA	NA	8018400	1159700	3	NA	NA	NA	NA	NA	0
2058	Q3UGY8	DGAES(0.01)S(0.221)RDS(0.769)MEINEADFR	1174000	NA	NA	NA	NA	1	1596100	NA	NA	NA	1	1052000	NA	NA	NA	NA	1	NA	NA	NA	NA	0	1266000	NA	NA	1033600	2	NA	NA	NA	NA	0	NA	NA	NA	NA	NA	0	NA	NA	NA	NA	NA	0
2066	Q3UH68	GS(0.001)S(0.008)DGRGS(0.985)DS(0.006)ESDLPHR	2064200	NA	1828700	NA	NA	2	4893800	NA	NA	1708600	2	NA	2513000	2638900	NA	NA	2	3906300	4208700	NA	2059200	3	2035100	NA	2982300	2514700	3	NA	2361100	NA	NA	1	2819600	NA	NA	NA	NA	1	NA	NA	NA	NA	NA	0
2092	Q3UHD9	RPLLS(0.014)S(0.014)PS(0.972)WGGPEPEGR	NA	NA	NA	448430	NA	1	NA	NA	NA	NA	0	NA	NA	1365200	NA	NA	1	NA	NA	NA	NA	0	2061000	NA	3268700	1342500	3	1184200	NA	NA	NA	1	NA	NA	1510800	NA	NA	1	NA	NA	NA	NA	NA	0
2093	Q3UHD9	RRS(0.002)S(0.984)AAS(0.014)LGR	167780	NA	NA	180330	NA	2	NA	NA	NA	NA	0	181290	NA	NA	NA	NA	1	254630	NA	NA	NA	1	207900	NA	NA	145700	2	43894	NA	NA	NA	1	208550	NA	NA	NA	NA	1	245090	NA	NA	NA	NA	1
2103	Q3UHF7	S(0.155)PS(0.842)LGS(0.003)EDLPLAADPDK	NA	NA	NA	NA	NA	0	NA	NA	NA	NA	0	NA	NA	866620	NA	NA	1	NA	NA	1349900	NA	1	NA	488880	NA	1610500	2	NA	NA	NA	NA	0	NA	NA	NA	NA	NA	0	NA	NA	NA	NA	NA	0
2124	Q3UHJ0	VGS(0.001)LT(0.005)PPS(0.121)S(0.873)PK	692210	4909800	27696000	NA	27644000	4	NA	NA	NA	25320000	1	NA	NA	NA	NA	NA	0	NA	NA	7082400	53263000	2	NA	NA	87132000	33724000	2	NA	NA	42076000	31793000	2	7009300	NA	NA	NA	42319000	2	NA	4485400	NA	NA	NA	1
2131	Q3UHL1	SDDIAS(1)ADR	4679700	NA	2507500	2150100	NA	3	NA	608150	NA	NA	1	1631400	NA	4030300	NA	NA	2	724230	NA	NA	NA	1	2653400	2470400	NA	1984600	3	4931900	455670	NA	NA	2	NA	NA	NA	NA	NA	0	NA	2566100	NA	NA	NA	1
2167	Q3UMU9	RPKPERPPS(0.005)T(0.005)S(0.133)S(0.135)S(0.712)DS(0.004)DS(0.003)DS(0.002)GEVDR	NA	NA	NA	NA	NA	0	NA	924000	NA	NA	1	NA	NA	1431300	NA	NA	1	NA	NA	1724800	1116300	2	1086100	NA	1460400	1774100	3	NA	NA	NA	NA	0	1618500	NA	NA	1501100	NA	2	1008300	NA	NA	NA	NA	1
2178	Q3UNH4	RERPGSTGEGDLVS(1)LR	NA	NA	NA	NA	2294300	1	NA	NA	NA	NA	0	NA	NA	NA	NA	NA	0	NA	NA	1819100	NA	1	2106700	NA	3042200	NA	2	NA	NA	NA	NA	0	NA	NA	NA	NA	NA	0	NA	NA	NA	NA	NA	0
2205	Q3UTJ2	RGS(0.137)LPDNS(0.863)ILHR	NA	NA	NA	NA	NA	0	NA	NA	NA	NA	0	1143300	NA	3390000	NA	NA	2	1473300	NA	4560100	NA	2	3378900	NA	NA	2246500	2	NA	NA	NA	NA	0	2939100	NA	NA	NA	NA	1	NA	NA	NA	NA	NA	0
2248	Q3V3Q7	EPSGQPEDS(1)PEAETSTLDVFTEK	840400	NA	NA	NA	NA	1	836940	NA	NA	1184300	2	NA	NA	1128700	NA	1315700	2	758840	1489000	1908800	1406300	4	924430	NA	NA	1541600	2	NA	2015000	NA	718350	2	1400800	NA	2336400	1670300	NA	3	643620	NA	NA	NA	NA	1
2254	Q3V3V9	PLPPYPT(0.001)EPS(0.184)S(0.816)PERS(0.862)PPS(0.102)PAT(0.036)DQR	1629600	NA	NA	4710400	NA	2	6537900	NA	NA	NA	1	NA	5091400	5455400	5596100	NA	3	NA	NA	NA	NA	0	1355600	3240300	3467700	NA	3	3247900	NA	NA	4449900	2	8859600	5070500	NA	1978500	NA	3	NA	NA	NA	NA	NA	0
2295	Q4VGL6	VIS(0.999)PPPFAPSPT(0.001)LPPAFHPEEFLDEDLK	NA	NA	NA	NA	NA	0	NA	NA	NA	NA	0	NA	NA	NA	NA	NA	0	NA	NA	NA	699450	1	NA	NA	1604700	428850	2	1121400	NA	2364100	NA	2	NA	NA	NA	1041300	NA	1	NA	NA	NA	NA	NA	0
2327	Q52KI8	SRVS(1)VS(1)PGR	5932700	NA	NA	2438100	NA	2	3996900	NA	NA	NA	1	1260300	7205300	765020	NA	81136	4	NA	NA	NA	NA	0	2157300	NA	NA	1184200	2	NA	NA	NA	NA	0	NA	NA	NA	NA	NA	0	3610400	NA	NA	NA	NA	1
2328	Q52KI8	SRVS(1)VS(1)PGR	5932700	NA	NA	2438100	NA	2	3996900	NA	NA	NA	1	1260300	7205300	765020	NA	81136	4	NA	NA	NA	NA	0	2157300	NA	NA	1184200	2	NA	NA	NA	NA	0	NA	NA	NA	NA	NA	0	3610400	NA	NA	NA	NA	1
2364	Q5DTL9	DSGLEDGRES(0.168)PS(0.831)FDT(0.001)PSQR	NA	NA	14222000	15846000	NA	2	11344000	13380000	1766400	NA	3	NA	NA	NA	NA	20067000	1	21218000	NA	NA	NA	1	12325000	NA	24307000	1490900	3	NA	22770000	NA	NA	1	14894000	NA	NA	NA	7974300	2	NA	NA	NA	NA	NA	0
2422	Q5FWK3	SDDS(0.003)KS(0.764)S(0.234)S(0.998)PEPVTHLK	7717000	NA	NA	3993800	NA	2	3476200	NA	6944200	NA	2	NA	3609900	NA	NA	NA	1	3165500	5985500	NA	NA	2	2987200	3302500	NA	3381400	3	4898400	NA	NA	NA	1	6274100	NA	3310800	NA	NA	2	3610700	NA	NA	NA	NA	1
2423	Q5FWK3	S(0.05)DDS(0.03)KS(0.011)S(0.91)S(1)PEPVTHLK	7717000	NA	NA	3993800	NA	2	3476200	NA	NA	NA	1	NA	3609900	NA	NA	NA	1	3165500	NA	NA	NA	1	2987200	3302500	NA	44879000	3	4898400	NA	NA	NA	1	6274100	NA	3310800	NA	NA	2	3610700	NA	NA	NA	NA	1
2440	Q5RJI5	MQVPT(0.002)AEEMSSLT(0.003)PES(0.942)S(0.052)PELAK	NA	NA	NA	NA	1375200	1	NA	NA	3793700	2630700	2	NA	NA	3325700	NA	3086600	2	NA	NA	3582800	NA	1	1538500	NA	4323800	NA	2	NA	4187000	3997500	NA	2	NA	865530	4107300	NA	NA	2	NA	NA	1651400	NA	NA	1
2474	Q5SSM3	GSPGSIQGTPCPGTQLGPQPAAS(0.04)PS(0.024)QLPADQS(0.686)PHT(0.249)LR	NA	NA	NA	1593000	NA	1	NA	NA	NA	1295700	1	NA	NA	2516900	NA	1876200	2	NA	NA	2555200	NA	1	2894200	699000	NA	NA	2	NA	1907100	NA	NA	1	NA	NA	NA	3059600	NA	1	NA	NA	1829500	NA	NA	1
2565	Q60790	Y(0.06)GS(0.94)QEHPIGDK	3516600	NA	3419300	5664700	NA	3	NA	5513100	5793200	NA	2	2256800	NA	2801200	NA	NA	2	1972500	NA	1198000	NA	2	1996000	NA	543440	2513000	3	9068200	NA	NA	NA	1	6471600	6521700	7436300	NA	NA	3	NA	5110900	NA	NA	NA	1
2603	Q61036	S(0.937)DS(0.063)LDNEEKPPAPPLR	3309300	NA	985050	4893600	NA	3	NA	NA	1938700	1310400	2	NA	NA	1674800	NA	1220400	2	4576100	6795200	NA	NA	2	NA	1214300	12170000	NA	2	NA	2432900	NA	NA	1	1095100	977200	1206200	NA	NA	3	963600	NA	NA	NA	NA	1
2617	Q61097	FELPHGS(1)PQLVR	820250	NA	NA	1709000	NA	2	NA	NA	NA	NA	0	456630	NA	NA	1002200	NA	2	NA	NA	NA	1572100	1	3168800	NA	3864400	NA	2	1967200	NA	NA	873250	2	720680	1831900	NA	2008900	1574400	4	NA	1525400	NA	NA	NA	1
2626	Q61136	S(1)KS(1)PVDLRDK	5729900	NA	1053500	4719200	NA	3	3711400	1117200	4060000	NA	3	2293300	NA	2763600	1533400	1365500	4	NA	5887800	1871300	2039300	3	NA	2872300	NA	4643000	2	5152000	NA	NA	NA	1	5493100	1733500	3361200	NA	NA	3	NA	NA	2879800	NA	NA	1
2627	Q61136	S(1)KS(1)PVDLRDK	5729900	NA	1053500	4719200	NA	3	3711400	1117200	4060000	NA	3	2293300	NA	2763600	1533400	1365500	4	NA	5887800	1871300	2039300	3	NA	2872300	NA	4643000	2	5152000	NA	NA	NA	1	5493100	1733500	3361200	NA	NA	3	NA	NA	2879800	NA	NA	1
2630	Q61136	S(0.973)RS(0.026)PSPDDILER	NA	NA	897260	NA	1285500	2	NA	1911300	668750	1302100	3	NA	NA	1056800	NA	NA	1	1046900	NA	NA	NA	1	1076200	NA	NA	1006100	2	NA	NA	NA	NA	0	NA	NA	NA	NA	NA	0	NA	NA	NA	NA	1004100	1
2638	Q61165	ADLPVITIDPASPQS(0.966)PES(0.034)VDLVNEELK	NA	NA	1353500	NA	NA	1	NA	2991500	NA	NA	1	NA	NA	NA	NA	1378500	1	NA	827270	NA	1912500	2	223820	NA	NA	1107600	2	1676700	925540	2192300	NA	3	NA	NA	2046600	NA	NA	1	NA	429930	NA	NA	NA	1
2653	Q61234	NSAGGTSVGWDS(1)PPASPLQR	NA	NA	NA	1085700	1830800	2	1415000	NA	NA	NA	1	NA	NA	NA	1907900	2068900	2	NA	NA	981450	1965400	2	NA	NA	4164800	1765000	2	NA	1890600	1794000	1630500	3	594910	NA	3243500	NA	434060	3	NA	NA	1245000	NA	NA	1
2654	Q61235	GLGPPS(1)PPAPPR	2491000	2337400	2454900	NA	NA	3	3906800	3877600	3018000	2378300	4	2417700	2912600	5089500	2771200	3282500	5	1740400	3327300	4801100	2259200	4	2989000	1920600	NA	2369500	3	NA	3140800	3390900	2066000	3	NA	NA	4445900	2890300	2129500	3	NA	NA	NA	NA	2082200	1
2664	Q61290	GDIGGLT(0.001)SALDNQRS(0.917)PLS(0.082)LGK	NA	NA	787220	NA	NA	1	NA	923170	NA	986890	2	1115500	NA	NA	NA	NA	1	451990	NA	NA	7350000	2	NA	NA	9592700	1328700	2	NA	1134300	NA	NA	1	NA	NA	NA	7798900	NA	1	NA	NA	NA	NA	NA	0
2721	Q61627	RINS(1)LMDEDIAHK	NA	NA	NA	927740	NA	1	1344800	527770	NA	NA	2	509870	NA	1180200	1164000	794850	4	596750	1244600	NA	1337800	3	1585600	NA	3587400	849110	3	2835700	NA	NA	836450	2	1152900	1646300	NA	NA	NA	2	NA	NA	NA	1086100	NA	1
2768	Q62132	NQEIHLS(1)PIAR	1529800	NA	1012400	NA	1260100	3	1417500	1559300	1468600	855200	4	NA	NA	1713000	1149500	1167000	3	1128900	2372900	2138300	1416200	4	1003300	803010	2152700	NA	3	NA	1407700	1169500	NA	2	NA	NA	1921300	1704200	NA	2	NA	NA	1673500	NA	NA	1
2799	Q62261	SALPAQS(0.894)AAT(0.106)LPAR	NA	NA	NA	NA	NA	0	NA	NA	NA	NA	0	1946900	NA	NA	NA	2638700	2	2467700	NA	2510800	NA	2	2353200	NA	3210700	NA	2	NA	1180200	NA	1344200	2	NA	NA	3119200	2789800	1758300	3	NA	NA	NA	3050600	NA	1
2805	Q62313	S(0.033)DQS(0.026)S(0.174)T(0.174)EDS(0.541)GKPT(0.026)GGNS(0.025)GKPT(0.003)GGDSGKPTEAGSNK	3700500	NA	2080000	NA	NA	2	NA	NA	NA	NA	0	79858	NA	NA	NA	NA	1	NA	7344700	NA	92164	2	784900	NA	NA	131660	2	NA	NA	NA	NA	0	NA	NA	NA	NA	NA	0	NA	112490	NA	NA	NA	1
2821	Q62393	ASAAFS(0.885)S(0.045)VGS(0.07)VITK	NA	NA	NA	NA	NA	0	NA	NA	NA	NA	0	NA	NA	NA	NA	986130	1	NA	NA	NA	NA	0	NA	457340	3035500	NA	2	1185500	NA	NA	NA	1	NA	NA	NA	NA	NA	0	NA	NA	NA	NA	NA	0
2822	Q62393	ASAAFS(0.043)S(0.081)VGS(0.87)VIT(0.005)K	3041700	NA	1278900	2619400	2969500	4	NA	3349500	NA	2486400	2	4864200	NA	2067700	3313400	1554400	4	2047800	951470	2643100	2114400	4	5465400	NA	NA	2472000	2	1667200	2138500	NA	NA	2	2782900	NA	2037000	NA	NA	2	NA	NA	2566000	NA	NA	1
2857	Q62446	FLQDHGS(0.986)DS(0.014)FLAEHK	1869300	NA	3545500	NA	NA	2	3939000	3289300	NA	750750	3	748190	NA	2680100	NA	788090	3	NA	5349600	NA	901550	2	892100	NA	5394400	3493200	3	NA	823260	NA	3000300	2	NA	NA	NA	4103200	NA	1	NA	2006900	NA	NA	NA	1
2880	Q641K5	TAIPLPS(0.032)S(0.874)PEADMS(0.093)GK	1000200	NA	NA	745360	NA	2	1250700	966660	789450	834270	4	NA	NA	696420	NA	864140	2	NA	NA	1200100	NA	1	725340	389900	NA	NA	2	2578300	NA	NA	981900	2	1050900	956210	1479900	NA	NA	3	1139200	NA	NA	NA	NA	1
2920	Q68EF6	AS(1)PLYATYK	1906000	NA	NA	NA	2384700	2	2875900	NA	NA	NA	1	NA	NA	1647300	NA	NA	1	1550500	2070700	1731700	NA	3	3835000	2458500	3197700	NA	3	NA	1089400	2221100	4577000	3	NA	NA	NA	4533100	2694000	2	NA	2802300	NA	NA	NA	1
3042	Q6DFV3	RQLS(1)HDQESVGPPSLDGQHSSK	NA	NA	NA	NA	NA	0	3831400	NA	2219900	1789300	3	NA	NA	6053100	7292000	NA	2	NA	6611400	NA	NA	1	2674600	2763200	NA	NA	2	NA	NA	4259600	2550900	2	NA	8811300	5004300	5792900	2817900	4	NA	NA	NA	5154200	NA	1
3066	Q6GQT5	LFGAS(0.809)S(0.191)PPPGAVPSGPPLSR	NA	NA	1014200	NA	1143300	2	NA	1460300	NA	711270	2	NA	NA	1187900	NA	NA	1	NA	NA	1401200	NA	1	1144900	255850	NA	NA	2	NA	1266100	NA	NA	1	NA	NA	1348700	NA	NA	1	NA	NA	NA	NA	NA	0
3077	Q6IR34	VDLAGS(0.988)PEQEAS(0.012)GLPDPQQQCPPGAS	NA	NA	NA	NA	NA	0	NA	NA	2473400	2014200	2	NA	NA	NA	NA	NA	0	NA	NA	NA	NA	0	NA	1122600	NA	3555600	2	2829500	NA	NA	NA	1	NA	1502500	NA	NA	NA	1	NA	NA	NA	NA	NA	0
3105	Q6NZL0	DS(0.002)DAES(0.049)DAGKKES(0.949)DDDSRPPHR	2018900	NA	NA	1594300	NA	2	3841100	NA	NA	NA	1	864590	NA	NA	NA	NA	1	NA	95348	NA	NA	1	2309800	1674900	NA	1143600	3	NA	NA	NA	NA	0	2730300	2123200	NA	NA	NA	2	988180	NA	NA	NA	NA	1
3106	Q6NZL0	EQS(0.978)ES(0.017)LS(0.005)ELR	NA	NA	NA	NA	2672500	1	NA	NA	NA	NA	0	NA	NA	NA	NA	3701700	1	NA	4050100	4011000	NA	2	NA	2708000	3036900	NA	2	NA	NA	NA	2968500	1	NA	NA	NA	NA	1895000	1	NA	NA	NA	NA	NA	0
3140	Q6P9K8	LLATVLS(1)QK	542550	NA	NA	450380	NA	2	NA	NA	NA	NA	0	NA	NA	NA	NA	NA	0	NA	466090	NA	491160	2	1333400	NA	2139800	NA	2	698580	NA	NA	NA	1	NA	1520600	NA	NA	NA	1	NA	NA	NA	715710	NA	1
3167	Q6P9S0	AGS(1)EECVFYTDEVASPLAPDLAK	638380	NA	NA	NA	NA	1	599520	NA	1963900	960250	3	NA	3869900	440910	NA	2559900	3	461170	2388800	NA	2628100	3	1167600	NA	4951500	1379600	3	6428700	1668800	NA	1184500	3	967750	315860	3306800	NA	NA	3	NA	2025000	NA	NA	NA	1
3191	Q6PCL9	KPMDS(0.978)IGGES(0.023)MPIPT(0.921)IDT(0.078)ARK	NA	NA	3258100	NA	NA	1	NA	667210	901300	203760	3	NA	NA	3795400	873620	NA	2	1816100	NA	1826900	NA	2	692860	NA	18412000	3806500	3	1121300	NA	NA	NA	1	NA	4207800	4736400	2220700	NA	3	NA	565270	NA	NA	NA	1
3249	Q6PFR5	SDVEENNFEGRES(1)R	1016600	NA	733050	956270	NA	3	NA	NA	1244600	NA	1	NA	NA	NA	NA	NA	0	1224700	NA	NA	1434600	2	1015500	736550	NA	870450	3	NA	NA	NA	NA	0	1180600	NA	1461400	NA	NA	2	881480	NA	NA	NA	NA	1
3334	Q6ZQ38	VIRPLDQPS(0.07)S(0.908)FDAT(0.02)PY(0.002)IK	NA	NA	NA	NA	NA	0	2900700	2741300	1844300	NA	3	1484600	NA	NA	NA	NA	1	NA	NA	4009300	NA	1	2228400	NA	4582400	NA	2	NA	NA	3248000	NA	1	3133700	NA	3173400	NA	987690	3	NA	NA	NA	NA	NA	0
3338	Q6ZQ58	PRPS(1)PARPK	NA	NA	NA	NA	NA	0	NA	NA	NA	NA	0	NA	NA	NA	NA	560770	1	NA	NA	NA	598020	1	NA	706800	191460	NA	2	287960	267650	NA	569120	3	NA	422730	NA	298090	NA	2	NA	NA	NA	NA	NA	0
3413	Q7TQD2	RLS(1)LES(0.999)EGANEGAT(0.001)AAPELSALEEAFRR	NA	NA	671280	NA	NA	1	NA	14672000	29550000	200980	3	NA	1996000	NA	131540000	NA	2	288890	NA	NA	311590	2	NA	NA	5272900	5217500	2	NA	402190	NA	NA	1	29813000	NA	NA	NA	NA	1	NA	NA	NA	368780	NA	1
3433	Q7TSC1	LKFS(0.993)DEEDGRDS(0.007)DEEGAEGHK	NA	NA	NA	NA	NA	0	NA	3251500	NA	NA	1	2324500	NA	2999000	NA	NA	2	3794000	612520	NA	NA	2	2366500	NA	NA	695590	2	4974700	2716600	NA	NA	2	2676600	2638900	1684900	2467400	862200	5	NA	NA	NA	NA	NA	0
3437	Q7TSC1	LISGPLS(1)PMSR	1767300	NA	1029000	2061800	NA	3	NA	NA	1403200	NA	1	NA	NA	NA	2361300	NA	1	NA	NA	NA	NA	0	NA	1243800	1928900	1212100	3	NA	NA	NA	NA	0	1956200	NA	905500	1165600	NA	3	1523200	NA	NA	NA	NA	1
3450	Q7TSJ2	ATGPAPGPS(0.996)VDRET(0.004)VAAPGR	NA	NA	NA	NA	NA	0	NA	NA	NA	NA	0	1135500	2305300	1815900	NA	703300	4	NA	1614100	NA	NA	1	NA	894290	2084700	NA	2	1315400	NA	NA	NA	1	NA	1238100	NA	624090	NA	2	NA	NA	NA	NA	NA	0
3454	Q7TSJ2	RS(1)EGHEQTPAAHAQGTGPEGGK	2132000	NA	NA	2347400	NA	2	2964100	NA	56373	NA	2	1592600	NA	NA	NA	72036	2	541800	NA	NA	NA	1	2867800	2531900	NA	2255800	3	NA	74699	NA	NA	1	3186100	3949000	NA	NA	NA	2	2780000	NA	NA	NA	NA	1
3459	Q7TT18	RSKS(1)EDMDSVESK	974390	NA	NA	1018500	NA	2	NA	NA	NA	NA	0	475340	NA	NA	NA	NA	1	NA	NA	NA	NA	0	737910	NA	NA	486060	2	NA	NA	NA	NA	0	1752600	1617100	NA	NA	NA	2	1005700	NA	NA	NA	NA	1
3477	Q80TF3	DSGHEES(0.001)DQTDS(0.999)EHDVQR	280030	NA	NA	178160	NA	2	237270	NA	NA	NA	1	78545	NA	111060	NA	NA	2	NA	NA	NA	NA	0	242210	354520	NA	154920	3	62456	NA	NA	NA	1	205710	195070	NA	NA	NA	2	230730	NA	NA	NA	NA	1
3480	Q80TI0	S(0.069)PS(0.864)T(0.067)PEQGVQR	1202700	NA	NA	1355100	NA	2	1693600	NA	406810	NA	2	435710	NA	600890	NA	NA	2	NA	2719500	NA	NA	1	NA	1331600	NA	417220	2	3519800	NA	NA	NA	1	1555900	NA	256540	NA	183230	3	NA	1525600	NA	NA	NA	1
3541	Q80TZ3	S(0.002)AAT(0.06)S(0.912)PT(0.015)GS(0.004)S(0.004)HGT(0.001)PT(0.001)HQSK	559210	NA	NA	164180	NA	2	261360	298040	3107800	NA	3	NA	137030000	NA	39305	52755	3	NA	NA	NA	131420	1	1112200	133460	1012400	NA	3	NA	NA	NA	41001	1	1679100	3557600	NA	37738	71843	4	136250	NA	NA	NA	NA	1
3549	Q80U23	EEGT(0.02)GES(0.871)AGGS(0.11)PAR	NA	NA	NA	NA	NA	0	NA	NA	NA	NA	0	NA	NA	NA	NA	NA	0	NA	NA	NA	NA	0	3789600	408320	NA	NA	2	NA	NA	NA	NA	0	NA	NA	NA	NA	NA	0	NA	NA	NA	NA	NA	0
3624	Q80VC9	RSPGPGPSPT(0.006)PRS(0.994)PK	718290	NA	254770	1017200	NA	3	2439800	NA	NA	NA	1	501210	NA	NA	NA	NA	1	NA	251060	NA	NA	1	NA	989990	NA	474100	2	312150	NA	69790	NA	2	787780	1482100	NA	NA	NA	2	1059400	NA	NA	NA	NA	1
3663	Q80X80	LDS(1)PS(0.893)RS(0.107)PSK	3907500	NA	1879200	3168800	NA	3	5828700	NA	1964500	64513	3	1692000	NA	3650100	NA	77177	3	4056600	NA	1245400	44780	3	1014300	2586200	NA	NA	2	NA	NA	NA	NA	0	7156300	8928300	506080	1141600	216780	5	4042300	NA	NA	NA	NA	1
3715	Q80Y56	DS(0.088)LS(0.033)T(0.142)HT(0.166)S(0.558)PS(0.036)QS(0.971)PNS(0.005)VHGS(0.001)R	NA	NA	NA	NA	NA	0	NA	NA	NA	NA	0	1807200	NA	NA	NA	NA	1	NA	NA	NA	NA	0	NA	6267600	NA	4142100	2	NA	NA	NA	NA	0	NA	NA	NA	NA	NA	0	NA	2697100	NA	NA	NA	1
3745	Q80YV2	SMGTGDSAGVEVPS(0.659)S(0.341)PLRR	1475000	NA	NA	NA	2270600	2	3425200	NA	2443700	1336600	3	1055800	NA	2231100	NA	1876400	3	NA	NA	NA	2651800	1	918880	1177900	1840500	1494800	4	NA	1758100	NA	1559400	2	NA	NA	2710000	NA	NA	1	1611400	NA	NA	NA	NA	1
3746	Q80YV2	S(0.846)MGT(0.64)GDS(0.51)AGVEVPS(0.029)S(0.969)PLRRT(0.006)K	1475000	NA	2032900	NA	2270600	3	3425200	1977700	NA	1336600	3	1055800	NA	2231100	NA	NA	2	NA	NA	NA	2651800	1	NA	1177900	1840500	1494800	3	2226100	NA	NA	1559400	2	NA	NA	NA	NA	NA	0	1611400	NA	NA	NA	NA	1
3764	Q80ZK9	KDS(1)ISEDEMVLR	NA	NA	1612900	NA	1677300	2	NA	2239700	1146000	1025100	3	760940	NA	2213500	NA	1810400	3	1326000	NA	2698600	1771900	3	1147500	NA	2267900	1704400	3	2353000	1757700	2200500	NA	3	1021500	NA	1359300	NA	NA	2	NA	NA	NA	NA	NA	0
3802	Q812A2	S(0.108)S(0.108)S(0.731)S(0.027)S(0.008)S(0.013)S(0.003)GVGS(0.001)PAVTPTEK	1809800	3422500	NA	1566100	NA	3	NA	3673200	NA	NA	1	NA	NA	NA	NA	430170	1	NA	NA	NA	1689700	1	1606900	NA	1316700	NA	2	NA	NA	NA	NA	0	1657800	NA	6324700	NA	NA	2	1154500	NA	NA	NA	NA	1
3822	Q8BG50	MEESAPVES(0.002)QGQLPS(0.999)PHHGS(0.998)LRR	2252800	NA	2273300	NA	NA	2	2253900	NA	NA	NA	1	NA	NA	NA	NA	NA	0	2042100	NA	1956600	1297600	3	2330100	1069500	NA	NA	2	2041600	NA	NA	1039100	2	NA	NA	975930	1654500	1214000	3	NA	2622600	NA	NA	NA	1
3828	Q8BG89	AIHEPAES(1)PR	NA	NA	460660	445940	NA	2	242490	NA	403470	NA	2	334130	NA	394820	NA	NA	2	159830	NA	NA	NA	1	569840	374790	NA	513920	3	431860	NA	NA	NA	1	445900	NA	NA	NA	NA	1	NA	NA	NA	NA	NA	0
3837	Q8BGD9	SLENETLNKEEDCHS(0.001)PT(0.07)S(0.928)KPPKPDQPLK	NA	4290200	35372000	20955000	NA	3	NA	12007000	NA	NA	1	669460	12868000	NA	6517400	NA	3	NA	NA	27635000	NA	1	3312700	NA	63206000	NA	2	NA	14622000	NA	NA	1	NA	NA	NA	NA	NA	0	NA	NA	NA	NA	NA	0
3871	Q8BH66	DRNS(1)WGGFSEK	1689700	NA	NA	2592400	NA	2	1210800	757720	NA	NA	2	NA	NA	2719700	2129800	2777500	3	NA	852060	NA	3150800	2	2327700	NA	5676600	NA	2	NA	1233800	866770	1459500	3	NA	NA	2552800	2928200	2362100	3	NA	NA	1952200	NA	NA	1
3889	Q8BHS8	VSPASESPFS(0.999)EEESR	822840	NA	554740	NA	NA	2	1129200	NA	NA	NA	1	NA	NA	1562200	1327200	NA	2	1242600	1619900	880630	NA	3	899950	NA	NA	861400	2	1086100	NA	NA	NA	1	NA	NA	NA	NA	NA	0	586960	NA	NA	NA	NA	1
3899	Q8BIK4	LPVHVY(0.002)EVDEEADKDEDAAS(0.998)LGS(1)QK	2203600	NA	NA	NA	NA	1	NA	NA	NA	NA	0	NA	NA	NA	NA	2236300	1	NA	4424400	NA	2863600	2	1712000	NA	5507100	2159500	3	5034500	NA	NA	NA	1	5183900	NA	2827600	NA	NA	2	NA	NA	8347800	NA	NA	1
3906	Q8BJ05	DLVQPDKPAS(1)PK	1283900	NA	1562000	1858600	NA	3	1680200	2159400	NA	1561500	3	1032700	NA	NA	NA	NA	1	2248500	2412800	NA	NA	2	1606700	1648000	2953100	1643000	4	NA	NA	NA	NA	0	NA	NA	NA	1895100	NA	1	1494400	NA	NA	NA	NA	1
3929	Q8BKX1	S(0.554)S(0.156)S(0.156)T(0.133)GNLLDKDDLALPPPDYGTSSR	NA	NA	NA	NA	NA	0	NA	NA	NA	NA	0	NA	NA	NA	NA	NA	0	NA	NA	NA	NA	0	1473100	NA	3696900	NA	2	2338100	NA	NA	NA	1	NA	NA	NA	NA	NA	0	NA	NA	NA	NA	NA	0
3951	Q8BLD6	GHDPPRAEES(0.053)GGS(0.171)S(0.616)S(0.051)PT(0.109)HDEN	NA	NA	NA	197430	NA	1	NA	NA	NA	NA	0	NA	NA	NA	NA	NA	0	NA	NA	NA	NA	0	NA	360800	NA	340370	2	NA	NA	NA	NA	0	NA	NA	NA	NA	NA	0	NA	NA	NA	NA	NA	0
3993	Q8BPN8	LDHELS(0.73)LDRES(0.232)EAGT(0.052)GS(0.705)S(0.281)EHEDGER	NA	NA	NA	NA	NA	0	NA	NA	NA	NA	0	1214300	NA	2999600	2493900	NA	3	1822700	NA	2472700	2904400	3	2221000	NA	2805600	2672300	3	NA	NA	NA	NA	0	NA	NA	1714900	2244200	NA	2	NA	NA	4493000	NA	NA	1
4013	Q8BPQ7	RSPQGS(0.004)S(0.004)ES(0.023)T(0.039)S(0.151)S(0.781)DKEDDEATDYVFR	NA	NA	NA	2245200	4598600	2	5717200	NA	NA	NA	1	NA	NA	NA	NA	NA	0	NA	NA	NA	3039000	1	NA	2758800	NA	2065100	2	NA	NA	NA	NA	0	NA	NA	NA	NA	NA	0	NA	NA	3170100	NA	NA	1
4117	Q8BUV3	EVHDELEDLPS(1)PPPPLS(0.996)PPPT(0.026)T(0.075)S(0.903)PHK	10447000	NA	NA	NA	NA	1	6626300	10882000	20414000	8399900	4	4876700	12879000	4883000	13628000	13382000	5	NA	17645000	7454700	NA	2	9957500	NA	18786000	NA	2	20350000	NA	13321000	NA	2	14575000	NA	17553000	18149000	NA	3	NA	10520000	NA	NA	NA	1
4121	Q8BVI5	S(1)IAAELDELADDR	NA	NA	NA	NA	NA	0	NA	NA	NA	NA	0	NA	NA	NA	NA	NA	0	NA	NA	NA	NA	0	528730	NA	394000	NA	2	NA	NA	NA	NA	0	258070	NA	NA	NA	NA	1	NA	NA	NA	NA	NA	0
4123	Q8BVL3	VTSSVPLPS(0.021)GGT(0.185)S(0.548)S(0.23)PS(0.016)R	NA	NA	NA	6267400	NA	1	NA	NA	NA	NA	0	NA	NA	7706400	6370500	NA	2	4786000	NA	6698500	5522700	3	5904000	NA	NA	5152000	2	NA	5491500	NA	NA	1	NA	NA	NA	NA	NA	0	NA	NA	NA	NA	NA	0
4126	Q8BW96	RPRPTTVT(0.002)TGHT(0.089)GS(0.908)K	NA	NA	NA	NA	NA	0	NA	NA	NA	NA	0	108730	NA	NA	NA	NA	1	NA	NA	NA	NA	0	77113	NA	NA	48569	2	NA	NA	NA	NA	0	222870	NA	NA	NA	NA	1	96411	NA	NA	NA	NA	1
4128	Q8BWJ3	S(1)LNLVDSPQPLLK	475740	NA	NA	375660	NA	2	NA	NA	NA	NA	0	NA	NA	442100	1226700	NA	2	401870	NA	NA	1868900	2	928390	NA	2486200	638110	3	1697300	NA	NA	1169200	2	759110	531720	802250	1586300	NA	4	NA	716610	NA	NA	NA	1
4136	Q8BX90	MS(0.006)S(0.994)PPPSPQK	NA	NA	NA	427670	NA	1	NA	NA	482570	NA	1	NA	NA	818110	NA	NA	1	483060	592520	778090	NA	3	NA	NA	194010	417380	2	833500	602960	NA	NA	2	NA	NA	276070	NA	NA	1	NA	427540	NA	NA	NA	1
4140	Q8BXR1	ET(0.032)CS(0.967)PVSEGEEFSSPATNTCGAK	NA	NA	1708400	NA	NA	1	NA	NA	NA	1921100	1	NA	2164200	1518900	NA	1224000	3	NA	3252900	2486600	1621400	3	NA	878590	NA	2246600	2	3220500	NA	1519400	1195400	3	NA	1064400	2120200	1247600	NA	3	1229200	NA	NA	NA	NA	1
4172	Q8C008	FTQGLEDQLS(1)PPGNR	NA	NA	797910	NA	NA	1	NA	NA	NA	NA	0	NA	NA	NA	NA	NA	0	NA	NA	NA	NA	0	1122900	NA	2188500	NA	2	NA	NA	NA	NA	0	NA	NA	NA	NA	NA	0	NA	NA	NA	NA	NA	0
4202	Q8C0P7	EEEFLS(0.001)HY(0.999)KEHHS(0.057)IDY(0.061)VFVS(0.951)EKT(0.931)K	NA	NA	NA	NA	1247200	1	NA	7722700	NA	NA	1	NA	NA	NA	NA	14514000	1	NA	NA	9121000	7558800	2	NA	NA	83393000	4927900	2	NA	7735000	44132000	NA	2	NA	NA	NA	NA	NA	0	NA	NA	1518600	NA	NA	1
4222	Q8C1B1	S(0.999)PTTPVDPER	NA	NA	NA	NA	NA	0	NA	NA	NA	NA	0	NA	NA	2901100	3310100	1684600	3	1749700	NA	2444500	NA	2	4007600	NA	4442400	NA	2	NA	NA	NA	NA	0	NA	4080400	NA	3414800	NA	2	NA	NA	NA	NA	NA	0
4255	Q8C4Y3	KPS(0.722)PT(0.231)QAAET(0.047)PALDLPLPSVPAPATL	NA	NA	NA	NA	NA	0	1320100	NA	NA	NA	1	NA	NA	NA	NA	NA	0	NA	NA	NA	NA	0	912560	NA	NA	1390800	2	NA	NA	NA	NA	0	NA	NA	NA	NA	1006300	1	NA	NA	NA	NA	NA	0
4278	Q8C8R3	DEFLPALSLQSGALGGS(0.337)S(0.528)ES(0.135)LK	NA	NA	NA	NA	NA	0	NA	749180	NA	NA	1	969260	NA	120930	NA	NA	2	NA	479340	222200	NA	2	495200	NA	NA	630640	2	721860	NA	NA	NA	1	1336300	NA	362300	2167300	747480	4	NA	NA	NA	109870	NA	1
4293	Q8C8R3	ETTQPETCDGHGCETVSPS(0.001)NS(0.003)AT(0.003)PVS(0.023)LGVQS(0.969)PEHK	NA	NA	1755500	NA	NA	1	1364500	NA	NA	1150700	2	NA	NA	1915100	NA	NA	1	NA	5516900	NA	NA	1	NA	811730	NA	2217500	2	3531200	NA	NA	2753000	2	NA	1684000	2390700	NA	NA	2	NA	1258200	NA	NA	NA	1
4295	Q8C8R3	GSPIVQEPEEAS(0.932)EPKEES(0.287)S(0.781)PRK	8665800	NA	1205900	NA	NA	2	NA	1777600	NA	NA	1	NA	NA	NA	NA	NA	0	NA	NA	NA	NA	0	NA	NA	26117000	16091000	2	NA	NA	NA	NA	0	1101000	NA	NA	30710000	NA	2	NA	16307000	NA	NA	NA	1
4334	Q8C8R3	T(0.074)PDS(0.926)LEPSPLK	NA	NA	1219600	NA	NA	1	NA	NA	NA	NA	0	NA	NA	NA	NA	NA	0	NA	810710	NA	NA	1	441070	1233700	NA	NA	2	NA	NA	NA	NA	0	NA	367970	NA	NA	NA	1	NA	NA	NA	NA	NA	0
4383	Q8CCN5	LADAMAES(0.983)PS(0.017)R	NA	NA	1184400	1376400	NA	2	1998300	NA	1341600	1390000	3	746740	NA	1145000	2696400	1484300	4	1325900	1604800	2481900	1741800	4	1673000	1577500	3709900	1495400	4	2615300	NA	NA	NA	1	NA	2205400	1028700	907110	NA	3	1497100	NA	NA	NA	NA	1
4386	Q8CCT4	GRAEDEGS(0.734)T(0.266)EEGGKADEDK	379290	NA	65695	NA	NA	2	NA	NA	93188	NA	1	141770	NA	NA	NA	NA	1	NA	NA	NA	NA	0	88925	NA	NA	109950	2	NA	NA	86220	38859	2	174070	NA	50065	NA	NA	2	NA	113550	NA	NA	NA	1
4403	Q8CFN5	NS(1)PGLLVSPGNLNK	NA	NA	1821800	NA	2566400	2	1242600	1953100	1884000	1707000	4	NA	NA	1963600	1329100	NA	2	NA	1719600	2373000	NA	2	NA	625390	2377400	1396300	3	NA	1511800	2083900	1173600	3	NA	NA	1642400	NA	NA	1	NA	NA	NA	NA	NA	0
4408	Q8CGE9	LPAGSS(0.001)ELALS(0.794)S(0.204)PPPVK	NA	NA	NA	NA	NA	0	NA	NA	NA	NA	0	NA	NA	NA	3196300	1998900	2	NA	NA	NA	2681500	1	2458100	NA	3818200	NA	2	NA	NA	NA	NA	0	NA	NA	NA	NA	NA	0	NA	NA	3469500	NA	NA	1
4432	Q8CH77	SASSYSDIEEIATPDS(0.002)S(0.001)APS(0.551)S(0.447)PK	NA	NA	NA	NA	NA	0	1847600	NA	NA	NA	1	1321900	NA	NA	NA	NA	1	1207800	2557000	NA	NA	2	1075600	748020	NA	NA	2	NA	NA	NA	1601500	1	1456900	1329100	NA	NA	NA	2	NA	1894500	NA	NA	NA	1
4465	Q8CHP6	MDRT(0.996)PPPPT(0.004)LS(0.999)PAAVTVGR	843960	NA	NA	805430	NA	2	1556700	1218400	NA	1114200	3	NA	NA	1338600	NA	NA	1	1230700	NA	1604200	1579500	3	1484500	429350	NA	1138100	3	1431600	1262600	NA	949790	3	1269500	1281600	1250400	NA	949480	4	NA	NA	NA	1457000	NA	1
4470	Q8CHU3	KT(0.198)PES(0.802)FLGPNAALVNLDSLVTK	NA	NA	NA	NA	NA	0	NA	NA	346210	NA	1	NA	1493400	NA	NA	NA	1	NA	369770	NA	1074900	2	1008800	NA	3597900	690560	3	NA	NA	NA	NA	0	NA	NA	NA	3303300	NA	1	NA	1447500	NA	NA	NA	1
4479	Q8CI71	SAYQDY(0.001)DS(0.876)DS(0.123)DVPEELK	5203700	NA	NA	1286500	NA	2	NA	NA	NA	NA	0	NA	NA	NA	NA	NA	0	2632900	NA	NA	NA	1	2518700	610580	NA	2863100	3	NA	NA	NA	NA	0	4799900	NA	NA	6054100	2350700	3	3097100	NA	NA	NA	NA	1
4531	Q8K019	ADGDWDDQEVLDYFS(1)DK	NA	NA	NA	NA	NA	0	NA	NA	1212300	NA	1	NA	NA	NA	1036300	1463500	2	NA	NA	NA	1354300	1	NA	NA	2803300	609010	2	2459600	NA	1586200	NA	2	715930	NA	1570700	1593100	NA	3	NA	NA	2060400	NA	NA	1
4538	Q8K019	NTPSQHS(0.013)HS(0.964)IQHS(0.023)PER	NA	NA	NA	NA	NA	0	112710	34237	70847	NA	3	NA	NA	NA	NA	45192	1	145280	NA	NA	136830	2	170790	113260	NA	576180	3	76794	NA	NA	NA	1	1415600	89111	133710	NA	NA	3	NA	NA	NA	NA	NA	0
4550	Q8K0T0	S(1)PPVAMETASTGMAAVPDALDHSPSSTLK	NA	NA	NA	NA	1473000	1	1136500	NA	NA	1330100	2	NA	NA	NA	NA	4124800	1	NA	NA	3049300	3162000	2	NA	NA	5087300	1426000	2	8406700	NA	NA	NA	1	1805900	NA	NA	4042900	NA	2	NA	NA	NA	NA	NA	0
4572	Q8K124	S(0.03)S(0.947)S(0.023)LGDLLR	1058000	NA	898670	871430	NA	3	1712300	1048000	1292800	NA	3	NA	NA	NA	NA	NA	0	696370	NA	760120	813930	3	1116200	427120	1422900	NA	3	2147500	903650	1640400	1517900	4	1206800	506100	NA	NA	1056600	3	NA	NA	NA	980790	NA	1
4584	Q8K207	GRDY(0.125)CS(0.875)EEEDIT	NA	NA	NA	2006000	NA	1	NA	NA	NA	NA	0	NA	NA	NA	NA	NA	0	2364700	NA	NA	NA	1	2328400	2159000	NA	1618100	3	NA	NA	NA	NA	0	NA	NA	NA	3978900	NA	1	2471700	NA	NA	NA	NA	1
4612	Q8K2H1	DAS(1)PSSSSAVASSK	1915800	NA	985610	NA	NA	2	NA	NA	NA	89152	1	1120300	NA	1514800	NA	NA	2	NA	NA	NA	NA	0	1506100	NA	NA	978080	2	1660700	NA	NA	NA	1	NA	NA	NA	NA	NA	0	1242800	NA	NA	NA	NA	1
4626	Q8K310	RSYS(0.005)PDGKES(0.997)PS(0.998)DK	955300	NA	NA	636150	NA	2	984350	NA	NA	NA	1	NA	1272100	168060	NA	NA	2	NA	589350	NA	NA	1	850390	NA	NA	484940	2	166280	NA	NA	NA	1	954280	516430	NA	NA	NA	2	NA	NA	NA	NA	NA	0
4631	Q8K330	ALVT(0.078)VS(0.171)RS(0.75)PPAS(0.001)GHSTPVGPTQDR	NA	NA	NA	2292700	NA	1	NA	2624700	NA	1938400	2	NA	2463800	NA	NA	NA	1	NA	NA	NA	NA	0	NA	1433600	NA	2341100	2	NA	NA	NA	NA	0	1942000	NA	NA	NA	NA	1	NA	NA	NA	NA	NA	0
4633	Q8K337	HTCAEPDAES(1)PKPR	998410	NA	NA	299270	NA	2	NA	NA	NA	NA	0	62222	NA	NA	NA	NA	1	NA	NA	NA	NA	0	581890	NA	NA	225550	2	NA	NA	NA	NA	0	880360	NA	NA	NA	NA	1	378370	NA	NA	NA	NA	1
4685	Q8K4P0	DAPRPDHPPHDGHS(0.984)PAS(0.016)R	655320	NA	NA	1439700	NA	2	2515500	NA	NA	NA	1	1476500	NA	NA	NA	73828	2	287790	122370	28672	NA	3	4376600	2102100	61358	NA	3	71326	NA	NA	NA	1	2836600	2784600	NA	NA	NA	2	2070800	NA	NA	NA	NA	1
4689	Q8K4Q0	ILDTSSLT(0.042)QS(0.958)APAS(0.982)PT(0.018)NK	1767800	NA	NA	NA	NA	1	1029800	NA	NA	NA	1	NA	2067600	NA	2448500	1634400	3	NA	NA	1505500	2065600	2	1756600	NA	3913900	NA	2	3539700	NA	1156200	NA	2	NA	NA	NA	2927900	1235600	2	NA	NA	NA	NA	NA	0
4692	Q8K4Q6	PSPELT(0.023)LS(0.977)QK	NA	NA	522240	1887400	NA	2	NA	NA	380990	NA	1	NA	NA	NA	NA	NA	0	NA	NA	NA	NA	0	NA	1111900	NA	499160	2	NA	NA	NA	NA	0	848810	1453400	NA	NA	NA	2	NA	NA	NA	NA	NA	0
4702	Q8N7N5	GHGHS(1)DEEDEEQPR	564990	NA	NA	68900	NA	2	NA	NA	77714	NA	1	240190	NA	NA	NA	51398	2	NA	NA	NA	76066	1	101200	NA	NA	176400	2	145140	NA	NA	51066	2	144490	NA	75418	NA	NA	2	NA	NA	NA	NA	NA	0
4703	Q8QZS3	AHS(1)PAEGASSESSSPGPK	228630	NA	79101	226800	NA	3	380540	NA	NA	NA	1	123250	755170	141980	NA	NA	3	NA	195740	NA	NA	1	279050	209400	NA	314300	3	127960	NA	NA	NA	1	303350	291950	NA	NA	NA	2	183460	NA	NA	NA	NA	1
4712	Q8R071	RLSTSSLSSTGSSSLLEDS(1)EDDLLSDSESR	NA	NA	NA	NA	NA	0	NA	NA	NA	NA	0	NA	NA	NA	NA	NA	0	NA	NA	NA	NA	0	1405100	NA	5432600	NA	2	NA	NA	NA	NA	0	1284800	NA	NA	3180500	NA	2	NA	NA	NA	NA	NA	0
4760	Q8R361	KY(0.016)DLES(0.586)AS(0.397)AILPSSALEDPELGSLGK	NA	NA	NA	NA	NA	0	NA	NA	NA	NA	0	1191500	NA	NA	2129300	461940	3	NA	NA	NA	1610200	1	816390	NA	5106900	NA	2	NA	NA	NA	NA	0	NA	NA	NA	1467300	NA	1	NA	NA	1042900	NA	NA	1
4771	Q8R3Q2	RVGTEGLVDS(1)FSQGLER	608310	NA	1403600	NA	NA	2	NA	1655800	NA	NA	1	881430	NA	NA	NA	1567200	2	NA	1588600	871780	1018400	3	1061400	NA	NA	618620	2	1067100	1562400	986050	648610	4	858210	NA	NA	1675200	NA	2	NA	1013300	NA	NA	NA	1
4850	Q8VD04	S(0.043)LS(0.174)S(0.734)S(0.048)PQAQPPRPAELSDEEVAELFQR	2346600	NA	NA	NA	NA	1	NA	NA	2922800	3155000	2	NA	NA	NA	NA	17692000	1	NA	NA	NA	NA	0	2668900	NA	34103000	NA	2	NA	NA	NA	NA	0	NA	NA	NA	NA	NA	0	NA	NA	NA	NA	NA	0
4857	Q8VD33	SFS(0.105)S(0.79)S(0.105)ADEHS	1140400	NA	221020	1033200	NA	3	713930	NA	NA	NA	1	608490	NA	346420	NA	NA	2	NA	394380	NA	NA	1	946480	416140	NA	463980	3	863260	NA	NA	NA	1	1369300	1140500	NA	NA	NA	2	1043700	NA	NA	NA	NA	1
4863	Q8VD37	EQVVT(0.02)PPAAS(0.978)DIPADS(0.002)PAPAPPGPTGSAGPPGPPGPR	21154000	NA	7699700	16261000	9259300	4	NA	18323000	15702000	NA	2	NA	NA	NA	NA	NA	0	NA	NA	28559000	22853000	2	11247000	NA	NA	26290000	2	NA	16899000	NA	NA	1	NA	NA	NA	NA	NA	0	NA	19439000	NA	NA	NA	1
4902	Q8VDP4	DEVQNEGT(0.001)AAES(0.973)DS(0.027)PLK	NA	NA	NA	NA	NA	0	NA	NA	NA	1678900	1	NA	NA	NA	NA	2414800	1	2589900	NA	NA	2172200	2	1822700	NA	NA	1778300	2	NA	NA	NA	NA	0	NA	NA	2274500	NA	2455400	2	NA	NA	NA	NA	NA	0
4921	Q8VDZ4	GLGS(1)PEPGTTAPYLGR	2668900	NA	NA	3181100	NA	2	3500600	NA	NA	NA	1	NA	NA	NA	NA	NA	0	NA	3443600	NA	NA	1	NA	1594000	NA	2180200	2	NA	NA	NA	2912100	1	NA	NA	NA	3064900	NA	1	2532400	NA	NA	NA	NA	1
4924	Q8VDZ4	SIGSASPGPGQPPLS(0.715)S(0.21)PT(0.075)R	NA	NA	NA	4044700	NA	1	NA	2692200	NA	1548900	2	NA	NA	3566800	3933600	3104700	3	3277400	3860300	3660200	NA	3	3575900	2629300	NA	NA	2	NA	NA	NA	NA	0	NA	NA	NA	NA	2433000	1	NA	NA	3226900	NA	NA	1
4947	Q8VEL9	GHAGGQRPEPS(0.04)S(0.96)PDGPAPPTR	31208000	NA	18967000	37795000	29112000	4	37321000	18446000	49507000	NA	3	559040	NA	79033000	NA	NA	2	NA	40526000	NA	18496000	2	20999000	NA	NA	29323000	2	NA	76441000	29215000	NA	2	37540000	30208000	NA	26813000	NA	3	NA	NA	NA	NA	NA	0
4972	Q8VHW2	AGGGAGGSGGS(0.195)GPS(0.805)AILR	NA	NA	NA	NA	NA	0	NA	NA	NA	2900400	1	NA	NA	NA	NA	NA	0	3343000	NA	NA	NA	1	NA	3020400	4290900	NA	2	NA	NA	NA	NA	0	NA	NA	NA	NA	NA	0	NA	NA	NA	NA	NA	0
5031	Q91XM9	NLSQIENVHGYVLQS(0.009)HIS(0.991)PLK	NA	NA	21063000	NA	NA	1	NA	NA	3303300	NA	1	4848900	2434200	NA	40284000	21795000	4	NA	NA	11956000	NA	1	NA	NA	47131000	4934800	2	NA	NA	NA	11577000	1	NA	NA	44237000	NA	NA	1	NA	NA	29104000	NA	NA	1
5042	Q91XV3	APAPAAPAAAEPQAEAPAAAAS(0.736)S(0.193)EQS(0.07)VAVKE	NA	NA	NA	NA	3303100	1	NA	NA	NA	NA	0	NA	NA	NA	NA	5457700	1	NA	7920400	NA	6655600	2	NA	7311400	NA	7673600	2	NA	NA	5884600	7165200	2	NA	NA	NA	NA	4599400	1	NA	NA	NA	NA	NA	0
5049	Q91XV3	KTEAPAAAGPEAKS(0.998)DAAPAAS(0.001)DSK	619210	NA	741480	1596800	NA	3	NA	NA	NA	513600	1	632850	NA	870430	1323900	NA	3	NA	2062600	NA	NA	1	1141400	1015100	921010	1095100	4	NA	NA	NA	NA	0	915420	NA	NA	NA	NA	1	661280	NA	NA	NA	NA	1
5084	Q91ZU6	S(0.995)FS(0.005)EDVISHK	NA	NA	NA	NA	NA	0	NA	4220200	NA	NA	1	NA	3541000	5248400	NA	4002000	3	4272800	NA	5323600	4687000	3	4846800	NA	5425700	NA	2	NA	NA	NA	NA	0	NA	NA	NA	5450800	4073100	2	NA	3744400	NA	NA	NA	1
5091	Q91ZZ3	EQAS(1)HLGGAVFSGAGNIAAATGLVK	NA	NA	1102900	NA	NA	1	NA	609100	NA	NA	1	539130	NA	NA	1540600	905950	3	NA	NA	660820	1018500	2	NA	NA	3030300	617480	2	2554100	1002400	2404300	NA	3	1262500	NA	1004500	1936500	NA	3	NA	NA	967360	NA	NA	1
5171	Q99J36	DQQPS(1)GS(1)EGEDDDAEAALKK	2694900	2418500	NA	2072400	4841900	4	NA	3846400	NA	NA	1	NA	NA	NA	2652600	3653100	2	5851600	6365200	6432200	3627800	4	3081500	NA	6096200	4927500	3	NA	4955900	3794800	2673600	3	NA	NA	3016800	NA	2278300	2	NA	NA	3840800	NA	NA	1
5198	Q99KG3	GLVAAYSGES(0.001)DS(0.999)EEEQER	1722900	NA	991220	1372500	NA	3	2351300	NA	2719700	NA	2	NA	NA	NA	NA	NA	0	1560800	2470000	NA	NA	2	1810100	780170	NA	1809700	3	NA	NA	NA	1145200	1	2234600	1087300	NA	NA	1690900	3	1414800	NA	NA	NA	NA	1
5200	Q99KN9	AS(1)PDQNASTHTPQSSAK	1729300	1601400	NA	721300	NA	3	835100	NA	NA	NA	1	NA	3437500	NA	NA	NA	1	NA	135920	NA	NA	1	607400	1105900	NA	740970	3	NA	NA	NA	NA	0	1756100	2146600	NA	NA	NA	2	928340	NA	NA	NA	NA	1
5206	Q99KX1	LAIQGPEDS(0.143)PS(0.857)R	NA	NA	NA	NA	1037200	1	NA	NA	NA	NA	0	NA	NA	NA	NA	NA	0	NA	NA	NA	NA	0	900540	NA	1283600	NA	2	NA	NA	NA	NA	0	NA	NA	NA	NA	NA	0	NA	NA	1017800	NA	NA	1
5209	Q99KY4	EPETGLDNT(0.004)S(0.996)PK	NA	4119600	NA	4050200	10547000	3	4116700	3570100	NA	3621400	3	1442500	10801000	6992800	3866700	4695000	5	6829100	8095000	NA	NA	2	3284800	NA	NA	5172500	2	NA	7371200	NA	NA	1	NA	4706300	6407000	NA	NA	2	NA	4663100	NA	NA	NA	1
5228	Q99M31	FELLCS(1)PLFNK	NA	NA	1312700	NA	5833600	2	NA	1617200	NA	1086500	2	NA	NA	1752900	1473900	1563100	3	1688500	NA	2199100	755110	3	NA	NA	7869000	2896900	2	2405000	1541600	NA	NA	2	NA	NA	NA	NA	NA	0	NA	NA	2718900	NA	NA	1
5231	Q99MB3	MAAAWPAGRAS(1)PAAGPPGLLR	NA	NA	NA	NA	NA	0	NA	NA	NA	NA	0	NA	NA	NA	NA	NA	0	1816200	2273200	NA	NA	2	8316100	568780	NA	1911600	3	NA	NA	NA	NA	0	NA	NA	NA	NA	NA	0	NA	NA	NA	3791900	NA	1
5254	Q99NE5	ET(0.123)S(0.86)PIS(0.015)S(0.002)HPVTWQPSK	NA	NA	NA	1091500	4234100	2	NA	1397900	NA	NA	1	NA	NA	5622300	2630100	NA	2	783260	NA	NA	4114800	2	2874000	NA	4758300	2750800	3	NA	3412500	NA	NA	1	1008800	NA	6670500	NA	NA	2	NA	NA	NA	NA	NA	0
5323	Q9CQJ8	AMY(1)PDY(1)FS(1)KREQWK	NA	NA	NA	NA	NA	0	NA	3341200	NA	NA	1	2072600	NA	NA	4822100	NA	2	NA	21588000	NA	7110800	2	5202000	14501000	NA	NA	2	NA	NA	NA	NA	0	NA	NA	7467400	NA	NA	1	NA	NA	NA	NA	NA	0
5332	Q9CQU1	IVEPEVVGES(0.649)DS(0.351)EVEGDAWR	1049700	NA	NA	NA	NA	1	NA	NA	1553900	1571400	2	NA	NA	NA	NA	1306700	1	NA	NA	NA	1433900	1	988920	NA	NA	1339600	2	NA	NA	NA	NA	0	NA	NA	2901000	892330	742060	3	NA	NA	NA	NA	1446500	1
5364	Q9CT10	S(0.993)PS(0.007)ESAEETHTLEEK	2038700	NA	NA	2188800	2024900	3	2053300	2529400	NA	NA	2	1595100	1410700	NA	NA	NA	2	2944000	2371500	2615700	2948000	4	NA	2244800	2284300	2354800	3	NA	1870300	NA	1272700	2	NA	NA	NA	2536200	NA	1	NA	NA	NA	NA	NA	0
5396	Q9CY64	FTAS(1)PLEEEK	744770	NA	NA	1049900	NA	2	NA	NA	1290000	1050000	2	1277500	NA	1374700	NA	1091600	3	NA	NA	NA	1167100	1	812100	1201100	1093000	NA	3	1308300	NA	NA	NA	1	1157400	NA	NA	NA	NA	1	723500	NA	NA	NA	NA	1
5404	Q9CYT6	THT(0.006)PS(0.413)PT(0.583)S(0.998)PK	139620	64387000	832820	344090	NA	4	NA	NA	1036700	NA	1	NA	NA	NA	NA	NA	0	NA	NA	703810	NA	1	682970	223840	NA	NA	2	76367	77789	NA	1067800	3	880590	284120	88931	NA	1152500	4	NA	NA	NA	NA	NA	0
5423	Q9D032	NS(1)PNNISGISNPPGTPR	671570	NA	1264100	NA	1534900	3	1284300	NA	NA	980760	2	NA	NA	1057200	NA	1293900	2	1458100	NA	NA	923750	2	NA	773790	2172500	NA	2	NA	NA	NA	1136400	1	NA	NA	1897800	NA	NA	1	808150	NA	NA	NA	NA	1
5424	Q9D074	EDADS(0.999)PT(0.001)EDGEKPR	497400	NA	278120	373860	NA	3	NA	NA	NA	NA	0	NA	NA	338300	NA	NA	1	NA	227990	NA	NA	1	392220	NA	NA	331580	2	319410	NA	NA	NA	1	NA	568390	NA	NA	NA	1	NA	NA	NA	NA	NA	0
5461	Q9D2N4	ELNSEVASETESTVDSEFSRPQFEDLAPS(0.932)PT(0.034)S(0.034)EK	NA	NA	NA	NA	NA	0	NA	1210300	NA	780130	2	NA	NA	NA	NA	2674000	1	NA	2070800	NA	3810100	2	NA	NA	6913600	2008300	2	5099000	2867600	NA	NA	2	NA	NA	NA	4216700	NA	1	NA	NA	2021700	NA	NA	1
5495	Q9D6E4	GALSPVLMLS(0.006)AAPEPPPRPPPALS(0.4)PPGPGS(0.594)APR	669130	NA	NA	NA	305630	2	NA	NA	NA	NA	0	NA	NA	NA	NA	1061100	1	NA	NA	994780	1545700	2	835390	NA	NA	893300	2	1431400	NA	NA	NA	1	NA	NA	NA	NA	NA	0	NA	NA	NA	NA	NA	0
5515	Q9D898	AFHAALRNS(1)PINTK	11847000	1871900	30635000	15330000	31614000	5	23460000	NA	NA	19276000	2	NA	NA	28358000	21767000	33707000	3	17445000	38206000	37408000	32581000	4	10162000	8203400	56119000	22691000	4	NA	27327000	20534000	22289000	3	NA	28238000	37711000	24982000	8576600	4	20868000	NA	NA	NA	NA	1
5549	Q9DBJ3	SIS(0.988)T(0.012)VDLTEK	NA	NA	4114300	2946100	1546100	3	NA	NA	2398100	NA	1	NA	NA	NA	NA	NA	0	NA	891950	NA	NA	1	312580	2013000	1867700	NA	3	NA	2148900	2129900	1797800	3	NA	NA	NA	NA	NA	0	NA	NA	868800	NA	NA	1
5554	Q9DBR1	RKAEDS(1)DS(1)EPEPEDNVR	4155500	NA	NA	2531400	NA	2	1541000	NA	NA	NA	1	NA	NA	NA	NA	NA	0	872990	4463400	NA	NA	2	896590	NA	NA	1666900	2	2379200	NA	NA	NA	1	3207600	NA	NA	NA	NA	1	1595900	NA	NA	NA	NA	1
5555	Q9DBR1	RKAEDS(1)DS(1)EPEPEDNVR	4155500	NA	NA	2531400	NA	2	1541000	NA	NA	NA	1	NA	NA	NA	NA	NA	0	872990	4463400	NA	NA	2	896590	NA	NA	1666900	2	2379200	NA	NA	NA	1	3207600	NA	NA	NA	NA	1	1595900	NA	NA	NA	NA	1
5580	Q9DCL8	IDEPNT(0.001)PYHNMIGDDEDAY(0.014)S(0.04)DS(0.939)EGNEVMT(0.006)PDILAK	2271900	NA	NA	NA	NA	1	NA	NA	3889900	NA	1	NA	NA	NA	NA	NA	0	NA	NA	NA	8669500	1	4285900	NA	NA	4210700	2	12516000	NA	NA	NA	1	8900100	NA	NA	8494100	NA	2	NA	NA	NA	NA	NA	0
5610	Q9EPQ8	LS(0.648)T(0.172)S(0.18)PATRDEAAS(1)PGAK	NA	NA	NA	NA	1385800	1	NA	1741700	NA	1032800	2	NA	NA	1211400	1840000	811190	3	1854400	NA	1683900	2144600	3	1287500	NA	1397400	NA	2	NA	1206500	NA	NA	1	NA	NA	1639900	NA	NA	1	NA	NA	2498000	NA	NA	1
5612	Q9EPQ8	LS(0.333)T(0.333)S(0.333)PATRDEAAS(1)PGAK	NA	NA	NA	NA	1385800	1	1833300	1741700	NA	1032800	3	NA	2573600	1211400	1840000	811190	4	1854400	1766800	1683900	2144600	4	1287500	1244600	1397400	NA	3	NA	1206500	NA	NA	1	NA	NA	1639900	NA	1302400	2	NA	NA	2498000	NA	NA	1
5629	Q9EQZ7	RHS(0.996)DVS(0.004)LANAELEDSR	NA	NA	NA	NA	NA	0	1843400	NA	NA	NA	1	NA	NA	NA	NA	NA	0	1459300	NA	NA	NA	1	1370900	NA	3662200	NA	2	NA	NA	1948300	1093500	2	1051700	NA	NA	NA	NA	1	NA	NA	NA	NA	NA	0
5735	Q9JIX8	APVVLQPEQIVS(0.973)EEET(0.027)PPPLLTK	NA	NA	861760	NA	381390	2	624260	NA	2048900	NA	2	NA	NA	465130	NA	NA	1	460970	NA	NA	1946000	2	NA	NA	1605100	986570	2	NA	NA	NA	NA	0	NA	NA	NA	NA	1091100	1	NA	NA	NA	NA	929980	1
5742	Q9JJA9	NFTQS(1)PEQQR	NA	NA	NA	NA	NA	0	NA	724160	NA	NA	1	NA	NA	NA	2244200	NA	1	1759700	NA	NA	NA	1	580820	NA	2034300	1266100	3	NA	NA	NA	859830	1	NA	NA	1672300	NA	NA	1	NA	NA	2245100	NA	NA	1
5774	Q9JL04	S(1)ADWTEELGVR	241780	NA	NA	NA	NA	1	NA	NA	NA	NA	0	NA	NA	NA	NA	NA	0	NA	NA	NA	581200	1	661920	NA	NA	280710	2	783960	NA	NA	NA	1	NA	NA	773850	NA	NA	1	NA	NA	NA	NA	NA	0
5781	Q9JLI8	ATTAAS(0.002)S(0.007)AS(0.991)EPEVEPQAGPEAEGEEDEAK	NA	NA	NA	NA	NA	0	NA	NA	NA	NA	0	NA	NA	NA	NA	NA	0	NA	NA	NA	NA	0	NA	1490700	NA	1469600	2	NA	NA	NA	NA	0	NA	NA	NA	NA	NA	0	NA	NA	NA	NA	NA	0
5804	Q9JLV1	EADSKPVSQKS(1)PPPAEK	481410	NA	NA	85680	NA	2	NA	NA	NA	NA	0	NA	NA	NA	NA	34679	1	NA	NA	NA	NA	0	67380	118610	NA	NA	2	NA	NA	NA	NA	0	NA	342720	NA	NA	NA	1	126190	NA	NA	NA	NA	1
5821	Q9JMH9	FSHSYLS(0.964)DS(0.035)DT(0.001)EAK	12239000	NA	NA	NA	NA	1	NA	NA	NA	NA	0	NA	NA	NA	NA	NA	0	NA	NA	NA	NA	0	14650000	NA	13576000	NA	2	NA	NA	NA	NA	0	NA	NA	NA	NA	NA	0	NA	NA	NA	NA	NA	0
5831	Q9JMH9	S(0.003)S(0.003)S(0.989)PT(0.003)S(0.001)HWK	11666000	NA	NA	3465700	NA	2	5013400	NA	NA	NA	1	1062700	NA	NA	NA	NA	1	NA	NA	NA	NA	0	NA	967610	NA	1397300	2	NA	NA	NA	NA	0	NA	NA	NA	NA	NA	0	NA	NA	NA	NA	NA	0
5860	Q9QWI6	LADVSAPS(0.004)GGPPPPHS(0.008)PY(0.187)S(0.804)GPPS(0.919)RGS(0.078)PVR	NA	NA	1833200	2333900	2502600	3	NA	2638200	NA	NA	1	NA	3906100	2505500	NA	1943000	3	2094300	4349700	NA	2663000	3	2336800	NA	NA	1924500	2	4700500	1946800	NA	NA	2	12007000	1660000	NA	2660500	2174100	4	NA	2616200	NA	NA	NA	1
5873	Q9QWI6	LPPS(0.987)S(0.013)PQK	1413300	NA	1345500	NA	NA	2	1852900	NA	NA	NA	1	NA	NA	NA	NA	198290	1	NA	2153100	NA	NA	1	1444600	NA	837190	NA	2	2559000	NA	NA	NA	1	1697500	NA	NA	NA	NA	1	1849900	NA	NA	NA	NA	1
5874	Q9QWI6	LPPS(0.19)S(0.81)PQK	NA	NA	NA	NA	NA	0	NA	NA	NA	NA	0	NA	NA	1412000	NA	NA	1	NA	2153100	605190	NA	2	NA	NA	837190	1331200	2	NA	NA	NA	NA	0	NA	NA	NA	NA	NA	0	NA	1764100	NA	NA	NA	1
5882	Q9QWI6	PS(0.011)KS(0.989)PPPPPPR	NA	NA	NA	607660	NA	1	NA	NA	36094	NA	1	417840	NA	111960	NA	50435	3	NA	NA	NA	23161	1	2416200	642830	NA	500000	3	204810	NA	NA	NA	1	978560	2056400	NA	NA	NA	2	NA	111630	NA	NA	NA	1
5909	Q9QXL2	LISES(0.98)S(0.02)PMNEFETLTAK	NA	NA	3236000	NA	2068900	2	NA	NA	2575800	2257700	2	NA	NA	NA	6981500	2420700	2	2267500	NA	NA	3829700	2	3592800	NA	5655900	3215200	3	3451400	3261300	1983300	NA	3	3993600	3137900	2974700	NA	NA	3	NA	NA	NA	NA	NA	0
5919	Q9QXS1	S(0.101)S(0.213)S(0.687)VGSSSSYPISSAGPR	NA	NA	NA	NA	NA	0	NA	11612000	NA	NA	1	7770000	NA	NA	NA	NA	1	NA	NA	NA	22271000	1	12178000	NA	NA	5918800	2	NA	NA	NA	NA	0	NA	NA	16180000	NA	NA	1	NA	NA	NA	NA	NA	0
5941	Q9QXW9	NHPGSDT(0.131)S(0.869)PEAEAS(0.012)S(0.988)GGGGVALK	1625500	NA	2065700	2088800	NA	3	3137000	NA	3677900	1197500	3	NA	NA	2211700	NA	NA	1	2491500	3606800	NA	NA	2	1281500	1383200	NA	2178700	3	NA	NA	NA	1457700	1	1878900	NA	NA	NA	NA	1	NA	NA	833340	NA	NA	1
5993	Q9QYC0	YSDVEVPAS(0.096)VT(0.01)GHS(0.037)FAS(0.845)DGDS(0.007)GT(0.003)CS(0.003)PLR	NA	NA	NA	NA	NA	0	NA	NA	NA	NA	0	NA	5777800	NA	NA	NA	1	NA	NA	NA	11857000	1	8364200	881720	NA	NA	2	NA	NA	NA	21068000	1	NA	NA	37943000	NA	NA	1	NA	NA	NA	NA	NA	0
6001	Q9QYC0	WLHSGRGDDASEEGQNGS(0.265)S(0.735)PK	NA	NA	NA	NA	NA	0	920910	NA	1328500	NA	2	NA	NA	NA	NA	NA	0	NA	1591300	NA	NA	1	NA	NA	2510500	915860	2	NA	NA	NA	NA	0	NA	NA	NA	NA	NA	0	NA	NA	1901600	NA	NA	1
6013	Q9QYF9	THS(0.006)T(0.019)S(0.97)S(0.005)SIGSGESPFSR	2902500	NA	NA	2912600	1706800	3	5083100	3010100	4771400	2007000	4	NA	NA	3654800	3855700	NA	2	NA	7563400	2606000	4201800	3	2319300	2009900	3299600	NA	3	NA	1736400	1508300	NA	2	NA	NA	2303800	3282700	2226600	3	NA	NA	NA	NA	NA	0
6163	Q9QYX7	TSIGS(0.002)S(0.001)S(0.05)S(0.943)EEY(0.005)K	1849300	1153700	NA	NA	3393600	3	4485800	2081900	1735100	2042200	4	NA	NA	NA	NA	3345400	1	NA	NA	NA	1759800	1	NA	4651800	4941100	1950900	3	NA	992110	3335000	2759100	3	3897000	4387700	5395400	NA	NA	3	4113800	NA	NA	NA	NA	1
6179	Q9QYX7	VLY(0.001)S(0.004)PIS(0.995)PLS(0.999)PGHALEPAFVPYEK	NA	NA	NA	NA	NA	0	297240	NA	NA	NA	1	NA	NA	NA	NA	NA	0	NA	1492100	NA	NA	1	NA	NA	2292100	612410	2	NA	NA	NA	NA	0	1586800	NA	NA	2321800	NA	2	NA	NA	NA	NA	NA	0
6186	Q9QZL6	ADHGVPLPGS(1)PPPAVALPLPSR	NA	NA	NA	NA	NA	0	NA	NA	NA	NA	0	NA	NA	NA	NA	NA	0	379880	1994100	NA	992270	3	1122800	NA	NA	1138800	2	NA	NA	NA	NA	0	NA	NA	NA	NA	NA	0	299490	NA	NA	NA	NA	1
6247	Q9WTQ5	PLESPT(0.034)S(0.963)PVS(0.002)NETTSSFK	1876400	NA	NA	1513000	NA	2	1303500	1478700	NA	NA	2	635400	1941300	NA	NA	NA	2	937400	1660200	NA	NA	2	NA	785060	NA	1305000	2	1207500	1741100	NA	1386700	3	989350	NA	812980	900200	NA	3	1384800	NA	NA	NA	NA	1
6269	Q9WUT3	GFS(1)FVASSLVQEPSQQDVPK	NA	NA	NA	NA	NA	0	NA	NA	NA	NA	0	NA	NA	NA	NA	NA	0	NA	NA	NA	NA	0	NA	NA	3167100	491870	2	1499100	NA	NA	NA	1	456960	NA	NA	1444500	389940	3	NA	916860	NA	NA	NA	1
6284	Q9WV69	S(0.043)T(0.043)S(0.914)PPPSPEVWAESR	7006500	NA	NA	2418700	NA	2	NA	NA	NA	2078800	1	NA	1873200	5355000	NA	NA	2	787790	NA	NA	NA	1	1785800	NA	NA	2915000	2	1452700	NA	NA	NA	1	NA	NA	NA	1529000	NA	1	NA	NA	NA	1811600	NA	1
6288	Q9WV92	DEVDAAES(0.957)T(0.043)PTDRR	NA	NA	2036900	NA	NA	1	4732300	NA	NA	NA	1	2168400	NA	4719800	3440100	2108600	4	3059000	5222200	NA	NA	2	3531600	NA	3928900	NA	2	3832500	NA	NA	NA	1	3544700	NA	3036100	NA	2337900	3	NA	NA	NA	NA	NA	0
6327	Q9Z0J4	GNVPVVLNNPYS(0.002)ENEQS(0.009)PAS(0.166)GKQS(0.658)PT(0.166)K	NA	NA	18136000	NA	NA	1	NA	NA	NA	NA	0	NA	NA	NA	6221300	NA	1	NA	NA	NA	NA	0	2365100	4112200	NA	NA	2	36626000	5586700	NA	15574000	3	NA	NA	19916000	NA	1548600	2	17435000	NA	NA	NA	NA	1
6343	Q9Z0R4	LLS(0.995)PGT(0.04)S(0.961)KIT(0.004)PTELPK	4304700	NA	2946800	3463800	3223900	4	4438300	4168400	2500100	1730900	4	5331500	1928200	5066200	2403100	3620100	5	2669700	5113200	2977700	4899000	4	NA	1148100	11457000	NA	2	NA	4480200	3979000	3974000	3	NA	6903900	4247600	NA	6174100	3	NA	NA	7615100	NA	NA	1
6374	Q9Z180	ERGS(0.578)Y(0.189)ES(0.066)S(0.066)MS(0.067)PGMPS(0.035)PHLKVDQT(0.095)AAHS(0.904)K	12769000	NA	NA	13335000	NA	2	10290000	NA	NA	NA	1	NA	NA	NA	NA	NA	0	10951000	NA	NA	NA	1	10307000	NA	NA	12037000	2	NA	NA	10936000	7639700	2	NA	NA	NA	NA	NA	0	NA	NA	NA	NA	NA	0
6375	Q9Z180	ERGS(0.578)Y(0.189)ES(0.066)S(0.066)MS(0.067)PGMPS(0.035)PHLKVDQT(0.095)AAHS(0.904)K	12769000	NA	NA	13335000	NA	2	10290000	NA	NA	NA	1	NA	NA	NA	NA	NA	0	10951000	NA	NA	NA	1	10307000	NA	NA	12037000	2	NA	NA	10936000	7639700	2	NA	NA	NA	NA	NA	0	NA	NA	NA	NA	NA	0
6377	Q9Z1B3	EADPGET(0.012)S(0.1)S(0.888)EAPSETR	NA	NA	2737700	NA	2120600	2	NA	2899800	3744100	NA	2	1588400	NA	4356000	NA	NA	2	NA	NA	NA	NA	0	3046400	3060600	NA	NA	2	6763600	NA	NA	NA	1	NA	NA	3467300	NA	2553300	2	NA	NA	NA	NA	2761500	1
6428	Q9Z2F7	DHS(0.907)S(0.047)QS(0.047)EEEVVEGEK	NA	NA	NA	NA	NA	0	NA	NA	NA	NA	0	NA	NA	NA	NA	NA	0	2861200	NA	3474200	NA	2	1661400	NA	NA	2167700	2	NA	NA	NA	1850200	1	NA	NA	NA	NA	NA	0	2062200	NA	NA	NA	NA	1
6437	Q9Z2H5	DYS(1)EADGLSER	1198800	NA	NA	2074500	NA	2	1619900	NA	NA	NA	1	NA	NA	NA	NA	NA	0	NA	NA	NA	NA	0	2492500	1379600	NA	1024200	3	NA	NA	NA	NA	0	NA	NA	NA	1459300	1752100	2	768780	NA	NA	NA	NA	1
6440	Q9Z2H5	EDDAES(1)GGRRS(1)EAEEGEVR	4106400	NA	12469000	3310900	NA	3	1256800	653060	NA	NA	2	4179300	NA	NA	2581200	NA	2	2810300	13017000	8711500	265130	4	2334400	4479100	2748300	7460600	4	1031700	7085800	685740	NA	3	2724300	NA	3605000	NA	NA	2	3813800	NA	NA	NA	NA	1
6441	Q9Z2H5	S(1)EAEEGEVRT(0.998)PT(0.002)K	2152300	NA	652400	1443100	NA	3	4333700	2824900	2728200	NA	3	894420	NA	NA	NA	NA	1	2810300	7835200	NA	NA	2	744710	3385200	NA	1887100	3	1031700	1986800	685740	NA	3	1052900	NA	1688900	NA	NA	2	833340	NA	NA	NA	NA	1
6463	Q9Z2R6	SAEPTREPGAEAES(0.005)GS(0.971)ES(0.024)EPEPGPGPR	2228000	NA	NA	NA	3343900	2	5858500	NA	1425600	3772400	3	4996300	2522200	NA	4654600	NA	3	NA	NA	5509800	4111400	2	1246000	6041900	5945200	4691800	4	10599000	NA	4646300	3480800	3	6795100	4354000	5680300	NA	3555600	4	1554200	NA	NA	NA	NA	1
6475	A2A5R2	PMQSKPQS(1)PVIQAT(0.904)AGS(0.096)PK	NA	NA	NA	NA	NA	0	NA	2424500	NA	NA	1	NA	NA	3337700	3307300	2828600	3	2386000	NA	3627800	NA	2	791590	NA	NA	2876700	2	NA	NA	2287000	NA	1	NA	NA	2440900	NA	NA	1	NA	NA	NA	NA	NA	0
6487	A2AJI0	RS(0.018)S(0.424)QPS(0.379)PT(0.425)T(0.754)VPASDSPPAK	NA	NA	6208100	NA	NA	1	NA	NA	NA	NA	0	NA	9853000	NA	NA	6558200	2	12515000	NA	NA	NA	1	6267400	NA	NA	13178000	2	9695600	NA	NA	NA	1	NA	NA	NA	NA	NA	0	NA	NA	NA	NA	NA	0
6503	B1AZP2	ANSWQLVET(1)PEK	1333100	NA	NA	1545900	1732100	3	2001600	NA	3151400	1767300	3	NA	NA	2418600	1637000	2438100	3	NA	NA	NA	2321800	1	1043800	NA	2114000	2427400	3	2149000	1747500	NA	NA	2	NA	NA	4120200	1542100	920350	3	NA	NA	NA	1871400	NA	1
6524	G5E829	IEDSEPHIPLIDDT(1)DAEDDAPTK	NA	NA	NA	NA	NA	0	NA	NA	NA	NA	0	NA	8046900	NA	13401000	10398000	3	7556400	NA	NA	NA	1	NA	NA	14795000	8115400	2	NA	NA	NA	NA	0	NA	NA	NA	9078200	NA	1	NA	NA	NA	NA	NA	0
6550	O35526	T(0.907)AKDS(0.093)DDDDDVTVTVDRDR	61404000	NA	NA	NA	23608000	2	48183000	NA	NA	NA	1	NA	NA	83761000	NA	NA	1	NA	NA	55316000	NA	1	42772000	NA	49860000	131830000	3	NA	NA	NA	NA	0	NA	NA	NA	NA	NA	0	NA	NA	NA	42128000	NA	1
6580	O55022	EGEEPT(1)VYSDDEEPK	NA	NA	NA	8309400	NA	1	16132000	16523000	NA	NA	2	1725400	NA	NA	NA	NA	1	23427000	34372000	26361000	NA	3	7781300	12450000	NA	13573000	3	NA	16325000	13660000	11735000	3	11847000	14596000	NA	NA	4186000	3	11348000	NA	NA	NA	NA	1
6584	O55131	ILEQQNS(0.006)S(0.002)RT(0.992)LEK	4799400	NA	NA	6039500	NA	2	NA	NA	7976300	NA	1	1874800	11097000	13398000	NA	10638000	4	9674700	NA	NA	12038000	2	8832800	7323400	25826000	8433300	4	NA	NA	7386100	NA	1	9040000	NA	13943000	NA	6438300	3	NA	NA	NA	NA	NA	0
6624	P04370	YLAT(0.001)AS(0.155)T(0.844)MDHAR	NA	NA	NA	1507000	NA	1	NA	NA	NA	NA	0	1215500	NA	NA	NA	NA	1	NA	NA	NA	NA	0	2798200	NA	NA	1278100	2	NA	NA	NA	NA	0	NA	NA	NA	NA	NA	0	NA	NA	NA	NA	NA	0
6627	P06837	AGSAETESAAKAT(0.994)T(0.006)DNS(0.882)PS(0.116)S(0.002)K	128980	NA	121460	127350	NA	3	115300	NA	NA	NA	1	NA	NA	NA	NA	NA	0	192930	286130	NA	NA	2	NA	147370	NA	124590	2	357600	NA	NA	NA	1	211850	NA	NA	NA	NA	1	168040	NA	NA	NA	NA	1
6628	P06837	AT(0.121)T(0.86)DNS(0.019)PS(0.2)S(0.8)KAEDGPAK	693250	NA	NA	526220	NA	2	NA	NA	NA	NA	0	204330	2236000	NA	NA	NA	2	468760	1019600	NA	NA	2	511760	445870	66447	434130	4	1275000	NA	NA	NA	1	NA	703650	NA	NA	NA	1	NA	202670	NA	NA	NA	1
6686	P14873	TLEVVS(0.074)PS(0.674)QS(0.346)VT(0.78)GS(0.03)AGHT(0.025)PY(0.016)Y(0.016)QS(0.027)PT(0.012)DEK	NA	4433200	NA	15324000	NA	2	NA	NA	NA	NA	0	NA	NA	5589900	NA	NA	1	NA	48714000	NA	NA	1	NA	NA	3878200	4221800	2	10506000	14592000	8615900	NA	3	NA	2164800	NA	NA	NA	1	NA	NA	NA	NA	NA	0
6699	P16054	KQET(1)PDEVGSQR	1304800	NA	504460	914060	NA	3	1691300	NA	NA	NA	1	NA	544160	230120	NA	NA	2	NA	575880	NA	NA	1	NA	1352700	NA	659910	2	301930	NA	NA	NA	1	NA	2774800	NA	NA	NA	1	1007300	NA	NA	NA	NA	1
6713	P20065	NPLPS(0.013)KET(0.987)IEQEK	4144500	NA	NA	NA	NA	1	NA	NA	NA	NA	0	NA	10214000	NA	NA	5142200	2	11678000	5564900	NA	NA	2	9250000	3167300	13127000	4520700	4	7113900	NA	NA	2538600	2	5244700	16574000	4804000	4230800	5027200	5	3992600	NA	NA	NA	NA	1
6731	P20357	S(0.5)T(0.5)ELGSDYYELSDSR	2606000	NA	NA	NA	NA	1	NA	NA	NA	NA	0	NA	NA	NA	NA	NA	0	NA	NA	NA	NA	0	7824500	NA	9094600	NA	2	NA	NA	NA	NA	0	NA	NA	NA	NA	NA	0	NA	NA	NA	NA	NA	0
6762	P28652	ES(0.002)S(0.007)DS(0.023)T(0.028)NT(0.895)T(0.045)IEDEDAK	5258800	NA	NA	8508200	NA	2	NA	4374100	NA	NA	1	3104700	NA	1307000	NA	NA	2	NA	NA	NA	NA	0	5536600	7700300	8560000	NA	3	NA	1642600	NA	NA	1	NA	NA	NA	NA	NA	0	NA	NA	NA	NA	NA	0
6780	P35486	YGMGT(0.94)S(0.06)VER	494530	3351900	NA	NA	NA	2	NA	793170	1498200	667670	3	NA	27224000	969760	NA	987200	3	773030	NA	16224000	NA	2	654280	593620	NA	NA	2	1047100	NA	NA	NA	1	507010	601720	918120	994210	359810	5	NA	NA	895520	NA	NA	1
6798	P46097	GGQDDDDAET(0.766)GLT(0.234)EGEGEGEEEKEPENLGK	NA	NA	NA	NA	NA	0	NA	NA	NA	NA	0	NA	NA	NA	NA	NA	0	NA	34094000	NA	NA	1	NA	NA	19185000	15427000	2	NA	NA	NA	NA	0	NA	NA	NA	NA	NA	0	NA	NA	NA	NA	NA	0
6802	P47212	EAGALDSLPGIPLAT(0.834)S(0.062)S(0.104)EDLEK	NA	NA	1310700	NA	NA	1	NA	NA	NA	NA	0	NA	NA	NA	1377700	NA	1	474970	NA	785960	2274300	3	515740	NA	NA	816910	2	NA	NA	NA	NA	0	NA	128870	NA	1990300	NA	2	NA	NA	NA	NA	NA	0
6819	P52480	EAT(0.927)ES(0.048)FAS(0.024)DPILYRPVAVALDTK	NA	NA	929840	NA	NA	1	NA	NA	NA	NA	0	NA	NA	NA	NA	1921100	1	NA	NA	707350	NA	1	465130	NA	2693900	NA	2	NA	NA	NA	NA	0	NA	NA	NA	NA	NA	0	NA	NA	NA	NA	NA	0
6826	P54728	PAQT(0.001)PVLT(0.994)S(0.005)PAPADSTPGDSSR	NA	NA	NA	14066000	NA	1	NA	NA	NA	NA	0	NA	22276000	NA	NA	14541000	2	NA	NA	21780000	NA	1	12289000	10610000	NA	NA	2	NA	NA	NA	NA	0	NA	1841800	NA	13786000	8994600	3	NA	NA	NA	12329000	NA	1
6831	P56695	MNS(0.061)GT(0.915)PPPS(0.023)PS(0.001)GPPPPPAPQPQAR	2083500	2198200	NA	NA	NA	2	NA	NA	2232900	NA	1	NA	1953500	NA	NA	NA	1	NA	3038100	NA	NA	1	NA	1680600	NA	1589000	2	NA	NA	NA	1054700	1	NA	NA	NA	NA	NA	0	NA	NA	NA	1708100	NA	1
6886	P70414	GMIIEHEGDRPAS(0.166)KT(0.834)EIEMDGK	NA	NA	4439300	NA	NA	1	NA	NA	NA	NA	0	NA	NA	NA	NA	3472000	1	3207200	NA	NA	NA	1	3941300	NA	NA	2302500	2	NA	NA	5787000	NA	1	NA	NA	5448100	7673800	1720600	3	NA	NA	5792500	NA	NA	1
6901	P97492	PLREPGSSHLGS(0.03)PDT(0.97)AR	NA	NA	NA	NA	1429800	1	NA	NA	NA	NA	0	NA	NA	1674300	NA	NA	1	2210000	NA	1566500	NA	2	1869800	NA	1422300	NA	2	NA	NA	NA	NA	0	796750	NA	NA	NA	NA	1	NA	NA	NA	NA	NA	0
6913	P98200	AT(0.759)S(0.241)VGDQLEAPAR	NA	NA	NA	2115100	NA	1	NA	NA	NA	NA	0	NA	NA	NA	NA	NA	0	NA	NA	NA	2487000	1	1169100	NA	NA	2366000	2	NA	NA	NA	2120600	1	NA	NA	NA	2370300	NA	1	NA	2232100	NA	NA	NA	1
6917	Q01341	NAEPPS(0.313)PT(0.687)PAAHTR	656440	NA	570630	NA	NA	2	1557300	NA	906600	NA	2	627120	NA	1398500	575970	NA	3	NA	1665100	NA	NA	1	NA	739340	1221300	1168300	3	NA	NA	NA	NA	0	NA	NA	NA	NA	NA	0	NA	NA	864040	NA	NA	1
6932	Q03717	NHFESSPLPT(0.688)S(0.312)PK	NA	NA	1414100	NA	NA	1	NA	2727000	NA	1916800	2	NA	NA	NA	NA	NA	0	NA	NA	4924900	NA	1	4900500	NA	NA	3468500	2	NA	NA	NA	2855300	1	NA	NA	NA	NA	NA	0	NA	NA	5695800	NA	NA	1
6953	Q148V7	AGSIS(0.002)T(0.852)LDS(0.146)LDFAR	NA	NA	NA	NA	NA	0	NA	NA	NA	NA	0	NA	NA	NA	1893600	NA	1	166020	NA	NA	2859800	2	1112900	NA	3069500	NA	2	2246100	NA	NA	NA	1	1153400	455890	NA	2274000	1284000	4	NA	NA	1409600	NA	NA	1
6972	Q3TXS7	T(0.849)VGT(0.151)PIASVPGSTNTGTVPGSEK	NA	NA	13008000	NA	NA	1	10406000	NA	NA	NA	1	NA	NA	4191800	8403200	NA	2	NA	17125000	NA	NA	1	5861500	NA	14326000	5119000	3	16713000	NA	9914500	7743800	3	10082000	NA	12127000	13720000	NA	3	NA	NA	NA	NA	NA	0
7018	Q3V3V9	PLPPY(0.031)PT(0.749)EPS(0.117)S(0.117)PERS(0.967)PPS(0.017)PAT(0.002)DQR	NA	NA	3188900	NA	NA	1	6537900	5916300	6588200	NA	3	NA	NA	NA	NA	4997200	1	NA	NA	NA	NA	0	NA	4647000	NA	5071700	2	NA	NA	NA	NA	0	NA	NA	6262000	5565600	NA	2	NA	NA	NA	NA	NA	0
7099	Q61206	PLHELIMQLLEET(1)PEEK	NA	NA	NA	NA	NA	0	NA	NA	NA	NA	0	11106000	NA	NA	3248800	1113600	3	NA	NA	NA	1151800	1	NA	NA	11421000	316330	2	1191600	378990	5133600	NA	3	NA	NA	NA	1994200	NA	1	NA	NA	NA	NA	665520	1
7116	Q61548	T(0.166)IDT(0.637)S(0.195)PPVDIFAT(0.002)ASAAAPVSSAK	NA	NA	NA	NA	NA	0	NA	NA	NA	NA	0	NA	NA	NA	NA	NA	0	NA	NA	NA	NA	0	NA	502920	NA	58905000	2	NA	NA	NA	NA	0	NA	NA	NA	NA	NA	0	NA	NA	NA	NA	NA	0
7126	Q61768	PIRPGQHPAAS(0.157)PT(0.84)HPGT(0.003)VR	19547000	NA	NA	NA	NA	1	75828000	NA	NA	43207000	2	NA	NA	59545000	NA	NA	1	31257000	NA	61492000	NA	2	61503000	NA	138310000	NA	2	NA	61181000	51575000	43348000	3	46674000	NA	NA	46731000	32989000	3	NA	NA	NA	NA	35023000	1
7127	Q62018	KGGEFDEFVNDDT(1)DDDLPVSK	760160	NA	NA	NA	NA	1	1794200	1262600	NA	NA	2	NA	NA	NA	NA	NA	0	NA	1210000	NA	1233100	2	1320100	NA	NA	1245700	2	1749500	NA	NA	NA	1	1544700	NA	1506700	1091200	NA	3	NA	NA	1917200	NA	NA	1
7138	Q62188	GMYDGPVFDLT(0.027)T(0.88)T(0.092)PK	NA	NA	NA	NA	NA	0	NA	NA	NA	NA	0	NA	NA	NA	NA	NA	0	NA	NA	NA	NA	0	NA	85846	NA	1712100	2	NA	NA	NA	NA	0	NA	NA	NA	NA	NA	0	NA	NA	NA	1298500	NA	1
7162	Q640R3	T(0.001)HT(0.985)S(0.014)PPRAPS(0.856)S(0.144)PGR	NA	14389000	NA	NA	NA	1	NA	NA	NA	NA	0	NA	NA	21907000	14820000	9192200	3	NA	36675000	NA	NA	1	NA	NA	23360000	15093000	2	24880000	NA	NA	NA	1	NA	NA	NA	NA	NA	0	NA	18998000	NA	NA	NA	1
7237	Q6WVG3	EGSLGDELLPLGYAEPEPQEGASAGAPS(0.192)PT(0.729)LELAS(0.078)R	NA	NA	NA	NA	NA	0	NA	NA	NA	NA	0	3291100	NA	NA	NA	5096200	2	NA	NA	NA	NA	0	986810	NA	6605600	2151900	3	NA	NA	NA	NA	0	NA	NA	NA	NA	NA	0	NA	NA	NA	NA	NA	0
7241	Q6Y7W8	ALSSGGS(0.004)IT(0.929)S(0.066)PPLSPALPK	NA	NA	NA	5969200	NA	1	NA	NA	5145700	NA	1	4894400	NA	6312900	6005600	4035200	4	NA	NA	NA	NA	0	5298200	NA	7066800	NA	2	NA	NA	NA	NA	0	NA	NA	NA	NA	NA	0	NA	NA	NA	NA	NA	0
7251	Q6ZPZ3	ATAAPTAAS(0.028)S(0.181)T(0.516)PPPEGAT(0.228)PQPGVHNLPVPT(0.013)LFGT(0.032)VK	NA	NA	NA	NA	NA	0	NA	NA	NA	NA	0	NA	NA	NA	NA	NA	0	465240	NA	NA	NA	1	1071200	NA	NA	1210700	2	NA	NA	NA	NA	0	NA	NA	NA	NA	NA	0	NA	NA	NA	NA	NA	0
7295	Q80TE7	LET(0.844)T(0.152)PT(0.002)TS(0.001)PLPERK	NA	NA	NA	NA	NA	0	NA	NA	NA	NA	0	NA	NA	NA	NA	NA	0	1282500	952700	NA	1426900	3	1449400	NA	2023500	NA	2	1755400	NA	NA	NA	1	NA	NA	NA	1656600	NA	1	NA	2009300	NA	NA	NA	1
7307	Q80U28	RS(0.002)PT(0.998)ENVNTPVGK	1177800	NA	1923500	1488800	NA	3	1692300	998370	1755400	NA	3	1362600	NA	2355000	NA	NA	2	1556000	2153400	NA	NA	2	NA	1973100	NA	1709500	2	NA	NA	NA	2203800	1	NA	NA	NA	1573200	NA	1	2833500	NA	NA	NA	NA	1
7334	Q80X80	SDISERPSVDDVES(0.003)ET(0.206)GS(0.218)T(0.573)GALETR	NA	NA	NA	NA	NA	0	3927400	NA	NA	NA	1	NA	NA	NA	NA	NA	0	NA	NA	NA	NA	0	6366100	NA	NA	7068800	2	NA	NA	NA	NA	0	NA	NA	NA	NA	NA	0	NA	NA	NA	NA	NA	0
7340	Q80XQ2	EFT(0.799)GS(0.201)PPPSATK	NA	NA	NA	2796900	NA	1	NA	NA	NA	3230500	1	NA	3850600	NA	NA	NA	1	NA	NA	NA	NA	0	331330	197380	NA	NA	2	478980	NA	NA	NA	1	NA	NA	NA	289930	NA	1	NA	NA	NA	NA	NA	0
7370	Q8BGV8	AISAPT(0.857)S(0.125)PT(0.019)R	NA	6910300	11434000	NA	NA	2	NA	NA	12314000	9119500	2	NA	NA	12907000	NA	NA	1	NA	NA	NA	10814000	1	NA	10770000	NA	10088000	2	12709000	NA	NA	NA	1	NA	NA	NA	NA	NA	0	NA	NA	NA	9306100	NA	1
7371	Q8BGV8	AISAPT(0.104)S(0.087)PT(0.81)R	NA	NA	NA	NA	NA	0	NA	NA	NA	NA	0	NA	NA	NA	NA	NA	0	9711300	NA	NA	NA	1	8077400	NA	9047700	NA	2	NA	NA	NA	NA	0	NA	NA	NA	NA	NA	0	NA	8542200	NA	NA	NA	1
7395	Q8BLK9	GVDLLLEGVQGES(0.006)S(0.027)PT(0.967)RR	935800	NA	NA	NA	NA	1	1713100	NA	3062900	NA	2	NA	NA	1607400	NA	3530100	2	384010	NA	2999700	NA	2	1218600	NA	NA	1889300	2	NA	4241800	NA	NA	1	NA	496110	4515700	NA	NA	2	NA	NA	NA	1175500	NA	1
7484	Q8C8T7	S(0.159)S(0.159)PVPET(0.672)ILT(0.011)VTPAATVLR	357140	NA	NA	114830	NA	2	NA	NA	NA	NA	0	NA	NA	NA	NA	NA	0	340770	NA	NA	NA	1	623700	NA	1875100	NA	2	NA	NA	NA	NA	0	NA	NA	NA	NA	NA	0	NA	596100	NA	NA	NA	1
7485	Q8CB93	DVT(0.027)KT(0.957)VS(0.655)S(0.655)S(0.668)AY(0.036)VIS(0.002)PS(1)MK	NA	NA	NA	2330700	NA	1	NA	2272100	2752700	NA	2	NA	2768800	2289100	1720700	1594300	4	NA	2601100	2253300	NA	2	NA	1322200	2641100	NA	2	NA	2001700	NA	NA	1	NA	NA	2736400	NA	NA	1	NA	NA	1551500	NA	NA	1
7498	Q8CG79	IPRPLS(0.006)PT(0.994)K	4816400	NA	5479100	NA	6795200	3	NA	6077200	7259500	5579900	3	NA	NA	7174700	6124400	5500100	3	NA	8650700	7807300	NA	2	NA	NA	7531100	5531200	2	NA	NA	NA	NA	0	NA	6972600	7992000	NA	NA	2	NA	NA	NA	NA	NA	0
7508	Q8CHP6	MDRT(1)PPPPT(0.007)LS(0.992)PAAVT(0.001)VGR	843960	NA	NA	805430	15907000	3	1556700	4319900	NA	1852900	3	NA	NA	3963900	5029600	1533100	3	2172800	NA	1604200	1579500	3	1484500	429350	8414200	1138100	4	1431600	2587600	NA	949790	3	1269500	2695000	2187600	NA	949480	4	NA	NA	NA	1457000	NA	1
7524	Q8K1A6	LANHDEGSDDEEEET(1)PKK	159990	NA	135700	409380	NA	3	320790	NA	NA	NA	1	154980	NA	199380	NA	NA	2	NA	292470	NA	NA	1	508940	201120	NA	469550	3	259870	NA	NA	NA	1	NA	301860	NA	NA	NA	1	428560	NA	NA	NA	NA	1
7533	Q8K221	HPS(0.006)HS(0.018)T(0.947)S(0.029)PSGPGDEVAR	NA	NA	NA	1060100	NA	1	1985300	NA	NA	NA	1	NA	NA	NA	NA	427990	1	NA	NA	NA	780690	1	1320600	NA	1466300	1738200	3	NA	NA	NA	NA	0	1411300	NA	NA	NA	NA	1	NA	NA	651870	NA	NA	1
7537	Q8K341	RAT(1)PPAHPPPR	629050	NA	NA	330160	NA	2	237010	NA	53903	NA	2	112960	NA	NA	NA	NA	1	NA	NA	NA	NA	0	284780	NA	NA	206370	2	NA	NA	NA	NA	0	476560	536600	NA	NA	NA	2	NA	NA	NA	NA	NA	0
7540	Q8K3F6	IDMIFTPGPPS(0.147)T(0.852)PK	1396300	NA	NA	NA	2188500	2	1901200	NA	NA	2226600	2	NA	NA	NA	NA	2125100	1	1379200	NA	NA	2093200	2	1699100	NA	2798500	2552000	3	3196600	NA	NA	1434900	2	NA	NA	3265300	NA	NA	1	NA	NA	3534700	NA	NA	1
7551	Q8K4J6	FGS(0.006)T(0.028)GS(0.065)T(0.899)PPVS(0.001)PTPSER	NA	NA	NA	NA	NA	0	2855000	NA	NA	NA	1	NA	NA	NA	NA	NA	0	2620900	3113800	3529600	NA	3	1407200	645480	NA	NA	2	2565600	2873300	NA	1647900	3	1922500	NA	2605400	NA	NA	2	1934200	NA	NA	NA	NA	1
7552	Q8K4Q0	GPDQT(0.899)T(0.101)DDADDAAGHK	644970	NA	151430	1203700	NA	3	NA	NA	NA	NA	0	289930	NA	324760	NA	NA	2	NA	796080	NA	NA	1	1044000	NA	NA	324280	2	NA	NA	NA	NA	0	594560	628440	NA	NA	NA	2	801430	NA	NA	NA	NA	1
7553	Q8K4Q0	GPDQT(0.012)T(0.988)DDADDAAGHK	644970	NA	151430	NA	NA	2	713090	NA	NA	NA	1	289930	NA	324760	NA	NA	2	NA	796080	NA	NA	1	1044000	580050	NA	324280	3	763550	NA	NA	NA	1	594560	628440	NA	NA	NA	2	801430	NA	NA	NA	NA	1
7587	Q8VCY8	LSPWEDLSQAPT(0.992)MDS(0.008)PLEK	895420	NA	NA	NA	728550	2	NA	NA	1573800	1019200	2	883790	NA	889270	1655600	1493600	4	NA	NA	NA	1202000	1	656260	NA	NA	1677800	2	1497200	NA	NA	NA	1	NA	NA	NA	1103600	NA	1	NA	707230	NA	NA	NA	1
7660	Q99JF8	ET(0.719)NVS(0.252)KEDT(0.056)DQEEKAS(0.96)NEDVT(0.013)K	NA	6337500	NA	NA	NA	1	NA	NA	NA	NA	0	NA	NA	NA	NA	NA	0	NA	NA	NA	NA	0	6357900	9063900	NA	NA	2	NA	NA	11131000	NA	1	NA	NA	NA	NA	2411600	1	NA	NA	NA	NA	NA	0
7662	Q99JF8	PGVTST(0.918)S(0.082)DSEDEDDQEGEK	604720	17259000	10852000	NA	9566300	4	7081000	7713900	1367300	9152300	4	7388000	859060	16747000	NA	12972000	4	1212500	12689000	NA	NA	2	13515000	NA	NA	13004000	2	19417000	NA	NA	3257900	2	15959000	461940	NA	NA	8231500	3	15926000	NA	NA	NA	NA	1
7671	Q99L43	AETAPLPTSVDDT(1)PEVLNR	926390	NA	770180	887390	NA	3	NA	1186100	1764600	948760	3	NA	NA	1473800	NA	1063500	2	926040	NA	NA	NA	1	1213400	557980	NA	1310700	3	1642900	NA	NA	767850	2	932560	NA	NA	1210300	994490	3	NA	NA	NA	840430	NA	1
7804	Q9JM14	DTEVFICT(0.025)T(0.975)PLLK	NA	NA	NA	NA	NA	0	NA	554640	804300	524280	3	1144100	NA	NA	NA	NA	1	NA	NA	NA	NA	0	371540	NA	NA	935590	2	NA	749100	NA	NA	1	NA	NA	NA	963800	NA	1	NA	700830	NA	NA	NA	1
7812	Q9QWI6	GLDFEIPPPS(0.99)PPLNLHELS(0.082)GPAEGT(0.208)PLT(0.72)PK	NA	NA	NA	NA	NA	0	NA	NA	NA	NA	0	NA	NA	NA	NA	NA	0	NA	NA	NA	1414400	1	453330	NA	2651200	NA	2	1564000	NA	NA	NA	1	NA	NA	NA	NA	NA	0	NA	947450	NA	NA	NA	1
7817	Q9QXS6	MAPT(0.002)PIPT(0.742)RS(0.213)PS(0.039)DS(0.001)S(0.001)T(0.001)ASTPIAEQIER	NA	NA	NA	NA	NA	0	NA	2111000	NA	1181500	2	NA	NA	NA	NA	2191700	1	NA	NA	2272300	NA	1	NA	NA	3883500	1794400	2	3268000	NA	NA	NA	1	3026800	NA	NA	3710600	NA	2	NA	NA	NA	3277700	NA	1
7828	Q9QYB8	SPAVS(0.995)PS(0.052)KT(0.95)S(0.003)EDTK	NA	NA	397550	NA	NA	1	NA	NA	NA	297280	1	242570	NA	NA	NA	NA	1	390420	NA	181470	NA	2	NA	1729600	1437200	NA	2	438940	1465700	1204800	NA	3	503450	NA	180500	NA	NA	2	NA	242650	NA	NA	NA	1
7830	Q9QYB8	DKT(0.006)ES(0.009)VT(0.865)S(0.073)GPLS(0.047)PEGSPS(0.027)KS(0.857)PS(0.116)K	NA	NA	NA	NA	NA	0	NA	NA	NA	NA	0	NA	NA	NA	NA	NA	0	NA	NA	NA	NA	0	2558300	889840	NA	2480600	3	NA	NA	NA	NA	0	NA	685360	NA	NA	2143800	2	NA	NA	NA	NA	2312300	1
7832	Q9QYB8	SRSPS(0.072)T(0.841)ES(0.087)QLMSK	NA	NA	2719200	NA	NA	1	1953300	1604300	NA	NA	2	NA	NA	NA	NA	NA	0	1497100	2183300	NA	NA	2	NA	1229700	2262800	NA	2	1029400	NA	1305100	507390	3	2523300	NA	NA	897900	NA	2	NA	NA	NA	NA	NA	0
7857	Q9QYR6	ET(0.236)S(0.808)PT(0.912)RGEPVPAWEGKS(0.043)PEQEVR	NA	NA	NA	527810	NA	1	NA	NA	NA	NA	0	NA	NA	NA	NA	NA	0	684260	NA	NA	NA	1	814530	20252000	NA	1967100	3	NA	NA	420560	NA	1	NA	NA	NA	96741000	NA	1	355100	NA	NA	NA	NA	1
7869	Q9QYR6	TEATQGLDYVPSAGTIS(0.977)PT(0.928)S(0.057)S(0.038)LEEDK	NA	NA	NA	NA	NA	0	NA	27821000	NA	8782500	2	NA	5369200	NA	NA	NA	1	NA	41821000	NA	NA	1	7448200	1541100	NA	NA	2	6751400	NA	NA	NA	1	6680300	NA	NA	NA	NA	1	NA	NA	NA	NA	NA	0
7873	Q9QYR6	VPS(0.006)APGQES(0.993)PVPDT(0.762)KS(0.119)T(0.102)PPT(0.017)R	NA	1934200	NA	NA	NA	1	NA	3880200	NA	NA	1	NA	5960200	NA	NA	NA	1	NA	NA	NA	5211100	1	NA	NA	4508900	3611200	2	NA	3324800	NA	NA	1	NA	NA	NA	NA	NA	0	NA	NA	NA	NA	NA	0
7890	Q9R0K7	IEDSQPHIPLIDDT(1)DLEEDAALK	NA	NA	NA	NA	NA	0	NA	NA	NA	NA	0	1877400	NA	NA	NA	2562000	2	NA	NA	NA	2740600	1	NA	NA	6148000	1312100	2	3726300	NA	NA	NA	1	1468700	NA	NA	2186000	NA	2	NA	NA	2899700	NA	NA	1
7892	Q9R0N3	MDIT(0.987)GLS(0.013)GNPYVKVNVY(1)Y(1)GRK	NA	NA	NA	3706100	NA	1	NA	NA	NA	2248500	1	3274400	NA	NA	NA	NA	1	2633700	NA	NA	NA	1	2854800	NA	NA	1961800	2	NA	NA	NA	NA	0	NA	NA	NA	NA	2206700	1	NA	NA	NA	NA	2037100	1
7924	Q9Z0H8	IGFPS(0.065)T(0.737)S(0.198)PAK	NA	4560400	8210000	NA	NA	2	NA	NA	NA	NA	0	NA	NA	NA	NA	NA	0	NA	NA	11469000	8916700	2	NA	7939700	14149000	NA	2	14946000	NA	NA	NA	1	9325300	NA	7784800	NA	NA	2	NA	NA	9324300	NA	NA	1
7937	Q9Z0R4	S(0.181)T(0.682)S(0.136)IDTGPTESPASLK	NA	3574100	NA	NA	NA	1	8165900	NA	NA	NA	1	NA	NA	NA	NA	NA	0	NA	NA	NA	NA	0	16205000	NA	NA	7877700	2	NA	NA	NA	NA	0	NA	NA	NA	NA	NA	0	NA	NA	NA	NA	NA	0
7954	Q9Z2H5	ELKPEQET(0.005)T(0.995)PR	38640000	10981000	31319000	NA	209310	4	46848000	32433000	42905000	590840	4	14455000	49533000	55783000	25003000	6588500	5	76030000	72539000	71047000	NA	3	45158000	NA	83523000	NA	2	94859000	NA	25399000	2490100	3	47215000	NA	40469000	51404000	28329000	4	NA	NA	25125000	NA	NA	1
7986	P63318	LVLASIDQADFQGFT(0.002)Y(0.998)VNPDFVHPDAR	NA	NA	NA	NA	NA	0	NA	NA	NA	NA	0	5819600	NA	NA	12992000	919210	3	NA	NA	NA	1755700	1	NA	NA	13768000	685870	2	2638900	NA	4702800	NA	2	NA	NA	NA	NA	NA	0	NA	NA	NA	NA	1698000	1
[truncated: 2 more rows]
