# Supplementary material for: Re-establishment of the epigenetic state and rescue of kinome deregulation in Ts65Dn mice upon treatment with green tea extract and environmental enrichment
Source: Sci Rep. 2020 Sep 29;10:16023. doi: 10.1038/s41598-020-72625-z (PMC7524756; doi:10.1038/s41598-020-72625-z)
Supplement: Supplementary file 19 — Supplementary Table 17. [file 41598_2020_72625_MOESM19_ESM.xlsx]

## Sheet: myresults_P_TS_NT-TS_greenteaEE
Protein	Label	log2FC	SE	Tvalue	DF	pvalue	adj.pvalue
A1A535_ADS(0.191)S(0.854)RRKT(0.974)S(0.992)T(0.99)EVSIPEK	TS_NT-TS_EGCGEE	0.359889	0.498916	0.721341	6	0.497833	0.99833
A1A535_ADS(0.984)S(0.986)RRKT(0.939)S(0.588)T(0.496)EVS(0.008)IPEK	TS_NT-TS_EGCGEE	0.359889	0.498916	0.721341	6	0.497833	0.99833
A2A5R2_PMQSKPQS(1)PVIQATAGS(1)PK	TS_NT-TS_EGCGEE	-0.0484492	0.356866	-0.135763	7	0.89583	0.99833
A2A5R2_PQS(1)PVIQAT(0.849)AGS(0.151)PK	TS_NT-TS_EGCGEE	-0.269694	0.477231	-0.565122	7	0.589635	0.99833
A2A690_ELPLTQAPSAHSSITSGSCPGT(1)PEMR	TS_NT-TS_EGCGEE	-0.0455068	0.206232	-0.220659	5	0.834085	0.99833
A2A690_EYPS(1)PPPSPLR	TS_NT-TS_EGCGEE	-0.124824	0.397464	-0.314052	6	0.764114	0.99833
A2A690_PSQGLPVIQS(1)PPSSPAHR	TS_NT-TS_EGCGEE	0.508707	0.340378	1.49454	4	0.209347	0.99833
A2A699_RDS(0.996)LT(0.003)S(0.001)PEDELGAEVGDEAGDKK	TS_NT-TS_EGCGEE	0.12609	0.230268	0.547578	5	0.607528	0.99833
A2A699_S(1)VEGPGGLEPSLDEYRR	TS_NT-TS_EGCGEE	0.721735	0.522851	1.38038	5	0.225991	0.99833
A2AAE1_ALETIPIT(1)PIER	TS_NT-TS_EGCGEE	-0.0211397	0.365255	-0.0578765	6	0.955726	0.99833
A2AAE1_SDENVLDS(1)PK	TS_NT-TS_EGCGEE	0.0515513	0.19518	0.264122	6	0.800524	0.99833
A2AAE1_YTAGSAS(0.991)PT(0.009)PTFK	TS_NT-TS_EGCGEE	-0.0352452	0.405308	-0.0869591	4	0.934883	0.99833
A2AG50_S(0.278)NS(0.716)LDDS(0.004)T(0.002)EDVQSMDVSPVSK	TS_NT-TS_EGCGEE	-0.591918	0.323458	-1.82997	7	0.109951	0.99833
A2AG50_S(0.5)NS(0.5)LDDSTEDVQSMDVSPVSK	TS_NT-TS_EGCGEE	-0.591918	0.323458	-1.82997	7	0.109951	0.99833
A2AG50_TAKPTYLGS(1)PVK	TS_NT-TS_EGCGEE	-0.321407	0.366013	-0.878129	7	0.409001	0.99833
A2AG50_VATS(0.001)AAS(0.99)GGHGS(0.008)PLRR	TS_NT-TS_EGCGEE	2.34362	2.61598	0.895884	4	0.420956	0.99833
A2AG50_VATSAASGGHGS(1)PLR	TS_NT-TS_EGCGEE	-0.18676	0.379862	-0.491652	5	0.643787	0.99833
A2AHC3_APVHFVEPLS(1)PTGVPGHR	TS_NT-TS_EGCGEE	-0.459613	1.03069	-0.445928	6	0.67129	0.99833
A2AHC3_S(0.999)PS(0.001)DPGGELPEK	TS_NT-TS_EGCGEE	0.0927212	0.493436	0.187909	4	0.860095	0.99833
A2AIV2_SFLSEPS(0.186)S(0.814)PGR	TS_NT-TS_EGCGEE	-0.132571	0.321194	-0.412746	6	0.694136	0.99833
A2AIV2_SFLSEPS(0.784)S(0.216)PGR	TS_NT-TS_EGCGEE	0.137506	0.332651	0.413366	6	0.693706	0.99833
A2AJA9_ASQGLATAPAS(1)PPVLQR	TS_NT-TS_EGCGEE	0.132413	0.262173	0.505059	7	0.629027	0.99833
A2AJA9_DT(0.032)RGS(0.984)S(0.984)PEGRRPPVVVNLS(1)T(1)S(1)PR	TS_NT-TS_EGCGEE	-0.955167	0.42338	-2.25605	4	0.08706	0.99833
A2AJA9_GRS(1)YENLLGR	TS_NT-TS_EGCGEE	-0.299931	0.270843	-1.1074	6	0.310531	0.99833
A2AJA9_VALAAGS(0.999)PT(0.001)RPPPAR	TS_NT-TS_EGCGEE	-0.203323	0.449862	-0.451968	4	0.674717	0.99833
A2AJI0_RSS(1)QPS(0.379)PT(0.564)T(0.057)VPASDSPPAK	TS_NT-TS_EGCGEE	0.173571	0.56219	0.30874	4	0.772931	0.99833
A2ALS5_AAGISLIVPGKS(0.5)PT(0.5)R	TS_NT-TS_EGCGEE	-0.943304	0.876075	-1.07674	3	0.360472	0.99833
A2ALS5_AAGISLIVPGKS(0.999)PT(0.001)R	TS_NT-TS_EGCGEE	-0.506809	0.893848	-0.566997	5	0.595223	0.99833
A2ALS5_RES(1)PPAGQKT(1)PDSGHVSQEPK	TS_NT-TS_EGCGEE	-0.723829	1.04084	-0.695428	7	0.509208	0.99833
A2ALS5_RS(0.003)S(0.997)AIGIENIQEVQEK	TS_NT-TS_EGCGEE	0.511524	0.388282	1.31741	5	0.24484	0.99833
A2ALU4_DSCS(0.095)S(0.902)PPS(0.002)LNYGK	TS_NT-TS_EGCGEE	-0.640438	0.18293	-3.501	4	0.0248737	0.99833
A2ALU4_SPS(1)PQFAPQK	TS_NT-TS_EGCGEE	0.430114	0.288212	1.49235	4	0.209888	0.99833
A2AN08_AAPPPPPPPPPLES(0.275)S(0.725)PR	TS_NT-TS_EGCGEE	-0.00818948	0.15385	-0.0532304	6	0.959276	0.99833
A2AN08_AAPPPPPPPPPLES(0.601)S(0.399)PR	TS_NT-TS_EGCGEE	-0.00818948	0.15385	-0.0532304	6	0.959276	0.99833
A2AN08_ELAS(1)PVSPELR	TS_NT-TS_EGCGEE	0.00559266	0.187946	0.0297567	7	0.977092	0.99833
A2AN08_ELASPVS(1)PELR	TS_NT-TS_EGCGEE	0.75764	0.178559	4.24308	4	0.013231	0.99833
A2AN08_HVTLPS(0.718)S(0.282)PR	TS_NT-TS_EGCGEE	2.01307	1.87427	1.07405	4	0.343272	0.99833
A2AP18_GT(0.004)KPGS(0.956)LDS(0.04)HAAGQPLPR	TS_NT-TS_EGCGEE	0.275215	0.156967	1.75333	7	0.122994	0.99833
A2AP18_VAS(1)VEEGDETLDSPGSQSR	TS_NT-TS_EGCGEE	-0.00472921	0.208433	-0.0226894	7	0.982531	0.99833
A2AP18_VASVEEGDETLDS(1)PGSQSR	TS_NT-TS_EGCGEE	-0.00919654	0.323969	-0.0283871	4	0.978713	0.99833
A2AQ25_HQEETAHAPGQPLHCS(0.031)T(0.081)GS(0.888)PGDVK	TS_NT-TS_EGCGEE	0.362567	0.324954	1.11575	3	0.345852	0.99833
A2AQ25_IGGKS(1)PPPPPPPPRR	TS_NT-TS_EGCGEE	0.442016	0.180462	2.44936	5	0.057982	0.99833
A2AQ25_LELSEDS(1)PNSEQELDK	TS_NT-TS_EGCGEE	-0.420878	0.31833	-1.32214	6	0.234286	0.99833
A2AQ25_PSIAST(0.001)PLS(0.999)PQAGR	TS_NT-TS_EGCGEE	-0.0207654	0.485559	-0.042766	7	0.967082	0.99833
A2ARP1_TLHS(1)PPLQLR	TS_NT-TS_EGCGEE	0.16373	0.260838	0.627707	6	0.55332	0.99833
A2BH40_SHHAPMS(0.999)PGSSGGGGQPLAR	TS_NT-TS_EGCGEE	-0.0399352	0.680043	-0.0587245	4	0.955988	0.99833
A2RSJ4_NLGS(0.982)PPKS(0.047)PT(0.967)HAS(0.003)PQHTQTEK	TS_NT-TS_EGCGEE	0.0260345	0.129798	0.200577	4	0.850815	0.99833
A2RSJ4_NLGS(0.999)PPKS(0.95)PT(0.051)HASPQHTQTEK	TS_NT-TS_EGCGEE	-0.330073	0.329395	-1.00206	5	0.362315	0.99833
A2RSJ4_NLGS(1)PPKS(0.491)PT(0.491)HAS(0.017)PQHTQTEK	TS_NT-TS_EGCGEE	-0.104686	0.290955	-0.3598	7	0.729607	0.99833
A2RSJ4_SMS(1)VDLSHAPLK	TS_NT-TS_EGCGEE	-0.130386	0.429637	-0.30348	6	0.771772	0.99833
A6H619_EVS(1)PAPATQGESR	TS_NT-TS_EGCGEE	0.0285559	0.312648	0.0913357	7	0.929785	0.99833
B1AY13_VSDQNS(1)PVLPK	TS_NT-TS_EGCGEE	-0.0277474	0.247297	-0.112203	7	0.913812	0.99833
B1AZA5_GGPAEAPS(1)PR	TS_NT-TS_EGCGEE	0.0671425	0.216417	0.310246	7	0.765407	0.99833
B1AZA5_GGPAEAPS(1)PRGS(1)PRPESR	TS_NT-TS_EGCGEE	0.0671425	0.216417	0.310246	7	0.765407	0.99833
B1AZI6_IDS(0.018)HPS(0.956)PS(0.025)HS(0.001)S(0.001)TVK	TS_NT-TS_EGCGEE	0.0854296	1.96669	0.0434383	4	0.967434	0.99833
B1AZP2_AMGDEDS(1)DESGGGSPKPSPK	TS_NT-TS_EGCGEE	0.619518	0.545675	1.13532	4	0.319654	0.99833
B1AZP2_ANSWQLVET(1)PEK	TS_NT-TS_EGCGEE	-0.224886	0.649871	-0.346047	4	0.746742	0.99833
B1AZP2_RS(1)LDRLDS(1)VDMLLPSK	TS_NT-TS_EGCGEE	0.434421	1.17263	0.370467	6	0.723761	0.99833
B2RQC6_IHRAS(1)DPGLPAEEPK	TS_NT-TS_EGCGEE	0.449569	0.188587	2.38388	6	0.0544792	0.99833
B2RUJ5_APT(1)PGGGHPDS(1)PGLPAPAGQQQR	TS_NT-TS_EGCGEE	-0.334486	0.468142	-0.714497	7	0.498048	0.99833
B2RUJ5_SNS(1)QENVEASHPSQDGK	TS_NT-TS_EGCGEE	0.764268	3.3546	0.227827	3	0.834425	0.99833
B2RUJ5_SPYT(1)PDEPK	TS_NT-TS_EGCGEE	0.128873	0.143871	0.895754	4	0.421018	0.99833
B2RY56_LGASNS(1)PGQPNSVK	TS_NT-TS_EGCGEE	-0.0309295	0.646493	-0.0478419	6	0.963395	0.99833
B9EHT4_TDPAPMAPPPRGEEEEEEEEDEPVPEAPS(0.987)PT(0.013)QER	TS_NT-TS_EGCGEE	0.204326	0.243389	0.839506	4	0.448431	0.99833
B9EKI3_SVSEINS(1)DDELPGK	TS_NT-TS_EGCGEE	-0.404857	0.406185	-0.996731	3	0.392356	0.99833
B9EKR1_EVSADVS(1)EEENFLTDFK	TS_NT-TS_EGCGEE	-0.886254	1.90469	-0.4653	5	0.661279	0.99833
D3YVE8_REDYQEILDS(1)PIK	TS_NT-TS_EGCGEE	0.142134	0.291244	0.488026	6	0.642852	0.99833
D3YVF0_ASLLESSAAGS(1)PR	TS_NT-TS_EGCGEE	0.0926759	0.188192	0.492453	7	0.637467	0.99833
D3YVF0_GPVAAS(1)PQK	TS_NT-TS_EGCGEE	-0.464156	0.682579	-0.680004	5	0.526705	0.99833
D3YVF0_SSAIQMGT(1)PELEK	TS_NT-TS_EGCGEE	-0.452216	0.415756	-1.08769	6	0.318481	0.99833
D3YXK2_APTAALS(1)PEPQDSK	TS_NT-TS_EGCGEE	-0.126701	0.409916	-0.309091	7	0.766249	0.99833
D3YZP9_LDQPVS(1)APPS(1)PR	TS_NT-TS_EGCGEE	-0.299864	0.34251	-0.875487	7	0.410342	0.99833
D3YZU1_NHREQDVVPFQES(1)PK	TS_NT-TS_EGCGEE	-0.146088	0.318056	-0.459317	7	0.65993	0.99833
D3YZU1_S(1)IDEGMFSAEPYLR	TS_NT-TS_EGCGEE	0.422044	1.04327	0.404538	6	0.699843	0.99833
D3YZU1_S(1)IGAAEDDRPYLAPPAMK	TS_NT-TS_EGCGEE	-1.19823	0.6135	-1.95311	5	0.108239	0.99833
D3Z0R2_FVALLS(0.001)LQDT(0.999)EMQR	TS_NT-TS_EGCGEE	-0.244494	0.53999	-0.452775	4	0.674183	0.99833
D3Z0R2_FVALLS(0.65)LQDT(0.35)EMQR	TS_NT-TS_EGCGEE	0.312933	0.467965	0.668711	3	0.551535	0.99833
E9PUL5_AS(1)PSPS(0.782)PS(0.218)EAR	TS_NT-TS_EGCGEE	0.697458	1.55886	0.447415	7	0.668093	0.99833
E9PUL5_ASPSPS(0.973)PS(0.026)EAR	TS_NT-TS_EGCGEE	-1.18677	0.831996	-1.42642	7	0.196788	0.99833
E9PUL5_HPS(0.5)S(0.5)QLAGPGVEGGEGTQK	TS_NT-TS_EGCGEE	0.675268	0.335702	2.01151	6	0.0909642	0.99833
E9PUL5_HPS(0.789)S(0.211)QLAGPGVEGGEGTQKPR	TS_NT-TS_EGCGEE	0.675268	0.335702	2.01151	6	0.0909642	0.99833
E9Q1P8_RKPS(1)PEPEGEVGPPK	TS_NT-TS_EGCGEE	0.174918	0.463876	0.377079	4	0.725267	0.99833
E9Q401_EAAVPEEEGGT(1)PEK	TS_NT-TS_EGCGEE	-0.055997	0.370421	-0.151171	7	0.884105	0.99833
E9Q401_IAEDPS(0.004)RDGPS(0.986)PT(0.002)S(0.008)GSSK	TS_NT-TS_EGCGEE	0.481888	0.411288	1.17165	7	0.279667	0.99833
E9Q5K9_GIS(1)PIVFDR	TS_NT-TS_EGCGEE	-0.0444329	0.24808	-0.179107	7	0.862928	0.99833
E9Q8I9_NSDLFTVLS(1)R	TS_NT-TS_EGCGEE	-0.345895	0.773188	-0.447362	3	0.684942	0.99833
E9Q8I9_RRS(1)LDSLDK	TS_NT-TS_EGCGEE	0.881132	0.337108	2.61379	4	0.0591836	0.99833
F6SEU4_EGS(0.001)IGGS(0.998)GGS(0.998)GGGGGGGLKPS(0.002)IT(0.001)K	TS_NT-TS_EGCGEE	-0.103481	0.444004	-0.233064	6	0.823459	0.99833
F6SEU4_EGS(1)IGGSGGSGGGGGGGLK	TS_NT-TS_EGCGEE	-0.368964	0.515507	-0.715731	7	0.497331	0.99833
F6SEU4_EYEEEIHS(1)LK	TS_NT-TS_EGCGEE	-0.200533	0.262364	-0.76433	7	0.469646	0.99833
F6SEU4_GLNS(0.008)S(0.992)MDMAR	TS_NT-TS_EGCGEE	-0.218457	0.416319	-0.524736	3	0.636073	0.99833
F6SEU4_LS(0.001)QGS(0.992)GS(0.005)S(0.002)IT(0.001)AAGMR	TS_NT-TS_EGCGEE	0.072677	0.42024	0.172942	3	0.873707	0.99833
F6SEU4_S(1)QQLTVSAAQK	TS_NT-TS_EGCGEE	-0.64736	0.32274	-2.00582	5	0.101184	0.99833
F6SEU4_SSPAYCTSS(0.007)S(0.992)DITEPEQK	TS_NT-TS_EGCGEE	-1.06279	0.701057	-1.51597	3	0.226784	0.99833
F6SEU4_TVS(1)VPVEGR	TS_NT-TS_EGCGEE	0.328422	0.362252	0.906614	5	0.406181	0.99833
F6ZDS4_GAILSEEELAAMS(1)PTAAAVAK	TS_NT-TS_EGCGEE	0.183549	0.209627	0.875597	3	0.445702	0.99833
F8VPU2_ACT(0.001)LELGPHQS(0.999)PALPKS(0.981)PPGS(0.019)K	TS_NT-TS_EGCGEE	0.372121	0.486551	0.764814	5	0.478905	0.99833
F8VPU2_ACTLELGPHQS(1)PALPK	TS_NT-TS_EGCGEE	-0.460028	0.365833	-1.25748	6	0.255307	0.99833
F8VPU2_LGAPENSGIS(0.018)T(0.982)LER	TS_NT-TS_EGCGEE	0.154866	0.228331	0.678252	6	0.522895	0.99833
G3X9K3_S(1)VDIHDSIQPR	TS_NT-TS_EGCGEE	-0.320044	0.782509	-0.408997	6	0.69674	0.99833
G3XA57_LS(0.002)S(0.005)AHS(0.882)MS(0.111)DLTGSHLSSEK	TS_NT-TS_EGCGEE	-0.539256	0.480565	-1.12213	3	0.343517	0.99833
G3XA57_TLS(1)FDTSK	TS_NT-TS_EGCGEE	-0.0414133	0.390592	-0.106027	5	0.919683	0.99833
G5E829_AQDGAAMEMQPLKS(1)EEGGDGDEK	TS_NT-TS_EGCGEE	-0.191978	0.334109	-0.574596	7	0.58355	0.99833
G5E829_RNS(0.998)S(0.001)PPPS(0.001)PNK	TS_NT-TS_EGCGEE	0.442371	0.636855	0.694618	5	0.518242	0.99833
G5E829_SATSSSPGS(1)PLHSLETSL	TS_NT-TS_EGCGEE	-0.184051	0.483928	-0.380326	6	0.716803	0.99833
G5E829_SATSSSPGSPLHSLET(0.005)S(0.995)L	TS_NT-TS_EGCGEE	0.0491265	0.588442	0.0834857	6	0.936181	0.99833
G5E8K5_LDDS(0.999)S(0.999)DQARDS(0.002)ITSYLTGEPGK	TS_NT-TS_EGCGEE	-0.315403	0.613454	-0.514143	4	0.634253	0.99833
G5E8K5_RQS(0.996)FAS(0.004)LALR	TS_NT-TS_EGCGEE	0.267552	0.310151	0.862651	3	0.451775	0.99833
G5E8K5_TEEPVS(1)PLTAYQK	TS_NT-TS_EGCGEE	-1.05707	1.04138	-1.01507	3	0.38482	0.99833
G5E8K5_VALLLLDQGAS(1)PHAAAK	TS_NT-TS_EGCGEE	-0.497273	0.411864	-1.20737	7	0.266498	0.99833
G5E8Z2_S(0.96)NS(0.04)GQLMLVSPQQAVTGAK	TS_NT-TS_EGCGEE	-0.352975	0.651227	-0.542016	7	0.604624	0.99833
O08530_RPIIPGMEFS(1)R	TS_NT-TS_EGCGEE	0.323734	0.608542	0.531983	5	0.617518	0.99833
O08539_GNKS(1)PS(1)PPPDGS(1)PAATPEIR	TS_NT-TS_EGCGEE	-0.108094	0.321958	-0.335739	7	0.746906	0.99833
O08539_S(1)PS(1)PPPDGSPAATPEIR	TS_NT-TS_EGCGEE	-0.0273519	0.326852	-0.083683	7	0.935651	0.99833
O08539_VNHEPEPASGAS(1)PGATIPK	TS_NT-TS_EGCGEE	0.23805	0.299911	0.793734	6	0.457583	0.99833
O08547_NLGS(1)INTELQDVQR	TS_NT-TS_EGCGEE	-1.03173	0.779068	-1.32432	5	0.242701	0.99833
O08553_GLYDGPVCEVS(0.053)VT(0.947)PKT(0.999)VT(0.954)PAS(0.025)S(0.021)AK	TS_NT-TS_EGCGEE	-1.074	0.403254	-2.66334	4	0.0561943	0.99833
O08553_GLYDGPVCEVS(1)VT(1)PK	TS_NT-TS_EGCGEE	-0.0858677	0.170671	-0.503118	7	0.630323	0.99833
O08553_NLHQSGFS(0.998)LS(0.002)GAQIDDNIPR	TS_NT-TS_EGCGEE	0.2885	0.639536	0.451108	3	0.682525	0.99833
O08553_T(0.159)VT(0.841)PAS(1)S(1)AKT(0.81)S(0.19)PAK	TS_NT-TS_EGCGEE	2.76185	3.47409	0.794985	7	0.45273	0.99833
O08553_TVT(1)PASSAK	TS_NT-TS_EGCGEE	2.53999	2.1787	1.16583	7	0.281865	0.99833
O08553_TVTPASSAKT(1)S(1)PAK	TS_NT-TS_EGCGEE	2.79258	2.2451	1.24386	7	0.253588	0.99833
O08582_LVLVS(1)PTSEQYDSLLR	TS_NT-TS_EGCGEE	-0.0501701	0.850543	-0.058986	6	0.954879	0.99833
O08582_S(0.162)RS(0.837)PVDS(0.001)PVPASMFAPEPS(0.013)S(0.987)PGAAR	TS_NT-TS_EGCGEE	-0.469543	0.314251	-1.49416	6	0.185752	0.99833
O08582_S(0.497)RS(0.497)PVDS(0.007)PVPASMFAPEPS(0.912)S(0.088)PGAAR	TS_NT-TS_EGCGEE	-1.37319	0.688876	-1.99337	7	0.08646	0.99833
O08582_S(0.875)RS(0.115)PVDS(0.01)PVPASMFAPEPSSPGAAR	TS_NT-TS_EGCGEE	-1.28408	1.19273	-1.07659	3	0.360529	0.99833
O08585_LQS(1)EPESIRK	TS_NT-TS_EGCGEE	0.0435139	0.289237	0.150444	7	0.884658	0.99833
O08586_YSDTTDS(1)DPENEPFDEDQHSQITK	TS_NT-TS_EGCGEE	0.397492	0.408435	0.973209	5	0.375147	0.99833
O08638_VIENTDGS(1)EEEMDAR	TS_NT-TS_EGCGEE	-0.649736	0.292446	-2.22173	7	0.0617199	0.99833
O08648_ELESGTEES(1)DEEPTPSPR	TS_NT-TS_EGCGEE	0.232257	0.280807	0.827102	5	0.445843	0.99833
O08715_RRS(1)ESSGNLPSVADTR	TS_NT-TS_EGCGEE	0.295651	0.486683	0.607482	4	0.576329	0.99833
O08852_QNLS(0.468)CS(0.065)FS(0.468)VVS(1)PIAGLR	TS_NT-TS_EGCGEE	0.751331	0.699001	1.07486	3	0.36119	0.99833
O08919_AEAAAAPAVAPGPAQPGHVS(0.003)PT(0.05)PAT(0.896)T(0.284)S(0.766)PGEK	TS_NT-TS_EGCGEE	-0.10695	0.293457	-0.364448	6	0.728023	0.99833
O08919_AEAAAAPAVAPGPAQPGHVS(0.012)PT(0.035)PAT(0.547)T(0.547)S(0.858)PGEK	TS_NT-TS_EGCGEE	0.235391	0.153402	1.53447	5	0.1855	0.99833
O08919_AEAAAAPAVAPGPAQPGHVS(0.014)PT(0.043)PAT(0.648)T(0.648)S(0.648)PGEK	TS_NT-TS_EGCGEE	0.0624802	0.1848	0.338096	6	0.746807	0.99833
O08919_GEAGT(1)PVAAGTTAAAIPR	TS_NT-TS_EGCGEE	0.517633	0.856107	0.604635	6	0.567567	0.99833
O08919_KAEAAAAPAVAPGPAQPGHVS(0.984)PT(0.524)PAT(0.117)T(0.101)S(0.275)PGEK	TS_NT-TS_EGCGEE	0.0371781	0.214749	0.173123	5	0.869345	0.99833
O08992_SLYPS(1)LEDLK	TS_NT-TS_EGCGEE	-1.00121	0.755799	-1.3247	5	0.242584	0.99833
O09106_MLPHAPGVQMQAIPEDAIPEES(1)GDEDEEDPDK	TS_NT-TS_EGCGEE	0.560826	0.49242	1.13892	5	0.306345	0.99833
O35098_NLHQS(0.001)GFS(0.001)LS(0.049)GS(0.949)QADDHIAR	TS_NT-TS_EGCGEE	0.0676554	0.333558	0.20283	4	0.849168	0.99833
O35098_NLHQS(0.007)GFS(0.113)LS(0.862)GS(0.018)QADDHIAR	TS_NT-TS_EGCGEE	-0.248366	0.453361	-0.547831	4	0.612943	0.99833
O35099_TLFLGIPDENFEDHS(0.006)APPS(0.994)PEEK	TS_NT-TS_EGCGEE	0.80491	0.776145	1.03706	6	0.339683	0.99833
O35136_DGS(1)KEPIVEMR	TS_NT-TS_EGCGEE	-0.196554	0.261685	-0.751108	7	0.477074	0.99833
O35136_IT(0.089)NHEDGS(0.911)PVNEPNET(0.078)T(0.914)PLT(0.008)EPEK	TS_NT-TS_EGCGEE	-0.108533	0.199493	-0.544047	5	0.609781	0.99833
O35136_T(0.002)EDERIT(0.998)NHEDGS(1)PVNEPNETTPLTEPEK	TS_NT-TS_EGCGEE	0.867755	0.827513	1.04863	6	0.33474	0.99833
O35136_T(0.069)EDERIT(0.931)NHEDGS(1)PVNEPNETTPLTEPEK	TS_NT-TS_EGCGEE	0.380636	0.870111	0.437457	6	0.677087	0.99833
O35188_S(0.024)LGS(0.976)EEINPVHTDNFQER	TS_NT-TS_EGCGEE	-0.180957	0.279951	-0.646387	5	0.546523	0.99833
O35226_RAAAASAAEAGIAT(0.999)PGT(0.001)EDSDDALLK	TS_NT-TS_EGCGEE	0.34843	0.226559	1.53792	5	0.184679	0.99833
O35295_ADGDS(1)GS(1)ERGGGGGGGGGPGGFQPAPR	TS_NT-TS_EGCGEE	-0.0132924	0.328432	-0.0404724	5	0.969283	0.99833
O35295_DSLGDFIEHYAQLGPS(0.004)S(0.996)PEQLAAGAEEGGGPR	TS_NT-TS_EGCGEE	0.554763	1.58872	0.349189	3	0.75002	0.99833
O35344_RNVPQEES(1)LEDSDVDADFK	TS_NT-TS_EGCGEE	-0.747402	0.373142	-2.003	6	0.0920434	0.99833
O35344_RNVPQEESLEDS(1)DVDADFK	TS_NT-TS_EGCGEE	-0.22767	0.435081	-0.523282	7	0.616929	0.99833
O35393_GGS(1)LGLGGGGGMGPR	TS_NT-TS_EGCGEE	-0.000445898	0.570936	-0.000780994	4	0.999414	0.999777
O35495_TQS(1)TFDPFEK	TS_NT-TS_EGCGEE	-0.60612	0.214536	-2.82526	3	0.0664491	0.99833
O35526_HSAILAS(1)PNPDEK	TS_NT-TS_EGCGEE	0.233188	0.189759	1.22887	7	0.258827	0.99833
O35526_TAKDS(1)DDDDDVTVTVDR	TS_NT-TS_EGCGEE	0.101733	0.520685	0.195384	7	0.850643	0.99833
O35607_LNINS(0.076)S(0.924)PDEHEPLLR	TS_NT-TS_EGCGEE	-0.266084	0.319485	-0.832855	6	0.436817	0.99833
O35607_LNINS(0.964)S(0.036)PDEHEPLLR	TS_NT-TS_EGCGEE	-0.427122	0.266111	-1.60505	5	0.16939	0.99833
O35607_S(0.044)VS(0.95)PT(0.006)VNPMSTAMQNER	TS_NT-TS_EGCGEE	-0.648417	0.476213	-1.36161	3	0.266558	0.99833
O35609_KLS(0.999)PT(0.001)EPR	TS_NT-TS_EGCGEE	2.01721	2.09771	0.961622	4	0.390695	0.99833
O35621_TVGHSVVS(1)PQDTVQR	TS_NT-TS_EGCGEE	-0.466335	0.486841	-0.957879	7	0.37003	0.99833
O35668_ATHS(0.989)PS(0.01)AREEEGPSGAT	TS_NT-TS_EGCGEE	0.539439	0.817722	0.659685	7	0.530554	0.99833
O35691_EAGIVHS(1)DAEK	TS_NT-TS_EGCGEE	0.151684	1.78405	0.0850222	6	0.93501	0.99833
O35737_HTGPNS(1)PDTANDGFVR	TS_NT-TS_EGCGEE	0.0569527	0.171067	0.332927	7	0.748939	0.99833
O35874_SEEET(0.054)S(0.892)PLVT(0.054)HQNPAGPVAIAPELESK	TS_NT-TS_EGCGEE	-0.255427	0.624127	-0.409255	5	0.699294	0.99833
O35927_ALQS(1)PEHHIDPIYEDR	TS_NT-TS_EGCGEE	-0.0964753	0.283039	-0.340855	7	0.743214	0.99833
O35927_GGS(1)PLTT(0.107)T(0.652)QGGS(0.24)PT(0.001)K	TS_NT-TS_EGCGEE	-0.295884	0.329467	-0.898066	7	0.398985	0.99833
O35927_GGS(1)PLTTT(0.002)QGGS(0.977)PT(0.022)K	TS_NT-TS_EGCGEE	-0.268837	0.503485	-0.533952	7	0.609904	0.99833
O35954_S(0.011)S(0.011)T(0.011)EARPGT(0.209)S(0.072)T(0.072)AGT(0.612)PDGPEAPPGPDAS(1)PDASFGK	TS_NT-TS_EGCGEE	-0.282307	0.516441	-0.546641	7	0.601607	0.99833
O35954_SSTEARPGT(0.005)S(0.005)T(0.01)AGT(0.979)PDGPEAPPGPDASPDASFGK	TS_NT-TS_EGCGEE	-0.291604	0.324962	-0.897348	6	0.4041	0.99833
O54724_ATEEPSGT(0.031)GS(0.969)DELIK	TS_NT-TS_EGCGEE	-0.274506	0.440463	-0.623222	4	0.566913	0.99833
O54724_LPAKLS(0.999)VS(0.001)K	TS_NT-TS_EGCGEE	-0.170347	0.456807	-0.372908	5	0.724503	0.99833
O54774_HSS(1)LPTESDEDIAPAQR	TS_NT-TS_EGCGEE	-0.197345	0.240318	-0.821181	7	0.438612	0.99833
O54774_HSSLPTES(1)DEDIAPAQR	TS_NT-TS_EGCGEE	0.128507	0.148918	0.862937	7	0.416755	0.99833
O54774_VDIITEEMPENALPS(1)DEDDK	TS_NT-TS_EGCGEE	-0.75925	0.758088	-1.00153	7	0.349925	0.99833
O54781_AADLEDT(0.002)T(0.998)EEETAK	TS_NT-TS_EGCGEE	-0.141733	0.346591	-0.408934	7	0.69481	0.99833
O54829_S(0.033)HS(0.965)PT(0.001)HTPTPETK	TS_NT-TS_EGCGEE	1.29024	1.45348	0.887695	6	0.408876	0.99833
O54829_S(1)VYGLQNDIR	TS_NT-TS_EGCGEE	-0.0544486	0.398995	-0.136464	6	0.895918	0.99833
O54916_S(0.001)HS(0.003)GT(0.11)S(0.841)PDNT(0.044)APPPPPPRPQPSHSR	TS_NT-TS_EGCGEE	-1.01111	0.325046	-3.11067	4	0.0358485	0.99833
O54931_TLS(1)MIEEEIR	TS_NT-TS_EGCGEE	-0.221702	0.700816	-0.316348	5	0.764519	0.99833
O54991_DQNLPQILEES(0.001)RS(0.999)E	TS_NT-TS_EGCGEE	-0.338243	0.65182	-0.518921	5	0.625957	0.99833
O55003_AEIDS(0.773)HS(0.227)FGEK	TS_NT-TS_EGCGEE	0.160704	0.449086	0.357847	4	0.738542	0.99833
O55003_NSTLS(1)EEDYIER	TS_NT-TS_EGCGEE	-0.186453	0.136247	-1.36848	6	0.220187	0.99833
O55017_EVAEVS(1)PMSAANISIAAR	TS_NT-TS_EGCGEE	0.16588	0.47806	0.346985	4	0.746089	0.99833
O55017_IGS(1)DPYLGQR	TS_NT-TS_EGCGEE	-0.313252	0.244087	-1.28336	7	0.240215	0.99833
O55022_EGEEPT(1)VYSDDEEPK	TS_NT-TS_EGCGEE	0.418019	0.514334	0.812737	4	0.461972	0.99833
O55022_EGEEPTVYS(1)DDEEPKDETAR	TS_NT-TS_EGCGEE	-1.56964	1.468	-1.06924	7	0.320441	0.99833
O55023_S(0.741)S(0.259)PADLVTVTDQK	TS_NT-TS_EGCGEE	-0.225291	0.721703	-0.312166	5	0.767513	0.99833
O55028_S(0.959)T(0.04)S(0.001)ATDTHHVELAR	TS_NT-TS_EGCGEE	-0.0160033	0.313849	-0.0509904	6	0.960988	0.99833
O55091_TEEVEVES(1)EEDPILEHPPENPVK	TS_NT-TS_EGCGEE	0.263619	0.213471	1.23492	5	0.271725	0.99833
O55106_FLESAAADVS(1)DEDEDEDTDGR	TS_NT-TS_EGCGEE	0.232933	0.270187	0.862119	4	0.437241	0.99833
O55131_ILEQQNS(0.006)S(0.002)RT(0.992)LEK	TS_NT-TS_EGCGEE	0.132505	0.206605	0.641343	5	0.549539	0.99833
O55131_IYEFPET(1)DDEEENK	TS_NT-TS_EGCGEE	-0.0834213	0.254264	-0.328089	7	0.75244	0.99833
O55131_S(1)PLAQMEEERR	TS_NT-TS_EGCGEE	0.481671	0.337249	1.42823	7	0.196284	0.99833
O55131_STLINSLFLTDLYS(1)PEYPGPSHR	TS_NT-TS_EGCGEE	-0.469792	1.61984	-0.290024	3	0.790689	0.99833
O55143_EFDELSPS(1)AQR	TS_NT-TS_EGCGEE	0.228432	0.24281	0.940784	7	0.378139	0.99833
O70139_LAGDMGELALEGAEGQAEGS(0.001)T(0.999)PDK	TS_NT-TS_EGCGEE	-0.0300236	0.288051	-0.10423	6	0.920384	0.99833
O70161_PLGPT(0.005)AAFS(0.95)AS(0.045)QIPSER	TS_NT-TS_EGCGEE	-0.0723074	0.481897	-0.150048	3	0.890247	0.99833
O70161_RT(0.095)QS(0.853)S(0.052)GQDGRPQEEPHAEDLQK	TS_NT-TS_EGCGEE	0.34213	0.427026	0.801192	5	0.459384	0.99833
O70161_SWVYSPLHYSARPAS(0.999)DGES(0.001)DT	TS_NT-TS_EGCGEE	0.840747	0.262874	3.19829	4	0.0329545	0.99833
O70166_DAS(1)LEELQK	TS_NT-TS_EGCGEE	-0.0963697	0.224786	-0.428717	7	0.681013	0.99833
O70166_SPSDLS(1)PESPVLSSPPK	TS_NT-TS_EGCGEE	-0.50559	0.483749	-1.04515	4	0.354952	0.99833
O70166_SPSDLSPES(0.997)PVLS(0.953)S(0.05)PPK	TS_NT-TS_EGCGEE	1.17192	0.411477	2.84808	3	0.0652117	0.99833
O70166_SPSDLSPES(1)PVLSSPPK	TS_NT-TS_EGCGEE	-0.0271354	0.550767	-0.0492685	7	0.962082	0.99833
O70251_DDDDIDLFGS(1)DDEEESEEAK	TS_NT-TS_EGCGEE	-0.524871	0.338746	-1.54945	4	0.196201	0.99833
O70251_YGPS(0.006)S(0.994)VEDTTGSGAADAK	TS_NT-TS_EGCGEE	0.0257085	0.451854	0.0568955	7	0.956218	0.99833
O70310_SGLS(1)PANDTGAK	TS_NT-TS_EGCGEE	-0.861471	0.571958	-1.50618	6	0.182735	0.99833
O70343_ARYSECSGTQGSHS(0.998)T(0.002)K	TS_NT-TS_EGCGEE	0.288645	0.272221	1.06034	3	0.366799	0.99833
O70405_SPLPPILGS(0.998)PT(0.002)K	TS_NT-TS_EGCGEE	-0.00281794	0.423224	-0.00665827	7	0.994873	0.998859
O70439_EFGSLPT(0.677)T(0.316)PS(0.007)EQR	TS_NT-TS_EGCGEE	-0.0381976	0.189692	-0.201367	5	0.848347	0.99833
O70439_TLNQLGT(1)PQDSPELR	TS_NT-TS_EGCGEE	-0.307146	0.161271	-1.90454	7	0.0985465	0.99833
O70480_RNLLEDDS(1)DEEEDFFLR	TS_NT-TS_EGCGEE	0.813689	1.54241	0.527543	4	0.625723	0.99833
O88196_RNS(0.993)DS(0.007)AGPFAVPDHLR	TS_NT-TS_EGCGEE	0.0199568	0.155851	0.12805	6	0.902293	0.99833
O88207_GEAGPS(1)GAAGPPGPKGPPGDDGPK	TS_NT-TS_EGCGEE	-0.194537	0.360297	-0.539936	5	0.612411	0.99833
O88343_ISENYS(1)DK	TS_NT-TS_EGCGEE	-1.22996	1.04152	-1.18092	7	0.2762	0.99833
O88447_KYDDDIS(1)PSEDK	TS_NT-TS_EGCGEE	0.293324	0.196313	1.49417	7	0.178777	0.99833
O88447_VDS(1)PTVTTTLK	TS_NT-TS_EGCGEE	0.31098	0.218412	1.42382	7	0.197509	0.99833
O88448_AS(0.018)S(0.982)LNFLNK	TS_NT-TS_EGCGEE	-0.308258	0.257031	-1.1993	5	0.284139	0.99833
O88448_DSLDDLFPNEDEQS(1)PAPS(1)PGGGDVAAQHGGYEIPAR	TS_NT-TS_EGCGEE	0.0219755	0.395764	0.0555269	3	0.95921	0.99833
O88448_VDS(1)PTVNTTLR	TS_NT-TS_EGCGEE	-0.603246	0.649678	-0.92853	5	0.395749	0.99833
O88454_EQPLLPSSLPAPPAVVEPAGRPGS(1)PAPAEK	TS_NT-TS_EGCGEE	0.198199	0.512778	0.38652	4	0.718793	0.99833
O88485_ANRADS(1)EEEGAVELAA	TS_NT-TS_EGCGEE	-0.170731	0.198648	-0.859465	7	0.418542	0.99833
O88485_ETQTPLAT(0.002)HQS(0.998)EEDEEDEEMVEPK	TS_NT-TS_EGCGEE	0.16551	0.390891	0.423417	6	0.686749	0.99833
O88485_IGHDS(1)ELENQEK	TS_NT-TS_EGCGEE	-0.0672475	0.296836	-0.226548	4	0.831882	0.99833
O88485_KEPVQDDS(1)DLDRK	TS_NT-TS_EGCGEE	0.181858	0.350054	0.519514	5	0.625573	0.99833
O88487_EAEALLQSMGLTTDSPIVPPPMS(0.938)PS(0.031)S(0.031)K	TS_NT-TS_EGCGEE	-0.766106	0.957759	-0.799894	3	0.482252	0.99833
O88532_RRDS(1)DGVDGFEAEGKK	TS_NT-TS_EGCGEE	0.260029	0.273156	0.951945	5	0.384841	0.99833
O88587_AVYQGPGS(0.001)S(0.999)PVK	TS_NT-TS_EGCGEE	-0.281583	0.286183	-0.983926	7	0.35793	0.99833
O88643_DVAT(0.051)S(0.949)PIS(1)PTENNTTPPDALTR	TS_NT-TS_EGCGEE	-0.933467	1.25249	-0.745287	6	0.484259	0.99833
O88643_SVIEPLPVT(0.974)PT(0.026)R	TS_NT-TS_EGCGEE	-0.880204	1.10838	-0.794134	5	0.463125	0.99833
O88643_YMS(1)FTDK	TS_NT-TS_EGCGEE	0.239257	0.347596	0.688318	7	0.51341	0.99833
O88703_DS(0.035)AS(0.965)PGAASGLDPLDSAR	TS_NT-TS_EGCGEE	-1.70194	1.04869	-1.62291	4	0.179929	0.99833
O88703_GAASGPSAAEEAGS(1)EEAGPAGEPR	TS_NT-TS_EGCGEE	0.264146	0.295425	0.89412	7	0.400953	0.99833
O88703_PLVGPLALGS(1)PR	TS_NT-TS_EGCGEE	-0.345055	0.616457	-0.55974	7	0.593108	0.99833
O88703_RAPPGPLPPAAS(1)PGPPAAS(1)PPAAPS(0.944)S(0.056)PR	TS_NT-TS_EGCGEE	0.0203895	0.54238	0.0375926	6	0.971232	0.99833
O88703_RAPPGPLPPAASPGPPAAS(0.999)PPAAPS(0.087)S(0.914)PR	TS_NT-TS_EGCGEE	-0.502912	0.723175	-0.695422	4	0.525077	0.99833
O88703_RAPPGPLPPAASPGPPAAS(1)PPAAPS(0.299)S(0.701)PR	TS_NT-TS_EGCGEE	0.0206071	0.366344	0.0562505	5	0.957321	0.99833
O88704_KNS(1)ILLQK	TS_NT-TS_EGCGEE	-0.545518	0.570925	-0.955499	6	0.376221	0.99833
O88704_VDGGGGEEPAGS(1)FEDAEGPRR	TS_NT-TS_EGCGEE	0.243196	0.398822	0.609786	6	0.564367	0.99833
O88705_GPLPLS(1)PDSPATLLAR	TS_NT-TS_EGCGEE	-0.0983462	0.750029	-0.131123	5	0.90079	0.99833
O88737_DYLS(1)DSELNQLR	TS_NT-TS_EGCGEE	0.159489	0.434036	0.367456	5	0.72832	0.99833
O88737_FS(1)PIEEAK	TS_NT-TS_EGCGEE	-0.272645	0.239857	-1.1367	7	0.293076	0.99833
O88737_GEEES(1)EEDSYDPR	TS_NT-TS_EGCGEE	0.0962682	0.305983	0.314619	6	0.763704	0.99833
O88737_GYSYFT(0.001)GS(0.033)S(0.964)PPLS(0.001)PSTPSESPTFSPGK	TS_NT-TS_EGCGEE	-1.11929	0.914507	-1.22393	6	0.266856	0.99833
O88737_HSYS(1)LGFADGR	TS_NT-TS_EGCGEE	-0.305098	0.73701	-0.413968	7	0.691287	0.99833
O88737_IADSSVQT(1)DDEEGEGR	TS_NT-TS_EGCGEE	-0.875145	0.44176	-1.98104	7	0.0880467	0.99833
O88737_LHS(0.002)S(0.998)PVSSTLTSK	TS_NT-TS_EGCGEE	0.142071	0.790907	0.17963	6	0.863356	0.99833
O88737_LLDTSFAS(0.992)S(0.008)ER	TS_NT-TS_EGCGEE	-0.551789	0.557311	-0.990092	6	0.360362	0.99833
O88737_PLS(0.999)PT(0.001)AEESAK	TS_NT-TS_EGCGEE	-0.0219664	0.310937	-0.0706458	7	0.945656	0.99833
O88737_S(0.004)QAS(0.011)EEES(0.985)PVS(1)PLGRPR	TS_NT-TS_EGCGEE	-0.430265	1.33952	-0.32121	4	0.764135	0.99833
O88737_S(0.006)LS(0.994)DPKPLSPTAEESAK	TS_NT-TS_EGCGEE	-0.0213459	0.12987	-0.164364	7	0.87409	0.99833
O88737_SPQVLYS(0.032)PVS(0.971)PLS(0.996)PHR	TS_NT-TS_EGCGEE	-0.194347	0.617248	-0.31486	3	0.773497	0.99833
O88737_SPQVLYSPVSPLS(1)PHR	TS_NT-TS_EGCGEE	-0.760911	0.676882	-1.12414	6	0.303906	0.99833
O88737_SQAS(1)EEESPVSPLGR	TS_NT-TS_EGCGEE	-1.32151	0.775507	-1.70406	6	0.139256	0.99833
O88737_SQASEEESPVS(1)PLGR	TS_NT-TS_EGCGEE	-0.681637	0.419934	-1.6232	7	0.148576	0.99833
O88737_SQQQLHS(1)PALS(1)PAHSPAK	TS_NT-TS_EGCGEE	1.20487	1.02492	1.17557	5	0.292692	0.99833
O88737_YS(0.002)S(0.998)VSNIYSDHR	TS_NT-TS_EGCGEE	0.193758	0.620371	0.312326	6	0.765362	0.99833
O88746_GDLSQHATPLPTPAVLPGDS(0.993)PIT(0.007)PTPEQIGK	TS_NT-TS_EGCGEE	0.192464	0.510962	0.37667	6	0.71938	0.99833
O88746_GLEFPMTDLDMLS(0.999)PIHT(0.001)PQR	TS_NT-TS_EGCGEE	0.132429	0.681357	0.19436	5	0.853544	0.99833
O88910_TTGTLPS(1)PQNFK	TS_NT-TS_EGCGEE	-1.01456	0.710644	-1.42766	4	0.226568	0.99833
O88935_ASTAAPVAS(1)PAAPS(0.947)PGS(0.039)S(0.013)GGGGFFS(0.001)SLSNAVK	TS_NT-TS_EGCGEE	0.964371	1.17437	0.821184	5	0.448909	0.99833
O88935_ASTAAPVASPAAPS(0.998)PGS(0.001)SGGGGFFSSLSNAVK	TS_NT-TS_EGCGEE	-1.34838	1.71515	-0.786158	6	0.461685	0.99833
O88935_DAS(1)PGRGSHSQSSSPGALTLGR	TS_NT-TS_EGCGEE	0.0718026	0.318436	0.225485	7	0.828044	0.99833
O88935_GS(0.01)HS(0.986)QS(0.005)S(0.578)S(0.42)PGALTLGR	TS_NT-TS_EGCGEE	-0.668525	1.19098	-0.561324	5	0.598802	0.99833
O88935_GS(0.997)HS(0.003)QS(0.074)S(0.227)S(0.699)PGALT(0.001)LGR	TS_NT-TS_EGCGEE	-1.31481	1.33864	-0.982198	7	0.358723	0.99833
O88935_GSHSQSS(0.018)S(0.982)PGALTLGR	TS_NT-TS_EGCGEE	0.338801	0.653385	0.518533	7	0.62007	0.99833
O88935_GSHSQSS(0.941)S(0.059)PGALTLGR	TS_NT-TS_EGCGEE	0.0460635	1.06389	0.0432973	6	0.96687	0.99833
O88935_LPS(0.009)PT(0.863)AAPQQS(0.094)AS(0.034)QATPVTQGQGR	TS_NT-TS_EGCGEE	-0.170672	1.73938	-0.0981221	3	0.928024	0.99833
O88935_LPS(0.825)PT(0.175)AAPQQSASQATPVTQGQGR	TS_NT-TS_EGCGEE	-0.288545	1.64001	-0.175941	4	0.868889	0.99833
O88935_PQLAQKPS(1)QDVPPPITAAAGGPPHPQLNK	TS_NT-TS_EGCGEE	0.39354	0.875447	0.44953	6	0.668832	0.99833
O88935_PQPPPPPPS(0.005)AAS(0.995)PGATPGSATASAER	TS_NT-TS_EGCGEE	0.581237	0.550173	1.05646	4	0.350339	0.99833
O88935_PVAGGPGAPPAARPPAS(1)PS(1)PQR	TS_NT-TS_EGCGEE	0.714038	0.730803	0.97706	7	0.36109	0.99833
O88935_S(0.123)QS(0.874)LT(0.003)NAFNLPEPAPPRPSLSQDEVK	TS_NT-TS_EGCGEE	1.5591	1.60232	0.973022	6	0.36812	0.99833
O89032_AAS(1)QGSESPLLPTQR	TS_NT-TS_EGCGEE	-0.106538	0.342489	-0.31107	6	0.766271	0.99833
O89032_RIS(1)PASSLQR	TS_NT-TS_EGCGEE	-0.051531	0.270088	-0.190794	6	0.854979	0.99833
O89032_RNES(0.997)LT(0.002)ATDSLR	TS_NT-TS_EGCGEE	0.475769	0.562349	0.84604	4	0.445174	0.99833
O89079_APPVPGAVSGGS(1)GEVDELFDVK	TS_NT-TS_EGCGEE	0.493633	1.18903	0.415158	6	0.692463	0.99833
O89084_LVHT(0.002)GS(0.998)LNINVPR	TS_NT-TS_EGCGEE	0.40543	0.41838	0.969046	6	0.369946	0.99833
O89084_LVHT(0.946)GS(0.054)LNINVPR	TS_NT-TS_EGCGEE	0.145538	0.550245	0.264497	3	0.808527	0.99833
P02088_VITAFNDGLNHLDS(1)LK	TS_NT-TS_EGCGEE	-0.538424	0.328708	-1.638	4	0.176764	0.99833
P02664_T(0.218)VMT(0.782)EESKNIQDYMNK	TS_NT-TS_EGCGEE	0.702515	0.412091	1.70476	4	0.163442	0.99833
P04370_NIVTPRT(1)PPPSQGK	TS_NT-TS_EGCGEE	-0.229876	0.535065	-0.429623	6	0.68247	0.99833
P04370_TTHYGS(1)LPQK	TS_NT-TS_EGCGEE	-0.0301249	0.569001	-0.0529435	3	0.961105	0.99833
P04370_YLAT(0.008)AS(0.956)T(0.037)MDHAR	TS_NT-TS_EGCGEE	0.207802	0.417484	0.497749	5	0.639776	0.99833
P05063_GILAADES(1)VGSMAK	TS_NT-TS_EGCGEE	-0.385849	0.372796	-1.03501	7	0.335089	0.99833
P05063_GILAADESVGS(1)MAK	TS_NT-TS_EGCGEE	-0.194108	0.213345	-0.909832	7	0.39316	0.99833
P05063_RLS(1)QIGVENTEENRR	TS_NT-TS_EGCGEE	-0.140669	0.0512153	-2.74663	6	0.0334408	0.99833
P05064_GILAADES(0.935)T(0.064)GSIAK	TS_NT-TS_EGCGEE	-0.0904251	0.162236	-0.557367	7	0.594642	0.99833
P05064_GILAADESTGS(1)IAK	TS_NT-TS_EGCGEE	-0.0908208	0.240155	-0.378176	7	0.716507	0.99833
P05202_IAATILT(0.148)S(0.852)PDLR	TS_NT-TS_EGCGEE	-0.392323	0.632642	-0.620134	3	0.579088	0.99833
P05480_LFGGFNSSDTVTS(1)PQR	TS_NT-TS_EGCGEE	-0.258269	0.528071	-0.489081	7	0.639735	0.99833
P05480_S(1)LEPSENVHGAGGAFPASQTPSK	TS_NT-TS_EGCGEE	-0.0205085	0.310608	-0.0660269	7	0.949203	0.99833
P06745_ELQAAGKS(1)PEDLEK	TS_NT-TS_EGCGEE	0.363235	0.350713	1.03571	3	0.3765	0.99833
P06837_AAQPPTETAES(0.04)S(0.96)QAEEEK	TS_NT-TS_EGCGEE	0.779589	0.755625	1.03171	7	0.336529	0.99833
P06837_KEGDGS(0.058)AT(0.933)T(0.01)DAAPAT(0.241)S(0.759)PK	TS_NT-TS_EGCGEE	-0.23957	0.221535	-1.08141	4	0.340354	0.99833
P06837_KEGDGS(0.995)AT(0.003)T(0.002)DAAPAT(0.962)S(0.038)PK	TS_NT-TS_EGCGEE	1.13048	0.981626	1.15164	5	0.301544	0.99833
P06837_KEGDGS(1)ATTDAAPAT(0.87)S(0.13)PK	TS_NT-TS_EGCGEE	-0.0601481	0.14429	-0.416855	7	0.689271	0.99833
P06837_KEGDGSATTDAAPATS(1)PK	TS_NT-TS_EGCGEE	-1.00213	1.1108	-0.902167	7	0.396948	0.99833
P06837_QADVPAAVTDAAATT(1)PAAEDAATK	TS_NT-TS_EGCGEE	0.024995	0.207865	0.120246	7	0.907667	0.99833
P07901_EVS(1)DDEAEEKEEKEEEK	TS_NT-TS_EGCGEE	0.227676	0.234174	0.972253	7	0.363315	0.99833
P07901_PEIEDVGS(1)DEEEEEKK	TS_NT-TS_EGCGEE	-0.144335	0.192951	-0.748039	7	0.478809	0.99833
P08226_NEVHTMLGQS(0.988)T(0.011)EEIR	TS_NT-TS_EGCGEE	0.0635216	0.275299	0.230737	6	0.825185	0.99833
P08228_VIS(0.995)LS(0.005)GEHSIIGR	TS_NT-TS_EGCGEE	0.052083	0.337524	0.154309	6	0.882426	0.99833
P08414_T(1)VCGTPGYCAPEILR	TS_NT-TS_EGCGEE	-0.442193	0.628013	-0.704114	7	0.504104	0.99833
P08551_DEPPS(1)EGEAEEEEK	TS_NT-TS_EGCGEE	-0.0532316	0.338602	-0.15721	7	0.879518	0.99833
P08553_AEEEGGS(1)EEEGSDRSPQESK	TS_NT-TS_EGCGEE	-0.20973	0.717952	-0.292123	7	0.778661	0.99833
P08553_EKAEEEGGSEEEGS(0.002)DRS(0.998)PQESK	TS_NT-TS_EGCGEE	2.28138	2.85795	0.798256	6	0.455147	0.99833
P08553_GVVTNGLDVS(1)PAEEK	TS_NT-TS_EGCGEE	-0.42837	0.418468	-1.02366	7	0.340063	0.99833
P08553_S(1)PMPKS(1)PVEEVKPKPEAK	TS_NT-TS_EGCGEE	-0.326509	0.681999	-0.478753	7	0.646707	0.99833
P08553_S(1)PVEEVKPKPEAK	TS_NT-TS_EGCGEE	-0.3329	0.329077	-1.01162	7	0.345404	0.99833
P08553_S(1)PVKS(1)PEAKEEEEEGEK	TS_NT-TS_EGCGEE	-0.0445371	0.371628	-0.119843	7	0.907974	0.99833
P08553_VSGS(1)PSSGFR	TS_NT-TS_EGCGEE	-0.0218038	0.41755	-0.0522185	7	0.959814	0.99833
P09405_GLS(1)EDTTEETLK	TS_NT-TS_EGCGEE	0.90885	0.309499	2.93652	3	0.0606804	0.99833
P09405_NLS(1)FNITEDELK	TS_NT-TS_EGCGEE	-0.850786	1.01988	-0.834203	3	0.465377	0.99833
P09411_ALES(1)PERPFLAILGGAK	TS_NT-TS_EGCGEE	-0.0493215	1.06622	-0.0462582	5	0.964895	0.99833
P09411_Y(0.182)S(0.818)LEPVAAELK	TS_NT-TS_EGCGEE	0.0608051	0.363631	0.167217	5	0.873752	0.99833
P09470_GPQFGS(1)EVELR	TS_NT-TS_EGCGEE	-0.768864	0.287972	-2.66992	7	0.0320033	0.99833
P09528_T(0.002)T(0.002)AS(0.968)PS(0.029)QVR	TS_NT-TS_EGCGEE	0.289695	0.375462	0.77157	7	0.465613	0.99833
P0C0A3_MHQVMS(1)IEEVER	TS_NT-TS_EGCGEE	-0.0717711	0.62983	-0.113953	6	0.912992	0.99833
P0C7L0_ALPT(1)PPGAPGPQAILQK	TS_NT-TS_EGCGEE	-0.0338785	0.842784	-0.0401983	6	0.969239	0.99833
P0C7L0_AQLVS(1)PPAPPTK	TS_NT-TS_EGCGEE	0.0342904	0.261091	0.131335	7	0.899205	0.99833
P0C7L0_GGNT(1)PPALGDLFAGGFPVLRPAGQR	TS_NT-TS_EGCGEE	-0.0880058	0.961938	-0.091488	5	0.930657	0.99833
P0C7L0_PVPPRPSVPAPPPPTPPPPPPPPLPPAS(1)PIK	TS_NT-TS_EGCGEE	0.982643	0.662269	1.48375	3	0.23452	0.99833
P0C7L0_VNPSVVPPPLPCAPPLPPPPPT(0.999)PPPLPPASALSDK	TS_NT-TS_EGCGEE	0.750693	0.930556	0.806715	6	0.450615	0.99833
P10518_DAAQS(0.001)S(0.999)PAFGDR	TS_NT-TS_EGCGEE	0.394462	0.386435	1.02077	5	0.354185	0.99833
P10518_DAAQS(0.646)S(0.354)PAFGDRR	TS_NT-TS_EGCGEE	0.0975433	0.441391	0.220991	6	0.832428	0.99833
P10637_IGS(0.993)T(0.007)ENLK	TS_NT-TS_EGCGEE	-0.227543	0.523263	-0.434854	6	0.678874	0.99833
P10637_IGS(1)LDNITHVPGGGNK	TS_NT-TS_EGCGEE	-0.450339	0.436854	-1.03087	7	0.336899	0.99833
P10637_S(0.001)GYS(0.246)S(0.753)PGS(1)PGTPGSR	TS_NT-TS_EGCGEE	-1.07031	1.12747	-0.949307	7	0.374079	0.99833
P10637_S(0.002)GYS(0.958)S(0.047)PGS(0.992)PGT(0.999)PGSR	TS_NT-TS_EGCGEE	-0.451045	0.665043	-0.67822	5	0.527744	0.99833
P10637_S(0.005)GERS(0.987)GY(0.024)S(0.061)S(0.922)PGSPGTPGSR	TS_NT-TS_EGCGEE	-0.649968	0.913604	-0.711433	5	0.508621	0.99833
P10637_S(0.074)GY(0.004)S(0.957)S(0.957)PGS(0.006)PGTPGSR	TS_NT-TS_EGCGEE	1.45668	1.42873	1.01956	5	0.354709	0.99833
P10637_S(0.742)RT(0.246)PS(0.012)LPT(1)PPTREPK	TS_NT-TS_EGCGEE	-0.0142068	0.382386	-0.037153	7	0.9714	0.99833
P10637_S(0.875)RT(0.125)PS(0.076)LPT(0.923)PPT(0.001)REPK	TS_NT-TS_EGCGEE	0.576901	0.637657	0.90472	7	0.395683	0.99833
P10637_S(1)PVVS(0.002)GDT(0.652)S(0.346)PR	TS_NT-TS_EGCGEE	-0.230583	0.304231	-0.75792	7	0.473238	0.99833
P10637_SPVVS(1)GDT(0.003)S(0.997)PR	TS_NT-TS_EGCGEE	0.728062	1.46071	0.498429	7	0.633459	0.99833
P10637_SPVVS(1)GDT(0.125)S(0.875)PR	TS_NT-TS_EGCGEE	0.0225096	0.727379	0.0309462	7	0.976176	0.99833
P10637_T(0.001)PS(0.999)LPTPPTR	TS_NT-TS_EGCGEE	0.254078	0.242224	1.04894	7	0.329067	0.99833
P10637_T(1)PPGSGEPPK	TS_NT-TS_EGCGEE	-0.413525	1.09853	-0.376436	7	0.717743	0.99833
P10637_TDHGAEIVY(0.01)KS(0.99)PVVS(0.997)GDT(0.98)S(0.023)PR	TS_NT-TS_EGCGEE	-2.09884	1.80567	-1.16236	6	0.289227	0.99833
P10637_TPPGSGEPPKS(1)GER	TS_NT-TS_EGCGEE	1.90447	1.69932	1.12073	5	0.313328	0.99833
P10637_VAVVRT(1)PPK	TS_NT-TS_EGCGEE	-0.339288	0.754083	-0.449934	6	0.668557	0.99833
P10637_VAVVRT(1)PPKS(0.003)PS(0.989)AS(0.009)K	TS_NT-TS_EGCGEE	0.650967	0.758609	0.858106	3	0.453925	0.99833
P10637_VAVVRT(1)PPKS(0.996)PS(0.004)ASK	TS_NT-TS_EGCGEE	0.430008	0.374004	1.14974	5	0.302256	0.99833
P10711_KKEPAISSQNS(1)PEAR	TS_NT-TS_EGCGEE	0.627934	0.325332	1.93013	4	0.125797	0.99833
P11499_EIS(1)DDEAEEEKGEKEEEDKEDEEK	TS_NT-TS_EGCGEE	0.0945789	0.267418	0.353674	7	0.733996	0.99833
P11499_IEDVGS(1)DEEDDS(1)GKDK	TS_NT-TS_EGCGEE	0.479552	0.299422	1.60159	6	0.160365	0.99833
P11499_PKIEDVGS(1)DEEDDSGK	TS_NT-TS_EGCGEE	0.0394352	0.277417	0.142151	7	0.890965	0.99833
P11627_DET(0.003)FGEY(0.064)RS(0.897)LES(0.036)DNEEK	TS_NT-TS_EGCGEE	-0.0700271	0.314533	-0.222638	4	0.834724	0.99833
P11627_DKEDTQVDS(1)EARPMK	TS_NT-TS_EGCGEE	-0.22789	0.222431	-1.02454	7	0.339675	0.99833
P11798_ES(0.136)S(0.861)ES(0.047)T(0.949)NT(0.006)T(0.001)IEDEDTK	TS_NT-TS_EGCGEE	-0.832057	1.46144	-0.569339	3	0.608964	0.99833
P11798_ES(0.999)S(0.001)ES(0.949)T(0.048)NT(0.003)T(0.001)IEDEDTK	TS_NT-TS_EGCGEE	-0.877766	1.58324	-0.554412	6	0.599337	0.99833
P11798_ESSES(0.995)T(0.005)NTTIEDEDTK	TS_NT-TS_EGCGEE	0.00129933	1.06933	0.00121508	6	0.99907	0.999777
P11798_ESSEST(0.001)NT(0.999)T(1)IEDEDTK	TS_NT-TS_EGCGEE	-2.77948	2.3438	-1.18588	4	0.301298	0.99833
P11798_KNDGVKES(0.996)S(0.988)ES(0.011)T(0.006)NTTIEDEDTK	TS_NT-TS_EGCGEE	-1.02464	0.914863	-1.11999	6	0.305538	0.99833
P11798_S(0.957)T(0.043)VASCMHR	TS_NT-TS_EGCGEE	-1.02428	0.928958	-1.10261	6	0.312448	0.99833
P11983_HGS(1)YENAVHSGALDD	TS_NT-TS_EGCGEE	0.172461	0.338264	0.50984	4	0.637006	0.99833
P12367_MFGS(1)NLDLMDPGQ	TS_NT-TS_EGCGEE	0.0663089	1.13623	0.0583586	4	0.956262	0.99833
P12367_RVS(1)VCAETFNPDEEEEDNDPR	TS_NT-TS_EGCGEE	-0.350941	0.839173	-0.418199	5	0.693156	0.99833
P12657_SQPGAEGS(0.002)PES(0.998)PPGR	TS_NT-TS_EGCGEE	0.0565917	0.401915	0.140805	5	0.893521	0.99833
P12849_ASPSCFHS(1)EDEDSLK	TS_NT-TS_EGCGEE	-0.0941083	0.357692	-0.263099	6	0.801276	0.99833
P12961_SVPHFS(1)EEEK	TS_NT-TS_EGCGEE	0.103345	0.422699	0.244489	7	0.813864	0.99833
P13595_AAFS(1)KDES(1)KEPIVEVR	TS_NT-TS_EGCGEE	-0.627928	0.680837	-0.922288	6	0.391955	0.99833
P13595_AS(0.994)PAPT(0.006)PTPAGAASPLAAVAAPATDAPQAK	TS_NT-TS_EGCGEE	0.114201	0.391635	0.291601	7	0.779044	0.99833
P13595_ASPAPTPTPAGAAS(1)PLAAVAAPATDAPQAK	TS_NT-TS_EGCGEE	0.677516	0.991774	0.683135	7	0.516487	0.99833
P13595_DES(1)KEPIVEVR	TS_NT-TS_EGCGEE	0.279444	0.202585	1.37939	7	0.21023	0.99833
P13595_GVTAS(0.022)S(0.075)S(0.857)S(0.045)PASAPK	TS_NT-TS_EGCGEE	2.77097	2.73906	1.01165	5	0.358129	0.99833
P13595_GVTASS(0.016)S(0.053)S(0.931)PAS(0.001)APK	TS_NT-TS_EGCGEE	-4.02365	1.81447	-2.21753	7	0.0621032	0.99833
P13595_MDEGNFKT(1)PDIDLAK	TS_NT-TS_EGCGEE	-0.178356	0.498592	-0.357719	7	0.731097	0.99833
P13595_NPPEAATAPAS(1)PK	TS_NT-TS_EGCGEE	0.221072	0.188903	1.17029	7	0.28018	0.99833
P14152_ETAFEFLS(0.938)S(0.062)A	TS_NT-TS_EGCGEE	-0.42784	0.397105	-1.0774	3	0.360221	0.99833
P14152_KLS(0.998)S(0.001)AMSAAK	TS_NT-TS_EGCGEE	0.12255	0.324193	0.378014	3	0.730582	0.99833
P14873_ADS(0.999)RES(0.001)LKPATK	TS_NT-TS_EGCGEE	0.045125	0.996119	0.0453008	4	0.966039	0.99833
P14873_AS(0.134)LS(0.866)PMDEPVPDSES(1)PVEK	TS_NT-TS_EGCGEE	-0.126158	0.224089	-0.562982	7	0.591015	0.99833
P14873_ASLS(1)PMDEPVPDSESPVEK	TS_NT-TS_EGCGEE	0.0583917	0.606507	0.0962754	7	0.926	0.99833
P14873_ASLSPMDEPVPDS(0.982)ES(0.018)PVEK	TS_NT-TS_EGCGEE	0.529935	0.611757	0.86625	4	0.435221	0.99833
P14873_DLT(0.003)T(0.012)S(0.044)S(0.94)VEK	TS_NT-TS_EGCGEE	-0.52096	1.07166	-0.486126	6	0.644122	0.99833
P14873_DLTGQVPT(1)PPVK	TS_NT-TS_EGCGEE	0.723209	0.861149	0.839818	5	0.439308	0.99833
P14873_DVMSDETNNEETES(1)PSQEFVNITK	TS_NT-TS_EGCGEE	-0.517242	0.606781	-0.852437	7	0.422176	0.99833
P14873_DVSDERLS(1)PAK	TS_NT-TS_EGCGEE	0.171254	0.22555	0.759273	7	0.472478	0.99833
P14873_DYNASAST(0.01)IS(0.975)PPS(0.01)S(0.003)MEEDK	TS_NT-TS_EGCGEE	0.127551	0.39429	0.323494	4	0.762528	0.99833
P14873_EECPRPMS(1)IS(1)PPDFSPK	TS_NT-TS_EGCGEE	0.32477	0.373916	0.868564	6	0.418468	0.99833
P14873_EECPRPMSISPPDFS(1)PK	TS_NT-TS_EGCGEE	-0.169027	0.424464	-0.398213	6	0.704256	0.99833
P14873_ES(0.016)S(0.984)PLYSPGFSDSTSAAK	TS_NT-TS_EGCGEE	-0.0994353	0.602673	-0.164991	7	0.873615	0.99833
P14873_ESSPLYS(1)PGFSDSTSAAK	TS_NT-TS_EGCGEE	-0.34729	0.349877	-0.992604	7	0.353967	0.99833
P14873_EVSSKEEQS(1)PVK	TS_NT-TS_EGCGEE	0.296275	2.36533	0.125257	4	0.906363	0.99833
P14873_GEAEQS(1)EEEGEEEDKAEDAR	TS_NT-TS_EGCGEE	-0.179545	0.488128	-0.367823	7	0.723875	0.99833
P14873_HSPTEDDES(1)AKAEADVHLK	TS_NT-TS_EGCGEE	0.477482	0.516756	0.923999	6	0.391133	0.99833
P14873_IAELEEERS(1)QGSTSNSDWMK	TS_NT-TS_EGCGEE	-0.174457	1.04437	-0.167046	7	0.872057	0.99833
P14873_LGGDVS(1)PTQIDVSQFGSFK	TS_NT-TS_EGCGEE	0.598437	0.994416	0.601798	6	0.569335	0.99833
P14873_LSPAKS(1)PS(0.012)LS(0.789)PS(0.199)PPS(1)PIEK	TS_NT-TS_EGCGEE	0.140599	0.400095	0.351414	6	0.737289	0.99833
P14873_LSPKS(1)DIS(0.999)PLT(0.001)PR	TS_NT-TS_EGCGEE	-0.98121	0.795334	-1.23371	5	0.272138	0.99833
P14873_MSIS(1)EGTVSDK	TS_NT-TS_EGCGEE	-0.315597	0.30013	-1.05153	7	0.327953	0.99833
P14873_MSISEGTVS(1)DK	TS_NT-TS_EGCGEE	0.3993	0.620465	0.64355	7	0.54037	0.99833
P14873_PLAAS(1)PKPGALK	TS_NT-TS_EGCGEE	0.113702	0.168668	0.674117	7	0.521868	0.99833
P14873_QGFPDRES(1)PVSDLTSTGLYQDK	TS_NT-TS_EGCGEE	0.304568	0.242167	1.25768	5	0.26405	0.99833
P14873_RES(1)VVS(1)GDDRAEEDMDDVLEK	TS_NT-TS_EGCGEE	-0.244505	0.343692	-0.711408	7	0.499845	0.99833
P14873_S(0.143)S(0.853)HLPT(0.004)EVTEK	TS_NT-TS_EGCGEE	-0.748218	0.333309	-2.24482	6	0.0659092	0.99833
P14873_S(0.158)VS(0.838)PGVT(0.004)QAVVEEHCASPEEK	TS_NT-TS_EGCGEE	-0.40623	0.366739	-1.10768	5	0.31842	0.99833
P14873_S(0.5)VS(0.5)PGVTQAVVEEHCAS(1)PEEK	TS_NT-TS_EGCGEE	-0.543178	0.675312	-0.804337	7	0.447654	0.99833
P14873_S(0.941)S(0.059)HLPTEVTEK	TS_NT-TS_EGCGEE	-0.170339	0.719758	-0.236662	5	0.822309	0.99833
P14873_S(1)PCDSGYSYETIEK	TS_NT-TS_EGCGEE	-0.47232	1.00695	-0.469058	6	0.655587	0.99833
P14873_S(1)PDTSAYCYETMEK	TS_NT-TS_EGCGEE	-1.16193	0.609273	-1.90707	7	0.0981798	0.99833
P14873_SDIS(1)PLT(1)PR	TS_NT-TS_EGCGEE	0.186521	0.604753	0.308425	7	0.766735	0.99833
P14873_SEQSSMSIEFGQES(0.997)PEHS(0.002)LAMDFSR	TS_NT-TS_EGCGEE	-0.534705	0.683549	-0.782248	3	0.491132	0.99833
P14873_SES(1)PFEGK	TS_NT-TS_EGCGEE	-0.214456	0.908522	-0.23605	5	0.822759	0.99833
P14873_SLMS(1)S(1)PEDLTK	TS_NT-TS_EGCGEE	-0.0651175	0.456978	-0.142496	7	0.890703	0.99833
P14873_SPSLS(1)PS(0.001)PPS(0.999)PIEK	TS_NT-TS_EGCGEE	-0.476026	0.247874	-1.92044	7	0.0962677	0.99833
P14873_SPSLS(1)PSPPS(1)PIEK	TS_NT-TS_EGCGEE	0.514075	0.478306	1.07478	7	0.318116	0.99833
P14873_SPSLSPS(0.992)PPS(0.008)PIEK	TS_NT-TS_EGCGEE	-1.10172	0.954067	-1.15476	6	0.292099	0.99833
P14873_T(1)PEDGGYTCEITEK	TS_NT-TS_EGCGEE	-0.522372	0.520058	-1.00445	6	0.353936	0.99833
P14873_T(1)PEEGGYSYEISEK	TS_NT-TS_EGCGEE	-0.624639	0.300266	-2.08029	5	0.0920286	0.99833
P14873_TLEVVS(0.001)PS(0.045)QS(0.825)VT(0.192)GS(0.9)AGHT(0.023)PY(0.015)Y(0.012)QS(0.797)PT(0.191)DEK	TS_NT-TS_EGCGEE	1.08954	0.466266	2.33673	3	0.101523	0.99833
P14873_TLEVVS(0.995)PS(0.016)QS(0.04)VT(0.174)GS(0.588)AGHT(0.126)PY(0.025)Y(0.025)QS(0.009)PT(0.003)DEK	TS_NT-TS_EGCGEE	-1.70161	0.636408	-2.67378	6	0.0368405	0.99833
P14873_VLS(1)PLRS(1)PPLLGSESPYEDFLSADSK	TS_NT-TS_EGCGEE	1.42799	2.66324	0.536186	6	0.611115	0.99833
P14873_VQS(1)LEGEKLS(1)PK	TS_NT-TS_EGCGEE	-0.216662	0.317558	-0.682273	7	0.516999	0.99833
P15105_RPS(1)ANCDPYAVTEAIVR	TS_NT-TS_EGCGEE	-0.692182	0.440417	-1.57165	4	0.19113	0.99833
P16014_ADAHS(1)MELEEK	TS_NT-TS_EGCGEE	0.0737683	0.240998	0.306095	7	0.768435	0.99833
P16014_EGVDDQESLRPSNQQAS(1)K	TS_NT-TS_EGCGEE	0.103664	0.348562	0.297404	5	0.778118	0.99833
P16014_HIEDS(1)GEKPNTFSNK	TS_NT-TS_EGCGEE	-0.333711	0.590275	-0.565349	4	0.60204	0.99833
P16014_WAS(0.028)S(0.972)REDAGAPVEDSQGQTK	TS_NT-TS_EGCGEE	0.0485678	0.448427	0.108307	6	0.917283	0.99833
P16014_WT(0.013)EGGGHS(0.987)REGVDDQESLRPSNQQASK	TS_NT-TS_EGCGEE	-0.286583	0.791841	-0.36192	3	0.741403	0.99833
P16054_EEPILT(1)LVDEAIIK	TS_NT-TS_EGCGEE	-0.17216	0.598603	-0.287603	4	0.787936	0.99833
P16054_GFS(1)YFGEDLMP	TS_NT-TS_EGCGEE	-0.417491	0.916905	-0.455327	7	0.662661	0.99833
P16054_LAAGAES(0.014)PQPAS(0.911)GNS(0.054)PS(0.021)EDDR	TS_NT-TS_EGCGEE	-0.739645	1.35198	-0.547084	3	0.622391	0.99833
P16054_LAAGAES(1)PQPAS(0.001)GNS(0.997)PS(0.002)EDDR	TS_NT-TS_EGCGEE	-0.0342432	0.182048	-0.1881	7	0.856135	0.99833
P16054_LAAGAESPQPASGNS(1)PSEDDR	TS_NT-TS_EGCGEE	0.288335	1.13226	0.254653	7	0.80631	0.99833
P16054_S(1)APT(0.067)S(0.933)PCDQELK	TS_NT-TS_EGCGEE	-0.050742	0.589076	-0.0861382	7	0.933769	0.99833
P16054_SAPT(0.001)S(0.999)PCDQELK	TS_NT-TS_EGCGEE	-0.785769	0.689781	-1.13916	7	0.292115	0.99833
P16283_ALPSVGLQSDQS(1)PQR	TS_NT-TS_EGCGEE	-0.135547	0.236859	-0.57227	6	0.587924	0.99833
P16283_FSIGS(1)DEDDSPGLPVK	TS_NT-TS_EGCGEE	-1.03842	1.20772	-0.859819	7	0.418359	0.99833
P16283_GS(1)PSGLAPILR	TS_NT-TS_EGCGEE	0.127675	0.235058	0.543163	7	0.603875	0.99833
P16330_HFIS(1)GDEPK	TS_NT-TS_EGCGEE	-0.0224889	0.328305	-0.0684999	7	0.947303	0.99833
P16330_LELVS(0.998)Y(0.002)FGK	TS_NT-TS_EGCGEE	-0.182514	0.628911	-0.290207	5	0.783309	0.99833
P16330_NQWQLS(1)ADDLKK	TS_NT-TS_EGCGEE	0.450157	1.32579	0.33954	4	0.751282	0.99833
P16388_TVMSGENADEAS(0.007)T(0.016)APGHPQDGS(0.913)Y(0.064)PR	TS_NT-TS_EGCGEE	-0.0477522	0.298313	-0.160074	5	0.879089	0.99833
P16546_KLDPAQS(0.011)AS(0.989)RENLLEEQGSIALR	TS_NT-TS_EGCGEE	-2.05483	0.618981	-3.31969	3	0.0450645	0.99833
P16546_WRS(1)LQQLAEER	TS_NT-TS_EGCGEE	0.456552	0.53958	0.846124	5	0.436095	0.99833
P17182_TIAPALVS(1)K	TS_NT-TS_EGCGEE	0.416477	0.207215	2.00988	6	0.0911691	0.99833
P17182_YDLDFKS(1)PDDPSR	TS_NT-TS_EGCGEE	0.126712	0.0984468	1.28711	7	0.238978	0.99833
P17183_YDLDFKS(1)PADPSR	TS_NT-TS_EGCGEE	-0.0368903	0.262002	-0.140801	7	0.891993	0.99833
P17426_S(0.124)S(0.876)PPVQFSLLHSK	TS_NT-TS_EGCGEE	-0.807083	0.217555	-3.70979	5	0.0138579	0.99833
P18052_VVQEYIDAFSDY(1)ANFK	TS_NT-TS_EGCGEE	-0.0487867	0.415165	-0.117512	3	0.913881	0.99833
P18581_NLS(1)LPFILHEK	TS_NT-TS_EGCGEE	0.481029	1.06489	0.451716	6	0.667343	0.99833
P18872_LFDVGGQRS(1)ER	TS_NT-TS_EGCGEE	0.0994559	0.265089	0.37518	4	0.726573	0.99833
P19096_DIMLAT(0.003)GKLS(0.997)PDAIPGK	TS_NT-TS_EGCGEE	-0.207368	0.292229	-0.709608	4	0.517123	0.99833
P19246_EDIKPPAEAKS(1)PEK	TS_NT-TS_EGCGEE	-0.111653	0.485773	-0.229845	7	0.824784	0.99833
P19246_EEEEGAAAT(0.001)S(0.999)PPAEEAASPEK	TS_NT-TS_EGCGEE	-0.778272	0.713582	-1.09066	7	0.311538	0.99833
P19246_EEEEGAAAT(0.004)S(0.996)PPAEEAAS(1)PEK	TS_NT-TS_EGCGEE	0.0553901	0.515358	0.107479	6	0.917913	0.99833
P19246_HPTDIRPPEQVKS(1)PAK	TS_NT-TS_EGCGEE	-0.367351	0.716913	-0.512407	6	0.626676	0.99833
P19246_IGFGPS(1)PFSLTEGLPK	TS_NT-TS_EGCGEE	0.495051	0.878674	0.563407	6	0.593572	0.99833
P19246_S(0.003)PGEAKS(0.997)PAEPKS(1)PAEAKS(1)PAEVK	TS_NT-TS_EGCGEE	-0.521661	0.629828	-0.828258	7	0.434851	0.99833
P19246_S(0.923)PS(0.224)EAKS(0.853)PAEAKS(1)PAEAKS(1)PAEAK	TS_NT-TS_EGCGEE	0.17043	0.921117	0.185025	7	0.858456	0.99833
P19246_S(0.976)PS(0.981)EAKS(0.053)PAEAKS(0.99)PAEAK	TS_NT-TS_EGCGEE	1.00511	1.9732	0.509379	6	0.628673	0.99833
P19246_S(1)PAEAKS(0.999)PAT(0.001)VK	TS_NT-TS_EGCGEE	-0.0180905	0.468089	-0.0386475	7	0.970251	0.99833
P19246_S(1)PAEAKS(1)PAAVKS(1)PGEAK	TS_NT-TS_EGCGEE	1.04977	1.14021	0.920681	6	0.39273	0.99833
P19246_S(1)PAEAKS(1)PAEAKS(1)PAEAKS(0.978)PAT(0.022)VK	TS_NT-TS_EGCGEE	0.042932	0.615359	0.0697674	7	0.94633	0.99833
P19246_S(1)PAEAKS(1)PAEAKS(1)PAEAKS(1)PAEAK	TS_NT-TS_EGCGEE	-0.210947	0.671362	-0.314208	7	0.762521	0.99833
P19246_S(1)PAEAKS(1)PAEAKS(1)PAEAKS(1)PAEVK	TS_NT-TS_EGCGEE	0.343952	0.722848	0.475829	6	0.651026	0.99833
P19246_S(1)PAEAKS(1)PAEAKS(1)PAEVKS(1)PGEAK	TS_NT-TS_EGCGEE	-0.00285789	0.539456	-0.00529773	7	0.995921	0.999283
P19246_S(1)PAEAKS(1)PAEAKS(1)PATVK	TS_NT-TS_EGCGEE	-0.022079	0.467451	-0.0472328	7	0.963647	0.99833
P19246_S(1)PAEAKS(1)PAEVKS(1)PGEAKS(1)PAEPK	TS_NT-TS_EGCGEE	0.067582	0.489059	0.138188	7	0.893983	0.99833
P19246_S(1)PAEPKS(0.996)PAT(0.018)VKS(0.986)PGEAK	TS_NT-TS_EGCGEE	-0.0708558	0.511602	-0.138498	7	0.893747	0.99833
P19246_S(1)PAEVKS(1)PAEAKS(1)PAEVKS(1)PGEAK	TS_NT-TS_EGCGEE	-0.145812	0.573175	-0.254393	7	0.806503	0.99833
P19246_S(1)PAEVKS(1)PGEAKS(1)PAAVKS(1)PAEAK	TS_NT-TS_EGCGEE	-0.0705313	0.464373	-0.151885	7	0.883562	0.99833
P19246_S(1)PAEVKS(1)PGEAKS(1)PAEPKS(1)PAEAK	TS_NT-TS_EGCGEE	0.0408316	0.654915	0.0623464	7	0.95203	0.99833
P19246_S(1)PATVKS(1)PGEAK	TS_NT-TS_EGCGEE	0.706137	0.865566	0.81581	7	0.441481	0.99833
P19246_S(1)PEAQT(1)PVQEEAK	TS_NT-TS_EGCGEE	-0.0432366	0.396706	-0.108989	7	0.91627	0.99833
P19246_S(1)PGEAKS(0.999)PS(0.023)EAKS(0.977)PAEAK	TS_NT-TS_EGCGEE	0.327836	0.991113	0.330775	7	0.750495	0.99833
P19246_S(1)PGEAKS(1)PAAVKS(1)PAEAKS(1)PAAVK	TS_NT-TS_EGCGEE	1.08016	1.70269	0.634386	7	0.545994	0.99833
P19246_S(1)PGEAKS(1)PAEAKS(1)PAEAKS(1)PIEVK	TS_NT-TS_EGCGEE	-0.094603	0.46803	-0.20213	7	0.845564	0.99833
P19246_S(1)PGEAKS(1)PAEPKS(1)PAEAKS(1)PAEVK	TS_NT-TS_EGCGEE	-0.0790268	0.480319	-0.16453	7	0.873964	0.99833
P19246_S(1)PGEAKS(1)PGEAKS(1)PAEAKS(1)PGEAK	TS_NT-TS_EGCGEE	1.03552	1.51772	0.682289	7	0.51699	0.99833
P19246_S(1)PGEAKS(1)PGEAKS(1)PAEPKS(1)PAEPK	TS_NT-TS_EGCGEE	-0.158628	0.5761	-0.275348	7	0.790999	0.99833
P19246_S(1)PGEAKS(1)PGEAKS(1)PGEAK	TS_NT-TS_EGCGEE	-0.250433	0.802278	-0.312153	7	0.764017	0.99833
P19246_S(1)PIEVKS(1)PEK	TS_NT-TS_EGCGEE	-0.334359	0.478041	-0.699436	7	0.506849	0.99833
P19246_S(1)PVKEEVKAKEPPK	TS_NT-TS_EGCGEE	0.754875	1.0177	0.741744	7	0.482382	0.99833
P19246_SPGEAKS(1)PAEPKS(1)PAEPKS(1)PAEAK	TS_NT-TS_EGCGEE	0.245823	0.535596	0.458971	7	0.660167	0.99833
P19246_SPGEAKS(1)PSEAKS(1)PAEAK	TS_NT-TS_EGCGEE	0.371873	1.00886	0.368608	7	0.723316	0.99833
P19246_TSVSS(0.002)VS(0.019)AS(0.978)PS(0.002)R	TS_NT-TS_EGCGEE	0.123009	0.44048	0.279261	6	0.789421	0.99833
P20065_NPLPS(0.013)KET(0.987)IEQEK	TS_NT-TS_EGCGEE	0.0700536	0.494434	0.141684	7	0.891321	0.99833
P20357_APHWTSASLTEAAAHPHS(1)PEMK	TS_NT-TS_EGCGEE	0.676751	1.20366	0.562246	5	0.598219	0.99833
P20357_DGS(1)PDAPAT(1)PEKEEVAFSEYK	TS_NT-TS_EGCGEE	0.140843	0.255939	0.550299	7	0.599227	0.99833
P20357_DQPAALPLAAEET(0.004)ANLPPS(0.974)PPPS(0.957)PAS(0.029)EQT(0.016)AT(0.014)VEEDLLT(0.002)AS(0.002)K	TS_NT-TS_EGCGEE	-2.57761	2.1546	-1.19633	5	0.285199	0.99833
P20357_EAS(1)PPTSADK	TS_NT-TS_EGCGEE	-0.779607	1.41954	-0.549196	3	0.621108	0.99833
P20357_GLS(0.074)S(0.926)VPEVAEVEPTTK	TS_NT-TS_EGCGEE	0.0494799	0.303328	0.163124	5	0.876809	0.99833
P20357_GSAQES(0.417)LDT(0.583)IS(1)PK	TS_NT-TS_EGCGEE	0.0835987	0.211093	0.396027	7	0.703879	0.99833
P20357_KDEWGLAAPIS(1)PGPLTPMR	TS_NT-TS_EGCGEE	2.34608	1.59882	1.46738	6	0.192643	0.99833
P20357_KET(0.006)S(0.994)PETSLIQDEVALK	TS_NT-TS_EGCGEE	-0.469628	0.630395	-0.744974	6	0.484435	0.99833
P20357_LDTVLEKS(1)EEHIDSK	TS_NT-TS_EGCGEE	-0.437294	0.602058	-0.726333	6	0.494982	0.99833
P20357_LEGAGS(1)ATIAEVEMPFYEDK	TS_NT-TS_EGCGEE	-0.0341348	0.578486	-0.059007	4	0.955777	0.99833
P20357_LSVEIPCPPPVSEADLS(0.188)T(0.812)DEK	TS_NT-TS_EGCGEE	0.307936	0.967011	0.318441	4	0.766084	0.99833
P20357_RS(0.008)S(0.991)LPRPSSILPPR	TS_NT-TS_EGCGEE	0.848935	0.135528	6.26393	4	0.00331402	0.99833
P20357_S(0.971)T(0.029)ELGSDYYELSDSR	TS_NT-TS_EGCGEE	-0.603564	1.19724	-0.504129	5	0.635594	0.99833
P20357_SEVQAHS(0.999)PS(0.001)R	TS_NT-TS_EGCGEE	0.149523	0.616379	0.242583	6	0.816408	0.99833
P20357_SGTSTPTTPGSTAITPGT(0.999)PPSYSSR	TS_NT-TS_EGCGEE	-0.199081	0.267307	-0.744765	7	0.480665	0.99833
P20357_STELGSDYYELSDS(0.017)RGS(0.98)AQES(0.002)LDTISPK	TS_NT-TS_EGCGEE	0.0600349	0.269963	0.222382	3	0.838296	0.99833
P20357_STVS(1)IEEAVAK	TS_NT-TS_EGCGEE	-0.166413	0.623656	-0.266835	6	0.79853	0.99833
P20357_TGVIQT(0.001)S(0.003)T(0.013)EQS(0.981)FS(0.002)K	TS_NT-TS_EGCGEE	-1.1429	0.801105	-1.42666	4	0.226837	0.99833
P20357_VAIIRT(1)PPKS(1)PAT(1)PK	TS_NT-TS_EGCGEE	0.184685	0.194391	0.950068	7	0.373718	0.99833
P20357_VDHGAEIIT(0.63)QS(0.374)PS(0.616)RS(0.266)S(0.118)VAS(0.997)PR	TS_NT-TS_EGCGEE	0.783911	0.740853	1.05812	6	0.330729	0.99833
P20357_VDHGAEIITQS(1)PSR	TS_NT-TS_EGCGEE	0.109552	0.144559	0.757837	7	0.473284	0.99833
P20357_VSEGPRPFAPVFFQS(1)DDK	TS_NT-TS_EGCGEE	0.48479	0.620567	0.781206	4	0.478332	0.99833
P20357_VSLQDPSALAT(0.011)S(0.989)K	TS_NT-TS_EGCGEE	-1.76511	2.13288	-0.827571	3	0.468599	0.99833
P20357_VT(0.002)S(0.998)EPEAVSER	TS_NT-TS_EGCGEE	0.945998	0.772847	1.22404	3	0.308297	0.99833
P20357_VTDGIS(0.003)KS(0.997)PEK	TS_NT-TS_EGCGEE	2.51127	2.51999	0.996539	7	0.352182	0.99833
P20357_YTVPLPS(0.028)PVQDS(0.972)ENLSGESGSFYEGTDDK	TS_NT-TS_EGCGEE	2.01598	1.3706	1.47087	4	0.215284	0.99833
P20444_VIS(1)PSEDRK	TS_NT-TS_EGCGEE	-1.01482	0.733514	-1.3835	5	0.225094	0.99833
P20917_GES(1)PELDLSYSHSDLGK	TS_NT-TS_EGCGEE	-0.0903751	0.374184	-0.241526	6	0.81719	0.99833
P21619_LETEDTS(0.004)GS(0.995)PS(0.002)R	TS_NT-TS_EGCGEE	1.37204	1.52477	0.899835	7	0.398105	0.99833
P21619_RQVLEGEDIAYKFT(1)PK	TS_NT-TS_EGCGEE	-0.805439	0.459984	-1.75101	3	0.178243	0.99833
P22005_FAESLPSDEEGENYS(1)K	TS_NT-TS_EGCGEE	0.450162	0.398674	1.12915	5	0.310078	0.99833
P23242_VAAGHELQPLAIVDQRPS(0.018)S(0.982)R	TS_NT-TS_EGCGEE	-0.371564	1.07211	-0.346571	6	0.740744	0.99833
P23242_VAAGHELQPLAIVDQRPS(0.528)S(0.528)RAS(0.736)S(0.207)R	TS_NT-TS_EGCGEE	0.152512	0.302471	0.504219	3	0.648809	0.99833
P23242_VAAGHELQPLAIVDQRPS(0.896)S(0.896)RAS(0.14)S(0.068)R	TS_NT-TS_EGCGEE	0.310675	0.265227	1.17136	4	0.306469	0.99833
P23818_GFCLIPQQS(1)INEAIR	TS_NT-TS_EGCGEE	0.717991	1.08434	0.662143	6	0.532472	0.99833
P26039_VLVQNAAGS(1)QEK	TS_NT-TS_EGCGEE	-0.648919	0.437332	-1.48381	4	0.212017	0.99833
P26049_SAAAPSASSTPTAIAS(1)PK	TS_NT-TS_EGCGEE	-0.284459	0.319716	-0.889726	7	0.403153	0.99833
P26231_T(0.992)PEELDDS(0.008)DFETEDFDVR	TS_NT-TS_EGCGEE	-0.0681187	1.13209	-0.0601707	3	0.955804	0.99833
P26231_TPEELDDS(1)DFETEDFDVR	TS_NT-TS_EGCGEE	-0.198872	0.915682	-0.217184	5	0.836649	0.99833
P26361_Y(1)KS(1)VVKACQLQQDIT(1)K	TS_NT-TS_EGCGEE	0.420202	1.00014	0.420143	6	0.689012	0.99833
P26369_S(1)DFDEFER	TS_NT-TS_EGCGEE	0.542127	0.873545	0.620606	5	0.562049	0.99833
P26645_AEDGAAPS(0.053)PS(0.893)S(0.053)ET(0.002)PK	TS_NT-TS_EGCGEE	1.47844	0.519369	2.8466	3	0.0652912	0.99833
P26645_AEDGAAPS(0.996)PS(0.139)S(0.103)ET(0.763)PKK	TS_NT-TS_EGCGEE	-0.341633	0.761202	-0.448807	7	0.667135	0.99833
P26645_AEDGAAPSPSSET(1)PK	TS_NT-TS_EGCGEE	0.944269	0.754637	1.25129	7	0.251025	0.99833
P26645_EAAEAEPAEPS(0.197)S(0.802)PAAEAEGAS(0.004)AS(0.007)S(0.052)T(0.209)S(0.143)S(0.586)PK	TS_NT-TS_EGCGEE	1.99713	1.29901	1.53742	7	0.168075	0.99833
P26645_EAAEAEPAEPS(0.794)S(0.206)PAAEAEGAS(0.007)AS(0.005)S(0.127)T(0.088)S(0.375)S(0.398)PK	TS_NT-TS_EGCGEE	1.98321	1.29808	1.52781	7	0.170401	0.99833
P26645_EAEAAEPEQPEQPEQPAAEEPQAEEQS(1)EAAGEK	TS_NT-TS_EGCGEE	0.532928	0.279157	1.90906	6	0.104844	0.99833
P26645_EEPASGSAAT(1)PAAAEK	TS_NT-TS_EGCGEE	0.229507	0.220705	1.03988	7	0.332975	0.99833
P26645_GEATAERPGEAAVAS(0.001)S(0.999)PSK	TS_NT-TS_EGCGEE	0.20192	0.207778	0.971808	7	0.363521	0.99833
P26645_GEATAERPGEAAVASS(0.001)PS(0.999)K	TS_NT-TS_EGCGEE	-0.0966904	0.19167	-0.504463	5	0.635376	0.99833
P26645_KES(1)GEGAEAEGATAEGAK	TS_NT-TS_EGCGEE	-0.144029	0.290071	-0.496531	7	0.634731	0.99833
P26645_LSGFS(1)FKK	TS_NT-TS_EGCGEE	0.21458	0.337363	0.636049	7	0.544971	0.99833
P26645_VNGDAS(1)PAAAEPGAK	TS_NT-TS_EGCGEE	0.652364	0.30453	2.1422	6	0.0759194	0.99833
P26883_GVQVETIS(1)PGDGR	TS_NT-TS_EGCGEE	0.345031	0.222837	1.54835	6	0.172506	0.99833
P27546_AAVGVTGNDITT(1)PPNK	TS_NT-TS_EGCGEE	0.0916166	0.208747	0.438888	7	0.67397	0.99833
P27546_AT(0.008)S(0.988)PS(0.003)T(0.001)LVSTGPSSR	TS_NT-TS_EGCGEE	0.21567	0.364483	0.591715	7	0.572648	0.99833
P27546_DMS(1)PLPESEVTLGK	TS_NT-TS_EGCGEE	-0.280932	0.206597	-1.35981	4	0.24549	0.99833
P27546_DMS(1)PSAETEAPLAK	TS_NT-TS_EGCGEE	0.0386091	0.373387	0.103402	7	0.920544	0.99833
P27546_EPPPS(1)PEK	TS_NT-TS_EGCGEE	0.952645	0.558676	1.70518	7	0.131931	0.99833
P27546_LATTVS(1)APDLK	TS_NT-TS_EGCGEE	-0.0563745	0.304968	-0.184853	7	0.858586	0.99833
P27546_RNT(0.006)T(0.993)PT(0.001)GAAPPAGMTSTR	TS_NT-TS_EGCGEE	0.290355	0.272658	1.06491	6	0.327885	0.99833
P27546_RNT(0.998)T(0.002)PTGAAPPAGMTSTR	TS_NT-TS_EGCGEE	-0.0494299	0.231408	-0.213605	6	0.837929	0.99833
P27546_RT(0.015)S(0.912)PS(0.068)KPS(0.003)S(0.001)APALKPGPK	TS_NT-TS_EGCGEE	0.605736	2.11586	0.286283	6	0.784289	0.99833
P27546_VGS(1)LDNVGHLPAGGAVK	TS_NT-TS_EGCGEE	-0.147759	0.184976	-0.798801	7	0.450653	0.99833
P27671_HSSDVLKEES(0.007)EDDQNHS(0.981)DEDNT(0.011)EVS(0.002)PVK	TS_NT-TS_EGCGEE	0.166733	0.405067	0.411617	4	0.70172	0.99833
P28028_DRS(0.092)S(0.092)S(0.817)APNVHINTIEPVNIDEK	TS_NT-TS_EGCGEE	-0.159069	0.220824	-0.720341	5	0.503574	0.99833
P28028_RDS(0.136)S(0.864)DDWEIPDGQITVGQR	TS_NT-TS_EGCGEE	1.0161	1.29982	0.781723	6	0.464098	0.99833
P28028_RDS(0.999)S(0.001)DDWEIPDGQITVGQR	TS_NT-TS_EGCGEE	1.3121	1.82996	0.717012	4	0.513006	0.99833
P28028_SAS(1)EPSLNR	TS_NT-TS_EGCGEE	-0.663844	0.537761	-1.23446	7	0.256862	0.99833
P28028_T(1)PIQAGGYGEFAAFK	TS_NT-TS_EGCGEE	-0.128293	0.612843	-0.20934	7	0.840144	0.99833
P28352_AAADDGEEPKS(1)EPETK	TS_NT-TS_EGCGEE	0.790565	1.46497	0.539644	6	0.608871	0.99833
P28652_ESSDS(0.996)T(0.004)NTTIEDEDAK	TS_NT-TS_EGCGEE	0.424965	0.880335	0.482731	6	0.646394	0.99833
P28652_ESSDSTNT(0.003)T(0.997)IEDEDAK	TS_NT-TS_EGCGEE	-1.6675	0.354211	-4.70765	5	0.00530072	0.99833
P28652_GS(1)LPPAALEPQTTVIHNPVDGIK	TS_NT-TS_EGCGEE	-0.321482	0.919788	-0.349518	7	0.73698	0.99833
P28652_NSSAITS(1)PK	TS_NT-TS_EGCGEE	-0.0963915	0.706787	-0.13638	6	0.895982	0.99833
P28656_LDGLVDT(1)PTGYIESLPK	TS_NT-TS_EGCGEE	-0.135662	0.247697	-0.547694	4	0.613029	0.99833
P28661_LDPYDS(0.911)S(0.089)EDDK	TS_NT-TS_EGCGEE	0.172663	0.31318	0.551323	5	0.605143	0.99833
P28661_VARPQILEPRPQS(1)PDLCDDDVEFR	TS_NT-TS_EGCGEE	-0.414569	0.304055	-1.36347	7	0.214962	0.99833
P28667_AAAT(1)PES(1)QEPQAK	TS_NT-TS_EGCGEE	1.93891	1.81226	1.06989	7	0.320168	0.99833
P28667_GDVTAEEAAGAS(1)PAK	TS_NT-TS_EGCGEE	-0.339519	0.33083	-1.02626	6	0.34435	0.99833
P28738_PIRPGHYPAS(0.974)S(0.025)PT(0.001)AVHAVR	TS_NT-TS_EGCGEE	0.121839	0.234821	0.518861	4	0.631242	0.99833
P28738_SLEPCDNT(1)PIIDNITPVVDGISAEK	TS_NT-TS_EGCGEE	-0.80511	0.959286	-0.83928	3	0.462923	0.99833
P28741_S(1)AKPETVIDSLLQ	TS_NT-TS_EGCGEE	0.435263	0.496714	0.876285	6	0.414577	0.99833
P28867_AS(0.155)T(0.845)FCGTPDYIAPEILQGLK	TS_NT-TS_EGCGEE	-0.0546553	0.896161	-0.0609883	5	0.953731	0.99833
P28867_AS(0.5)T(0.5)FCGTPDYIAPEILQGLK	TS_NT-TS_EGCGEE	-0.0546553	0.896161	-0.0609883	5	0.953731	0.99833
P28867_PQLS(0.998)FS(0.002)DK	TS_NT-TS_EGCGEE	0.000853913	0.302795	0.0028201	7	0.997829	0.999483
P29699_HAFSPVASVES(1)AS(0.997)GET(0.003)LHSPK	TS_NT-TS_EGCGEE	-0.893404	1.19837	-0.745517	6	0.48413	0.99833
P29699_VMHTQCHSTPDS(1)AEDVRK	TS_NT-TS_EGCGEE	-0.0760362	0.908352	-0.0837079	7	0.935632	0.99833
P30275_GTGGVDTAAT(0.003)GS(0.996)VFDIS(0.001)NLDR	TS_NT-TS_EGCGEE	0.0354953	0.52641	0.0674289	6	0.948431	0.99833
P30275_LGYILTCPS(1)NLGTGLR	TS_NT-TS_EGCGEE	0.49508	1.17177	0.422506	5	0.69021	0.99833
P31324_RAS(1)VCAEAYNPDEEEDDAESR	TS_NT-TS_EGCGEE	-0.537336	0.364125	-1.47569	6	0.19048	0.99833
P31648_VADGQIS(0.96)T(0.039)EVS(0.001)EAPVASDKPK	TS_NT-TS_EGCGEE	0.0937637	0.346968	0.270237	5	0.797777	0.99833
P31650_AAEEARGS(1)ETLGGGGGGAAGTR	TS_NT-TS_EGCGEE	-0.0526418	0.254553	-0.2068	6	0.843005	0.99833
P33173_DVLS(1)PLRPSR	TS_NT-TS_EGCGEE	-0.0321678	0.362225	-0.0888061	6	0.932126	0.99833
P33173_PAS(1)PEPELLPELDSK	TS_NT-TS_EGCGEE	-1.08291	0.88307	-1.2263	7	0.259731	0.99833
P33173_S(0.001)DS(0.999)LILDHQWELEK	TS_NT-TS_EGCGEE	0.111581	0.790886	0.141083	5	0.893312	0.99833
P33173_S(0.002)GT(0.008)S(0.989)QEELR	TS_NT-TS_EGCGEE	2.26034	1.74795	1.29314	5	0.252484	0.99833
P33173_S(0.867)DS(0.133)LILDHQWELEK	TS_NT-TS_EGCGEE	-0.57367	1.01911	-0.562911	4	0.60355	0.99833
P33173_T(0.004)PQPCS(0.996)RPAS(1)PEPELLPELDSK	TS_NT-TS_EGCGEE	0.171681	0.677156	0.253533	5	0.809952	0.99833
P33175_PVRPGHYPAS(0.01)S(0.985)PT(0.005)NPYGTR	TS_NT-TS_EGCGEE	-0.238532	0.512135	-0.46576	6	0.657814	0.99833
P34152_LQPQEIS(0.999)PPPT(0.001)ANLDR	TS_NT-TS_EGCGEE	0.0859309	0.35683	0.240818	7	0.816598	0.99833
P35283_RPAGGS(0.001)LGAVS(0.999)PALSGGQAR	TS_NT-TS_EGCGEE	1.01178	1.05588	0.958239	5	0.38195	0.99833
P35436_GS(1)LIVDMVSDK	TS_NT-TS_EGCGEE	0.375259	0.479515	0.78258	4	0.47761	0.99833
P35436_KMPS(0.999)IES(0.001)DV	TS_NT-TS_EGCGEE	-0.261206	0.345505	-0.756012	7	0.47431	0.99833
P35486_YGMGT(0.172)S(0.828)VER	TS_NT-TS_EGCGEE	-0.203512	0.828538	-0.245628	7	0.813017	0.99833
P35486_YGMGT(0.94)S(0.06)VER	TS_NT-TS_EGCGEE	0.304036	0.274224	1.10871	5	0.318013	0.99833
P35486_YHGHS(0.002)MS(0.998)DPGVSYR	TS_NT-TS_EGCGEE	-3.101	2.11392	-1.46695	6	0.192757	0.99833
P35486_YHGHS(0.997)MS(0.003)DPGVS(1)YR	TS_NT-TS_EGCGEE	0.118996	1.36016	0.0874867	6	0.933131	0.99833
P35486_YHGHS(1)MSDPGVS(1)YR	TS_NT-TS_EGCGEE	0.369774	1.17224	0.315443	7	0.761622	0.99833
P35564_AEEDEILNRS(1)PR	TS_NT-TS_EGCGEE	0.0539982	0.204766	0.263707	7	0.799601	0.99833
P35564_QKS(1)DAEEDGVTGSQDEEDSKPK	TS_NT-TS_EGCGEE	-0.524501	0.501403	-1.04607	7	0.330301	0.99833
P35564_SDAEEDGVTGS(1)QDEEDSKPK	TS_NT-TS_EGCGEE	-0.331143	0.371767	-0.890727	7	0.402651	0.99833
P35802_EEQELHDIHS(0.01)T(0.99)R	TS_NT-TS_EGCGEE	0.395308	0.175038	2.25841	6	0.0646893	0.99833
P35802_EEQELHDIHS(0.984)T(0.016)RS(1)K	TS_NT-TS_EGCGEE	1.59818	1.64399	0.972135	6	0.368527	0.99833
P35802_EEQELHDIHS(1)T(0.018)RS(0.983)K	TS_NT-TS_EGCGEE	0.0586156	0.162996	0.359614	7	0.72974	0.99833
P35802_S(1)KEEQELHDIHSTR	TS_NT-TS_EGCGEE	0.445907	0.245733	1.8146	6	0.119512	0.99833
P35803_EEQELQDIQS(1)R	TS_NT-TS_EGCGEE	0.120143	0.299958	0.400535	6	0.702635	0.99833
P35803_PAMETAAEENTEQS(1)QERK	TS_NT-TS_EGCGEE	-0.185426	0.510736	-0.363057	5	0.731405	0.99833
P36916_REEQTDT(0.019)S(0.974)DGES(0.004)VT(0.004)HHIR	TS_NT-TS_EGCGEE	0.389432	0.138214	2.8176	5	0.0372136	0.99833
P39053_S(0.993)PT(0.007)SSPTPQR	TS_NT-TS_EGCGEE	1.18291	0.972348	1.21655	4	0.290651	0.99833
P39447_AVPVS(0.222)PS(0.778)AVEEDEDEDGHTVVATAR	TS_NT-TS_EGCGEE	-0.330973	0.447738	-0.739211	4	0.500809	0.99833
P39447_KDVNDT(1)AS(1)FK	TS_NT-TS_EGCGEE	0.461697	0.382373	1.20745	6	0.272692	0.99833
P39447_S(0.011)REDLS(0.989)AQPVQTK	TS_NT-TS_EGCGEE	0.0113669	0.385427	0.0294917	5	0.977613	0.99833
P39447_S(1)REDLSAQPVQTK	TS_NT-TS_EGCGEE	-0.23114	0.542294	-0.426226	5	0.687669	0.99833
P39447_SVAS(1)S(1)QPAKPTK	TS_NT-TS_EGCGEE	-1.83166	2.57321	-0.711821	3	0.527937	0.99833
P39688_LT(0.031)EERDGS(0.915)LNQS(0.051)S(0.004)GYR	TS_NT-TS_EGCGEE	-0.599373	0.469717	-1.27603	4	0.271004	0.99833
P40124_LEAVSHTSDMHCGYGDS(1)PSK	TS_NT-TS_EGCGEE	-0.321974	0.439707	-0.732247	7	0.487805	0.99833
P40124_PFSAPKPQT(0.001)S(0.999)PSPK	TS_NT-TS_EGCGEE	-0.337394	0.201086	-1.67786	5	0.154216	0.99833
P40124_PFSAPKPQTSPS(1)PKPATK	TS_NT-TS_EGCGEE	-0.210282	0.399077	-0.526919	7	0.614529	0.99833
P40142_ILAT(1)PPQEDAPSVDIANIR	TS_NT-TS_EGCGEE	0.0476636	0.565893	0.0842272	5	0.936144	0.99833
P41183_KFIKAS(1)EAEMAPALK	TS_NT-TS_EGCGEE	0.0130535	1.37187	0.00951513	3	0.993006	0.998738
P42128_EEAPAS(1)PLRPLYPQISPLK	TS_NT-TS_EGCGEE	0.416948	0.481095	0.866666	6	0.419429	0.99833
P42208_IYHLPDAES(1)DEDEDFK	TS_NT-TS_EGCGEE	-0.361796	0.636495	-0.56842	7	0.587513	0.99833
P42567_LNDPFQPFPGNDS(1)PK	TS_NT-TS_EGCGEE	-0.505435	0.540639	-0.934885	6	0.385929	0.99833
P42703_IEDT(0.004)EIIS(0.996)PVAERPGER	TS_NT-TS_EGCGEE	0.327583	0.329425	0.99441	6	0.358419	0.99833
P42859_AALPSLTNPPS(0.001)LS(0.999)PIR	TS_NT-TS_EGCGEE	0.694877	0.766211	0.906901	3	0.431316	0.99833
P43006_ES(0.014)NS(0.984)NQCVY(0.002)AAHNSVVIDECK	TS_NT-TS_EGCGEE	0.0789668	0.667972	0.118219	3	0.913366	0.99833
P43006_MHDS(1)HLS(0.936)S(0.064)DEPK	TS_NT-TS_EGCGEE	0.316178	0.395393	0.799655	7	0.45019	0.99833
P43006_MHDS(1)HLS(0.993)S(0.007)DEPK	TS_NT-TS_EGCGEE	-0.303829	1.00248	-0.303078	7	0.770639	0.99833
P43006_MHDSHLS(0.002)S(0.997)DEPK	TS_NT-TS_EGCGEE	-1.75852	1.70914	-1.02889	5	0.350706	0.99833
P43006_NHRES(0.996)NS(0.004)NQCVYAAHNSVVIDECK	TS_NT-TS_EGCGEE	0.506785	0.676245	0.749411	3	0.508021	0.99833
P43006_SADCS(1)VEEEPWK	TS_NT-TS_EGCGEE	-0.214487	0.774425	-0.276963	6	0.791103	0.99833
P43006_TQS(1)IYDDK	TS_NT-TS_EGCGEE	-0.954697	0.535363	-1.78327	7	0.117731	0.99833
P43274_SETAPAAPAAPAPAEKT(1)PVK	TS_NT-TS_EGCGEE	0.498118	0.93995	0.529941	6	0.615181	0.99833
P46096_DDDAETGLT(1)DGEEKEEPK	TS_NT-TS_EGCGEE	0.00171824	0.457531	0.00375546	7	0.997108	0.999283
P46096_DQALKDDDAET(0.946)GLT(0.054)DGEEKEEPKEEEK	TS_NT-TS_EGCGEE	-0.24511	0.384265	-0.637867	6	0.547116	0.99833
P46097_GGQDDDDAET(0.01)GLT(0.99)EGEGEGEEEK	TS_NT-TS_EGCGEE	-0.0267801	0.488193	-0.0548557	7	0.957786	0.99833
P46460_ENRQS(1)IINPDWNFEK	TS_NT-TS_EGCGEE	0.860122	0.471667	1.82358	5	0.127819	0.99833
P46460_FLALMREEGAS(1)PLDFD	TS_NT-TS_EGCGEE	0.259161	0.261577	0.990766	4	0.377884	0.99833
P46467_GNDS(1)DGEAESDDPEKK	TS_NT-TS_EGCGEE	0.112735	0.425845	0.264732	7	0.798842	0.99833
P46660_ILSSTAS(0.972)KVS(0.022)S(0.006)AGLSLK	TS_NT-TS_EGCGEE	-0.183486	0.671151	-0.273391	4	0.798088	0.99833
P46935_RQIS(1)EDVDGPDNR	TS_NT-TS_EGCGEE	-0.0650061	0.274758	-0.236594	5	0.822359	0.99833
P47708_WHQLQNENHVS(0.023)S(0.977)D	TS_NT-TS_EGCGEE	-0.072269	0.860076	-0.0840263	3	0.938329	0.99833
P47746_S(1)IIIHTSEDGK	TS_NT-TS_EGCGEE	0.097348	0.313587	0.310434	7	0.76527	0.99833
P47757_ELS(1)QVLTQR	TS_NT-TS_EGCGEE	-0.101316	0.46326	-0.218702	4	0.837587	0.99833
P47809_LKIS(1)PEQHWDFTAEDLK	TS_NT-TS_EGCGEE	0.439686	0.714296	0.615551	5	0.565127	0.99833
P47856_VDS(0.999)T(0.001)TCLFPVEEK	TS_NT-TS_EGCGEE	-0.0284158	0.128971	-0.220327	7	0.831904	0.99833
P47955_KEES(1)EESEDDMGFGLFD	TS_NT-TS_EGCGEE	1.41267	1.78016	0.79356	6	0.457677	0.99833
P47955_KEESEES(1)EDDMGFGLFD	TS_NT-TS_EGCGEE	-0.962456	1.19019	-0.808655	5	0.455452	0.99833
P48318_NLLS(1)CENSDQGAR	TS_NT-TS_EGCGEE	-0.52244	0.370332	-1.41073	5	0.217402	0.99833
P48437_DRAS(1)PESLDLTR	TS_NT-TS_EGCGEE	-0.275271	0.226947	-1.21293	3	0.311954	0.99833
P48437_EMAPQS(0.012)VS(0.988)PR	TS_NT-TS_EGCGEE	-0.599239	0.580327	-1.03259	3	0.377746	0.99833
P48453_ICS(1)FEEAK	TS_NT-TS_EGCGEE	-0.541657	0.645262	-0.839437	7	0.428957	0.99833
P48542_LTESMTNVLEGDSMDQDVES(1)PVAIHQPK	TS_NT-TS_EGCGEE	0.37255	0.913378	0.407882	6	0.697516	0.99833
P48678_LRLS(0.998)PS(0.982)PT(0.008)S(0.013)QR	TS_NT-TS_EGCGEE	-0.238605	0.674107	-0.353957	7	0.733793	0.99833
P48678_LRLS(0.999)PS(0.001)PTSQR	TS_NT-TS_EGCGEE	0.389371	0.636594	0.611648	6	0.563213	0.99833
P48722_S(1)FDDPIVQTER	TS_NT-TS_EGCGEE	0.01578	0.257483	0.0612855	7	0.952845	0.99833
P49025_RVS(1)EVEAVLSQK	TS_NT-TS_EGCGEE	0.662905	0.388004	1.7085	4	0.162727	0.99833
P49312_S(0.003)KS(0.997)ES(1)PKEPEQLRK	TS_NT-TS_EGCGEE	-0.869591	0.672973	-1.29216	7	0.237321	0.99833
P49615_IGEGT(0.014)YGT(0.986)VFK	TS_NT-TS_EGCGEE	-0.0566834	0.219268	-0.258512	6	0.804651	0.99833
P50136_IGHHS(0.989)T(0.01)S(0.001)DDSSAYR	TS_NT-TS_EGCGEE	1.49082	2.13303	0.698922	4	0.523106	0.99833
P50580_S(1)GEDEQQEQTIAEDLVVTK	TS_NT-TS_EGCGEE	1.54284	1.51292	1.01977	4	0.365495	0.99833
P51830_AIEKDS(1)CEDIGVEEASELSK	TS_NT-TS_EGCGEE	0.6261	0.202246	3.09573	3	0.0534737	0.99833
P51830_GQGT(0.101)AS(0.899)PGS(0.857)VS(0.143)DLAQTVK	TS_NT-TS_EGCGEE	-0.198281	0.253334	-0.782684	7	0.459467	0.99833
P51830_GQGTAS(1)PGSVSDLAQTVK	TS_NT-TS_EGCGEE	0.0430403	0.377636	0.113973	7	0.912459	0.99833
P51859_RAGDVLEDS(1)PK	TS_NT-TS_EGCGEE	0.193747	0.155376	1.24696	6	0.258882	0.99833
P51910_MVTMLMFLATLAGLFT(1)T(1)AK	TS_NT-TS_EGCGEE	-0.399119	0.428727	-0.93094	4	0.404583	0.99833
P51954_SSDVPLPLELLET(0.026)GGS(0.96)PS(0.014)K	TS_NT-TS_EGCGEE	-0.125944	0.986186	-0.127708	6	0.902553	0.99833
P52479_SDLIEDEELEDTGKGS(1)EDEWEQVGPK	TS_NT-TS_EGCGEE	0.289071	0.393543	0.734536	5	0.495604	0.99833
P52795_AAALSLS(0.001)T(0.001)LAS(0.999)PK	TS_NT-TS_EGCGEE	0.0366752	0.601958	0.0609266	4	0.95434	0.99833
P53986_AAQS(1)PQQHSSGDPTEEES(1)PV	TS_NT-TS_EGCGEE	0.0560546	0.366466	0.15296	7	0.882746	0.99833
P53986_LKS(1)KES(1)LQEAGK	TS_NT-TS_EGCGEE	-0.6201	0.727828	-0.851987	6	0.426913	0.99833
P53986_REGKEDEAS(1)T(1)DVDEKPK	TS_NT-TS_EGCGEE	0.885552	2.11527	0.418648	7	0.688019	0.99833
P53986_SDANTDLIGGS(1)PK	TS_NT-TS_EGCGEE	-0.0930426	0.221284	-0.420467	7	0.686751	0.99833
P54227_ESVPDFPLS(1)PPKK	TS_NT-TS_EGCGEE	0.034776	0.241823	0.143808	7	0.889705	0.99833
P54227_RAS(1)GQAFELILS(1)PR	TS_NT-TS_EGCGEE	0.871164	1.07733	0.808631	6	0.449594	0.99833
P54227_S(1)HEAEVLK	TS_NT-TS_EGCGEE	-0.831994	1.06755	-0.779347	3	0.492605	0.99833
P54310_S(0.666)VS(0.334)EAALAQPEGLLGTDTLK	TS_NT-TS_EGCGEE	-0.430745	0.982911	-0.438234	3	0.690854	0.99833
P54726_AGQGIPAPPEAS(0.932)PT(0.066)AVPEPS(0.001)T(0.001)PFPPVLASGMSHPPPTSR	TS_NT-TS_EGCGEE	0.318494	0.55176	0.577233	4	0.594714	0.99833
P54728_PAQT(0.001)PVLT(0.994)S(0.005)PAPADSTPGDSSR	TS_NT-TS_EGCGEE	1.1572	1.1794	0.981179	3	0.398858	0.99833
P54728_PAQTPVLTS(1)PAPADSTPGDSSR	TS_NT-TS_EGCGEE	-0.164923	0.15139	-1.08939	7	0.312059	0.99833
P55012_GEGTPAAGDGLGRPLGPTPS(0.999)QS(0.001)R	TS_NT-TS_EGCGEE	0.363353	0.478213	0.759816	5	0.481633	0.99833
P55012_PLGPT(0.022)PS(0.015)QS(0.964)R	TS_NT-TS_EGCGEE	-0.570694	0.262112	-2.1773	5	0.0813903	0.99833
P55088_GS(1)YMEVEDNR	TS_NT-TS_EGCGEE	-0.290493	0.325816	-0.891584	7	0.402222	0.99833
P55088_GSYMEVEDNRS(1)QVETEDLILK	TS_NT-TS_EGCGEE	0.0893697	1.02697	0.0870224	6	0.933485	0.99833
P55288_PGLRPAPNS(1)VDVDDFINTR	TS_NT-TS_EGCGEE	0.617115	0.822316	0.75046	5	0.486771	0.99833
P55821_RAS(1)GQAFELILKPPS(0.948)PIS(0.052)EAPR	TS_NT-TS_EGCGEE	-0.305625	0.499238	-0.612182	4	0.573507	0.99833
P55821_RAS(1)GQAFELILKPPS(0.98)PIS(0.02)EAPR	TS_NT-TS_EGCGEE	0.00656307	0.593201	0.0110638	4	0.991702	0.998738
P55821_RASGQAFELILKPPS(0.089)PIS(0.911)EAPR	TS_NT-TS_EGCGEE	-0.44451	1.28973	-0.344653	3	0.753102	0.99833
P56183_EAGS(1)EAESSSADPGPGR	TS_NT-TS_EGCGEE	-0.08492	0.619454	-0.137088	3	0.899644	0.99833
P56388_ALDIYSAVDDAS(1)HEK	TS_NT-TS_EGCGEE	-0.0468127	0.450824	-0.103838	7	0.92021	0.99833
P56399_GTGLQPGEEELPDIAPPLVT(1)PDEPK	TS_NT-TS_EGCGEE	-0.996173	1.1083	-0.898831	7	0.398605	0.99833
P56399_SAAES(1)ISESVPVGPK	TS_NT-TS_EGCGEE	0.104949	0.200191	0.524242	7	0.616295	0.99833
P56399_SAAESIS(0.997)ES(0.002)VPVGPK	TS_NT-TS_EGCGEE	-0.183133	0.221029	-0.828548	6	0.439069	0.99833
P56564_NRDVEMGNS(1)VIEENEMK	TS_NT-TS_EGCGEE	-0.316974	0.525089	-0.603656	6	0.568176	0.99833
P56695_LNATAS(1)LEQDK	TS_NT-TS_EGCGEE	0.305002	0.256222	1.19038	5	0.287328	0.99833
P57776_ATAPQT(0.968)QHVS(0.032)PMR	TS_NT-TS_EGCGEE	-0.0468905	0.216619	-0.216465	7	0.834798	0.99833
P57776_ATAPQTQHVS(1)PMR	TS_NT-TS_EGCGEE	0.17052	0.202829	0.840708	7	0.428291	0.99833
P57776_KGATPAEDDEDKDIDLFGS(1)DEEEEDK	TS_NT-TS_EGCGEE	-1.24385	1.33825	-0.929456	7	0.383585	0.99833
P58404_AS(1)PGPGGLSGGESLLVK	TS_NT-TS_EGCGEE	-0.530801	0.738041	-0.719203	7	0.495318	0.99833
P58871_DVGHLEEGASGGLLS(1)PSTPHSR	TS_NT-TS_EGCGEE	-0.473333	0.681654	-0.69439	7	0.50982	0.99833
P58871_ENYEDQEPLVGHES(1)PITLAAR	TS_NT-TS_EGCGEE	-0.560197	0.490422	-1.14228	7	0.290901	0.99833
P58871_GEGVSQVGPGT(1)PPAPES(0.926)PRKPIS(0.074)GVQGNDPGISLPQR	TS_NT-TS_EGCGEE	0.203407	0.220869	0.920939	6	0.392605	0.99833
P58871_GYS(0.013)S(0.987)QDAEEQDREFEK	TS_NT-TS_EGCGEE	-0.210976	0.285917	-0.737892	4	0.501527	0.99833
P58871_GYS(0.985)S(0.015)QDAEEQDREFEK	TS_NT-TS_EGCGEE	-0.295393	0.568692	-0.519425	3	0.639354	0.99833
P58871_LANISVPAS(0.925)ES(0.075)PR	TS_NT-TS_EGCGEE	0.272341	0.607024	0.44865	4	0.676916	0.99833
P58871_MQAESQS(1)PTNVDLEDK	TS_NT-TS_EGCGEE	0.269272	0.264334	1.01868	7	0.342264	0.99833
P58871_RDS(0.999)LGS(0.001)FSTR	TS_NT-TS_EGCGEE	-0.358295	0.216445	-1.65537	7	0.141823	0.99833
P58871_S(1)PPSGSQSLLEGIMTASSSK	TS_NT-TS_EGCGEE	-0.0831958	0.766683	-0.108514	6	0.917126	0.99833
P58871_SSGSLS(1)PGLETEDPLEAR	TS_NT-TS_EGCGEE	-0.409545	1.46161	-0.280202	3	0.797533	0.99833
P58871_VPS(1)S(1)DEEVVEEPQSR	TS_NT-TS_EGCGEE	0.862932	0.330198	2.61337	5	0.0474759	0.99833
P59267_PLRES(0.973)QS(0.027)HLLK	TS_NT-TS_EGCGEE	-0.211065	0.410617	-0.514019	5	0.629142	0.99833
P59281_AFS(1)EDEALAQQDSK	TS_NT-TS_EGCGEE	0.0407372	0.176648	0.230612	7	0.824211	0.99833
P59281_KPS(0.02)S(0.948)ET(0.032)DIENWASK	TS_NT-TS_EGCGEE	0.802455	0.506949	1.58291	5	0.17429	0.99833
P59648_S(0.006)ELPS(0.916)S(0.078)APGGGGV	TS_NT-TS_EGCGEE	0.284137	0.294624	0.964407	6	0.372086	0.99833
P59764_AS(1)PLLSDK	TS_NT-TS_EGCGEE	-1.10599	0.817963	-1.35213	6	0.225074	0.99833
P59764_HTTSVSPSPAGRS(1)PLK	TS_NT-TS_EGCGEE	1.19098	1.69408	0.703023	5	0.513417	0.99833
P59808_AGGS(1)VESLR	TS_NT-TS_EGCGEE	-0.0743864	0.192515	-0.386393	6	0.712537	0.99833
P59808_RVS(1)QDLDVEKPDASPTSLQLR	TS_NT-TS_EGCGEE	0.230851	0.528997	0.436395	4	0.685072	0.99833
P59808_S(0.004)HS(0.996)LDDLQGDADVGK	TS_NT-TS_EGCGEE	-0.292995	0.125406	-2.33637	7	0.0521225	0.99833
P60469_EEAGVPRGEGPAVPGDT(1)PPPTPR	TS_NT-TS_EGCGEE	0.193989	0.178116	1.08911	7	0.312172	0.99833
P60469_RGS(1)ALGPDEAGGELER	TS_NT-TS_EGCGEE	0.482818	0.229056	2.10786	7	0.0730185	0.99833
P60469_RQAQS(1)PGGVSSEVEVLK	TS_NT-TS_EGCGEE	-0.0705676	0.38373	-0.183899	7	0.859306	0.99833
P60469_S(1)LPGSALELR	TS_NT-TS_EGCGEE	0.20284	0.245879	0.824959	6	0.440952	0.99833
P60469_SAAAGALGS(1)PGLPLRK	TS_NT-TS_EGCGEE	0.860906	0.611606	1.40761	5	0.21827	0.99833
P60469_VSSSGLDS(1)LGR	TS_NT-TS_EGCGEE	0.0138431	0.189508	0.0730479	4	0.945275	0.99833
P60879_EQMAIS(1)GGFIR	TS_NT-TS_EGCGEE	0.342304	0.338323	1.01177	6	0.350697	0.99833
P60904_APEGEETEFYVS(1)PEDLEAQLQSDER	TS_NT-TS_EGCGEE	0.156054	0.783018	0.199299	3	0.854772	0.99833
P60904_S(0.001)LS(0.002)T(0.015)S(0.971)GES(0.011)LYHVLGLDK	TS_NT-TS_EGCGEE	-1.15055	0.931253	-1.23549	5	0.27153	0.99833
P60904_S(0.001)LS(0.003)TS(0.003)GES(0.993)LYHVLGLDK	TS_NT-TS_EGCGEE	1.66717	1.23099	1.35434	3	0.268609	0.99833
P60904_S(0.835)LS(0.164)T(0.001)SGESLYHVLGLDK	TS_NT-TS_EGCGEE	-1.16389	1.03614	-1.12329	4	0.324172	0.99833
P60904_SLS(0.999)TSGESLYHVLGLDK	TS_NT-TS_EGCGEE	-1.30133	2.32617	-0.55943	7	0.593308	0.99833
P61264_S(1)AKDS(1)DDEEEVVHVDR	TS_NT-TS_EGCGEE	0.125159	0.294831	0.424512	7	0.683935	0.99833
P61264_T(0.007)T(0.007)T(0.985)NEELEDMLESGK	TS_NT-TS_EGCGEE	-0.853333	0.422369	-2.02035	7	0.0830877	0.99833
P61315_KVDIMGYDLPS(0.999)GGAGPTTEACLK	TS_NT-TS_EGCGEE	-0.793796	1.1468	-0.692183	4	0.526905	0.99833
P61329_EPS(1)LHEIGEK	TS_NT-TS_EGCGEE	0.464181	0.241212	1.92437	6	0.102642	0.99833
P61807_LMTANS(1)PEVHG	TS_NT-TS_EGCGEE	0.0708441	0.0853816	0.829734	4	0.453337	0.99833
P61967_AIEQADLLQEEDES(1)PR	TS_NT-TS_EGCGEE	0.270736	0.225125	1.20261	7	0.268224	0.99833
P61979_DYDDMS(1)PR	TS_NT-TS_EGCGEE	-0.219467	0.351776	-0.623883	7	0.552484	0.99833
P61982_VISSIEQKT(0.016)S(0.984)ADGNEK	TS_NT-TS_EGCGEE	0.213352	0.401636	0.531206	3	0.632092	0.99833
P62071_FQEQECPPS(1)PEPTRK	TS_NT-TS_EGCGEE	-0.0429538	0.469509	-0.0914867	7	0.929669	0.99833
P62259_AAFDDAIAELDTLS(1)EESYK	TS_NT-TS_EGCGEE	0.705173	1.75893	0.400911	6	0.702372	0.99833
P62482_MYPES(0.01)T(0.006)T(0.287)GS(0.697)PARLS(1)LR	TS_NT-TS_EGCGEE	-0.361744	0.498438	-0.725756	7	0.491534	0.99833
P62482_MYPESTTGS(1)PAR	TS_NT-TS_EGCGEE	-0.196619	0.161054	-1.22083	7	0.261673	0.99833
P62482_RSS(1)LVITTK	TS_NT-TS_EGCGEE	-0.0575714	0.223106	-0.258045	7	0.803795	0.99833
P62484_HTPPTIGGS(1)LPYR	TS_NT-TS_EGCGEE	-0.1813	0.30571	-0.593047	7	0.571804	0.99833
P62484_NMAPS(0.001)QQS(0.999)PVR	TS_NT-TS_EGCGEE	-0.283308	0.26317	-1.07652	6	0.323063	0.99833
P62484_TTPPTQKPPS(1)PPMSGK	TS_NT-TS_EGCGEE	-0.79697	0.763257	-1.04417	7	0.331119	0.99833
P62754_LS(0.068)S(0.932)LRAS(0.903)T(0.058)S(0.039)K	TS_NT-TS_EGCGEE	-1.22567	2.66636	-0.459678	4	0.669621	0.99833
P62754_RLS(1)S(1)LR	TS_NT-TS_EGCGEE	0.259913	0.756494	0.343576	7	0.741254	0.99833
P62774_GEDVNRT(1)LEGGRK	TS_NT-TS_EGCGEE	0.272019	0.157199	1.73041	7	0.127174	0.99833
P62908_DEILPT(0.007)T(0.99)PIS(0.003)EQK	TS_NT-TS_EGCGEE	0.174918	0.247952	0.705453	6	0.506978	0.99833
P62996_RPHT(1)PTPGIYMGR	TS_NT-TS_EGCGEE	-0.084331	0.336619	-0.250524	7	0.809377	0.99833
P62996_SDSGEQNYGERES(1)R	TS_NT-TS_EGCGEE	-0.128745	0.295319	-0.435951	7	0.676	0.99833
P63011_MS(0.001)ES(0.999)LDTADPAVTGAK	TS_NT-TS_EGCGEE	0.0312799	0.106408	0.293962	7	0.777312	0.99833
P63011_MS(1)ESLDTADPAVTGAK	TS_NT-TS_EGCGEE	0.289222	0.417841	0.692184	7	0.511122	0.99833
P63024_STGVPS(0.004)GS(0.58)S(0.781)AAT(0.633)GS(0.003)NRR	TS_NT-TS_EGCGEE	2.40241	0.581623	4.13052	4	0.0144877	0.99833
P63042_RRDPS(1)LEEIQK	TS_NT-TS_EGCGEE	0.270825	0.201988	1.3408	4	0.251065	0.99833
P63046_AESEAETPGT(1)PGEFESK	TS_NT-TS_EGCGEE	-0.0503285	0.295653	-0.170228	7	0.869646	0.99833
P63085_VADPDHDHTGFLT(0.999)EY(0.001)VATR	TS_NT-TS_EGCGEE	-1.064	1.32488	-0.803097	6	0.45255	0.99833
P63101_TAFDEAIAELDTLS(1)EESYK	TS_NT-TS_EGCGEE	0.949921	2.37066	0.4007	6	0.70252	0.99833
P63101_VVS(0.004)S(0.996)IEQK	TS_NT-TS_EGCGEE	-0.311569	0.313528	-0.993752	6	0.358715	0.99833
P63115_RDS(0.993)DMAS(0.007)HIQQPGGHGNPGPAPSPSPGPGPGPGASER	TS_NT-TS_EGCGEE	0.373065	0.31063	1.201	6	0.275008	0.99833
P63141_ETEGEEQAQYLQVTS(1)CPK	TS_NT-TS_EGCGEE	-0.63197	0.49949	-1.26523	4	0.274473	0.99833
P63141_IPS(1)S(1)PDLKK	TS_NT-TS_EGCGEE	-0.3477	0.908113	-0.382881	7	0.713169	0.99833
P63166_S(1)DQEAKPSTEDLGDK	TS_NT-TS_EGCGEE	0.0647483	0.371837	0.174131	7	0.866691	0.99833
P63213_EDPLLT(1)PVPASENPFR	TS_NT-TS_EGCGEE	-0.243033	0.729477	-0.333161	7	0.748769	0.99833
P63216_GET(1)PVNSTMSIGQAR	TS_NT-TS_EGCGEE	-0.0837217	0.19955	-0.419553	7	0.687388	0.99833
P63250_ERHNS(1)VECLDGLDDISTK	TS_NT-TS_EGCGEE	0.261136	0.418078	0.624612	6	0.555218	0.99833
P63318_AAPALT(1)PPDR	TS_NT-TS_EGCGEE	0.186983	0.18319	1.02071	7	0.341368	0.99833
P63318_MGPSS(0.001)S(0.999)PIPSPSPSPTDSK	TS_NT-TS_EGCGEE	-0.174019	0.517847	-0.336043	7	0.746686	0.99833
P63318_MGPSSSPIPS(0.002)PS(0.997)PS(0.867)PT(0.134)DSK	TS_NT-TS_EGCGEE	1.24807	1.01258	1.23256	3	0.305524	0.99833
P63318_MGPSSSPIPS(0.574)PS(0.43)PS(0.993)PT(0.004)DSK	TS_NT-TS_EGCGEE	0.190839	0.398454	0.478948	7	0.646575	0.99833
P63318_MGPSSSPIPSPSPSPT(0.999)DSK	TS_NT-TS_EGCGEE	0.503246	0.738023	0.681884	7	0.517231	0.99833
P63318_RGS(1)DELYAIK	TS_NT-TS_EGCGEE	0.226907	0.360267	0.629831	3	0.573507	0.99833
P63328_GLT(1)PTGMLPSGVLSGGK	TS_NT-TS_EGCGEE	0.128647	0.542403	0.23718	4	0.824169	0.99833
P63328_ITS(1)FEEAK	TS_NT-TS_EGCGEE	0.00765616	0.474566	0.016133	7	0.987579	0.99833
P68372_INVYYNEAT(1)GGK	TS_NT-TS_EGCGEE	-0.140505	0.200328	-0.701373	5	0.514362	0.99833
P68404_ADPAAGPPPS(1)EGEESTVR	TS_NT-TS_EGCGEE	0.267579	0.349399	0.765825	5	0.478354	0.99833
P70174_RIS(1)ETSEDQTLVDR	TS_NT-TS_EGCGEE	0.235056	0.297694	0.78959	3	0.487421	0.99833
P70182_IPLKPS(0.218)PT(0.782)K	TS_NT-TS_EGCGEE	0.171801	0.272115	0.631353	7	0.547864	0.99833
P70182_KIPLKPS(0.988)PT(0.012)K	TS_NT-TS_EGCGEE	0.171801	0.272115	0.631353	7	0.547864	0.99833
P70232_DETFGEYS(0.994)DS(0.006)DEK	TS_NT-TS_EGCGEE	0.327835	0.251556	1.30323	6	0.24027	0.99833
P70232_EDLHPDPEVQS(0.997)AKDET(0.001)FGEY(0.002)SDSDEK	TS_NT-TS_EGCGEE	-0.133925	0.572618	-0.233882	3	0.830128	0.99833
P70265_NYS(1)VGSRPLK	TS_NT-TS_EGCGEE	0.439798	0.748848	0.587299	4	0.588554	0.99833
P70268_TDVSNFDEEFTGEAPTLS(1)PPR	TS_NT-TS_EGCGEE	-0.201667	0.441527	-0.456749	4	0.671555	0.99833
P70288_MLPHAPGVQMQAIPEDAVHEDS(1)GDEDGEDPDK	TS_NT-TS_EGCGEE	0.493436	0.175496	2.81167	6	0.0306886	0.99833
P70288_RIACDEEFS(0.004)DS(0.996)EDEGEGGRR	TS_NT-TS_EGCGEE	0.440135	0.322454	1.36496	4	0.244001	0.99833
P70296_LYEQLS(1)GK	TS_NT-TS_EGCGEE	-1.29088	1.31693	-0.980218	4	0.382478	0.99833
P70296_VLTPT(0.005)QVMNRPS(0.83)S(0.156)IS(0.008)WDGLDPGK	TS_NT-TS_EGCGEE	0.329679	0.730705	0.451179	4	0.675239	0.99833
P70302_DLT(0.005)HS(0.982)DS(0.012)ES(0.001)SLHMSDR	TS_NT-TS_EGCGEE	-0.172731	0.169002	-1.02207	7	0.340767	0.99833
P70362_FIAFSGEGQS(1)LRK	TS_NT-TS_EGCGEE	0.359887	0.376154	0.956755	6	0.375636	0.99833
P70392_FS(0.001)S(0.999)PPPLAVSR	TS_NT-TS_EGCGEE	0.468972	0.0981548	4.77788	5	0.00497994	0.99833
P70399_ASQEPFS(1)PAEDVMETDLLEGLAANQDRPSK	TS_NT-TS_EGCGEE	-0.258796	0.608738	-0.425135	3	0.699389	0.99833
P70399_DAVTEDS(1)PQPPLPSVR	TS_NT-TS_EGCGEE	0.31425	0.289489	1.08553	6	0.319363	0.99833
P70399_LPTSEEERS(1)PAK	TS_NT-TS_EGCGEE	-0.153598	0.342781	-0.448093	7	0.667626	0.99833
P70399_MESLGS(1)PR	TS_NT-TS_EGCGEE	-0.123661	0.206249	-0.599571	7	0.567684	0.99833
P70399_PLLPSQPT(0.001)VS(0.999)PQASTPVSR	TS_NT-TS_EGCGEE	-0.0721127	0.366526	-0.196747	3	0.8566	0.99833
P70399_SEDRPS(0.035)S(0.965)PQVSVAAVETK	TS_NT-TS_EGCGEE	0.0415805	0.294094	0.141385	5	0.893086	0.99833
P70399_STPFIVPS(0.021)S(0.084)PT(0.894)EQGGRK	TS_NT-TS_EGCGEE	-0.398475	0.21376	-1.86412	4	0.135752	0.99833
P70399_TEEDRENTQIDDTEPLS(0.995)PVS(0.005)NSK	TS_NT-TS_EGCGEE	-0.914156	0.222072	-4.11649	6	0.00624074	0.99833
P70408_LAEMYGGGES(1)DKDA	TS_NT-TS_EGCGEE	-0.0401988	0.180617	-0.222564	7	0.83023	0.99833
P70414_GMIIEHEGDRPAS(0.166)KT(0.834)EIEMDGK	TS_NT-TS_EGCGEE	-0.317728	0.601219	-0.528473	3	0.633772	0.99833
P70414_GMIIEHEGDRPAS(1)K	TS_NT-TS_EGCGEE	0.271059	0.201684	1.34398	4	0.250124	0.99833
P70429_KEDESQTEDPS(0.001)T(0.014)S(0.969)PS(0.014)PGT(0.001)R	TS_NT-TS_EGCGEE	-0.102648	0.209043	-0.491041	5	0.64419	0.99833
P70429_S(0.003)NS(0.997)VEKPVSSLLSR	TS_NT-TS_EGCGEE	-0.982237	0.489754	-2.00557	7	0.0849185	0.99833
P70441_EALVEPASES(1)PRPALAR	TS_NT-TS_EGCGEE	0.179068	0.160787	1.1137	6	0.308025	0.99833
P70441_S(0.005)AS(0.993)S(0.001)DTSEELNSQDS(1)PK	TS_NT-TS_EGCGEE	0.166266	1.00743	0.16504	6	0.874333	0.99833
P70441_SASSDTSEELNSQDS(1)PK	TS_NT-TS_EGCGEE	-0.999876	0.695548	-1.43754	7	0.193724	0.99833
P70663_GKES(1)QEQPVSDSHQQPNESSK	TS_NT-TS_EGCGEE	0.235664	1.67557	0.140647	6	0.892752	0.99833
P70663_HGAGDDYFIPS(1)QEFLEAER	TS_NT-TS_EGCGEE	-0.284657	0.523556	-0.5437	5	0.610003	0.99833
P70663_PSALNS(1)EEETHEQSTEQDK	TS_NT-TS_EGCGEE	-0.0717335	0.34401	-0.208521	7	0.84076	0.99833
P70663_PSALNSEEETHEQS(0.079)T(0.921)EQDK	TS_NT-TS_EGCGEE	-0.914531	1.92166	-0.475908	3	0.666649	0.99833
P70663_PSALNSEEETHEQS(0.978)T(0.022)EQDK	TS_NT-TS_EGCGEE	-0.154404	0.386519	-0.399474	6	0.703376	0.99833
P70704_T(0.002)DDVS(0.998)EKT(1)S(1)LADQEEVR	TS_NT-TS_EGCGEE	-0.540822	0.573058	-0.943746	6	0.381733	0.99833
P70704_TDDVS(1)EKT(0.09)S(0.91)LADQEEVR	TS_NT-TS_EGCGEE	-0.652898	0.437119	-1.49364	7	0.178911	0.99833
P80560_ADSVAGAIQSDPAEGS(1)QESHGR	TS_NT-TS_EGCGEE	0.407938	0.170836	2.38789	7	0.0483186	0.99833
P80560_KSEQPEEVLS(0.004)S(0.996)EEETAGVEHVR	TS_NT-TS_EGCGEE	-0.147834	0.374189	-0.395078	3	0.719201	0.99833
P81122_ASSPAES(0.029)S(0.956)PEDS(0.015)GYMR	TS_NT-TS_EGCGEE	-0.0629777	0.313167	-0.201099	5	0.848546	0.99833
P81122_RVS(1)GDGAQDLDR	TS_NT-TS_EGCGEE	0.136686	0.246756	0.553932	6	0.599645	0.99833
P81122_S(0.808)QS(0.18)S(0.01)GS(0.001)SATHPISVPGAR	TS_NT-TS_EGCGEE	-0.147064	0.451527	-0.325704	4	0.760974	0.99833
P83093_GS(1)PECVGLTETK	TS_NT-TS_EGCGEE	-0.668921	0.579219	-1.15487	6	0.292058	0.99833
P83093_RAS(1)GSAGAAASPSAAAAGER	TS_NT-TS_EGCGEE	0.264906	0.411749	0.643368	5	0.548327	0.99833
P83510_LGSQPIRAS(1)NPDLR	TS_NT-TS_EGCGEE	-0.064423	0.545089	-0.118188	7	0.909239	0.99833
P83510_SEGS(1)PVLPHEPSK	TS_NT-TS_EGCGEE	0.010588	0.184952	0.0572474	7	0.955948	0.99833
P83510_TTSIS(1)PALAR	TS_NT-TS_EGCGEE	-0.469656	0.52042	-0.902454	6	0.401591	0.99833
P83741_DRPVS(0.851)QPS(0.149)LVGSK	TS_NT-TS_EGCGEE	0.268003	0.366937	0.730378	4	0.505636	0.99833
P84086_AALEQPCEGS(0.999)LT(0.001)RPK	TS_NT-TS_EGCGEE	-0.1606	0.532894	-0.301374	7	0.771885	0.99833
P84309_S(1)VELGLEER	TS_NT-TS_EGCGEE	0.0938253	0.268	0.350095	4	0.743925	0.99833
P86046_TVPEHPT(1)PVVSK	TS_NT-TS_EGCGEE	-0.977304	0.33866	-2.8858	5	0.0343548	0.99833
P97315_GFGFGQGAGALVHS(1)E	TS_NT-TS_EGCGEE	-1.02246	1.01067	-1.01167	5	0.358121	0.99833
P97379_S(0.003)AT(0.997)PPPAEPASLPQEPPK	TS_NT-TS_EGCGEE	0.0663304	0.192694	0.344227	7	0.740785	0.99833
P97393_GGIDNPAIT(0.264)S(0.736)DQEVDDKK	TS_NT-TS_EGCGEE	-0.204059	0.232889	-0.876206	4	0.430385	0.99833
P97412_S(1)LPAFPTYLPLIR	TS_NT-TS_EGCGEE	-0.524289	0.765514	-0.684885	5	0.523868	0.99833
P97427_GMYDGPVYEVPAT(1)PK	TS_NT-TS_EGCGEE	0.470612	0.323678	1.45395	7	0.18928	0.99833
P97427_HAAPAPS(1)AK	TS_NT-TS_EGCGEE	1.14591	0.807962	1.41828	6	0.205898	0.99833
P97427_HAAPAPS(1)AKS(1)S(0.998)PS(0.002)K	TS_NT-TS_EGCGEE	1.95961	1.49655	1.30942	5	0.247331	0.99833
P97427_HAAPAPSAKS(1)S(1)PSK	TS_NT-TS_EGCGEE	1.95961	1.49655	1.30942	5	0.247331	0.99833
P97427_S(1)IPHITSDR	TS_NT-TS_EGCGEE	0.134944	0.181372	0.744015	7	0.481091	0.99833
P97427_VFGLHSVS(1)R	TS_NT-TS_EGCGEE	-0.0492822	0.207327	-0.237703	6	0.82002	0.99833
P97445_EVAEVS(1)PLSAANMSIAVK	TS_NT-TS_EGCGEE	-0.52432	0.679867	-0.771209	3	0.496757	0.99833
P97445_GADYTEPDS(1)PREPPGGAHDPAPR	TS_NT-TS_EGCGEE	-0.038331	0.404688	-0.0947172	7	0.927194	0.99833
P97445_LATGEPAS(1)PHDSLGHSGLPPSPAK	TS_NT-TS_EGCGEE	0.172427	0.282582	0.610182	6	0.564122	0.99833
P97492_EPGS(0.444)S(0.555)HLGSPDTAR	TS_NT-TS_EGCGEE	0.192681	0.319203	0.603633	5	0.572424	0.99833
P97492_PLREPGSSHLGS(0.999)PDT(0.001)AR	TS_NT-TS_EGCGEE	0.166155	0.23295	0.713262	7	0.498766	0.99833
P97492_S(1)LGSGESESESRPGK	TS_NT-TS_EGCGEE	0.228053	0.342429	0.665984	6	0.530178	0.99833
P97492_S(1)LPLGVEELGQLPLAEGPCGRPLRK	TS_NT-TS_EGCGEE	1.22885	1.51035	0.813622	6	0.446939	0.99833
P97496_RKPS(1)PS(1)PPPPTATESR	TS_NT-TS_EGCGEE	-0.364431	1.13979	-0.319736	6	0.760009	0.99833
P97500_LEEQLS(1)PR	TS_NT-TS_EGCGEE	0.183767	0.388409	0.473127	3	0.668418	0.99833
P97772_SAFTT(0.064)S(0.935)DVVR	TS_NT-TS_EGCGEE	0.906056	0.427273	2.12055	3	0.124117	0.99833
P97798_LELKPIDKS(1)PDPNPVMTDTPIPR	TS_NT-TS_EGCGEE	0.0932556	0.524183	0.177906	6	0.864651	0.99833
P97801_AMGSGGAGS(1)EQEDTVLFR	TS_NT-TS_EGCGEE	-0.0929462	0.62921	-0.147719	5	0.888337	0.99833
P97820_RDS(1)PLQGGGQQNSQAGQR	TS_NT-TS_EGCGEE	0.597778	1.43936	0.415308	3	0.705832	0.99833
P97825_S(0.001)NS(0.998)S(0.001)EASSGDFLDLK	TS_NT-TS_EGCGEE	-0.429434	0.20389	-2.10621	7	0.0731971	0.99833
P97855_S(0.063)T(0.063)S(0.874)PAPADVAPAQEDLR	TS_NT-TS_EGCGEE	-0.140907	0.136923	-1.0291	6	0.343119	0.99833
P97863_PLFSSTSPQDS(0.032)S(0.968)PR	TS_NT-TS_EGCGEE	-0.586653	0.259115	-2.26406	3	0.108518	0.99833
P97868_VEGTEIVKPS(1)PK	TS_NT-TS_EGCGEE	0.407704	0.204533	1.99334	7	0.0864637	0.99833
P97927_LAALS(0.001)IEES(0.999)K	TS_NT-TS_EGCGEE	-0.246562	0.438011	-0.562913	7	0.591059	0.99833
P98084_S(0.017)AS(0.983)QDCIETTPGAQEGK	TS_NT-TS_EGCGEE	-0.527058	0.622239	-0.847034	6	0.429461	0.99833
P98203_GSLGS(1)LDR	TS_NT-TS_EGCGEE	0.0396014	0.251156	0.157676	7	0.879164	0.99833
P98203_NFDT(1)LDLPK	TS_NT-TS_EGCGEE	0.434073	0.85393	0.508324	3	0.646248	0.99833
P99027_KEES(1)EESDDDMGFGLFD	TS_NT-TS_EGCGEE	0.880539	1.97704	0.445382	5	0.674665	0.99833
P99027_KEESEES(1)DDDMGFGLFD	TS_NT-TS_EGCGEE	-2.75057	0.965443	-2.84903	3	0.0651611	0.99833
P99027_LASVPAGGAVAVSAAPGSAAPAAGS(1)APAAAEEK	TS_NT-TS_EGCGEE	-0.0698441	0.339873	-0.205501	6	0.843976	0.99833
Q00PI9_S(0.002)GDET(0.998)PGS(1)EAPGDK	TS_NT-TS_EGCGEE	0.325402	0.66889	0.486481	6	0.643884	0.99833
Q00PI9_S(1)GDETPGSEAPGDK	TS_NT-TS_EGCGEE	-0.157556	0.358407	-0.4396	7	0.673478	0.99833
Q00PI9_SGDET(1)PGSEAPGDK	TS_NT-TS_EGCGEE	0.0480269	1.5355	0.0312777	6	0.976063	0.99833
Q01063_LMHSS(0.031)S(0.957)LT(0.012)NSCIPR	TS_NT-TS_EGCGEE	-0.473811	0.470546	-1.00694	4	0.370932	0.99833
Q01063_SDSDYDLS(1)PK	TS_NT-TS_EGCGEE	-0.145945	0.243279	-0.599906	6	0.570515	0.99833
Q01065_S(1)PPEMLESDCPSPLELK	TS_NT-TS_EGCGEE	-0.78	1.3107	-0.595103	3	0.593676	0.99833
Q01338_RGPGAAGPGAS(0.001)GS(0.999)GHGEER	TS_NT-TS_EGCGEE	1.19585	0.663073	1.8035	7	0.114297	0.99833
Q01341_NAEPPS(0.995)PT(0.005)PAAHTR	TS_NT-TS_EGCGEE	0.134816	0.12187	1.10622	5	0.318992	0.99833
Q01768_FLRAS(1)EEHLK	TS_NT-TS_EGCGEE	1.21334	0.363922	3.33407	3	0.0445838	0.99833
Q01815_SITADGES(1)PPTTK	TS_NT-TS_EGCGEE	0.091973	0.324701	0.283255	6	0.786501	0.99833
Q02053_AENYDIS(1)PADR	TS_NT-TS_EGCGEE	0.38379	0.357202	1.07444	5	0.33172	0.99833
Q02053_ATLPS(1)PDK	TS_NT-TS_EGCGEE	-0.021927	0.337092	-0.0650475	7	0.949955	0.99833
Q02053_IHVS(1)DQELQSANASVDDSRLEELK	TS_NT-TS_EGCGEE	-1.1374	0.455821	-2.49527	4	0.067105	0.99833
Q02248_RT(0.003)S(0.997)MGGTQQQFVEGVR	TS_NT-TS_EGCGEE	0.488854	0.221227	2.20974	7	0.0628217	0.99833
Q02248_T(0.687)S(0.313)MGGTQQQFVEGVR	TS_NT-TS_EGCGEE	0.133863	0.566271	0.236394	4	0.824739	0.99833
Q02357_RRT(0.171)LT(0.86)PLT(0.968)LRY(1)S(1)ILS(1)ES(1)R	TS_NT-TS_EGCGEE	-0.674485	0.73586	-0.916595	5	0.401403	0.99833
Q02357_RRT(0.48)LT(0.623)PLT(0.897)LRY(1)S(1)ILS(1)ES(1)R	TS_NT-TS_EGCGEE	-0.674485	0.73586	-0.916595	5	0.401403	0.99833
Q02819_AQRLS(1)QETEALGR	TS_NT-TS_EGCGEE	-0.0133611	0.286725	-0.046599	7	0.964134	0.99833
Q03141_VRPNSDLSNSTGQS(1)PHHK	TS_NT-TS_EGCGEE	1.2998	1.17408	1.10708	4	0.330353	0.99833
Q03147_AYT(1)HQVVTR	TS_NT-TS_EGCGEE	0.21332	0.64906	0.32866	4	0.758899	0.99833
Q03173_NSRPS(0.117)S(0.883)PVNTPSSQPPAAK	TS_NT-TS_EGCGEE	0.130462	0.616186	0.211725	6	0.83933	0.99833
Q03517_EHLGPGS(0.004)S(0.996)QEMER	TS_NT-TS_EGCGEE	-0.445702	0.386853	-1.15212	5	0.301363	0.99833
Q03517_EHLGPGS(0.979)S(0.021)QEMER	TS_NT-TS_EGCGEE	-0.568243	0.418994	-1.35621	5	0.23306	0.99833
Q03517_IET(0.017)QT(0.983)QEEVRDS(1)K	TS_NT-TS_EGCGEE	0.214422	0.28109	0.762825	7	0.470488	0.99833
Q03517_VPS(0.003)PVS(0.985)S(0.013)EDDLQEEEQLEQAIK	TS_NT-TS_EGCGEE	0.477939	0.860391	0.55549	5	0.602496	0.99833
Q03717_NHFESSPLPT(0.041)S(0.959)PK	TS_NT-TS_EGCGEE	0.0108665	0.40702	0.0266978	5	0.979734	0.99833
Q04447_PVS(1)PLLLASGMAR	TS_NT-TS_EGCGEE	-0.0447227	0.621127	-0.0720024	6	0.94494	0.99833
Q04447_VLT(1)PELYAELR	TS_NT-TS_EGCGEE	0.153494	1.1018	0.139311	5	0.894642	0.99833
Q04690_RQEMES(0.002)GIT(0.036)T(0.961)PPK	TS_NT-TS_EGCGEE	0.114542	0.264459	0.433118	5	0.682976	0.99833
Q04690_RQEMESGIT(0.5)T(0.5)PPK	TS_NT-TS_EGCGEE	0.114542	0.264459	0.433118	5	0.682976	0.99833
Q04690_S(1)FDHLISDTK	TS_NT-TS_EGCGEE	-0.0614558	0.202081	-0.304116	6	0.771311	0.99833
Q04690_SSSGLATYS(1)PPMGAVSER	TS_NT-TS_EGCGEE	-0.155184	0.371329	-0.417915	7	0.688531	0.99833
Q04735_KIS(0.999)T(0.001)EDINK	TS_NT-TS_EGCGEE	0.498075	1.02487	0.485988	5	0.647525	0.99833
Q04736_YTPENLTEPVS(0.96)PS(0.036)AS(0.003)HY(0.001)GVEHATVAPTSSTK	TS_NT-TS_EGCGEE	-0.45879	0.361314	-1.26978	5	0.260049	0.99833
Q05512_S(0.5)S(0.5)ELEGDTITLK	TS_NT-TS_EGCGEE	-0.00936793	0.414686	-0.0225904	4	0.983059	0.99833
Q05512_S(0.664)S(0.336)ELEGDTITLK	TS_NT-TS_EGCGEE	-0.00936793	0.414686	-0.0225904	4	0.983059	0.99833
Q05512_VPVAS(1)PSAHNISSSSGAPDR	TS_NT-TS_EGCGEE	0.37961	0.692353	0.548289	6	0.603279	0.99833
Q05A62_LSLS(0.993)T(0.007)NCIEK	TS_NT-TS_EGCGEE	-0.224623	0.390965	-0.574535	3	0.60586	0.99833
Q05CL8_T(0.263)AS(0.737)EGS(1)EAETPEAPK	TS_NT-TS_EGCGEE	-0.581279	0.434934	-1.33648	5	0.238983	0.99833
Q05CL8_T(0.961)AS(0.335)EGS(0.704)EAETPEAPK	TS_NT-TS_EGCGEE	-0.476571	0.403983	-1.17968	3	0.323156	0.99833
Q05D44_KTS(1)FDENDS(1)EELEDK	TS_NT-TS_EGCGEE	-0.0402242	0.639223	-0.0629267	5	0.952263	0.99833
Q05D44_SVPTVDS(1)GNEDDDSSFK	TS_NT-TS_EGCGEE	-0.281322	0.224291	-1.25427	7	0.250004	0.99833
Q05D44_TARPNSEAPLS(1)GS(1)EDADDSNK	TS_NT-TS_EGCGEE	-0.0769259	0.417659	-0.184183	4	0.86283	0.99833
Q05D44_TSFDENDS(1)EELEDK	TS_NT-TS_EGCGEE	-0.480797	0.442753	-1.08593	6	0.319202	0.99833
Q07113_LVSFHDDS(1)DEDLLHI	TS_NT-TS_EGCGEE	-0.184634	0.737615	-0.250312	3	0.818509	0.99833
Q08274_RYHS(1)LGNISR	TS_NT-TS_EGCGEE	-0.430723	0.418385	-1.02949	7	0.337502	0.99833
Q08274_S(0.002)NS(0.998)LPHPAGGGK	TS_NT-TS_EGCGEE	-1.49429	0.842248	-1.77416	3	0.174136	0.99833
Q08460_GGYS(0.006)T(0.993)PQTLANR	TS_NT-TS_EGCGEE	-0.193608	0.323888	-0.597764	7	0.568823	0.99833
Q08460_RLEDEQPPT(1)LS(1)PK	TS_NT-TS_EGCGEE	-0.777161	0.552522	-1.40657	7	0.202364	0.99833
Q09XV5_T(0.121)AS(0.846)PS(0.033)PLRPDAPVEK	TS_NT-TS_EGCGEE	0.18158	0.241312	0.75247	5	0.485664	0.99833
Q0KL02_DSDDSAAT(1)PQDETIEER	TS_NT-TS_EGCGEE	-0.03401	0.195761	-0.173732	5	0.868891	0.99833
Q0P678_LGVS(0.002)VS(0.972)PS(0.026)R	TS_NT-TS_EGCGEE	-0.0209632	0.421663	-0.0497157	4	0.962732	0.99833
Q0P678_SFSSSPS(0.003)PS(0.001)PT(0.005)PS(0.991)PHRPPVR	TS_NT-TS_EGCGEE	0.244026	0.150461	1.62186	3	0.203285	0.99833
Q0P678_VQSQEETRSDEEDRAS(1)EPK	TS_NT-TS_EGCGEE	-0.164054	0.801168	-0.204769	6	0.844523	0.99833
Q0PHV7_AFS(1)FPVSPER	TS_NT-TS_EGCGEE	-0.0147594	0.405819	-0.0363695	5	0.972395	0.99833
Q0PHV7_AFSFPVS(1)PER	TS_NT-TS_EGCGEE	-0.0184979	0.339612	-0.0544678	5	0.958672	0.99833
Q0PHV7_PRPPEAS(1)PPPGGAR	TS_NT-TS_EGCGEE	0.611147	0.264167	2.31349	5	0.0686082	0.99833
Q0PHV7_S(1)LGDASPSAPESVGAR	TS_NT-TS_EGCGEE	0.0776899	0.246033	0.31577	7	0.761384	0.99833
Q148V7_AGS(0.996)IS(0.004)TLDSLDFAR	TS_NT-TS_EGCGEE	0.282853	0.612333	0.461927	6	0.660408	0.99833
Q148V7_AGSIS(0.002)T(0.852)LDS(0.146)LDFAR	TS_NT-TS_EGCGEE	0.32784	0.7398	0.443147	4	0.680572	0.99833
Q148V7_LGAGVGLDPGSAGS(0.001)LS(0.999)PQDPMALGSSAR	TS_NT-TS_EGCGEE	0.6144	0.571675	1.07474	5	0.331597	0.99833
Q148V7_S(0.138)S(0.862)PEIQEPIK	TS_NT-TS_EGCGEE	-1.09743	0.733796	-1.49555	7	0.178425	0.99833
Q148V7_S(0.604)S(0.396)PEIQEPIK	TS_NT-TS_EGCGEE	-1.09743	0.733796	-1.49555	7	0.178425	0.99833
Q14AX6_NNS(1)PAPPQPAPVK	TS_NT-TS_EGCGEE	0.614613	0.457707	1.34281	5	0.237067	0.99833
Q14CH0_HILEGGSGVIIEHPGEES(1)PGRK	TS_NT-TS_EGCGEE	-0.0822963	0.57948	-0.142017	4	0.893932	0.99833
Q14CH0_STVEDFEANT(0.004)S(0.995)PT(0.001)K	TS_NT-TS_EGCGEE	-0.298424	0.188722	-1.58129	7	0.157824	0.99833
Q1HFZ0_EGVILTNENAAS(1)PEQPGDEDAK	TS_NT-TS_EGCGEE	0.440713	0.46449	0.94881	5	0.386287	0.99833
Q2M3X8_LPCLPVKLS(1)PPLPPKK	TS_NT-TS_EGCGEE	0.401412	0.903237	0.444415	5	0.675319	0.99833
Q2M3X8_S(0.651)KS(0.349)DTPYLAEAR	TS_NT-TS_EGCGEE	0.403747	0.362693	1.11319	4	0.328009	0.99833
Q2M3X8_S(0.999)DT(0.001)PYLAEAR	TS_NT-TS_EGCGEE	0.714877	0.349628	2.04468	7	0.0801574	0.99833
Q2PFD7_DHRPET(1)PGIK	TS_NT-TS_EGCGEE	0.56244	2.72252	0.206588	5	0.844481	0.99833
Q2PFD7_IGS(0.994)T(0.006)TNPFLDIPHDPNAAVYK	TS_NT-TS_EGCGEE	-0.972669	1.56296	-0.622323	7	0.553452	0.99833
Q2PFD7_S(0.009)HS(0.991)S(1)PSLNPDAS(1)PVTAK	TS_NT-TS_EGCGEE	0.0121524	0.634826	0.0191428	7	0.985261	0.99833
Q2PFD7_S(0.041)HS(0.959)S(1)PSLNPDAS(1)PVTAK	TS_NT-TS_EGCGEE	-0.294117	0.234979	-1.25167	7	0.250893	0.99833
Q2PFD7_S(0.045)HS(0.938)S(0.026)PS(0.991)LNPDASPVTAK	TS_NT-TS_EGCGEE	1.63237	1.50139	1.08724	6	0.318666	0.99833
Q2PFD7_S(0.965)HS(0.904)S(0.111)PS(0.02)LNPDASPVTAK	TS_NT-TS_EGCGEE	-1.17242	0.682303	-1.71833	6	0.136539	0.99833
Q2PFD7_SHS(1)SPSLNPDASPVTAK	TS_NT-TS_EGCGEE	-0.0914835	0.158059	-0.578792	7	0.580867	0.99833
Q2TBE6_VAAAAGSGPS(1)PPCS(1)PGHDR	TS_NT-TS_EGCGEE	0.0359656	0.47757	0.0753096	6	0.942417	0.99833
Q2WF71_S(0.5)T(0.5)PHLDGAGGGAAGEDGDLGLGSAR	TS_NT-TS_EGCGEE	-0.550064	0.451863	-1.21732	6	0.269182	0.99833
Q3B7Z2_MLAES(1)DDS(1)GDEESVSQTDK	TS_NT-TS_EGCGEE	0.0453802	0.330642	0.137249	6	0.895324	0.99833
Q3B7Z2_SLS(1)ELESLK	TS_NT-TS_EGCGEE	-0.598563	0.235227	-2.54461	7	0.0384045	0.99833
Q3TC46_QMAVPS(1)FNQQILCPK	TS_NT-TS_EGCGEE	0.327634	0.631297	0.518986	5	0.625915	0.99833
Q3TDQ1_RENPPVEDS(1)S(1)DEDDK	TS_NT-TS_EGCGEE	-0.370407	0.597053	-0.620392	6	0.557813	0.99833
Q3TES0_AQAPELQQEEERPGAVGS(1)PR	TS_NT-TS_EGCGEE	-0.255421	0.191594	-1.33314	5	0.239999	0.99833
Q3TES0_VQTPQS(1)PHQHPVAPGAIADK	TS_NT-TS_EGCGEE	0.293077	0.42616	0.687716	6	0.51732	0.99833
Q3THG9_GAQADHFTESPLS(1)PGSQVQVR	TS_NT-TS_EGCGEE	-0.27364	0.258999	-1.05653	7	0.325819	0.99833
Q3THK3_GT(0.81)S(0.19)RPGT(0.99)PS(0.01)AEAASTSSTLR	TS_NT-TS_EGCGEE	0.139191	0.417802	0.333151	4	0.755751	0.99833
Q3TLH4_AFGSGIDIKPGT(1)PPIGGR	TS_NT-TS_EGCGEE	-0.683747	0.890996	-0.767396	5	0.4775	0.99833
Q3TLH4_SES(0.049)S(0.951)DFEVVPK	TS_NT-TS_EGCGEE	-0.079985	0.178397	-0.448354	6	0.669634	0.99833
Q3TQF0_RGPAETAAADS(0.006)EADT(0.994)DPEEERIEAGPAR	TS_NT-TS_EGCGEE	0.312889	0.269073	1.16284	5	0.297371	0.99833
Q3TQI7_RADS(0.007)ES(0.993)EEDEQESEEVR	TS_NT-TS_EGCGEE	0.235884	0.387882	0.608135	4	0.575936	0.99833
Q3TSG4_YQEDS(0.998)DPERS(0.001)DYEEHQLQK	TS_NT-TS_EGCGEE	-0.110091	0.148556	-0.741075	4	0.499794	0.99833
Q3TVA9_GLS(1)LTETELEELR	TS_NT-TS_EGCGEE	0.199898	1.06322	0.188011	6	0.857066	0.99833
Q3TWL2_RIINLGPVHPGPLS(1)PEPQPMGVR	TS_NT-TS_EGCGEE	-0.138466	0.649971	-0.213034	7	0.837372	0.99833
Q3TWW8_S(0.001)HS(0.999)PLPAPPSK	TS_NT-TS_EGCGEE	-0.0250463	0.17236	-0.145314	6	0.889222	0.99833
Q3TXS7_T(0.056)VGT(0.944)PIASVPGSTNTGTVPGSEK	TS_NT-TS_EGCGEE	-0.23724	0.324133	-0.731922	7	0.487991	0.99833
Q3TXS7_T(0.849)VGT(0.151)PIASVPGSTNTGTVPGSEK	TS_NT-TS_EGCGEE	-0.673836	0.147845	-4.55772	4	0.0103567	0.99833
Q3TXS7_TASAVAGKT(1)PDAS(1)PEPK	TS_NT-TS_EGCGEE	-0.556704	0.767248	-0.725586	7	0.491633	0.99833
Q3TXX4_RQEGAETLELS(0.999)ADGRPVTTHTR	TS_NT-TS_EGCGEE	-0.620962	0.270498	-2.29563	4	0.0833391	0.99833
Q3TY60_DLESLS(1)PR	TS_NT-TS_EGCGEE	-0.132287	0.618073	-0.214032	7	0.836623	0.99833
Q3TY60_DTDAYS(1)DLS(1)DGEK	TS_NT-TS_EGCGEE	-0.101361	0.459774	-0.220458	5	0.834233	0.99833
Q3TY65_ALPRDS(1)LEGDDFEK	TS_NT-TS_EGCGEE	0.190938	0.219831	0.868568	6	0.418466	0.99833
Q3TYD6_YFS(1)PPPPAR	TS_NT-TS_EGCGEE	0.538742	0.347936	1.54839	5	0.182208	0.99833
Q3U0M1_FNFESVPES(1)PGEK	TS_NT-TS_EGCGEE	-0.0891146	0.136338	-0.653628	6	0.53758	0.99833
Q3U0V1_VQIS(1)PDSGGLPER	TS_NT-TS_EGCGEE	0.138345	0.25878	0.534604	7	0.609476	0.99833
Q3U214_DPLEEIQPLNDLDESQPPAPGS(0.983)PES(0.017)R	TS_NT-TS_EGCGEE	0.173134	0.979374	0.17678	5	0.866619	0.99833
Q3U2K0_DVDELLEFINS(0.5)T(0.5)EPK	TS_NT-TS_EGCGEE	0.481555	0.361141	1.33343	5	0.23991	0.99833
Q3UCQ1_EGS(1)PAPLEPEPGASQPK	TS_NT-TS_EGCGEE	0.201726	0.382708	0.527101	5	0.620664	0.99833
Q3UDE2_MEIQSGPQPGS(1)PGR	TS_NT-TS_EGCGEE	-0.0132088	0.293053	-0.0450731	7	0.965308	0.99833
Q3UE31_S(0.202)HS(0.729)ANDS(0.068)EEFFREDDSGADLHNATNLR	TS_NT-TS_EGCGEE	-0.44944	0.845731	-0.531422	3	0.631959	0.99833
Q3UE31_VSTGDT(0.041)S(0.925)PCGT(0.032)EDS(0.001)SPASPMHER	TS_NT-TS_EGCGEE	-0.027269	0.188001	-0.145047	5	0.890339	0.99833
Q3UGS4_S(0.994)PT(0.006)NSSEIFTPAHEENVR	TS_NT-TS_EGCGEE	-0.0266976	0.195963	-0.136238	7	0.895468	0.99833
Q3UGY8_GPDS(1)PLLQRPQHLIDQGQMR	TS_NT-TS_EGCGEE	0.528371	0.697325	0.757711	4	0.49081	0.99833
Q3UGY8_VAAPSS(0.004)S(0.992)PS(0.004)AEAEYWR	TS_NT-TS_EGCGEE	-0.154851	0.993889	-0.155803	6	0.881298	0.99833
Q3UH68_S(1)PEPEATLTFPFLDK	TS_NT-TS_EGCGEE	0.166646	0.499997	0.333295	4	0.75565	0.99833
Q3UH68_TINHQMES(1)PGER	TS_NT-TS_EGCGEE	-0.297216	0.209503	-1.41867	7	0.198948	0.99833
Q3UH68_TSVPESIASAGT(0.015)GS(0.937)PS(0.047)K	TS_NT-TS_EGCGEE	0.0847436	0.470207	0.180226	5	0.864052	0.99833
Q3UH99_ETISAIDT(0.004)S(0.996)PK	TS_NT-TS_EGCGEE	0.112207	0.253154	0.443237	7	0.670969	0.99833
Q3UH99_ILS(1)DEQLLSTER	TS_NT-TS_EGCGEE	-0.93185	0.735971	-1.26615	7	0.245965	0.99833
Q3UH99_ILSDEQLLS(0.993)T(0.007)ER	TS_NT-TS_EGCGEE	-0.732829	0.796391	-0.920187	5	0.399694	0.99833
Q3UH99_LHSQDPLLS(1)PER	TS_NT-TS_EGCGEE	0.0086841	0.390217	0.0222545	6	0.982967	0.99833
Q3UHB8_S(0.008)FS(0.992)LGDLSHSPQTAQHVER	TS_NT-TS_EGCGEE	-0.300271	0.272513	-1.10186	6	0.31275	0.99833
Q3UHB8_S(0.012)FS(0.988)LGDLS(0.052)HS(0.947)PQT(0.001)AQHVER	TS_NT-TS_EGCGEE	-0.228233	0.700388	-0.325867	3	0.765932	0.99833
Q3UHB8_SHS(1)LDSLSR	TS_NT-TS_EGCGEE	-0.260729	0.396851	-0.656994	6	0.535557	0.99833
Q3UHC7_LPS(1)PTPENK	TS_NT-TS_EGCGEE	-0.166814	0.373355	-0.446797	6	0.670696	0.99833
Q3UHD1_NENVATLSVS(0.001)S(0.999)LER	TS_NT-TS_EGCGEE	-0.232661	0.405332	-0.574	7	0.583932	0.99833
Q3UHD6_SES(1)GYGFNVR	TS_NT-TS_EGCGEE	-0.338261	0.336917	-1.00399	7	0.34882	0.99833
Q3UHD9_ALS(1)TDCTPSGDLSPLSR	TS_NT-TS_EGCGEE	0.0770179	0.649795	0.118526	7	0.90898	0.99833
Q3UHD9_LRTDS(1)QSEAVAIQAIR	TS_NT-TS_EGCGEE	0.059332	0.305723	0.194071	6	0.852524	0.99833
Q3UHD9_LSTPS(0.003)KT(0.997)EGSAVQAEAK	TS_NT-TS_EGCGEE	0.210867	0.27929	0.755012	7	0.474873	0.99833
Q3UHD9_STGGPPGPGPLPGPQGLSS(0.001)S(0.003)S(0.012)GS(0.984)RELLGAELR	TS_NT-TS_EGCGEE	1.27257	0.602574	2.1119	3	0.125141	0.99833
Q3UHE1_GS(1)FGLHAQPEFLRK	TS_NT-TS_EGCGEE	0.545216	0.525427	1.03766	6	0.339425	0.99833
Q3UHE1_GS(1)PPLLDAPASPPQAPR	TS_NT-TS_EGCGEE	0.341954	0.153929	2.22151	5	0.0769822	0.99833
Q3UHF7_EKEAPT(1)KEPEK	TS_NT-TS_EGCGEE	0.0801589	3.06201	0.0261785	5	0.980128	0.99833
Q3UHF7_S(0.999)FDY(0.001)GNLSHAPVAGTSPSTLSPSR	TS_NT-TS_EGCGEE	0.112014	0.203496	0.550446	4	0.611308	0.99833
Q3UHJ0_EQGSSGLGS(0.003)GS(0.073)S(0.918)GGGGS(0.003)S(0.001)SGLGSGYIGR	TS_NT-TS_EGCGEE	-0.144597	0.626749	-0.230709	5	0.826684	0.99833
Q3UHJ0_ILS(1)DVTHSAVFGVPASK	TS_NT-TS_EGCGEE	0.388353	1.1371	0.341528	6	0.74435	0.99833
Q3UHJ0_NS(0.889)S(0.11)GS(0.001)SESSLPNLAR	TS_NT-TS_EGCGEE	0.0860302	0.213004	0.40389	4	0.706955	0.99833
Q3UHJ0_S(0.117)T(0.883)QLLQAAAAEASLNK	TS_NT-TS_EGCGEE	0.458273	0.541061	0.84699	5	0.435655	0.99833
Q3UHJ0_S(0.5)T(0.5)QLLQAAAAEASLNK	TS_NT-TS_EGCGEE	0.458273	0.541061	0.84699	5	0.435655	0.99833
Q3UHJ0_SATTT(0.029)PS(0.861)GS(0.11)PR	TS_NT-TS_EGCGEE	0.679832	0.808415	0.840944	3	0.462122	0.99833
Q3UHJ0_VGS(0.006)LT(0.994)PPS(0.869)S(0.131)PK	TS_NT-TS_EGCGEE	-1.39584	1.3703	-1.01863	5	0.355107	0.99833
Q3UHJ0_VGSLT(1)PPS(0.595)S(0.405)PK	TS_NT-TS_EGCGEE	0.0238507	0.227017	0.105061	7	0.919274	0.99833
Q3UHJ0_VQT(0.001)T(0.999)PPPTIQGQK	TS_NT-TS_EGCGEE	-0.00976496	0.318589	-0.0306506	7	0.976404	0.99833
Q3UHK1_GSNYHLSDNDAS(1)DVE	TS_NT-TS_EGCGEE	-0.442587	0.478197	-0.925532	6	0.390397	0.99833
Q3UHK6_ELGLGEMT(1)PPHGTLYR	TS_NT-TS_EGCGEE	0.0514702	0.254764	0.202031	5	0.847855	0.99833
Q3UHL1_AAAT(1)PEPAVAQPDSTALEGATGQAPPSSK	TS_NT-TS_EGCGEE	-0.58945	1.11269	-0.529754	4	0.624323	0.99833
Q3UHL1_S(0.001)AT(0.001)PAT(0.005)DGRAT(0.189)PAT(0.801)EES(0.003)TVPATQSSALPAAK	TS_NT-TS_EGCGEE	2.3515	1.30117	1.80722	3	0.168458	0.99833
Q3UJU9_S(0.001)HS(0.999)LPNSLDYAQASER	TS_NT-TS_EGCGEE	-0.757748	0.600137	-1.26262	6	0.253576	0.99833
Q3UJU9_S(0.95)HS(0.049)LPNS(0.001)LDYAQASER	TS_NT-TS_EGCGEE	-2.069	0.783537	-2.64059	4	0.0575449	0.99833
Q3UKC1_LEGQS(1)PQQVSR	TS_NT-TS_EGCGEE	0.4086	0.102784	3.97532	4	0.0164654	0.99833
Q3UL36_AS(0.017)S(0.983)PPDRIDIFGR	TS_NT-TS_EGCGEE	-0.462733	0.359657	-1.2866	7	0.239148	0.99833
Q3UM45_GAGQQQS(1)QEMMEVDR	TS_NT-TS_EGCGEE	-0.456859	0.185005	-2.46945	7	0.0428677	0.99833
Q3UM45_HGGGGIVANLS(1)EQS(1)LKDGVDR	TS_NT-TS_EGCGEE	0.575066	0.487345	1.18	6	0.28266	0.99833
Q3UM45_RVES(1)EES(1)GDEEGKK	TS_NT-TS_EGCGEE	0.0933722	1.24166	0.0751997	6	0.9425	0.99833
Q3UMB5_VAS(1)PANVGTLHTLSR	TS_NT-TS_EGCGEE	-0.0287609	0.258977	-0.111056	7	0.914689	0.99833
Q3UMR0_RPRPSEVPAQS(0.991)PT(0.009)R	TS_NT-TS_EGCGEE	-0.315786	0.670103	-0.471249	6	0.654109	0.99833
Q3UMT1_RGPAEGEEAGPAERS(0.99)PECS(0.005)T(0.005)VDGGSQVR	TS_NT-TS_EGCGEE	-0.296722	0.565918	-0.52432	4	0.627768	0.99833
Q3UMU9_GGS(1)S(1)GEELEDEEPVKK	TS_NT-TS_EGCGEE	0.161029	0.278302	0.578613	7	0.580981	0.99833
Q3UNH4_AETVS(1)PGEVDAMTLGK	TS_NT-TS_EGCGEE	0.444462	0.264742	1.67885	6	0.144187	0.99833
Q3UNH4_APS(1)PAPRPPSR	TS_NT-TS_EGCGEE	0.313326	0.803323	0.390037	7	0.708105	0.99833
Q3UNH4_ERPGS(0.176)T(0.824)GEGDLVSLR	TS_NT-TS_EGCGEE	-0.209288	0.122162	-1.71321	6	0.137509	0.99833
Q3UNH4_ERPGS(0.998)T(0.002)GEGDLVSLR	TS_NT-TS_EGCGEE	0.0608182	0.316162	0.192364	6	0.853803	0.99833
Q3UNH4_NSELVS(1)PVKPER	TS_NT-TS_EGCGEE	-0.0767533	0.385231	-0.199239	7	0.847739	0.99833
Q3UNH4_S(0.004)VAT(0.001)GPMT(0.994)PQAAAPPAVPPVFPEVR	TS_NT-TS_EGCGEE	-0.582419	0.964115	-0.604098	6	0.567902	0.99833
Q3UNH4_S(0.044)PS(0.956)AEAAAPPPGPR	TS_NT-TS_EGCGEE	0.00593726	0.24163	0.0245717	7	0.981082	0.99833
Q3UNH4_S(0.999)PS(0.001)AEAAAPPPGPR	TS_NT-TS_EGCGEE	0.172829	0.224684	0.769207	7	0.466927	0.99833
Q3UNH4_SIGSLPEREPSAS(0.002)T(0.016)S(0.981)QK	TS_NT-TS_EGCGEE	0.187945	0.392609	0.478709	3	0.66487	0.99833
Q3UNH4_TALVS(1)PGK	TS_NT-TS_EGCGEE	-0.674095	0.975126	-0.69129	3	0.539074	0.99833
Q3UNH4_VITQIPGAT(0.009)S(0.991)PGK	TS_NT-TS_EGCGEE	-0.100227	0.470711	-0.212928	5	0.839792	0.99833
Q3UPL0_DSDQVAQS(1)DGEESPAAEEQLLGER	TS_NT-TS_EGCGEE	-0.0475398	0.496346	-0.0957795	6	0.926815	0.99833
Q3UQ44_YGS(1)IVDDER	TS_NT-TS_EGCGEE	-0.207127	0.75538	-0.274202	5	0.794897	0.99833
Q3URD3_SDVIHAPLPS(1)PVDK	TS_NT-TS_EGCGEE	-0.276987	0.160363	-1.72725	6	0.134866	0.99833
Q3USB7_KLPSESDLLEGEVT(1)DEDEEAEMSR	TS_NT-TS_EGCGEE	-0.028287	0.203808	-0.138792	5	0.895031	0.99833
Q3USB7_TVS(1)FSSMPSEK	TS_NT-TS_EGCGEE	0.025573	0.363189	0.0704123	5	0.946595	0.99833
Q3UTJ2_RGS(1)LPDNSILHR	TS_NT-TS_EGCGEE	-0.025061	0.158016	-0.158598	7	0.878464	0.99833
Q3UTJ2_S(1)EPAVGPLR	TS_NT-TS_EGCGEE	-0.145291	0.305948	-0.474888	7	0.649326	0.99833
Q3UTJ2_SFISS(0.001)S(0.151)PS(0.636)S(0.206)PS(0.006)R	TS_NT-TS_EGCGEE	-0.584325	0.286093	-2.04243	5	0.0965691	0.99833
Q3UVC0_YSDLHIS(0.008)QT(0.992)LPK	TS_NT-TS_EGCGEE	0.315619	0.175946	1.79383	6	0.122998	0.99833
Q3UVC0_YSDLHIS(0.745)QT(0.255)LPK	TS_NT-TS_EGCGEE	-0.468922	0.651409	-0.719857	4	0.511431	0.99833
Q3UVL4_AAAAAVGPGLGSGPGDS(1)PEGPEADAPERR	TS_NT-TS_EGCGEE	-1.47127	1.11555	-1.31887	6	0.235312	0.99833
Q3UVX5_S(1)PS(1)PISTLSHLAGSAGR	TS_NT-TS_EGCGEE	-1.7237	1.52236	-1.13226	7	0.294816	0.99833
Q3UVX5_TDDDAPS(0.003)LHS(0.995)ET(0.002)AAR	TS_NT-TS_EGCGEE	0.106294	0.328657	0.323418	4	0.762581	0.99833
Q3UYC0_AAS(1)LRGGVGAPGSPSTPPTR	TS_NT-TS_EGCGEE	0.332743	0.239366	1.3901	5	0.223206	0.99833
Q3UYC0_GGVGAPGS(0.878)PS(0.022)T(0.1)PPTR	TS_NT-TS_EGCGEE	0.027398	0.250909	0.109195	4	0.918306	0.99833
Q3UZY0_KTSQARVHY(0.71)S(0.286)RT(0.008)LCS(0.996)K	TS_NT-TS_EGCGEE	-0.373844	0.388644	-0.96192	6	0.373237	0.99833
Q3V038_S(0.003)S(0.011)GNPS(0.986)PPALGEGPRPVPPPCVPSGGGAPER	TS_NT-TS_EGCGEE	-0.110983	0.455318	-0.243749	4	0.819416	0.99833
Q3V0G7_GASAHT(0.003)S(0.996)PQT(1)PPAR	TS_NT-TS_EGCGEE	1.37388	1.38895	0.989152	4	0.378584	0.99833
Q3V0I2_ALELEPLELEGS(0.003)LAGS(0.997)PPGLAPPPPPHR	TS_NT-TS_EGCGEE	-0.335262	0.832607	-0.402665	3	0.714171	0.99833
Q3V3Q7_ANS(1)LDNERCPDTR	TS_NT-TS_EGCGEE	-0.834784	0.153351	-5.4436	4	0.00552982	0.99833
Q3V3Q7_EPSGQPEDS(1)PEAETSTLDVFTEK	TS_NT-TS_EGCGEE	-0.250181	0.385392	-0.649162	3	0.562502	0.99833
Q3V3Q7_SHREPPS(1)PADVPEK	TS_NT-TS_EGCGEE	0.355418	0.346726	1.02507	4	0.363274	0.99833
Q3V3Q7_TES(1)LVIPSTR	TS_NT-TS_EGCGEE	-0.00418438	0.392517	-0.0106604	3	0.992164	0.998738
Q3V3V9_KAGS(1)DGDIMDSSTETPPISIK	TS_NT-TS_EGCGEE	-0.216183	0.282245	-0.765941	7	0.468747	0.99833
Q3V3V9_PLPPY(0.001)PT(0.033)EPS(0.909)S(0.058)PERSPPSPATDQR	TS_NT-TS_EGCGEE	-0.278807	0.372797	-0.747879	6	0.482805	0.99833
Q3V3V9_PLPPY(0.021)PT(0.026)EPS(0.478)S(0.478)PERS(0.995)PPS(0.002)PATDQR	TS_NT-TS_EGCGEE	-0.380281	0.593145	-0.641127	6	0.545135	0.99833
Q3V3V9_PLPPYPT(0.001)EPS(0.184)S(0.816)PERS(0.862)PPS(0.102)PAT(0.036)DQR	TS_NT-TS_EGCGEE	-0.813759	0.866755	-0.938857	4	0.40096	0.99833
Q4ACU6_AHS(1)PQGEGEIPLHR	TS_NT-TS_EGCGEE	-0.156579	0.366205	-0.427571	7	0.681809	0.99833
Q4ACU6_LGAEEERPGT(1)PELAPAPMQAAAVAEPMPSPR	TS_NT-TS_EGCGEE	0.0302335	0.662066	0.0456655	6	0.965059	0.99833
Q4ACU6_S(1)LGEEPVGGLGSLLDPAK	TS_NT-TS_EGCGEE	0.461036	0.216276	2.1317	3	0.122814	0.99833
Q4ACU6_SPTPVHS(0.999)PDADRPGPLFVDVQTR	TS_NT-TS_EGCGEE	1.31947	0.558796	2.36127	4	0.0775554	0.99833
Q4JIM5_VPVLIS(1)PTLK	TS_NT-TS_EGCGEE	-0.176615	0.773658	-0.228285	7	0.82595	0.99833
Q4KMM3_AT(0.007)ES(0.788)LQEVS(0.206)GPK	TS_NT-TS_EGCGEE	0.195295	0.422583	0.462145	4	0.667996	0.99833
Q4KMM3_RDS(0.999)ET(0.001)EVEELR	TS_NT-TS_EGCGEE	0.0879295	0.231166	0.380373	7	0.714948	0.99833
Q4KMM3_S(0.005)T(0.006)EES(0.131)LS(0.828)EDAFT(0.028)ES(0.001)ELS(1)PIREELLSSEPR	TS_NT-TS_EGCGEE	0.998024	1.32741	0.751856	3	0.506748	0.99833
Q4KMM3_TTT(1)PDVAHPK	TS_NT-TS_EGCGEE	1.72287	2.39384	0.71971	7	0.495025	0.99833
Q4KMM3_VVS(0.984)S(0.016)T(0.079)S(0.921)EEEEAFTEK	TS_NT-TS_EGCGEE	-0.267394	0.716473	-0.37321	3	0.733804	0.99833
Q4KMM3_VVSS(0.998)T(0.001)SEEEEAFTEK	TS_NT-TS_EGCGEE	0.289578	0.74649	0.38792	7	0.709602	0.99833
Q4KMM3_VVSST(0.001)S(0.999)EEEEAFTEK	TS_NT-TS_EGCGEE	-0.116429	0.188455	-0.617805	7	0.556261	0.99833
Q4QQM4_KHS(1)QTDLVSR	TS_NT-TS_EGCGEE	1.10808	1.21822	0.909593	5	0.40475	0.99833
Q4U2R1_DEDHCS(0.093)S(0.906)PGGT(0.001)PISK	TS_NT-TS_EGCGEE	-0.213271	0.330076	-0.646127	5	0.546679	0.99833
Q4VA53_AES(1)PETSAVESTQSTPQK	TS_NT-TS_EGCGEE	0.00477881	0.341142	0.0140083	6	0.989278	0.99833
Q505D1_T(0.001)VS(0.999)FEALPIMR	TS_NT-TS_EGCGEE	0.480445	0.350399	1.37114	6	0.219404	0.99833
Q52KI8_AAS(1)PS(1)PQSVR	TS_NT-TS_EGCGEE	2.46849	1.1641	2.1205	5	0.0874498	0.99833
Q52KI8_APKPEPVPEPKEPS(1)PEK	TS_NT-TS_EGCGEE	0.218168	0.24641	0.885388	7	0.405333	0.99833
Q52KI8_APQTS(0.002)S(0.998)PPPVR	TS_NT-TS_EGCGEE	0.398433	0.339129	1.17487	5	0.292945	0.99833
Q52KI8_HRPSSPAT(1)PPPK	TS_NT-TS_EGCGEE	-0.0697279	1.6145	-0.0431886	6	0.966953	0.99833
Q52KI8_KPPAPPSPVQSQSPST(0.001)NWS(0.998)PAVPAK	TS_NT-TS_EGCGEE	-0.167473	0.685476	-0.244317	4	0.819006	0.99833
Q52KI8_RRS(1)PS(1)PAPPPPPPPPPPR	TS_NT-TS_EGCGEE	1.13881	0.737537	1.54408	6	0.173519	0.99833
Q52KI8_RRT(1)AS(1)PPPPPK	TS_NT-TS_EGCGEE	0.486448	1.0124	0.480488	7	0.645533	0.99833
Q52KI8_RYS(1)PPIQR	TS_NT-TS_EGCGEE	0.201232	0.209695	0.959642	7	0.369201	0.99833
Q52KI8_RYS(1)PS(1)PPPK	TS_NT-TS_EGCGEE	0.103252	0.424609	0.243169	6	0.815975	0.99833
Q52KI8_S(1)PELPEPSVR	TS_NT-TS_EGCGEE	0.291715	0.340506	0.856711	7	0.419963	0.99833
Q52KI8_SPTPS(0.932)LS(0.067)PAR	TS_NT-TS_EGCGEE	-0.315067	0.782566	-0.402608	4	0.707825	0.99833
Q52KI8_VELSES(1)EEDK	TS_NT-TS_EGCGEE	-0.0391872	0.381223	-0.102793	6	0.921477	0.99833
Q52KP5_S(1)PDTVVVLK	TS_NT-TS_EGCGEE	0.779542	0.656416	1.18757	6	0.279879	0.99833
Q569Z6_ASVSDLS(1)PR	TS_NT-TS_EGCGEE	-0.155026	0.330045	-0.469714	6	0.655145	0.99833
Q569Z6_GGFS(1)DADVK	TS_NT-TS_EGCGEE	0.409146	0.232485	1.75988	5	0.138745	0.99833
Q569Z6_IDIS(0.999)PST(0.001)FRK	TS_NT-TS_EGCGEE	-0.0219751	0.331072	-0.0663756	7	0.948935	0.99833
Q569Z6_KS(1)PVGKS(0.997)PPAT(0.002)GSAYGSSQK	TS_NT-TS_EGCGEE	-0.543619	0.668604	-0.813065	6	0.447235	0.99833
Q569Z6_KSPVGKS(1)PPATGSAYGSSQK	TS_NT-TS_EGCGEE	-0.782553	0.905331	-0.864383	6	0.420586	0.99833
Q569Z6_MDS(1)FDEDLARPSGLLAQER	TS_NT-TS_EGCGEE	-0.494097	0.568202	-0.869581	5	0.424299	0.99833
Q569Z6_S(1)REEEWDPEYTPK	TS_NT-TS_EGCGEE	-0.457688	0.237551	-1.9267	4	0.126295	0.99833
Q56A07_EQKLS(0.207)T(0.793)DDLK	TS_NT-TS_EGCGEE	-0.491017	0.378354	-1.29777	5	0.251008	0.99833
Q56A07_LS(0.945)T(0.055)DDLK	TS_NT-TS_EGCGEE	-0.491017	0.378354	-1.29777	5	0.251008	0.99833
Q56A07_LSTDDLKT(1)EEEGK	TS_NT-TS_EGCGEE	0.310728	0.408412	0.76082	6	0.475592	0.99833
Q5DQR4_S(0.001)LS(0.001)GS(0.991)T(0.008)NTVSSEGVTK	TS_NT-TS_EGCGEE	-0.247789	0.529892	-0.467622	5	0.659727	0.99833
Q5DQR4_S(0.001)S(0.022)S(0.977)IS(0.994)S(0.006)IDK	TS_NT-TS_EGCGEE	-0.0681943	0.348913	-0.195448	6	0.851493	0.99833
Q5DQR4_SLAQHIPGPGS(1)IEGMK	TS_NT-TS_EGCGEE	0.37693	0.318	1.18532	5	0.289152	0.99833
Q5DQR4_SLSGSTNTVS(0.002)S(0.998)EGVTK	TS_NT-TS_EGCGEE	-1.21347	0.828784	-1.46416	7	0.186562	0.99833
Q5DQR4_SSS(1)ISSIDK	TS_NT-TS_EGCGEE	-0.550408	0.307151	-1.79198	7	0.116241	0.99833
Q5DTL9_DSGLEDGRES(1)PSFDTPSQR	TS_NT-TS_EGCGEE	-0.230062	0.387434	-0.593809	7	0.571322	0.99833
Q5DTL9_NDVS(0.999)RENS(0.987)T(0.014)VDFSK	TS_NT-TS_EGCGEE	-0.114816	0.578643	-0.198423	7	0.848354	0.99833
Q5DTN8_S(1)PAINFHHTPFVDGK	TS_NT-TS_EGCGEE	-0.851228	0.64014	-1.32975	6	0.231917	0.99833
Q5DTT2_S(1)LSELADPNPK	TS_NT-TS_EGCGEE	-0.93495	0.745214	-1.25461	5	0.265073	0.99833
Q5DTY9_LLAPEDVKQS(1)PDEFCHSDFEDASQGSDTR	TS_NT-TS_EGCGEE	0.0430277	0.501112	0.0858645	6	0.934368	0.99833
Q5DTY9_T(0.001)LT(0.02)S(0.78)GS(0.2)RES(1)NISSK	TS_NT-TS_EGCGEE	-0.32039	0.221831	-1.4443	5	0.208263	0.99833
Q5DTY9_T(0.004)LT(0.025)S(0.963)GS(0.095)RES(0.913)NISSK	TS_NT-TS_EGCGEE	-0.534206	0.755965	-0.706654	6	0.506283	0.99833
Q5DTY9_TLT(0.007)S(0.006)GS(0.986)RESNISSK	TS_NT-TS_EGCGEE	-0.546357	1.12194	-0.486975	7	0.641154	0.99833
Q5DU25_AQNPAYFEGKPAS(1)LDEGAMAGAR	TS_NT-TS_EGCGEE	-0.940927	0.643353	-1.46254	7	0.186992	0.99833
Q5DU25_MQFS(1)FEEYEK	TS_NT-TS_EGCGEE	-0.498102	0.553338	-0.900176	7	0.397936	0.99833
Q5DU25_S(0.198)S(0.802)LEDTYGAGDGLK	TS_NT-TS_EGCGEE	-0.223611	0.237865	-0.940077	6	0.383466	0.99833
Q5DU25_S(0.284)S(0.33)S(0.384)PGAGGGHS(0.002)T(0.002)S(0.002)T(0.002)S(0.003)T(0.024)S(0.966)PAT(0.002)TLQR	TS_NT-TS_EGCGEE	0.196163	0.762859	0.257142	3	0.813697	0.99833
Q5EBJ4_EDS(0.002)PLGS(0.005)PGS(0.994)QPGT(1)PDEQPVFGK	TS_NT-TS_EGCGEE	0.465436	0.377228	1.23383	5	0.272096	0.99833
Q5EBJ4_EDSPLGS(1)PGSQPGTPDEQPVFGK	TS_NT-TS_EGCGEE	0.189515	0.594531	0.318764	6	0.76071	0.99833
Q5EBJ4_EES(0.021)LAREDS(0.978)PLGS(0.001)PGSQPGTPDEQPVFGK	TS_NT-TS_EGCGEE	0.033197	0.372269	0.0891748	3	0.934563	0.99833
Q5F2E7_GADNDGS(1)GSESGYTTPK	TS_NT-TS_EGCGEE	0.256482	0.250809	1.02262	7	0.340522	0.99833
Q5F2E8_AGS(1)LKDPEIAELFFK	TS_NT-TS_EGCGEE	-0.350863	0.791621	-0.443221	5	0.676126	0.99833
Q5F2E8_ASDPQS(1)PPQVSR	TS_NT-TS_EGCGEE	-0.107639	0.278147	-0.386987	7	0.710262	0.99833
Q5FWK3_S(0.05)DDS(0.03)KS(0.011)S(0.91)S(1)PEPVTHLK	TS_NT-TS_EGCGEE	-0.0348397	0.286534	-0.12159	7	0.906641	0.99833
Q5HZI1_S(0.997)LLVGS(0.997)APKT(0.103)S(0.903)T(0.903)T(0.082)PGRS(0.011)S(0.01)S(0.01)KPDS(0.984)R	TS_NT-TS_EGCGEE	0.526219	0.95223	0.552617	3	0.619034	0.99833
Q5HZI1_S(0.998)LLVGS(0.998)APKT(0.149)S(0.862)T(0.862)T(0.137)PGRS(0.066)S(0.188)S(0.188)KPDS(0.552)R	TS_NT-TS_EGCGEE	0.510499	0.923114	0.553019	3	0.618791	0.99833
Q5PR69_AWS(1)DCPQIIK	TS_NT-TS_EGCGEE	1.0326	0.504423	2.04709	3	0.133136	0.99833
Q5PR73_GTFRES(0.999)YIPTVEDTYR	TS_NT-TS_EGCGEE	-0.573977	1.06288	-0.540019	6	0.608628	0.99833
Q5QNQ6_T(0.007)QS(0.007)DDS(0.986)GDDDEEPAAPADNSELHHTLK	TS_NT-TS_EGCGEE	0.0929007	0.294139	0.31584	5	0.764882	0.99833
Q5RJI5_MQVPTAEEMSSLTPES(0.02)S(0.98)PELAK	TS_NT-TS_EGCGEE	-0.519774	0.670558	-0.775136	5	0.473305	0.99833
Q5RJI5_S(1)MEVLSITDAGSGGSPVPTR	TS_NT-TS_EGCGEE	0.575496	0.56093	1.02597	5	0.351956	0.99833
Q5RJI5_S(1)PVFSFSPEPGAGDEAR	TS_NT-TS_EGCGEE	-0.980423	1.1133	-0.880644	4	0.428243	0.99833
Q5RJI5_SSGGTPLHS(0.999)PLHTPR	TS_NT-TS_EGCGEE	-0.444331	0.463589	-0.958459	4	0.392108	0.99833
Q5RJI5_STPLPGPPGS(1)PR	TS_NT-TS_EGCGEE	0.0716531	0.581727	0.123173	7	0.905432	0.99833
Q5SNZ0_AGS(1)PGSEVVTLQQFLEESNK	TS_NT-TS_EGCGEE	-0.802045	0.837161	-0.958053	3	0.408713	0.99833
Q5SP85_HALGGS(1)LEHLPR	TS_NT-TS_EGCGEE	-0.150648	0.726798	-0.207277	7	0.841695	0.99833
Q5SP85_HPHPGS(0.286)S(0.714)PEVLPK	TS_NT-TS_EGCGEE	-0.0407441	0.315112	-0.1293	6	0.901346	0.99833
Q5SP85_HPHPGS(0.648)S(0.352)PEVLPK	TS_NT-TS_EGCGEE	-0.0100487	0.278946	-0.0360237	7	0.972269	0.99833
Q5SRX1_AAETVPDLPS(1)PPTEAPAPASNTSTR	TS_NT-TS_EGCGEE	-0.138803	0.219396	-0.63266	7	0.547058	0.99833
Q5SRX1_GIEFPMADLDALS(1)PIHT(1)PQR	TS_NT-TS_EGCGEE	0.577806	0.91399	0.63218	6	0.550583	0.99833
Q5SSH7_GDQEEELDRPVS(0.254)S(0.746)PGEAEQK	TS_NT-TS_EGCGEE	0.346442	0.121886	2.84234	4	0.0467568	0.99833
Q5SSH7_LLPSSGPCVAEVSTAEEPS(0.983)PPS(0.329)T(0.442)PT(0.246)R	TS_NT-TS_EGCGEE	-0.393954	0.398887	-0.987633	4	0.379243	0.99833
Q5SSH7_S(1)MEETRPVPTVK	TS_NT-TS_EGCGEE	0.0528191	0.48633	0.108608	5	0.917738	0.99833
Q5SSL4_GPPEGSETMPYIDES(0.999)PT(0.001)MSPQLSAR	TS_NT-TS_EGCGEE	-0.21635	0.51289	-0.421824	6	0.687849	0.99833
Q5SSM3_HSATDKRDS(1)EEESESTAL	TS_NT-TS_EGCGEE	0.609	0.437223	1.39288	3	0.257929	0.99833
Q5SV85_S(1)LDLPSIGGSSVGK	TS_NT-TS_EGCGEE	-1.21436	0.76847	-1.58023	5	0.174893	0.99833
Q5SVL6_KQELANS(0.004)S(0.002)DVT(0.001)LPDRPLS(0.991)PPLT(0.002)APPTMK	TS_NT-TS_EGCGEE	0.728056	0.667974	1.08995	4	0.336998	0.99833
Q5SWP3_VS(0.006)LS(0.994)PHSTLNPK	TS_NT-TS_EGCGEE	0.22025	0.167327	1.31628	5	0.245189	0.99833
Q5SWU9_FIIGSVSEDNS(1)EDEISNLVK	TS_NT-TS_EGCGEE	-0.483781	0.698688	-0.692414	4	0.526775	0.99833
Q5SWU9_SSMS(1)GLHLVK	TS_NT-TS_EGCGEE	0.149475	0.332985	0.448894	4	0.676754	0.99833
Q5SXY1_GS(0.995)PT(0.005)GSSPNNASELSLASLTEK	TS_NT-TS_EGCGEE	-0.445346	0.685277	-0.649876	4	0.551207	0.99833
Q5U3K5_EDLS(0.006)DVT(0.994)DEDTGPAQPPPPSK	TS_NT-TS_EGCGEE	-0.159175	0.313848	-0.507172	3	0.646966	0.99833
Q5U3K5_FPVREDLS(0.998)DVT(0.002)DEDTGPAQPPPPSK	TS_NT-TS_EGCGEE	-0.0915803	0.447799	-0.204512	4	0.847938	0.99833
Q5U3K5_NIS(0.009)LS(0.991)S(1)EEEAEGLAGHPR	TS_NT-TS_EGCGEE	0.0574919	0.723488	0.0794649	5	0.939745	0.99833
Q5U4C3_APSPAPAVS(1)PK	TS_NT-TS_EGCGEE	0.202144	0.435036	0.464661	6	0.658558	0.99833
Q5XG69_GHTEENLS(1)PVSK	TS_NT-TS_EGCGEE	-0.122476	0.265545	-0.461224	7	0.658627	0.99833
Q5XJE5_GSDS(1)EDEVLR	TS_NT-TS_EGCGEE	0.384387	0.313806	1.22492	6	0.266508	0.99833
Q5XJE5_IYSSDSDEGS(1)EEDK	TS_NT-TS_EGCGEE	0.308637	0.779223	0.396083	4	0.712263	0.99833
Q5XJV6_AQRPPEGMS(1)PELPPR	TS_NT-TS_EGCGEE	0.13231	0.466556	0.283589	7	0.78493	0.99833
Q5Y5T5_T(0.002)PRPGS(0.997)AESALSVQR	TS_NT-TS_EGCGEE	-0.0119828	0.210134	-0.0570247	4	0.95726	0.99833
Q60575_SGLS(1)LEELR	TS_NT-TS_EGCGEE	-0.34303	0.281263	-1.2196	7	0.262108	0.99833
Q60592_KS(0.025)LIVT(0.95)S(0.025)S(0.047)T(0.503)S(0.502)PT(0.948)LPR	TS_NT-TS_EGCGEE	0.0472863	0.973538	0.0485716	3	0.964313	0.99833
Q60592_KS(0.059)LIVT(0.936)S(0.005)S(0.007)T(0.271)S(0.725)PT(0.997)LPR	TS_NT-TS_EGCGEE	-0.229063	0.412679	-0.555064	7	0.596134	0.99833
Q60592_KS(0.375)LIVT(0.624)S(0.001)S(0.039)T(0.947)S(0.871)PT(0.143)LPR	TS_NT-TS_EGCGEE	0.00693527	0.328825	0.0210911	7	0.983762	0.99833
Q60598_KQT(1)PPAS(1)PS(1)PQPIEDRPPSSPIYEDAAPFK	TS_NT-TS_EGCGEE	-0.950178	0.580608	-1.63652	7	0.145743	0.99833
Q60610_ANS(1)LGDLYAQK	TS_NT-TS_EGCGEE	-0.259893	0.396898	-0.654811	5	0.541511	0.99833
Q60610_FTIDSDAISAS(0.002)S(0.998)PEK	TS_NT-TS_EGCGEE	-0.893294	0.297708	-3.00056	3	0.0576429	0.99833
Q60610_S(1)LEGIFDDTVPDGK	TS_NT-TS_EGCGEE	0.964375	0.891785	1.0814	5	0.328896	0.99833
Q60610_T(0.001)ES(0.999)LPSAQQYVPFGGK	TS_NT-TS_EGCGEE	-0.639642	0.671572	-0.952455	5	0.384606	0.99833
Q60668_IDASKNEEDEGHS(0.029)NS(0.942)S(0.029)PR	TS_NT-TS_EGCGEE	0.0449577	1.89972	0.0236654	6	0.981887	0.99833
Q60673_AEDS(0.982)S(0.018)EGHEEEVLGGR	TS_NT-TS_EGCGEE	0.106941	0.375462	0.284825	6	0.785354	0.99833
Q60700_DLT(1)PTQCVLR	TS_NT-TS_EGCGEE	-0.168952	0.392697	-0.430234	5	0.684938	0.99833
Q60771_FYY(0.001)S(0.05)S(0.928)GS(0.173)S(0.495)S(0.353)PTHAK	TS_NT-TS_EGCGEE	-0.981616	1.09506	-0.896403	4	0.42071	0.99833
Q60771_FYYSS(0.003)GS(0.026)S(0.089)S(0.878)PT(0.004)HAK	TS_NT-TS_EGCGEE	0.980314	1.2379	0.791916	3	0.48625	0.99833
Q60771_FYYSS(0.012)GS(0.956)S(0.019)S(0.013)PTHAK	TS_NT-TS_EGCGEE	-0.556847	3.34834	-0.166306	6	0.873379	0.99833
Q60780_STGDSQNLGSS(0.018)S(0.982)PGR	TS_NT-TS_EGCGEE	-0.309893	0.600676	-0.515906	5	0.627915	0.99833
Q60790_Y(0.06)GS(0.94)QEHPIGDK	TS_NT-TS_EGCGEE	-2.37885	1.01812	-2.33652	4	0.0796816	0.99833
Q60817_VQGEAVSNIQENTQTPTVQEES(0.999)EEEEVDETGVEVK	TS_NT-TS_EGCGEE	-0.0415702	0.788001	-0.0527541	6	0.95964	0.99833
Q60829_ATLSEPGEEPQHPS(1)PP	TS_NT-TS_EGCGEE	0.1913	0.274092	0.697942	7	0.507727	0.99833
Q60829_AVQHLQTISNLSENQAS(1)EEEDELGELR	TS_NT-TS_EGCGEE	-0.342352	0.568927	-0.60175	5	0.573582	0.99833
Q60829_VS(0.005)EHS(0.996)S(0.999)PEEEASPHQR	TS_NT-TS_EGCGEE	0.682768	1.31816	0.51797	7	0.620443	0.99833
Q60875_EAQELGS(1)PEDR	TS_NT-TS_EGCGEE	-0.226314	0.35085	-0.645046	6	0.54276	0.99833
Q60875_LES(1)FESLR	TS_NT-TS_EGCGEE	-0.122431	0.274513	-0.445993	7	0.669071	0.99833
Q60875_LQDS(0.004)S(0.996)DPDTGSEEEVSSR	TS_NT-TS_EGCGEE	-0.0161199	1.03089	-0.0156369	7	0.98796	0.99833
Q60875_LS(1)PPHSPR	TS_NT-TS_EGCGEE	-0.109609	0.803369	-0.136436	7	0.895317	0.99833
Q60902_GIDPPQVLS(1)PDMVPPSER	TS_NT-TS_EGCGEE	-0.351379	0.526503	-0.667383	7	0.525909	0.99833
Q60902_STPSHGSVSSLNS(0.014)T(0.02)GS(0.025)LS(0.94)PK	TS_NT-TS_EGCGEE	-0.0948687	0.833537	-0.113815	4	0.914869	0.99833
Q60902_TVFAGAVPVLPAS(1)PPPK	TS_NT-TS_EGCGEE	-0.225113	0.340359	-0.661397	7	0.529518	0.99833
Q60932_LTFDSSFS(0.999)PNT(0.001)GK	TS_NT-TS_EGCGEE	-0.361692	0.477977	-0.756715	6	0.477871	0.99833
Q61029_GPPDFSSDEEREPT(0.999)PVLGS(0.001)GASVGR	TS_NT-TS_EGCGEE	0.0948494	0.233336	0.406492	5	0.701196	0.99833
Q61036_S(0.009)DS(0.991)LDNEEKPPAPPLR	TS_NT-TS_EGCGEE	-0.499544	0.474177	-1.0535	7	0.327113	0.99833
Q61036_S(0.937)DS(0.063)LDNEEKPPAPPLR	TS_NT-TS_EGCGEE	1.74124	0.737087	2.36233	3	0.0991905	0.99833
Q61037_AS(0.001)GPLS(0.999)PPTGPPSPVPMGPAVR	TS_NT-TS_EGCGEE	-0.13644	0.422364	-0.323038	5	0.759738	0.99833
Q61037_SIS(1)VSEHVVR	TS_NT-TS_EGCGEE	0.117429	0.339763	0.345621	5	0.743694	0.99833
Q61074_LEEALS(0.978)T(0.022)EGAEDTGNSDK	TS_NT-TS_EGCGEE	-0.51623	0.256559	-2.01213	6	0.0908863	0.99833
Q61097_AAEPHFGT(1)LPK	TS_NT-TS_EGCGEE	0.0172448	0.367849	0.0468803	6	0.96413	0.99833
Q61097_FELPHGS(1)PQLVR	TS_NT-TS_EGCGEE	0.887904	0.574099	1.5466	4	0.196862	0.99833
Q61097_RTES(1)VPSDINNPVDR	TS_NT-TS_EGCGEE	0.14544	0.213693	0.680603	7	0.517994	0.99833
Q61097_TDVLGVHEAEAEEPEAGKS(1)EAEDDEEDEVDDLPSSR	TS_NT-TS_EGCGEE	0.807903	0.379505	2.12884	5	0.0865317	0.99833
Q61136_LCDFGSASHVADNDITPY(0.993)LVS(0.007)R	TS_NT-TS_EGCGEE	0.786101	1.0795	0.72821	3	0.519178	0.99833
Q61136_S(1)KS(1)PVDLRDK	TS_NT-TS_EGCGEE	0.637598	0.64125	0.994304	3	0.393364	0.99833
Q61137_S(0.124)AS(0.876)AEAANEIHYIPSVLIGGHGR	TS_NT-TS_EGCGEE	-0.441905	0.925883	-0.47728	5	0.653296	0.99833
Q61165_EPSSPGTDDVFTPGS(0.001)S(0.008)DS(0.987)PS(0.004)S(0.001)QR	TS_NT-TS_EGCGEE	0.558907	0.286055	1.95385	3	0.145725	0.99833
Q61165_IGS(1)DPLAYEPK	TS_NT-TS_EGCGEE	-0.0465602	0.247308	-0.188268	7	0.856008	0.99833
Q61165_LDS(1)PTLSR	TS_NT-TS_EGCGEE	-0.0901421	0.279157	-0.322908	7	0.756196	0.99833
Q61234_NSAGGTSVGWDS(1)PPASPLQR	TS_NT-TS_EGCGEE	1.11266	0.969536	1.14762	3	0.334344	0.99833
Q61235_GLGPPS(1)PPAPPR	TS_NT-TS_EGCGEE	-0.0667012	0.215165	-0.31	4	0.77204	0.99833
Q61235_GPAGEAS(0.96)AS(0.04)PPVR	TS_NT-TS_EGCGEE	-0.176874	0.319042	-0.554391	7	0.59657	0.99833
Q61290_HLLS(1)PDVSR	TS_NT-TS_EGCGEE	-0.16878	0.608549	-0.277348	7	0.789525	0.99833
Q61290_HMQMS(0.011)S(0.989)QEALNK	TS_NT-TS_EGCGEE	-0.231006	0.530203	-0.435693	4	0.68554	0.99833
Q61301_HIS(1)PVQALSEFK	TS_NT-TS_EGCGEE	0.215268	0.394107	0.546217	6	0.604617	0.99833
Q61301_TPEELEDDS(1)DFEQEDYDVR	TS_NT-TS_EGCGEE	-1.31854	1.1311	-1.16571	7	0.281912	0.99833
Q61301_TSATS(1)PIILK	TS_NT-TS_EGCGEE	-0.0633392	0.249526	-0.253838	5	0.809728	0.99833
Q61315_SPSEGPGAT(0.001)T(0.033)S(0.965)PR	TS_NT-TS_EGCGEE	-1.17731	0.571217	-2.06106	5	0.0943062	0.99833
Q61316_AFS(1)DPFVEAEK	TS_NT-TS_EGCGEE	-0.253856	0.323846	-0.783879	6	0.462924	0.99833
Q61316_MQVDQEEPHTEEQQQQPQT(1)PAENK	TS_NT-TS_EGCGEE	0.45113	0.358495	1.2584	7	0.248593	0.99833
Q61337_RMS(1)DEFEGSFK	TS_NT-TS_EGCGEE	0.205218	0.464695	0.441619	6	0.674236	0.99833
Q61361_EVGGET(0.003)GS(0.997)PELSGVPR	TS_NT-TS_EGCGEE	-0.0152061	0.292509	-0.0519852	4	0.961033	0.99833
Q61410_ALS(1)LEMIQLK	TS_NT-TS_EGCGEE	-0.325362	0.917238	-0.35472	4	0.740711	0.99833
Q61410_KT(0.22)S(0.767)GLVS(0.013)LHSR	TS_NT-TS_EGCGEE	0.153081	0.174914	0.875176	3	0.445898	0.99833
Q61548_KPGNNEGS(1)GAPS(1)PLS(1)K	TS_NT-TS_EGCGEE	-0.230343	0.482322	-0.477571	7	0.647507	0.99833
Q61548_PDAAPSIDLFGTDAFS(0.003)S(0.997)PPR	TS_NT-TS_EGCGEE	-0.943596	1.51476	-0.622936	7	0.553072	0.99833
Q61548_S(0.44)S(0.558)PAT(0.002)TVT(0.004)S(0.009)PNS(0.923)T(0.063)PAK	TS_NT-TS_EGCGEE	0.140337	0.636715	0.220408	4	0.836346	0.99833
Q61548_S(0.829)S(0.171)PATTVT(0.006)S(0.979)PNS(0.772)T(0.242)PAK	TS_NT-TS_EGCGEE	-0.781602	1.01992	-0.766334	5	0.478077	0.99833
Q61548_SSPATTVT(0.029)S(0.809)PNS(0.181)T(0.981)PAK	TS_NT-TS_EGCGEE	0.397901	0.65246	0.609848	5	0.568611	0.99833
Q61548_T(0.005)IDT(0.007)S(0.988)PPVDIFATASAAAPVSSAK	TS_NT-TS_EGCGEE	2.09435	2.00886	1.04256	5	0.344916	0.99833
Q61609_S(0.091)S(0.907)PS(0.003)ES(0.999)PLMEK	TS_NT-TS_EGCGEE	-0.747062	0.511503	-1.46052	5	0.203979	0.99833
Q61609_S(0.413)S(0.581)PS(0.007)ES(0.999)PLMEK	TS_NT-TS_EGCGEE	-0.150844	0.373785	-0.403559	5	0.703217	0.99833
Q61644_GRLDS(1)GQLGLYPANYVEAI	TS_NT-TS_EGCGEE	-0.277261	1.27288	-0.217821	4	0.838229	0.99833
Q61644_GSVS(0.027)S(0.97)Y(0.002)DR	TS_NT-TS_EGCGEE	-0.879249	1.78412	-0.492819	6	0.639654	0.99833
Q61644_KAEGATLSNATGAVESTSQAGDRGS(0.997)VS(0.339)S(0.652)Y(0.011)DR	TS_NT-TS_EGCGEE	-1.69136	0.872198	-1.93919	7	0.093646	0.99833
Q61687_KEELS(0.489)DS(0.511)VDKLPGK	TS_NT-TS_EGCGEE	0.500493	0.395674	1.26491	3	0.295229	0.99833
Q61687_LTLS(0.999)DGESGEEKPTKPK	TS_NT-TS_EGCGEE	0.32544	0.30908	1.05293	4	0.351772	0.99833
Q61687_LTLSDGES(0.986)GEEKPT(0.014)KPK	TS_NT-TS_EGCGEE	-0.451746	0.543678	-0.830908	6	0.437834	0.99833
Q61687_YVES(1)DDEKPTDENVNEK	TS_NT-TS_EGCGEE	-0.411272	0.436553	-0.94209	7	0.377515	0.99833
Q61699_PKIES(1)PKLER	TS_NT-TS_EGCGEE	-0.0459662	0.243085	-0.189095	7	0.855384	0.99833
Q61699_VPT(1)EEEDGSSLEADMECPNQRPTESSDVDK	TS_NT-TS_EGCGEE	-0.848955	0.664347	-1.27788	7	0.242034	0.99833
Q61701_NCPS(1)PMQTGAATDDSK	TS_NT-TS_EGCGEE	0.0419123	0.385396	0.108751	7	0.916451	0.99833
Q61768_PIRPGQHPAAS(0.157)PT(0.84)HPGT(0.003)VR	TS_NT-TS_EGCGEE	0.720929	0.131832	5.46853	3	0.0120199	0.99833
Q61768_PIRPGQHPAAS(1)PTHPGTVR	TS_NT-TS_EGCGEE	0.464322	0.190963	2.43148	7	0.0453219	0.99833
Q61771_DYEGPAIS(1)PK	TS_NT-TS_EGCGEE	-0.0214411	0.443079	-0.0483911	4	0.963724	0.99833
Q61845_MAT(0.5)S(0.5)DVKPKS(0.004)IS(0.996)R	TS_NT-TS_EGCGEE	0.399047	1.59683	0.249899	3	0.8188	0.99833
Q61845_MAT(1)S(1)DVKPKS(0.181)IS(0.819)R	TS_NT-TS_EGCGEE	0.399047	1.59683	0.249899	3	0.8188	0.99833
Q61879_GGPISFS(0.062)S(0.253)S(0.685)R	TS_NT-TS_EGCGEE	1.08893	0.652165	1.66972	5	0.155843	0.99833
Q61923_S(0.994)LT(0.006)LAAPGEVR	TS_NT-TS_EGCGEE	0.101474	0.417462	0.243075	4	0.819904	0.99833
Q61990_PSS(0.001)S(0.999)PVIFAGGQDR	TS_NT-TS_EGCGEE	0.0480251	0.258632	0.185688	5	0.859987	0.99833
Q62018_KGGEFDEFVNDDT(1)DDDLPVSK	TS_NT-TS_EGCGEE	0.221759	0.287447	0.771476	3	0.496621	0.99833
Q62048_QPS(1)EEEIIK	TS_NT-TS_EGCGEE	-0.0880923	0.217548	-0.404933	7	0.697615	0.99833
Q62073_RRS(1)IQDLTVTGTEPGQVSSR	TS_NT-TS_EGCGEE	0.194683	0.236515	0.823131	6	0.441913	0.99833
Q62093_S(1)KS(1)PPKSPEEEGAVSS	TS_NT-TS_EGCGEE	0.805734	0.334138	2.41138	5	0.0607603	0.99833
Q62108_EQLMNSSLGSGTAS(1)LR	TS_NT-TS_EGCGEE	-0.270508	0.425129	-0.636296	5	0.552567	0.99833
Q62108_GNS(1)GLGFSIAGGTDNPHIGDDPSIFITK	TS_NT-TS_EGCGEE	-0.506574	1.14486	-0.442478	3	0.688102	0.99833
Q62108_NTYDVVY(1)LK	TS_NT-TS_EGCGEE	-0.70931	0.428485	-1.65539	7	0.141818	0.99833
Q62172_IAQEIASLS(1)K	TS_NT-TS_EGCGEE	0.0417086	0.122303	0.341026	5	0.746947	0.99833
Q62172_T(0.003)GEPS(0.997)PPHDVLHEPPDT(0.163)VS(0.837)DDDK	TS_NT-TS_EGCGEE	-0.065994	0.36122	-0.182697	7	0.860214	0.99833
Q62172_T(0.008)GEPS(0.992)PPHDVLHEPPDT(0.075)VS(0.925)DDDK	TS_NT-TS_EGCGEE	1.03789	0.480213	2.1613	5	0.0830502	0.99833
Q62172_T(0.008)GEPS(0.992)PPHDVLHEPPDT(0.8)VS(0.2)DDDK	TS_NT-TS_EGCGEE	0.146991	0.439261	0.334632	5	0.751484	0.99833
Q62172_TPS(0.918)S(0.082)EEIS(0.999)PT(0.001)K	TS_NT-TS_EGCGEE	0.284188	0.584406	0.486285	6	0.644015	0.99833
Q62172_TPS(0.998)S(0.002)EEIS(0.688)PT(0.312)K	TS_NT-TS_EGCGEE	0.0190948	0.164722	0.115921	5	0.912227	0.99833
Q62179_LGS(1)EIR	TS_NT-TS_EGCGEE	-0.0783262	0.654709	-0.119635	4	0.91054	0.99833
Q62188_GGT(0.006)PAGS(0.951)T(0.088)RGS(0.74)PT(0.215)RPNPPVR	TS_NT-TS_EGCGEE	-0.142559	0.22993	-0.620009	7	0.55489	0.99833
Q62188_GGT(0.882)PAGS(0.302)T(0.732)RGS(0.365)PT(0.719)RPNPPVR	TS_NT-TS_EGCGEE	-1.70453	1.03546	-1.64615	4	0.175077	0.99833
Q62188_GGT(1)PAGS(0.88)T(0.469)RGS(0.636)PT(0.015)RPNPPVR	TS_NT-TS_EGCGEE	-0.185859	0.206572	-0.899733	7	0.398156	0.99833
Q62188_GMYDGPVFDLTT(0.001)T(0.999)PK	TS_NT-TS_EGCGEE	0.774532	1.08761	0.712141	7	0.499418	0.99833
Q62188_GS(0.998)PT(0.002)RPNPPVR	TS_NT-TS_EGCGEE	0.00602461	0.234107	0.0257344	7	0.980187	0.99833
Q62188_NLHQS(0.001)GFS(0.001)LS(0.989)GT(0.01)QVDEGVR	TS_NT-TS_EGCGEE	0.789662	0.550783	1.43371	5	0.211107	0.99833
Q62188_NLHQSGFS(0.989)LS(0.007)GT(0.004)QVDEGVR	TS_NT-TS_EGCGEE	0.708532	0.337092	2.10189	4	0.103432	0.99833
Q62245_HLPS(0.935)PPLT(0.065)QEMDLHSIAGPPVPPR	TS_NT-TS_EGCGEE	0.969167	0.56144	1.72622	3	0.182766	0.99833
Q62245_IPESETESTASAPNS(1)PR	TS_NT-TS_EGCGEE	0.729885	0.433525	1.6836	6	0.143244	0.99833
Q62261_AQTLPTSVVTITSES(0.001)S(0.999)PGK	TS_NT-TS_EGCGEE	-0.549821	0.430197	-1.27807	7	0.241971	0.99833
Q62261_ES(0.005)S(0.995)PVPS(0.806)PT(0.194)LDR	TS_NT-TS_EGCGEE	-0.13349	0.726413	-0.183766	3	0.865916	0.99833
Q62261_ES(0.073)S(0.927)PVPS(0.999)PT(0.001)LDRK	TS_NT-TS_EGCGEE	-0.168466	0.740987	-0.227353	3	0.834762	0.99833
Q62261_GDQVSQNGLPAEQGS(1)PR	TS_NT-TS_EGCGEE	0.569896	0.37127	1.53499	5	0.185377	0.99833
Q62261_HDTSAS(0.001)T(0.002)QS(0.997)T(0.999)PAS(0.001)SR	TS_NT-TS_EGCGEE	-1.17418	1.28646	-0.912722	5	0.403252	0.99833
Q62261_RRPPS(1)PDPNTK	TS_NT-TS_EGCGEE	-0.531066	0.5941	-0.8939	6	0.405801	0.99833
Q62261_RRPPSPDPNT(1)K	TS_NT-TS_EGCGEE	-0.41821	0.706493	-0.591952	5	0.579633	0.99833
Q62261_SALPAQS(0.894)AAT(0.106)LPAR	TS_NT-TS_EGCGEE	-0.219971	0.206657	-1.06443	3	0.365211	0.99833
Q62261_TLET(1)PAAQMEGFLNR	TS_NT-TS_EGCGEE	0.224784	0.749032	0.300099	6	0.774227	0.99833
Q62277_LHQVY(1)FDAPSCVK	TS_NT-TS_EGCGEE	-1.17281	0.844039	-1.38952	6	0.214042	0.99833
Q62318_RPAASSAAAASAAAS(0.051)S(0.949)PAGGGGEAQELLEHCGVCR	TS_NT-TS_EGCGEE	0.209876	0.592559	0.354186	5	0.737646	0.99833
Q62318_S(1)GEGEVSGLLRK	TS_NT-TS_EGCGEE	-0.173905	0.329559	-0.52769	7	0.614022	0.99833
Q62376_YDERPGPS(1)PLPHR	TS_NT-TS_EGCGEE	0.393669	0.216681	1.81681	7	0.112091	0.99833
Q62407_AAS(0.996)S(0.004)EAAPHHQPPPESR	TS_NT-TS_EGCGEE	1.64737	2.83068	0.581971	6	0.581778	0.99833
Q62407_MPS(1)IPEEPEHGDLER	TS_NT-TS_EGCGEE	0.0631497	0.238439	0.264847	6	0.799991	0.99833
Q62415_EPEQEGPS(0.001)VPGEGSTVES(0.001)LPRPLS(0.852)PT(0.145)K	TS_NT-TS_EGCGEE	-0.430941	0.295712	-1.4573	7	0.188384	0.99833
Q62415_EPEQEGPSVPGEGS(0.001)T(0.002)VES(0.021)LPRPLS(0.434)PT(0.543)K	TS_NT-TS_EGCGEE	-0.150408	0.192268	-0.782284	6	0.463793	0.99833
Q62417_DIS(1)PEEIDLK	TS_NT-TS_EGCGEE	-0.293581	0.259796	-1.13004	7	0.295687	0.99833
Q62417_GELGAS(0.999)QEGS(0.001)EHIPK	TS_NT-TS_EGCGEE	-0.553882	0.316712	-1.74885	4	0.155224	0.99833
Q62417_GTPS(0.001)S(0.001)S(0.017)PVS(0.981)PQES(1)PKHESK	TS_NT-TS_EGCGEE	-0.710605	0.646129	-1.09979	7	0.307803	0.99833
Q62417_GTPSSS(0.002)PVS(0.999)PQES(0.997)PKHES(0.002)K	TS_NT-TS_EGCGEE	-0.478199	0.349133	-1.36967	4	0.242644	0.99833
Q62417_RAGEQDPVPTPAELT(0.07)S(0.93)PGR	TS_NT-TS_EGCGEE	0.173525	0.232082	0.747691	7	0.479006	0.99833
Q62417_S(1)AESLLESTK	TS_NT-TS_EGCGEE	0.170772	0.334907	0.509908	6	0.628324	0.99833
Q62432_SSILPFT(1)PPVVK	TS_NT-TS_EGCGEE	-0.716374	0.855838	-0.837044	7	0.430214	0.99833
Q62433_S(1)RELHDVDLAEVKPLVEK	TS_NT-TS_EGCGEE	-1.61617	1.61865	-0.998469	6	0.356602	0.99833
Q62433_TAS(1)GSSVTSLEGTR	TS_NT-TS_EGCGEE	0.176913	0.23256	0.76072	7	0.471666	0.99833
Q62441_SSSVS(0.998)PS(0.002)ASFR	TS_NT-TS_EGCGEE	-0.0361902	0.26864	-0.134716	7	0.896628	0.99833
Q62446_FLQDHGS(0.003)DS(0.997)FLAEHK	TS_NT-TS_EGCGEE	-0.0570387	0.337744	-0.168881	5	0.872509	0.99833
Q62523_S(1)PGGPGPLTLK	TS_NT-TS_EGCGEE	0.0387731	0.463917	0.0835776	7	0.935732	0.99833
Q63844_IADPEHDHTGFLT(1)EYVATR	TS_NT-TS_EGCGEE	0.404138	0.644311	0.627241	5	0.558027	0.99833
Q63850_ELEDLLS(1)PLEESVK	TS_NT-TS_EGCGEE	-0.427745	0.629652	-0.679335	5	0.527094	0.99833
Q63943_LLS(1)PQQPALQR	TS_NT-TS_EGCGEE	-0.176049	0.265347	-0.663469	5	0.536392	0.99833
Q63943_VIPAKS(1)PPPPTHNTQLGAPSR	TS_NT-TS_EGCGEE	-0.312175	0.520298	-0.599992	5	0.574665	0.99833
Q64012_LPAPQEDTASEAGT(1)PQGEVQTR	TS_NT-TS_EGCGEE	0.112741	0.571902	0.197134	7	0.849324	0.99833
Q640R3_DKDS(0.039)S(0.961)EPDENPATEPR	TS_NT-TS_EGCGEE	0.145744	0.294364	0.495115	4	0.646483	0.99833
Q640R3_DKDS(0.991)S(0.009)EPDENPATEPR	TS_NT-TS_EGCGEE	0.135364	0.333344	0.406078	6	0.698771	0.99833
Q640R3_S(1)PGLPIR	TS_NT-TS_EGCGEE	-0.874335	0.819088	-1.06745	7	0.321193	0.99833
Q640R3_T(0.006)HT(0.591)S(0.403)PPRAPS(0.985)S(0.015)PGR	TS_NT-TS_EGCGEE	0.254763	0.282665	0.901288	5	0.408748	0.99833
Q640R3_THT(0.009)S(0.991)PPRAPS(0.562)S(0.438)PGR	TS_NT-TS_EGCGEE	1.59554	0.523205	3.04955	6	0.022525	0.99833
Q64133_VLGSQEALS(1)PVHYEEK	TS_NT-TS_EGCGEE	0.261038	0.212873	1.22626	4	0.287352	0.99833
Q641K5_TAIPLPS(0.032)S(0.874)PEADMS(0.093)GK	TS_NT-TS_EGCGEE	-0.704372	0.254024	-2.77285	3	0.069403	0.99833
Q64213_TGDLGIPPNPEDRS(0.011)PS(0.983)PEPIY(0.464)NS(0.542)EGK	TS_NT-TS_EGCGEE	0.816873	0.836549	0.976479	3	0.400843	0.99833
Q64213_TGDLGIPPNPEDRS(0.418)PS(0.641)PEPIY(0.855)NS(0.086)EGK	TS_NT-TS_EGCGEE	-0.126904	0.746852	-0.169919	3	0.875886	0.99833
Q64213_TGDLGIPPNPEDRS(0.999)PS(0.354)PEPIY(0.294)NS(0.353)EGK	TS_NT-TS_EGCGEE	0.369825	0.565745	0.653697	5	0.542173	0.99833
Q64322_GPT(0.007)S(0.988)PS(0.005)TPR	TS_NT-TS_EGCGEE	1.9221	2.23708	0.859198	4	0.438673	0.99833
Q64332_MNQLLS(0.922)RT(0.175)PALS(0.834)PQRPLT(0.016)T(0.042)QQPQS(0.007)GT(0.004)LK	TS_NT-TS_EGCGEE	0.0657551	1.48896	0.0441616	4	0.966892	0.99833
Q64332_T(1)PALS(1)PQRPLTTQQPQSGTLK	TS_NT-TS_EGCGEE	-0.51882	0.784683	-0.661183	7	0.529648	0.99833
Q64336_S(0.919)KLS(0.081)PVLDGVSELR	TS_NT-TS_EGCGEE	0.641947	1.12531	0.570464	3	0.608292	0.99833
Q64337_LTPT(0.001)T(0.969)PES(0.014)S(0.014)STGTEDK	TS_NT-TS_EGCGEE	0.133514	0.207771	0.642599	5	0.548787	0.99833
Q65CL1_TPEELEDVS(1)DLEDDHEVR	TS_NT-TS_EGCGEE	-0.457951	0.782509	-0.585235	7	0.576761	0.99833
Q66L42_GS(0.003)DGAS(0.997)PPASPSIIPR	TS_NT-TS_EGCGEE	-0.329759	0.271286	-1.21554	6	0.269812	0.99833
Q66L44_GAGDEVS(0.005)ELPAPARS(0.995)PPRS(1)PR	TS_NT-TS_EGCGEE	-0.632601	0.955529	-0.662043	5	0.537233	0.99833
Q66L44_GAGDEVSELPAPARS(1)PPR	TS_NT-TS_EGCGEE	0.189607	0.285	0.665288	7	0.527171	0.99833
Q66L44_HAS(1)LDGASPYFK	TS_NT-TS_EGCGEE	-0.568789	0.46216	-1.23072	7	0.258175	0.99833
Q66L44_SGDSSGSGSGGGGAAPAFPPPPES(1)PPALRPK	TS_NT-TS_EGCGEE	-0.116766	0.286342	-0.407784	7	0.695616	0.99833
Q66T02_S(0.055)LS(0.945)ELCLISVAPGVR	TS_NT-TS_EGCGEE	0.833684	1.37351	0.606972	4	0.576636	0.99833
Q66T02_S(0.933)KS(0.066)EAS(0.001)LLQLLSGTPAAR	TS_NT-TS_EGCGEE	0.174267	0.866488	0.201119	4	0.850419	0.99833
Q66T02_S(0.948)LS(0.052)ELCLISVAPGVR	TS_NT-TS_EGCGEE	-0.0864086	1.29493	-0.0667285	3	0.950996	0.99833
Q68ED2_TELCENVDPNS(1)PAAK	TS_NT-TS_EGCGEE	-0.619427	0.580053	-1.06788	6	0.326645	0.99833
Q68EF0_TLVLS(0.001)S(0.148)S(0.853)PT(0.935)S(0.035)PT(0.027)QEPLAAAK	TS_NT-TS_EGCGEE	-0.550679	0.469217	-1.17361	4	0.305661	0.99833
Q68EF6_ADS(0.999)FS(0.001)EGDDLSQGHLAEPCFLR	TS_NT-TS_EGCGEE	-0.544631	0.687788	-0.791859	4	0.472755	0.99833
Q68EF6_AGGDLS(0.002)LS(0.996)PS(0.002)R	TS_NT-TS_EGCGEE	-0.418401	0.54912	-0.761949	4	0.488542	0.99833
Q68EF6_GDIYCS(1)DPALYCPDER	TS_NT-TS_EGCGEE	-0.914062	0.677835	-1.3485	4	0.248791	0.99833
Q68EF6_RPS(0.039)VDT(0.961)PVTDVGFLR	TS_NT-TS_EGCGEE	-0.795475	1.27646	-0.623188	5	0.560482	0.99833
Q68EF6_RPS(1)VDTPVTDVGFLR	TS_NT-TS_EGCGEE	0.49417	0.515227	0.959129	4	0.391808	0.99833
Q68EF6_YYGGGGGGGAAGGGS(1)PGDK	TS_NT-TS_EGCGEE	0.0183982	1.1075	0.0166125	4	0.987541	0.99833
Q68FD9_ILDPAAS(0.997)VPS(0.003)VFIEPR	TS_NT-TS_EGCGEE	0.626465	0.778006	0.805219	4	0.465832	0.99833
Q68FD9_LIT(0.001)T(0.031)DS(0.956)DGT(0.007)Y(0.005)K	TS_NT-TS_EGCGEE	0.608411	0.131237	4.63598	5	0.00565317	0.99833
Q68FE2_LEASYS(0.009)DS(0.991)PPGEEDLLVHVAEGSK	TS_NT-TS_EGCGEE	0.289725	0.661818	0.437772	4	0.684152	0.99833
Q68FE6_HTS(0.997)S(0.003)PEVVAEDR	TS_NT-TS_EGCGEE	0.524559	0.341141	1.53766	6	0.175048	0.99833
Q68FF6_HGS(1)GADSDYENTQSGDPLLGLEGK	TS_NT-TS_EGCGEE	-0.446447	0.625683	-0.713536	7	0.498607	0.99833
Q68FF6_SLS(0.001)S(0.999)PTDNLELSAR	TS_NT-TS_EGCGEE	0.607156	1.1524	0.526862	7	0.614567	0.99833
Q68FF6_SQSELDDQHDYDSVASDEDT(1)DQEPLPSAGATR	TS_NT-TS_EGCGEE	-0.372615	0.672356	-0.554193	4	0.60897	0.99833
Q68FH0_AASPYS(0.001)QRPAS(0.999)PTAVR	TS_NT-TS_EGCGEE	0.238821	0.270742	0.8821	5	0.418105	0.99833
Q68FH0_AQS(1)PSYVTSTGVS(0.993)PS(0.007)R	TS_NT-TS_EGCGEE	0.148642	0.358611	0.414494	6	0.692923	0.99833
Q68FH0_AQS(1)PSYVTSTGVS(0.999)PS(0.001)R	TS_NT-TS_EGCGEE	0.532884	0.327261	1.62831	5	0.164387	0.99833
Q68FH0_LQHT(0.004)GPADDGAT(0.961)RS(0.031)PS(0.003)IDSIQK	TS_NT-TS_EGCGEE	-0.300547	0.388912	-0.77279	5	0.474574	0.99833
Q68FH0_LYLQS(1)PR	TS_NT-TS_EGCGEE	-0.131026	0.342324	-0.382756	7	0.713258	0.99833
Q68FH0_PSPIYISSYS(0.003)S(0.997)PAR	TS_NT-TS_EGCGEE	-0.357716	0.317017	-1.12838	6	0.302247	0.99833
Q68FH0_S(0.003)AVS(0.997)PDLHITPIYEGR	TS_NT-TS_EGCGEE	-0.471025	0.514178	-0.916074	7	0.390096	0.99833
Q68FH0_S(0.075)AVS(0.925)PDLHIT(1)PIYEGR	TS_NT-TS_EGCGEE	0.385535	0.693895	0.55561	4	0.608086	0.99833
Q68FH0_VAS(1)PSQGQVGS(0.001)S(0.105)S(0.894)PK	TS_NT-TS_EGCGEE	-0.583237	0.567249	-1.02819	5	0.351008	0.99833
Q68FH0_VASPSQGQVGSS(0.002)S(0.998)PK	TS_NT-TS_EGCGEE	-0.049325	0.519223	-0.0949977	5	0.928006	0.99833
Q68FH0_VGS(1)PLTLTDAQTR	TS_NT-TS_EGCGEE	0.0880535	0.213474	0.412479	7	0.692328	0.99833
Q68FL4_HRDGGEALVS(1)PDGTVTEAPR	TS_NT-TS_EGCGEE	0.0862623	0.195004	0.442361	7	0.671573	0.99833
Q68FL6_GS(1)PKPAAVEAVTAAGSQHIQTLTDEVTK	TS_NT-TS_EGCGEE	-0.433494	0.734517	-0.590176	4	0.586801	0.99833
Q68FM6_GS(1)PLNSPLDR	TS_NT-TS_EGCGEE	-0.0481897	0.369196	-0.130526	7	0.899822	0.99833
Q68FM6_HYY(0.007)S(0.035)GY(0.009)S(0.03)S(0.869)S(0.05)PEYSSESTHK	TS_NT-TS_EGCGEE	-0.42814	0.414974	-1.03173	6	0.341982	0.99833
Q68FM6_RDSTYSQLS(1)PR	TS_NT-TS_EGCGEE	-0.437318	0.943418	-0.463547	4	0.667073	0.99833
Q68FM6_VFS(1)LDVPDHPTPTGLAK	TS_NT-TS_EGCGEE	0.375722	0.612079	0.613845	5	0.566168	0.99833
Q68FM6_VFSLDVPDHPT(0.5)PT(0.5)GLAK	TS_NT-TS_EGCGEE	0.15455	0.285282	0.541744	6	0.60751	0.99833
Q68FM6_VFSLDVPDHPT(0.61)PT(0.39)GLAK	TS_NT-TS_EGCGEE	0.15455	0.285282	0.541744	6	0.60751	0.99833
Q69Z38_ANTLS(1)PVR	TS_NT-TS_EGCGEE	0.42108	1.13767	0.370124	5	0.72645	0.99833
Q69Z98_S(0.859)IS(0.141)GASSGLSTSPLSSPR	TS_NT-TS_EGCGEE	0.204239	0.153512	1.33044	4	0.254155	0.99833
Q69Z98_S(1)MEVLSVTDGGSPVPAR	TS_NT-TS_EGCGEE	-0.265771	0.644308	-0.412491	7	0.69232	0.99833
Q69Z98_SMEVLSVTDGGS(1)PVPAR	TS_NT-TS_EGCGEE	0.382117	0.515856	0.740743	7	0.482951	0.99833
Q69ZC8_KQDDS(1)PPRPIIGPALPPGFIK	TS_NT-TS_EGCGEE	-0.879512	0.455897	-1.92919	4	0.125932	0.99833
Q69ZH9_ARS(1)DDYLSR	TS_NT-TS_EGCGEE	0.0241856	0.149183	0.16212	6	0.876534	0.99833
Q69ZH9_HYS(1)QDCSSIK	TS_NT-TS_EGCGEE	-0.489072	1.49298	-0.327581	5	0.7565	0.99833
Q69ZH9_RHS(0.989)T(0.005)S(0.005)DLSDATFSDIRR	TS_NT-TS_EGCGEE	-0.765448	0.488369	-1.56736	7	0.161016	0.99833
Q69ZH9_S(1)AEALGPGALVS(1)PR	TS_NT-TS_EGCGEE	0.209332	0.240968	0.868714	6	0.418392	0.99833
Q69ZH9_S(1)CDDGLNTFRDEGR	TS_NT-TS_EGCGEE	-0.271579	0.553216	-0.49091	7	0.638505	0.99833
Q69ZK9_RLS(1)PPGGSGSGVPGGGPLLPTAGR	TS_NT-TS_EGCGEE	-0.121541	0.369509	-0.328925	7	0.751834	0.99833
Q69ZL1_LPHPILPFS(0.001)GS(0.999)PEALK	TS_NT-TS_EGCGEE	0.1817	0.282566	0.643036	3	0.565972	0.99833
Q69ZR2_VSALAGPS(0.937)S(0.062)DDENEEES(0.001)KPEKEDEPQEDAK	TS_NT-TS_EGCGEE	-0.713668	0.291738	-2.44626	3	0.0919851	0.99833
Q69ZX8_RFS(1)SGGEEEDFDR	TS_NT-TS_EGCGEE	-0.250961	0.186115	-1.34842	7	0.219519	0.99833
Q69ZX8_YT(0.001)S(0.999)DEMLER	TS_NT-TS_EGCGEE	0.0891053	0.412706	0.215905	4	0.839625	0.99833
Q69ZZ6_ALGVISNFQS(0.004)S(0.996)PK	TS_NT-TS_EGCGEE	-0.266826	0.428599	-0.622554	7	0.553309	0.99833
Q6A065_S(1)IKS(1)DVPVYLK	TS_NT-TS_EGCGEE	-0.505778	0.883717	-0.57233	7	0.585002	0.99833
Q6DFV3_DQGEPVS(1)PSEDEPFSWPGPK	TS_NT-TS_EGCGEE	-0.100377	1.12328	-0.0893598	7	0.931299	0.99833
Q6DFV3_RQLS(1)HDQESVGPPSLDGQHSSK	TS_NT-TS_EGCGEE	-0.609727	0.405219	-1.50468	4	0.206852	0.99833
Q6DFV3_S(1)YDEGLDDYREDAK	TS_NT-TS_EGCGEE	-0.192684	0.228782	-0.842218	7	0.4275	0.99833
Q6DFV7_HS(0.001)GS(0.999)PENLGESTLNIHEDLDK	TS_NT-TS_EGCGEE	0.472402	0.554364	0.852152	5	0.43304	0.99833
Q6DVA0_AS(0.161)VRGS(0.695)S(0.144)EDDEDTRTPDR	TS_NT-TS_EGCGEE	-0.239077	0.599951	-0.398494	5	0.706713	0.99833
Q6I6G8_ANS(1)DTDLVTSESR	TS_NT-TS_EGCGEE	-0.157328	0.200755	-0.78368	7	0.458919	0.99833
Q6IR34_APS(0.996)S(0.004)DEECFFDLLSK	TS_NT-TS_EGCGEE	0.291032	0.710036	0.409883	5	0.698862	0.99833
Q6JPI3_MEVEDGLGS(1)PKPEEIK	TS_NT-TS_EGCGEE	0.43962	0.368449	1.19316	3	0.318565	0.99833
Q6KAU4_HIS(1)LTLPATFR	TS_NT-TS_EGCGEE	0.494984	0.785531	0.630126	5	0.556283	0.99833
Q6KAU4_LPPS(0.995)PT(0.005)R	TS_NT-TS_EGCGEE	0.506117	0.607064	0.833712	7	0.431969	0.99833
Q6KCD5_AITSLLGGGS(1)PK	TS_NT-TS_EGCGEE	-0.38281	0.232881	-1.6438	7	0.144218	0.99833
Q6NS52_ANS(0.997)VT(0.003)MDGQGLQITPVPGTHPLLVFVNPK	TS_NT-TS_EGCGEE	0.192728	1.07472	0.179329	5	0.86472	0.99833
Q6NS52_FPHS(0.014)S(0.986)PNVK	TS_NT-TS_EGCGEE	-0.583058	0.648756	-0.898733	5	0.409985	0.99833
Q6NS52_FPHS(0.874)S(0.126)PNVK	TS_NT-TS_EGCGEE	0.00637585	0.7117	0.00895863	5	0.993199	0.998738
Q6NS60_RHS(1)T(1)EGEEGDVSDVGSR	TS_NT-TS_EGCGEE	0.155975	1.72732	0.0902986	7	0.930579	0.99833
Q6NVE8_ASESDTEEFYDAPEDVHLGT(0.013)GY(0.011)PVGS(0.976)PGK	TS_NT-TS_EGCGEE	0.862216	1.04749	0.823124	4	0.456679	0.99833
Q6NVE8_EYVSNDAT(0.001)QS(0.999)DDEEK	TS_NT-TS_EGCGEE	-0.531914	0.428599	-1.24105	7	0.254562	0.99833
Q6NVE8_KKS(1)ELEFEALK	TS_NT-TS_EGCGEE	-0.223969	0.419773	-0.533547	6	0.612832	0.99833
Q6NVE8_SELEFEALKT(1)PDLDVPK	TS_NT-TS_EGCGEE	1.0084	0.732148	1.37732	6	0.217586	0.99833
Q6NXN1_ILGS(0.001)AS(0.999)PEEEQEK	TS_NT-TS_EGCGEE	-0.603779	0.200285	-3.0146	7	0.0195349	0.99833
Q6NXN1_S(0.046)KS(0.954)PPKVPIVIQDDSLPTGPPPQIR	TS_NT-TS_EGCGEE	-0.904551	0.804385	-1.12452	3	0.342645	0.99833
Q6NZC7_KLS(1)VGAYVSSVR	TS_NT-TS_EGCGEE	-0.571816	0.341856	-1.67268	5	0.15525	0.99833
Q6NZF1_PLSSSSVLQES(0.998)PT(0.002)K	TS_NT-TS_EGCGEE	0.374265	0.303572	1.23287	4	0.285127	0.99833
Q6NZJ6_REATLPPVS(1)PPK	TS_NT-TS_EGCGEE	-0.00448319	0.129496	-0.0346202	6	0.973506	0.99833
Q6NZK8_RQLS(0.021)Y(0.002)S(0.974)DS(0.002)DLK	TS_NT-TS_EGCGEE	-0.928054	0.376684	-2.46375	3	0.0905657	0.99833
Q6NZL0_REGPIGGES(1)DSEEVR	TS_NT-TS_EGCGEE	-0.315516	0.412833	-0.76427	5	0.479201	0.99833
Q6NZL0_SFYGDLDS(1)PLPK	TS_NT-TS_EGCGEE	-0.00762839	0.341069	-0.0223661	4	0.983227	0.99833
Q6P1I6_T(0.002)HS(0.023)S(0.973)PALS(0.002)LGHGPVTGSK	TS_NT-TS_EGCGEE	-0.541734	0.245757	-2.20435	5	0.0786618	0.99833
Q6P1I6_T(0.031)HS(0.962)S(0.007)PALSLGHGPVTGSK	TS_NT-TS_EGCGEE	-0.604433	0.402163	-1.50296	6	0.18354	0.99833
Q6P4S6_RAS(1)DGGANIQLHAQQLLK	TS_NT-TS_EGCGEE	0.651284	0.510856	1.27489	3	0.292127	0.99833
Q6P4S6_T(1)WCGSPPYAAPELFEGK	TS_NT-TS_EGCGEE	0.702791	0.72731	0.966287	6	0.371217	0.99833
Q6P542_SKPAAADS(1)EGEEEEEDTAK	TS_NT-TS_EGCGEE	-0.181429	0.388416	-0.467099	7	0.65462	0.99833
Q6P5E8_LGS(1)PAGS(1)PVLGISGR	TS_NT-TS_EGCGEE	-0.194477	0.399438	-0.486875	7	0.641221	0.99833
Q6P5E8_LGSPAGS(1)PVLGISGR	TS_NT-TS_EGCGEE	0.0908133	0.73108	0.124218	6	0.9052	0.99833
Q6P5F6_PLAGTDDSVVSEDRLNETELTDLEAQQES(1)PPK	TS_NT-TS_EGCGEE	-0.218007	0.334039	-0.652641	6	0.538174	0.99833
Q6P5F7_YLATSQPRPDS(0.84)S(0.089)GS(0.071)GH	TS_NT-TS_EGCGEE	0.334705	0.257757	1.29853	4	0.263909	0.99833
Q6P5G0_GYLS(1)EGLVTK	TS_NT-TS_EGCGEE	-0.31802	0.260914	-1.21887	4	0.289858	0.99833
Q6P9K8_AAASVVSGPPVASDCAS(1)PGDSAR	TS_NT-TS_EGCGEE	-0.158344	0.287416	-0.550924	7	0.598821	0.99833
Q6P9K8_AQPGS(1)PQALGGPHGPATAK	TS_NT-TS_EGCGEE	0.168401	0.163952	1.02713	7	0.338536	0.99833
Q6P9K8_PAS(0.21)S(0.736)PPS(0.026)QS(0.012)AS(0.016)PVKPPS(0.991)PGT(0.008)PALHVPAKPPR	TS_NT-TS_EGCGEE	-0.23655	0.903881	-0.261705	5	0.803988	0.99833
Q6P9K8_PAS(0.476)S(0.476)PPS(0.02)QS(0.02)AS(0.007)PVKPPS(0.047)PGT(0.953)PALHVPAKPPR	TS_NT-TS_EGCGEE	0.897433	1.13282	0.792212	3	0.486101	0.99833
Q6P9K8_RAHGT(1)PPPVSPKPPPPPTAPK	TS_NT-TS_EGCGEE	0.0638153	0.113624	0.561637	7	0.591882	0.99833
Q6P9K8_RAS(1)DLAGSVDTGSAGSVK	TS_NT-TS_EGCGEE	0.440665	0.334759	1.31636	7	0.229515	0.99833
Q6P9K8_RGS(1)GEPAEQSHFMEDGTAR	TS_NT-TS_EGCGEE	-0.101134	0.237692	-0.425484	7	0.683259	0.99833
Q6P9K8_S(0.814)VS(0.182)ES(0.004)SPGDSPVKPPEGSSGAAR	TS_NT-TS_EGCGEE	-0.411037	0.390811	-1.05175	3	0.370151	0.99833
Q6P9K8_SVSESSPGDS(1)PVKPPEGSSGAAR	TS_NT-TS_EGCGEE	-0.035609	0.510641	-0.0697339	7	0.946356	0.99833
Q6P9K8_VPLPGPGS(1)PEVK	TS_NT-TS_EGCGEE	0.191487	0.157512	1.2157	7	0.263503	0.99833
Q6P9N1_S(1)FEQVSGAPVPR	TS_NT-TS_EGCGEE	-0.0230009	0.417763	-0.0550572	3	0.959554	0.99833
Q6P9Q6_RLS(0.992)LT(0.008)PDPEK	TS_NT-TS_EGCGEE	-0.0823701	0.327357	-0.251621	5	0.811348	0.99833
Q6P9S0_AGS(1)EECVFYTDEVASPLAPDLAK	TS_NT-TS_EGCGEE	0.896952	0.989125	0.906814	4	0.415793	0.99833
Q6P9S0_GLS(1)LEHQK	TS_NT-TS_EGCGEE	0.122508	0.412588	0.296925	6	0.776535	0.99833
Q6P9S0_TPTVPDS(1)PGYVGPTR	TS_NT-TS_EGCGEE	0.0382718	0.412181	0.0928521	6	0.929044	0.99833
Q6PAJ1_ASAPRPPPAPADGADPAPVEESEARPDGEGS(0.907)PS(0.092)K	TS_NT-TS_EGCGEE	0.496581	0.285911	1.73684	7	0.125988	0.99833
Q6PAM0_IMVGS(0.965)T(0.035)DDPSVFSLPDSK	TS_NT-TS_EGCGEE	-0.0559561	0.164147	-0.340891	5	0.747043	0.99833
Q6PAM1_EQGVESPGAQPAS(1)S(1)PR	TS_NT-TS_EGCGEE	0.341961	0.662683	0.516025	5	0.627838	0.99833
Q6PB44_GAAAADLLS(0.002)S(0.172)S(0.824)PES(0.002)QHGGTQPPGGGQPLLQPTK	TS_NT-TS_EGCGEE	0.254133	0.247616	1.02632	3	0.380261	0.99833
Q6PB44_REEGEAVEAGDT(1)PEELR	TS_NT-TS_EGCGEE	-0.110554	0.20474	-0.539971	7	0.60596	0.99833
Q6PB70_RRPGPSPDGLLEEGS(0.992)PT(0.007)MVEK	TS_NT-TS_EGCGEE	0.193411	0.355249	0.544437	5	0.609532	0.99833
Q6PCL9_KPMDS(0.978)IGGES(0.023)MPIPT(0.921)IDT(0.078)ARK	TS_NT-TS_EGCGEE	0.0310295	1.17689	0.0263657	4	0.980229	0.99833
Q6PCN3_APPDS(0.922)PT(0.03)T(0.048)PVR	TS_NT-TS_EGCGEE	0.52633	0.322337	1.63286	7	0.146517	0.99833
Q6PCN3_ASMADGDLEPEEGS(1)K	TS_NT-TS_EGCGEE	0.133154	0.379135	0.351203	5	0.73975	0.99833
Q6PCN3_GVGVPS(0.204)S(0.796)PVRAPPDS(0.555)PT(0.321)T(0.123)PVR	TS_NT-TS_EGCGEE	-0.211081	0.296913	-0.710917	3	0.528423	0.99833
Q6PCN3_MDLPGS(1)PSR	TS_NT-TS_EGCGEE	0.0169222	0.248594	0.0680717	7	0.947632	0.99833
Q6PCN3_SVPLAEEEDFDS(1)K	TS_NT-TS_EGCGEE	-0.274778	0.170555	-1.61108	5	0.168079	0.99833
Q6PCN3_TLVLVS(1)PGDMK	TS_NT-TS_EGCGEE	-0.413211	0.543526	-0.760242	6	0.475912	0.99833
Q6PCP5_NDSIVT(1)PS(1)PPQAR	TS_NT-TS_EGCGEE	-0.0439311	0.761855	-0.0576634	5	0.95625	0.99833
Q6PCP5_PLALKT(1)PPR	TS_NT-TS_EGCGEE	-0.155599	0.374217	-0.415798	6	0.69202	0.99833
Q6PCP5_S(0.988)MS(0.012)ENAVR	TS_NT-TS_EGCGEE	0.0295563	0.530508	0.0557132	6	0.957379	0.99833
Q6PD24_GPES(1)PQKT(0.998)PPS(0.002)PAPPSFEEQLR	TS_NT-TS_EGCGEE	-0.131107	0.283144	-0.463039	7	0.657387	0.99833
Q6PD24_GPES(1)PQKT(1)PPSPAPPSFEEQLR	TS_NT-TS_EGCGEE	-0.131107	0.283144	-0.463039	7	0.657387	0.99833
Q6PDG5_DMDEPS(1)PVPNVEEVTLPK	TS_NT-TS_EGCGEE	-0.421509	0.597053	-0.705983	7	0.503011	0.99833
Q6PDG5_TLT(0.001)DEVNS(0.998)PDS(0.001)DRR	TS_NT-TS_EGCGEE	-0.319134	0.299115	-1.06693	7	0.321414	0.99833
Q6PDG5_TLTDEVNS(0.249)PDS(0.751)DRR	TS_NT-TS_EGCGEE	0.0595006	0.223808	0.265855	5	0.800965	0.99833
Q6PDG8_S(1)YEDLTELEDR	TS_NT-TS_EGCGEE	0.105377	0.485166	0.217199	6	0.835251	0.99833
Q6PDI6_VT(0.001)AS(0.999)PELAEAAAGR	TS_NT-TS_EGCGEE	0.355212	0.176822	2.00887	6	0.0912972	0.99833
Q6PDK2_ALS(1)PVIPIIPR	TS_NT-TS_EGCGEE	-0.348043	0.730894	-0.476188	7	0.648445	0.99833
Q6PDL0_EFQDYIEPEEGCQGS(1)PQRR	TS_NT-TS_EGCGEE	-0.134906	0.427104	-0.315862	7	0.761317	0.99833
Q6PDM2_VDGPRS(0.974)PS(0.979)Y(0.055)GRS(0.992)R	TS_NT-TS_EGCGEE	-0.561677	1.3646	-0.411605	5	0.697678	0.99833
Q6PDM2_VDGPRS(1)PS(0.598)Y(0.402)GR	TS_NT-TS_EGCGEE	0.46299	1.45081	0.319126	7	0.758943	0.99833
Q6PDM2_VDGPRS(1)PSYGRS(1)R	TS_NT-TS_EGCGEE	0.370823	0.769962	0.481613	6	0.647143	0.99833
Q6PE13_GLAS(0.006)S(0.993)PT(0.001)GGALRPR	TS_NT-TS_EGCGEE	0.141749	0.271592	0.52192	5	0.624014	0.99833
Q6PE13_GSVGPAPS(0.996)LS(0.004)ELDLRPPS(0.629)PINLS(0.371)R	TS_NT-TS_EGCGEE	1.27753	1.58438	0.806327	5	0.456676	0.99833
Q6PE13_GSVGPAPSLSELDLRPPS(1)PINLSR	TS_NT-TS_EGCGEE	-0.344873	2.11667	-0.162932	6	0.875921	0.99833
Q6PE13_RGS(1)QPDAELDGAGTSLLR	TS_NT-TS_EGCGEE	-1.04376	0.617394	-1.69058	7	0.134761	0.99833
Q6PE13_S(1)IDAALFR	TS_NT-TS_EGCGEE	-0.272249	0.820409	-0.331846	7	0.749721	0.99833
Q6PER3_LIGTAVPQRT(0.025)S(0.975)PT(0.001)GPK	TS_NT-TS_EGCGEE	0.329246	0.183296	1.79625	5	0.132396	0.99833
Q6PF93_DGDES(0.009)S(0.991)PILTSFELVK	TS_NT-TS_EGCGEE	-0.58247	0.658696	-0.884277	3	0.44167	0.99833
Q6PFD9_YGLQDS(1)DEEEEEHPPK	TS_NT-TS_EGCGEE	0.303329	0.326808	0.928155	7	0.384215	0.99833
Q6PFR5_RAHT(1)PTPGIYMGR	TS_NT-TS_EGCGEE	0.0250018	0.286062	0.0874001	6	0.933197	0.99833
Q6PGE7_YGGIT(0.011)S(0.989)FENTAIEVDR	TS_NT-TS_EGCGEE	0.526462	0.624018	0.843664	5	0.437346	0.99833
Q6PGF7_GSNPFEDEDDEELAT(1)PEAEEEK	TS_NT-TS_EGCGEE	0.108389	0.15593	0.695116	7	0.509391	0.99833
Q6PGL7_ARPAQAPVSEELPPS(1)PKPGK	TS_NT-TS_EGCGEE	-0.213869	0.470016	-0.455025	6	0.665092	0.99833
Q6PGL7_GLFS(1)DEEDSEDLFSSQSSSK	TS_NT-TS_EGCGEE	-0.540419	0.220203	-2.45419	3	0.0913383	0.99833
Q6PGL7_VDNARVS(1)PEVGSADVASIAQK	TS_NT-TS_EGCGEE	-0.0957979	0.171318	-0.559181	7	0.593469	0.99833
Q6PIC6_RDVAGDAS(0.983)ES(0.017)ALLK	TS_NT-TS_EGCGEE	-0.255096	0.196941	-1.29529	6	0.242822	0.99833
Q6PIC6_S(1)PDCTHDNPLETR	TS_NT-TS_EGCGEE	0.0205095	0.376164	0.0545228	7	0.958042	0.99833
Q6PIC6_YNTDCVQGLTHS(1)K	TS_NT-TS_EGCGEE	-0.616971	0.295383	-2.08872	4	0.104983	0.99833
Q6PIE5_AGQENIS(1)VSK	TS_NT-TS_EGCGEE	-0.2432	0.312254	-0.778855	6	0.465663	0.99833
Q6PIE5_VLGFCQLNLPS(1)GK	TS_NT-TS_EGCGEE	0.0646686	0.78493	0.0823877	6	0.937018	0.99833
Q6PNC0_ILS(1)PFSQK	TS_NT-TS_EGCGEE	-0.101671	0.266958	-0.380849	6	0.716435	0.99833
Q6R891_AS(0.006)S(0.994)LNENVDHSALLK	TS_NT-TS_EGCGEE	-1.54044	1.14489	-1.34549	7	0.220418	0.99833
Q6R891_LDADAVS(1)PTVSQLSAVFEK	TS_NT-TS_EGCGEE	0.439639	1.03911	0.423093	6	0.686973	0.99833
Q6V4S5_SPPRPSPGSLHY(0.003)S(0.997)DEDVTK	TS_NT-TS_EGCGEE	0.305764	0.322887	0.946968	7	0.37519	0.99833
Q6VNB8_WSDQLS(1)LDEK	TS_NT-TS_EGCGEE	0.746438	0.736457	1.01355	4	0.368122	0.99833
Q6W8Q3_T(1)PPAANQASDPEEK	TS_NT-TS_EGCGEE	-0.0846152	0.373122	-0.226776	6	0.828127	0.99833
Q6WQJ1_LLS(1)PVAAASAAR	TS_NT-TS_EGCGEE	-0.575929	0.558855	-1.03055	6	0.34249	0.99833
Q6WQJ1_TSTPT(0.002)GHGAS(0.993)PT(0.003)K	TS_NT-TS_EGCGEE	-0.40333	0.872401	-0.462322	6	0.660141	0.99833
Q6WVG3_S(0.041)PS(0.959)GGAAGPLLTPSQSLDGSR	TS_NT-TS_EGCGEE	0.522632	0.227495	2.29733	3	0.105245	0.99833
Q6WVG3_S(0.986)PS(0.014)GGAAGPLLTPSQSLDGSRR	TS_NT-TS_EGCGEE	0.724276	0.876959	0.825895	5	0.446467	0.99833
Q6WVG3_SPSGGAAGPLLT(1)PS(0.828)QS(0.172)LDGSRR	TS_NT-TS_EGCGEE	-0.573032	0.308098	-1.8599	5	0.121986	0.99833
Q6WVG3_SPSGGAAGPLLTPS(0.01)QS(0.989)LDGSR	TS_NT-TS_EGCGEE	0.13754	0.624126	0.220372	5	0.834297	0.99833
Q6Y7W8_ALSSGGSIT(0.001)S(0.996)PPLS(0.002)PALPK	TS_NT-TS_EGCGEE	-0.454222	0.227094	-2.00015	5	0.10192	0.99833
Q6Y7W8_WRPHS(1)PDGPR	TS_NT-TS_EGCGEE	0.281424	0.519765	0.541445	4	0.616949	0.99833
Q6ZPE2_ALYLEPS(0.001)DGVS(0.994)PT(0.005)QETGEAQSQDDER	TS_NT-TS_EGCGEE	0.0859443	0.216834	0.39636	7	0.703644	0.99833
Q6ZPE2_LGLGT(1)LSSSLSR	TS_NT-TS_EGCGEE	0.209609	0.431351	0.485936	6	0.644249	0.99833
Q6ZPJ3_KEEKPEVQS(1)PVK	TS_NT-TS_EGCGEE	0.0917013	0.745645	0.122983	6	0.906137	0.99833
Q6ZPJ3_NMTVEQLLT(0.03)GS(0.957)PT(0.012)S(0.001)PTVEPEKPTR	TS_NT-TS_EGCGEE	0.423539	0.604895	0.700187	3	0.534226	0.99833
Q6ZPJ3_NMTVEQLLTGSPT(0.021)S(0.965)PT(0.014)VEPEKPTR	TS_NT-TS_EGCGEE	-1.34703	1.90401	-0.707468	4	0.518317	0.99833
Q6ZPS6_GVAPADS(1)PDAPRR	TS_NT-TS_EGCGEE	-0.205451	0.208988	-0.983077	6	0.363534	0.99833
Q6ZQ29_AGS(1)LKDPDVAELFFK	TS_NT-TS_EGCGEE	0.73514	1.27743	0.575485	4	0.595788	0.99833
Q6ZQ38_VIRPLDQPS(0.07)S(0.908)FDAT(0.02)PY(0.002)IK	TS_NT-TS_EGCGEE	0.127629	0.475177	0.268593	3	0.805654	0.99833
Q6ZQ58_ESPRPPAAAEAPAGS(1)DGEDGGR	TS_NT-TS_EGCGEE	0.251129	0.186642	1.34551	3	0.271119	0.99833
Q6ZQK5_KS(0.013)S(0.987)PS(0.004)T(0.003)GS(0.989)LDS(0.003)GNES(0.002)K	TS_NT-TS_EGCGEE	-0.623966	0.523343	-1.19227	7	0.272001	0.99833
Q6ZQK5_KSS(1)PS(0.125)T(0.874)GS(0.001)LDSGNESK	TS_NT-TS_EGCGEE	0.454609	1.1733	0.387461	7	0.709926	0.99833
Q6ZQK5_YSALLS(0.007)PS(0.993)EQEK	TS_NT-TS_EGCGEE	-0.0861418	0.147311	-0.584761	5	0.5841	0.99833
Q6ZWU9_DLLHPS(1)PEEEK	TS_NT-TS_EGCGEE	0.101585	0.26986	0.376437	6	0.719544	0.99833
Q6ZWY8_ADKPDMGEIAS(1)FDK	TS_NT-TS_EGCGEE	-0.741061	0.538518	-1.37611	3	0.262519	0.99833
Q71FD5_AYS(0.996)GS(0.004)DLPSGTGSGGGGADGAR	TS_NT-TS_EGCGEE	0.266994	0.247153	1.08028	6	0.321517	0.99833
Q78PY7_VNVTVDYIRPAS(0.999)PATET(0.001)VPAFSER	TS_NT-TS_EGCGEE	0.0993382	0.496527	0.200066	3	0.854223	0.99833
Q78ZA7_EFITGDVEPTDAESAWHS(1)ENEEEDK	TS_NT-TS_EGCGEE	0.964928	1.42334	0.677931	3	0.54642	0.99833
Q7M6Y3_ITAAQHS(0.925)VT(0.054)GS(0.021)AVSK	TS_NT-TS_EGCGEE	0.508896	0.18983	2.68081	4	0.0551823	0.99833
Q7M750_RS(0.999)PT(0.001)HEMNPR	TS_NT-TS_EGCGEE	-3.17413	1.97528	-1.60693	5	0.168981	0.99833
Q7M750_T(0.192)VS(0.79)GS(0.018)EEPLPDTYRPPEELER	TS_NT-TS_EGCGEE	-0.287772	0.401835	-0.716145	4	0.513487	0.99833
Q7SIG6_LLHEDLDES(1)DDDVDEK	TS_NT-TS_EGCGEE	0.0489722	0.424832	0.115274	7	0.911465	0.99833
Q7TMB8_SGDGES(0.01)T(0.99)PVEHVR	TS_NT-TS_EGCGEE	-0.0318926	0.261308	-0.12205	7	0.90629	0.99833
Q7TMB8_TVLPFS(1)QEFQR	TS_NT-TS_EGCGEE	-0.866779	0.517562	-1.67474	5	0.154839	0.99833
Q7TME0_DALRS(1)LTDLNQDPSR	TS_NT-TS_EGCGEE	-0.277068	0.491933	-0.563222	6	0.593691	0.99833
Q7TME0_DAS(0.001)S(0.997)LT(0.002)NLK	TS_NT-TS_EGCGEE	-0.706632	0.430456	-1.64159	5	0.161598	0.99833
Q7TME0_ESMVT(0.024)FS(0.857)NT(0.119)LPR	TS_NT-TS_EGCGEE	-0.590479	0.862117	-0.684918	3	0.542569	0.99833
Q7TME0_MSLQVMDTEPEGQS(1)PPR	TS_NT-TS_EGCGEE	-0.378932	0.451098	-0.840023	7	0.42865	0.99833
Q7TME0_PGSSQLVHIPEETQENIS(0.003)T(0.01)S(0.987)PK	TS_NT-TS_EGCGEE	-0.682832	0.615898	-1.10868	6	0.31002	0.99833
Q7TME0_RANADVEIIT(0.003)PRS(0.997)PMGK	TS_NT-TS_EGCGEE	0.704377	0.841551	0.836999	3	0.464024	0.99833
Q7TME0_TVHT(0.014)S(0.986)PGGGLGAR	TS_NT-TS_EGCGEE	0.074924	0.329858	0.22714	7	0.826806	0.99833
Q7TMY8_AES(1)PEEVACR	TS_NT-TS_EGCGEE	-0.120839	0.36699	-0.329271	6	0.753141	0.99833
Q7TMY8_GSGTAS(1)DDEFENLR	TS_NT-TS_EGCGEE	0.0340682	0.151712	0.224559	7	0.828737	0.99833
Q7TN29_AVGSMPT(0.001)AGS(0.001)AGS(0.998)VPENLNLFPEPGSK	TS_NT-TS_EGCGEE	0.179882	0.385669	0.466416	5	0.660533	0.99833
Q7TN29_DLDLLAS(0.006)VPS(0.76)PS(0.179)S(0.043)VS(0.013)R	TS_NT-TS_EGCGEE	0.863824	1.11379	0.77557	3	0.494529	0.99833
Q7TNV0_NKEES(1)S(1)EDEEKES(1)EEEQPPKK	TS_NT-TS_EGCGEE	1.08822	1.94361	0.559896	4	0.605421	0.99833
Q7TPB0_GLGLPDEAS(1)PVHLR	TS_NT-TS_EGCGEE	-0.319608	0.583029	-0.548185	6	0.603347	0.99833
Q7TPB0_S(0.005)VS(0.979)T(0.016)DELGPPGR	TS_NT-TS_EGCGEE	0.400012	0.293445	1.36316	7	0.215055	0.99833
Q7TPH6_LISGDAEPT(1)PEQEEK	TS_NT-TS_EGCGEE	-0.101003	0.253358	-0.39866	7	0.702025	0.99833
Q7TPM1_LKFS(1)DDEDEEDVVK	TS_NT-TS_EGCGEE	-0.447157	0.314582	-1.42143	6	0.205021	0.99833
Q7TQ95_ADS(1)VPNLEPSEESLVTK	TS_NT-TS_EGCGEE	-0.0655444	0.106869	-0.613317	7	0.55906	0.99833
Q7TQD2_AVS(0.001)S(0.997)PT(0.002)VSR	TS_NT-TS_EGCGEE	0.979594	2.53637	0.386219	4	0.718999	0.99833
Q7TQD2_AVS(0.994)S(0.006)PTVSR	TS_NT-TS_EGCGEE	0.230294	0.23543	0.978184	7	0.360571	0.99833
Q7TQD2_RLS(1)LES(0.999)EGANEGAT(0.001)AAPELSALEEAFRR	TS_NT-TS_EGCGEE	1.04303	2.31732	0.450103	3	0.683172	0.99833
Q7TQD2_T(1)PPKS(1)PGDPAR	TS_NT-TS_EGCGEE	1.96994	1.97588	0.996998	7	0.351974	0.99833
Q7TQF7_AALPAGEGGS(1)PEGAK	TS_NT-TS_EGCGEE	0.140298	0.248829	0.563834	7	0.590465	0.99833
Q7TQF7_AFSIQGAPS(0.03)DS(0.97)GPLR	TS_NT-TS_EGCGEE	0.249535	0.175482	1.422	3	0.250165	0.99833
Q7TQF7_IAKT(0.992)PS(0.984)PPEEPS(0.024)PLPS(0.624)PT(0.183)AS(0.183)PNHT(0.008)LAPAS(0.002)PAPVRPR	TS_NT-TS_EGCGEE	1.62728	0.778047	2.09149	4	0.104654	0.99833
Q7TQF7_IAKT(0.999)PS(0.982)PPEEPS(0.02)PLPS(0.466)PT(0.13)AS(0.375)PNHT(0.023)LAPAS(0.004)PAPVRPR	TS_NT-TS_EGCGEE	0.0675999	0.446805	0.151296	3	0.889343	0.99833
Q7TQF7_T(0.022)PS(0.022)PPEEPS(0.954)PLPS(0.985)PT(0.016)AS(0.002)PNHTLAPASPAPVRPR	TS_NT-TS_EGCGEE	-0.615819	0.722711	-0.852095	7	0.422353	0.99833
Q7TQG1_DPSQT(0.002)S(0.995)PLGT(0.003)PR	TS_NT-TS_EGCGEE	0.842955	0.238508	3.53428	6	0.0123037	0.99833
Q7TQG1_S(1)PAEEELTPSAVVR	TS_NT-TS_EGCGEE	0.370625	0.260674	1.42179	6	0.204921	0.99833
Q7TQH0_EVDGLLTSDPMGS(1)PVSSK	TS_NT-TS_EGCGEE	0.132538	0.303862	0.436177	7	0.675844	0.99833
Q7TSC1_LISGPLS(1)PMSR	TS_NT-TS_EGCGEE	0.280298	0.44355	0.631944	4	0.561741	0.99833
Q7TSC1_LKFS(0.993)DEEDGRDS(0.007)DEEGAEGHK	TS_NT-TS_EGCGEE	-0.414198	0.585139	-0.707862	5	0.510654	0.99833
Q7TSC1_S(0.006)EGS(0.994)EYEEIPK	TS_NT-TS_EGCGEE	-0.202353	0.481467	-0.420285	5	0.691728	0.99833
Q7TSC1_T(0.021)AS(0.978)ET(0.002)RS(0.021)EGS(0.979)EY(0.001)EEIPK	TS_NT-TS_EGCGEE	0.0409343	0.467693	0.0875239	7	0.932706	0.99833
Q7TSC1_T(0.09)AS(0.905)ET(0.005)RS(0.99)EGS(0.01)EYEEIPK	TS_NT-TS_EGCGEE	-0.276096	0.507977	-0.543521	4	0.615645	0.99833
Q7TSH8_VEPPHS(0.966)S(0.033)HEDLT(0.001)DDLSTR	TS_NT-TS_EGCGEE	-0.114858	0.188565	-0.609119	4	0.575345	0.99833
Q7TSJ2_AQS(1)PLLPEPLK	TS_NT-TS_EGCGEE	-0.132942	0.305358	-0.435362	7	0.676408	0.99833
Q7TSJ2_GQS(1)PTAPGPTK	TS_NT-TS_EGCGEE	0.00984551	2.47891	0.00397171	6	0.99696	0.999283
Q7TSJ2_GTQLPTVSPSPPVMIPT(0.001)VPHT(0.001)EYIEGS(0.998)P	TS_NT-TS_EGCGEE	1.20475	1.4449	0.833796	5	0.442394	0.99833
Q7TSJ2_NQS(1)PVVLGPIK	TS_NT-TS_EGCGEE	0.21709	0.438337	0.495258	4	0.64639	0.99833
Q7TSK3_GGALREERPGAAGGGAS(0.999)APGS(0.998)PDET(0.003)AR	TS_NT-TS_EGCGEE	-0.174011	0.179767	-0.967979	6	0.370438	0.99833
Q7TSK3_GGALREERPGAAGGGASAPGS(1)PDETAR	TS_NT-TS_EGCGEE	-0.23531	0.342797	-0.686442	7	0.514522	0.99833
Q7TT50_HSTPSNSSNPSGPPS(1)PNS(1)PHR	TS_NT-TS_EGCGEE	-1.90879	0.820017	-2.32774	6	0.0588222	0.99833
Q80T41_DLEEVTMQLQDT(1)PEK	TS_NT-TS_EGCGEE	-0.214202	0.199441	-1.07401	7	0.318439	0.99833
Q80T41_T(0.141)S(0.141)T(0.141)S(0.563)VT(0.014)S(0.001)VNQASTSR	TS_NT-TS_EGCGEE	-0.737231	0.690188	-1.06816	4	0.345626	0.99833
Q80T41_TCKDPIEDINS(1)PEHIQR	TS_NT-TS_EGCGEE	0.0645605	0.182938	0.35291	7	0.734544	0.99833
Q80T85_AEEPPAS(1)PGPK	TS_NT-TS_EGCGEE	0.452435	0.910419	0.496952	4	0.645296	0.99833
Q80TE7_LET(0.004)T(0.996)PTTSPLPER	TS_NT-TS_EGCGEE	-0.203146	0.670018	-0.303195	7	0.770554	0.99833
Q80TE7_LETTPT(0.002)T(0.002)S(0.996)PLPERK	TS_NT-TS_EGCGEE	-0.514526	0.744849	-0.690779	7	0.511953	0.99833
Q80TE7_LETTPT(0.945)T(0.047)S(0.008)PLPER	TS_NT-TS_EGCGEE	0.0329924	0.702261	0.0469802	6	0.964054	0.99833
Q80TE7_S(1)MDGYPEQFCVR	TS_NT-TS_EGCGEE	-0.68858	0.33837	-2.03499	7	0.0813118	0.99833
Q80TF3_DS(0.003)GHEES(0.997)DQTDSEHDVQR	TS_NT-TS_EGCGEE	0.670211	0.592815	1.13056	6	0.3014	0.99833
Q80TI0_S(0.069)PS(0.864)T(0.067)PEQGVQR	TS_NT-TS_EGCGEE	1.1004	1.37875	0.798112	3	0.483142	0.99833
Q80TJ1_AGGGRPS(0.008)S(0.957)PS(0.035)PS(0.001)VVS(1)EK	TS_NT-TS_EGCGEE	-0.266466	0.264476	-1.00752	7	0.347233	0.99833
Q80TJ1_AGGGRPSS(0.999)PS(0.001)PSVVSEK	TS_NT-TS_EGCGEE	0.034663	0.988848	0.0350539	6	0.973174	0.99833
Q80TJ1_MTAS(1)AASELILSK	TS_NT-TS_EGCGEE	0.00870823	0.166878	0.0521832	7	0.959841	0.99833
Q80TK0_S(0.072)S(0.072)S(0.847)DT(0.009)S(0.001)TPEELK	TS_NT-TS_EGCGEE	0.253624	0.297729	0.851863	4	0.442288	0.99833
Q80TL0_RPWPQHQCS(1)APADLGYEGR	TS_NT-TS_EGCGEE	-0.663265	1.18718	-0.558689	7	0.593787	0.99833
Q80TL0_VDS(1)FTDR	TS_NT-TS_EGCGEE	-0.304499	0.296274	-1.02776	6	0.3437	0.99833
Q80TL1_S(1)PQHLFRPR	TS_NT-TS_EGCGEE	0.628187	1.20969	0.519295	5	0.625715	0.99833
Q80TL4_RGT(1)VEGS(1)VQEVQEEK	TS_NT-TS_EGCGEE	-2.30468	0.604527	-3.81237	7	0.00660754	0.99833
Q80TL4_RLTEAPSCSVSISHVGPIADS(0.092)S(0.9)PAAS(0.004)S(0.002)S(0.002)K	TS_NT-TS_EGCGEE	-0.828051	0.9306	-0.889804	7	0.403114	0.99833
Q80TM6_AS(0.004)S(0.996)FSGISILTR	TS_NT-TS_EGCGEE	-0.438555	0.506278	-0.866233	7	0.415064	0.99833
Q80TM6_S(0.03)AS(0.952)T(0.018)DLGTADVVLGR	TS_NT-TS_EGCGEE	-0.352837	0.462586	-0.762749	5	0.480031	0.99833
Q80TR4_LDLS(1)ENFLQAVPRKAFRGAT(1)DLK	TS_NT-TS_EGCGEE	-0.181386	0.299523	-0.605582	3	0.587537	0.99833
Q80TS3_GPAHLVTS(1)L	TS_NT-TS_EGCGEE	-0.179686	0.314805	-0.570786	4	0.598681	0.99833
Q80TT8_VGLQS(0.992)PS(0.008)VETR	TS_NT-TS_EGCGEE	0.499447	0.29824	1.67465	5	0.154856	0.99833
Q80TV8_NFDDEDS(1)VDGNRPSSASSSSSK	TS_NT-TS_EGCGEE	-0.108794	0.29884	-0.364054	4	0.734245	0.99833
Q80TY0_RTVS(1)DNS(0.992)LS(0.007)S(0.001)SK	TS_NT-TS_EGCGEE	-0.0142322	1.00617	-0.014145	5	0.989261	0.99833
Q80TZ3_GAS(0.162)S(0.837)PDMEPS(0.001)YGGGLFDMVK	TS_NT-TS_EGCGEE	-0.678775	0.444337	-1.52761	7	0.170449	0.99833
Q80TZ3_GAS(0.961)S(0.038)PDMEPS(0.001)YGGGLFDMVK	TS_NT-TS_EGCGEE	-0.726011	0.451364	-1.60848	7	0.151765	0.99833
Q80TZ3_HLDHYTVYNLS(1)PK	TS_NT-TS_EGCGEE	-0.491388	0.384377	-1.2784	6	0.248331	0.99833
Q80TZ3_RTATSASAS(1)PTLR	TS_NT-TS_EGCGEE	0.329491	0.643731	0.511846	7	0.624506	0.99833
Q80TZ3_S(0.002)AAT(0.06)S(0.912)PT(0.015)GS(0.004)S(0.004)HGT(0.001)PT(0.001)HQSK	TS_NT-TS_EGCGEE	0.465302	2.01889	0.230474	5	0.826856	0.99833
Q80U19_ELGS(0.995)T(0.005)EDIYITSR	TS_NT-TS_EGCGEE	-0.475705	0.277179	-1.71624	4	0.161259	0.99833
Q80U23_EEGTGESAGGS(1)PARS(0.999)LT(0.001)R	TS_NT-TS_EGCGEE	0.14427	0.378061	0.381606	4	0.722159	0.99833
Q80U23_EEGTGESAGGS(1)PARS(1)LTR	TS_NT-TS_EGCGEE	0.184734	0.245358	0.752917	7	0.476053	0.99833
Q80U23_RTS(1)PPVSVR	TS_NT-TS_EGCGEE	0.312508	0.289197	1.08061	7	0.31569	0.99833
Q80U28_LLRPNS(1)LK	TS_NT-TS_EGCGEE	-0.328465	0.44078	-0.745191	7	0.480423	0.99833
Q80U28_RKRS(1)PTENVNTPVGK	TS_NT-TS_EGCGEE	0.188082	0.257232	0.731174	6	0.492228	0.99833
Q80U40_DHLS(1)PDFYDESETDPGAEELPAR	TS_NT-TS_EGCGEE	-1.31313	0.57846	-2.27005	4	0.0857228	0.99833
Q80U49_EIHDVAGDGDSLGS(1)PGPTR	TS_NT-TS_EGCGEE	0.324478	0.285887	1.13499	6	0.299678	0.99833
Q80U49_ES(1)PLS(1)PPT(0.999)VPDPGGAT(0.001)PGSARER	TS_NT-TS_EGCGEE	-0.286688	0.342522	-0.836991	7	0.430242	0.99833
Q80U49_GASPVTPSTT(0.008)PPPPT(0.992)DPQLTK	TS_NT-TS_EGCGEE	0.35638	0.286793	1.24264	5	0.269098	0.99833
Q80U49_HEDGTQS(0.999)DS(0.001)EDPLAK	TS_NT-TS_EGCGEE	0.00691874	0.211268	0.0327487	7	0.974789	0.99833
Q80U49_LGNT(0.03)S(0.97)PVPR	TS_NT-TS_EGCGEE	-0.190594	0.832558	-0.228926	5	0.827996	0.99833
Q80U49_S(0.234)PS(0.766)LGNVPNTPASTISAR	TS_NT-TS_EGCGEE	0.125105	0.200251	0.62474	4	0.56601	0.99833
Q80U49_S(1)DLPVHTR	TS_NT-TS_EGCGEE	0.252804	0.239858	1.05397	6	0.332476	0.99833
Q80U87_RS(0.004)YS(0.939)S(0.057)PDITQALQEEEK	TS_NT-TS_EGCGEE	0.262043	0.259493	1.00983	5	0.35892	0.99833
Q80UJ7_FSVTHHYLVQES(1)PDK	TS_NT-TS_EGCGEE	0.0258707	0.373429	0.0692786	6	0.947019	0.99833
Q80UU9_PGEEPSEYT(1)DEEDTK	TS_NT-TS_EGCGEE	-0.0129859	0.275259	-0.0471771	7	0.96369	0.99833
Q80UZ0_KVPS(0.199)ALS(0.8)EVAAS(0.352)GEGS(0.643)AIS(0.12)GY(0.416)LS(0.47)RCK	TS_NT-TS_EGCGEE	-0.730987	0.748947	-0.97602	6	0.366748	0.99833
Q80UZ0_KVPS(0.2)ALS(0.8)EVAAS(0.05)GEGS(0.929)AIS(0.355)GY(0.31)LS(0.355)RCK	TS_NT-TS_EGCGEE	-0.730987	0.748947	-0.97602	6	0.366748	0.99833
Q80VC9_AVAS(0.005)S(0.995)PAANNSEVK	TS_NT-TS_EGCGEE	-0.203279	0.853568	-0.238152	4	0.823465	0.99833
Q80VC9_DLPDGHAVS(1)PR	TS_NT-TS_EGCGEE	-0.20092	0.534114	-0.376174	5	0.722221	0.99833
Q80VC9_FS(1)PSQVPVQTR	TS_NT-TS_EGCGEE	0.881299	0.919059	0.958915	6	0.374631	0.99833
Q80VC9_HPLLSPGGPQS(1)PLR	TS_NT-TS_EGCGEE	0.53901	0.275511	1.9564	4	0.122058	0.99833
Q80VC9_SSILLSEGT(1)PPEEPTTK	TS_NT-TS_EGCGEE	-0.0127009	0.221121	-0.0574386	7	0.955801	0.99833
Q80VP1_T(1)PESFLGPNAALVDLDSLVSR	TS_NT-TS_EGCGEE	0.35392	1.75004	0.202236	5	0.847704	0.99833
Q80VP1_TALPT(0.004)S(0.985)GS(0.01)STGELELLAGEVPAR	TS_NT-TS_EGCGEE	0.0434376	1.35941	0.0319532	4	0.97604	0.99833
Q80W04_ALSGSATLVS(0.001)S(0.999)PK	TS_NT-TS_EGCGEE	-0.44339	0.512033	-0.865942	6	0.419796	0.99833
Q80W04_EHQASQEAQQQQQQQGLSDQDS(1)PDEK	TS_NT-TS_EGCGEE	0.158991	0.384791	0.413188	7	0.691832	0.99833
Q80W04_FGS(1)ADNIAHLK	TS_NT-TS_EGCGEE	-0.262971	0.452808	-0.580757	5	0.586596	0.99833
Q80W47_GAYVPS(0.17)S(0.827)PT(0.003)R	TS_NT-TS_EGCGEE	-1.78676	1.63382	-1.09361	7	0.310326	0.99833
Q80WJ7_SQEPISNDQKVS(1)DDDK	TS_NT-TS_EGCGEE	-0.992035	0.920915	-1.07723	6	0.322772	0.99833
Q80X50_RYPSSISS(0.001)S(0.999)PQK	TS_NT-TS_EGCGEE	-1.24133	0.723151	-1.71655	6	0.136875	0.99833
Q80X80_EAGLS(0.998)QS(0.002)HDDLSNTTATPSVR	TS_NT-TS_EGCGEE	-0.118619	0.442215	-0.268239	7	0.796248	0.99833
Q80X80_LDS(1)PS(0.893)RS(0.107)PSK	TS_NT-TS_EGCGEE	0.418007	1.75192	0.2386	5	0.820887	0.99833
Q80X80_NLGT(0.997)PT(0.003)SSTPRPSIT(0.998)PT(0.001)K	TS_NT-TS_EGCGEE	0.792055	0.875068	0.905135	5	0.406892	0.99833
Q80X80_NLGT(1)PTSSTPRPSITPTK	TS_NT-TS_EGCGEE	0.203263	0.416768	0.487713	7	0.640657	0.99833
Q80X80_S(0.002)DIS(0.048)ERPS(0.401)VDDVES(0.499)ET(0.131)GS(0.805)T(0.114)GALETR	TS_NT-TS_EGCGEE	0.126098	0.507958	0.248245	4	0.816169	0.99833
Q80X80_S(0.094)LS(0.901)PAAT(0.002)VT(0.002)AELHYEQGSPR	TS_NT-TS_EGCGEE	-0.43762	0.997076	-0.438903	4	0.683398	0.99833
Q80X80_SDISERPS(0.999)VDDVESETGSTGALETR	TS_NT-TS_EGCGEE	-0.00613472	0.437893	-0.0140096	7	0.989213	0.99833
Q80X80_VDGKLDS(0.508)PS(0.508)RS(0.976)PS(0.009)K	TS_NT-TS_EGCGEE	2.23077	1.19876	1.8609	5	0.12183	0.99833
Q80XI3_T(0.027)S(0.027)S(0.946)PTSLPPLAR	TS_NT-TS_EGCGEE	-0.0240652	0.211331	-0.113874	7	0.912535	0.99833
Q80XK6_DFATAPPT(0.066)S(0.934)PAK	TS_NT-TS_EGCGEE	-0.0528305	0.536675	-0.0984404	3	0.927791	0.99833
Q80XK6_DFATAPPT(0.703)S(0.297)PAK	TS_NT-TS_EGCGEE	-0.14137	0.416996	-0.33902	5	0.748369	0.99833
Q80XQ2_TISSSPS(0.999)IESLPGGR	TS_NT-TS_EGCGEE	-0.147625	0.130505	-1.13118	7	0.29524	0.99833
Q80XU3_ATVTPS(1)PVK	TS_NT-TS_EGCGEE	0.0616854	0.280888	0.219608	7	0.832443	0.99833
Q80XU3_EKT(1)PS(1)PKEEDEEAESPPEK	TS_NT-TS_EGCGEE	0.521554	0.229266	2.27489	5	0.0719971	0.99833
Q80XU3_TPSPKEEDEEAES(1)PPEKK	TS_NT-TS_EGCGEE	0.0830197	0.221958	0.374034	7	0.719451	0.99833
Q80Y17_DIILAPES(0.049)CEGS(0.935)PS(0.011)S(0.004)AHS(0.001)K	TS_NT-TS_EGCGEE	0.0641139	0.51836	0.123686	5	0.906382	0.99833
Q80Y24_S(0.006)RS(0.994)DNALHLASER	TS_NT-TS_EGCGEE	-0.303518	0.249349	-1.21724	7	0.262952	0.99833
Q80Y24_T(0.004)VS(0.996)DLALQNAFGER	TS_NT-TS_EGCGEE	0.157298	0.100271	1.56873	4	0.191789	0.99833
Q80Y24_YTEDMT(0.004)PT(0.996)EQTPR	TS_NT-TS_EGCGEE	0.258089	0.259082	0.996167	5	0.364905	0.99833
Q80Y98_NS(1)VSINRPAMSASEVNISK	TS_NT-TS_EGCGEE	-0.714922	0.64085	-1.11558	5	0.315326	0.99833
Q80YA9_GS(0.001)ES(0.999)PNSFLDQEYR	TS_NT-TS_EGCGEE	-0.247618	0.0972117	-2.5472	6	0.0436551	0.99833
Q80YA9_LGDS(1)LQDLYR	TS_NT-TS_EGCGEE	-0.674377	1.07462	-0.627548	7	0.550215	0.99833
Q80YA9_SPTSSVATPSST(0.001)IS(0.037)T(0.958)PT(0.004)K	TS_NT-TS_EGCGEE	-0.0451524	0.364535	-0.123863	6	0.905469	0.99833
Q80YE4_S(0.003)PPS(0.992)PGHQS(0.005)VQAFPR	TS_NT-TS_EGCGEE	0.062693	0.364466	0.172013	4	0.871779	0.99833
Q80YN3_RMS(1)DAQVQTDPVSIGPVGK	TS_NT-TS_EGCGEE	0.018589	0.294547	0.0631105	7	0.951443	0.99833
Q80YV3_RGLS(0.986)VDS(0.014)AQEVK	TS_NT-TS_EGCGEE	0.279835	0.248092	1.12795	4	0.322416	0.99833
Q80YX1_LPMGSQCSVDLESAS(1)GEK	TS_NT-TS_EGCGEE	0.0722021	0.770367	0.0937244	5	0.928968	0.99833
Q80Z38_NSPAFLS(0.989)T(0.011)DLGDEDVGLGPPAPR	TS_NT-TS_EGCGEE	0.613014	1.36172	0.450177	5	0.67143	0.99833
Q80Z38_RAPSPVVS(0.998)PT(0.002)ELSK	TS_NT-TS_EGCGEE	-0.412263	0.480656	-0.857709	7	0.419448	0.99833
Q80ZD8_RMS(1)DPESVSSVFSDTPIVV	TS_NT-TS_EGCGEE	-0.398827	0.604738	-0.659504	4	0.545609	0.99833
Q80ZF8_IS(1)LNDDEEEK	TS_NT-TS_EGCGEE	-0.234508	0.21853	-1.07312	7	0.318813	0.99833
Q80ZF8_SETGSTISMS(0.006)S(0.994)LER	TS_NT-TS_EGCGEE	0.147704	0.250797	0.588938	7	0.574408	0.99833
Q810U3_DKEETEGNES(0.034)S(0.008)EAT(0.023)S(0.935)PVNAIYSLA	TS_NT-TS_EGCGEE	0.195407	0.777728	0.251254	5	0.811617	0.99833
Q810U3_KDVPLGPEDPKEEDGS(0.953)FDY(0.033)S(0.019)DEDNKPLQGS(0.873)QT(0.543)S(0.543)LDGT(0.036)IK	TS_NT-TS_EGCGEE	-1.65358	0.311351	-5.31098	3	0.0130353	0.99833
Q810U4_EDDGTFGEYS(1)DAEDHK	TS_NT-TS_EGCGEE	-0.155678	0.20266	-0.768174	6	0.471525	0.99833
Q811L6_SDS(1)LPSFR	TS_NT-TS_EGCGEE	0.0349958	0.328896	0.106404	4	0.920385	0.99833
Q811P8_DAEAGGSQSQTPGSTASSEPVS(1)PVQEK	TS_NT-TS_EGCGEE	-0.215474	0.622471	-0.34616	6	0.741038	0.99833
Q811P8_DVINRS(0.996)PT(0.004)QLQLGK	TS_NT-TS_EGCGEE	-0.232368	0.136577	-1.70137	7	0.132664	0.99833
Q811P8_LSPFFTLDLS(1)PTDDK	TS_NT-TS_EGCGEE	-0.604807	0.642405	-0.941473	5	0.389689	0.99833
Q811P8_S(0.019)AKS(0.963)EES(0.018)LTSLHAVDGDSK	TS_NT-TS_EGCGEE	0.311268	0.607949	0.511996	5	0.630458	0.99833
Q812A2_LRS(1)DGAAIPR	TS_NT-TS_EGCGEE	0.525907	1.14	0.461322	6	0.660818	0.99833
Q812A2_MAT(0.005)FGS(0.021)AGS(0.964)INY(0.01)PDKK	TS_NT-TS_EGCGEE	0.201255	0.425507	0.472976	4	0.660884	0.99833
Q812A2_NDLQS(1)PTEHISDYGFGGVMGR	TS_NT-TS_EGCGEE	0.48436	0.541521	0.894444	6	0.405533	0.99833
Q812A2_S(1)LEAEALAEDIEK	TS_NT-TS_EGCGEE	-1.25274	1.035	-1.21038	7	0.265411	0.99833
Q812A2_SGGDT(0.011)HS(0.989)PPRGLGPSIDTPPR	TS_NT-TS_EGCGEE	-0.0798274	0.215945	-0.369666	7	0.722561	0.99833
Q8BFT9_SEDDAAS(1)GEHDIQIEGVR	TS_NT-TS_EGCGEE	-0.270958	0.219248	-1.23585	7	0.256374	0.99833
Q8BFU3_S(1)DESLPDGLSPK	TS_NT-TS_EGCGEE	-0.0633555	0.33129	-0.191239	7	0.853767	0.99833
Q8BFU3_SLSFPILNPALSQS(0.001)SQPS(0.998)PPLPGS(0.001)HGR	TS_NT-TS_EGCGEE	-0.877556	0.592673	-1.48068	4	0.212805	0.99833
Q8BG50_MEESAPVES(0.002)QGQLPS(0.999)PHHGS(0.998)LRR	TS_NT-TS_EGCGEE	-0.445393	0.519751	-0.856935	6	0.42438	0.99833
Q8BG51_HDLDRDCALS(1)PDELK	TS_NT-TS_EGCGEE	0.380721	0.225261	1.69013	4	0.166267	0.99833
Q8BG89_MVEAVDRT(1)IEK	TS_NT-TS_EGCGEE	-0.48067	0.43723	-1.09935	5	0.321707	0.99833
Q8BG92_RS(0.001)QS(0.999)VVDPTALK	TS_NT-TS_EGCGEE	-0.0541281	0.451244	-0.119953	6	0.908436	0.99833
Q8BGC0_ES(0.145)EDNDLGKES(0.855)EGEDS(1)LKK	TS_NT-TS_EGCGEE	-0.375716	0.515471	-0.728879	6	0.493532	0.99833
Q8BGC0_ESEDNDLGKES(1)EGEDS(1)LKK	TS_NT-TS_EGCGEE	-0.375716	0.515471	-0.728879	6	0.493532	0.99833
Q8BGC0_LFDDS(1)DEKEDEEDTDGKK	TS_NT-TS_EGCGEE	0.398388	0.170689	2.33399	6	0.0583213	0.99833
Q8BGC0_LFDDS(1)DERGTVGNVK	TS_NT-TS_EGCGEE	-0.0927481	0.27733	-0.334432	6	0.749434	0.99833
Q8BGD9_EEDCHS(0.978)PT(0.01)S(0.013)KPPKPDQPLK	TS_NT-TS_EGCGEE	-1.46019	0.553344	-2.63885	3	0.0777328	0.99833
Q8BGD9_S(0.002)QS(0.998)SDTEQPSPTSGGGK	TS_NT-TS_EGCGEE	0.573315	0.341606	1.67829	6	0.144297	0.99833
Q8BGD9_S(0.03)QS(0.97)SDTEQPS(1)PTSGGGK	TS_NT-TS_EGCGEE	-0.719846	1.29384	-0.556366	7	0.595291	0.99833
Q8BGD9_S(0.09)QS(0.914)S(0.996)DTEQPSPTSGGGK	TS_NT-TS_EGCGEE	0.305805	1.96909	0.155302	6	0.881676	0.99833
Q8BGD9_S(1)LENETLNK	TS_NT-TS_EGCGEE	0.164473	0.266256	0.617724	7	0.556311	0.99833
Q8BGD9_S(1)PPYTAFLGNLPYDVTEDSIK	TS_NT-TS_EGCGEE	-1.18974	1.02105	-1.16521	4	0.308683	0.99833
Q8BGH4_SFS(1)MQDLTTIR	TS_NT-TS_EGCGEE	0.152677	0.747153	0.204345	6	0.844839	0.99833
Q8BGT6_APS(0.001)AS(0.999)PLAIHASR	TS_NT-TS_EGCGEE	0.17494	0.309913	0.564481	5	0.596809	0.99833
Q8BGT8_LDHALS(0.003)S(0.006)PS(0.834)S(0.157)PCEEIK	TS_NT-TS_EGCGEE	-0.962524	0.725343	-1.32699	5	0.241879	0.99833
Q8BGT8_LDHALS(0.996)S(0.315)PS(0.254)S(0.434)PCEEIK	TS_NT-TS_EGCGEE	-0.376576	0.337871	-1.11456	5	0.315727	0.99833
Q8BGT8_LDHALSSPS(0.01)S(0.99)PCEEIK	TS_NT-TS_EGCGEE	-0.133315	0.613868	-0.217172	6	0.835271	0.99833
Q8BGT8_NLS(1)LEAIQLCDR	TS_NT-TS_EGCGEE	-0.623256	1.2483	-0.499283	4	0.643792	0.99833
Q8BGU5_RS(0.956)AS(0.044)ADNLILPR	TS_NT-TS_EGCGEE	-0.0314167	0.29094	-0.107984	6	0.917529	0.99833
Q8BGU5_RSAS(1)ADNLILPR	TS_NT-TS_EGCGEE	-0.080401	0.191555	-0.419728	7	0.687266	0.99833
Q8BH31_ANLGSEAEREPLLGPGS(0.999)PGS(0.001)R	TS_NT-TS_EGCGEE	0.219336	0.282816	0.775543	4	0.481317	0.99833
Q8BH50_RDS(0.989)S(0.009)ES(0.002)QLASTESDKPTTGR	TS_NT-TS_EGCGEE	0.173028	0.197763	0.87493	6	0.415258	0.99833
Q8BH57_IPFYLQPHAS(0.055)S(0.945)GAK	TS_NT-TS_EGCGEE	-0.337214	0.332145	-1.01526	4	0.367399	0.99833
Q8BH66_DRNS(1)WGGFSEK	TS_NT-TS_EGCGEE	0.114358	0.251878	0.45402	3	0.680648	0.99833
Q8BH66_S(0.955)S(0.045)DWSSEEEEPVRK	TS_NT-TS_EGCGEE	0.128565	0.740979	0.173507	7	0.867164	0.99833
Q8BH66_SSDWS(0.001)S(0.999)EEEEPVRK	TS_NT-TS_EGCGEE	-0.0262662	0.534722	-0.0491213	7	0.962195	0.99833
Q8BH66_SSDWS(0.994)S(0.005)EEEEPVRK	TS_NT-TS_EGCGEE	0.0626912	0.61711	0.101588	5	0.923032	0.99833
Q8BHE3_LGGAVEDS(0.001)S(0.015)S(0.984)PPSTLNLSGAHR	TS_NT-TS_EGCGEE	-0.0113822	0.364673	-0.0312122	5	0.976308	0.99833
Q8BHG1_LGADES(1)EEEGR	TS_NT-TS_EGCGEE	-0.208321	0.356306	-0.58467	7	0.57712	0.99833
Q8BHL3_AVGGAPS(1)PPPPVR	TS_NT-TS_EGCGEE	0.103425	0.504449	0.205026	7	0.843386	0.99833
Q8BHL3_RHGAPAAPS(1)PPPR	TS_NT-TS_EGCGEE	-0.0639943	0.456486	-0.140189	7	0.892459	0.99833
Q8BHL8_ANS(1)PPREFPPATAR	TS_NT-TS_EGCGEE	0.147098	0.375427	0.391816	7	0.706849	0.99833
Q8BIE6_AAGALGSASS(0.005)GS(0.995)MPNLAAR	TS_NT-TS_EGCGEE	-0.237777	0.0726548	-3.2727	7	0.0136236	0.99833
Q8BIK4_AEPYVAS(1)EYK	TS_NT-TS_EGCGEE	0.121595	0.24546	0.495375	7	0.635506	0.99833
Q8BIK4_LPVHVY(0.001)EVDEEADKDEDAAS(1)LGS(1)QK	TS_NT-TS_EGCGEE	-0.0514624	0.772668	-0.0666035	6	0.949061	0.99833
Q8BIZ6_HRS(1)GDALTTVVVK	TS_NT-TS_EGCGEE	0.235737	0.317735	0.741928	5	0.491489	0.99833
Q8BJ42_ADS(1)IEIYIPEAQTR	TS_NT-TS_EGCGEE	1.03386	0.761311	1.358	3	0.267573	0.99833
Q8BJH1_NTT(1)PPSLAR	TS_NT-TS_EGCGEE	0.572158	0.292685	1.95486	4	0.122273	0.99833
Q8BJI1_DIS(1)NLEENDETR	TS_NT-TS_EGCGEE	-0.234777	0.516903	-0.454199	7	0.663434	0.99833
Q8BJI1_VPS(1)EAPS(0.987)PMPT(0.013)HR	TS_NT-TS_EGCGEE	-0.530945	0.968763	-0.548065	7	0.60068	0.99833
Q8BJI1_VPS(1)EAPS(0.994)PMPT(0.006)HR	TS_NT-TS_EGCGEE	-0.822266	1.01877	-0.807115	6	0.450402	0.99833
Q8BJI1_YGSGYLLAS(0.002)T(0.998)PESEL	TS_NT-TS_EGCGEE	-0.673863	0.795715	-0.846865	7	0.425073	0.99833
Q8BJU0_APDRT(1)PPSEEDSAEAER	TS_NT-TS_EGCGEE	0.219992	0.245949	0.894463	7	0.400782	0.99833
Q8BK03_TLMLPLTEGS(1)LR	TS_NT-TS_EGCGEE	0.46335	0.56057	0.826569	6	0.440106	0.99833
Q8BKC8_RLS(1)EQLAHTPTAFK	TS_NT-TS_EGCGEE	-0.151059	0.5001	-0.302057	5	0.774769	0.99833
Q8BKC8_S(1)VENLPECGITHEQR	TS_NT-TS_EGCGEE	-0.107351	0.499768	-0.214802	6	0.837036	0.99833
Q8BKX1_LSDSYS(0.931)NT(0.069)LPVR	TS_NT-TS_EGCGEE	0.175935	0.856023	0.205526	3	0.850318	0.99833
Q8BKX1_SLS(1)PPQSQSK	TS_NT-TS_EGCGEE	-0.870156	0.471284	-1.84635	5	0.12413	0.99833
Q8BL65_RLDVEDS(0.012)S(0.988)FDQDSR	TS_NT-TS_EGCGEE	0.138663	0.490112	0.28292	3	0.795637	0.99833
Q8BL65_RLDVEDS(0.654)S(0.346)FDQDSR	TS_NT-TS_EGCGEE	0.403683	0.510692	0.790464	3	0.486981	0.99833
Q8BL65_T(0.128)S(0.128)S(0.593)PS(0.128)S(0.009)AGS(0.001)VS(0.002)LGHY(0.007)T(0.001)PT(0.001)S(0.001)R	TS_NT-TS_EGCGEE	-0.189908	0.39521	-0.480525	3	0.663719	0.99833
Q8BL65_T(0.142)S(0.12)S(0.142)ES(0.595)IVS(0.003)VPAS(0.66)S(0.109)T(0.023)S(0.023)GS(0.158)PS(0.024)R	TS_NT-TS_EGCGEE	-0.0359725	0.524112	-0.0686351	3	0.949599	0.99833
Q8BL65_TSSESIVSVPAS(0.002)S(0.008)T(0.008)S(0.028)GS(0.89)PS(0.065)R	TS_NT-TS_EGCGEE	0.417577	0.738147	0.565709	4	0.601817	0.99833
Q8BL97_S(0.003)GS(0.997)IIGSR	TS_NT-TS_EGCGEE	-0.559396	0.659547	-0.848151	5	0.435066	0.99833
Q8BL97_S(0.988)GS(0.008)IIGS(0.004)R	TS_NT-TS_EGCGEE	0.664238	0.560715	1.18463	6	0.280958	0.99833
Q8BL97_S(0.999)RS(0.945)GS(0.056)IIGSR	TS_NT-TS_EGCGEE	-0.274444	0.604826	-0.453757	6	0.665954	0.99833
Q8BLK9_S(0.123)S(0.877)PDQFLFSSLR	TS_NT-TS_EGCGEE	-0.514507	0.674437	-0.762868	6	0.474456	0.99833
Q8BLK9_S(0.674)S(0.326)PDQFLFSSLR	TS_NT-TS_EGCGEE	-0.514507	0.674437	-0.762868	6	0.474456	0.99833
Q8BLQ9_GAEDAPDADTAIINAEGS(1)QVNAEEK	TS_NT-TS_EGCGEE	0.161848	0.177878	0.909885	6	0.39796	0.99833
Q8BM65_LS(0.018)T(0.055)S(0.92)S(0.006)ETVNSTAASK	TS_NT-TS_EGCGEE	-0.153799	0.394925	-0.389439	4	0.716796	0.99833
Q8BMG7_GGFS(1)PFGNTQGPSR	TS_NT-TS_EGCGEE	-0.235438	0.251448	-0.936329	7	0.380274	0.99833
Q8BMK4_VGAHGS(1)EEGAVFK	TS_NT-TS_EGCGEE	-0.103873	0.413002	-0.251507	6	0.809815	0.99833
Q8BNW9_ASAAEGS(1)EAS(0.97)PPS(0.03)LR	TS_NT-TS_EGCGEE	0.743953	0.522901	1.42274	6	0.204658	0.99833
Q8BNW9_ASAAEGSEAS(1)PPS(1)LR	TS_NT-TS_EGCGEE	0.754822	0.676531	1.11572	4	0.327043	0.99833
Q8BNW9_ASAAEGSEAS(1)PPSLR	TS_NT-TS_EGCGEE	-0.672271	0.874375	-0.768859	7	0.467121	0.99833
Q8BNW9_S(0.043)GS(0.959)RPQS(0.996)PS(0.001)GDAESR	TS_NT-TS_EGCGEE	1.7701	2.29073	0.77272	4	0.482811	0.99833
Q8BNW9_S(0.131)GS(0.869)RPQS(0.999)PS(0.001)GDAESR	TS_NT-TS_EGCGEE	2.01376	1.76451	1.14126	5	0.305457	0.99833
Q8BP27_ENPPS(0.04)PPT(0.962)S(0.997)PAAPQPR	TS_NT-TS_EGCGEE	0.935678	0.379947	2.46266	5	0.0570421	0.99833
Q8BP27_ENPPS(1)PPT(0.824)S(0.176)PAAPQPR	TS_NT-TS_EGCGEE	0.795094	0.334831	2.37461	5	0.063588	0.99833
Q8BPM2_TAS(1)EINFDK	TS_NT-TS_EGCGEE	-0.405835	0.185227	-2.19101	4	0.0935864	0.99833
Q8BPN8_ALLT(1)PQDEECADGDTEVDVIAEQLK	TS_NT-TS_EGCGEE	0.805827	1.40613	0.573082	6	0.587408	0.99833
Q8BPN8_ESEAGTGSSEHEDGEREGS(1)PR	TS_NT-TS_EGCGEE	1.89599	1.92795	0.983423	7	0.358161	0.99833
Q8BPN8_FGNVDADS(1)PVEETIQDHSALK	TS_NT-TS_EGCGEE	-0.829578	1.27061	-0.652897	7	0.53467	0.99833
Q8BPN8_LDHELS(1)LDR	TS_NT-TS_EGCGEE	0.935794	1.60334	0.583655	7	0.577766	0.99833
Q8BPN8_NLAS(1)PEGTLATLGLK	TS_NT-TS_EGCGEE	0.637453	0.86503	0.736915	6	0.488976	0.99833
Q8BPN8_RKQS(1)EVEADLGYPGGK	TS_NT-TS_EGCGEE	-0.18739	0.57032	-0.32857	7	0.752091	0.99833
Q8BPN8_RQS(1)ESIAAPPVASEDMDK	TS_NT-TS_EGCGEE	0.123158	0.210435	0.585252	6	0.579707	0.99833
Q8BPN8_VS(1)VDS(1)NLFVYSK	TS_NT-TS_EGCGEE	-0.946428	1.01374	-0.933604	5	0.393364	0.99833
Q8BQQ1_DEHGGHQFLTPDEAPS(1)PPR	TS_NT-TS_EGCGEE	0.23104	0.311136	0.742567	6	0.485788	0.99833
Q8BQZ4_TNSGISSASGGSTEPT(0.027)T(0.965)PDS(0.007)ERPAQALLR	TS_NT-TS_EGCGEE	-0.0517478	0.359665	-0.143878	3	0.894718	0.99833
Q8BQZ4_VQHQAS(0.035)S(0.097)T(0.16)S(0.656)PLS(0.078)S(0.974)PNQTSSEPRPLPAPR	TS_NT-TS_EGCGEE	-0.10803	0.513273	-0.210472	3	0.846784	0.99833
Q8BR65_RPAS(0.902)PS(0.258)S(0.841)PEHLPATPAESPAQR	TS_NT-TS_EGCGEE	-0.0706676	0.244517	-0.28901	7	0.780946	0.99833
Q8BR65_RPAS(0.995)PS(0.536)S(0.467)PEHLPAT(0.002)PAESPAQR	TS_NT-TS_EGCGEE	-0.0706676	0.244517	-0.28901	7	0.780946	0.99833
Q8BR70_AEAEDS(1)PGEQEAAASK	TS_NT-TS_EGCGEE	0.342008	0.260867	1.31104	6	0.237781	0.99833
Q8BRF7_VNLEESTGVENS(1)PAGARPK	TS_NT-TS_EGCGEE	0.353489	0.464406	0.761163	5	0.480897	0.99833
Q8BRJ3_T(0.011)S(0.011)RGS(0.979)EPDDAQLQPPEDDDVNEDTVER	TS_NT-TS_EGCGEE	-0.39497	0.18534	-2.13106	3	0.122888	0.99833
Q8BRT1_RAQT(0.003)GS(0.997)AGADPTADVSGQS	TS_NT-TS_EGCGEE	0.756688	0.422434	1.79126	3	0.171173	0.99833
Q8BRT1_S(0.66)RS(0.34)DIDVNAAAGAK	TS_NT-TS_EGCGEE	-0.458452	0.623873	-0.734848	4	0.503189	0.99833
Q8BRT1_S(1)FDDEESVDGNRPSSAASAFK	TS_NT-TS_EGCGEE	0.0424755	0.260775	0.162882	6	0.875959	0.99833
Q8BRV5_RDES(1)DEEPPRVER	TS_NT-TS_EGCGEE	0.183588	0.226377	0.810987	7	0.444069	0.99833
Q8BSS9_RQAQS(0.999)PS(0.001)GVSSEVEVLK	TS_NT-TS_EGCGEE	-0.142397	0.262246	-0.542992	4	0.615977	0.99833
Q8BSS9_VASVS(1)LEGLNLAR	TS_NT-TS_EGCGEE	-1.21136	0.998832	-1.21277	6	0.270795	0.99833
Q8BTG7_DRRLS(1)GGAVPS(0.037)AS(0.924)MT(0.039)R	TS_NT-TS_EGCGEE	0.12218	0.102412	1.19302	7	0.271726	0.99833
Q8BTG7_DRRLS(1)GGAVPS(0.634)AS(0.347)MT(0.02)R	TS_NT-TS_EGCGEE	0.342906	0.698975	0.490584	5	0.644491	0.99833
Q8BTG7_RLS(1)GGAVPS(0.009)AS(0.989)MT(0.002)R	TS_NT-TS_EGCGEE	-0.22635	0.230232	-0.983137	7	0.358292	0.99833
Q8BTI8_DKFS(0.997)PT(0.003)QDRPESSTVLK	TS_NT-TS_EGCGEE	0.307576	0.326609	0.941726	7	0.377688	0.99833
Q8BTI8_ERGPS(0.946)PEGS(0.036)S(0.014)S(0.004)SESSPEHAPK	TS_NT-TS_EGCGEE	-0.272952	0.466478	-0.585134	6	0.579781	0.99833
Q8BTI8_ERGPSPEGSSSS(0.001)ES(1)S(1)PEHAPK	TS_NT-TS_EGCGEE	0.603642	0.569534	1.05989	4	0.348953	0.99833
Q8BTI8_GPSPEGS(0.952)S(0.017)S(0.017)S(0.012)ES(0.002)SPEHAPK	TS_NT-TS_EGCGEE	0.708848	0.838766	0.845108	3	0.460121	0.99833
Q8BTI8_HAS(0.445)S(0.537)S(0.037)PES(0.982)LKPTPAPGSR	TS_NT-TS_EGCGEE	0.571627	1.30817	0.436968	4	0.684689	0.99833
Q8BTI8_HAS(0.993)S(0.005)S(0.001)PES(0.001)LKPTPAPGSR	TS_NT-TS_EGCGEE	-0.462349	0.902454	-0.512324	7	0.624189	0.99833
Q8BTI8_MELGT(1)PLR	TS_NT-TS_EGCGEE	-0.356107	0.21969	-1.62096	5	0.165953	0.99833
Q8BTI8_NSGPVSEVNTGFS(1)PEVK	TS_NT-TS_EGCGEE	0.17205	0.218397	0.787788	7	0.456663	0.99833
Q8BTI8_RRS(1)PSVSSPEPTEK	TS_NT-TS_EGCGEE	0.934384	0.986647	0.947029	6	0.380187	0.99833
Q8BTI8_RS(0.004)S(0.987)S(0.014)ELS(0.994)PEVVEK	TS_NT-TS_EGCGEE	-0.475672	0.379355	-1.2539	7	0.250131	0.99833
Q8BTI8_RSPS(1)VS(0.922)S(0.078)PEPTEK	TS_NT-TS_EGCGEE	0.514035	0.429786	1.19603	7	0.270623	0.99833
Q8BTI8_RVPS(0.994)PT(0.006)PVPK	TS_NT-TS_EGCGEE	0.0128384	0.258143	0.0497338	6	0.961949	0.99833
Q8BTI8_S(0.186)GS(0.74)S(0.073)QELDGKPSASPQER	TS_NT-TS_EGCGEE	-0.151193	0.295647	-0.511399	3	0.644333	0.99833
Q8BTI8_SAVRPS(1)PS(1)PER	TS_NT-TS_EGCGEE	2.17601	1.67335	1.3004	6	0.241178	0.99833
Q8BTI8_SEQPLSQVLPSLS(1)PEHK	TS_NT-TS_EGCGEE	-0.0143604	0.418349	-0.0343265	6	0.97373	0.99833
Q8BTI8_SLS(0.001)Y(0.001)S(0.999)PVER	TS_NT-TS_EGCGEE	0.21374	0.294353	0.726135	6	0.495095	0.99833
Q8BTI8_SPS(0.001)VS(0.987)S(0.011)PEPT(0.001)EK	TS_NT-TS_EGCGEE	0.843236	0.430926	1.9568	7	0.0912487	0.99833
Q8BTI8_SSSPVTELTARS(1)PVK	TS_NT-TS_EGCGEE	-1.33341	0.548441	-2.43128	6	0.0510735	0.99833
Q8BTM8_RAPS(1)VANIGSHCDLSLK	TS_NT-TS_EGCGEE	-0.226505	0.750937	-0.30163	5	0.775076	0.99833
Q8BTY2_EDGRES(0.999)PS(0.001)YDTPSQR	TS_NT-TS_EGCGEE	0.345709	0.466538	0.741009	7	0.4828	0.99833
Q8BUK6_LNQSDSIEDPNS(1)PAGR	TS_NT-TS_EGCGEE	-0.0622845	0.291191	-0.213896	6	0.837712	0.99833
Q8BUN5_SSILPFT(1)PPIVK	TS_NT-TS_EGCGEE	0.0239605	0.434577	0.0551353	7	0.957571	0.99833
Q8BUV3_DTASLS(0.013)T(0.975)T(0.451)PS(0.561)ES(1)PR	TS_NT-TS_EGCGEE	-0.406088	0.285344	-1.42315	4	0.227779	0.99833
Q8BUV3_EVHDELEDLPS(1)PPPPLS(0.996)PPPT(0.026)T(0.075)S(0.903)PHK	TS_NT-TS_EGCGEE	-0.489868	0.0361495	-13.5512	3	0.000869147	0.99833
Q8BUV3_EVHDELEDLPS(1)PPPPLS(1)PPPT(0.137)T(0.237)S(0.626)PHK	TS_NT-TS_EGCGEE	0.467125	0.583718	0.800258	6	0.454072	0.99833
Q8BVA2_AEAEGS(0.055)S(0.945)PLLLQPPPPPPR	TS_NT-TS_EGCGEE	-0.457795	0.59496	-0.769455	4	0.484542	0.99833
Q8BW96_GDVMS(0.007)T(0.988)ACGT(0.005)PGYVAPEVLAQK	TS_NT-TS_EGCGEE	-0.602358	0.298012	-2.02125	5	0.0992115	0.99833
Q8BWG8_DDKDEEDDGT(0.971)GS(0.029)PHLNNR	TS_NT-TS_EGCGEE	0.391614	0.205903	1.90193	5	0.115577	0.99833
Q8BWG8_DDKDEEDDGTGS(1)PHLNNR	TS_NT-TS_EGCGEE	0.024132	0.177527	0.135934	7	0.8957	0.99833
Q8BWJ3_S(1)LNLVDSPQPLLK	TS_NT-TS_EGCGEE	0.375549	0.401635	0.935049	5	0.392687	0.99833
Q8BWS5_SVST(0.002)S(0.996)PS(0.002)ILPAYLK	TS_NT-TS_EGCGEE	-0.917079	0.562021	-1.63175	7	0.146752	0.99833
Q8BX70_ILLENLGEASSQPS(0.988)PT(0.009)QY(0.003)AQEAAR	TS_NT-TS_EGCGEE	-0.289707	0.156794	-1.84769	4	0.13836	0.99833
Q8BX70_TANAS(1)LEEIIDK	TS_NT-TS_EGCGEE	-0.768702	0.304348	-2.52574	7	0.0394782	0.99833
Q8BXQ8_SLS(1)VPVDLSR	TS_NT-TS_EGCGEE	-0.0125017	0.294492	-0.0424519	3	0.968806	0.99833
Q8BXR1_ET(0.032)CS(0.967)PVSEGEEFSSPATNTCGAK	TS_NT-TS_EGCGEE	0.511295	0.523162	0.977317	3	0.400488	0.99833
Q8BXR1_NLPS(1)LGDNEMLIGK	TS_NT-TS_EGCGEE	-0.380286	0.768927	-0.494567	4	0.646837	0.99833
Q8BXR5_S(1)LETLTQDHSNTVR	TS_NT-TS_EGCGEE	0.230618	0.310568	0.742567	4	0.498984	0.99833
Q8BXR9_T(0.016)AS(0.955)S(0.012)S(0.016)TEPSVSR	TS_NT-TS_EGCGEE	0.497853	0.2615	1.90384	4	0.129664	0.99833
Q8BYI8_SALGDLPEPDS(1)DADVAGAAK	TS_NT-TS_EGCGEE	-0.0841914	0.497918	-0.169087	6	0.871285	0.99833
Q8BYM5_RQEPLRQPS(1)PQR	TS_NT-TS_EGCGEE	0.397876	0.469502	0.847443	5	0.435425	0.99833
Q8BYR5_PVSPSPS(0.029)VLS(0.971)EGR	TS_NT-TS_EGCGEE	0.294336	0.504083	0.583904	5	0.584633	0.99833
Q8BZ97_LFAPPS(0.989)PET(0.011)GEAK	TS_NT-TS_EGCGEE	0.121547	0.0779518	1.55926	6	0.16995	0.99833
Q8BZ98_RS(1)PPPS(1)PTTQR	TS_NT-TS_EGCGEE	0.554967	1.33385	0.416064	6	0.691835	0.99833
Q8BZ98_S(1)PPPSPTTQR	TS_NT-TS_EGCGEE	1.23809	1.38376	0.894727	7	0.40065	0.99833
Q8BZB3_ALDPAPLAQPTPLGS(0.001)VQT(0.08)S(0.919)PELEHR	TS_NT-TS_EGCGEE	0.616873	0.244295	2.52512	4	0.0650016	0.99833
Q8BZN6_ASLASLDS(0.999)NPS(0.001)TTEK	TS_NT-TS_EGCGEE	-0.111788	0.378481	-0.29536	4	0.782416	0.99833
Q8BZN6_DMSQS(1)PTSSFVR	TS_NT-TS_EGCGEE	-0.146221	0.336745	-0.434219	6	0.679309	0.99833
Q8BZN6_HAT(0.02)S(0.98)VDTSFSK	TS_NT-TS_EGCGEE	-0.167039	0.495582	-0.337057	3	0.758277	0.99833
Q8C015_KES(1)PPT(1)PDQGAASR	TS_NT-TS_EGCGEE	0.700053	0.435829	1.60626	4	0.183492	0.99833
Q8C015_S(1)LVGTPYWMAPEVISR	TS_NT-TS_EGCGEE	-0.0052555	0.245021	-0.0214492	3	0.984234	0.99833
Q8C078_SLS(1)APGNLLTK	TS_NT-TS_EGCGEE	-0.291499	0.240447	-1.21232	7	0.264715	0.99833
Q8C079_AAS(1)PPASASDLIEQQQK	TS_NT-TS_EGCGEE	0.0313561	0.300181	0.104457	7	0.919736	0.99833
Q8C079_KDS(1)EGYSESPDLEFEYADTDK	TS_NT-TS_EGCGEE	0.366468	0.644307	0.568778	6	0.590146	0.99833
Q8C080_S(0.015)S(0.015)S(0.971)FGSVSTSSTSSK	TS_NT-TS_EGCGEE	-0.47691	0.422952	-1.12757	7	0.296661	0.99833
Q8C0D4_AT(0.185)T(0.815)PPNQGRPDS(0.911)PVY(0.089)ANLQELK	TS_NT-TS_EGCGEE	-0.384089	0.621271	-0.618231	6	0.559144	0.99833
Q8C0D4_AT(0.5)T(0.5)PPNQGRPDS(0.996)PVY(0.003)ANLQELK	TS_NT-TS_EGCGEE	-0.654468	0.77182	-0.847954	6	0.428987	0.99833
Q8C0D4_AT(0.501)T(0.501)PPNQGRPDS(0.986)PVY(0.012)ANLQELK	TS_NT-TS_EGCGEE	0.581687	1.04647	0.555857	6	0.598409	0.99833
Q8C0E2_S(0.003)MS(0.997)HQAAIASQR	TS_NT-TS_EGCGEE	-0.583538	0.426993	-1.36662	5	0.229991	0.99833
Q8C0I1_AASAAGAS(1)PAATPAAPESGTIPK	TS_NT-TS_EGCGEE	0.827557	0.207452	3.98915	3	0.0282082	0.99833
Q8C0L9_LTLEGLEEDEDDDDDKVS(0.93)PT(0.07)VLHK	TS_NT-TS_EGCGEE	0.14373	1.38629	0.103679	3	0.923966	0.99833
Q8C0P5_PGS(1)ELLDS(0.624)QT(0.376)LPPER	TS_NT-TS_EGCGEE	-0.0693835	0.479135	-0.14481	5	0.890517	0.99833
Q8C0P5_PGS(1)ELLDS(0.978)QT(0.022)LPPER	TS_NT-TS_EGCGEE	-0.0693835	0.479135	-0.14481	5	0.890517	0.99833
Q8C0T5_DPS(0.996)PT(0.004)LASK	TS_NT-TS_EGCGEE	0.442047	0.625711	0.706472	4	0.518873	0.99833
Q8C0T5_KLIDLES(0.034)PT(0.933)PES(0.034)QK	TS_NT-TS_EGCGEE	0.0221428	0.49207	0.0449993	5	0.96585	0.99833
Q8C0T5_LIDLES(1)PTPESQK	TS_NT-TS_EGCGEE	-0.404732	0.371577	-1.08923	7	0.312125	0.99833
Q8C1B1_LDGES(1)DKEQFDDDQK	TS_NT-TS_EGCGEE	-0.36431	0.251369	-1.44931	7	0.190528	0.99833
Q8C1B1_LNQSS(1)PDNLTDTK	TS_NT-TS_EGCGEE	-0.502684	0.505853	-0.993736	5	0.365978	0.99833
Q8C1B1_RFS(1)PSQVPIQTR	TS_NT-TS_EGCGEE	0.105489	0.141491	0.745554	7	0.480218	0.99833
Q8C1B1_SESVEGFLS(1)PSR	TS_NT-TS_EGCGEE	-0.0708136	0.20476	-0.345836	7	0.739627	0.99833
Q8C1B7_AVAVGRPS(1)NEELR	TS_NT-TS_EGCGEE	0.19364	0.116243	1.66582	5	0.156628	0.99833
Q8C1D8_AAVLS(0.006)DS(0.994)EDDAGNASAK	TS_NT-TS_EGCGEE	0.822858	1.01887	0.807618	5	0.455997	0.99833
Q8C1D8_GPASDS(1)EAEDASR	TS_NT-TS_EGCGEE	0.766036	0.45578	1.68071	5	0.15365	0.99833
Q8C1D8_IDS(1)DDDEEKEGDEEK	TS_NT-TS_EGCGEE	0.601705	0.662902	0.907683	3	0.430962	0.99833
Q8C1D8_RETTVAS(1)DS(1)EEEAGK	TS_NT-TS_EGCGEE	0.237427	0.358666	0.661972	3	0.555297	0.99833
Q8C1Y8_HIEPELAGRDS(1)PVR	TS_NT-TS_EGCGEE	-0.128124	0.241089	-0.531439	5	0.617868	0.99833
Q8C351_KQS(1)EADLAEPRPDLK	TS_NT-TS_EGCGEE	-0.158025	0.253498	-0.623377	5	0.560367	0.99833
Q8C3Q5_EHLLS(1)PPR	TS_NT-TS_EGCGEE	0.35026	0.574824	0.609335	7	0.56155	0.99833
Q8C3Q5_LVSQEHLLLS(0.001)S(0.999)PEALR	TS_NT-TS_EGCGEE	-0.0148657	0.606674	-0.0245036	6	0.981246	0.99833
Q8C437_NHS(1)LEEEFER	TS_NT-TS_EGCGEE	-0.130987	0.210563	-0.622079	7	0.553604	0.99833
Q8C437_S(1)PVDSSVLEGVK	TS_NT-TS_EGCGEE	0.0225782	0.150594	0.149927	6	0.885735	0.99833
Q8C4Q6_LPS(1)EPGMTLLTIR	TS_NT-TS_EGCGEE	0.217663	0.694258	0.313519	6	0.764499	0.99833
Q8C547_MLDS(0.999)PSHTAMK	TS_NT-TS_EGCGEE	1.15142	0.630181	1.82712	6	0.117455	0.99833
Q8C6B2_RPS(0.982)DS(0.018)VQPAQHSPCR	TS_NT-TS_EGCGEE	-0.428809	0.713362	-0.60111	5	0.573976	0.99833
Q8C6M1_AVPIAVADEGES(1)ES(1)EDDDLKPR	TS_NT-TS_EGCGEE	0.071935	0.261879	0.274687	5	0.794545	0.99833
Q8C729_HLS(1)LPAGQVVPK	TS_NT-TS_EGCGEE	-0.161579	0.48379	-0.333986	7	0.748173	0.99833
Q8C729_VEVT(0.984)PT(0.016)VPR	TS_NT-TS_EGCGEE	-0.0669259	0.492039	-0.136018	7	0.895636	0.99833
Q8C7D2_SALLPTIPETEDEIS(1)PDK	TS_NT-TS_EGCGEE	0.0556524	0.245625	0.226574	4	0.831862	0.99833
Q8C7M3_NILVQT(1)PESESPQSR	TS_NT-TS_EGCGEE	-0.0396729	0.486107	-0.0816136	3	0.940094	0.99833
Q8C7M3_NILVQTPES(0.017)ES(0.974)PQS(0.01)R	TS_NT-TS_EGCGEE	-0.182187	0.274664	-0.66331	7	0.528364	0.99833
Q8C7M3_RAS(0.233)GS(0.765)GVS(0.002)DY(0.001)DYLDLDK	TS_NT-TS_EGCGEE	0.0910946	0.420073	0.216854	3	0.842232	0.99833
Q8C7M3_RAS(0.994)GS(0.006)GVSDYDYLDLDK	TS_NT-TS_EGCGEE	0.257466	0.311742	0.825894	6	0.440461	0.99833
Q8C8R3_AEGFES(0.039)ES(0.955)EDGAT(0.006)KPK	TS_NT-TS_EGCGEE	-0.248933	0.33745	-0.737688	6	0.488539	0.99833
Q8C8R3_ARS(1)YIETETESR	TS_NT-TS_EGCGEE	0.0101654	0.190896	0.0532511	7	0.95902	0.99833
Q8C8R3_AT(0.012)S(0.988)PLIEETPIGSIK	TS_NT-TS_EGCGEE	0.282253	0.947044	0.298036	6	0.775727	0.99833
Q8C8R3_DEFLPALSLQSGALGGS(0.337)S(0.528)ES(0.135)LK	TS_NT-TS_EGCGEE	-0.599437	0.834874	-0.717996	4	0.512461	0.99833
Q8C8R3_DSLAHQDT(1)CENDREER	TS_NT-TS_EGCGEE	-0.386104	0.541302	-0.713289	7	0.49875	0.99833
Q8C8R3_DSLEAS(1)PVLEDNSSHK	TS_NT-TS_EGCGEE	-0.17146	0.279918	-0.612535	4	0.573295	0.99833
Q8C8R3_DSLES(0.677)S(0.323)PVEPK	TS_NT-TS_EGCGEE	-0.194502	0.331224	-0.587222	5	0.582569	0.99833
Q8C8R3_EIAS(0.999)PS(0.041)S(0.96)PVK	TS_NT-TS_EGCGEE	1.18888	1.31893	0.901403	7	0.397327	0.99833
Q8C8R3_EIAS(1)PS(0.261)S(0.74)PVK	TS_NT-TS_EGCGEE	-0.0872048	0.478014	-0.182431	7	0.860415	0.99833
Q8C8R3_ERAEGFES(1)ESEDGATKPK	TS_NT-TS_EGCGEE	0.140631	0.375179	0.374836	7	0.71888	0.99833
Q8C8R3_ES(0.002)ES(0.998)DQEPEEEIGMTSEK	TS_NT-TS_EGCGEE	0.0628727	0.314975	0.199612	5	0.849648	0.99833
Q8C8R3_ES(0.988)ES(0.012)DQEPEEEIGMTSEK	TS_NT-TS_EGCGEE	-0.268219	0.38376	-0.698924	4	0.523105	0.99833
Q8C8R3_GS(1)PIVQEPEEASEPK	TS_NT-TS_EGCGEE	1.18494	1.04245	1.1367	4	0.319143	0.99833
Q8C8R3_GSPIVQEPEEAS(0.097)EPKEES(0.93)S(0.972)PRK	TS_NT-TS_EGCGEE	1.39554	2.18334	0.639175	3	0.568167	0.99833
Q8C8R3_HEGLAET(1)PETSPESLSFSPK	TS_NT-TS_EGCGEE	0.551056	1.00116	0.550418	7	0.599149	0.99833
Q8C8R3_HEGLAETPETSPESLS(0.001)FS(0.999)PK	TS_NT-TS_EGCGEE	0.501048	0.833372	0.601229	6	0.569689	0.99833
Q8C8R3_HLPVS(1)PGK	TS_NT-TS_EGCGEE	-0.0935358	0.352973	-0.264994	6	0.799883	0.99833
Q8C8R3_HPPVS(1)PGK	TS_NT-TS_EGCGEE	0.596125	0.355827	1.67532	3	0.192464	0.99833
Q8C8R3_IVDEQGDMDFQIS(1)PDRK	TS_NT-TS_EGCGEE	-0.26846	0.225936	-1.18821	7	0.273495	0.99833
Q8C8R3_KGS(1)S(1)EES(1)VDEDR	TS_NT-TS_EGCGEE	0.569008	1.21556	0.468105	7	0.653935	0.99833
Q8C8R3_LLRDPDGS(1)AEDDSLEQTSLMESSGK	TS_NT-TS_EGCGEE	-0.910803	0.68527	-1.32911	7	0.225492	0.99833
Q8C8R3_LNVPETMTEVLDVS(1)DEEGDDTVTGDGGEYLRPEDLK	TS_NT-TS_EGCGEE	-0.344285	1.52539	-0.225703	5	0.830368	0.99833
Q8C8R3_LSPVS(0.99)PS(0.01)AK	TS_NT-TS_EGCGEE	-0.688939	0.388168	-1.77485	6	0.126274	0.99833
Q8C8R3_RFT(1)PEEEMFK	TS_NT-TS_EGCGEE	-0.416455	0.632234	-0.658705	7	0.531147	0.99833
Q8C8R3_S(0.002)DS(0.998)NAS(1)FLR	TS_NT-TS_EGCGEE	-0.368592	0.579644	-0.635894	7	0.545066	0.99833
Q8C8R3_S(0.003)PLS(0.997)PDT(1)PSSEEVSYEVTPK	TS_NT-TS_EGCGEE	-0.420826	0.405155	-1.03868	7	0.333496	0.99833
Q8C8R3_S(0.011)DS(0.989)NAS(1)FLR	TS_NT-TS_EGCGEE	0.754279	0.785064	0.960786	6	0.373763	0.99833
Q8C8R3_S(0.047)ES(0.949)DAS(0.001)S(0.004)LDAK	TS_NT-TS_EGCGEE	0.0319338	0.543528	0.0587528	4	0.955967	0.99833
Q8C8R3_S(0.151)PLS(0.849)PDT(1)PSSEEVSYEVTPK	TS_NT-TS_EGCGEE	0.0325525	0.67746	0.0480508	4	0.963979	0.99833
Q8C8R3_S(1)PQGLELPLPNR	TS_NT-TS_EGCGEE	-0.536697	0.501188	-1.07085	7	0.319764	0.99833
Q8C8R3_S(1)VIEIPTAPVDNVPSAESK	TS_NT-TS_EGCGEE	0.274175	0.626672	0.43751	3	0.691324	0.99833
Q8C8R3_SHLVNEVPVLAS(1)PDLLSEVSEMK	TS_NT-TS_EGCGEE	-0.273835	0.684018	-0.400334	5	0.705443	0.99833
Q8C8R3_T(0.008)EGDS(0.99)PAAALS(0.001)PQMHQEPVQQDFSGK	TS_NT-TS_EGCGEE	-0.941707	0.532365	-1.76891	7	0.120227	0.99833
Q8C8R3_T(1)PEDIS(0.087)T(0.913)PPEGTK	TS_NT-TS_EGCGEE	0.331595	0.286141	1.15885	4	0.310986	0.99833
Q8C8R3_TEGDSPAAALS(1)PQMHQEPVQQDFSGK	TS_NT-TS_EGCGEE	-0.178153	0.195404	-0.911714	7	0.392234	0.99833
Q8C8R3_TPEDIS(0.003)T(0.995)PPEGT(0.002)K	TS_NT-TS_EGCGEE	-0.839991	0.780443	-1.0763	7	0.317483	0.99833
Q8C8R3_TPTEEGT(1)PTSEQNPFLFQEGK	TS_NT-TS_EGCGEE	-0.178277	0.253584	-0.703028	7	0.504741	0.99833
Q8C8R3_TQDQQEYYVT(0.007)T(0.993)PGAEVEDPQK	TS_NT-TS_EGCGEE	-0.468096	0.550914	-0.849671	6	0.428104	0.99833
Q8C8R3_TQSESETQESLT(1)PSEVTK	TS_NT-TS_EGCGEE	-0.229929	0.418299	-0.549675	6	0.602386	0.99833
Q8C8R3_VGT(1)PTDIHS(1)EK	TS_NT-TS_EGCGEE	0.279854	0.165313	1.69288	5	0.15126	0.99833
Q8C8R3_VGT(1)PTDIHSEK	TS_NT-TS_EGCGEE	0.132088	0.195638	0.675166	7	0.52124	0.99833
Q8C996_GHAPSTAAPAPSPAPMSS(0.001)S(0.005)VQS(0.994)DEER	TS_NT-TS_EGCGEE	0.0615366	0.386307	0.159294	5	0.879672	0.99833
Q8CAA7_AVAGVMIT(0.001)AS(0.999)HNR	TS_NT-TS_EGCGEE	0.200918	0.492188	0.408213	6	0.697285	0.99833
Q8CB93_DVT(0.027)KT(0.957)VS(0.655)S(0.655)S(0.668)AY(0.036)VIS(0.002)PS(1)MK	TS_NT-TS_EGCGEE	-0.167438	0.266696	-0.627825	4	0.564179	0.99833
Q8CB93_DVT(0.116)KT(0.533)VS(0.253)S(0.279)S(0.828)AY(0.89)VIS(0.102)PS(1)MK	TS_NT-TS_EGCGEE	-0.167438	0.266696	-0.627825	4	0.564179	0.99833
Q8CBH5_VAILT(1)DDEEEQK	TS_NT-TS_EGCGEE	0.153022	0.123515	1.23889	6	0.261651	0.99833
Q8CBW3_LGS(0.001)QHS(0.999)PGR	TS_NT-TS_EGCGEE	1.67555	0.77915	2.15049	3	0.120652	0.99833
Q8CBW3_TNPPT(0.001)QKPPS(0.999)PPVSGR	TS_NT-TS_EGCGEE	-0.376347	0.38251	-0.983888	4	0.380874	0.99833
Q8CBX0_S(0.138)S(0.861)PS(0.001)EVSLEAERR	TS_NT-TS_EGCGEE	-0.391796	0.164079	-2.38785	5	0.0625536	0.99833
Q8CC35_AAS(1)PAKPSSLDLVPNLPR	TS_NT-TS_EGCGEE	-0.80378	0.557781	-1.44103	6	0.199655	0.99833
Q8CC35_PSLYALS(1)PVK	TS_NT-TS_EGCGEE	0.378894	0.815105	0.464841	4	0.666222	0.99833
Q8CC35_VAS(1)EEEEVPLVVYLK	TS_NT-TS_EGCGEE	-1.32755	1.1864	-1.11897	7	0.300076	0.99833
Q8CCB4_KLES(0.911)PPPS(0.07)T(0.02)NPFLEDET(0.004)T(0.996)PEMEELALEK	TS_NT-TS_EGCGEE	-0.646073	0.467412	-1.38224	5	0.225458	0.99833
Q8CCB4_KLES(0.982)PPPS(0.009)T(0.009)NPFLEDETTPEMEELALEK	TS_NT-TS_EGCGEE	0.594949	1.75651	0.33871	5	0.748589	0.99833
Q8CCJ4_ICLEAGS(0.994)PT(0.005)GSGDQSSR	TS_NT-TS_EGCGEE	0.445656	0.296748	1.5018	4	0.207558	0.99833
Q8CCN5_EGS(1)IETLSNSSGSTSGSIPR	TS_NT-TS_EGCGEE	-0.377351	0.264601	-1.42611	5	0.213168	0.99833
Q8CCN5_LADAMAES(0.197)PS(0.803)RDVVGSGTELQR	TS_NT-TS_EGCGEE	-0.138843	0.186168	-0.745796	5	0.489346	0.99833
Q8CCN5_LADAMAES(0.983)PS(0.017)R	TS_NT-TS_EGCGEE	0.781331	0.407152	1.91902	5	0.113071	0.99833
Q8CCT4_GRAEDEGSTEEGGKADEDKS(1)DAEGK	TS_NT-TS_EGCGEE	1.13207	2.42606	0.466631	5	0.660389	0.99833
Q8CDA1_GLES(1)PLKK	TS_NT-TS_EGCGEE	-0.204489	0.285869	-0.715325	6	0.501283	0.99833
Q8CG79_IPRPLS(0.998)PT(0.002)K	TS_NT-TS_EGCGEE	0.129724	0.112069	1.15753	4	0.311468	0.99833
Q8CGA3_RLS(0.989)VGS(0.005)S(0.006)MR	TS_NT-TS_EGCGEE	0.25355	0.240238	1.05541	6	0.331869	0.99833
Q8CGF6_AAYADLLT(1)PLISK	TS_NT-TS_EGCGEE	0.254658	0.792277	0.321425	6	0.758791	0.99833
Q8CGM1_LS(1)LDEDEEPK	TS_NT-TS_EGCGEE	0.186052	0.218695	0.850735	4	0.442846	0.99833
Q8CGV2_RGLS(1)LDSAVPEDHQLLGSLTQNK	TS_NT-TS_EGCGEE	-0.381307	1.44709	-0.263499	3	0.809228	0.99833
Q8CH09_GRS(1)LNIADQEGTLLGK	TS_NT-TS_EGCGEE	-0.236714	0.371979	-0.636365	6	0.548031	0.99833
Q8CH25_DVQDAIAQS(1)PEK	TS_NT-TS_EGCGEE	-0.136363	0.294888	-0.462424	7	0.657807	0.99833
Q8CH25_S(1)PGHMVILNQTK	TS_NT-TS_EGCGEE	-0.445147	0.258868	-1.71959	7	0.129194	0.99833
Q8CH72_EMDMS(1)PEEVAPSPR	TS_NT-TS_EGCGEE	0.171932	0.173663	0.990031	6	0.360389	0.99833
Q8CH77_KLEYDS(0.071)GS(0.929)LK	TS_NT-TS_EGCGEE	0.333237	0.609801	0.546468	5	0.608236	0.99833
Q8CHC4_EFGGVGAPPS(1)PGVAR	TS_NT-TS_EGCGEE	0.132057	1.02608	0.128701	7	0.901214	0.99833
Q8CHC4_EIEAPKS(1)PGTAR	TS_NT-TS_EGCGEE	0.496279	1.64392	0.301887	3	0.782456	0.99833
Q8CHC4_HLEEEMS(1)LEK	TS_NT-TS_EGCGEE	0.266282	0.41171	0.64677	7	0.538402	0.99833
Q8CHC4_NQPS(1)PQAGLAGPGPAGYGAARPTIPAR	TS_NT-TS_EGCGEE	-0.717468	0.793721	-0.90393	4	0.41715	0.99833
Q8CHC4_T(0.776)S(0.274)PCQS(0.924)PT(0.026)VPEYSAPSLPIRPSR	TS_NT-TS_EGCGEE	0.32009	1.07869	0.29674	5	0.778596	0.99833
Q8CHC4_TPGPPSSQGS(1)PVDTQPAAQK	TS_NT-TS_EGCGEE	-0.775487	0.817104	-0.949067	7	0.374193	0.99833
Q8CHG7_ILS(1)LSEEGSLER	TS_NT-TS_EGCGEE	0.459103	0.400534	1.14623	5	0.303579	0.99833
Q8CHG7_RSS(1)FLNAK	TS_NT-TS_EGCGEE	-0.254759	0.279156	-0.912607	6	0.396636	0.99833
Q8CHG7_S(0.999)LGS(0.001)LSQGSANATVLDVAQTGGHK	TS_NT-TS_EGCGEE	-1.35373	0.824286	-1.64231	5	0.161448	0.99833
Q8CHG7_SET(0.02)S(0.98)PVAPR	TS_NT-TS_EGCGEE	-0.487198	0.716957	-0.679536	7	0.51863	0.99833
Q8CHH9_AATDLERVS(1)NAEPEPR	TS_NT-TS_EGCGEE	0.0945485	0.314269	0.300852	7	0.772267	0.99833
Q8CHP6_MDRT(0.996)PPPPT(0.004)LS(0.999)PAAVTVGR	TS_NT-TS_EGCGEE	-0.175534	0.358604	-0.489493	5	0.64521	0.99833
Q8CHP6_MDRT(1)PPPPT(0.007)LS(0.992)PAAVT(0.001)VGR	TS_NT-TS_EGCGEE	-0.116688	0.656073	-0.177859	6	0.864687	0.99833
Q8CHW4_AGS(1)PQLDDIR	TS_NT-TS_EGCGEE	0.00246471	0.359856	0.00684914	6	0.994757	0.998859
Q8CHX7_PVTWNSAAQT(1)PERK	TS_NT-TS_EGCGEE	0.815912	1.08305	0.753347	4	0.493155	0.99833
Q8CI71_FLEQS(0.006)RS(0.994)PSVS(0.96)PS(0.04)K	TS_NT-TS_EGCGEE	-0.287025	0.475696	-0.60338	6	0.568349	0.99833
Q8CI71_FLEQS(0.04)RS(0.959)PS(0.001)VS(1)PSK	TS_NT-TS_EGCGEE	0.00390015	0.179476	0.0217307	7	0.983269	0.99833
Q8CI71_S(1)PPESLNDLGAFESLR	TS_NT-TS_EGCGEE	-0.225347	0.35851	-0.628564	3	0.574234	0.99833
Q8CI71_SAYQDY(0.001)DS(0.876)DS(0.123)DVPEELK	TS_NT-TS_EGCGEE	-1.11017	0.626528	-1.77193	4	0.151099	0.99833
Q8CI71_SAYQDYDS(0.028)DS(0.972)DVPEELK	TS_NT-TS_EGCGEE	-0.367626	0.565338	-0.650276	6	0.539599	0.99833
Q8CI75_RPGLEKAS(1)DEEPED	TS_NT-TS_EGCGEE	0.286293	0.217333	1.3173	4	0.258128	0.99833
Q8CIN4_YLS(1)FTPPEK	TS_NT-TS_EGCGEE	-0.00188164	0.129662	-0.0145119	7	0.988827	0.99833
Q8CIP4_RS(0.993)PT(0.005)S(0.002)TGDTELK	TS_NT-TS_EGCGEE	2.01264	1.79914	1.11867	4	0.325923	0.99833
Q8CIQ7_GNVLASHSPMS(1)PENIK	TS_NT-TS_EGCGEE	-0.20733	0.327394	-0.633275	6	0.549915	0.99833
Q8CJ19_GRS(1)EEELEASK	TS_NT-TS_EGCGEE	-0.0714704	0.325421	-0.219624	7	0.832431	0.99833
Q8CJ19_GTSQVS(0.001)S(0.988)PS(0.01)QPPEK	TS_NT-TS_EGCGEE	-0.0150526	0.493868	-0.030479	5	0.976864	0.99833
Q8CJ19_VKS(1)PEEPLFPTPLLLR	TS_NT-TS_EGCGEE	0.601915	1.66205	0.362153	7	0.727924	0.99833
Q8JZP2_S(0.006)QS(0.993)LT(0.001)NSLSTSDTSHR	TS_NT-TS_EGCGEE	-0.461312	0.478792	-0.963493	6	0.372509	0.99833
Q8JZP2_SPGS(1)PQLSR	TS_NT-TS_EGCGEE	-1.05237	0.45253	-2.32552	6	0.0590016	0.99833
Q8JZP9_RS(0.001)S(0.999)RPEVTPISLR	TS_NT-TS_EGCGEE	0.184132	0.486928	0.378151	4	0.724531	0.99833
Q8JZQ9_GHPSAGAEEEGGS(1)DGS(1)AAEAEPR	TS_NT-TS_EGCGEE	0.106972	0.257812	0.414923	6	0.692626	0.99833
Q8JZQ9_PAAQSEEETAT(0.001)S(0.999)PAAS(0.986)PT(0.014)PQSAER	TS_NT-TS_EGCGEE	0.206163	0.227767	0.905151	6	0.40027	0.99833
Q8JZQ9_PAAQSEEETAT(0.087)S(0.912)PAAS(1)PTPQSAER	TS_NT-TS_EGCGEE	0.518255	0.250309	2.07046	6	0.0838341	0.99833
Q8JZW4_FDLYDVDS(0.017)KS(0.983)PDLSK	TS_NT-TS_EGCGEE	-0.0018528	0.475902	-0.00389323	6	0.99702	0.999283
Q8JZW5_LGNPYCS(0.99)PT(0.01)LVR	TS_NT-TS_EGCGEE	-0.18158	0.372751	-0.487135	6	0.643447	0.99833
Q8JZX4_RPDPDS(1)DEDEDYERER	TS_NT-TS_EGCGEE	0.016485	0.442259	0.0372746	6	0.971475	0.99833
Q8K012_HSSDINHLVT(0.009)QGRES(0.976)PEGS(0.011)Y(0.003)T(0.001)DDANQEVR	TS_NT-TS_EGCGEE	-0.105615	0.488639	-0.216141	4	0.839453	0.99833
Q8K012_TIS(1)DGTISAAK	TS_NT-TS_EGCGEE	-0.0850257	0.167789	-0.506743	6	0.630414	0.99833
Q8K019_ADGDWDDQEVLDYFS(1)DK	TS_NT-TS_EGCGEE	-0.059592	0.592474	-0.100582	3	0.926228	0.99833
Q8K019_ELFDYS(1)PPLHK	TS_NT-TS_EGCGEE	-0.209035	0.406146	-0.514679	7	0.622625	0.99833
Q8K019_EVQS(1)PEQVK	TS_NT-TS_EGCGEE	0.711121	1.34471	0.528829	5	0.61955	0.99833
Q8K019_IDIS(1)PSALR	TS_NT-TS_EGCGEE	-0.0632189	0.200314	-0.315599	7	0.761508	0.99833
Q8K019_KAEGEPQEES(1)PLK	TS_NT-TS_EGCGEE	-0.10171	0.257419	-0.395115	7	0.704521	0.99833
Q8K019_NTPSQHS(0.013)HS(0.964)IQHS(0.023)PER	TS_NT-TS_EGCGEE	0.156426	1.42516	0.10976	4	0.917886	0.99833
Q8K070_DAS(1)PPEPASPTIGLDK	TS_NT-TS_EGCGEE	0.253036	0.214569	1.17928	5	0.291339	0.99833
Q8K070_LRDSASSAEDGEGS(1)DGPGGK	TS_NT-TS_EGCGEE	0.148396	0.218813	0.678185	7	0.519436	0.99833
Q8K070_VTDGCGS(1)PLHR	TS_NT-TS_EGCGEE	-0.206216	0.3916	-0.526599	6	0.617363	0.99833
Q8K0T0_GSVS(1)EDELIAAIK	TS_NT-TS_EGCGEE	-0.648171	0.917472	-0.706475	7	0.502723	0.99833
Q8K0T0_REQDS(1)PPMKPGALDAIR	TS_NT-TS_EGCGEE	0.000794958	0.311195	0.00255453	7	0.998033	0.999483
Q8K0T0_SPPVAMETASTGMAAVPDALDHS(0.986)PS(0.005)S(0.005)T(0.005)LK	TS_NT-TS_EGCGEE	0.1486	0.920523	0.16143	6	0.877053	0.99833
Q8K0U4_ETAPTSTY(0.001)S(0.006)S(0.993)PAR	TS_NT-TS_EGCGEE	0.119046	0.148687	0.800648	6	0.453863	0.99833
Q8K124_S(0.03)S(0.947)S(0.023)LGDLLR	TS_NT-TS_EGCGEE	-0.187997	0.559581	-0.33596	4	0.753785	0.99833
Q8K1A5_VADRS(0.962)PT(0.038)EMLHSTPAGDR	TS_NT-TS_EGCGEE	0.219094	0.33342	0.657112	5	0.540148	0.99833
Q8K1A6_LANHDEGS(1)DDEEEETPKK	TS_NT-TS_EGCGEE	0.0243861	1.215	0.0200708	6	0.984638	0.99833
Q8K1J5_EDGIDAVEVAADRPGS(1)PR	TS_NT-TS_EGCGEE	-0.227012	0.190872	-1.18934	7	0.273079	0.99833
Q8K1M6_SKPIPIMPAS(1)PQK	TS_NT-TS_EGCGEE	-1.04264	1.15359	-0.903826	6	0.400919	0.99833
Q8K212_DT(0.002)T(0.033)S(0.965)PMELAALEK	TS_NT-TS_EGCGEE	0.58708	0.677215	0.866903	4	0.434903	0.99833
Q8K212_DT(0.007)T(0.947)S(0.046)PMELAALEK	TS_NT-TS_EGCGEE	0.1503	0.533414	0.28177	5	0.78941	0.99833
Q8K212_GS(0.001)GVAQS(0.999)PQQQPQQQPPQPQQPTPPK	TS_NT-TS_EGCGEE	0.0715527	0.365008	0.19603	7	0.850156	0.99833
Q8K212_T(0.088)NS(0.088)S(0.484)DS(0.362)ERS(0.978)PDLGHSTQIPR	TS_NT-TS_EGCGEE	0.109655	0.283007	0.387465	6	0.711783	0.99833
Q8K221_HPS(0.001)HS(0.003)T(0.008)S(0.988)PS(0.001)GPGDEVAR	TS_NT-TS_EGCGEE	-0.112711	2.24917	-0.0501124	6	0.961659	0.99833
Q8K284_VAAS(1)PRPGAEEQAEAQAPAQLAAPEDADAGGPR	TS_NT-TS_EGCGEE	0.107596	0.106084	1.01425	3	0.385151	0.99833
Q8K298_AES(0.005)ADS(0.984)LGS(0.011)EDRDLLYSIDAYR	TS_NT-TS_EGCGEE	-0.290481	0.95064	-0.305564	4	0.775179	0.99833
Q8K2C9_WLDES(1)DAEMELR	TS_NT-TS_EGCGEE	2.10436	1.65166	1.27409	6	0.249756	0.99833
Q8K2F0_SES(1)PPPLSEPK	TS_NT-TS_EGCGEE	0.559558	0.191943	2.91523	4	0.04345	0.99833
Q8K2F8_S(0.168)S(0.832)PQLDPLR	TS_NT-TS_EGCGEE	0.125798	0.152218	0.826435	6	0.440176	0.99833
Q8K2F8_S(0.5)S(0.5)PQLDPLRK	TS_NT-TS_EGCGEE	-0.313619	0.586463	-0.534765	7	0.609371	0.99833
Q8K2F8_S(0.998)PT(0.002)MEQAVQTASAHLPAPAPVGR	TS_NT-TS_EGCGEE	0.321698	0.45554	0.706189	6	0.506552	0.99833
Q8K2L8_LSSLTAPVGEKS(1)PDSTSPSYSTR	TS_NT-TS_EGCGEE	-0.472153	0.17671	-2.67191	6	0.0369326	0.99833
Q8K2P7_S(1)LTNSHLEK	TS_NT-TS_EGCGEE	-0.729202	0.98546	-0.739961	7	0.483397	0.99833
Q8K2Y9_GIITDS(1)FGR	TS_NT-TS_EGCGEE	-0.182052	0.44542	-0.408721	7	0.694959	0.99833
Q8K310_RDS(0.01)FDDRGPS(0.99)LNPVLDYDHGSR	TS_NT-TS_EGCGEE	-0.542848	0.632139	-0.858749	4	0.438894	0.99833
Q8K310_RSYS(1)PDGKES(0.963)PS(0.037)DK	TS_NT-TS_EGCGEE	1.29795	1.14851	1.13011	5	0.309708	0.99833
Q8K310_S(0.016)Y(0.005)S(0.978)PDGKES(1)PSDK	TS_NT-TS_EGCGEE	0.152326	0.609947	0.249736	6	0.811122	0.99833
Q8K327_RPGPPLS(1)PEIR	TS_NT-TS_EGCGEE	0.499391	0.350686	1.42404	4	0.22754	0.99833
Q8K382_S(1)LEDLRAPK	TS_NT-TS_EGCGEE	-0.392358	0.157722	-2.48766	4	0.0676534	0.99833
Q8K394_KLSSNCSGVEGDVT(1)DEDEGAEMSQR	TS_NT-TS_EGCGEE	0.0601818	0.581331	0.103524	4	0.92253	0.99833
Q8K394_S(1)LEAIPEK	TS_NT-TS_EGCGEE	-0.10241	0.332132	-0.308342	7	0.766795	0.99833
Q8K3F6_IDMIFTPGPPS(0.855)T(0.145)PK	TS_NT-TS_EGCGEE	-0.881538	0.577238	-1.52717	3	0.224163	0.99833
Q8K3H0_VNQSALEAVT(0.014)PS(0.977)PS(0.009)FQQR	TS_NT-TS_EGCGEE	0.0690889	0.733976	0.0941297	5	0.928662	0.99833
Q8K3X4_PAPEEGPPELNRQS(0.978)PNS(0.014)S(0.004)S(0.001)AAT(0.001)S(0.001)VAS(0.001)R	TS_NT-TS_EGCGEE	0.149654	0.274346	0.545492	7	0.602356	0.99833
Q8K400_GLFGGGAQS(1)LDREELFGESSSGK	TS_NT-TS_EGCGEE	-0.670534	0.181709	-3.69016	3	0.0345127	0.99833
Q8K400_KLS(1)LPTDLKPDLDVK	TS_NT-TS_EGCGEE	-1.50906	1.6989	-0.888258	7	0.40389	0.99833
[truncated: 758 more rows]

## Sheet: present in TSEGCGEE not in TS
	Leading.proteins	Phospho..STY..Probabilities	WT_NT.1.1	WT_NT.2.1	WT_NT.3.1	WT_NT.4.1	WT_NT.5.1	COUNT.WT	WT_EGCG.2.1	WT_EGCG.3.1	WT_EGCG.4.1	WT_EGCG.5.1	COUNT.WT_EGCG	WT_EGCG_EE.1.1	WT_EGCG_EE.2.1	WT_EGCG_EE.3.1	WT_EGCG_EE.4.1	WT_EGCG_EE.5.1	COUNT.WT_EGCG_EE	WT_EE.1.1	WT_EE.2.1	WT_EE.3.1	WT_EE.5.1	COUNT.WT_EE	TS_NT.1.1	TS_NT.2.1	TS_NT.3.1	TS_NT.4.1	COUNT.TS	TS_EGCG.2.1	TS_EGCG.3.1	TS_EGCG.4.1	TS_EGCG.5.1	COUNT.TS.EGCG	TS_EGCG_EE.1.1	TS_EGCG_EE.2.1	TS_EGCG_EE.3.1	TS_EGCG_EE.4.1	TS_EGCG_EE.5.1	COUNT.TS_EGCG	TS_EE.1.1	TS_EE.2.1	TS_EE.3.1	TS_EE.4.1	TS_EE.5.1	COUNT.TS.EE
8	A2A5R2	HLDVDLDRQS(0.047)LS(0.136)S(0.817)IDR	NA	NA	NA	939690	NA	1	NA	NA	NA	NA	0	1638500	NA	NA	4119300	3289800	3	860000	NA	2332900	5532400	3	4121600	NA	NA	NA	1	NA	NA	NA	NA	0	3108100	937090	1433600	NA	NA	3	502710	NA	NA	NA	NA	1
34	A2AAE1	VVFENEQDNNS(0.964)LT(0.036)K	NA	NA	NA	NA	NA	0	NA	NA	NA	NA	0	NA	NA	NA	NA	NA	0	NA	3801500	NA	NA	1	NA	1630100	NA	NA	1	NA	NA	NA	1563100	1	1416700	NA	NA	1796900	744130	3	NA	2520200	NA	NA	NA	1
47	A2AG50	SNSLDDSTEDVQSMDVS(1)PVSK	NA	NA	NA	NA	NA	0	NA	NA	1276900	678040	2	NA	2107700	NA	NA	1015900	2	860910	NA	1417200	998670	3	832370	NA	NA	NA	1	2441500	NA	NA	1046700	2	1522600	1962300	1806900	NA	NA	3	1110300	NA	NA	1097000	NA	2
52	A2AHC3	TDVS(0.004)PPS(0.996)PQMPR	NA	NA	NA	NA	NA	0	NA	NA	NA	NA	0	NA	NA	NA	NA	NA	0	NA	NA	NA	NA	0	NA	NA	NA	NA	0	1922500	NA	NA	NA	1	NA	1365300	NA	1004800	1072500	3	NA	NA	NA	NA	NA	0
103	A2ARP1	AGS(1)MEVLSETSSSRPGGYR	705030	NA	NA	765370	NA	2	1764000	NA	NA	NA	1	NA	NA	NA	NA	NA	0	NA	1310300	NA	1150400	2	NA	NA	2851100	NA	1	NA	NA	NA	NA	0	693310	1264900	NA	1424000	NA	3	713560	762140	1416800	1033600	NA	4
114	A2AWL7	S(0.236)S(0.304)Y(0.53)KS(0.931)ILPY(0.999)PVSPK	3605700	NA	2889800	6349700	NA	3	4707300	1468000	922750	NA	3	3831400	NA	4534100	NA	NA	2	5313200	4351700	NA	NA	2	6411900	NA	NA	NA	1	4335800	889890	NA	NA	2	NA	4639500	119930	648320	NA	3	6563000	3089500	NA	NA	NA	2
128	A3KGB4	LHS(0.999)PASSASTAR	NA	NA	NA	NA	NA	0	NA	NA	NA	NA	0	NA	1891800	NA	NA	88125	2	NA	NA	NA	74821	1	367910	NA	NA	NA	1	NA	NA	NA	NA	0	262250	NA	39165	NA	34552	3	NA	NA	NA	NA	NA	0
135	B1AXH1	GVT(0.016)S(0.984)PLHTDTEK	NA	NA	1321800	NA	1819800	2	5457700	2998900	3283300	1972800	4	3360800	NA	NA	4857400	2124500	3	NA	NA	2709600	NA	1	NA	NA	9908100	NA	1	7628500	2514800	NA	2787200	3	2981500	5922300	1741100	4760400	NA	4	2899900	5492800	3248700	4136000	3617700	5
138	B1AXH1	S(0.5)LS(0.5)VPTDSGVTSVDYDEEQK	NA	NA	NA	1663200	NA	1	NA	NA	NA	NA	0	NA	NA	NA	NA	NA	0	NA	NA	NA	NA	0	NA	NA	NA	NA	0	NA	NA	NA	NA	0	1247700	1551300	NA	2181000	1354500	4	NA	NA	NA	2059100	NA	1
139	B1AXH1	S(0.5)LS(0.5)VPTDSGVTSVDYDEEQK	NA	NA	NA	1663200	NA	1	NA	NA	NA	NA	0	NA	NA	NA	NA	NA	0	NA	NA	NA	NA	0	NA	NA	NA	NA	0	NA	NA	NA	NA	0	1247700	1551300	NA	2181000	1354500	4	NA	NA	NA	2059100	NA	1
140	B1AY13	T(0.012)IS(0.988)AQDTLAYATALLNEK	NA	NA	662040	NA	NA	1	NA	655550	889710	NA	2	820990	NA	NA	1908300	811960	3	NA	297310	NA	NA	1	NA	NA	8927600	NA	1	1249900	NA	2613800	341650	3	1167500	NA	1448400	2457300	NA	3	NA	511040	NA	NA	1165600	2
149	B1AZP2	NPYLLS(0.968)PT(0.032)EAFAR	NA	NA	NA	NA	NA	0	NA	NA	NA	NA	0	434250	NA	NA	NA	NA	1	NA	NA	230270	548670	2	830420	NA	NA	NA	1	740830	NA	NA	352470	2	455060	401320	NA	NA	371490	3	NA	NA	NA	431420	NA	1
161	B2RUJ5	MDS(1)YEQEEDIDQIVAEVK	NA	NA	703330	NA	NA	1	667490	955800	4046500	NA	3	NA	2338400	334870	NA	2795900	3	NA	1077100	835260	2672700	3	NA	NA	3082700	NA	1	3101200	1992600	1903100	736350	4	NA	NA	3925200	3059900	445320	3	NA	1703200	2577300	224010	1083800	4
163	B2RUJ5	S(0.204)AS(0.632)T(0.157)ES(0.007)GFHNHTDTAEGDVLAAAR	9732800	NA	9697600	NA	NA	2	15287000	NA	NA	NA	1	NA	NA	13715000	NA	NA	1	NA	23512000	NA	17637000	2	9785400	NA	NA	NA	1	NA	NA	16521000	NA	1	14249000	NA	NA	17945000	9561600	3	11177000	NA	NA	NA	NA	1
209	E9Q401	RIS(0.725)QT(0.114)S(0.166)QVS(0.995)IDAAHGYSPR	390670	NA	NA	NA	NA	1	NA	NA	NA	NA	0	NA	NA	NA	3028500	1643400	2	NA	NA	NA	3781900	1	NA	NA	5025600	NA	1	3319300	NA	NA	NA	1	1516100	1581600	NA	2931300	1954600	4	NA	2446600	NA	NA	1421900	2
216	E9Q8I9	LLLPGSS(0.009)PS(0.028)S(0.963)PEDEVK	NA	NA	NA	NA	2407900	1	2385400	2088100	2215900	NA	3	NA	NA	NA	1891500	1343900	2	1129000	2411400	3114700	NA	3	NA	NA	NA	NA	0	NA	2450300	NA	NA	1	1149700	NA	1371000	NA	1599100	3	1010300	1613000	2409100	2142500	944500	5
258	G5E829	IEDS(1)EPHIPLIDDTDAEDDAPTK	7694500	NA	3987900	NA	NA	2	7691200	7319000	9450700	5086400	4	7650700	NA	9058700	NA	NA	2	NA	10667000	9047000	11484000	3	NA	NA	NA	NA	0	11515000	5003600	6283200	4034900	4	8555400	2919900	10050000	NA	7232600	4	2895100	7496700	11314000	5675300	7568800	5
279	O08553	GLYDGPVCEVS(1)VT(1)PK	NA	NA	NA	NA	NA	0	1156300	1008300	3096500	NA	3	NA	2016200	NA	1787000	2437400	3	NA	NA	NA	2168300	1	1033700	NA	NA	NA	1	2719200	NA	2534500	NA	2	2375000	NA	2414200	2436200	NA	3	502910	NA	1598000	NA	NA	2
301	O08599	S(0.237)S(0.763)ASFSTTAVSAR	NA	3808600	NA	NA	NA	1	11868000	NA	6873300	NA	2	5731600	NA	NA	11391000	NA	2	NA	NA	13209000	NA	1	NA	NA	NA	8746300	1	NA	7522600	NA	5636900	2	10712000	9641800	10098000	NA	NA	3	NA	NA	15977000	8698200	NA	2
314	O08852	QNLS(0.033)CS(0.122)FS(0.845)VVS(1)PIAGLR	NA	NA	NA	NA	NA	0	NA	NA	NA	NA	0	NA	NA	NA	NA	NA	0	NA	NA	NA	NA	0	NA	NA	NA	1082200	1	NA	NA	4578300	NA	1	NA	1863100	1291400	1341500	NA	3	NA	NA	NA	971960	NA	1
331	O35219	RLS(1)LPGQLGALTSQPLHR	NA	NA	NA	NA	NA	0	NA	NA	NA	NA	0	NA	NA	NA	NA	NA	0	NA	3850300	NA	NA	1	NA	NA	NA	NA	0	1518300	NA	3022900	NA	2	992370	NA	2043700	2233900	NA	3	NA	435300	NA	NA	NA	1
339	O35379	GS(0.064)S(0.936)QLDVNEEVEALIVK	NA	NA	NA	NA	NA	0	NA	504470	NA	447830	2	NA	NA	NA	NA	429510	1	NA	NA	NA	651520	1	NA	NA	NA	NA	0	NA	458700	NA	NA	1	307830	NA	1051500	974470	NA	3	NA	510220	934510	NA	NA	2
347	O35526	RKHS(1)AILASPNPDEK	NA	NA	2156700	NA	NA	1	NA	3316300	3255800	NA	2	NA	NA	NA	2514600	3675800	2	NA	NA	NA	5070300	1	NA	NA	NA	NA	0	5419800	4565200	NA	NA	2	NA	2199000	2371800	3114300	NA	3	NA	1941000	3353100	NA	NA	2
350	O35551	RAQS(0.801)T(0.065)DS(0.108)LGT(0.018)S(0.006)S(0.002)SLQSK	NA	NA	NA	NA	NA	0	NA	NA	NA	NA	0	NA	NA	NA	NA	NA	0	NA	966240	NA	NA	1	NA	NA	1999700	NA	1	1140700	NA	NA	NA	1	NA	1097000	455610	773880	NA	3	546490	691180	NA	873160	NA	3
352	O35593	PS(0.002)IQALIHGLNRHY(0.996)Y(0.996)S(0.623)IT(0.529)INY(0.854)RK	1684600	NA	2369600	906950	NA	3	1991000	2375100	4600300	1376400	4	1283000	NA	NA	11346000	NA	2	2641400	NA	2483800	NA	2	3757200	NA	NA	NA	1	7688600	1848900	NA	NA	2	1536700	995410	NA	2465900	1920100	4	2393300	2291200	3549900	2439800	1912700	5
403	O54799	S(0.054)T(0.054)S(0.891)YLLSSSAVR	765400	NA	NA	1202800	NA	2	1186300	1995900	1169600	NA	3	541140	NA	1237000	2538800	NA	3	821440	1520000	1348200	NA	3	NA	812710	NA	NA	1	NA	NA	NA	NA	0	1118300	1113000	1779800	1712700	1061900	5	1427800	2263200	NA	1792400	721430	4
404	O54818	VGGT(0.011)NHGGGS(0.987)FEEVLNS(0.002)T(0.001)AHASSQNASAGSR	NA	NA	NA	NA	NA	0	NA	NA	NA	NA	0	NA	NA	NA	NA	2311100	1	NA	NA	1547400	NA	1	NA	NA	4495300	NA	1	NA	NA	NA	NA	0	NA	981070	1321200	1811500	NA	3	NA	NA	1782500	NA	NA	1
436	O55017	LQNLRAS(1)CEALYSEMDPEER	NA	NA	NA	NA	NA	0	NA	840460	NA	1120900	2	NA	NA	1207400	NA	1422800	2	NA	NA	1751700	2650700	2	NA	NA	NA	1278900	1	1823500	2198800	NA	1447400	3	1154500	818740	1557000	NA	NA	3	NA	1578900	1359100	NA	NA	2
441	O55029	GFQPSRPTAQQEPDGKPAS(0.912)S(0.087)PVIMASQTTHK	NA	NA	3603300	NA	2911800	2	2012800	2184500	NA	NA	2	NA	NA	2582700	5346200	2154000	3	NA	2989700	3835800	2697900	3	NA	NA	NA	2755300	1	2502500	2540900	NA	NA	2	2519500	4787600	2723000	NA	NA	3	3159600	2872100	1775800	1776500	NA	4
466	O70305	MSSEGPPRMS(1)PK	NA	NA	NA	NA	NA	0	3324200	NA	NA	NA	1	2259600	NA	NA	NA	NA	1	NA	1734000	1434800	NA	2	NA	NA	NA	NA	0	NA	NA	NA	2786400	1	3098000	1220600	NA	5148300	1031100	4	1002900	2897000	NA	1860400	3483600	4
467	O70305	T(0.024)NS(0.948)PS(0.17)IS(0.429)PS(0.428)MLS(0.002)NAEHK	873550	NA	NA	650960	NA	2	NA	NA	NA	NA	0	NA	NA	NA	NA	NA	0	NA	NA	NA	NA	0	NA	NA	NA	NA	0	2208100	NA	1112600	755510	3	1587400	873110	NA	1640200	NA	3	784470	698590	NA	1240200	NA	3
485	O88343	IS(0.008)ENYS(0.992)DKS(1)DVENADESSSSILK	9635500	NA	4225500	1237200	NA	3	3843200	3437200	10698000	NA	3	NA	11775000	NA	NA	NA	1	NA	13252000	3453500	NA	2	4660400	NA	NA	NA	1	15019000	NA	8211600	2793100	3	10828000	1677900	26269000	NA	2385800	4	4109400	4599600	NA	3444300	1792700	4
511	O88487	SVSTPS(0.069)EAGS(0.848)QDS(0.083)GDGAVGSR	NA	NA	827080	NA	NA	1	NA	921130	NA	NA	1	NA	1115500	NA	NA	NA	1	NA	NA	NA	NA	0	NA	NA	NA	NA	0	NA	NA	NA	NA	0	NA	1376000	971280	1152000	NA	3	650610	823880	NA	824530	NA	3
516	O88543	SMGS(1)QEDDSGNKPSSYS	1187400	NA	NA	767120	NA	2	1077500	NA	1662500	NA	2	NA	NA	NA	NA	NA	0	NA	NA	NA	1719000	1	NA	583230	NA	NA	1	2104700	NA	NA	NA	1	1193400	1007300	1415000	NA	NA	3	895770	873590	NA	831020	NA	3
537	O88704	S(0.88)T(0.12)QALHNTNLTK	NA	NA	NA	NA	NA	0	NA	NA	NA	NA	0	NA	NA	NA	1139300	786740	2	NA	1342700	744170	2133400	3	NA	NA	3047300	NA	1	NA	NA	NA	636670	1	NA	2323000	626570	1010800	694750	4	1460700	2197300	1159000	964900	503980	5
540	O88737	DACEPES(1)GPDPSTVR	1044700	NA	2077000	NA	1106800	3	1262200	1332800	2560500	1338800	4	NA	1054000	NA	2067100	1149400	3	2617600	NA	1533500	1655400	3	NA	NA	2327400	NA	1	3794500	2032000	NA	NA	2	385740	2637500	3292600	3253200	NA	4	NA	1547600	1949400	1472900	NA	3
551	O88737	GYMTPT(0.011)S(0.989)PAGS(0.001)ER	927260	NA	NA	1339900	NA	2	NA	NA	NA	NA	0	507500	NA	NA	NA	NA	1	NA	NA	NA	1214200	1	2946500	NA	NA	NA	1	1566200	358890	NA	NA	2	1393500	2399100	NA	1898000	1847100	4	956050	1405200	NA	1098200	1190700	4
568	O88737	RT(0.012)LPS(0.988)PPPEEAHLPLAGQVPSQLYAASLLQR	NA	NA	3787400	NA	NA	1	NA	897790	2177700	NA	2	979300	2870500	NA	3763000	4044400	4	NA	2216400	NA	4478800	2	NA	NA	10050000	NA	1	6095400	NA	4515400	498220	3	1135300	NA	4578600	3346200	NA	3	NA	1555400	4191800	NA	1117400	3
589	O88737	S(0.93)QGS(0.07)FEYQDTQDHDYGGR	NA	NA	NA	1317800	NA	1	1069400	NA	NA	NA	1	NA	NA	NA	NA	NA	0	NA	1930000	NA	NA	1	1098500	NA	NA	NA	1	2001200	NA	NA	737400	2	873730	1568600	NA	2475800	NA	3	984290	1171200	1755300	NA	NA	3
594	O88737	S(0.011)S(0.011)VS(0.046)QS(0.929)PAPT(0.003)YPSDSHYTSLEQNVPR	NA	NA	NA	NA	NA	0	NA	NA	NA	NA	0	NA	NA	NA	NA	NA	0	NA	NA	NA	1952700	1	NA	NA	3612800	NA	1	4040500	NA	NA	NA	1	1618400	2794600	NA	1213700	NA	3	1135900	1022400	NA	NA	NA	2
595	O88737	YLGQGLQY(0.002)GS(0.919)FT(0.079)DLR	NA	NA	NA	NA	NA	0	653750	1080800	1434300	NA	3	NA	NA	NA	3279100	2594600	2	NA	2792200	NA	NA	1	NA	NA	7854000	NA	1	5581300	NA	NA	709080	2	NA	NA	2898600	4517200	438010	3	NA	2458800	2241300	NA	1318100	3
604	O88874	KPS(1)PQPS(1)PPR	833660	NA	NA	934680	206020	3	1051200	NA	814310	147120	3	NA	NA	1463100	299470	221640	3	NA	1060700	NA	262760	2	NA	932710	NA	NA	1	NA	735800	274000	220780	3	1251600	NA	548150	514010	356410	4	NA	933220	NA	219330	NA	2
605	O88874	KPS(1)PQPS(1)PPR	833660	NA	NA	934680	206020	3	1051200	NA	814310	147120	3	NA	NA	1463100	299470	221640	3	NA	1060700	NA	262760	2	NA	932710	NA	NA	1	NA	735800	274000	220780	3	1251600	NA	548150	514010	356410	4	NA	933220	NA	219330	NA	2
630	O88935	QAS(1)ISGPAPTK	4701600	NA	NA	7130200	NA	2	NA	NA	NA	NA	0	NA	NA	4516700	8917100	3988400	3	NA	NA	3890900	13816000	2	NA	NA	14509000	NA	1	NA	NA	NA	NA	0	NA	17054000	4055800	7888900	NA	3	4544000	13403000	8816200	653870	NA	4
633	O88935	SQSLT(0.002)NAFNLPEPAPPRPS(0.807)LS(0.191)QDEVK	1726100	NA	3170300	NA	NA	2	NA	NA	1309900	NA	1	NA	4065000	NA	NA	NA	1	NA	19448000	NA	7869500	2	4785600	NA	NA	NA	1	3919300	NA	NA	1456500	2	NA	1333000	NA	3749500	2035000	3	564690	NA	NA	2145100	NA	2
640	O89032	EAEENPVGACESQGS(1)PLK	NA	NA	1585200	NA	NA	1	NA	NA	1123100	813700	2	NA	NA	1275000	NA	1378700	2	1833700	1831100	1644800	2124300	4	NA	NA	NA	NA	0	1960700	1623100	NA	1115400	3	1200700	1710900	1714100	NA	NA	3	NA	1259400	1466100	NA	NA	2
649	P14439	FFFIAVLMS(0.964)S(0.036)QK	2070100	NA	1098200	2909300	1173300	4	NA	1457800	1455200	1177600	3	1802400	NA	3979200	3133100	2991100	4	2434400	NA	4045000	3536000	3	3201300	NA	NA	NA	1	5061600	1335900	NA	1864600	3	NA	2413600	2906800	NA	2018800	3	2975500	NA	NA	2820900	1988700	3
652	P02088	YFDSFGDLS(0.001)SAS(0.999)AIMGNAK	NA	NA	823760	NA	NA	1	501570	683340	880760	695780	4	NA	NA	NA	NA	1080000	1	NA	382400	389580	995240	3	NA	NA	NA	309340	1	924260	578220	NA	NA	2	694750	NA	1065000	574170	NA	3	NA	NA	NA	NA	NA	0
682	P08551	ES(1)EEEEKKEESAGEEQVAK	NA	NA	NA	NA	NA	0	NA	NA	4290100	1523600	2	NA	2195500	NA	1528400	2389400	3	NA	NA	NA	2221800	1	NA	NA	NA	NA	0	NA	NA	2722000	NA	1	NA	3891600	3387100	1604900	NA	3	NA	NA	1666700	NA	NA	1
690	P08553	AEEEGGS(1)EEEGS(1)DRS(0.996)PQES(0.004)K	3191600	NA	172110	NA	106290	3	691580	NA	NA	NA	1	NA	NA	66971	NA	NA	1	NA	NA	69381	120450	2	NA	163910	NA	NA	1	88574	72609	NA	NA	2	872360	283470	NA	NA	96819	3	NA	NA	68087	NA	NA	1
717	P0C7M9	PRS(1)PAEAEAR	28051000	NA	37699000	30264000	38744000	4	63814000	44381000	53608000	31917000	4	28507000	18922000	NA	36754000	38531000	4	37384000	71716000	NA	38399000	3	NA	43940000	NA	NA	1	74045000	NA	37483000	22676000	3	41592000	44727000	45267000	55892000	30262000	5	48631000	46841000	54599000	36680000	57703000	5
724	P10637	ESPPQPPADDGAEEPGS(0.952)ET(0.036)S(0.012)DAK	NA	NA	NA	NA	NA	0	NA	1650800	NA	1138700	2	593220	3129100	2604700	1335200	1263000	5	2032900	NA	NA	1041600	2	928160	NA	NA	NA	1	NA	NA	NA	NA	0	NA	1622300	1938400	1492000	NA	3	1214000	NA	1070500	NA	NA	2
756	P11798	FYFENLWS(1)R	NA	NA	NA	NA	NA	0	NA	NA	NA	NA	0	732410	NA	NA	672610	1265600	3	NA	NA	NA	1192500	1	NA	NA	2760600	NA	1	686050	NA	858020	NA	2	144380	NA	485490	564190	NA	3	NA	NA	297760	NA	NA	1
762	P11983	HGS(0.002)YENAVHS(0.998)GALDD	NA	NA	NA	NA	NA	0	1584900	NA	NA	NA	1	NA	NA	NA	NA	1527700	1	NA	1391000	NA	1286800	2	NA	753140	NA	NA	1	1507800	NA	NA	NA	1	NA	NA	1109400	1187000	1050900	3	NA	1016900	NA	NA	457230	2
796	P14873	DENERAS(0.952)LS(0.048)PMDEPVPDS(0.093)ES(0.907)PVEK	NA	NA	5522100	7114800	5125800	3	NA	6198100	NA	NA	1	NA	6131600	10949000	2493600	10451000	4	7823600	NA	12880000	5561100	3	NA	NA	NA	NA	0	NA	7346600	NA	NA	1	7958100	NA	11646000	NA	4574500	3	11376000	NA	10511000	NA	NA	2
809	P14873	DVS(0.986)DERLS(0.027)PAKS(0.979)PS(0.032)LS(0.877)PS(0.201)PPS(0.899)PIEK	NA	NA	NA	NA	NA	0	NA	NA	NA	NA	0	NA	11559000	NA	NA	NA	1	NA	3355400	NA	NA	1	NA	NA	NA	1476800	1	11015000	NA	NA	NA	1	8616300	NA	4666200	3619300	NA	3	NA	NA	NA	NA	NA	0
824	P14873	ES(0.848)S(0.152)PLYSPGFSDSTSAAK	794720	16283000	1583200	NA	1817000	4	4116000	NA	NA	1109500	2	NA	36827000	NA	29706000	10014000	3	NA	NA	NA	39903000	1	NA	NA	45177000	NA	1	NA	1424500	NA	NA	1	NA	4058100	11034000	33709000	5577900	4	NA	NA	NA	NA	NA	0
832	P14873	GS(0.05)AES(0.941)PDEGIT(0.003)T(0.003)T(0.001)EGEGECEQTPEELEPVEK	NA	13110000	NA	5554100	12081000	3	NA	19457000	NA	23257000	2	NA	NA	39700000	NA	26351000	2	NA	NA	34604000	NA	1	NA	NA	28337000	NA	1	NA	NA	22934000	NA	1	16371000	24389000	NA	15891000	5851700	4	NA	24042000	14417000	NA	NA	2
852	P14873	PAVASFNGLS(0.005)EGS(0.995)K	842790	NA	NA	818790	NA	2	1650900	NA	1763900	NA	2	NA	NA	1215100	1405100	1347400	3	633470	2069700	1428200	1181400	4	NA	736360	NA	NA	1	NA	NA	NA	1505600	1	NA	NA	1405300	1868100	587120	3	1024000	795990	NA	NA	796580	3
877	P14873	T(0.002)LEVVS(0.782)PS(0.11)QS(0.131)VT(0.054)GS(0.92)AGHT(0.916)PY(0.022)Y(0.018)QS(0.035)PT(0.011)DEK	3900100	NA	34677000	NA	NA	2	11027000	5130900	3668900	NA	3	NA	19867000	4647400	14738000	24046000	4	5372300	48714000	NA	NA	2	NA	NA	NA	NA	0	NA	2749800	NA	23037000	2	47059000	NA	23961000	25321000	NA	3	NA	25670000	NA	4113800	13184000	3
886	P15388	HIPRPPQLGS(0.995)PNY(0.005)CK	NA	NA	2533300	NA	NA	1	1503700	NA	NA	509300	2	NA	NA	NA	961770	4349700	2	NA	5202800	NA	3318100	2	NA	250670	NA	NA	1	6010700	NA	4896800	NA	2	NA	2876100	4523000	4041900	NA	3	2102100	1789600	NA	NA	NA	2
921	P16951	KMPLDLS(1)PLATPIIR	NA	NA	599730	NA	NA	1	NA	601290	NA	NA	1	NA	NA	NA	NA	542400	1	NA	NA	345520	1734100	2	347820	NA	NA	NA	1	916290	1444100	1134300	NA	3	611720	NA	1138000	1380400	143080	4	NA	NA	953420	NA	544870	2
999	P20357	AS(0.063)QPS(0.895)PPAQEAGY(0.017)S(0.018)T(0.006)LAQSY(0.001)T(0.001)PDHPS(0.05)ELPEEPS(0.474)S(0.475)PQER	NA	NA	NA	NA	NA	0	11962000	NA	18681000	NA	2	4628800	NA	24662000	24717000	27383000	4	8684500	29449000	NA	24377000	3	NA	NA	NA	NA	0	28008000	15286000	NA	7674200	3	11851000	NA	18108000	38194000	NA	3	7839500	NA	28905000	NA	NA	2
1012	P20357	EES(0.995)Y(0.001)ES(0.003)S(0.001)GEHESLTMESLKPDEGKK	5496100	NA	5371300	3338600	8189600	4	6210000	NA	3624500	NA	2	3123300	NA	NA	4742400	NA	2	4892200	11550000	14586000	NA	3	NA	NA	NA	7874300	1	8540600	NA	8371700	NA	2	7956400	2922900	12133000	10576000	4936200	5	2953300	6862800	NA	NA	NA	2
1014	P20357	EES(0.821)Y(0.059)ES(0.228)S(0.727)GEHES(0.148)LT(0.016)MES(0.001)LKPDEGKK	NA	NA	NA	NA	NA	0	NA	NA	NA	NA	0	NA	NA	NA	NA	NA	0	NA	2040100	NA	NA	1	NA	NA	NA	1101300	1	1360100	NA	NA	NA	1	1322100	NA	2064800	2103800	NA	3	NA	NA	NA	NA	NA	0
1021	P20357	GHDLSPLAS(0.007)DILT(0.014)NT(0.032)S(0.086)GS(0.859)MDEGDDY(0.003)LPPTTPAVEK	NA	NA	2051700	NA	697050	2	5016400	2436200	NA	2393300	3	NA	8606400	1083900	NA	6528300	3	NA	NA	4916100	13769000	2	9995400	NA	NA	NA	1	9974300	NA	NA	NA	1	8832800	NA	NA	12430000	5577300	3	NA	8472500	NA	NA	NA	1
1026	P20357	GSAQES(1)LDTISPK	NA	NA	NA	NA	NA	0	2202600	NA	1030600	1299100	3	NA	NA	NA	3486900	3050800	2	3624000	3917500	4306700	6117200	4	5492900	NA	NA	NA	1	7739100	NA	NA	2310500	2	4499300	7554800	2673800	6893600	3986500	5	3316700	7431900	5200400	8044700	NA	4
1044	P20357	SGTSTPT(0.001)T(0.008)PGS(0.049)T(0.047)AIT(0.578)PGT(0.317)PPS(0.971)Y(0.015)S(0.011)S(0.002)R	NA	NA	NA	1412500	NA	1	NA	NA	NA	NA	0	NA	3795500	NA	NA	NA	1	NA	NA	NA	NA	0	NA	NA	NA	NA	0	1540600	NA	NA	988150	2	1537100	2205600	NA	1970400	NA	3	1341000	NA	NA	NA	NA	1
1080	P22907	TLETLPEKS(1)AVGT(1)S(1)S(1)LRR	1084600	NA	NA	NA	NA	1	NA	NA	2239800	1380900	2	NA	NA	NA	NA	NA	0	1540600	NA	NA	NA	1	NA	NA	NA	1692800	1	NA	NA	NA	NA	0	NA	1008500	2058000	2024000	NA	3	653130	1433200	NA	1642400	NA	3
1081	P22907	TLETLPEKS(1)AVGT(1)S(1)S(1)LRR	1084600	NA	NA	NA	NA	1	NA	NA	2239800	1380900	2	NA	NA	NA	NA	NA	0	1540600	NA	NA	NA	1	NA	NA	NA	1692800	1	NA	NA	NA	NA	0	NA	1008500	2058000	2024000	NA	3	653130	1433200	NA	1642400	NA	3
1082	P22907	TLETLPEKS(1)AVGT(1)S(1)S(1)LRR	1084600	NA	NA	NA	NA	1	NA	NA	2239800	1380900	2	NA	NA	NA	NA	NA	0	1540600	NA	NA	NA	1	NA	NA	NA	1692800	1	NA	NA	NA	NA	0	NA	1008500	2058000	2024000	NA	3	653130	1433200	NA	1642400	NA	3
1086	P23242	MGQAGS(0.985)T(0.05)IS(0.163)NS(0.801)HAQPFDFPDDSQNAK	NA	NA	NA	NA	NA	0	1418500	NA	NA	NA	1	NA	8414800	4611900	9216000	4790300	4	NA	4658600	NA	NA	1	NA	NA	NA	NA	0	4030200	NA	NA	1149700	2	3539800	2159300	NA	3419200	1947700	4	1264000	NA	4337000	NA	NA	2
1088	P23242	MGQAGS(0.694)T(0.198)IS(0.184)NS(0.918)HAQPFDFPDDS(0.007)QNAK	2722600	NA	NA	NA	NA	1	8936300	NA	NA	NA	1	780020	8414800	4611900	NA	NA	3	2151200	22665000	3503800	NA	3	NA	NA	NA	NA	0	NA	NA	NA	NA	0	3539800	2159300	3634200	3419200	1947700	5	NA	3308600	NA	3428000	NA	2
1094	P24788	DLLSDLQDIS(0.999)DS(0.001)ER	NA	NA	NA	NA	NA	0	NA	NA	2052100	NA	1	NA	NA	NA	NA	NA	0	NA	NA	NA	1160100	1	NA	NA	NA	NA	0	978480	720460	NA	NA	2	658220	NA	1739300	1749500	NA	3	NA	NA	2282800	NA	808660	2
1095	P24788	RGT(0.168)S(0.832)PRPPEGGLGYSQLGDDDLK	1965100	NA	1846700	2004200	NA	3	NA	2598700	NA	1402300	2	NA	NA	2138800	NA	1881000	2	1685100	4094900	2526700	2523400	4	NA	NA	NA	1816300	1	4067600	2541100	3571400	NA	3	1525400	1837900	2552800	2929500	1466100	5	1715200	1425500	2426300	NA	1753600	4
1109	P26645	EAAEAEPAEPSSPAAEAEGAS(0.008)AS(0.838)S(0.069)T(0.069)S(0.016)S(0.002)PK	1231300	NA	NA	1559500	NA	2	3787000	NA	NA	NA	1	1697300	NA	NA	NA	2970900	2	NA	5689900	NA	NA	1	NA	NA	NA	1989800	1	NA	NA	NA	1204800	1	7533000	2607100	NA	3764800	1860500	4	NA	NA	NA	NA	NA	0
1112	P26645	EAAEAEPAEPS(0.5)S(0.5)PAAEAEGASASS(0.002)T(0.007)S(0.034)S(0.957)PK	NA	6003100	5682900	5706300	5429200	4	5607600	5928600	NA	NA	2	NA	NA	5917500	5738800	5501100	3	7218200	9117200	NA	5619400	3	NA	4432100	NA	NA	1	NA	5269100	NA	4000300	2	5648000	NA	NA	6371600	3955900	3	7026900	4128300	NA	4675300	4603700	4
1151	P28661	LDPY(0.02)DS(0.194)S(0.786)EDDK	NA	NA	20214000	NA	1166700	2	43168000	NA	NA	NA	1	NA	NA	NA	NA	NA	0	35805000	NA	34409000	29734000	3	NA	NA	36055000	NA	1	58155000	NA	NA	23059000	2	NA	611690	1108300	NA	478810	3	NA	26476000	NA	30836000	28535000	3
1166	P29699	HAFSPVAS(0.999)VESASGETLHSPK	804190	NA	890130	927710	1637600	4	1094000	1668400	NA	834310	3	NA	NA	NA	NA	1733800	1	NA	NA	NA	1288400	1	826750	NA	NA	NA	1	1396900	1280600	1089100	561260	4	978280	1304800	1025800	NA	826680	4	NA	941560	NA	709150	NA	2
1199	P35436	KKS(1)PDFNLTGSQSNMLK	NA	NA	2604600	NA	NA	1	NA	NA	NA	1224000	1	NA	NA	NA	NA	2870300	1	631790	NA	NA	4078600	2	NA	NA	NA	NA	0	4904700	NA	NA	NA	1	1817600	1620400	4814900	NA	NA	3	NA	819190	NA	NA	NA	1
1217	P35831	DADVSEES(1)PPPLPER	1825900	NA	1955700	2826600	NA	3	NA	1579500	429920	NA	2	NA	NA	2713300	NA	NA	1	1470800	NA	NA	1950100	2	NA	1961100	NA	NA	1	NA	NA	NA	1870400	1	1472200	NA	NA	1781300	2284700	3	NA	NA	NA	NA	1243900	1
1221	P39053	KT(0.02)S(0.98)GNQDEILVIR	1316200	NA	NA	NA	NA	1	1866000	2168700	NA	1989200	3	NA	NA	NA	1868600	2677600	2	NA	2515100	2156700	3263100	3	NA	NA	NA	1704900	1	3528800	2158900	NA	1919300	3	2763000	2001300	NA	2621900	NA	3	1614600	NA	2329500	NA	NA	2
1235	P39688	DGSLNQS(0.633)S(0.184)GY(0.184)R	NA	NA	NA	NA	NA	0	NA	NA	NA	NA	0	NA	NA	NA	1619100	1361500	2	NA	NA	NA	1912500	1	NA	NA	NA	NA	0	2318000	NA	NA	NA	1	NA	2509000	1474200	1283500	NA	3	1144000	2302700	2020500	1871600	769040	5
1256	P42859	S(0.776)GS(0.224)IVELLAGGGSSCSPVLSR	615440	NA	2336000	NA	314120	3	NA	742980	5043200	NA	2	NA	NA	NA	NA	1802600	1	NA	3360700	NA	NA	1	NA	NA	NA	NA	0	3127600	NA	2946800	747590	3	1493600	173690	4560600	2491800	NA	4	171600	1081100	1146200	300030	NA	4
1257	P42859	S(0.101)GS(0.899)IVELLAGGGS(0.067)S(0.466)CS(0.466)PVLS(0.001)R	615440	NA	2336000	NA	314120	3	NA	742980	5043200	NA	2	NA	4499500	NA	NA	4685800	2	NA	3360700	NA	3018200	2	NA	NA	7528700	NA	1	7968400	NA	2946800	747590	3	3016400	NA	6819200	6288900	NA	3	171600	1081100	2539800	300030	521840	5
1259	P42859	S(0.325)GS(0.675)IVELLAGGGSS(0.001)CS(0.999)PVLSR	NA	NA	NA	NA	NA	0	375110	NA	NA	NA	1	NA	4499500	NA	NA	3707100	2	NA	896890	NA	5350200	2	NA	NA	9593100	NA	1	7059700	NA	NA	NA	1	934330	NA	3898400	2033800	NA	3	NA	696390	1393600	207860	521840	4
1267	P43006	S(1)ADCSVEEEPWK	789750	NA	NA	558440	NA	2	NA	NA	1665400	752210	2	NA	NA	2147500	971940	2773800	3	598340	NA	NA	1600700	2	NA	NA	NA	2225900	1	3144200	NA	1576600	1535900	3	NA	1106700	2405800	1849200	NA	3	NA	1010200	NA	NA	NA	1
1277	P46460	GSMAGS(0.922)T(0.077)GVHDT(0.001)VVNQLLSK	1645400	NA	4613800	1144400	3761700	4	4117700	2862400	NA	4456700	3	1808400	NA	4210000	2636300	NA	3	1826600	3404600	NA	4613800	3	NA	NA	NA	2108500	1	7429200	4295500	5983400	3100400	4	2655600	1606600	NA	NA	3473000	3	811230	3428400	5062700	4881200	3264600	5
1289	P47212	EAGALDSLPGIPLAT(0.012)S(0.036)S(0.952)EDLEK	NA	NA	NA	NA	NA	0	547020	NA	2173500	935990	3	NA	NA	489740	NA	NA	1	273330	1074400	367380	NA	3	NA	NA	NA	NA	0	NA	1283700	NA	NA	1	NA	109480	1609700	766700	611790	4	NA	483400	NA	NA	NA	1
1299	P47867	ELS(1)AERPLNEQIAEAEADK	NA	NA	1823700	NA	1698300	2	NA	1044400	NA	1201600	2	738990	NA	1775800	1000000	1202100	4	1971900	2351000	2166000	1909200	4	NA	NA	2264000	NA	1	NA	2029900	NA	1383600	2	1616000	NA	1347300	NA	601080	3	1280100	NA	1446700	NA	588940	3
1306	P48320	AS(0.912)PGS(0.084)GFWS(0.003)FGSEDGSADPENPGTAR	532030	NA	NA	NA	NA	1	448650	NA	852460	366230	3	1177400	NA	566400	NA	1161100	3	NA	NA	NA	NA	0	936290	NA	NA	NA	1	869160	NA	NA	NA	1	NA	221640	NA	1224900	858200	3	NA	550480	NA	354910	NA	2
1317	P48722	S(1)IDLPIQSSLYR	457260	NA	574430	199380	461940	4	NA	1519600	1874500	636290	3	819690	NA	NA	NA	985700	2	251740	NA	NA	1098500	2	NA	NA	NA	NA	0	913020	NA	NA	NA	1	812490	109340	1320000	NA	NA	3	NA	895090	1415600	NA	NA	2
1318	P48722	TGSEHNGPMDGQS(0.001)GS(0.002)ET(0.134)S(0.863)PDPPK	NA	NA	324720	NA	649220	2	1288100	NA	1284800	NA	2	NA	NA	NA	NA	882810	1	NA	NA	NA	980860	1	NA	NA	3054200	NA	1	NA	NA	1332800	1257500	2	853750	1050300	1279800	NA	NA	3	1061900	999130	NA	NA	NA	2
1329	P50136	IGHHS(0.333)T(0.333)S(0.333)DDS(0.001)S(0.005)AY(0.064)RS(0.931)VDEVNYWDK	1189800	NA	NA	NA	NA	1	1884400	NA	1695800	NA	2	NA	NA	NA	2049300	2167900	2	NA	3458000	NA	4227600	2	NA	NA	NA	NA	0	4390400	NA	3677900	NA	2	2356500	NA	3530700	4195500	772370	4	NA	NA	2365100	NA	NA	1
1332	P51125	PFT(0.001)PAS(0.999)PVQSTPSKPSDK	1032500	NA	1289800	1012400	802110	4	736050	827700	1230600	565060	4	NA	NA	1885200	NA	1005700	2	533970	1853300	864990	863220	4	NA	NA	NA	739030	1	2552700	NA	NA	1059900	2	1137100	1026000	1093100	NA	463030	4	1199900	776590	1225100	NA	NA	3
1347	P51863	LLFEGAGS(1)NPGDK	NA	NA	NA	NA	NA	0	NA	NA	NA	657370	1	NA	NA	NA	NA	755880	1	726880	NA	NA	NA	1	NA	NA	1222700	NA	1	1606100	1205200	NA	NA	2	NA	431400	928320	845060	NA	3	NA	NA	882790	637940	NA	2
1351	P51954	TLMDVPTVGDVHQDS(1)LEIDELEDEPIK	NA	NA	445990	NA	NA	1	NA	768770	NA	NA	1	NA	NA	NA	NA	1212000	1	NA	NA	NA	1621600	1	NA	NA	4661500	NA	1	1600000	1390000	1466700	NA	3	913500	NA	2746300	1317100	NA	3	NA	NA	1850200	NA	1891200	2
1354	P52479	T(0.029)CDS(0.971)PQNPVDFISGPVPDSPFPR	1414500	NA	1678500	NA	NA	2	NA	NA	2665300	NA	1	NA	NA	NA	1021800	3396100	2	NA	3487400	NA	3005000	2	NA	NA	5614400	NA	1	NA	NA	NA	959360	1	2759100	94752	NA	3706900	232830	4	NA	NA	NA	NA	NA	0
1356	P52480	EAT(0.001)ES(0.012)FAS(0.985)DPILY(0.002)RPVAVALDTK	367400	NA	NA	NA	NA	1	NA	NA	NA	NA	0	NA	NA	NA	2468800	NA	1	NA	NA	NA	1775400	1	NA	NA	NA	NA	0	1757500	1932300	1510000	NA	3	969230	NA	1439900	1463900	NA	3	NA	608620	1148500	174370	NA	3
1358	P52800	KHS(0.999)PQHT(0.001)TTLSLSTLATPK	NA	NA	2143600	NA	3363200	2	2611400	1391300	NA	1620000	3	1785600	NA	1818700	3994300	1913400	4	NA	3582900	2865200	2598000	3	3361300	NA	NA	NA	1	NA	1952400	3320000	NA	2	1409100	867390	2090100	2996400	3807500	5	NA	NA	6003200	6129400	4017300	3
1375	P54254	RRWS(1)APETR	783860	NA	NA	976710	NA	2	1879800	742910	2869400	1621400	4	912380	NA	1283800	1181300	1882400	4	NA	NA	NA	1535400	1	NA	NA	NA	2056600	1	1760200	1264600	NA	NA	2	NA	NA	1971600	1078500	1309400	3	NA	NA	1360800	NA	NA	1
1378	P54310	S(0.139)VS(0.861)EAALAQPEGLLGTDTLK	959670	NA	NA	189690	725930	3	1246900	NA	1813800	734650	3	NA	NA	1253500	1786600	1203100	3	764260	1211600	NA	NA	2	NA	NA	NA	928160	1	1618400	NA	NA	2086500	2	NA	469200	1501300	2415300	NA	3	321890	894330	1266700	1322100	2050000	5
1380	P54726	EDKS(0.556)PS(0.193)EES(0.193)T(0.045)T(0.011)T(0.003)TSPESISGSVPSSGSSGR	2008000	NA	NA	NA	NA	1	NA	NA	NA	1956400	1	NA	NA	NA	3581100	3131000	2	2275200	NA	NA	NA	1	1945100	NA	NA	NA	1	NA	NA	NA	NA	0	2844600	NA	NA	3604100	1853500	3	NA	NA	2675200	NA	1613400	2
1385	P55012	EGLDIS(0.003)HLQGQEELLS(0.014)S(0.983)QEK	NA	NA	796520	NA	NA	1	NA	1654600	2019400	1951800	3	NA	NA	905820	NA	NA	1	648220	2076000	1814400	2272500	4	536030	NA	NA	NA	1	2146600	NA	NA	1478800	2	NA	NA	4776000	3061100	607960	3	NA	2017200	1472000	NA	1547900	3
1406	P56695	GIT(0.01)S(0.99)ENEAEVK	2132300	NA	2130500	1856700	1792700	4	NA	NA	NA	1310200	1	NA	NA	NA	1675100	2005000	2	1747200	NA	NA	2011600	2	NA	NA	NA	1083900	1	1666500	1853100	1515800	NA	3	1298900	1061300	1097200	NA	NA	3	1062100	1451600	NA	876700	1177900	4
1410	P56959	GEATVS(1)FDDPPSAK	1261700	NA	1151200	NA	NA	2	2743900	1812900	1668800	1228800	4	917580	NA	1438700	2231900	1057500	4	1201400	1539300	NA	821730	3	NA	929910	NA	NA	1	2534600	2088900	1818500	1237100	4	1067100	NA	969850	1309400	710020	4	795750	619040	NA	738450	NA	3
1417	P58871	DDGES(0.012)QPRS(0.988)PALLPSTVEGPPGAPLLQAK	NA	NA	NA	NA	NA	0	NA	NA	NA	NA	0	NA	NA	NA	NA	NA	0	NA	NA	NA	NA	0	2555300	NA	NA	NA	1	1297000	NA	NA	NA	1	NA	756390	NA	1393100	595840	3	NA	NA	NA	NA	NA	0
1422	P58871	GEGVS(0.026)QVGPGT(0.974)PPAPES(1)PRK	5668900	NA	5912600	3500600	3350500	4	NA	5232700	NA	NA	1	NA	NA	11122000	NA	7350500	2	4245800	10126000	11497000	8080500	4	6453600	NA	NA	NA	1	13545000	7098200	NA	5704000	3	5748800	6786300	8051500	7848400	5034500	5	NA	8523600	7896400	6800600	3536100	4
1441	P58871	SQEGTAEIPAECQEEHS(0.58)KT(0.42)PEER	1143100	NA	NA	NA	NA	1	NA	NA	1485500	NA	1	NA	NA	NA	NA	1207700	1	NA	2197800	NA	1932100	2	NA	NA	3789900	NA	1	3561800	NA	NA	1123500	2	NA	1974900	1712200	1749400	NA	3	NA	1308200	NA	NA	NA	1
1453	P59281	EDTS(0.003)S(0.95)CS(0.047)PPGVLLEK	920080	NA	1174100	841150	NA	3	1343100	NA	1910000	NA	2	NA	NA	1538100	682170	NA	2	2634600	NA	1036700	1840300	3	909020	NA	NA	NA	1	3312500	1277700	496430	1569000	4	391280	1529700	986150	1134900	NA	4	1611400	1895600	NA	NA	NA	2
1477	P59808	S(1)LPVSICR	NA	NA	927350	569920	NA	2	NA	614400	774310	509960	3	NA	NA	NA	NA	1026100	1	NA	NA	NA	628050	1	NA	302020	NA	NA	1	1695700	NA	NA	NA	1	582730	571680	1000800	1221400	NA	4	934220	1020300	NA	NA	NA	2
1478	P60202	GLS(1)ATVTGGQK	1804400	NA	2228900	2767700	1997900	4	3174200	2482900	3112800	1847600	4	2133600	NA	3164800	1986000	1716200	4	2788000	3529600	2536700	2101600	4	NA	NA	NA	1659200	1	2569300	2440700	2407000	3398300	4	2754100	4421600	4424300	2493300	NA	4	2491400	2961900	2791200	2660200	NA	4
1479	P60335	VMTIPYQPMPAS(0.961)S(0.039)PVICAGGQDR	2004400	NA	NA	NA	1328100	2	2562500	2045000	NA	NA	2	NA	2914600	NA	NA	NA	1	NA	NA	3830000	2912500	2	NA	NA	NA	1930200	1	NA	NA	NA	NA	0	NA	1668900	2942800	4972400	1800300	4	NA	2755100	3093900	3254300	NA	3
1524	P62874	S(1)ELDQLRQEAEQLK	NA	NA	1216600	NA	NA	1	550780	2924700	1820900	1540500	4	NA	NA	304630	NA	NA	1	298000	1193800	853910	NA	3	NA	NA	NA	825140	1	2257900	2106700	2206500	1066700	4	886760	NA	2900100	1725700	567900	4	NA	1178800	NA	305520	NA	2
1528	P62983	TLS(1)DYNIQK	4873700	NA	5060000	5556000	NA	3	6398000	5698400	10011000	1632500	4	NA	NA	NA	5362200	6958300	2	2819600	9637400	NA	5369000	3	NA	5750500	NA	NA	1	9456300	2624100	7175500	5482700	4	5040400	5734600	6856200	7357200	NA	4	5457800	5177000	NA	NA	NA	2
1539	P63101	FLIPNASQPES(1)K	1154000	NA	NA	NA	NA	1	NA	1204200	NA	NA	1	NA	NA	NA	NA	1498400	1	841390	2748400	1524600	NA	3	NA	659400	NA	NA	1	3230800	1654600	NA	NA	2	784320	NA	1964400	1512500	725750	4	NA	NA	1176600	866600	NA	2
1555	P63276	LLDFGS(0.995)LS(0.005)NLQVTQPTVGMNFK	NA	NA	184540	NA	NA	1	NA	NA	NA	NA	0	NA	NA	NA	NA	NA	0	NA	NA	NA	312270	1	NA	NA	NA	NA	0	894680	516120	1910600	NA	3	284180	NA	600580	895290	NA	3	NA	276600	NA	NA	NA	1
1562	P63318	MGPSSSPIPS(0.997)PS(0.054)PS(0.765)PT(0.181)DS(0.004)K	3635400	NA	NA	2897500	1446100	3	NA	NA	705580	954510	2	1216200	8897600	NA	3331200	3570300	4	NA	NA	3368600	NA	1	NA	NA	NA	3318400	1	7588900	2355100	3318000	1570500	4	6784900	2699700	5471200	NA	2255000	4	2704500	2246700	6224000	3436400	NA	4
1570	P68368	TIGGGDDS(0.977)FT(0.013)T(0.01)FFCETGAGK	NA	NA	917870	NA	NA	1	NA	626050	1283400	571330	3	NA	NA	NA	NA	1208600	1	NA	744000	NA	872210	2	NA	NA	1523500	NA	1	1764300	NA	NA	486910	2	860760	NA	1582000	917990	NA	3	NA	812840	NA	NA	834630	2
1576	P70206	TAS(0.001)S(0.998)PDS(0.001)LR	3633700	NA	1339300	2758300	NA	3	NA	NA	NA	327720	1	NA	NA	3816900	NA	711310	2	NA	NA	NA	NA	0	NA	NA	NA	2468600	1	6157300	2004400	NA	NA	2	3195700	3193900	1374500	NA	NA	3	2627600	3074800	1438100	721400	NA	4
1586	P70271	IHIDPESQDCS(0.999)PAT(0.001)SR	929580	NA	NA	763220	NA	2	1747200	NA	1541700	908190	3	NA	NA	1667700	1890900	1509400	3	937840	NA	NA	1096600	2	1068300	NA	NA	NA	1	2957800	NA	865850	1322400	3	1039000	985760	NA	1227100	666400	4	1719700	1454000	823310	NA	NA	3
1609	P70392	TLNS(1)CKVPQIR	569760	NA	NA	862530	NA	2	NA	NA	NA	NA	0	NA	NA	NA	NA	1135700	1	NA	1976400	NA	1488200	2	NA	NA	NA	NA	0	2005800	NA	NA	649740	2	532420	1354400	830420	1021100	NA	4	752520	NA	NA	NA	NA	1
1643	P70441	EELLRPQEKS(1)EQAEPPAAADTHEAGDQNEAEK	NA	NA	NA	NA	NA	0	NA	NA	NA	NA	0	NA	NA	3046100	NA	2701900	2	3231900	NA	3813300	NA	2	NA	NA	NA	2644800	1	6811100	4391400	NA	NA	2	2302600	3673800	3245500	NA	NA	3	1427300	NA	NA	1863000	NA	2
1644	P70441	ES(0.088)S(0.912)REALVEPASESPRPALAR	835630	NA	NA	NA	NA	1	1334200	1345400	1880700	NA	3	803890	NA	NA	NA	1097200	2	1279500	1603900	NA	NA	2	NA	927730	NA	NA	1	1545100	948050	NA	1522600	3	1098800	1467700	2099200	1431500	NA	4	980710	843730	2325400	1731900	1618200	5
1663	P70671	SSLPHS(1)QENLPK	605080	NA	557340	NA	NA	2	694850	NA	671880	NA	2	NA	NA	NA	NA	NA	0	NA	1218100	NA	NA	1	NA	NA	NA	NA	0	1543700	NA	NA	NA	1	859370	NA	983380	1156800	NA	3	724320	776270	845980	653410	NA	4
1664	P70698	S(0.003)GS(0.009)S(0.938)S(0.05)PDSEITELK	2609800	NA	3112300	NA	2374000	3	3283300	NA	4516500	NA	2	NA	NA	NA	1753200	NA	1	2445700	NA	2909600	2141800	3	1243800	NA	NA	NA	1	NA	NA	3588100	2124100	2	NA	NA	2878400	2298500	1406700	3	3151300	1989500	2498300	NA	1471200	4
1668	P80314	AS(0.997)LS(0.003)LAPVNIFK	NA	NA	166890	NA	NA	1	171750	257140	479860	169180	4	NA	NA	100010	NA	NA	1	NA	118640	257600	278650	3	105610	NA	NA	NA	1	221350	196540	NA	118980	3	172760	NA	497330	NA	133680	3	NA	127550	NA	NA	170990	2
1676	P81122	RTYS(0.934)LT(0.059)T(0.006)PAR	4448200	NA	3394600	3950500	NA	3	5653000	3245700	4796600	3240400	4	NA	NA	NA	NA	2684100	1	NA	NA	NA	NA	0	NA	NA	NA	5143500	1	7613700	4740900	4666700	3854000	4	3482900	NA	3679400	5605700	NA	3	3139900	4013000	NA	NA	3824700	3
1678	P81122	SDDYMPMS(0.642)PT(0.178)S(0.178)VS(0.002)APK	NA	NA	NA	NA	NA	0	NA	NA	NA	NA	0	NA	NA	NA	NA	NA	0	NA	NA	NA	1257800	1	1071100	NA	NA	NA	1	1360300	NA	NA	NA	1	NA	792700	831710	1291500	NA	3	655100	1276500	NA	1397800	NA	3
1714	P97434	AATEALGEKS(1)PEGTTVSGYDIMK	1922000	NA	2623200	1505100	1975100	4	3655600	NA	NA	2140400	2	1910000	NA	3419200	NA	2031700	3	2210700	3486000	NA	3393800	3	NA	NA	NA	2634100	1	NA	NA	NA	1663300	1	NA	NA	4951600	3061900	2834200	3	1680000	2227500	3109100	NA	NA	3
1739	P97792	APQS(0.954)PT(0.046)LAPAK	3876700	NA	5387900	6186500	4087300	4	NA	NA	5844600	3143300	2	1746100	NA	NA	NA	5183500	2	6678800	7423200	10202000	NA	3	NA	NA	NA	9105800	1	8397500	5459300	NA	NA	2	5600600	6012900	6241300	NA	4232800	4	4424100	9210500	NA	NA	NA	2
1764	P98191	EGEAAGGDHET(0.002)ES(0.002)T(0.009)S(0.986)DKETDIDDR	18650000	NA	20980000	NA	NA	2	26555000	NA	NA	14568000	2	9133200	NA	NA	NA	14854000	2	NA	35550000	NA	14962000	2	18557000	NA	NA	NA	1	36856000	38742000	17748000	NA	3	NA	NA	19793000	19106000	11675000	3	NA	NA	16643000	14946000	NA	2
1788	Q01097	RES(0.097)S(0.903)VY(0.001)DISEHR	NA	NA	633470	NA	NA	1	NA	NA	NA	NA	0	2054200	NA	2460700	1278400	1256900	4	1913300	NA	NA	1675000	2	NA	NA	NA	1624000	1	NA	NA	NA	NA	0	781580	3221500	946700	NA	NA	3	NA	NA	1662900	NA	NA	1
1789	Q01097	RQHS(1)YDTFVDLQK	NA	NA	655760	1431000	NA	2	2972300	788960	NA	NA	2	929910	NA	NA	2360800	1872000	3	NA	5643700	NA	4019900	2	1533100	NA	NA	NA	1	7355000	NA	NA	NA	1	1845900	1647500	3075400	4127400	1165500	5	1039300	1783200	3474500	2156000	1244500	5
1811	Q02819	SGKLS(1)QELDFVSHNVR	341990	NA	6519600	NA	2448300	3	1265400	1875000	NA	NA	2	694350	NA	NA	3282900	3504000	3	NA	5402000	NA	6899800	2	NA	NA	8331300	NA	1	4741500	NA	9044500	NA	2	1864900	NA	4535900	7205500	NA	3	NA	1427900	4336200	1462500	1472400	4
1827	Q03517	VPS(0.053)PVS(0.231)S(0.716)EDDLQEEEQLEQAIK	NA	NA	NA	NA	NA	0	1175400	NA	NA	NA	1	NA	NA	NA	NA	1435700	1	NA	NA	NA	NA	0	NA	NA	NA	NA	0	1647400	977670	NA	NA	2	1020200	NA	1413700	1675200	NA	3	NA	NA	NA	NA	NA	0
1842	Q04690	S(0.041)MS(0.959)LDMGQPSQANTK	1400900	NA	1921700	NA	NA	2	NA	NA	NA	NA	0	NA	NA	NA	NA	1830100	1	NA	NA	NA	2337900	1	NA	690850	NA	NA	1	3111500	NA	NA	NA	1	1434700	1725700	4113000	NA	437800	4	NA	1503800	NA	NA	NA	1
1873	Q08460	SSPDNS(1)PVHGMLR	NA	NA	2591700	1808100	2100700	3	NA	2207800	1804200	NA	2	NA	NA	NA	1340200	1286200	2	NA	NA	NA	2236500	1	NA	NA	2054500	NA	1	3328100	NA	NA	NA	1	1255700	2155300	2577300	NA	NA	3	921760	1855100	3192300	1577600	1139500	5
1877	Q0GA42	S(0.002)DGLRS(0.998)PGEVVYLR	1259500	NA	NA	NA	NA	1	NA	NA	NA	NA	0	NA	NA	NA	NA	NA	0	NA	NA	NA	NA	0	NA	NA	NA	NA	0	1640600	NA	NA	NA	1	NA	1333200	NA	984620	656170	3	NA	746960	NA	718880	841100	3
1884	Q0KL01	LGSLTPEIVS(0.836)T(0.13)PS(0.013)S(0.021)PEEEDK	NA	NA	NA	NA	NA	0	NA	NA	NA	NA	0	NA	10934000	NA	NA	NA	1	NA	NA	NA	NA	0	11647000	NA	NA	NA	1	NA	NA	NA	9913600	1	13252000	9164100	NA	16702000	NA	3	NA	NA	NA	NA	NA	0
1885	Q0KL01	LGSLTPEIVS(0.006)T(0.078)PS(0.715)S(0.201)PEEEDK	3030600	NA	NA	NA	2085900	2	NA	NA	NA	NA	0	NA	NA	NA	2484700	NA	1	2615900	NA	NA	NA	1	2342700	NA	NA	NA	1	NA	NA	NA	NA	0	NA	1251100	2855600	3060800	NA	3	NA	1624400	2287600	NA	2493000	3
1905	Q0PHV7	S(0.001)QS(0.998)ET(0.001)SLLGR	947360	NA	804200	1300200	NA	3	NA	NA	NA	NA	0	NA	NA	NA	NA	NA	0	NA	NA	NA	NA	0	NA	882370	NA	NA	1	2098000	NA	NA	NA	1	1431300	1308100	1634500	1092500	633650	5	953240	NA	1463800	NA	NA	2
1906	Q0VBF8	GAS(0.936)S(0.053)S(0.011)SGVVVQVR	NA	NA	NA	NA	NA	0	NA	NA	NA	NA	0	NA	NA	NA	NA	NA	0	NA	NA	NA	NA	0	NA	NA	NA	NA	0	3082600	2338900	NA	NA	2	942830	NA	1590800	2209500	1768500	4	NA	2424800	NA	NA	NA	1
1909	Q0VBF8	GASSS(0.211)S(0.788)GVVVQVR	1857500	363980	2644700	2310200	2274100	5	2141100	2636800	3731800	2378500	4	1178400	2053500	2240800	3227800	2121900	5	NA	4096300	2211700	NA	2	NA	NA	NA	2449200	1	3554500	2795200	2568700	4165400	4	1946900	1946700	NA	3074800	1808500	4	1162600	2493100	2921200	2696900	NA	4
1965	Q3TCN2	DQS(1)LVEDMDAMVRLMR	NA	NA	471350	NA	NA	1	NA	1089200	NA	NA	1	1531500	NA	NA	NA	NA	1	NA	NA	NA	NA	0	968400	NA	NA	NA	1	NA	NA	911910	386540	2	NA	NA	388850	1670400	583770	3	NA	NA	NA	1065100	849300	2
1992	Q3TLI0	RQES(0.98)GS(0.01)S(0.01)LEPPS(0.001)GLALEDGAHVLR	4480200	NA	4341100	1906500	5498700	4	11211000	4680400	NA	4287000	3	NA	4944600	7136700	NA	NA	2	3101600	13304000	10266000	13431000	4	NA	NA	NA	5434200	1	NA	5374500	NA	5834500	2	8992700	NA	5977200	14517000	7966300	4	NA	NA	9548100	9991200	NA	2
2027	Q3U0V1	LFVIRGS(1)PQQIDHAK	980180	NA	1150500	NA	NA	2	NA	1123700	773060	690570	3	NA	NA	1030300	NA	1027400	2	NA	NA	NA	1007000	1	NA	NA	NA	NA	0	NA	1668600	863570	NA	2	838820	NA	1104100	1094400	NA	3	NA	NA	1235600	NA	NA	1
2034	Q3U1Y4	SGSSQTEPY(0.004)LERPS(0.985)PT(0.011)RPLQR	NA	NA	1311600	NA	NA	1	1293000	1344100	947570	NA	3	NA	NA	NA	794440	2090700	2	NA	2921200	NA	NA	1	NA	NA	NA	NA	0	2482300	NA	1882200	2477500	3	1333700	1581900	1538000	2102400	NA	4	1722700	1645400	NA	NA	NA	2
2038	Q3U2I3	DGTGLGLGGGS(1)PGASTPVLLPR	412470	NA	NA	427220	NA	2	NA	NA	869050	NA	1	NA	NA	NA	NA	NA	0	NA	NA	NA	NA	0	NA	NA	NA	NA	0	1392700	NA	NA	709110	2	NA	681610	NA	1768700	1466300	3	236790	1456100	NA	777230	NA	3
2049	Q3UE31	NNRPAFFS(0.017)PS(0.983)LK	897330	NA	NA	618320	822830	3	NA	NA	996080	NA	1	NA	NA	1018700	1012400	938520	3	609840	NA	1112000	1175400	3	NA	NA	NA	990860	1	1746900	834910	NA	NA	2	NA	656510	1834000	1507800	501190	4	606590	NA	NA	1048400	618010	3
2186	Q3UNH4	VDIVSPGGDNAGS(1)LRK	NA	NA	NA	NA	1556800	1	NA	936250	NA	NA	1	NA	NA	NA	NA	1935500	1	2524900	NA	2067900	4473800	3	NA	NA	NA	2044500	1	NA	1661900	NA	NA	1	2148000	2804700	1383500	NA	NA	3	2384800	NA	NA	NA	NA	1
2189	Q3UPL0	DSDQVAQSDGEES(1)PAAEEQLLGER	3190300	NA	3232400	NA	NA	2	NA	3985400	NA	3069400	2	NA	3589600	4371900	NA	2849300	3	4480700	NA	5282300	2053600	3	NA	NA	NA	NA	0	NA	4899700	NA	NA	1	2046600	NA	2685500	NA	2507600	3	NA	NA	NA	NA	NA	0
2190	Q3UPL5	SFLQS(1)LECLR	NA	NA	730800	NA	133460	2	NA	320420	800210	236880	3	NA	NA	NA	NA	862470	1	NA	1202700	NA	2251200	2	NA	NA	4035500	NA	1	2588600	NA	NA	1042100	2	509400	NA	1512000	1824700	NA	3	NA	734750	881090	225660	NA	3
2191	Q3UPL5	TQPVTFDEIQEVEEEGVS(1)PMEEEK	NA	NA	970930	NA	NA	1	NA	NA	3310600	NA	1	NA	NA	NA	NA	2307300	1	NA	1067700	NA	2452300	2	NA	NA	3280400	NA	1	3706400	NA	2821300	798080	3	1193600	NA	2676400	2786100	NA	3	NA	1128300	1547900	NA	NA	2
2193	Q3UQN2	LSGINEIPRPFS(1)PPVT(0.001)S(0.003)NT(0.498)S(0.498)PPPTAPLAR	759390	NA	NA	NA	NA	1	1064500	976520	NA	NA	2	NA	NA	NA	NA	1705400	1	NA	1255500	NA	NA	1	1010900	NA	NA	NA	1	2654400	988670	NA	NA	2	1442900	NA	NA	1487700	495840	3	NA	1327800	2017800	NA	NA	2
2214	Q3UU96	SMS(0.997)AS(0.002)S(0.002)GLSAR	546070	NA	404640	952880	NA	3	NA	NA	NA	NA	0	NA	NA	1132400	NA	NA	1	NA	NA	NA	1257200	1	NA	NA	1122700	NA	1	1744400	NA	NA	NA	1	1054300	1508000	NA	1041800	NA	3	807000	1214800	1243700	1060300	845960	5
2217	Q3UVC0	T(0.002)ES(0.998)VPCDINNPVR	NA	NA	1283400	814120	NA	2	1228000	NA	2179700	NA	2	NA	NA	NA	1241600	1369000	2	NA	2236800	NA	1555100	2	NA	633500	NA	NA	1	2791700	NA	NA	NA	1	1071800	1304600	1375100	1889000	NA	4	998720	1496800	1216000	1651400	NA	4
2256	Q3V3V9	PLPPY(0.025)PT(0.691)EPS(0.141)S(0.141)PERS(0.005)PPS(0.975)PAT(0.021)DQR	1629600	NA	NA	NA	4322800	2	NA	NA	6588200	3163600	2	NA	5091400	NA	NA	NA	1	NA	NA	NA	6038700	1	3573500	NA	NA	NA	1	5986700	NA	NA	NA	1	8930300	2775200	NA	1978500	1595800	4	NA	NA	NA	NA	NA	0
2260	Q4ACU6	S(1)MTAELEELASIR	NA	NA	NA	NA	NA	0	NA	NA	NA	NA	0	690350	NA	NA	742080	432970	3	NA	NA	NA	1052200	1	NA	NA	929300	NA	1	924380	304970	730080	NA	3	262590	NA	825310	796720	NA	3	NA	312990	820440	NA	NA	2
2268	Q4KMM3	ESLPIELDQLS(1)GR	NA	NA	NA	NA	2742700	1	NA	2672800	4316400	3329600	3	NA	NA	3312500	NA	3035700	2	NA	NA	4056100	3517200	2	2368800	NA	NA	NA	1	NA	4557900	NA	NA	1	2718300	NA	2615100	4686900	NA	3	NA	NA	3950200	2136900	1953600	3
2280	Q4KUS2	ES(0.006)Y(0.017)S(0.121)DS(0.788)MHS(0.018)Y(0.049)EEFSEPR	NA	NA	NA	NA	NA	0	NA	NA	1226100	692180	2	NA	NA	1832700	997370	1699300	3	NA	NA	2406500	2074700	2	NA	NA	1271200	NA	1	2610700	NA	NA	NA	1	NA	968510	3203700	1992400	1010900	4	NA	1095700	2367200	1243000	1046000	4
2283	Q4U2R1	IRAEEEDLAAVPFLAS(1)DNEEEEDDK	NA	NA	NA	NA	NA	0	NA	NA	NA	1126900	1	NA	NA	NA	NA	2351400	1	NA	NA	NA	2882700	1	NA	NA	NA	1850400	1	2712700	NA	NA	NA	1	2514300	NA	2798700	2794700	NA	3	NA	NA	2264500	NA	851060	2
2301	Q50H33	HSTLLSVPDSTLASMFS(0.002)PS(0.258)S(0.74)PR	1140000	NA	1710300	NA	NA	2	NA	NA	NA	824890	1	NA	NA	NA	NA	1558600	1	NA	NA	NA	NA	0	1123100	NA	NA	NA	1	2235800	NA	NA	NA	1	2137100	NA	NA	1534500	967530	3	343820	1121000	NA	NA	2208400	3
2333	Q569Z6	WAHDKFS(1)GEEGEIEDDESGTENR	NA	NA	NA	NA	NA	0	3715700	NA	NA	3708100	2	NA	NA	3318400	NA	NA	1	NA	3949000	NA	NA	1	NA	NA	NA	NA	0	9682600	NA	5814200	4848500	3	NA	1687900	5478600	6178700	2139500	4	NA	1295200	NA	NA	1080000	2
2342	Q569Z6	S(1)PLQSVVVR	1283200	NA	1748400	1441700	NA	3	1617800	347030	1242600	983480	4	980260	NA	1624400	NA	970390	3	NA	NA	1901300	1675400	2	NA	1447200	NA	NA	1	1674500	1106200	NA	NA	2	1689100	1142400	1915500	965350	1314600	5	1189600	1369800	2014700	1414200	1139100	5
2353	Q5DQR4	S(0.007)LS(0.992)GS(0.001)TNTVSSEGVTK	1238800	NA	NA	828780	NA	2	NA	NA	NA	NA	0	NA	NA	NA	1254400	1021800	2	NA	NA	NA	1257700	1	706340	NA	NA	NA	1	1124400	NA	NA	NA	1	814580	1462600	592020	1206700	1038300	5	875510	1329300	1245900	939230	NA	4
2403	Q5DU25	S(0.927)S(0.073)LEDTYGAGDGLK	1691000	NA	NA	3611600	1445500	3	3452900	1665600	NA	NA	2	NA	NA	1563100	2661800	NA	2	NA	NA	1858300	2845600	2	NA	NA	2751600	NA	1	4183600	1482400	2156900	2280400	4	1692300	2370400	2383100	3160000	NA	4	NA	NA	5028000	NA	NA	1
2418	Q5F2E7	NDS(1)WGSFDLR	584640	NA	NA	NA	639110	2	NA	500430	2259900	823130	3	393560	NA	986680	NA	1776800	3	NA	NA	333010	1049300	2	NA	NA	NA	NA	0	1808300	1445200	NA	466810	3	NA	NA	1917200	1151100	524260	3	NA	515280	1210600	554110	721560	4
2429	Q5HZI2	HGSLSADDSTPDT(0.004)S(0.996)PGVR	NA	NA	NA	NA	NA	0	NA	643720	NA	NA	1	544480	NA	846910	2169300	NA	3	1016600	786930	NA	1660500	3	5081400	NA	NA	NA	1	NA	NA	NA	633830	1	NA	2950400	495820	1649300	1692600	4	682680	1243600	NA	1637100	677500	4
2459	Q5SP85	HVLS(0.769)GS(0.231)PEHFQK	NA	NA	NA	5498200	NA	1	NA	NA	NA	NA	0	NA	NA	NA	8470100	NA	1	NA	NA	NA	NA	0	NA	NA	NA	5846600	1	NA	NA	NA	NA	0	NA	7148600	7454100	9175800	4614300	4	NA	5802300	NA	NA	NA	1
2461	Q5SPX1	S(0.001)ELEEQLQS(0.029)LQS(0.97)DR	6391800	NA	6220200	2209300	6247900	4	NA	9070200	8809900	6915700	3	5873600	NA	8003400	6643200	NA	3	6604600	NA	8593000	NA	2	7122300	NA	NA	NA	1	10716000	NA	NA	NA	1	7336200	2558900	NA	7203000	NA	3	NA	5518600	NA	5859200	5290800	3
2470	Q5SSL4	S(0.898)QGGGDS(0.031)VS(0.05)PT(0.02)PPEGLAPGVEAGK	NA	NA	NA	1119600	NA	1	NA	NA	NA	NA	0	NA	NA	NA	NA	NA	0	NA	NA	NA	NA	0	NA	NA	NA	NA	0	3426500	NA	NA	NA	1	1507900	2884200	NA	NA	866500	3	NA	NA	NA	NA	NA	0
2482	Q5SVL6	S(0.005)ET(0.01)S(0.858)S(0.127)NPS(0.125)S(0.875)PEICPNK	3461100	NA	955250	2161800	941310	4	NA	NA	5212000	NA	1	NA	9288600	NA	1548400	4480800	3	NA	NA	NA	4604500	1	NA	NA	NA	NA	0	8327800	NA	NA	NA	1	4225200	NA	1458400	4885500	NA	3	3516500	2455500	2921600	1848200	NA	4
2485	Q5SVL6	S(0.205)ET(0.131)S(0.654)S(0.011)NPS(0.05)S(0.95)PEICPNK	3605300	3534500	3076900	2161800	NA	4	1284000	NA	7584400	600980	3	NA	9288600	NA	1548400	5317200	3	NA	3719000	NA	4779200	2	NA	NA	3510500	NA	1	10591000	NA	3088700	1792200	3	1574200	3740700	6246000	4937700	NA	4	4403800	3251900	2921600	1303400	NA	4
2486	Q5SW75	EMT(0.001)T(0.064)S(0.935)ADQIAEVK	NA	NA	NA	NA	NA	0	NA	NA	NA	1477200	1	NA	NA	NA	NA	NA	0	2120200	1640300	NA	NA	2	NA	NA	NA	1688600	1	NA	NA	NA	NA	0	NA	NA	2299400	2220800	1019400	3	1522300	NA	NA	1268000	NA	2
2528	Q60575	AS(0.5)S(0.5)PCQEFEQFQIVPTVETPYLAR	NA	NA	NA	NA	NA	0	NA	NA	NA	NA	0	NA	NA	NA	675910	525440	2	NA	444810	NA	1152400	2	NA	NA	1656000	NA	1	701810	NA	NA	NA	1	531450	NA	539590	710160	NA	3	NA	454130	NA	NA	NA	1
2529	Q60575	AS(0.5)S(0.5)PCQEFEQFQIVPTVETPYLAR	NA	NA	NA	NA	NA	0	NA	NA	NA	NA	0	NA	NA	NA	675910	525440	2	NA	444810	NA	1152400	2	NA	NA	1656000	NA	1	701810	NA	NA	NA	1	531450	NA	539590	710160	NA	3	NA	454130	NA	NA	NA	1
2531	Q60575	MADTGS(1)PGMQR	NA	NA	NA	NA	324120	1	NA	NA	NA	NA	0	NA	1479200	1378400	NA	NA	2	851920	NA	876000	NA	2	771820	NA	NA	NA	1	1979700	NA	NA	NA	1	972780	835080	957190	NA	NA	3	NA	831660	1346000	NA	NA	2
2533	Q60592	KS(0.665)LIVT(0.331)S(0.004)S(0.025)T(0.735)S(0.579)PT(0.661)LPR	1423900	NA	NA	1329700	NA	2	NA	NA	3847700	NA	1	NA	NA	NA	NA	NA	0	NA	NA	NA	NA	0	NA	NA	NA	3976100	1	NA	NA	2346000	NA	1	NA	NA	1753000	977400	1545800	3	856110	NA	NA	NA	NA	1
2541	Q60610	ETDILS(1)DDDEFCESLK	NA	NA	NA	NA	NA	0	NA	NA	1736000	NA	1	NA	1671300	NA	NA	1361000	2	NA	NA	NA	NA	0	NA	NA	NA	1246300	1	2538400	NA	2253200	NA	2	1269600	NA	1987300	1364100	371000	4	NA	575290	NA	NA	NA	1
2545	Q60610	GAS(1)VDRDLQEQLQAASISQR	NA	NA	NA	NA	NA	0	NA	NA	NA	NA	0	NA	NA	NA	NA	NA	0	NA	1856600	NA	NA	1	842950	NA	NA	NA	1	1496200	NA	NA	NA	1	596120	740920	NA	NA	972370	3	NA	1357400	1016200	1223400	NA	3
2558	Q60771	FYYS(0.976)S(0.024)GSSSPTHAK	12980000	NA	NA	18368000	NA	2	21055000	1092400	NA	NA	2	796680	NA	NA	NA	NA	1	859680	2430600	NA	1943300	3	NA	1606500	NA	NA	1	NA	NA	NA	2997400	1	993050	1575800	2988700	9655000	798970	5	NA	753080	2829700	10961000	1643300	4
2561	Q60771	FYYSS(0.002)GS(0.02)S(0.928)S(0.051)PTHAK	4605200	NA	NA	NA	NA	1	NA	NA	NA	NA	0	NA	NA	NA	NA	132070000	1	NA	NA	NA	281290000	1	NA	289680000	NA	NA	1	NA	NA	150930000	NA	1	NA	NA	9052100	2419900	120200000	3	NA	NA	NA	4835600	NA	1
2579	Q60875	LQDSSDPDT(0.024)GS(0.024)EEEVS(0.739)S(0.215)RLS(0.199)PPHS(0.8)PR	NA	NA	NA	NA	NA	0	NA	NA	NA	NA	0	NA	3542100	NA	NA	NA	1	NA	NA	NA	NA	0	NA	NA	8911900	NA	1	NA	NA	NA	NA	0	NA	6364500	NA	12543000	3335100	3	NA	3750000	2905100	3919600	NA	3
2591	Q60932	VNNS(0.995)S(0.005)LIGLGYTQTLK	NA	NA	793940	NA	NA	1	NA	NA	885160	719860	2	NA	NA	NA	755690	953560	2	NA	1079500	NA	1417300	2	NA	NA	NA	NA	0	1339500	NA	NA	662560	2	NA	378480	1172600	823850	NA	3	NA	NA	NA	274760	NA	1
2598	Q60953	VPAPPGS(1)PCR	583810	929750	1535900	NA	NA	3	915170	NA	1980400	NA	2	NA	2111500	NA	1083000	2095400	3	NA	1715000	NA	NA	1	NA	NA	NA	1618300	1	2441400	NA	1777300	1173200	3	884380	NA	1854500	1714800	281520	4	1031600	1640700	NA	437700	NA	3
2622	Q61136	EQAEMDDADNS(1)EK	508220	NA	527410	NA	NA	2	247410	NA	349930	NA	2	NA	NA	NA	NA	NA	0	537640	602730	453660	NA	3	NA	NA	235290	NA	1	1026200	457400	253470	NA	3	522910	NA	254300	178190	268640	4	436610	590110	NA	NA	190490	3
2649	Q61191	AVTTVTQSTPVPGPSVPPPEELQVS(1)PGPR	1670800	NA	NA	NA	NA	1	NA	NA	1743700	NA	1	1394400	NA	3558400	NA	NA	2	NA	NA	NA	NA	0	NA	NA	NA	1651200	1	3064600	NA	NA	NA	1	NA	1045400	2466000	1699900	NA	3	1484600	2229400	NA	NA	1100900	3
2660	Q61290	EVS(1)PMSAPNMPSIER	1411100	NA	2500100	NA	2951000	3	2882200	2120400	3150100	2281200	4	916830	NA	4533500	NA	2832000	3	2552100	3310900	4198500	2034200	4	NA	NA	NA	2894000	1	4542600	3119900	4680100	2626400	4	NA	2298000	4553500	3579200	NA	3	1091500	3037500	NA	1832100	1642700	4
2661	Q61290	FGEAVVVGRPGS(1)GDGDSDQSR	1509800	NA	1611200	2025300	2150200	4	1952400	1519100	3525100	NA	3	1219200	NA	1585500	2502000	NA	3	2265900	NA	3895100	3191800	3	1780200	NA	NA	NA	1	3920500	2534900	2818100	1440600	4	2111400	1427700	3538200	2881800	997300	5	958080	1964400	2723200	NA	1971900	4
2665	Q61290	GDIGGLTSALDNQRS(0.092)PLS(0.907)LGK	NA	NA	NA	NA	NA	0	NA	NA	NA	NA	0	NA	NA	NA	3513000	1858100	2	NA	NA	929620	NA	1	2686800	NA	NA	NA	1	5017500	NA	NA	NA	1	1006300	1248400	NA	NA	3118000	3	NA	3505600	3050500	2138800	NA	3
2690	Q61361	ELET(0.01)PS(0.99)EEK	NA	20355000	NA	26668000	32246000	3	NA	NA	NA	30990000	1	19166000	NA	NA	NA	NA	1	38499000	NA	37985000	35478000	3	30091000	NA	NA	NA	1	NA	42116000	NA	NA	1	31213000	NA	44670000	NA	24863000	3	30793000	NA	NA	NA	NA	1
2694	Q61361	GAIYS(0.004)IPIS(0.016)EDGGGGS(0.107)S(0.765)T(0.107)PEDPAEAPR	1413500	NA	1679200	950990	1818800	4	1642000	1362900	2655300	981880	4	NA	NA	2326800	NA	1987100	2	NA	2415600	2465000	NA	2	NA	475730	NA	NA	1	2785500	NA	NA	NA	1	1886300	NA	NA	1873700	912020	3	NA	1367800	NA	1486800	1844800	3
2710	Q61548	S(0.413)S(0.587)PATTVT(0.225)S(0.498)PNS(0.225)T(0.051)PAK	1202100	2112900	2134200	NA	NA	3	NA	NA	3564900	601870	2	NA	4563000	NA	NA	1874200	2	NA	3098700	NA	2336600	2	NA	NA	NA	NA	0	2457500	NA	3906400	NA	2	2756500	1636300	2172700	3050500	NA	4	2295300	1623700	NA	1825500	711680	4
2727	Q61644	ALYDYDGQEQDELS(1)FK	NA	NA	1207500	NA	NA	1	NA	1311100	NA	593810	2	NA	NA	NA	NA	1304100	1	NA	NA	NA	916630	1	NA	NA	NA	NA	0	2456700	NA	NA	NA	1	1266600	NA	1517300	967470	NA	3	NA	869590	1096900	NA	NA	2
2735	Q61699	NIQQDNSEAGTQPQVQTDGQQT(0.001)SQS(0.001)PPS(0.969)PELT(0.016)S(0.006)EES(0.006)K	NA	6815700	11546000	NA	9207100	3	NA	NA	NA	12287000	1	NA	NA	15323000	6507900	NA	2	NA	NA	NA	12253000	1	4898300	NA	NA	NA	1	19440000	16206000	NA	8232900	3	8771900	8553600	14704000	NA	NA	3	NA	11730000	10446000	9274900	NA	3
2763	Q62093	VDNLT(0.002)Y(0.013)RT(0.023)S(0.962)PDTLR	NA	NA	NA	7466300	NA	1	13885000	14773000	18717000	12347000	4	10038000	4115900	9918200	9647000	10881000	5	9586700	14661000	9904100	12759000	4	7240200	NA	NA	NA	1	15578000	14197000	10753000	NA	3	NA	9735100	12342000	NA	6502200	3	10873000	10058000	NA	NA	8754400	3
2780	Q62188	NLHQS(0.984)GFS(0.014)LS(0.002)GTQVDEGVR	2524800	NA	NA	NA	2207800	2	NA	1575600	2052900	1931900	3	NA	NA	NA	3123700	NA	1	NA	NA	3925700	3745300	2	2331600	NA	NA	NA	1	NA	NA	NA	976290	1	1754800	2780700	3214000	NA	2474000	4	1677700	5874800	3464700	NA	NA	3
2812	Q62318	AASAAATAAASAATAAS(0.002)AAS(0.93)GS(0.068)PGS(0.001)GEGSAGGEK	NA	NA	NA	NA	NA	0	NA	NA	NA	NA	0	NA	NA	NA	NA	NA	0	17780000	1549500	NA	NA	2	30131000	NA	NA	NA	1	NA	NA	NA	NA	0	NA	12707000	NA	48083000	31168000	3	17357000	NA	NA	NA	NA	1
2813	Q62318	AASAAATAAASAATAASAASGS(0.999)PGSGEGSAGGEK	30584000	14445000	32125000	NA	19631000	4	30405000	45902000	56603000	40981000	4	33444000	NA	25284000	NA	44568000	3	NA	32291000	NA	35086000	2	NA	NA	35777000	NA	1	53367000	NA	38582000	21179000	3	42107000	NA	43529000	1297000	NA	3	NA	31273000	NA	16734000	32716000	3
2838	Q62417	S(0.033)KS(0.967)EMNYIEGEK	1933200	NA	NA	2220100	NA	2	4134600	NA	NA	1020000	2	NA	NA	NA	2331500	NA	1	NA	NA	NA	NA	0	NA	2597600	NA	NA	1	5043900	NA	NA	1828200	2	3548200	NA	4971900	3740700	1330000	4	NA	2105400	NA	NA	2230000	2
2844	Q62417	TPVDYIDLPYS(0.001)S(0.002)S(0.994)PS(0.004)R	NA	NA	1496100	NA	1305400	2	1682700	1236600	NA	NA	2	NA	1631700	1069000	NA	1207400	3	663550	2604800	NA	1673700	3	1443200	NA	NA	NA	1	2429400	NA	1245800	1353600	3	NA	947940	2304200	1865200	1223200	4	914520	1553800	NA	NA	1208400	3
2846	Q62417	VGGS(1)IENLLMR	187650	NA	NA	60633	NA	2	330470	NA	300320	NA	2	483890	NA	401300	NA	NA	2	231650	NA	NA	NA	1	NA	NA	1682600	NA	1	717610	NA	NA	NA	1	494870	301540	NA	905770	528130	4	NA	578750	1079900	665010	624210	4
2875	Q640R3	STTEPGPPGYS(0.001)VS(0.999)PPVPGR	NA	1339300	NA	NA	NA	1	NA	NA	NA	NA	0	1964700	NA	NA	NA	NA	1	1668400	NA	1960400	NA	2	1972400	NA	NA	NA	1	NA	NA	NA	NA	0	2247300	805700	2166700	NA	NA	3	NA	NA	NA	1462500	2664000	2
2888	Q64336	S(0.008)KLS(0.992)PVLDGVSELR	649440	NA	780480	NA	NA	2	NA	1081400	NA	1496800	2	905020	NA	NA	NA	810630	2	NA	NA	NA	1194800	1	NA	NA	NA	1032700	1	NA	1136500	1372300	NA	2	743890	NA	1142900	1461400	NA	3	NA	NA	1278000	833380	1225200	3
2902	Q65Z40	RT(0.002)ES(0.927)PS(0.069)ES(0.001)CPVK	418630	NA	543350	253370	NA	3	NA	NA	NA	NA	0	NA	NA	NA	NA	NA	0	NA	799150	NA	NA	1	NA	NA	NA	368660	1	476130	NA	NA	NA	1	NA	542350	NA	207500	100280	3	457200	NA	NA	NA	NA	1
2911	Q66T02	S(0.005)KS(0.02)EAS(0.975)LLQLLSGTPAAR	721600	NA	2590200	NA	112640	3	NA	NA	894770	1019200	2	2155900	NA	NA	NA	NA	1	336290	5445400	1545400	3746300	4	NA	NA	7673300	NA	1	5541100	1825800	4526300	NA	3	2294200	290990	4486000	NA	NA	3	NA	2119800	NA	1364800	2499100	3
2927	Q68FD9	GHYEFPVVDDLS(0.969)S(0.031)GDTK	NA	NA	NA	NA	NA	0	609470	NA	835650	NA	2	1179200	NA	NA	NA	NA	1	749540	NA	NA	NA	1	1171200	NA	NA	NA	1	1524100	NA	NA	NA	1	892040	373470	NA	1216700	876930	4	NA	1155200	NA	NA	NA	1
2942	Q68FE6	RFS(0.002)T(0.003)YS(0.011)QS(0.984)PPDTPSLR	NA	NA	1241100	NA	NA	1	NA	NA	NA	NA	0	NA	NA	NA	2008600	1705800	2	NA	NA	NA	1380300	1	NA	NA	NA	NA	0	2742800	NA	NA	NA	1	NA	1489100	1956100	1895300	NA	3	NA	NA	NA	NA	NA	0
2961	Q68FH0	GLYPGS(0.002)S(0.007)KPS(0.987)PIY(0.003)ISSYSSPAR	NA	NA	1875900	908730	1827900	3	1916600	4320700	2354300	NA	3	585160	2056000	NA	1479600	NA	3	NA	NA	NA	3760000	1	NA	342270	NA	NA	1	2673900	NA	NA	1451900	2	3178300	1538700	4100000	2702800	NA	4	1565700	1563400	2090900	1853300	NA	4
2988	Q69Z98	LQVPTPEEMSNLTPES(0.008)S(0.992)PELAK	555390	NA	1335600	NA	569680	3	1221000	1762600	NA	967200	3	NA	2199900	1294100	2617600	1248200	4	760710	1436000	1348200	1127700	4	NA	NA	NA	2843000	1	1924000	1976700	NA	948550	3	NA	621560	2398300	1183200	917050	4	968630	1022400	1341500	501250	NA	4
2993	Q69Z98	S(0.001)LPS(0.999)LEDIDPDVLDSMHSLGCFR	NA	NA	690520	NA	NA	1	NA	NA	NA	NA	0	NA	NA	NA	5667600	NA	1	NA	NA	NA	NA	0	NA	NA	NA	NA	0	1746800	NA	2809800	NA	2	640060	NA	1001800	1786500	NA	3	NA	NA	NA	NA	NA	0
3003	Q69ZH9	RS(0.007)S(0.993)YLLAITTER	NA	NA	1321100	NA	NA	1	NA	1017700	NA	NA	1	1211100	1149600	NA	3391600	2129600	4	NA	NA	658870	1863700	2	900460	NA	NA	NA	1	2804500	NA	NA	NA	1	1347300	NA	1188200	NA	987770	3	NA	1355500	NA	695340	1927300	3
3017	Q69ZK9	RLS(0.025)PPGGS(0.071)GS(0.903)GVPGGGPLLPTAGR	14683000	NA	NA	14935000	NA	2	NA	22883000	18999000	NA	2	NA	NA	21286000	NA	NA	1	NA	NA	22042000	NA	1	NA	NA	20584000	NA	1	25684000	NA	18083000	11644000	3	20523000	13508000	NA	20647000	14051000	4	NA	16112000	NA	14118000	12515000	3
3047	Q6DFV3	T(0.15)S(0.833)PQLS(0.017)ENLGTSDLELPAIPR	NA	NA	1204600	NA	NA	1	NA	776950	NA	NA	1	NA	NA	323210	NA	1032200	2	NA	NA	NA	2207600	1	NA	NA	NA	NA	0	3216400	NA	NA	NA	1	1379400	NA	NA	2649500	693450	3	NA	NA	2909400	NA	1449300	2
3056	Q6DFW4	EEPLS(1)EEEPCTSTAVPSPEK	696560	NA	2124500	799770	2320900	4	NA	1793800	3490400	2598000	3	NA	NA	1780800	NA	1135500	2	1127700	6064200	NA	1865000	3	NA	NA	NA	796890	1	4974600	NA	2454400	3729600	3	NA	1036000	3214400	886420	NA	3	3159500	1341100	NA	NA	NA	2
3068	Q6GYP7	HFS(0.99)QS(0.009)EDTGNEVFGALHEEQPLPR	NA	NA	NA	NA	NA	0	NA	NA	NA	NA	0	1595200	NA	NA	2025900	1814900	3	NA	2873100	2047500	2844000	3	NA	NA	6797000	NA	1	4182600	1729700	NA	NA	2	1385000	NA	1998200	3074000	NA	3	NA	NA	NA	NA	NA	0
3086	Q6NSW3	AS(0.013)S(0.016)CES(0.971)IPEEDSEAR	431120	NA	NA	NA	NA	1	NA	802350	696410	NA	2	NA	NA	834920	NA	546220	2	NA	NA	NA	947960	1	NA	NA	NA	NA	0	NA	349710	NA	NA	1	NA	843290	815760	824770	NA	3	NA	NA	NA	NA	NA	0
3112	Q6P1G2	LES(1)LPENK	1255300	NA	NA	2116800	2166000	3	1649700	929180	1333500	1105900	4	NA	NA	NA	NA	2584000	1	998100	1582300	2768900	1397200	4	NA	2015200	NA	NA	1	1535400	1598900	NA	NA	2	2366900	1508800	1852200	1249500	1258700	5	NA	1408100	NA	NA	NA	1
3123	Q6P542	GGNVFEALIQDDS(1)EEEEEEEENR	NA	NA	NA	NA	NA	0	NA	NA	2379800	NA	1	NA	NA	NA	1353100	1393800	2	NA	NA	NA	NA	0	NA	NA	2508400	NA	1	1374800	NA	1638300	NA	2	903110	NA	2415900	2776200	NA	3	NA	NA	NA	NA	NA	0
3141	Q6P9K8	PAS(0.695)S(0.217)PPS(0.037)QS(0.037)AS(0.037)PVKPPS(0.88)PGT(0.098)PALHVPAKPPR	NA	NA	NA	NA	NA	0	NA	NA	NA	NA	0	NA	3887100	NA	NA	NA	1	NA	NA	NA	NA	0	NA	NA	NA	NA	0	NA	NA	NA	NA	0	NA	NA	23664000	3283400	1614500	3	NA	NA	NA	NA	NA	0
3142	Q6P9K8	PAS(0.21)S(0.736)PPS(0.026)QS(0.012)AS(0.016)PVKPPS(0.991)PGT(0.008)PALHVPAKPPR	15449000	5805800	29269000	16042000	NA	4	NA	14367000	NA	11908000	2	NA	6277300	NA	NA	22934000	2	NA	32461000	NA	NA	1	NA	NA	NA	NA	0	3915600	NA	NA	NA	1	3924900	17790000	NA	NA	9673800	3	21705000	NA	NA	19096000	NA	2
3155	Q6P9N1	AQS(1)ENLELLSLK	NA	NA	NA	441560	NA	1	531620	NA	NA	619180	2	NA	NA	542610	NA	NA	1	401990	NA	776780	990210	3	NA	NA	NA	799560	1	1036600	NA	NA	647990	2	535710	543670	NA	1135700	526590	4	345350	585150	883000	540380	NA	4
3164	Q6P9R4	RAETFGGYDSVGS(0.026)PS(0.974)K	NA	NA	2311000	NA	NA	1	NA	1762600	NA	2705700	2	NA	NA	NA	2431600	3427000	2	3181700	NA	NA	NA	1	NA	NA	4336900	NA	1	NA	NA	NA	2198300	1	1699700	NA	NA	4276100	2364900	3	NA	NA	2276600	NA	2245600	2
3179	Q6PAM0	S(1)HNDFVAILDLPEGEHQYK	NA	NA	NA	NA	NA	0	NA	NA	NA	NA	0	631120	NA	NA	3496300	2697100	3	NA	2254100	NA	4677400	2	NA	NA	9463000	NA	1	3599700	557440	NA	NA	2	643420	NA	1795500	2491100	NA	3	NA	NA	2526500	NA	1084000	2
3189	Q6PB70	GLEPGVFTLAEEDDEPEGPPGS(1)PGPEPQTVLLR	NA	NA	607630	NA	NA	1	291780	644480	NA	NA	2	1532200	NA	NA	NA	1411600	2	NA	952990	751550	1947200	3	492860	NA	NA	NA	1	2650700	1049700	NA	NA	2	1529500	NA	2574400	NA	387000	3	NA	NA	NA	NA	1927500	1
3228	Q6PE13	GSVGPAPS(0.009)LS(0.991)ELDLRPPS(0.885)PINLS(0.115)R	353860	NA	NA	NA	NA	1	NA	NA	NA	989270	1	3727300	2620800	NA	3991300	NA	3	NA	1091500	685100	8608700	3	NA	NA	NA	790950	1	3253400	NA	NA	NA	1	1816800	177940	NA	2916700	5469400	4	NA	1767000	3678000	NA	6251400	3
3230	Q6PE13	GSVGPAPS(0.983)LS(0.017)ELDLRPPS(0.025)PINLS(0.975)R	NA	NA	NA	NA	NA	0	1850800	28558000	NA	NA	2	3727300	NA	654790	3991300	NA	3	439670	1091500	2718500	NA	3	NA	NA	NA	21034000	1	NA	1445200	50338000	1283300	3	NA	177940	NA	2916700	5469400	3	NA	1767000	NA	NA	NA	1
3238	Q6PE13	TSLPQHVMEPPVGAAAAGT(0.005)S(0.013)GS(0.061)S(0.916)LDS(0.003)FS(0.003)K	3747000	NA	NA	NA	NA	1	NA	3974100	3694000	NA	2	1826400	3016200	NA	9409100	NA	3	1144200	NA	2217600	6361400	3	NA	NA	6401800	NA	1	5915400	NA	NA	3063500	2	5882900	6323800	NA	NA	2221100	3	5195200	NA	NA	4399700	2725000	3
3243	Q6PFD5	AGLGHLS(0.996)PEGPLS(0.004)LSEGPSSVGPEGGPGGVGAGGGSSTFPR	1115000	NA	1388000	NA	NA	2	2137700	1130600	NA	NA	2	1971300	NA	NA	NA	NA	1	637960	3859000	1224500	1990000	4	3090600	NA	NA	NA	1	NA	985320	2768900	NA	2	2024600	484290	2733600	2277200	NA	4	NA	NA	2612600	NA	3351700	2
3246	Q6PFD5	EGYPLPY(0.001)EPPAT(0.171)DGS(0.825)PGPT(0.003)PVPAPGPGSGR	NA	NA	NA	1709500	NA	1	NA	NA	NA	1208500	1	1375200	NA	NA	NA	NA	1	NA	NA	1919700	NA	1	1789000	NA	NA	NA	1	NA	NA	NA	2458900	1	2276200	2928200	NA	3488300	1456500	4	1791500	2237500	NA	NA	2602900	3
3252	Q6PGE7	TGMYVATLAGSQS(1)PK	1458300	NA	1539900	3289500	1966300	4	2158700	1195700	2947500	NA	3	450450	3445900	NA	1382800	3962600	4	NA	3791800	NA	6926400	2	NA	650970	NA	NA	1	4911800	NA	3596100	4871400	3	2744900	3412100	4228000	6647800	730810	5	1753400	4301400	3053500	3753500	NA	4
3263	Q6PGL7	VPLLFS(1)DEEDSEVPSGVKPEDLK	4253900	NA	3280200	NA	NA	2	NA	NA	4182700	6964300	2	12499000	NA	2242000	13056000	11157000	4	803790	9847300	4795200	NA	3	NA	NA	15797000	NA	1	9089800	NA	3892500	NA	2	NA	934670	5262400	10900000	3630500	4	551190	NA	9507000	NA	8402000	3
3264	Q6PH08	TISNLEGS(0.982)PS(0.018)R	NA	NA	506780	NA	NA	1	1592100	NA	NA	NA	1	434350	NA	NA	NA	NA	1	NA	2250300	NA	NA	1	NA	NA	NA	NA	0	757410	NA	1573300	1498500	3	1310500	NA	651180	777290	NA	3	NA	661530	506300	502380	NA	3
3285	Q6VNB8	SQS(1)EYCNVGTK	956920	NA	NA	1069200	NA	2	1288400	NA	4434600	384600	3	431790	NA	NA	NA	2837500	2	NA	NA	NA	3000400	1	NA	852020	NA	NA	1	3495300	NA	2061100	1210600	3	1766600	2691700	NA	2279700	396270	4	1719100	1917000	NA	1848300	353110	4
3289	Q6VNS1	VFLAECYNLS(0.999)PT(0.001)K	1670800	NA	5635900	336540	NA	3	2004000	3281600	5181400	3172600	4	NA	3304900	966010	3571800	5674200	4	1362700	6276200	3664700	4960600	4	NA	NA	NA	3415000	1	8392700	4526600	5050500	3635600	4	3413700	1007500	7317500	4990300	1272000	5	495480	4813900	3969600	1312300	1598900	5
3291	Q6WQJ1	GS(0.954)PS(0.046)LHAVLER	414900	NA	NA	NA	NA	1	NA	NA	NA	NA	0	904100	NA	832720	1488100	NA	3	NA	NA	NA	1799300	1	2585600	NA	NA	NA	1	1123100	NA	NA	NA	1	1138500	1371200	NA	1464100	NA	3	NA	705590	1225400	1274400	715810	4
3299	Q6WVG3	S(0.001)PS(0.001)GGAAGPLLT(0.998)PS(0.98)QS(0.013)LDGS(0.007)RR	1477000	NA	884510	1893200	NA	3	1941600	1312900	1576000	NA	3	NA	2726900	NA	2472300	1784100	3	621470	3041400	NA	1897600	3	1242000	NA	NA	NA	1	8406000	1566300	NA	3760100	3	7174700	3868100	NA	2677200	NA	3	2738600	2006800	880230	3233800	NA	4
3353	Q71LX4	DRFGLEGDEESTMLEES(0.001)VS(0.999)PKK	NA	NA	1959800	NA	NA	1	1384300	1978000	NA	NA	2	1571000	NA	NA	NA	3119100	2	NA	2699600	2693000	4413600	3	NA	NA	3458100	NA	1	4919300	2641700	3158500	1414900	4	2976900	NA	2415800	2595100	1083000	4	NA	2497100	3156200	NA	1886100	3
3393	Q7TNM2	LQESFQGAPDVIS(1)PR	1232700	NA	1261500	1009900	NA	3	1374900	1365900	1856000	NA	3	800310	NA	2694800	1612900	1191800	4	1599000	2152100	2264400	NA	3	NA	NA	NA	1663300	1	1619700	2633400	1875500	804410	4	1472000	1346000	1770400	1787700	813460	5	1009600	2069900	1717600	1219600	NA	4
3404	Q7TPS5	S(0.014)QS(0.985)ES(0.001)S(0.001)DEVTELDLSHGK	1352600	NA	1077300	1186200	NA	3	1578100	845880	1497800	737080	4	NA	NA	NA	1304800	1173400	2	678050	1764100	NA	1336000	3	NA	NA	NA	NA	0	2147600	1030300	1412400	1500400	4	1516800	NA	1906100	2559000	1066000	4	NA	767730	NA	1255700	NA	2
3420	Q7TQF7	T(0.162)PS(0.838)PPEEPS(0.033)PLPS(0.819)PT(0.191)AS(0.955)PNHT(0.002)LAPAS(0.001)PAPVRPR	4826500	NA	NA	NA	NA	1	7273600	NA	3411800	NA	2	NA	10773000	NA	9375800	4704400	3	NA	8853300	3077100	12340000	3	7386500	NA	NA	NA	1	NA	NA	NA	3146300	1	6385800	4911400	NA	8264300	6669200	4	NA	9290600	5397000	6682800	3536600	4
3424	Q7TQG1	IYS(1)PVRS(0.997)PS(0.003)AR	664150	NA	NA	1053000	NA	2	1594700	NA	1038900	842500	3	954380	NA	NA	NA	NA	1	NA	1807500	NA	NA	1	NA	1248400	NA	NA	1	2687700	NA	NA	1145700	2	1511200	805060	NA	1067700	1288300	4	1396800	719000	NA	854200	1050700	4
3425	Q7TQG1	IY(0.023)S(0.977)PVRS(0.999)PS(0.001)AR	664150	NA	NA	1053000	NA	2	1594700	NA	1038900	842500	3	954380	NA	NA	NA	NA	1	NA	1807500	NA	NA	1	NA	1248400	NA	NA	1	2687700	NA	NA	1145700	2	1511200	805060	NA	1067700	1288300	4	1396800	719000	NA	854200	1050700	4
3427	Q7TQG1	YIDLEPDTPLS(1)PEELK	1123700	NA	952590	430360	NA	3	NA	1261100	2385500	1389000	3	1559300	NA	1275100	NA	803710	3	896690	NA	1623400	1683500	3	NA	NA	NA	1127600	1	1776500	1193100	NA	1299900	3	1552700	NA	1212900	1444000	NA	3	413040	1055400	NA	NA	NA	2
3430	Q7TQH0	VPMAGVGGTEGPEQLPAPCPS(0.017)QT(0.05)GS(0.933)PPVGLIK	1996200	NA	2129700	NA	NA	2	NA	1893300	3293800	NA	2	NA	2948300	4540700	NA	NA	2	NA	3453100	NA	NA	1	903090	NA	NA	NA	1	NA	3076800	NA	NA	1	2132800	1388100	3559800	3853900	934610	5	859480	2610200	2590400	1950000	NA	4
3474	Q80TE7	SQS(1)IDEIDVGTYK	1258300	NA	970480	3454300	1668900	4	1927200	1226900	2316100	467330	4	878050	NA	NA	1870300	3651600	3	NA	3654900	NA	2802900	2	NA	1089100	NA	NA	1	7167800	NA	NA	3204600	2	1429700	2242600	5733700	3654600	NA	4	1623000	1764700	4323400	2060500	1100100	5
3479	Q80TI0	S(0.99)PT(0.01)PQNQDGDTMVEK	1396000	1041300	911860	811800	NA	4	1349100	NA	1095800	954880	3	NA	NA	1408500	NA	NA	1	1459100	1567800	1663800	1313900	4	1188600	NA	NA	NA	1	1973400	1203300	1129300	766950	4	945040	NA	1164500	2213900	1057500	4	NA	1508000	NA	1500000	535180	3
3481	Q80TI0	SSIETKPDAS(1)PQLPKK	869960	NA	613170	NA	NA	2	NA	943550	NA	NA	1	NA	NA	NA	NA	1660000	1	NA	NA	NA	1896500	1	NA	NA	3199200	NA	1	2788100	NA	1216800	NA	2	1392800	1867700	1041100	NA	NA	3	1426900	1062700	854860	1108000	NA	4
3482	Q80TI0	TESTYLAEIHRQS(1)PK	9071400	NA	19140000	8912900	NA	3	13837000	15987000	17335000	1372000	4	NA	NA	NA	9467700	10075000	2	NA	24261000	NA	16153000	2	NA	4531500	NA	NA	1	20587000	NA	15405000	12133000	3	NA	7166000	13831000	17514000	3406400	4	NA	9055400	15998000	NA	NA	2
3491	Q80TJ1	RS(0.001)HNAS(0.999)IIDMGEESENQLSK	NA	NA	NA	NA	NA	0	NA	NA	NA	NA	0	NA	NA	NA	NA	NA	0	NA	NA	NA	NA	0	NA	NA	6395600	NA	1	NA	NA	NA	NA	0	2445300	2882600	NA	1904300	1047400	4	NA	2211200	NA	1402300	863520	3
3492	Q80TJ1	VILHPT(0.006)PNS(0.994)PK	NA	NA	1825500	NA	1129700	2	802280	999280	1737500	1112100	4	NA	NA	1268300	853220	1262100	3	NA	1717900	1618200	1347000	3	NA	NA	2051900	NA	1	NA	1150600	NA	841160	2	999210	1520900	1349800	NA	NA	3	NA	NA	920580	NA	NA	1
3510	Q80TM9	AAATLS(1)FGPER	399850	NA	NA	NA	NA	1	NA	NA	NA	NA	0	NA	1340400	NA	NA	NA	1	439000	NA	NA	NA	1	2042700	NA	NA	NA	1	1406700	NA	NA	NA	1	608030	931950	NA	952980	1445000	4	289870	1377100	NA	NA	600250	3
3525	Q80TV8	NSSNTGVGS(0.037)PS(0.95)NT(0.013)IGR	NA	NA	1453200	NA	2261000	2	1796400	1559300	NA	NA	2	NA	NA	NA	2313400	NA	1	1523800	NA	NA	NA	1	NA	1504100	NA	NA	1	NA	1328600	NA	NA	1	NA	2929500	2532800	2875500	NA	3	NA	NA	NA	NA	NA	0
3538	Q80TZ3	PTTPTGLGGGFPPLS(0.037)S(0.963)PQK	1690600	NA	NA	1243700	NA	2	NA	NA	NA	NA	0	NA	2315500	1477400	NA	1353800	3	NA	NA	1602200	2487200	2	3411800	NA	NA	NA	1	3975800	NA	NA	NA	1	NA	2562300	NA	1906900	1413200	3	1311900	1658400	1469600	1408800	1176700	5
3555	Q80U28	IFT(0.004)GS(0.996)LLVEEK	NA	NA	NA	NA	NA	0	NA	576590	906170	714440	3	590590	NA	NA	NA	555780	2	NA	NA	NA	872440	1	NA	NA	NA	671000	1	973610	668960	NA	454670	3	NA	NA	859100	950340	340180	3	NA	885120	1122000	NA	NA	2
3557	Q80U28	LAS(0.998)DS(0.002)DAESDSR	1650400	485070	1848400	666920	NA	4	NA	NA	1249100	NA	1	NA	NA	NA	150640	NA	1	761080	NA	NA	NA	1	NA	NA	NA	NA	0	2561000	1907700	NA	NA	2	NA	306760	569830	NA	716370	3	1811500	1211500	265120	NA	NA	3
3572	Q80U35	RPSMDSEALGSTS(0.999)PDR	894580	NA	NA	881670	821350	3	1325500	NA	NA	614440	2	721020	NA	1762900	NA	749830	3	NA	NA	NA	NA	0	1216700	NA	NA	NA	1	1332000	NA	NA	889420	2	NA	NA	1123500	1415000	1122500	3	NA	900200	NA	962860	NA	2
3600	Q80U78	S(1)MDELNHDFQALALEGR	NA	NA	NA	NA	NA	0	NA	378400	NA	NA	1	NA	NA	NA	NA	874000	1	NA	NA	NA	812020	1	NA	NA	NA	NA	0	1246300	860590	NA	NA	2	403970	NA	839860	1684300	NA	3	NA	NA	1030000	NA	752950	2
3604	Q80UG5	LVDS(0.001)LS(0.017)QRS(0.979)PKPS(0.003)LR	NA	NA	1089400	2139800	NA	2	NA	2401700	2216200	1730900	3	NA	NA	1887200	2618800	1885900	3	NA	NA	NA	2759400	1	NA	NA	NA	NA	0	5483500	2644200	NA	NA	2	2220100	4044800	1539800	NA	NA	3	1549200	2542100	2720500	1604300	NA	4
3625	Q80VP1	T(0.049)PES(0.951)FLGPNAALVDLDSLVSRPGPTPPGSK	NA	NA	1096300	NA	NA	1	NA	163810	493110	268270	3	NA	NA	NA	169330	636110	2	NA	NA	NA	433790	1	NA	NA	2763200	NA	1	2895600	1005200	3342900	NA	3	737990	NA	1160200	217600	NA	3	NA	NA	1577600	NA	NA	1
3629	Q80VP1	SPGAFDMSGVGGS(0.001)LAES(0.001)VGS(0.998)PPPAATPTPTPPTRK	4088400	NA	NA	NA	2443300	2	4051700	3795700	3729000	1757500	4	1495800	NA	NA	7776100	3424700	3	NA	6287500	NA	3657100	2	NA	NA	NA	2496100	1	NA	NA	3136100	1960900	2	5201500	NA	2561100	4145600	NA	3	NA	NA	4868300	2936400	2622900	3
3637	Q80W04	ALS(0.035)GS(0.909)AT(0.027)LVS(0.016)S(0.013)PK	948860	NA	NA	664670	NA	2	NA	NA	513630	NA	1	714840	NA	NA	NA	814720	2	NA	NA	NA	963860	1	NA	NA	NA	NA	0	1427900	NA	NA	NA	1	852810	1070600	NA	NA	1513500	3	492080	910880	NA	834910	700230	4
3644	Q80WG5	S(1)RIEQGIVDR	NA	NA	NA	NA	NA	0	NA	NA	2476400	NA	1	NA	NA	NA	NA	NA	0	NA	NA	NA	2556400	1	1882300	NA	NA	NA	1	4282600	NA	NA	NA	1	NA	2627100	2714200	4286600	NA	3	1171600	2500100	NA	NA	NA	2
3646	Q80WQ4	RS(0.006)HS(0.994)MDYGSAVAR	NA	NA	482980	NA	NA	1	2337600	NA	NA	398840	2	NA	NA	NA	NA	750510	1	NA	622910	NA	592130	2	NA	453400	NA	NA	1	1017200	NA	NA	NA	1	599920	698300	577350	1034600	527090	5	NA	NA	1176700	1482400	NA	2
3649	Q80WT5	SFS(1)PGDFR	711600	NA	NA	440030	NA	2	NA	NA	NA	NA	0	397360	NA	NA	NA	NA	1	NA	NA	NA	NA	0	1078900	NA	NA	NA	1	1125800	NA	NA	668440	2	898590	1117700	NA	1111200	731660	4	652630	749600	NA	NA	524950	3
3653	Q80WV7	S(0.738)LS(0.215)GAHS(0.009)S(0.009)S(0.009)DS(0.021)GGGAPGPGPEPCSER	NA	NA	1034800	NA	NA	1	NA	NA	1348500	NA	1	NA	NA	NA	NA	NA	0	NA	NA	NA	NA	0	NA	NA	NA	NA	0	NA	NA	NA	1277000	1	1069800	752970	1385800	953310	NA	4	1191800	NA	NA	NA	NA	1
3658	Q80X50	STSAPQMSPGSSDNQS(0.001)S(0.013)S(0.986)PQPAQQK	NA	NA	NA	NA	NA	0	NA	NA	1834300	NA	1	NA	2386100	NA	NA	903240	2	NA	3546200	NA	1363600	2	NA	NA	NA	NA	0	2914900	NA	2978100	2901400	3	1401400	921640	2163800	1713800	NA	4	1719800	NA	NA	NA	NA	1
3672	Q80X80	SLSPAATVTAELHYEQGS(1)PR	392750	NA	9522900	NA	NA	2	NA	8131100	1998200	889980	3	NA	NA	NA	NA	1866300	1	NA	4702000	NA	9955900	2	NA	NA	NA	1265600	1	3186700	678280	14230000	2244500	4	1645200	NA	10539000	2890500	181980	4	NA	7801800	8293500	NA	6221800	3
3677	Q80XA6	ASS(1)LDLNK	NA	1296700	1796700	NA	3694100	3	2412400	1530800	2629100	1965300	4	859970	NA	2680900	NA	NA	2	2323500	NA	NA	NA	1	NA	NA	NA	NA	0	NA	2202200	NA	1931500	2	2953400	NA	NA	3343600	2791600	3	2510300	NA	5358900	3014100	NA	3
3678	Q80XA6	S(0.164)FS(0.835)VEREPQENNS(0.001)NYPDEPWR	1710300	NA	NA	825670	NA	2	NA	NA	2503900	NA	1	NA	NA	NA	NA	3805400	1	NA	NA	NA	4455200	1	NA	NA	4168500	NA	1	3370400	NA	NA	1933200	2	NA	1277600	3395700	2442800	NA	3	NA	1178300	NA	1201000	NA	2
3683	Q80XK6	IAAEEEEENDGHYQEEEDGGAHS(1)LK	NA	NA	NA	NA	NA	0	NA	1192400	NA	NA	1	NA	NA	2033200	NA	1921200	2	2314900	3063600	2710900	3092300	4	2170200	NA	NA	NA	1	2102200	1723700	NA	1608300	3	1025300	NA	1747400	2500200	1511000	4	1194200	1361800	1843600	2168600	1249400	5
3684	Q80XK6	S(1)PGADVTCSLPR	681600	NA	459250	NA	NA	2	NA	NA	NA	NA	0	NA	NA	825970	NA	856610	2	806900	NA	NA	1035000	2	NA	NA	NA	736850	1	2223900	NA	NA	NA	1	758200	1563000	647100	NA	NA	3	784380	1108000	NA	NA	NA	2
3691	Q80XQ2	SES(1)MPVQLNK	821920	NA	594470	NA	NA	2	NA	691780	NA	644100	2	NA	NA	NA	NA	1243900	1	NA	NA	NA	1259200	1	3234100	NA	NA	NA	1	1930800	NA	NA	NA	1	1046700	1310500	1377500	1451100	NA	4	1079300	1812900	1455400	NA	809300	4
3698	Q80XU3	EMLLEDVGS(1)EEEPEEDDEAPFQEK	686660	NA	1588100	NA	NA	2	NA	1384000	5420700	2060600	3	NA	1521300	1273400	NA	4978400	3	NA	NA	1392600	3557500	2	911110	NA	NA	NA	1	4425600	1789300	2872800	563300	4	1530100	NA	5226000	3257800	NA	3	NA	NA	3155500	636350	958290	3
3701	Q80XU8	S(0.022)HS(0.978)VHGGLLGAGCR	NA	NA	1187200	871950	NA	2	1174200	394880	1830000	NA	3	NA	NA	NA	376390	1353600	2	NA	3061600	NA	1377200	2	NA	NA	NA	NA	0	2991100	NA	1753000	1627000	3	1282200	1782600	1643900	NA	NA	3	761560	NA	759160	NA	NA	2
3725	Q80YA9	PLALQPLIPRS(0.982)PT(0.017)SSVATPSSTISTPTK	3033200	NA	3402600	4479000	1564300	4	2871800	NA	1513300	867590	3	1831800	3942400	2252500	3873900	1251900	5	NA	1872100	1846000	NA	2	NA	NA	NA	1294600	1	4030000	NA	1560600	2658700	3	3218500	NA	1619000	4820200	5951700	4	3030000	5255700	2429700	3467800	NA	4
3735	Q80YE4	ESLPTFLEGGPSS(0.014)PS(0.953)AT(0.033)GLPLR	289530	NA	589800	NA	NA	2	566620	325730	NA	NA	2	493700	NA	NA	1200500	NA	2	NA	688360	NA	1623100	2	965490	NA	NA	NA	1	NA	NA	NA	NA	0	885230	NA	357080	808180	NA	3	NA	432540	923660	NA	574780	3
3753	Q80Z38	ELDRFS(1)LDSEDVYSR	NA	NA	NA	NA	NA	0	NA	NA	NA	NA	0	1041600	NA	NA	2162000	1129400	3	NA	NA	NA	1834200	1	943010	NA	NA	NA	1	2017000	NA	NA	NA	1	NA	262050	1074400	1581900	NA	3	NA	1088500	1284400	NA	NA	2
3775	Q810U3	KDVPLGPEDPKEEDGS(0.217)FDY(0.577)S(0.231)DEDNKPLQGS(0.56)QT(0.56)S(0.824)LDGT(0.033)IK	NA	NA	NA	NA	NA	0	NA	NA	20550000	NA	1	NA	4361100	NA	4534800	3780900	3	NA	3994700	NA	9633900	2	NA	NA	20944000	NA	1	31279000	NA	NA	NA	1	16215000	NA	12612000	4656200	NA	3	NA	NA	6754800	NA	NA	1
3783	Q811D0	NLSEIENVHGFVSHS(0.009)HIS(0.991)PIK	NA	NA	7664800	NA	8177200	2	2059500	2778700	1476300	NA	3	4128300	NA	NA	NA	8226500	2	NA	17739000	4441600	13688000	3	NA	NA	22261000	NA	1	13878000	11559000	16645000	NA	3	2828700	NA	5004100	7968600	793080	4	NA	2466700	6923900	1967000	8180200	4
3788	Q811P8	NES(1)EPSEMK	NA	NA	NA	NA	NA	0	NA	NA	3219900	NA	1	NA	NA	NA	NA	1069500	1	NA	2771800	NA	1015400	2	NA	NA	NA	NA	0	6047900	NA	2275700	601050	3	1963900	1311600	1878000	2479000	NA	4	1877000	3620400	3911200	1522800	NA	4
3794	Q812A2	MATFGS(1)AGSINYPDK	NA	NA	1208000	2165200	1504300	3	NA	NA	2807000	1198900	2	NA	NA	NA	NA	NA	0	1335000	NA	NA	3395600	2	NA	637070	NA	NA	1	8196900	NA	NA	NA	1	NA	2264000	2266400	NA	1548000	3	NA	2698600	2587600	2466600	1156600	4
3818	Q8BG05	S(0.033)S(0.033)GS(0.934)PYGGGYGSGGGSGGYGSR	4997500	6585900	13946000	NA	NA	3	NA	NA	NA	481560	1	1249900	NA	NA	3160600	7673300	3	NA	NA	NA	13025000	1	NA	NA	NA	NA	0	13963000	435500	NA	13700000	3	NA	12181000	19850000	10579000	NA	3	14226000	8148100	NA	NA	NA	2
3824	Q8BG67	LGPPS(0.621)S(0.313)PS(0.067)AADK	NA	NA	1124700	NA	977200	2	NA	NA	1800400	1346700	2	NA	NA	NA	NA	NA	0	NA	NA	NA	NA	0	NA	2219100	NA	NA	1	1754600	NA	NA	1663100	2	1971800	1688600	NA	2270500	NA	3	3688400	1259800	NA	NA	1705500	3
3826	Q8BG67	LGPPS(0.019)S(0.059)PS(0.921)AADKEENPAVLAESCFR	NA	NA	NA	NA	NA	0	NA	NA	NA	NA	0	NA	NA	NA	NA	NA	0	NA	NA	NA	NA	0	NA	NA	NA	NA	0	NA	NA	NA	4245400	1	4243000	2541300	NA	NA	794510	3	2160800	NA	NA	1337300	NA	2
3839	Q8BGD9	S(0.946)QS(0.508)S(0.508)DT(0.038)EQPSPTSGGGK	NA	NA	NA	NA	NA	0	NA	NA	847870	NA	1	NA	NA	NA	39456	NA	1	NA	NA	NA	NA	0	NA	NA	118220	NA	1	NA	NA	120690	NA	1	3326400	NA	64711	98320	81555	4	NA	82828	NA	NA	NA	1
3863	Q8BH00	LADVLEQS(1)LEELAQAESK	354770	NA	NA	NA	NA	1	NA	NA	702940	NA	1	NA	NA	389100	2031800	854550	3	217000	991820	NA	3343000	3	1048800	NA	NA	NA	1	1383600	NA	NA	821860	2	949860	214460	1360600	1739800	911490	5	159820	1554700	2518300	640230	1207900	5
3890	Q8BHY8	PSRPELTILS(0.992)PT(0.001)S(0.007)ENNK	NA	NA	NA	822000	NA	1	NA	NA	NA	NA	0	NA	NA	1954100	NA	1498300	2	NA	NA	1952100	NA	1	NA	NA	NA	1671700	1	NA	1631600	1618500	898350	3	NA	889140	1584400	962220	NA	3	775600	810870	NA	851480	NA	3
3894	Q8BIE6	LLGSENDT(0.006)GS(0.994)PDFYTPR	NA	NA	NA	1022400	NA	1	1304200	NA	NA	NA	1	NA	NA	NA	NA	1384300	1	814630	1885100	1650100	2385200	4	NA	NA	NA	2141300	1	2265700	NA	NA	977200	2	1688900	1090000	1212200	4061300	1550100	5	987930	1591100	NA	1491300	NA	3
3943	Q8BL65	T(0.5)NS(0.5)PDLDSQSLSLSSGTDQEPLQR	NA	NA	NA	NA	1438500	1	2265600	NA	NA	NA	1	NA	3746400	NA	2191800	NA	2	NA	4181300	NA	2918100	2	NA	NA	NA	NA	0	3795100	NA	1486100	1854600	3	2180800	NA	1970900	NA	1202700	3	1412600	NA	NA	2551000	NA	2
3962	Q8BLN6	PVLTSSPAIIIADLHS(0.675)LS(0.325)PK	NA	NA	NA	NA	NA	0	NA	NA	NA	NA	0	850240	661700	NA	883350	1289300	4	NA	269750	NA	NA	1	155520	NA	NA	NA	1	NA	NA	1311900	NA	1	394140	NA	354430	541470	NA	3	NA	NA	388670	NA	NA	1
4003	Q8BPN8	THPRPS(0.997)IS(0.003)MPLPTVLLDR	2125700	NA	2971600	1800700	2784000	4	2688700	3621100	NA	1825700	3	2698500	NA	2549700	10823000	NA	3	1499300	2742700	4280700	3921800	4	NA	NA	NA	1788000	1	2959100	4377200	2109200	1063800	4	1884600	667080	2006400	NA	NA	3	405620	1490500	1922100	1080700	2918900	5
4062	Q8BTI8	ERGPSPEGS(0.001)S(0.004)S(0.035)S(0.878)ES(0.059)S(0.023)PEHAPK	5888900	NA	NA	NA	NA	1	1446800	NA	NA	533970	2	2332700	NA	NA	NA	507410	2	NA	17978000	NA	NA	1	NA	NA	NA	NA	0	13992000	10489000	NA	NA	2	6386100	NA	964600	1096900	NA	3	917570	NA	1417500	NA	NA	2
4080	Q8BTI8	SAVRPS(1)PS(1)PER	897720	NA	NA	619610	NA	2	942430	NA	259360	NA	2	383630	NA	380250	NA	NA	2	NA	924180	NA	NA	1	NA	NA	NA	NA	0	1521600	NA	NA	NA	1	1067600	NA	229510	333060	NA	3	1066400	NA	NA	NA	235820	2
4088	Q8BTI8	SLS(0.999)GS(0.001)SPCPK	465250	637510	1196800	NA	NA	3	NA	NA	2533700	NA	1	NA	958020	NA	NA	980130	2	894120	2708000	NA	1675100	3	NA	NA	NA	NA	0	3341500	NA	NA	NA	1	646810	1326800	1286300	NA	NA	3	1027700	NA	NA	686580	229120	3
4091	Q8BTI8	S(0.886)RT(0.106)PPS(0.008)APSQSR	2178200	NA	1125200	2239400	NA	3	3809900	NA	NA	NA	1	NA	NA	NA	NA	NA	0	NA	2288000	NA	NA	1	NA	2146700	NA	NA	1	1146200	NA	NA	NA	1	2932700	2299400	NA	47616	NA	3	2548100	107390	NA	NA	NA	2
4092	Q8BTI8	SRT(0.01)S(0.99)PVTR	NA	NA	NA	NA	66223	1	61029	51618	110110	126040	4	NA	11037000	54707	95534	93322	4	NA	86114	NA	428200	2	NA	NA	NA	NA	0	104790	NA	158110	51702	3	NA	31462	181490	NA	91037	3	NA	NA	73575	130200	58258	3
4097	Q8BTI8	S(0.01)S(0.013)S(0.977)PVTELT(0.009)ARS(0.991)PVK	4969700	3401200	NA	5572300	NA	3	8824700	NA	6715200	4187500	3	3297200	5309400	5341600	6269200	5769800	5	NA	NA	NA	NA	0	NA	NA	NA	NA	0	NA	NA	NA	NA	0	6810200	4838900	7110000	6089100	NA	4	6203100	5057000	7824600	5921300	4260100	5
4100	Q8BTI8	VS(0.004)S(0.996)PVLETVQQR	NA	4260100	8185300	NA	NA	2	10321000	9451000	11178000	8684000	4	5056200	NA	13152000	7345200	NA	3	6313400	11610000	13487000	NA	3	NA	NA	NA	7509900	1	12969000	9328800	9590600	NA	3	NA	5312600	11309000	7921800	NA	3	7377300	5410200	NA	5525700	5776000	4
4125	Q8BW96	GDVMS(0.829)T(0.171)ACGTPGYVAPEVLAQK	8609700	NA	NA	NA	NA	1	NA	NA	NA	7831200	1	1169600	20749000	NA	4169900	NA	3	NA	NA	22329000	NA	1	NA	NA	NA	NA	0	NA	12562000	NA	12521000	2	10143000	15665000	NA	16692000	NA	3	NA	NA	13220000	NA	NA	1
4147	Q8BYI8	KSPDLGEYDPLTQADSDES(1)EDDLVLNLQQK	NA	NA	NA	NA	NA	0	NA	NA	NA	NA	0	NA	NA	NA	NA	NA	0	NA	NA	NA	1538100	1	NA	NA	4929500	NA	1	2505400	NA	1994000	NA	2	810660	NA	2317300	3577300	NA	3	NA	NA	2047100	NA	NA	1
4153	Q8BYK5	SVSQLPS(1)PPLLPTPPPK	1305800	NA	1753700	1033900	1529300	4	1368200	1920900	2090700	1151500	4	390420	NA	NA	NA	1525900	2	435710	1794000	NA	1326000	3	NA	296900	NA	NA	1	NA	NA	NA	911370	1	1578400	994320	NA	NA	478330	3	846120	1310400	1577300	NA	NA	3
4155	Q8BYR5	S(0.004)GGGS(0.01)GGGAARPVS(0.938)PS(0.041)PS(0.007)VLS(0.001)EGR	1253700	NA	NA	NA	NA	1	1261500	NA	NA	NA	1	1112000	NA	NA	NA	NA	1	NA	NA	NA	NA	0	NA	NA	NA	NA	0	4280200	NA	NA	1509000	2	2709600	3170200	NA	NA	1908200	3	1704100	3021800	2880400	2704300	1391900	5
4159	Q8BZ60	KPNTPSAATAAPDVPFNS(0.2)T(0.073)GS(0.726)FK	1175100	NA	NA	774890	NA	2	NA	NA	1102800	NA	1	NA	NA	1751300	1358200	1459200	3	NA	NA	NA	1263100	1	NA	NA	NA	NA	0	NA	NA	NA	NA	0	1221100	1539300	NA	2771500	NA	3	1234300	NA	1061500	961270	NA	3
4197	Q8C0J2	S(0.976)VS(0.024)S(0.001)IPVPQDIMDTHPASGK	735400	NA	NA	791940	NA	2	740350	NA	NA	812160	2	NA	NA	1451100	NA	1454800	2	740570	988760	1391600	NA	3	1300500	NA	NA	NA	1	1995600	NA	NA	1035500	2	1218100	952700	NA	1230900	714790	4	NA	834820	1435000	1162400	348840	4
4204	Q8C0R9	Y(0.001)LET(0.001)LS(0.015)LGKNMLT(0.953)Y(0.947)IPDS(0.885)LS(0.599)S(0.599)LK	NA	NA	332280	NA	NA	1	NA	851320	875250	NA	2	NA	NA	NA	NA	691990	1	NA	NA	NA	1073900	1	NA	NA	NA	509270	1	1817500	909290	1386000	NA	3	633010	NA	1291800	1982200	NA	3	NA	234150	454450	NA	NA	2
4205	Q8C0R9	Y(0.009)LET(0.011)LS(0.265)LGKNMLT(0.204)Y(0.843)IPDS(0.709)LS(0.978)S(0.981)LK	NA	NA	332280	NA	NA	1	NA	851320	875250	NA	2	NA	NA	NA	NA	691990	1	NA	NA	NA	1073900	1	NA	NA	NA	509270	1	1817500	909290	1386000	NA	3	633010	NA	1291800	1982200	NA	3	NA	234150	454450	NA	NA	2
4206	Q8C0R9	Y(0.009)LET(0.011)LS(0.265)LGKNMLT(0.204)Y(0.843)IPDS(0.709)LS(0.978)S(0.981)LK	NA	NA	332280	NA	NA	1	NA	851320	875250	NA	2	NA	NA	NA	NA	691990	1	NA	NA	NA	1073900	1	NA	NA	NA	509270	1	1817500	909290	1386000	NA	3	633010	NA	1291800	1982200	NA	3	NA	234150	454450	NA	NA	2
4212	Q8C0T5	TLS(1)DESIYSSQR	6376600	3974100	5376500	8230600	NA	4	9376500	5886800	9979500	804660	4	967410	9169500	1335300	NA	6241100	4	NA	14700000	NA	10971000	2	3019300	NA	NA	NA	1	16451000	957730	9571200	9244500	4	8335100	11043000	13710000	11910000	2714300	5	10379000	7841800	10283000	9421000	3028700	5
4213	Q8C0V9	HS(0.011)LS(0.989)LDDIR	NA	NA	NA	513570	NA	1	1328400	NA	889940	NA	2	NA	NA	NA	NA	NA	0	NA	1160300	NA	NA	1	NA	NA	NA	NA	0	1965600	NA	985470	467370	3	NA	558780	NA	1044500	625890	3	NA	NA	NA	NA	NA	0
4214	Q8C145	YDSQLS(0.63)S(0.37)NEEK	742450	NA	802230	NA	NA	2	NA	NA	NA	NA	0	NA	NA	NA	NA	1000100	1	NA	NA	NA	1527600	1	NA	NA	NA	NA	0	1819300	NA	NA	NA	1	1176900	NA	910760	903370	NA	3	840600	834960	NA	NA	NA	2
4244	Q8C419	KY(0.001)S(0.995)NS(0.003)DNVETIPNSGHMEEPR	NA	NA	NA	3564300	NA	1	3231000	1409600	2203700	997600	4	NA	NA	3475100	1250600	3842200	3	NA	2091300	4426800	NA	2	NA	NA	NA	NA	0	8109600	NA	2073100	NA	2	3910900	6049100	NA	NA	1760900	3	2803900	4847900	NA	4090300	NA	3
4246	Q8C419	LKEDS(0.099)EAES(0.869)T(0.023)ES(0.009)VPLVCK	NA	NA	NA	NA	NA	0	NA	NA	NA	NA	0	NA	NA	1054400	NA	1333500	2	NA	NA	NA	1635600	1	726350	NA	NA	NA	1	2916200	NA	NA	695260	2	771610	1973400	NA	1048600	NA	3	912230	1967900	NA	NA	NA	2
4258	Q8C5W0	VFVCDQLES(0.995)PT(0.005)GFCLDSAPSHK	NA	NA	1260000	NA	NA	1	NA	1100600	2482500	NA	2	NA	NA	1741500	NA	3091000	2	NA	NA	3004400	3881600	2	NA	NA	6534400	NA	1	5425800	NA	1412200	NA	2	2709800	631600	2834300	2759300	NA	4	NA	3161000	2797300	NA	NA	2
4262	Q8C729	ELLS(1)PGAPLTK	643460	NA	NA	357780	NA	2	NA	NA	NA	NA	0	NA	NA	NA	576830	NA	1	NA	NA	NA	1475600	1	3307000	NA	NA	NA	1	1330600	NA	NA	NA	1	NA	2000600	NA	1359800	828180	3	423540	1206100	NA	NA	NA	2
4275	Q8C8R3	PCLQT(0.003)PVT(0.372)S(0.733)ERGS(0.875)PIVQEPEEAS(0.017)EPK	2476200	NA	NA	1412000	NA	2	2612700	NA	3446900	2276000	3	NA	NA	2357100	NA	1969500	2	2338800	3273100	18841000	NA	3	NA	NA	NA	1620000	1	3382900	2609300	NA	9012300	3	10293000	NA	2949700	2877300	NA	3	2388400	NA	NA	1369700	NA	2
4277	Q8C8R3	DEFLPALSLQSGALGGS(0.995)S(0.005)ESLK	388770	NA	NA	NA	NA	1	561460	822380	1267200	NA	3	1413400	1865600	NA	3688000	522450	4	NA	1143600	363890	NA	2	1113500	NA	NA	NA	1	1941900	NA	NA	682410	2	1973800	NA	1180100	4024900	1545600	4	NA	NA	1897000	NA	1446600	2
4284	Q8C8R3	EIAS(0.014)PS(0.868)S(0.118)PVK	10587000	24516000	NA	NA	49182000	3	34677000	NA	611540	24768000	3	11037000	19181000	32595000	NA	20629000	4	3263200	NA	NA	2735500	2	NA	26052000	NA	NA	1	NA	NA	NA	743230	1	8250300	16000000	NA	2679300	1562700	4	5718100	392060	28491000	18769000	NA	4
4286	Q8C8R3	ELEEEWVIVS(1)DEEIQEAK	NA	NA	1342500	NA	NA	1	NA	1052000	1896900	1440600	3	1577700	NA	NA	1885800	1601800	3	NA	NA	NA	1306100	1	NA	NA	NA	2585100	1	2091100	1619500	1885000	NA	3	948770	NA	3358100	2933900	NA	3	NA	1268000	2319200	NA	1331700	3
4296	Q8C8R3	GSPIVQEPEEAS(0.097)EPKEES(0.93)S(0.972)PRK	746840	NA	9844400	NA	NA	2	3144900	NA	1855300	NA	2	NA	NA	1347700	NA	1583700	2	NA	NA	NA	NA	0	NA	NA	NA	NA	0	1056400	1722600	3261500	NA	3	1303900	953640	1596400	NA	NA	3	709680	1379100	NA	NA	NA	2
4298	Q8C8R3	HEGLAET(0.999)PET(0.078)S(0.918)PES(0.003)LS(0.001)FSPK	NA	NA	NA	NA	NA	0	NA	NA	4818200	632950	2	NA	NA	1143700	NA	NA	1	NA	NA	NA	1076800	1	NA	NA	NA	1015600	1	1919200	1157900	NA	NA	2	1776300	409410	1288200	839520	NA	4	743750	878440	NA	NA	NA	2
4309	Q8C8R3	KT(0.009)S(0.983)T(0.009)DFSEVIK	NA	NA	NA	1282800	NA	1	NA	NA	NA	NA	0	2068600	NA	NA	NA	NA	1	1679400	NA	NA	NA	1	3195200	NA	NA	NA	1	3032700	NA	NA	1521200	2	2416800	4010000	NA	2500200	2308500	4	824170	2018100	NA	2545700	1692200	4
4314	Q8C8R3	NDET(0.015)ES(0.748)T(0.131)ET(0.08)S(0.026)VLK	NA	NA	1050300	NA	NA	1	NA	NA	1216100	NA	1	NA	NA	NA	NA	1030500	1	2169600	NA	NA	878110	2	NA	1081100	NA	NA	1	1775900	NA	NA	NA	1	NA	1931800	1645200	1689800	746290	4	1318100	NA	NA	1183800	NA	2
4321	Q8C8R3	S(0.024)KS(0.976)ESDASSLDAK	22342000	9401500	623210	NA	NA	3	NA	220510	NA	323970	2	NA	NA	462350	255470	1037300	3	NA	NA	NA	NA	0	NA	NA	241080	NA	1	NA	245020	NA	NA	1	14467000	7312600	130000	NA	540890	4	NA	NA	220240	436410	182830	3
4344	Q8C8T7	S(0.643)S(0.357)PVPETILTVTPAATVLR	354850	NA	NA	NA	208090	2	712390	523500	822220	373620	4	NA	NA	467940	885890	625340	3	612580	796520	815550	1639500	4	NA	NA	NA	NA	0	1005900	NA	NA	619920	2	631590	246370	NA	1181100	746780	4	267560	787520	NA	NA	683460	3
4345	Q8C8T7	S(0.269)S(0.731)PVPETILTVTPAATVLR	354850	NA	NA	NA	208090	2	712390	523500	822220	373620	4	NA	NA	467940	885890	625340	3	NA	796520	815550	1639500	3	NA	NA	NA	NA	0	1005900	NA	NA	619920	2	631590	246370	NA	1181100	746780	4	267560	787520	NA	539800	683460	4
4350	Q8C996	ISES(1)GQFSDGLEDR	1240200	NA	1206100	NA	NA	2	NA	1948700	1608300	1248500	3	NA	NA	995320	NA	1564000	2	NA	NA	1867400	1594900	2	NA	NA	NA	1447200	1	1784900	2012300	NA	NA	2	2313700	1529700	1628200	NA	1463300	4	1834000	1199600	NA	NA	1476300	3
4381	Q8CCN5	HMS(0.568)S(0.432)MEHSEEGLR	703770	NA	NA	1606800	NA	2	NA	667390	NA	531390	2	NA	NA	NA	NA	1584900	1	NA	NA	NA	2050400	1	NA	NA	NA	NA	0	2651200	NA	NA	NA	1	NA	2290500	1245300	1809600	954120	4	NA	1006800	1424600	NA	NA	2
4398	Q8CFI0	DT(0.011)LS(0.989)NPQSPQPSPYNSPK	1992100	NA	NA	1717100	NA	2	NA	NA	NA	NA	0	NA	NA	NA	NA	NA	0	NA	1726300	NA	NA	1	NA	554020	NA	NA	1	5105700	NA	NA	NA	1	549330	4528000	NA	1193400	NA	3	2357800	2624700	NA	712630	NA	3
4406	Q8CGA3	LCLS(0.993)T(0.007)VDLEVK	NA	NA	NA	NA	NA	0	NA	NA	NA	NA	0	NA	NA	1201500	NA	NA	1	505770	694710	773130	2973000	4	476400	NA	NA	NA	1	838670	NA	NA	NA	1	674900	866120	NA	987960	NA	3	274890	1053500	NA	NA	NA	2
4417	Q8CGQ8	TPVVMVDEILSS(0.012)S(0.987)PPK	NA	NA	NA	NA	NA	0	501000	639420	1474000	NA	3	NA	NA	NA	NA	NA	0	NA	427450	NA	1034600	2	NA	NA	NA	599220	1	883700	751740	NA	611370	3	374540	NA	1122500	1014700	363200	4	NA	597050	1085000	NA	NA	2
4436	Q8CHC4	GPAVLPEPLKPQAAFPQQPS(0.909)LPT(0.091)PAQK	NA	NA	NA	NA	NA	0	NA	NA	NA	NA	0	NA	NA	NA	NA	1180600	1	NA	1418400	NA	1201500	2	954680	NA	NA	NA	1	1588200	NA	NA	NA	1	NA	795680	NA	3108200	621960	3	NA	1428600	NA	1423300	NA	2
4439	Q8CHC4	SAEDLDLLNAS(1)FQDESK	821690	NA	NA	NA	NA	1	NA	NA	NA	NA	0	NA	NA	NA	NA	1144300	1	NA	NA	NA	2926500	1	1136200	NA	NA	NA	1	2174200	NA	NA	NA	1	1234400	352270	NA	3106100	1036100	4	NA	1443200	NA	NA	NA	1
4442	Q8CHC4	T(0.206)S(0.789)PCQS(0.002)PT(0.002)VPEYSAPSLPIRPSR	12668000	NA	NA	2358200	NA	2	3086300	NA	NA	NA	1	NA	8226700	NA	NA	6289200	2	NA	7900200	NA	NA	1	NA	NA	52437000	NA	1	NA	NA	3305100	3154800	2	11463000	10263000	NA	20140000	2987800	4	3419700	13814000	5366400	8248300	NA	4
4457	Q8CHG7	SSIVSNS(0.017)S(0.982)FDS(0.001)VPVSLHDER	NA	NA	NA	NA	NA	0	NA	NA	NA	NA	0	NA	NA	NA	NA	5331000	1	NA	NA	1510900	NA	1	NA	NA	8452600	NA	1	7660500	NA	NA	NA	1	NA	4611600	NA	7916100	2236300	3	NA	NA	5357700	5066600	2684500	3
4462	Q8CHI8	GFDT(0.026)S(0.018)PEHS(0.956)LDLGISGR	1019900	NA	977620	NA	497210	3	1208300	1031800	1023300	NA	3	1021800	NA	1070600	1131700	1215000	4	408010	NA	1746300	1286900	3	NA	NA	NA	NA	0	NA	1013000	NA	NA	1	NA	NA	1033000	1020500	1010500	3	242560	988920	1001600	NA	NA	3
4468	Q8CHU3	GS(0.62)S(0.38)QPNLSTSYSEQEYGK	2108400	2333300	2367600	2425800	NA	4	1966200	1852900	4142400	NA	3	NA	4169100	NA	NA	2470500	2	NA	3667000	NA	4269400	2	NA	1413800	NA	NA	1	5142700	NA	2801700	3671600	3	3637100	NA	3612100	3120800	NA	3	3741700	3256700	2661400	2360100	NA	4
4469	Q8CHU3	GS(0.171)S(0.829)QPNLSTSYSEQEYGK	2108400	2333300	2367600	2425800	2836400	5	NA	1852900	4142400	NA	2	NA	4169100	NA	NA	2470500	2	NA	3667000	NA	4269400	2	NA	1413800	NA	NA	1	5142700	NA	2801700	3671600	3	3637100	3557100	3612100	3120800	NA	4	3741700	NA	2661400	2360100	NA	3
4476	Q8CI71	FLEQS(0.62)RS(0.381)PS(0.921)VS(0.075)PS(0.004)K	NA	NA	NA	6155600	NA	1	NA	NA	NA	NA	0	NA	NA	NA	NA	NA	0	NA	NA	NA	10922000	1	NA	NA	NA	6541500	1	10895000	NA	6246500	4393800	3	8041600	NA	NA	9267700	4669500	3	8543700	NA	NA	NA	NA	1
4489	Q8CIZ9	RS(0.091)QQAMDGS(0.909)LAS(0.002)VLS(0.631)S(0.183)LS(0.183)HPEK	NA	NA	NA	NA	NA	0	NA	NA	5372900	NA	1	NA	NA	NA	NA	NA	0	NA	NA	NA	NA	0	27993000	NA	NA	NA	1	6963200	NA	NA	NA	1	13146000	2387200	NA	NA	18480000	3	NA	6691700	NA	9243700	18698000	3
4490	Q8CIZ9	RS(0.091)QQAMDGS(0.909)LAS(0.002)VLS(0.631)S(0.183)LS(0.183)HPEK	NA	NA	NA	NA	NA	0	NA	NA	5372900	NA	1	NA	NA	NA	NA	NA	0	NA	NA	NA	NA	0	27993000	NA	NA	NA	1	6963200	NA	NA	NA	1	13146000	2387200	NA	NA	18480000	3	NA	6691700	NA	9243700	18698000	3
4500	Q8JZP2	S(0.001)PS(0.005)QQRLS(0.994)PQGQQPVSPQSGSPQQQR	NA	NA	NA	2223700	2269600	2	NA	NA	5901800	NA	1	NA	4526100	NA	NA	6291600	2	NA	NA	NA	NA	0	NA	1315000	NA	NA	1	6096100	NA	NA	3289800	2	2905900	NA	7512000	4011900	NA	3	3649500	NA	2032800	NA	NA	2
4501	Q8JZP2	LSPQGQQPVS(1)PQSGSPQQQR	2980300	NA	NA	3173100	NA	2	NA	NA	NA	NA	0	783060	2395000	NA	NA	2018200	3	3089600	NA	NA	NA	1	NA	NA	NA	3578100	1	5495800	NA	NA	2715200	2	2652100	NA	1779600	5345800	1586400	4	NA	5406500	2032800	2847300	NA	3
4513	Q8JZR0	NIFKLAQGEYIAPEKIENVY(1)S(1)RS(1)R	NA	NA	8386500	665700	2293100	3	8473100	9979500	NA	14770000	3	7846000	NA	4995100	9543600	8898700	4	NA	16660000	10932000	10475000	3	NA	NA	NA	7364500	1	17188000	26602000	NA	NA	2	8296900	2026100	13055000	16847000	6823300	5	850330	9365200	12590000	5402300	9433700	5
4514	Q8JZR0	NIFKLAQGEYIAPEKIENVY(1)S(1)RS(1)R	NA	NA	8386500	665700	2293100	3	8473100	9979500	NA	14770000	3	7846000	NA	4995100	9543600	8898700	4	NA	16660000	10932000	10475000	3	NA	NA	NA	7364500	1	17188000	26602000	NA	NA	2	8296900	2026100	13055000	16847000	6823300	5	850330	9365200	12590000	5402300	9433700	5
4539	Q8K019	YSPS(0.003)QNS(0.997)PIHHIPSRR	NA	NA	1091400	1208900	NA	2	1220700	1593000	2226000	NA	3	NA	NA	NA	1421200	1174900	2	NA	5622400	NA	1817400	2	NA	1358100	NA	NA	1	2908600	NA	3089500	NA	2	NA	1837100	1711000	2751700	NA	3	NA	NA	2122900	2670900	NA	2
4547	Q8K0T0	AAPPDLQDEPLS(0.008)LGS(0.951)PGS(0.041)QWFGGR	1912900	NA	415020	NA	NA	2	543500	577770	NA	1450500	3	NA	NA	NA	4178500	2474100	2	NA	525040	NA	NA	1	NA	NA	NA	3712000	1	162630	1583800	NA	840020	3	968440	NA	4859900	NA	755800	3	NA	1369200	1641200	NA	NA	2
4555	Q8K0T0	GS(0.989)VS(0.011)EDELIAAIK	1086400	NA	NA	NA	NA	1	NA	NA	NA	NA	0	1360500	1636900	NA	NA	NA	2	NA	1152400	NA	NA	1	NA	NA	NA	NA	0	2389400	NA	NA	NA	1	NA	NA	1238600	1967900	1733200	3	NA	NA	1954300	1476700	NA	2
4571	Q8K0X8	S(1)MEDLVNEFDEK	259460	NA	NA	NA	NA	1	NA	NA	970910	NA	1	NA	NA	NA	NA	989530	1	NA	NA	NA	1051800	1	NA	NA	NA	NA	0	912230	NA	NA	NA	1	617180	NA	NA	1133700	183760	3	NA	NA	NA	NA	NA	0
4614	Q8K2J0	ILS(1)DREEEEEEEEEAEEALEAAEQR	NA	NA	NA	NA	NA	0	NA	797050	NA	NA	1	NA	NA	NA	NA	1192500	1	NA	994630	NA	1783900	2	NA	NA	3285900	NA	1	1890600	1098500	NA	NA	2	895740	NA	1637800	1806800	NA	3	NA	870250	1973000	NA	NA	2
4615	Q8K2K6	GTPSQS(1)PVVGR	4233600	NA	1996200	6392300	1339900	4	5346900	2889700	3444900	2125500	4	3361300	NA	4351600	8363000	4088100	4	NA	6275600	4082200	7012900	3	NA	NA	NA	3547700	1	12752000	NA	3976100	4516200	3	5781600	12220000	3377200	7977900	6687000	5	NA	8860800	NA	5788400	3706700	3
4641	Q8K3F6	GSAFTYPS(0.001)QQS(0.999)PR	NA	NA	724300	1100300	NA	2	784960	NA	1119300	573340	3	255660	NA	NA	NA	1235600	2	NA	NA	NA	759110	1	NA	778560	NA	NA	1	2254000	NA	NA	NA	1	1204600	2142800	1334100	NA	NA	3	656290	1520200	NA	NA	659650	3
4644	Q8K3H0	LIAASSRPNQAGSEGQLVLS(0.001)S(0.006)S(0.069)QS(0.856)EES(0.069)DLGEEGK	NA	NA	NA	NA	NA	0	NA	NA	NA	2384800	1	NA	NA	NA	NA	NA	0	NA	NA	NA	NA	0	NA	NA	NA	1867400	1	NA	2728800	NA	NA	1	2532800	NA	2848900	4344700	NA	3	NA	3191900	3950600	NA	NA	2
4650	Q8K3I9	RS(0.028)T(0.077)AGS(0.877)PPAAAGS(0.015)GT(0.002)GPAGSCAPAAGAGR	NA	NA	956880	NA	NA	1	NA	799440	1605500	NA	2	NA	NA	NA	NA	735520	1	NA	NA	NA	855370	1	NA	NA	1885700	NA	1	NA	748800	NA	NA	1	1165800	1590200	1592500	1624200	NA	4	1916200	NA	NA	996140	NA	2
4663	Q8K400	RRPVS(0.006)VS(0.975)PS(0.068)S(0.241)S(0.71)QEISENQYAVICSEK	1925000	NA	15372000	NA	6361000	3	NA	NA	NA	NA	0	NA	NA	NA	2674800	5535000	2	NA	28285000	NA	19376000	2	NA	NA	6393700	NA	1	30818000	NA	15875000	8034700	3	12159000	NA	14100000	12609000	NA	3	NA	9094600	7812200	1295400	NA	3
4674	Q8K4G5	TLSPT(0.017)PS(0.971)AEGY(0.012)QDVR	NA	NA	NA	22480000	NA	1	NA	NA	NA	NA	0	NA	NA	NA	NA	NA	0	NA	NA	NA	NA	0	783230	NA	NA	NA	1	1349600	NA	NA	956460	2	1788900	27815000	NA	NA	1502600	3	753090	1169000	NA	1028600	NA	3
4691	Q8K4Q0	SVS(0.215)S(0.779)Y(0.005)GNIR	687060	NA	NA	1059400	NA	2	NA	848650	NA	NA	1	NA	NA	NA	2124700	741660	2	NA	NA	NA	1359200	1	NA	952090	NA	NA	1	2137400	NA	NA	NA	1	1046000	2040200	890200	1668700	NA	4	879620	1608800	NA	745800	NA	3
4722	Q8R0P4	ETGTEHS(1)PGVQPADVK	1012100	NA	1590700	802050	917190	4	1221900	1240500	1683300	1045400	4	371660	NA	2124800	1299300	1340900	4	NA	2023300	1986200	1170400	3	NA	1409700	NA	NA	1	2019200	1576100	887670	744010	4	874090	1220700	1319400	NA	635010	4	678040	1028400	NA	1126400	742860	4
4739	Q8R1A4	S(0.001)LS(0.001)NS(0.997)NPDISGTPTSPDDEVR	NA	NA	1589300	1600800	NA	2	1868500	1943200	2085400	919680	4	NA	1669600	NA	NA	1647100	2	1175800	1971400	2313100	1297600	4	NA	NA	NA	1526500	1	2147400	NA	2516400	1341100	3	NA	1683600	2018900	1526800	NA	3	1242800	NA	1590400	NA	NA	2
4748	Q8R1N0	APLVPHS(0.882)GS(0.118)IEK	588260	NA	NA	NA	NA	1	911190	NA	829100	810740	3	603470	NA	677410	1327800	420670	4	515610	1595300	867380	708170	4	NA	NA	NA	NA	0	817650	1067700	747580	NA	3	641790	NA	882940	NA	1112000	3	526330	NA	1119800	973810	715040	4
4801	Q8R4U7	S(1)QENILQGFSLPNK	426100	NA	NA	NA	NA	1	275480	NA	NA	NA	1	NA	1310200	355210	NA	952980	3	168370	NA	453640	1299300	3	NA	NA	2325800	NA	1	1106100	NA	NA	NA	1	431780	396830	1069400	1061300	NA	4	NA	916330	NA	385760	314220	3
4802	Q8R4U7	SSILIKPS(0.732)ES(0.268)VEK	2300400	NA	NA	2912400	NA	2	1818300	NA	NA	NA	1	NA	NA	NA	NA	2711000	1	NA	1147100	NA	NA	1	4882200	NA	NA	NA	1	NA	NA	NA	NA	0	NA	4700800	NA	4078700	3732400	3	NA	NA	NA	NA	NA	0
4825	Q8VBT9	APGS(0.976)PVS(0.019)S(0.002)LS(0.002)ADQASSSTLLPLNSGEFSR	NA	NA	NA	NA	NA	0	2591900	NA	7478800	2948500	3	NA	NA	NA	NA	NA	0	NA	6127000	NA	NA	1	NA	NA	NA	NA	0	4629300	7610200	3636600	3511400	4	4048700	NA	3660000	5114600	2151400	4	NA	2718200	NA	NA	NA	1
4833	Q8VBT9	AS(0.183)GS(0.816)PPLLPAPDPVSLESEPIAEDGALGPPEPIQGTAQPVK	1371500	NA	2625800	NA	NA	2	NA	NA	NA	NA	0	NA	NA	NA	NA	2796000	1	764260	NA	3439300	NA	2	1295600	NA	NA	NA	1	NA	NA	NA	NA	0	NA	323420	NA	2699200	2090800	3	234290	NA	3501600	588110	NA	3
4856	Q8VD33	SFS(0.993)S(0.007)SADEHS	1977000	NA	660660	3150500	920920	4	NA	1168300	1803600	NA	2	1590000	2537400	1440800	2471100	1828000	5	NA	NA	2044400	2423400	2	NA	NA	3194500	NA	1	4575600	1580900	1806600	1350900	4	2652400	2551100	1213500	NA	NA	3	1483600	2454900	3665600	NA	NA	3
4872	Q8VD37	LPS(0.023)IS(0.976)DLDS(0.001)IFGPVLSPK	NA	NA	448670	NA	NA	1	NA	NA	NA	NA	0	690000	NA	NA	314720	NA	2	NA	NA	NA	NA	0	NA	NA	273060	NA	1	71678	270610	1267100	NA	3	161500	NA	111790	725710	NA	3	NA	NA	193140	NA	266370	2
4889	Q8VD75	ASALSEHISPVVVIPAEVS(0.005)S(0.987)PDS(0.008)EPVLEK	NA	NA	NA	NA	1111900	1	2820500	NA	2757700	NA	2	3246400	NA	1411400	3031100	1964900	4	814480	5589700	3135800	4461100	4	NA	NA	NA	2426700	1	5203500	6908100	3820000	NA	3	3301500	NA	4497700	5920800	1928500	4	NA	2353400	NA	1063300	NA	2
4896	Q8VDN2	IVEIPFNS(0.609)T(0.391)NK	NA	NA	759330	NA	NA	1	NA	NA	NA	1234700	1	NA	NA	1635800	NA	1599400	2	NA	NA	1464100	NA	1	NA	807300	NA	NA	1	986720	1139100	NA	NA	2	804180	1069500	1911200	NA	NA	3	862110	752890	748470	NA	NA	3
4922	Q8VDZ4	LLRQS(1)PPLAGREEEPGLGDSGIQSTPGSGHAPR	3242000	NA	4461500	NA	NA	2	NA	5429500	NA	NA	1	NA	NA	5449100	NA	5754100	2	1647900	8372000	NA	6184100	3	NA	NA	NA	4281300	1	8830200	7301500	7092900	4848200	4	NA	3071900	4860200	6138700	2611500	4	2399300	4420200	6374800	NA	2807500	4
4925	Q8VDZ4	SIGSASPGPGQPPLS(0.078)S(0.911)PT(0.011)R	NA	1964500	NA	NA	3195500	2	4260100	NA	NA	NA	1	2393400	3625500	NA	NA	NA	2	NA	NA	NA	3653600	1	NA	NA	NA	NA	0	4445300	NA	NA	3091100	2	3614400	3557900	NA	3916000	NA	3	4317400	4221300	NA	NA	NA	2
4980	Q8VHX6	LGS(1)FGSITR	NA	NA	NA	NA	NA	0	NA	NA	836760	NA	1	NA	NA	NA	NA	631290	1	406120	NA	NA	1179200	2	NA	NA	NA	NA	0	1302500	NA	NA	NA	1	NA	698390	667570	NA	435300	3	NA	589120	NA	NA	NA	1
4981	Q8VI24	ES(0.795)S(0.205)PPREEAPPPPPPTEDSCAK	638380	NA	1588600	NA	NA	2	NA	NA	NA	NA	0	NA	NA	NA	NA	NA	0	NA	NA	NA	NA	0	NA	NA	NA	NA	0	1593100	NA	NA	NA	1	1488200	1182700	1095000	NA	NA	3	876550	2357600	NA	NA	NA	2
4987	Q91V14	ES(0.079)S(0.921)PFINSTDTEK	1204400	NA	1703100	NA	NA	2	NA	2066500	NA	NA	1	1952000	5276200	4526300	5065300	3526100	5	NA	NA	NA	6364400	1	NA	NA	NA	NA	0	NA	NA	NA	NA	0	NA	7339300	2977200	7221000	NA	3	4113900	6597500	NA	3902000	2433100	4
4990	Q91V14	NKGPS(0.993)PVS(0.019)S(0.988)EGIK	1838600	NA	NA	3481900	NA	2	1231700	3011000	4098900	3501800	4	NA	5905600	6435200	NA	2010100	3	NA	6367800	NA	3929000	2	NA	3067100	NA	NA	1	9014200	4162800	3458900	2378200	4	NA	4447800	3755300	3857000	3282700	4	NA	2716500	NA	1627300	3005200	3
5010	Q91WB4	RIS(0.885)IVES(0.115)CFGAAGQPLTIPGR	NA	NA	NA	NA	NA	0	NA	529650	NA	NA	1	680380	NA	NA	NA	1021900	2	NA	1783400	NA	1038400	2	NA	NA	NA	NA	0	1418700	727970	NA	NA	2	697520	NA	1205800	1168600	NA	3	NA	844180	1827500	NA	NA	2
5011	Q91WG5	PS(0.008)S(0.989)PVS(0.002)APVRPK	615290	NA	NA	1256600	NA	2	NA	760400	1092000	NA	2	NA	NA	NA	1482400	1136500	2	NA	1899700	NA	2404000	2	NA	NA	5637000	NA	1	4017300	NA	NA	1832300	2	1093200	5345700	1291200	2459100	1018600	5	1571000	2717900	2426900	1396500	775510	5
5013	Q91WG5	TVFPFSYQES(1)PPR	615820	NA	NA	444070	422570	3	548280	NA	NA	394550	2	NA	NA	300060	NA	NA	1	NA	NA	NA	604280	1	NA	NA	NA	NA	0	1199200	NA	NA	482520	2	626550	556290	1053800	954570	428080	5	331950	1138200	863420	512020	NA	4
5022	Q91WM6	NVFT(0.005)S(0.995)AEELER	644850	NA	NA	NA	NA	1	NA	NA	NA	NA	0	783720	1917500	1203300	NA	1487900	4	NA	NA	799390	NA	1	NA	NA	NA	902740	1	NA	NA	NA	NA	0	1183700	1126200	1749000	NA	637020	4	NA	647010	NA	NA	NA	1
5046	Q91XV3	ETPAAS(0.999)EAPS(0.001)SAAK	NA	NA	NA	NA	NA	0	4942200	497840	4978300	NA	3	NA	4956400	5084900	1651500	3080500	4	638190	20029000	NA	10274000	3	NA	11535000	NA	NA	1	4353300	1093100	4281700	8158900	4	NA	NA	5968300	10855000	2486300	3	NA	2945500	223740	11210000	2970900	4
5064	Q91YR1	YLLS(0.145)QS(0.549)S(0.306)PAPLTAAEEELR	497180	NA	NA	NA	NA	1	NA	NA	859130	686810	2	NA	NA	NA	NA	NA	0	138900	719330	314160	969690	4	NA	NA	NA	610000	1	732720	1098500	NA	NA	2	502780	NA	NA	871450	324640	3	NA	NA	NA	NA	820690	1
5086	Q91ZU6	SLS(1)GTLTELDDK	556810	NA	1129500	457310	NA	3	NA	907780	NA	1112900	2	628850	NA	1200200	NA	650740	3	614110	NA	1069300	1810100	3	NA	NA	NA	945450	1	1138000	NA	NA	1516700	2	837240	796690	1587200	1909200	NA	4	482150	600960	1891900	1338500	1227300	5
5115	Q921C1	KLPT(0.012)S(0.918)ES(0.06)S(0.009)VR	NA	NA	NA	NA	9706700	1	15745000	NA	NA	NA	1	NA	NA	19410000	NA	14036000	2	NA	19995000	15364000	NA	2	NA	NA	NA	NA	0	10914000	NA	NA	8505900	2	12995000	12122000	NA	NA	10952000	3	NA	NA	NA	NA	NA	0
5122	Q921Q7	RLS(1)ADGSLGR	1079700	NA	1494500	1725300	NA	3	2283000	NA	1251200	1454900	3	1149300	NA	NA	NA	1401800	2	NA	3443400	NA	NA	1	NA	NA	NA	1535800	1	NA	NA	NA	1720400	1	NA	1483800	NA	1699900	1079700	3	1425200	1620100	NA	1166900	1428300	4
5124	Q921Q7	S(0.002)MS(0.992)S(0.005)AFCSLLAPER	NA	NA	NA	NA	233680	1	721220	1021800	2158200	627020	4	NA	NA	NA	NA	1683700	1	NA	NA	452370	2039400	2	446100	NA	NA	NA	1	NA	NA	NA	NA	0	724380	146880	2457300	2033300	NA	4	NA	1137100	1568300	404640	NA	3
5131	Q922J3	T(0.18)AS(0.819)PLS(0.001)TAAATMVSSSPATPSNIPHK	2077700	NA	1772200	NA	2006900	3	1746700	1468900	NA	NA	2	NA	NA	NA	NA	2092600	1	NA	2105600	NA	2117900	2	1310700	NA	NA	NA	1	3192300	NA	NA	1474800	2	1909100	1630800	2371400	2362900	NA	4	1063700	1902700	2219900	1587900	NA	4
5132	Q922M7	S(1)PPLSPVGTTPVK	886890	NA	2173800	994370	NA	3	1540200	1548300	1960800	946400	4	1196700	NA	NA	NA	1139600	2	753380	1848500	NA	1211000	3	NA	910230	NA	NA	1	2946300	1487600	NA	689170	3	1359100	1434200	1055800	1164500	803600	5	1050500	931300	NA	974950	1013600	4
5137	Q922Y1	S(0.5)S(0.5)PPATDPGPVPSSPSQEPPTK	820210	NA	2431800	1155100	NA	3	NA	762750	1698600	NA	2	NA	NA	NA	NA	673660	1	NA	NA	NA	1099100	1	NA	NA	NA	NA	0	682550	NA	NA	523910	2	1488900	1061100	1619500	809970	NA	4	764790	1088700	1204300	NA	NA	3
5138	Q922Y1	S(0.5)S(0.5)PPATDPGPVPSSPSQEPPTK	820210	NA	2431800	1155100	NA	3	NA	762750	1698600	NA	2	NA	NA	NA	NA	673660	1	NA	NA	NA	1099100	1	NA	NA	NA	NA	0	682550	NA	NA	523910	2	1488900	1061100	1619500	809970	NA	4	764790	1088700	1204300	NA	NA	3
5166	Q99104	RT(0.019)S(0.981)S(0.001)IADEGTYTLDSILR	NA	NA	NA	NA	NA	0	546610	NA	NA	NA	1	621700	NA	NA	NA	2016900	2	NA	2301600	NA	NA	1	NA	NA	NA	NA	0	NA	NA	NA	NA	0	630060	NA	1166200	691480	NA	3	NA	1870100	NA	NA	NA	1
5185	Q99JP7	AAENEASQESALGAY(0.011)S(0.989)PVDYMSITSFPR	NA	NA	513250	NA	NA	1	NA	875280	1821400	NA	2	593470	NA	NA	1137000	1564900	3	NA	NA	NA	1165800	1	NA	NA	2399500	NA	1	2378400	701390	NA	NA	2	813650	NA	1458600	1503200	346000	4	NA	748240	NA	NA	604940	2
5195	Q99K70	SLQYGAEETPLAGS(0.68)Y(0.312)GAADS(0.008)FPK	NA	NA	1258800	NA	227650	2	NA	680270	NA	581100	2	NA	NA	734520	1508600	NA	2	NA	NA	NA	1779500	1	NA	NA	NA	NA	0	NA	753780	NA	NA	1	NA	726560	2561600	NA	1084800	3	NA	NA	NA	NA	NA	0
5210	Q99L02	DLFSLDSEGPSPT(0.001)S(0.999)PPLR	1052700	NA	1387900	NA	617990	3	NA	NA	2044500	1635000	2	1053400	NA	985470	NA	872750	3	828420	1917000	1353600	2111000	4	1590000	NA	NA	NA	1	2102900	1878700	1710700	NA	3	1446300	530930	NA	NA	944600	3	515740	NA	1615400	1009300	1415900	4
5216	Q99L45	S(1)GDEMIFDPTMSK	2226900	2047800	NA	856550	NA	3	3994500	NA	8668300	4894300	3	2877600	7218000	NA	NA	NA	2	3845000	3088400	NA	NA	2	NA	NA	NA	5194900	1	10162000	NA	6565500	120910	3	4847000	1272100	NA	7157600	3227600	4	1549900	3445400	NA	NA	2816300	3
5227	Q99LI8	ASSTTELPPEY(0.003)LT(0.045)S(0.949)PLS(0.001)QQSQLPPK	NA	NA	NA	NA	NA	0	NA	NA	2520500	639380	2	NA	1591200	NA	NA	NA	1	NA	2073700	1496300	NA	2	NA	NA	NA	1043700	1	2302600	NA	NA	NA	1	2086800	676270	NA	912110	NA	3	701650	NA	NA	1098500	NA	2
5240	Q99MR1	IS(0.384)S(0.616)PPGPPGDLEDEEGLK	1838100	1737400	NA	3014100	3495200	4	3203100	3432600	3295900	2866100	4	2475100	4096400	4055600	4389700	2971900	5	NA	4826700	3827800	3564200	3	NA	NA	NA	3095700	1	NA	3495800	2664700	2533600	3	3373200	2431100	3740500	NA	NA	3	2376800	NA	3638600	3897500	2632400	4
5252	Q99NE5	RAS(0.999)QS(0.788)S(0.2)LES(0.008)S(0.002)S(0.002)GPPCIR	3120900	NA	NA	4659200	NA	2	NA	482720	3987900	NA	2	NA	3588600	NA	NA	NA	1	NA	NA	NA	3439900	1	NA	1867500	NA	NA	1	NA	NA	NA	NA	0	NA	2079600	3421800	3957400	1149000	4	1461900	1655600	NA	2905100	1041100	4
5265	Q99NE5	SASTNCLRPDTSLHS(1)PER	1162500	NA	1832400	892690	NA	3	1972600	1472600	NA	NA	2	NA	NA	NA	NA	2593600	1	NA	4432700	NA	2752600	2	NA	NA	5023900	NA	1	4486700	NA	2043400	3217200	3	2039800	2848200	3297000	NA	NA	3	1810600	2153400	2208000	1242500	NA	4
5281	Q99P72	DKEDLVCSAALHNPQES(0.994)PAT(0.006)LT(0.001)K	NA	NA	1795800	NA	NA	1	1308900	1804400	1557500	1638300	4	NA	NA	NA	NA	2123200	1	NA	2438400	NA	NA	1	NA	NA	4555100	NA	1	7131700	2678900	1881700	1905500	4	NA	2167500	1991600	2557200	1069200	4	NA	2169400	NA	2050900	1521300	3
5285	Q99P72	LSAS(1)PQEVGK	7460200	5706500	NA	4650400	NA	3	3317800	NA	2837100	1996900	3	5194000	NA	NA	3871700	4258400	3	9080400	4570600	NA	NA	2	NA	NA	NA	6442200	1	5324100	NA	NA	2714600	2	4414300	NA	4602300	NA	6690500	3	4470300	9149100	NA	3257600	NA	3
5303	Q99PT1	AEQEPTAEQLAQIAAENEEDEHS(0.992)VNY(0.008)KPPAQK	4256000	NA	12266000	1189200	NA	3	7564400	6254800	12223000	7312900	4	1134200	5621200	9930300	6012000	13090000	5	6110900	15965000	13436000	9492400	4	NA	NA	NA	6673100	1	20210000	9818000	13537000	7850800	4	6869800	6267800	11962000	12022000	NA	4	4451500	10415000	8435400	NA	NA	3
5324	Q9CQP2	FAMNPFYEPNS(1)PIR	467920	NA	785050	204370	695700	4	NA	706390	NA	511390	2	NA	NA	219770	NA	1192800	2	297110	770400	636890	917020	4	NA	NA	NA	476750	1	NA	NA	NA	654020	1	1092100	295270	1059600	NA	NA	3	NA	555660	NA	458960	NA	2
5333	Q9CQU1	IVEPEVVGES(0.016)DS(0.984)EVEGDAWR	1412300	NA	NA	NA	NA	1	NA	NA	3160200	2255200	2	1821800	NA	2029300	2359500	NA	3	NA	NA	NA	NA	0	NA	NA	NA	2516900	1	NA	2226600	NA	1507700	2	NA	NA	5718900	3091900	1245600	3	NA	1148900	3075800	1197900	NA	3
5355	Q9CRA8	FY(1)RES(1)LQRRY(0.99)S(0.01)K	NA	NA	584220	NA	NA	1	1472800	NA	1565200	1586700	3	NA	NA	NA	NA	NA	0	NA	NA	NA	NA	0	NA	NA	NA	1826500	1	NA	NA	NA	NA	0	NA	1158600	1618200	2142000	NA	3	1019900	1482000	NA	NA	NA	2
5373	Q9CWE0	AS(1)FETLPNISDLCLK	NA	NA	467690	NA	NA	1	NA	282680	NA	656830	2	NA	NA	NA	NA	976100	1	NA	NA	509920	1385900	2	NA	NA	NA	NA	0	789380	737670	NA	427520	3	536470	NA	798750	498220	NA	3	NA	390460	NA	NA	NA	1
5388	Q9CXF7	LLSSEGS(0.184)S(0.816)MEDIDLK	4254600	NA	2086000	291300	NA	3	NA	4538700	5568700	NA	2	6007400	NA	NA	NA	NA	1	1711100	NA	NA	NA	1	NA	NA	NA	10031000	1	NA	NA	NA	NA	0	4924300	NA	5393700	NA	4429400	3	NA	NA	NA	2632600	7765600	2
5411	Q9CZC8	AVIES(1)DEEQGR	1590800	1597500	2280200	NA	1611100	4	NA	1143500	3155600	2080600	3	1325900	NA	2810700	1363500	2361000	4	NA	2907800	3592000	1626100	3	NA	NA	NA	2170300	1	3270500	2882800	NA	1170000	3	2229900	2132900	2735800	NA	1356700	4	1988500	2272900	2652200	NA	NA	3
5412	Q9CZH7	VAEPEES(1)EAEEPAAEGR	NA	4963600	6740500	NA	4555200	3	NA	4375900	6284100	4788200	3	5929200	11008000	13558000	6614800	6134000	5	7566900	NA	7535600	7986100	3	NA	NA	10353000	NA	1	7788800	7785600	NA	NA	2	6579800	7601300	8850800	NA	NA	3	NA	4645800	8281100	NA	NA	2
5413	Q9CZJ2	TQESCGIAPLT(0.002)PS(0.589)QS(0.409)PKPEAR	1148700	NA	NA	NA	NA	1	NA	NA	NA	NA	0	NA	NA	NA	NA	NA	0	NA	3498400	NA	NA	1	NA	1025800	NA	NA	1	5635700	NA	NA	875620	2	1840100	1634000	NA	1910300	NA	3	1692300	1184600	2197300	NA	NA	3
5414	Q9CZJ2	TQESCGIAPLT(0.835)PS(0.455)QS(0.71)PKPEAR	NA	NA	NA	NA	NA	0	NA	NA	NA	NA	0	NA	NA	NA	NA	NA	0	NA	NA	NA	NA	0	NA	NA	NA	NA	0	NA	NA	NA	NA	0	979300	2824900	NA	1390600	NA	3	1377700	1310100	NA	NA	NA	2
5480	Q9D415	S(1)LDSLDPAGLLTSPK	784190	NA	843220	661560	798070	4	1898000	1374400	3293500	2494200	4	NA	3052000	638910	3848400	NA	3	903330	2451500	1008200	5377000	4	NA	NA	NA	NA	0	3309900	989320	NA	2798700	3	1639400	643290	3873500	6847000	3300800	5	398220	2682300	6666300	1947200	4406500	5
5500	Q9D6W8	S(1)LDGLSGACGGGGSSSSGETGAGGGR	NA	NA	NA	NA	NA	0	NA	NA	2857200	NA	1	NA	1287000	NA	NA	NA	1	NA	NA	NA	1108900	1	NA	NA	NA	NA	0	2210600	NA	NA	NA	1	NA	1180300	1919000	1006300	NA	3	NA	759420	NA	NA	NA	1
5517	Q9D8S3	SGISHSVTSDMQTIEQES(0.937)PT(0.063)LAK	NA	NA	NA	NA	NA	0	1007900	NA	NA	NA	1	NA	NA	NA	NA	NA	0	NA	1265900	NA	2301300	2	NA	NA	NA	NA	0	4498400	NA	NA	1389700	2	NA	872780	1558400	2475700	NA	3	NA	2054200	NA	NA	NA	1
5523	Q9D920	GLLSGQT(0.038)S(0.924)PT(0.038)NAK	1860100	NA	NA	NA	1955500	2	1463200	NA	3849200	4199800	3	NA	NA	4827900	NA	3530000	2	NA	5360300	NA	3348700	2	NA	2235900	NA	NA	1	4692900	4768800	3600700	1794300	4	NA	3497600	3550900	3597200	1115200	4	2709800	2258200	1892000	1493900	857130	5
5537	Q9DB70	NPPPQDY(0.001)ES(0.997)DDES(0.002)YEVLDLTEYAR	NA	NA	NA	NA	NA	0	NA	NA	3479700	NA	1	655640	NA	NA	2032800	693420	3	NA	NA	NA	951370	1	NA	NA	NA	NA	0	1390500	NA	NA	NA	1	702030	NA	2635900	2787000	NA	3	NA	NA	1642700	NA	2056200	2
5542	Q9DBC3	HLS(0.902)S(0.036)T(0.036)S(0.026)DDEPLSSVNHAAK	2702000	NA	NA	NA	NA	1	NA	3165300	3885400	NA	2	NA	NA	3353300	NA	NA	1	4316400	4388400	4269200	NA	3	NA	NA	NA	NA	0	NA	NA	3634800	3188200	2	3613600	NA	NA	3624700	2654700	3	NA	NA	4146800	3204900	2002700	3
5573	Q9DCB4	T(0.15)GS(0.797)ES(0.051)S(0.002)SSAGSSGSLSR	2114100	NA	NA	NA	NA	1	NA	NA	NA	NA	0	NA	NA	NA	1994400	NA	1	NA	NA	NA	64369	1	NA	NA	3674600	NA	1	NA	NA	1428200	NA	1	NA	1716500	NA	2364900	1283000	3	NA	NA	1743100	1361700	NA	2
5605	Q9EPN1	S(0.001)QES(0.999)LT(0.001)EHPSEMLK	885480	NA	NA	1053700	NA	2	3190200	NA	NA	NA	1	NA	NA	NA	NA	NA	0	NA	NA	843670	1003300	2	NA	NA	2431500	NA	1	2641100	NA	NA	1384000	2	NA	1350100	1189400	1735300	NA	3	NA	1846900	1423600	1814600	NA	3
5614	Q9EPW0	AS(0.994)PT(0.005)STEEEQVMLR	NA	NA	831230	604760	NA	2	NA	NA	NA	863930	1	1108600	2055600	2446900	NA	1453200	4	NA	NA	1514600	NA	1	NA	NA	3341800	NA	1	2771300	NA	NA	NA	1	1342100	2501400	949860	1603900	1890300	5	NA	1665500	NA	1431900	1201800	3
5630	Q9EQZ7	TGSVQT(0.036)S(0.963)PS(0.001)STPGTGR	383590	NA	888720	874200	NA	3	657090	724770	1038800	NA	3	NA	NA	NA	NA	NA	0	NA	1550100	NA	NA	1	NA	696870	NA	NA	1	1251900	157520	377470	NA	3	640950	947500	975240	760440	NA	4	886010	874960	221340	NA	NA	3
5633	Q9ER47	HPS(0.994)LPDS(0.003)S(0.003)LSTVGILGLHR	NA	NA	NA	NA	611160	1	NA	NA	NA	338150	1	800020	NA	NA	2189800	NA	2	NA	NA	NA	NA	0	NA	NA	NA	NA	0	773330	NA	1801700	NA	2	526950	NA	895290	1381200	NA	3	NA	NA	1672300	NA	NA	1
5641	Q9ERG0	T(1)S(1)S(1)LPESS(0.001)PS(0.499)KT(0.499)AKK	NA	NA	874460	NA	518650	2	NA	555190	NA	NA	1	NA	NA	821120	1175800	796950	3	NA	NA	1496800	1158600	2	NA	NA	NA	2528000	1	NA	966050	NA	NA	1	NA	NA	1005400	1413500	840450	3	NA	658750	1398900	NA	NA	2
5642	Q9ERG0	T(1)S(1)S(1)LPESS(0.001)PS(0.499)KT(0.499)AKK	NA	NA	874460	NA	518650	2	NA	555190	NA	NA	1	NA	NA	821120	1175800	796950	3	NA	NA	1496800	1158600	2	NA	NA	NA	2528000	1	NA	966050	NA	NA	1	NA	NA	1005400	1413500	840450	3	NA	658750	1398900	NA	NA	2
5645	Q9ERR1	GTENSFPS(1)PK	928850	NA	884880	NA	NA	2	621350	637670	1233900	583430	4	NA	NA	923280	NA	733370	2	NA	NA	899170	1599900	2	NA	NA	980430	NA	1	1787700	636270	NA	627770	3	928790	1414100	1155700	NA	442150	4	1112000	991460	875740	766740	NA	4
5659	Q9ERU9	HS(0.006)S(0.072)S(0.241)S(0.679)PVS(0.002)GTMDKPVDLSTR	774240	NA	NA	NA	NA	1	1797200	NA	NA	NA	1	NA	NA	NA	NA	NA	0	NA	NA	NA	NA	0	NA	714960	NA	NA	1	NA	NA	NA	NA	0	1359900	778700	NA	142510	NA	3	435130	NA	NA	NA	NA	1
5671	Q9ES34	LLEHAEPAPVQPQPS(0.018)S(0.807)PQT(0.175)VLPVK	NA	NA	NA	6226000	4190200	2	NA	8426800	NA	NA	1	NA	NA	8491800	NA	NA	1	NA	NA	NA	NA	0	NA	1207300	NA	NA	1	11117000	NA	NA	NA	1	5979200	NA	5623500	6438300	NA	3	5076300	NA	NA	7583100	NA	2
5679	Q9ES97	S(1)LEGEVASQVPNTLNEVTPEK	NA	NA	931970	NA	NA	1	NA	689970	NA	NA	1	NA	NA	603720	NA	NA	1	NA	1237500	1043500	NA	2	NA	NA	NA	NA	0	NA	867870	NA	624940	2	727850	NA	1095400	1588600	NA	3	NA	NA	NA	NA	NA	0
5689	Q9ESJ4	APSPEPPTEEVAAETNST(0.003)PDDLEAQDALS(0.995)PET(0.001)T(0.001)EEK	NA	NA	NA	NA	NA	0	NA	1179300	8112700	NA	2	3418800	NA	6986500	NA	NA	2	3857600	3273900	4151000	5453400	4	1744000	NA	NA	NA	1	4642400	7419300	NA	NA	2	3150400	1610700	4272200	2409200	NA	4	NA	2235400	NA	NA	2415500	2
5709	Q9ESN9	LFS(0.002)S(0.006)S(0.004)S(0.151)S(0.837)PPPAK	5890500	NA	NA	NA	NA	1	5931200	5969300	NA	4304000	3	4267000	6702400	NA	5673500	4739900	4	4803200	NA	9670700	NA	2	NA	NA	5788300	NA	1	NA	NA	NA	3094600	1	6265900	5113600	NA	4930800	NA	3	NA	4712100	7821700	4164200	3761000	4
5714	Q9ESX5	T(0.009)VLES(0.991)GGETGDGDNDTTK	769620	NA	589960	NA	NA	2	NA	612910	840720	NA	2	NA	NA	NA	NA	784990	1	NA	NA	NA	1222500	1	510230	NA	NA	NA	1	NA	NA	NA	NA	0	1023200	737990	871890	782980	NA	4	868890	530760	833780	711900	321650	5
5723	Q9JHU2	SGPQCSS(1)PTCQEETEDVR	1344900	NA	797620	NA	NA	2	1747800	NA	2298000	805880	3	NA	5865900	NA	1409800	2097300	3	NA	3044000	NA	3224600	2	NA	NA	5525300	NA	1	7669200	NA	1174800	1887900	3	1330300	4923000	2831700	2896100	NA	4	1502300	3675300	2091300	1726900	NA	4
5724	Q9JHU2	VIS(1)PGPNFQER	821150	NA	NA	877030	NA	2	NA	NA	NA	NA	0	NA	NA	NA	NA	NA	0	929710	NA	NA	1429200	2	2914500	NA	NA	NA	1	2264700	NA	NA	NA	1	1138500	3428800	NA	1840500	NA	3	804740	2123700	NA	NA	NA	2
5731	Q9JIG4	AVAAAGGGEGT(0.171)S(0.824)PT(0.005)HALGILTDR	673750	NA	NA	480030	NA	2	NA	NA	NA	NA	0	NA	NA	NA	NA	NA	0	560460	1103800	NA	NA	2	2593400	NA	NA	NA	1	1335700	NA	NA	NA	1	NA	616380	NA	1663600	1763200	3	NA	847490	NA	NA	NA	1
5751	Q9JJY4	AAMHTYSSPTVAT(0.022)QS(0.978)PKK	1130900	NA	2115700	1206800	2473500	4	2502000	1237800	3396700	NA	3	NA	NA	NA	NA	1679800	1	872860	2071700	NA	2343700	3	NA	NA	3636700	NA	1	2529700	NA	3574100	1523800	3	NA	1822700	2307800	2248700	NA	3	NA	1481900	1911600	NA	NA	2
5755	Q9JKB1	FLEESVSMS(1)PEER	963530	NA	1201800	NA	NA	2	1403800	1717500	2387100	1600900	4	1562100	NA	737180	NA	1703000	3	775050	NA	1730800	1590500	3	NA	NA	NA	1865300	1	2188500	1821500	NA	969750	3	1050000	NA	2265700	NA	1274400	3	NA	1506100	NA	NA	1537500	2
5797	Q9JLM8	SPSPSPT(0.006)S(0.994)PGSLR	NA	6759100	34199000	NA	NA	2	1035200	45763000	NA	16989000	3	15313000	39190000	NA	43858000	31182000	4	22934000	1113200	NA	38624000	3	NA	NA	86076000	NA	1	NA	28695000	30676000	31264000	3	NA	52146000	NA	918040	32646000	3	38030000	NA	46730000	42469000	24597000	4
5800	Q9JLM8	VCS(0.556)S(0.444)MDENDGPGEGDELGRR	NA	NA	NA	1252300	NA	1	1847800	940980	1174700	NA	3	NA	NA	3270200	NA	NA	1	3150100	NA	3754700	3423300	3	NA	925830	NA	NA	1	NA	1538400	1468900	2073200	3	2544900	3927600	3202700	NA	700540	4	NA	NA	NA	1940500	NA	1
5830	Q9JMH9	RFS(0.19)FS(0.81)QR	NA	NA	NA	3170000	NA	1	NA	NA	1099000	NA	1	NA	NA	NA	3237700	NA	1	NA	NA	NA	NA	0	NA	NA	NA	3808300	1	NA	NA	NA	NA	0	2988400	8103000	NA	NA	2906100	3	NA	NA	3847700	NA	1546900	2
5868	Q9QWI6	LNNLS(0.002)PAS(0.078)HLAS(0.03)S(0.081)S(0.809)PPPGLPSGLPSGLPSGSPSR	1009200	NA	3815200	NA	NA	2	NA	NA	NA	5461400	1	NA	NA	1295000	NA	5551200	2	NA	9966800	NA	NA	1	NA	NA	8042000	NA	1	7869200	NA	6170900	NA	2	1801300	1191100	NA	6696800	NA	3	1134200	NA	1734800	4343700	3107400	4
5885	Q9QWY8	GVFPVSFVHILS(1)D	NA	NA	422520	NA	NA	1	NA	NA	NA	NA	0	1115400	NA	NA	690030	NA	2	NA	110510	NA	179510	2	NA	NA	1755900	NA	1	699500	351940	1251700	NA	3	205110	NA	266070	639360	NA	3	NA	142990	505720	NA	640190	3
5894	Q9QX47	SFSIS(1)PVR	NA	NA	666670	734990	NA	2	1037400	795060	720590	544490	4	NA	NA	NA	NA	NA	0	NA	700380	556960	484010	3	NA	652950	NA	NA	1	987550	NA	NA	NA	1	621870	684150	NA	531610	416630	4	NA	NA	NA	1093300	NA	1
5918	Q9QXS1	S(0.11)S(0.556)S(0.334)VGSSSSYPISSAGPR	NA	NA	NA	15452000	NA	1	NA	NA	NA	NA	0	NA	NA	NA	NA	NA	0	NA	NA	NA	NA	0	NA	NA	NA	NA	0	NA	NA	NA	NA	0	20765000	NA	NA	17997000	7317300	3	NA	NA	NA	18405000	NA	1
5940	Q9QXW9	NHPGS(0.001)DT(0.02)S(0.02)PEAEAS(0.947)S(0.012)GGGGVALKK	2835700	NA	NA	NA	10499000	2	4572200	1516500	NA	NA	2	NA	1613700	NA	NA	NA	1	NA	3308100	2470000	NA	2	928200	NA	NA	NA	1	3113400	1217100	2457800	1516400	4	6050100	NA	NA	2915900	1055400	3	2301300	12102000	NA	2217500	1966200	4
5958	Q9QYB5	SPERTEEVLSPDGS(0.008)PS(0.992)K	NA	NA	1048100	1486300	NA	2	2439300	2973000	2705400	NA	3	741170	1442400	1697900	1864600	NA	4	1402800	3327100	NA	2268900	3	1569900	NA	NA	NA	1	2406700	1612700	NA	877040	3	1265100	2886200	2583200	NA	1378600	4	2212900	NA	2866300	10007000	NA	3
5990	Q9QYC0	KYS(1)DVEVPASVTGHSFASDGDSGTCSPLR	NA	NA	6787000	NA	NA	1	NA	NA	NA	NA	0	NA	NA	1606000	NA	2334300	2	948960	5565100	NA	2755700	3	NA	NA	NA	1374400	1	9921000	1675100	4117000	1510800	4	1795500	1194200	3105900	2168800	NA	4	NA	1380100	NA	1655300	NA	2
6005	Q9QYE3	LLLGS(0.932)PS(0.05)S(0.014)LS(0.004)PFSK	741510	NA	695590	213640	428500	4	852830	906480	1038100	NA	3	848680	NA	NA	NA	707570	2	NA	1634200	1354800	1518900	3	NA	NA	NA	NA	0	1816200	849290	NA	NA	2	1231500	266650	1710000	NA	1289400	4	184610	833580	1870100	1206400	2346300	5
6007	Q9QYE3	LLLGSPS(0.021)S(0.008)LS(0.967)PFS(0.004)K	505710	NA	390510	463870	556990	4	NA	1168500	NA	637430	2	NA	NA	722660	NA	556190	2	494450	NA	1153800	NA	2	NA	NA	NA	NA	0	857580	NA	NA	1053800	2	698270	367830	1111000	1592900	734480	5	191600	895980	1456900	1027000	909790	5
6018	Q9QYG0	S(0.738)RT(0.438)AS(0.342)LT(0.482)SAASIDGSR	16222000	NA	NA	11011000	NA	2	13183000	NA	10786000	NA	2	7401700	21298000	NA	1550000	NA	3	NA	NA	NA	NA	0	NA	3323700	NA	NA	1	NA	NA	NA	NA	0	22203000	NA	14716000	11612000	NA	3	10808000	10862000	406980	12573000	NA	4
6025	Q9QYG0	T(0.389)LS(0.583)QS(0.032)S(0.989)ES(0.007)GTLPSGPPGHTMEVSC	11564000	14482000	4618500	1707500	19655000	5	7728700	6910800	15305000	2641900	4	2156000	25078000	2592900	NA	16451000	4	2750500	NA	5204600	18696000	3	NA	NA	NA	5232300	1	73523000	1802600	NA	24183000	3	22473000	3491400	22125000	18921000	6697400	5	7472500	8645300	19777000	8992100	6919600	5
6035	Q9QYR6	APS(0.996)LDS(0.003)S(0.001)LPQLPSPSSPGAPLLSNLPR	NA	NA	NA	NA	NA	0	642520	NA	NA	NA	1	1249600	NA	NA	2716700	NA	2	NA	1187000	NA	1851800	2	NA	NA	7417500	NA	1	2308700	NA	1603800	NA	2	1234300	NA	1554500	4335600	NA	3	NA	966490	NA	NA	4703600	2
6041	Q9QYR6	CLS(1)PDDSTVK	2006300	1742100	2824200	1985200	2746200	5	1892200	1320400	3700200	2991200	4	NA	4020200	3649800	1613600	3065500	4	NA	3691200	2348100	3503500	3	NA	NA	NA	1812800	1	6131800	2398100	NA	2600000	3	841480	NA	2643100	3633100	NA	3	1518700	2847700	2473500	1895900	NA	4
6050	Q9QYR6	ELS(0.057)S(0.057)AVS(0.879)PPNLHS(0.001)DT(0.002)PT(0.002)FS(0.001)Y(0.001)ASLAGPTIPPR	2439800	NA	4590100	NA	NA	2	2365000	3875100	NA	NA	2	NA	NA	897430	NA	NA	1	NA	NA	NA	1909900	1	NA	NA	NA	NA	0	10549000	NA	3015200	NA	2	3678200	532200	NA	5099000	NA	3	NA	3195300	NA	NA	NA	1
6088	Q9QYR6	S(0.999)PQAQDTLGSLAGGQTGCTIQLLPEQDK	19623000	NA	38909000	499180	4640600	4	NA	NA	42042000	31272000	2	NA	36788000	27192000	NA	36901000	3	10125000	NA	32992000	62420000	3	NA	NA	55711000	NA	1	54224000	NA	39411000	35573000	3	24055000	5254000	58372000	54525000	11340000	5	3207400	NA	45242000	NA	20317000	3
6121	Q9QYX7	DS(0.021)FS(0.967)QES(0.008)S(0.001)PS(0.003)S(0.001)PSDLAK	1472700	749460	NA	NA	NA	2	NA	NA	NA	NA	0	NA	3084500	NA	1446800	713680	3	1022000	NA	NA	2972300	2	NA	NA	NA	693050	1	1548000	646530	NA	NA	2	NA	1093800	2551400	3053600	NA	3	NA	NA	984550	1400800	NA	2
6122	Q9QYX7	DSFSQES(0.029)S(0.933)PS(0.008)S(0.03)PSDLAK	11979000	NA	NA	NA	NA	1	NA	12694000	18249000	NA	2	NA	NA	NA	12982000	10434000	2	14421000	NA	NA	15725000	2	NA	10763000	NA	NA	1	NA	NA	NA	NA	0	16166000	12217000	18117000	NA	7938300	4	NA	12125000	NA	16079000	8693400	3
6153	Q9QYX7	LPT(0.159)AVS(0.587)LY(0.044)S(0.205)PT(0.005)DEQSVMQK	1150900	NA	600110	NA	604960	3	NA	NA	1096400	1331900	2	NA	NA	1027300	NA	NA	1	514260	NA	NA	1470900	2	1066400	NA	NA	NA	1	NA	NA	NA	NA	0	1492900	691470	1118600	1509100	NA	4	943050	668630	NA	NA	NA	2
6157	Q9QYX7	PSLQQPS(1)PK	1163200	NA	1634900	1669900	1098800	4	1040600	NA	1659900	NA	2	NA	NA	NA	NA	1787200	1	NA	2547800	NA	3350800	2	NA	NA	5629300	NA	1	4422900	NA	1452400	2180900	3	1777600	2868400	1663000	2596700	NA	4	2605600	1899500	1037200	1172200	NA	4
6176	Q9QYX7	TTETLT(0.01)DS(0.983)PS(0.005)S(0.001)AAATSK	1498800	NA	NA	NA	950170	2	NA	NA	NA	NA	0	936980	1927100	1529400	NA	NA	3	1581800	NA	NA	NA	1	NA	NA	NA	NA	0	NA	NA	NA	NA	0	NA	1670400	1779700	1737200	NA	3	1937900	NA	NA	NA	1106400	2
6203	Q9R078	ILMDS(1)PEDADIFHSEEIK	NA	NA	NA	NA	NA	0	NA	NA	NA	NA	0	NA	NA	NA	616300	988820	2	NA	NA	NA	1056200	1	NA	NA	NA	NA	0	1456700	595650	NA	NA	2	752840	NA	1125800	1069500	NA	3	NA	NA	826790	NA	297970	2
6218	Q9R0P4	RS(0.97)AS(0.03)PDDDLGSSNWEAADLGNEERK	NA	NA	NA	1612500	6529400	2	4481000	NA	NA	NA	1	NA	NA	NA	3972600	NA	1	1848100	4576400	3178200	NA	3	NA	NA	NA	12644000	1	10298000	9833200	7589900	6146000	4	NA	1682100	NA	8747700	3136200	3	1472800	3615400	4623200	3893400	3597600	5
6225	Q9R0X5	LLDFS(1)PIQK	NA	NA	NA	NA	NA	0	NA	NA	NA	NA	0	NA	NA	928070	NA	NA	1	284850	416050	NA	NA	2	541200	NA	NA	NA	1	NA	NA	NA	NA	0	451350	366330	NA	673970	NA	3	184960	NA	NA	527730	NA	2
6239	Q9R1V6	S(1)PSSSTGSIASSR	4165800	NA	7302900	4129500	5051400	4	4301800	6280300	9412300	3636200	4	2222300	2524100	3106700	2286900	2741200	5	3235900	5975700	3791600	2185200	4	NA	NA	2816500	NA	1	821080	6067000	5382100	NA	3	NA	2026400	3257400	2933200	1528500	4	4521000	2121700	2996000	NA	2066000	4
6243	Q9R1Z7	LHS(1)PSLSDEENLR	1109800	NA	NA	NA	NA	1	1506200	1017700	1864600	1357000	4	NA	NA	NA	1440000	NA	1	1341600	NA	NA	1911400	2	NA	945620	NA	NA	1	NA	1752200	NA	872180	2	NA	848880	1288100	1056700	NA	3	NA	1098700	NA	NA	NA	1
6254	Q9WTR1	LET(0.013)S(0.987)DGDEEGSAEVNK	NA	NA	NA	1188600	NA	1	NA	NA	1357800	947540	2	NA	NA	NA	NA	NA	0	NA	NA	NA	NA	0	NA	822410	NA	NA	1	1408200	766910	NA	NA	2	746300	733180	NA	NA	516990	3	NA	905330	NA	NA	NA	1
6255	Q9WTS5	YTS(0.027)S(0.143)S(0.83)LDSEDCRVPTQK	868600	NA	NA	1046200	NA	2	1421600	NA	NA	NA	1	NA	NA	NA	NA	1867200	1	NA	3006700	NA	2788200	2	NA	NA	NA	NA	0	4358300	NA	1608200	1571000	3	1819100	1903500	1541100	2454600	NA	4	1402500	2717900	NA	NA	NA	2
6261	Q9WUA6	MNCS(0.912)PT(0.072)S(0.017)QIDNIGEEEMDASTTHHK	1085600	NA	NA	NA	NA	1	2403800	NA	NA	NA	1	NA	NA	3610400	NA	NA	1	NA	3379100	NA	NA	1	NA	NA	NA	NA	0	NA	NA	NA	2270500	1	2695900	2149800	3288700	NA	NA	3	NA	NA	NA	NA	NA	0
6265	Q9WUD1	S(0.997)PLT(0.003)QEQLIPNLAMK	NA	NA	NA	NA	NA	0	NA	NA	NA	NA	0	NA	NA	377760	NA	NA	1	194870	NA	NA	NA	1	NA	NA	NA	NA	0	NA	632810	NA	498060	2	NA	NA	558960	979530	456900	3	NA	362200	NA	NA	NA	1
6266	Q9WUH1	T(0.17)DS(0.83)PLPLEEASTPPGK	NA	NA	NA	NA	NA	0	NA	NA	1215900	939430	2	NA	NA	NA	NA	1410400	1	NA	NA	NA	NA	0	NA	944640	NA	NA	1	1644200	NA	NA	NA	1	1251300	2048900	NA	1303800	979780	4	NA	960120	NA	NA	1446800	2
6277	Q9WV69	DSSVPGS(0.114)PS(0.853)S(0.032)IVAK	NA	NA	3705300	6876100	4236900	3	7676400	NA	5665400	4128200	3	NA	NA	NA	7770500	NA	1	NA	8287800	NA	5593200	2	6093000	NA	NA	NA	1	9592000	5123400	NA	4807100	3	8163900	7000000	6244700	NA	6981500	4	7035300	6747000	NA	NA	5738300	3
6285	Q9WV69	S(0.236)T(0.322)S(0.442)PPPS(1)PEVWAESR	2757800	NA	NA	1943800	NA	2	2279100	1132500	1967100	1433000	4	4643100	1873200	3587400	3297900	2933300	5	1516500	1943600	1907600	3285900	4	NA	NA	5381100	NA	1	2904900	NA	NA	1724800	2	1137400	1823300	3435000	2410700	3420400	5	1274700	1905200	2875400	2661500	2291500	5
6286	Q9WV69	VFAMS(1)PEEFGK	581920	NA	NA	584690	954780	3	1124200	787110	1130000	739180	4	333730	NA	1119300	NA	1069100	3	NA	824360	1162100	NA	2	NA	NA	NA	703220	1	1708500	NA	NA	576050	2	NA	601320	NA	1451500	681960	3	NA	905870	819440	NA	NA	2
6308	Q9WVR4	T(0.016)DGS(0.985)IS(0.999)GDRQPVTVADYISR	NA	NA	NA	NA	NA	0	862760	NA	2105400	NA	2	NA	NA	NA	2526700	2587100	2	NA	2394700	595710	NA	2	NA	1046100	NA	NA	1	3593800	NA	NA	NA	1	3165200	NA	3006200	1752500	NA	3	NA	NA	NA	NA	NA	0
6310	Q9Z0E0	LLS(0.003)T(0.028)S(0.97)PALQGTPASR	1146000	1373900	1694300	1407900	NA	4	1299800	1766900	1381300	1398600	4	NA	NA	1684300	1213500	1128600	3	NA	2080400	NA	NA	1	NA	1321500	NA	NA	1	2105900	NA	2739300	1207200	3	1344000	1197300	NA	NA	751950	3	1245800	956860	NA	960310	830640	4
6330	Q9Z0P4	ADEVT(0.004)LS(0.996)EAGSTAGPAEPR	1415600	1426400	1243500	1677100	NA	4	2094100	1708900	562410	1282000	4	NA	1579600	2779100	3140700	1989400	4	2307800	3057100	3336200	2723100	4	1719800	NA	NA	NA	1	3346700	1747800	1479000	2075000	4	1816700	2288600	2327100	1882900	2684500	5	NA	2290100	2929700	2793000	1895700	4
6331	Q9Z0P4	EENQTGPTTT(0.001)PS(0.968)DT(0.031)QDLDMK	NA	NA	1501000	NA	NA	1	NA	NA	3303700	869420	2	NA	3407400	1362900	NA	1140600	3	1897600	NA	2041000	1023100	3	739790	NA	NA	NA	1	2888900	1503000	1424800	NA	3	1015500	NA	1717500	1614700	NA	3	NA	1380400	1717200	NA	NA	2
6362	Q9Z0V2	IPNANVS(0.996)GS(0.004)HR	NA	NA	2886500	3080700	NA	2	2489600	734480	1196900	NA	3	NA	NA	4559200	493550	NA	2	3855500	4943200	5256800	NA	3	NA	356000	NA	NA	1	5099300	763880	2047100	NA	3	1710400	NA	4286900	NA	1251600	3	NA	5742700	1207600	NA	1571100	3
6365	Q9Z0V2	TPLS(0.015)NS(0.891)RS(0.193)S(0.902)LNAK	NA	NA	NA	NA	NA	0	NA	NA	NA	NA	0	NA	9878300	NA	NA	3642600	2	NA	4096500	NA	NA	1	NA	NA	NA	NA	0	NA	NA	NA	NA	0	NA	8096000	NA	5928500	1203800	3	NA	6457400	NA	3804900	655050	3
6366	Q9Z0V2	TPLS(0.001)NS(0.017)RS(0.993)S(0.99)LNAK	686820	NA	NA	1900500	NA	2	NA	NA	648090	NA	1	NA	NA	NA	NA	1829200	1	NA	1190700	NA	2640800	2	NA	NA	NA	NA	0	2378500	NA	NA	NA	1	2099600	2556000	1349600	2927400	NA	4	NA	2145200	NA	1877300	NA	2
6370	Q9Z140	PS(0.998)T(0.001)PAMT(0.001)PSPSP	2054700	1821800	2499300	2699800	NA	4	3964700	1434800	NA	NA	2	NA	NA	3415900	NA	NA	1	NA	1845600	2617000	NA	2	NA	NA	NA	NA	0	4198300	1875500	4139300	1829600	4	2066800	NA	NA	2657100	1919600	3	2029200	NA	2381700	NA	NA	2
6392	Q9Z1J2	RLMHGLS(1)EDELSSSTSSTDK	NA	NA	NA	NA	NA	0	1436300	1388200	NA	NA	2	NA	NA	1373700	NA	813810	2	869170	2108100	NA	1655600	3	NA	NA	NA	NA	0	NA	699230	1096900	1027800	3	1697200	NA	1436700	NA	1007400	3	799760	1094400	1700900	NA	NA	3
6398	Q9Z1R2	VGDPPQTLPEEPMEVQGAERT(0.5)S(0.5)PEPQR	NA	NA	NA	NA	NA	0	2454100	NA	2469200	1053800	3	1333600	NA	2620100	NA	1996200	3	1577200	NA	NA	NA	1	NA	NA	NA	1930400	1	3374200	2525700	NA	NA	2	NA	1467100	2515600	1999000	NA	3	1290200	1859300	2002300	NA	1098600	4
6399	Q9Z1S8	AS(0.071)S(0.927)CET(0.002)YEYPAR	686570	NA	NA	1050800	NA	2	NA	NA	573210	NA	1	NA	NA	NA	NA	1393600	1	NA	NA	NA	1124300	1	NA	NA	NA	NA	0	1332500	NA	NA	NA	1	808950	1281000	1364200	1207500	NA	4	1116800	959260	NA	1093400	NA	3
6434	Q9Z2H5	AQEETPQQPEAAAAVT(0.054)T(0.136)PVT(0.054)PAGHS(0.018)HPET(0.225)NS(0.514)NEK	NA	NA	NA	NA	NA	0	NA	NA	NA	NA	0	NA	NA	NA	NA	3799500	1	NA	NA	NA	NA	0	NA	NA	NA	NA	0	NA	2354600	NA	3116600	2	2235000	4907000	NA	4233000	NA	3	NA	NA	NA	NA	NA	0
6466	Q9Z2V5	HNPQS(1)PLQESSATLK	NA	NA	1033100	NA	NA	1	1326500	1002700	1475400	632250	4	NA	NA	1475600	NA	1119000	2	NA	NA	1424200	1198100	2	NA	NA	2515700	NA	1	2306400	NA	NA	NA	1	NA	961550	1120100	NA	672870	3	NA	1290600	883960	1043300	NA	3
6507	B9EKR1	VIS(0.139)T(0.853)PPT(0.008)PIFPISDDIGAIPIK	511400	NA	NA	NA	NA	1	287830	771560	1204300	1127700	4	NA	NA	NA	1161800	242020	2	84014	671520	384720	675530	4	NA	NA	NA	902030	1	1716800	1374300	NA	311500	3	NA	NA	1926500	620380	360880	3	NA	NA	NA	NA	1990200	1
6519	E9Q401	RIS(0.245)QT(0.55)S(0.215)QVS(0.99)IDAAHGYSPR	1170500	NA	NA	NA	NA	1	1589800	NA	NA	NA	1	NA	NA	NA	3028500	1643400	2	NA	3728200	NA	3781900	2	NA	NA	5025600	NA	1	4121800	NA	NA	1187600	2	NA	1581600	NA	4114700	1954600	3	NA	2446600	NA	NA	1421900	2
6587	O70161	T(0.901)QS(0.277)S(0.821)GQDGRPQEEPHAEDLQK	1008300	NA	NA	894880	NA	2	NA	NA	NA	17651000	1	6770100	40011000	NA	60990000	93939000	4	16316000	NA	37040000	NA	2	NA	NA	175650000	NA	1	1645300	NA	NA	70684000	2	69412000	145210000	80823000	115170000	NA	4	970600	NA	NA	NA	NA	1
6601	O88704	S(0.227)T(0.773)QALHNTNLTK	NA	NA	NA	NA	NA	0	NA	NA	NA	NA	0	NA	NA	NA	1139300	786740	2	NA	NA	744170	2133400	2	NA	NA	3047300	NA	1	2411800	NA	NA	NA	1	NA	2323000	626570	NA	694750	3	NA	NA	1159000	964900	503980	3
6657	P11798	S(0.003)T(0.997)VASCMHR	1520800	3048200	3455000	5090100	1016800	5	35642000	614380	2442200	563600	4	NA	NA	NA	NA	NA	0	428560	1362200	NA	NA	2	NA	17725000	NA	NA	1	1048100	883150	217480	NA	3	722800	20243000	9775500	NA	NA	3	719030	26819000	77321	NA	NA	3
6674	P14873	GSAESPDEGITTTEGEGECEQT(1)PEELEPVEK	NA	NA	4252200	1262900	4522700	3	NA	3694100	NA	5177000	2	1449200	7327600	8181300	NA	4960300	4	6748900	1654000	NA	4626800	3	NA	NA	NA	4811800	1	10539000	6291000	NA	1022000	3	5271700	NA	8313000	4286300	NA	3	NA	5600500	NA	NA	NA	1
6735	P20357	VAIIRT(1)PPKS(1)PAT(1)PK	9792100	NA	2764000	NA	3369100	3	8748600	3265400	NA	NA	2	4822500	NA	9733800	15345000	NA	3	NA	NA	NA	NA	0	NA	1479700	NA	NA	1	NA	3092300	NA	NA	1	NA	7815400	2656000	NA	28246000	3	NA	8236600	13277000	5588800	15946000	4
6781	P35564	QKS(1)DAEEDGVT(0.978)GS(0.022)QDEEDSKPK	NA	NA	NA	NA	NA	0	NA	NA	NA	NA	0	NA	NA	NA	NA	8378500	1	NA	909240	NA	NA	1	NA	NA	NA	2909400	1	NA	40460000	85458000	NA	2	2694100	7523100	8571200	74899000	NA	4	NA	10628000	59047000	NA	NA	2
6785	P39053	KKT(0.82)S(0.18)GNQDEILVIR	1316200	NA	3425500	NA	NA	2	1866000	2168700	NA	1989200	3	NA	NA	NA	NA	NA	0	NA	2515100	2156700	3263100	3	NA	NA	NA	1704900	1	3528800	2158900	1802800	1919300	4	NA	2001300	2627800	2621900	NA	3	1614600	NA	2329500	NA	NA	2
6791	P41234	ALVADEPEDLDT(1)EDEGLISFEEER	NA	NA	NA	NA	NA	0	NA	NA	1813300	NA	1	1254200	NA	NA	920890	1494300	3	NA	NA	NA	1945100	1	NA	NA	NA	943240	1	2125600	NA	NA	NA	1	1484600	NA	1464000	2198200	NA	3	NA	NA	1749200	NA	NA	1
6794	P43006	AS(0.256)T(0.744)EGANNMPK	NA	1537200	694600	NA	NA	2	NA	1076500	NA	1243500	2	NA	2014800	NA	NA	1607300	2	1864800	NA	NA	2127500	2	NA	857450	NA	NA	1	NA	NA	NA	NA	0	NA	1122500	1533800	1870200	655220	4	NA	NA	NA	NA	NA	0
6818	P52479	T(0.947)CDS(0.05)PQNPVDFIS(0.003)GPVPDSPFPR	1414500	NA	1678500	NA	NA	2	457550	884660	NA	NA	2	NA	2722800	NA	NA	NA	1	NA	3487400	NA	NA	1	248320	NA	NA	NA	1	5411400	NA	NA	NA	1	NA	236830	4338400	3706900	232830	4	NA	1234600	2871600	695910	NA	3
6825	P54728	PAQT(1)PVLT(0.025)S(0.975)PAPADSTPGDSSR	NA	NA	NA	NA	NA	0	1724700	NA	NA	NA	1	NA	NA	NA	NA	917420	1	NA	NA	NA	1050900	1	1811000	NA	NA	NA	1	2556600	NA	NA	NA	1	1689900	1841800	570390	NA	NA	3	1138300	1633800	NA	986840	NA	3
6835	P58871	SQEGTAEIPAECQEEHS(0.5)KT(0.5)PEER	1143100	NA	NA	NA	NA	1	NA	NA	1485500	NA	1	NA	NA	NA	NA	1207700	1	NA	2197800	NA	1932100	2	NA	NA	NA	NA	0	3561800	NA	NA	1123500	2	NA	1974900	1712200	1749400	NA	3	NA	NA	NA	NA	NA	0
6924	Q02357	IPCVT(1)PETVVIR	NA	NA	NA	NA	NA	0	1300900	NA	1209300	NA	2	NA	NA	NA	NA	NA	0	NA	NA	NA	NA	0	NA	NA	NA	NA	0	2112700	NA	NA	859210	2	NA	708800	980680	280920	NA	3	633590	NA	NA	NA	NA	1
6930	Q03173	VISAPVSDATPDYAVVTALPPT(0.001)S(0.002)T(0.018)PPT(0.98)PPLR	2220600	NA	NA	NA	1258600	2	3590300	NA	4543700	2836400	3	NA	NA	1853600	NA	NA	1	1212500	3011500	2393200	2859100	4	3342500	NA	NA	NA	1	4242000	3773600	NA	2098300	3	2445500	732150	3080500	2543100	1774700	5	572640	3278700	NA	1681100	NA	3
6946	Q08509	S(0.004)ADT(0.004)PS(0.009)APS(0.026)PPPT(0.957)PAPVPVPLPPSVPAPVSVPK	2147800	NA	1447600	NA	1420700	3	NA	NA	1732900	NA	1	1407100	NA	NA	NA	NA	1	NA	2525200	1942000	NA	2	2366200	NA	NA	NA	1	NA	1465600	NA	NA	1	NA	855760	2298900	1749600	NA	3	797630	NA	2357100	1498400	NA	3
6947	Q0GA42	APT(0.316)T(0.327)RGT(0.373)PQT(0.983)PKDDPVLTLLSNR	NA	NA	716750	328770	1043500	3	NA	1221800	NA	NA	1	NA	NA	705720	1108700	1256000	3	NA	1483700	1373600	4562400	3	NA	NA	NA	934570	1	3154200	NA	NA	NA	1	928250	NA	2750500	1131000	NA	3	NA	1051700	2472900	763700	NA	3
6960	Q2PFD7	S(0.669)HS(0.588)S(0.588)PS(0.155)LNPDAS(0.27)PVT(0.73)AK	10258000	NA	1962700	776410	1118100	4	1303700	NA	1498900	819590	3	NA	NA	NA	NA	854650	1	NA	NA	NA	1298300	1	NA	1019200	NA	NA	1	3895700	928150	NA	NA	2	1103900	1150200	770480	2558900	1776200	5	NA	978920	1921600	NA	NA	2
6977	Q3U2I3	DGT(0.995)GLGLGGGS(0.005)PGASTPVLLPR	NA	NA	NA	NA	NA	0	NA	NA	NA	NA	0	NA	NA	NA	NA	NA	0	NA	NA	NA	NA	0	NA	NA	NA	NA	0	NA	NA	NA	514380	1	NA	309600	NA	1054800	1120500	3	NA	NA	NA	NA	NA	0
6997	Q3UHL1	S(0.167)AT(0.695)PAT(0.06)DGRAT(0.06)PAT(0.006)EES(0.006)T(0.006)VPATQSSALPAAK	1080600	NA	NA	2252800	NA	2	NA	NA	NA	2948300	1	NA	NA	3658900	NA	6394300	2	NA	3473900	NA	NA	1	NA	NA	NA	13800000	1	5840300	NA	NA	NA	1	7712000	9388500	NA	NA	5196400	3	9841800	7205300	NA	NA	NA	2
7022	Q4KMM3	FDT(0.018)T(0.982)PNELVQLNK	NA	NA	1116800	485950	NA	2	NA	1143400	827490	1173900	3	NA	NA	1181000	NA	1437200	2	731390	NA	1588900	NA	2	660780	NA	NA	NA	1	1331700	880310	NA	NA	2	718280	456830	887440	1989300	412760	5	753500	853190	NA	NA	NA	2
7033	Q569Z6	KS(1)PVGKSPPAT(0.618)GS(0.041)AYGS(0.146)S(0.195)QK	703470	NA	NA	NA	NA	1	665740	NA	NA	NA	1	NA	NA	NA	NA	601310	1	NA	1303900	NA	430350	2	NA	NA	NA	NA	0	NA	NA	733190	698310	2	874960	NA	1178500	943480	NA	3	807720	NA	NA	NA	NA	1
7042	Q5DTY9	T(0.141)LT(0.857)S(0.285)GS(0.713)RES(0.003)NISSK	NA	NA	NA	3224900	NA	1	897230	NA	NA	NA	1	NA	NA	NA	NA	NA	0	NA	4849400	NA	2553700	2	NA	1363200	NA	NA	1	NA	NA	1713800	1131600	2	NA	NA	1843600	2636800	619200	3	NA	2312900	3000200	NA	NA	2
7048	Q5GH67	T(0.012)VVS(0.032)S(0.01)GS(0.004)AAGEGEVRPS(0.233)T(0.709)PQR	NA	NA	NA	NA	1155000	1	NA	NA	2117800	NA	1	NA	NA	NA	NA	748180	1	NA	NA	NA	NA	0	NA	NA	NA	NA	0	1705100	NA	NA	NA	1	NA	1378800	1476500	1189700	NA	3	NA	1248900	1507500	NA	NA	2
7067	Q5SSM3	GSPGSIQGTPCPGTQLGPQPAAS(0.009)PS(0.01)QLPADQS(0.302)PHT(0.679)LRK	NA	NA	1607400	2115300	NA	2	NA	NA	NA	1749400	1	NA	NA	2304600	3700800	2659300	3	NA	NA	2805300	NA	1	2313900	NA	NA	NA	1	NA	NA	NA	NA	0	2283200	9373000	1553100	NA	NA	3	NA	NA	2942800	NA	NA	1
7100	Q61290	DSSDEHCVDISS(0.001)VGT(0.999)PLAR	919610	NA	1742000	777380	NA	3	NA	796010	1414700	907810	3	1033400	NA	1462300	793040	1767400	4	988590	NA	NA	NA	1	NA	NA	NA	NA	0	3123100	NA	NA	NA	1	1655000	1236700	1013200	NA	NA	3	573790	1342100	NA	NA	NA	2
7121	Q61644	TEQSVT(1)PEQQK	NA	6796900	NA	NA	95372	2	109620	NA	99966	NA	2	NA	13213000	NA	NA	420870	2	NA	NA	NA	219170	1	NA	178810	NA	NA	1	NA	NA	302810	101150	2	600430	147620	82769	NA	48939	4	NA	59197	NA	117670	NA	2
7131	Q62093	VDNLT(0.922)Y(0.001)RT(0.072)S(0.005)PDTLR	NA	NA	NA	NA	NA	0	NA	7693900	8320100	NA	2	2445800	NA	6238000	NA	NA	2	NA	6557800	NA	NA	1	NA	4231400	NA	NA	1	NA	NA	NA	3383900	1	NA	NA	6456400	5813400	3771300	3	3775600	4916200	NA	NA	NA	2
7155	Q62448	T(0.001)QT(0.999)PPLGQTPQLGLK	1995100	NA	2315100	3281000	NA	3	2661500	3870500	3025300	NA	3	NA	5123800	NA	NA	4418600	2	NA	3652400	NA	4667100	2	NA	1586000	NA	NA	1	7575700	NA	4039400	3597000	3	4391900	3632100	3816300	6035900	NA	4	3524800	4872500	NA	3883900	NA	3
7176	Q68FH0	AASPYS(0.006)QRPAS(0.049)PT(0.946)AVRR	1490200	NA	NA	1367800	NA	2	NA	2203200	NA	NA	1	NA	NA	NA	1911700	NA	1	NA	NA	NA	1982600	1	NA	NA	2214100	NA	1	2221700	NA	NA	NA	1	1902500	2354600	2552700	NA	NA	3	1667300	1436400	2809900	1814200	NA	4
7183	Q69Z98	LQVPTPEEMS(0.002)NLT(0.992)PES(0.55)S(0.456)PELAK	NA	NA	NA	NA	NA	0	NA	NA	1607400	NA	1	NA	2194000	NA	NA	NA	1	NA	NA	NA	NA	0	NA	NA	NA	NA	0	3728900	NA	NA	NA	1	2578700	NA	NA	3198900	603650	3	NA	1457100	NA	NA	NA	1
7187	Q69ZF3	RPS(0.199)VT(0.199)QGT(0.601)GLSTQPECGPK	NA	NA	NA	707640	NA	1	604600	NA	1181900	1543400	3	NA	NA	NA	NA	NA	0	NA	NA	NA	1431600	1	NA	NA	NA	NA	0	NA	NA	891320	1283000	2	2445700	1357000	1596900	NA	NA	3	1149200	1323900	NA	NA	NA	2
7196	Q6DFV3	T(0.855)S(0.138)PQLS(0.008)ENLGTSDLELPAIPR	564440	NA	1204600	NA	NA	2	NA	776950	NA	NA	1	NA	NA	323210	NA	1032200	2	NA	NA	NA	2207600	1	NA	NA	NA	NA	0	3216400	NA	NA	NA	1	1379400	NA	NA	2649500	693450	3	NA	NA	2909400	NA	1449300	2
7198	Q6DID3	EPVQT(1)AQSPAPVEK	NA	NA	6370200	3497900	NA	2	NA	NA	NA	4985400	1	1639200	NA	6192100	NA	NA	2	NA	NA	6845900	3598200	2	NA	NA	9650400	NA	1	9961400	NA	NA	NA	1	5789400	5944600	NA	NA	3828600	3	NA	NA	NA	NA	NA	0
7200	Q6IR34	AAQSSVT(0.002)AS(0.064)PQT(0.934)EEFFDLIASSQSR	NA	NA	NA	NA	NA	0	NA	NA	NA	849620	1	NA	NA	NA	NA	NA	0	NA	NA	NA	1516000	1	NA	NA	NA	995190	1	2005500	NA	NA	NA	1	1208900	NA	1913400	1377300	NA	3	NA	751520	NA	NA	977660	2
7218	Q6PCP5	NDSIVT(1)PS(1)PPQAR	4557400	2917600	3940000	2048700	3359800	5	3287200	NA	7523600	NA	2	1413200	2967400	3041600	3894400	3491400	5	4651700	8259100	6081500	2347600	4	NA	3717800	NA	NA	1	2496700	5005900	3585100	3052900	4	1758800	1386700	NA	5093600	1023300	4	5153100	1474100	2355900	2134900	1336200	5
7244	Q6ZPE2	GVIDLAEVEAVAPGT(0.127)PT(0.873)IGAPK	NA	NA	NA	NA	NA	0	440190	NA	NA	1454100	2	NA	NA	NA	NA	NA	0	NA	NA	526420	NA	1	NA	NA	NA	767450	1	NA	1220300	NA	609570	2	1089600	NA	1475200	1360100	662880	4	NA	999280	NA	NA	1045800	2
7246	Q6ZPJ0	TAPSSPLT(0.965)S(0.029)PS(0.006)DTR	NA	NA	NA	NA	NA	0	NA	851790	NA	NA	1	1174300	NA	1156500	NA	1856200	3	NA	NA	1663200	NA	1	NA	NA	NA	NA	0	2777500	686650	NA	NA	2	1529800	NA	1314600	1506200	NA	3	1325200	1568500	NA	2212200	1390300	4
7255	Q6ZWR6	NPET(1)PTELQFIEADLR	NA	NA	1215600	NA	NA	1	265170	465740	1748900	744300	4	425500	NA	NA	NA	NA	1	NA	325130	326410	1361800	3	NA	NA	NA	600420	1	NA	999330	NA	NA	1	408340	NA	1352000	1396500	NA	3	NA	NA	1025100	NA	715710	2
7260	Q7M750	S(0.002)PT(0.998)HEMNPR	4252700	NA	NA	NA	NA	1	NA	NA	NA	NA	0	NA	NA	NA	NA	NA	0	NA	219810	NA	NA	1	NA	NA	NA	NA	0	586760	NA	NA	264800	2	1261300	NA	44024	191580	NA	3	852120	176950	NA	NA	NA	2
7281	Q7TQH0	LSLT(0.994)PT(0.006)DVK	881660	NA	NA	NA	NA	1	NA	977130	620130	556130	3	916440	NA	NA	NA	781990	2	742210	NA	966530	1059400	3	NA	NA	NA	835750	1	1842200	NA	NA	NA	1	872330	1888600	536850	2027100	NA	4	879220	1436500	987090	1270600	NA	4
7313	Q80U40	DHLSPDFYDES(0.013)ET(0.987)DPGAEELPAR	1567600	NA	1223600	NA	NA	2	NA	1563100	NA	1534500	2	2259900	NA	2193300	2930000	NA	3	2441100	NA	2338100	3913600	3	NA	NA	NA	1372600	1	3975200	2033600	NA	NA	2	1543100	1104700	NA	NA	2437100	3	1220600	1724600	3340400	1899700	1768000	5
7315	Q80U49	GASPVTPST(0.001)T(0.729)PPPPT(0.27)DPQLTK	NA	NA	NA	1640000	NA	1	NA	NA	NA	NA	0	NA	2591900	NA	2220800	NA	2	NA	NA	3260900	1700400	2	NA	NA	NA	NA	0	NA	NA	NA	NA	0	1226900	1233100	2549100	NA	NA	3	NA	NA	NA	NA	NA	0
7357	Q810U3	KDVPLGPEDPKEEDGS(0.148)FDY(0.411)S(0.446)DEDNKPLQGS(0.619)QT(0.676)S(0.627)LDGT(0.073)IK	NA	NA	NA	NA	NA	0	NA	NA	20550000	NA	1	NA	4361100	NA	4534800	3780900	3	NA	3994700	NA	5727000	2	NA	NA	9929100	NA	1	31279000	NA	NA	NA	1	16215000	NA	6668900	4656200	NA	3	NA	NA	6754800	NA	NA	1
7358	Q810U4	EDDGT(0.982)FGEY(0.014)S(0.004)DAEDHK	NA	NA	NA	NA	1592600	1	NA	NA	NA	NA	0	NA	NA	NA	NA	NA	0	NA	2409000	NA	NA	1	NA	NA	2573600	NA	1	2091100	NA	NA	715020	2	NA	1210100	NA	1579400	589670	3	NA	NA	NA	NA	1504900	1
7382	Q8BJH1	ASSVNSPLGNKPQT(0.969)LS(0.023)PS(0.008)HR	NA	NA	5388300	NA	NA	1	NA	6060800	NA	4023100	2	1685500	NA	NA	NA	5980400	2	NA	NA	NA	NA	0	NA	NA	NA	NA	0	20218000	NA	NA	NA	1	NA	13009000	4493800	11143000	3327500	4	NA	10525000	7675500	NA	NA	2
7390	Q8BL65	T(0.831)NS(0.169)PDLDSQSLSLSSGTDQEPLQR	NA	NA	NA	NA	1438500	1	2265600	NA	NA	NA	1	NA	3746400	NA	2191800	1251800	3	NA	4181300	NA	2918100	2	NA	390580	NA	NA	1	3795100	NA	1486100	1854600	3	2180800	1762100	1970900	NA	1202700	4	1412600	1451200	NA	2551000	NA	3
7414	Q8BTI8	S(0.209)GT(0.739)PPRPGS(0.026)VT(0.026)NMQADECTATPQR	2251000	NA	NA	1998300	NA	2	NA	NA	NA	NA	0	NA	NA	NA	NA	NA	0	NA	2501500	NA	1984200	2	NA	NA	NA	NA	0	NA	NA	NA	4442300	1	4109600	3292100	6327300	NA	NA	3	NA	3076300	NA	2065100	NA	2
7415	Q8BTI8	S(0.473)GT(0.474)PPRPGS(0.011)VT(0.042)NMQADECT(0.007)AT(0.993)PQR	1610600	NA	2232400	NA	NA	2	1659700	1975100	3520600	NA	3	NA	3123400	NA	NA	2077500	2	NA	3314900	NA	1984200	2	NA	1098900	NA	NA	1	4393500	NA	2590100	1518600	3	1281500	2281500	3499900	2124600	NA	4	1955600	2887000	NA	1772500	NA	3
7416	Q8BTI8	SMLQT(1)PPDQNLSGSK	1038000	NA	1911400	787950	NA	3	NA	991900	2468000	1175300	3	NA	1827600	NA	NA	1290500	2	NA	NA	NA	1417800	1	NA	NA	NA	NA	0	2444500	NA	2355500	1985700	3	1579400	1101600	NA	1743400	NA	3	1363200	NA	NA	1843100	NA	2
7425	Q8BVL9	RHT(0.868)S(0.132)LNDLSLTR	NA	NA	NA	1264700	NA	1	1863200	NA	843430	NA	2	NA	NA	NA	786530	2013600	2	NA	1713700	NA	NA	1	NA	NA	NA	1512300	1	2943900	NA	1989700	1337100	3	859800	1170700	NA	1927500	NA	3	810990	1755500	NA	NA	845780	3
7441	Q8C015	KES(1)PPT(1)PDQGAASR	471180	1035700	800710	NA	352370	4	860480	469330	645100	226670	4	NA	1150500	337160	NA	419710	3	589520	932060	693520	583690	4	NA	NA	NA	716030	1	1147900	641090	511780	257080	4	NA	325200	627100	496240	331550	4	NA	674460	592030	328410	NA	3
7461	Q8C8R3	PCLQT(0.992)PVT(0.713)S(0.108)ERGS(0.186)PIVQEPEEASEPK	1181300	NA	NA	1248900	NA	2	NA	NA	2286900	NA	1	NA	4007700	NA	NA	NA	1	NA	2390000	NA	3402400	2	NA	NA	NA	NA	0	4942800	NA	3775600	1601100	3	1401900	2208800	2594900	2093300	NA	4	1550400	1540500	NA	NA	NA	2
7462	Q8C8R3	PCLQT(0.006)PVT(0.73)S(0.728)ERGS(0.536)PIVQEPEEAS(0.001)EPK	2476200	NA	1823900	1412000	NA	3	2612700	NA	3446900	2276000	3	NA	NA	2357100	NA	1969500	2	2338800	3273100	2699100	NA	3	NA	NA	NA	1620000	1	3382900	2609300	NA	NA	2	1646900	NA	2949700	2877300	NA	3	2388400	NA	NA	NA	NA	1
7477	Q8C8R3	TQDQQEYYVT(0.959)T(0.041)PGAEVEDPQK	NA	4082200	3992100	5468600	NA	3	4480500	3975700	NA	NA	2	NA	NA	NA	NA	NA	0	1371600	7532100	NA	7966400	3	2326600	NA	NA	NA	1	15927000	NA	5829100	5058100	3	7463600	NA	6791300	NA	1559400	3	5901200	7796600	7107100	6063100	NA	4
7482	Q8C8R3	VQPPSPLPS(0.002)S(0.002)IDS(0.003)NS(0.003)S(0.019)PEEAT(0.971)QFQPIVPK	NA	NA	5794300	512650	NA	2	NA	NA	NA	NA	0	1779000	NA	5112800	NA	NA	2	2007100	NA	NA	NA	1	NA	NA	NA	NA	0	9672400	NA	NA	NA	1	4574500	NA	NA	4047500	1669600	3	1849200	5273900	NA	NA	1421700	3
7483	Q8C8R3	VVTEEVT(0.001)T(0.001)T(0.007)T(0.01)T(0.001)T(0.001)IT(0.979)EK	665030	NA	NA	1733800	NA	2	NA	NA	NA	NA	0	495080	NA	NA	NA	NA	1	NA	NA	NA	1144900	1	3016300	NA	NA	NA	1	NA	NA	NA	NA	0	916770	1398700	NA	1342800	NA	3	NA	2724000	NA	NA	NA	1
7503	Q8CHC4	T(0.776)S(0.274)PCQS(0.924)PT(0.026)VPEYSAPSLPIRPSR	5022700	NA	NA	NA	NA	1	NA	NA	NA	NA	0	NA	8226700	NA	5589700	NA	2	NA	7900200	NA	11118000	2	NA	NA	52437000	NA	1	29383000	NA	3305100	3154800	3	11463000	NA	5779300	20140000	NA	3	3419700	NA	5366400	NA	NA	2
7585	Q8VCI5	ICEQFEAET(0.969)PT(0.031)DSEATQR	NA	NA	906910	NA	NA	1	NA	1508500	NA	856580	2	NA	NA	NA	NA	1186400	1	NA	1656100	1523800	NA	2	NA	NA	NA	NA	0	NA	934570	NA	NA	1	1471400	1344600	NA	1238900	NA	3	NA	NA	1609000	NA	NA	1
7592	Q8VD37	PFPT(0.953)GT(0.047)PPPLPPK	NA	NA	NA	NA	NA	0	NA	NA	NA	NA	0	NA	NA	NA	1067000	NA	1	NA	NA	1270600	1919800	2	NA	NA	NA	NA	0	NA	NA	NA	NA	0	703240	1274000	2702900	1454700	NA	4	NA	NA	1634600	1850300	NA	2
7598	Q8VD37	T(0.078)GS(0.1)PLT(0.817)VAT(0.005)GNDQAATEAK	1530400	NA	NA	1692300	NA	2	NA	NA	1688600	1047100	2	895600	18744000	NA	NA	1926400	3	NA	NA	NA	2006000	1	1111100	NA	NA	NA	1	1595500	NA	NA	NA	1	3011700	1011000	NA	2156900	NA	3	NA	1176300	NA	1942700	868120	3
7625	Q91XV3	AGEAS(0.104)AES(0.104)T(0.792)GAADGAAPEEGEAK	NA	NA	NA	NA	16688000	1	1720200	1634900	NA	12542000	3	461680	NA	1464700	913220	814540	4	1314300	1612400	NA	1051100	3	NA	NA	NA	NA	0	782960	1375500	1040500	978170	4	NA	1084900	1496800	921320	NA	3	NA	NA	1679800	NA	NA	1
7657	Q99J45	T(0.065)PT(0.935)PEPAEVETR	NA	NA	NA	2342700	NA	1	NA	NA	1991600	1810200	2	1981600	NA	NA	NA	NA	1	3125700	NA	NA	4081000	2	NA	NA	NA	2398200	1	3507600	NA	NA	NA	1	2434000	3138100	2686900	NA	NA	3	2277800	NA	NA	2759500	NA	2
7663	Q99JX3	ISLPGQMT(0.116)GT(0.884)PITPLK	NA	NA	NA	283950	NA	1	NA	NA	NA	NA	0	NA	NA	NA	NA	NA	0	NA	NA	NA	744750	1	1045800	NA	NA	NA	1	913960	NA	NA	NA	1	362790	479210	NA	NA	410520	3	NA	1099600	NA	NA	NA	1
7687	Q9CPS8	T(0.87)PS(0.13)PGEQQQVQEVK	695890	1004400	1553800	NA	NA	3	NA	1022000	NA	NA	1	NA	1382600	NA	NA	3298700	2	NA	1371000	NA	NA	1	NA	907410	NA	NA	1	4481100	NA	NA	1221700	2	837140	686630	4594900	1284600	NA	4	797490	709660	772360	NA	NA	3
7688	Q9CQ22	LLLDPS(0.008)S(0.008)T(0.984)PT(0.001)K	NA	7113200	NA	NA	NA	1	NA	NA	NA	NA	0	NA	4257700	27183000	NA	NA	2	NA	NA	25838000	23110000	2	17878000	NA	NA	NA	1	29446000	24543000	NA	NA	2	19252000	NA	24801000	27370000	13172000	4	NA	NA	NA	21116000	NA	1
7709	Q9CYT6	THT(0.027)PS(0.152)PT(0.843)S(0.978)PK	1691800	9038800	NA	344090	NA	3	NA	NA	NA	NA	0	NA	NA	NA	NA	2180300	1	NA	NA	NA	NA	0	NA	223840	NA	NA	1	76367	NA	NA	NA	1	880590	284120	1716100	NA	NA	3	NA	NA	NA	NA	609000	1
7712	Q9CZJ2	TQES(0.005)CGIAPLT(0.99)PS(0.526)QS(0.478)PKPEAR	NA	NA	NA	NA	NA	0	NA	NA	NA	NA	0	NA	NA	NA	NA	NA	0	NA	NA	NA	NA	0	NA	NA	NA	NA	0	2965700	NA	NA	NA	1	979300	2824900	NA	1390600	NA	3	1377700	1310100	NA	NA	NA	2
7715	Q9D0R8	T(0.001)ET(0.999)PPPLASLNVSK	660840	NA	NA	475240	NA	2	NA	NA	NA	NA	0	319940	961660	NA	NA	NA	2	NA	NA	NA	NA	0	NA	483530	NA	NA	1	NA	NA	NA	NA	0	932380	1025400	1312200	1552100	NA	4	746410	1060800	531290	NA	NA	3
7719	Q9D1K7	LLSVTPT(0.834)S(0.166)EGYSIK	1113100	NA	NA	NA	NA	1	NA	2329500	NA	NA	1	NA	NA	NA	NA	NA	0	873220	2778900	NA	1155500	3	NA	NA	NA	1197700	1	2793600	2080300	NA	NA	2	1977800	902470	1809200	NA	1671600	4	891120	NA	1760600	NA	NA	2
7720	Q9D219	AVT(1)PVSQGSNSSSADPK	393480	561820	NA	493500	441230	4	NA	NA	848180	504280	2	NA	NA	NA	NA	546390	1	734770	1076300	NA	744160	3	NA	NA	NA	512760	1	641680	465280	691370	370460	4	436660	624830	583300	NA	NA	3	470200	559430	678820	566340	NA	4
7747	Q9DBR7	T(0.847)GS(0.153)YGALAEISASK	NA	NA	941150	586160	NA	2	NA	NA	NA	NA	0	883980	NA	NA	1794500	1198700	3	NA	NA	NA	NA	0	1364600	NA	NA	NA	1	2334600	NA	NA	NA	1	1522600	1222000	NA	3015500	932490	4	NA	NA	NA	NA	1338000	1
7765	Q9ERG0	T(1)S(1)S(1)LPESS(0.001)PS(0.499)KT(0.499)AKK	NA	NA	874460	NA	518650	2	NA	555190	NA	NA	1	NA	NA	821120	1175800	796950	3	NA	NA	1496800	1158600	2	NA	NA	NA	2528000	1	NA	966050	NA	NA	1	NA	NA	1005400	1413500	840450	3	NA	658750	1398900	NA	NA	2
7789	Q9JHU9	MERPGPGIKPGEVVAT(0.9)S(0.1)PLPCK	2801300	NA	4635800	NA	NA	2	4059700	NA	NA	NA	1	NA	NA	7453600	NA	9118500	2	2476400	NA	NA	NA	1	NA	NA	NA	5665600	1	13835000	5832100	NA	NA	2	NA	7843300	7981700	7464800	NA	3	4848500	5519700	NA	3700700	NA	3
7802	Q9JLM8	ISQHGGS(0.916)S(0.311)T(0.74)S(0.033)LSSTK	NA	NA	NA	NA	NA	0	NA	NA	NA	NA	0	NA	1861600	NA	NA	NA	1	NA	NA	NA	NA	0	NA	NA	NA	NA	0	1287000	NA	448340	NA	2	NA	NA	3523400	5495500	483810	3	NA	NA	NA	NA	NA	0
7882	Q9QYX7	MT(1)PPPGPQYGVGSVLR	NA	NA	1303800	1176800	NA	2	NA	1180600	2287900	1737400	3	1280500	NA	1669500	NA	1580300	3	1102100	NA	2539400	1535900	3	NA	NA	NA	1652800	1	2872800	1408200	NA	1470100	3	1192000	1037700	2262000	1733400	NA	4	828980	1552100	2285300	1914000	NA	4
7927	Q9Z0J4	VTQPLGT(0.011)PT(0.989)K	7465200	6247900	10805000	8798100	9188800	5	11684000	9581300	12845000	NA	3	6644100	NA	12504000	12350000	9501300	4	NA	13884000	NA	11964000	2	NA	NA	NA	11602000	1	NA	12546000	NA	NA	1	8442400	10320000	10553000	14532000	7098800	5	7989100	NA	12363000	9805100	7522100	4
7929	Q9Z0P4	EENQTGPT(0.002)T(0.006)T(0.888)PS(0.103)DTQDLDMK	958440	NA	NA	1034300	NA	2	NA	1242500	1035500	867120	3	NA	1822200	NA	NA	1265500	2	NA	NA	1765800	NA	1	NA	NA	NA	NA	0	1762200	1428100	NA	NA	2	1015500	NA	1358000	1332200	NA	3	NA	NA	943340	882420	NA	2
7940	Q9Z1D1	GIPLPT(0.006)GDT(0.885)S(0.109)PEPELLPGDPLPPPK	NA	NA	NA	NA	NA	0	5329200	6336400	NA	8575300	3	NA	NA	NA	11825000	NA	1	NA	NA	8369800	NA	1	NA	NA	20502000	NA	1	NA	9498100	NA	NA	1	6759400	939400	13670000	NA	NA	3	682240	NA	NA	NA	NA	1
7941	Q9Z1R2	VGDPPQTLPEEPMEVQGAERT(0.5)S(0.5)PEPQR	NA	NA	NA	NA	NA	0	2454100	NA	2469200	1053800	3	1333600	NA	2620100	NA	1996200	3	1577200	NA	NA	NA	1	NA	NA	NA	1930400	1	3374200	2525700	NA	NA	2	NA	1467100	2515600	1999000	NA	3	1290200	1859300	2002300	NA	1098600	4
7946	Q9Z2C9	HSGFSTSDHST(0.015)ANT(0.985)PQDYSGNSK	NA	NA	NA	NA	NA	0	NA	1192800	NA	NA	1	NA	NA	NA	NA	1288500	1	NA	NA	NA	NA	0	NA	NA	1237100	NA	1	1327700	NA	NA	1122500	2	1096500	NA	1129100	1773900	NA	3	1231300	NA	NA	NA	NA	1
7952	Q9Z2H5	DYSEADGLS(0.016)ERT(0.984)T(1)PSK	9835000	NA	NA	8656000	NA	2	7667000	NA	9370400	2347700	3	3576100	3256300	NA	NA	NA	2	NA	NA	NA	NA	0	NA	NA	NA	7280500	1	1822300	NA	NA	NA	1	1018300	9548600	7871000	NA	NA	3	6807800	NA	NA	1758700	NA	2
7982	P35235	IQNTGDY(0.303)Y(0.696)DLYGGEK	1556400	NA	1870600	NA	NA	2	NA	1979700	2011800	876950	3	NA	NA	NA	1500100	2259000	2	NA	NA	NA	2090800	1	NA	NA	NA	NA	0	2502500	NA	NA	NA	1	NA	2017500	2458000	2016200	NA	3	2122200	NA	1680200	NA	NA	2
7984	P47941	Y(0.801)PS(0.184)PPVGS(0.013)VS(0.003)APNLPTAEENLEYVR	1535500	NA	NA	NA	NA	1	NA	NA	4717400	NA	1	1692700	NA	NA	NA	NA	1	NA	2949800	2524400	3694600	3	NA	NA	NA	NA	0	4199300	NA	3504600	NA	2	NA	NA	3707800	4171400	1396600	3	NA	2347900	NA	516780	1767600	3
8004	Q80UU9	LLKPGEEPSEY(0.909)T(0.091)DEEDTK	NA	NA	NA	98278000	44585000	2	149780000	NA	140180000	NA	2	NA	NA	NA	102550000	110190000	2	NA	184320000	NA	NA	1	NA	NA	NA	NA	0	186270000	NA	128830000	80922000	3	70041000	NA	NA	139370000	86538000	3	73051000	92214000	NA	NA	NA	2
8006	Q810U3	KDVPLGPEDPKEEDGS(0.027)FDY(0.737)S(0.235)DEDNKPLQGS(0.651)QT(0.652)S(0.652)LDGT(0.046)IK	NA	NA	NA	NA	NA	0	NA	NA	7010600	NA	1	NA	4361100	NA	NA	NA	1	NA	NA	NA	5727000	1	NA	NA	NA	NA	0	NA	NA	NA	NA	0	9112000	NA	5943300	4656200	NA	3	NA	NA	NA	NA	NA	0
8012	Q8JZR0	NIFKLAQGEYIAPEKIENVY(1)S(1)RS(1)R	NA	NA	8386500	665700	2293100	3	8473100	9979500	NA	14770000	3	7846000	NA	4995100	9543600	8898700	4	NA	16660000	10932000	10475000	3	NA	NA	NA	7364500	1	17188000	26602000	NA	NA	2	8296900	2026100	13055000	16847000	6823300	5	850330	9365200	12590000	5402300	9433700	5

## Sheet: absent in TSEGCGEE
	Leading.proteins	Phospho..STY..Probabilities	WT_NT.1.1	WT_NT.2.1	WT_NT.3.1	WT_NT.4.1	WT_NT.5.1	COUNT.WT	WT_EGCG.2.1	WT_EGCG.3.1	WT_EGCG.4.1	WT_EGCG.5.1	COUNT.WT_EGCG	WT_EGCG_EE.1.1	WT_EGCG_EE.2.1	WT_EGCG_EE.3.1	WT_EGCG_EE.4.1	WT_EGCG_EE.5.1	COUNT.WT_EGCG_EE	WT_EE.1.1	WT_EE.2.1	WT_EE.3.1	WT_EE.5.1	COUNT.WT_EE	TS_NT.1.1	TS_NT.2.1	TS_NT.3.1	TS_NT.4.1	COUNT.TS	TS_EGCG.2.1	TS_EGCG.3.1	TS_EGCG.4.1	TS_EGCG.5.1	COUNT.TS.EGCG	TS_EGCG_EE.1.1	TS_EGCG_EE.2.1	TS_EGCG_EE.3.1	TS_EGCG_EE.4.1	TS_EGCG_EE.5.1	COUNT.TS_EGCG	TS_EE.1.1	TS_EE.2.1	TS_EE.3.1	TS_EE.4.1	TS_EE.5.1	COUNT.TS.EE
16	A2A690	DSAYIS(0.022)S(0.146)S(0.83)PLGS(0.001)HQVFDFR	NA	NA	NA	NA	NA	0	550920	663640	NA	NA	2	NA	NA	NA	NA	NA	0	NA	NA	727150	2723400	2	1417300	NA	7246400	813940	3	4419800	NA	NA	NA	1	NA	NA	NA	NA	NA	0	NA	NA	1987000	NA	1906600	2
62	A2AJI0	EPAAPAS(1)PAPSPVPSPTPAQPQK	1906900	NA	NA	1494700	NA	2	NA	NA	2480500	2020800	2	1211200	NA	2682700	1897000	1937000	4	2123900	4050200	NA	1875900	3	686170	2956400	NA	1984300	3	3200400	NA	NA	1836400	2	NA	NA	NA	NA	889540	1	NA	2024500	NA	NA	NA	1
73	A2ALS5	SENSSTQS(1)S(1)PEMPTTK	790730	NA	NA	672040	NA	2	201300	NA	NA	NA	1	NA	NA	NA	NA	NA	0	NA	181760	NA	NA	1	NA	246300	NA	169490	2	NA	NA	NA	NA	0	757290	NA	NA	NA	NA	1	603220	NA	NA	NA	NA	1
106	A2ARS0	AGALMARPNS(1)PQSSGSGR	NA	NA	NA	857440	NA	1	NA	NA	1134500	NA	1	NA	1150200	NA	NA	1305400	2	NA	NA	NA	1347100	1	578730	NA	2521000	NA	2	2427300	NA	NA	NA	1	NA	1711100	NA	NA	NA	1	640620	1461500	1168500	719190	NA	4
147	B1AZP2	AMGDEDS(0.032)DES(0.969)GGGS(0.992)PKPS(0.007)PK	192760	NA	NA	126680	NA	2	197090	NA	NA	NA	1	54905	NA	NA	NA	NA	1	NA	NA	NA	NA	0	212070	136290	NA	40222	3	NA	NA	NA	NA	0	NA	251510	NA	NA	NA	1	124040	NA	NA	NA	NA	1
159	B2RUJ5	LHHYDERS(0.374)DGES(0.617)DS(0.009)PEK	NA	NA	NA	2181000	NA	1	NA	NA	NA	NA	0	1054800	NA	5442100	NA	NA	2	NA	NA	3660400	NA	1	NA	NA	279690	2377100	2	NA	2825900	NA	NA	1	3106600	NA	NA	NA	NA	1	NA	NA	NA	NA	NA	0
164	B2RUJ5	S(0.981)NS(0.019)QENVEASHPSQDGK	NA	NA	2683800	NA	NA	1	2265900	138560	NA	NA	2	260900	6403500	983790	NA	NA	3	715700	NA	NA	NA	1	1366100	2463200	NA	1089500	3	NA	NA	NA	NA	0	NA	NA	NA	NA	NA	0	NA	NA	NA	NA	NA	0
199	E9PUL5	AELAPETTETPVETPETVQATDLS(0.002)LNPEEGS(0.015)KAS(0.141)PS(0.141)PS(0.141)PS(0.56)EAR	NA	NA	30395000	4806000	NA	2	NA	NA	NA	NA	0	NA	NA	NA	NA	NA	0	NA	NA	NA	NA	0	NA	2367600	34679000	NA	2	NA	NA	NA	NA	0	NA	NA	NA	NA	NA	0	NA	NA	21464000	NA	NA	1
251	G3X9K3	TTIPHALLTWRPT(0.003)S(0.003)GEAEPPS(0.96)PS(0.032)AVS(0.001)EK	NA	NA	NA	NA	2010600	1	NA	NA	NA	NA	0	3036300	NA	NA	2039900	3457700	3	NA	NA	NA	2802500	1	1270200	NA	4416800	NA	2	4434600	2214100	3650200	NA	3	NA	NA	3523000	NA	NA	1	NA	NA	NA	NA	864370	1
262	G5E829	SATS(0.001)S(0.984)S(0.015)PGS(0.998)PLHS(0.002)LETSL	650860	NA	NA	NA	NA	1	NA	NA	NA	NA	0	NA	NA	NA	NA	1898800	1	269340	NA	NA	496910	2	2432700	NA	19233000	1051200	3	5938900	NA	NA	NA	1	NA	NA	NA	NA	1542800	1	231300	NA	828910	NA	2407100	3
302	O08599	S(0.005)S(0.005)AS(0.001)FSTTAVS(0.989)AR	NA	NA	NA	NA	NA	0	NA	1079000	1529600	NA	2	1094000	NA	1936500	NA	2066400	3	NA	NA	1611400	3240500	2	4800600	NA	6746400	2578800	3	NA	NA	NA	NA	0	NA	5168200	NA	NA	NA	1	1182300	NA	3536400	NA	NA	2
306	O08648	PHS(1)PVTAIHR	412660	NA	NA	NA	NA	1	NA	NA	NA	NA	0	847360	NA	NA	NA	NA	1	NA	NA	NA	NA	0	1475800	NA	NA	825890	2	NA	NA	NA	NA	0	NA	981400	NA	NA	NA	1	NA	NA	NA	NA	NA	0
319	O09044	ATWGDGGDNS(0.989)PS(0.011)NVVSK	NA	NA	NA	NA	NA	0	929180	493010	3240000	1502500	4	494420	NA	2256700	NA	1744700	3	NA	NA	NA	1713700	1	752640	NA	NA	2023600	2	2149200	1752100	NA	NA	2	NA	NA	2679000	NA	NA	1	NA	621030	1632900	1105700	NA	3
366	O35691	ESRQES(1)DPEDDDVK	1928100	NA	NA	1557800	NA	2	2463500	NA	NA	NA	1	NA	NA	NA	NA	NA	0	1497400	3583600	NA	NA	2	NA	2278700	NA	662470	2	2969000	NA	NA	NA	1	NA	NA	NA	NA	NA	0	NA	1508200	NA	NA	NA	1
374	O35927	SYSTSSPINIVVSSAGLS(1)PIR	NA	NA	NA	NA	NA	0	186290	NA	NA	NA	1	NA	NA	NA	588460	600070	2	NA	NA	NA	1281800	1	199120	NA	1257500	202970	3	745760	NA	NA	NA	1	NA	NA	NA	NA	NA	0	NA	NA	NA	NA	311380	1
375	O35927	TSTAPS(0.98)S(0.02)PGVDSVPLQR	NA	NA	13613000	15877000	NA	2	NA	NA	17775000	NA	1	NA	NA	5228500	15032000	13411000	3	5608500	12429000	7600200	18637000	4	11686000	NA	27378000	3289400	3	28838000	3502400	14187000	10937000	4	NA	NA	NA	NA	NA	0	NA	17604000	NA	NA	8500200	2
382	O35927	VT(0.001)S(0.004)PPT(0.034)VQS(0.04)T(0.043)IS(0.149)S(0.162)S(0.205)PIHQLS(0.106)S(0.114)T(0.123)IGT(0.018)Y(0.01)AT(0.037)LS(0.722)PT(0.233)K	NA	NA	NA	NA	NA	0	NA	NA	3575300	NA	1	NA	NA	NA	NA	NA	0	NA	NA	NA	NA	0	NA	NA	4849000	685930	2	2961100	897000	2914800	NA	3	NA	NA	NA	NA	NA	0	NA	1360100	NA	NA	871150	2
395	O54774	NAEAVKS(1)PEK	137050	9044500	138000	94979	NA	4	NA	NA	NA	NA	0	NA	18922000	NA	NA	NA	1	NA	NA	NA	NA	0	51491	NA	NA	102730	2	NA	NA	NA	NA	0	161610	NA	NA	NA	NA	1	97441	731110	NA	NA	NA	2
397	O54781	ENAEKDEDDVEQELANLDPTWVES(1)PK	NA	NA	NA	NA	NA	0	NA	NA	NA	NA	0	NA	NA	NA	NA	1258900	1	NA	NA	NA	NA	0	NA	NA	2344500	1041600	2	761970	NA	1356100	NA	2	NA	NA	1773100	NA	NA	1	NA	NA	NA	NA	NA	0
462	O70166	SPSDLSPES(0.002)PVLS(0.023)S(0.975)PPK	NA	1665500	1553100	2657400	NA	3	NA	NA	NA	NA	0	1383100	NA	NA	NA	NA	1	NA	NA	NA	2254700	1	2265800	3540900	NA	NA	2	NA	NA	NA	NA	0	4730500	NA	NA	NA	NA	1	1748700	NA	NA	2730300	3364500	3
486	O88343	NLT(0.001)S(0.937)S(0.053)S(0.009)LNDISDKPEK	8220200	NA	NA	NA	NA	1	NA	10783000	NA	NA	1	NA	NA	21731000	NA	21819000	2	17664000	33295000	NA	NA	2	6624900	NA	NA	19738000	2	NA	NA	23555000	NA	1	NA	NA	NA	25794000	NA	1	NA	23424000	NA	14228000	4387000	3
512	O88487	SVSTPS(0.003)EAGS(0.311)QDS(0.686)GDGAVGSR	865170	NA	NA	966170	NA	2	683490	NA	1258600	NA	2	NA	NA	NA	NA	NA	0	NA	1575200	NA	NA	1	NA	919940	NA	681440	2	NA	NA	NA	NA	0	864760	NA	NA	NA	NA	1	NA	NA	NA	NA	NA	0
526	O88703	TAAPSPDRRDS(0.868)AS(0.131)PGAAS(0.001)GLDPLDSAR	NA	NA	NA	NA	NA	0	NA	NA	NA	4169500	1	4366600	NA	6060600	5911800	NA	3	5188800	NA	NA	NA	1	NA	4991000	NA	4839300	2	NA	NA	NA	4394400	1	NA	NA	NA	4941900	NA	1	NA	NA	6818000	NA	NA	1
548	O88737	SRGEHSSTLPASTPSYTSGT(0.001)S(0.001)PT(0.001)S(0.001)LS(0.01)S(0.01)LEEDS(0.041)DS(0.581)S(0.178)PS(0.178)RR	3963300	NA	6679300	2651100	NA	3	9477500	8734500	NA	4808500	3	NA	NA	3683100	NA	NA	1	NA	10864000	NA	NA	1	NA	NA	7080200	3653200	2	13427000	6175100	NA	5450200	3	8608300	NA	NA	NA	NA	1	NA	NA	NA	NA	NA	0
560	O88737	HDAT(0.001)AS(0.909)S(0.053)S(0.015)T(0.015)T(0.006)AAATAR	NA	NA	313360	NA	NA	1	426960	NA	NA	NA	1	229530	NA	NA	NA	NA	1	230910	367610	NA	NA	2	304990	415740	NA	240560	3	412370	NA	NA	NA	1	NA	432680	NA	NA	NA	1	NA	261780	NA	NA	NA	1
567	O88737	SLSDPKPLS(0.248)PT(0.034)AEES(0.718)AK	2914000	NA	5291300	NA	NA	2	4963800	NA	NA	NA	1	NA	NA	NA	NA	NA	0	5174600	NA	NA	2160500	2	2479300	NA	3470600	NA	2	5588300	NA	4286000	NA	2	NA	NA	NA	NA	1072600	1	NA	1948600	3481200	NA	NA	2
593	O88737	SQQQLHSPALS(1)PAHS(1)PAK	752290	NA	NA	NA	NA	1	NA	NA	NA	NA	0	NA	NA	NA	NA	NA	0	NA	NA	NA	1321900	1	681880	NA	3207900	NA	2	1564500	NA	NA	NA	1	NA	2409200	NA	NA	NA	1	1154000	851940	NA	NA	NA	2
597	O88746	AADRLPNLAS(0.998)PS(0.002)AEGPPRPSPGTAPR	4604100	NA	2359500	NA	NA	2	NA	4449300	NA	3262700	2	3883400	NA	9089400	9137800	NA	3	3853300	NA	8532400	NA	2	7893900	NA	15485000	NA	2	NA	4988500	NA	NA	1	NA	NA	5371500	NA	NA	1	6785900	NA	NA	5877700	NA	2
619	O88935	GSHSQS(0.981)S(0.017)S(0.002)PGALTLGR	NA	NA	NA	NA	4662400	1	NA	2277700	NA	1816700	2	NA	4126000	2778300	NA	NA	2	NA	NA	NA	NA	0	2071200	NA	10928000	NA	2	NA	1517900	NA	1804500	2	NA	NA	NA	NA	NA	0	NA	NA	3987900	NA	NA	1
646	O89084	S(0.001)LS(0.999)LSLPGPR	NA	NA	NA	NA	NA	0	877040	NA	NA	NA	1	NA	NA	514860	NA	616530	2	568640	931050	NA	1353100	3	921280	341760	NA	NA	2	NA	NA	NA	NA	0	NA	NA	NA	1098200	NA	1	NA	NA	752850	777150	NA	2
669	P06837	AGSAETESAAKAT(0.994)T(0.006)DNS(0.882)PS(0.116)S(0.002)K	693250	NA	672140	NA	NA	2	NA	NA	NA	NA	0	204330	1832400	NA	NA	NA	2	468760	NA	NA	NA	1	511760	445870	66447	434130	4	6525200	341450	NA	NA	2	NA	703650	NA	NA	NA	1	891840	202670	NA	NA	NA	2
683	P08551	KEES(1)AGEEQVAK	13537000	NA	49893000	NA	27802000	3	NA	NA	NA	NA	0	3308700	NA	NA	NA	NA	1	NA	55528000	NA	NA	1	NA	NA	59777000	8183600	2	95279000	41143000	NA	NA	2	NA	NA	NA	NA	7566000	1	NA	20409000	NA	9971700	5199400	3
718	P0C913	DTTEDS(0.999)IT(0.001)EDDK	3258700	NA	NA	4501200	3143000	3	3830200	1943000	4815900	4414100	4	3730300	4244500	4056300	3335600	2688600	5	4719500	4647100	2787100	4688900	4	NA	5345700	2936500	3428500	3	6088600	NA	3808300	3650800	3	NA	NA	NA	NA	3862400	1	2645100	3698000	7667300	NA	5601800	4
725	P10637	ESPPQPPADDGAEEPGS(0.016)ET(0.368)S(0.616)DAK	1328200	NA	NA	1361700	NA	2	NA	NA	NA	NA	0	NA	NA	NA	NA	NA	0	NA	NA	NA	NA	0	NA	1433300	NA	1370100	2	2146200	NA	NA	NA	1	NA	NA	NA	NA	NA	0	NA	NA	NA	NA	NA	0
758	P11881	RDS(1)VLAASR	1527300	NA	NA	1375900	NA	2	NA	NA	NA	NA	0	820340	NA	NA	NA	NA	1	NA	NA	NA	NA	0	2571200	1435300	NA	819590	3	NA	NA	NA	NA	0	NA	2108800	NA	NA	NA	1	1467500	648720	NA	NA	NA	2
777	P13595	GPVETKS(1)EPPESEAK	623590	NA	697000	NA	NA	2	455390	NA	478270	NA	2	NA	NA	1293600	574840	NA	2	NA	NA	NA	400360	1	NA	NA	870680	725930	2	656290	NA	275270	211760	3	NA	NA	NA	NA	354820	1	NA	522130	NA	NA	721130	2
843	P14873	KES(1)KEETPEVTK	2048500	NA	186400	328620	246770	4	NA	168980	NA	NA	1	730800	21602000	NA	208250	431210	4	NA	NA	145100	754790	2	577410	296390	158260	536370	4	262480	NA	191160	43105	3	NA	NA	NA	NA	276250	1	270360	NA	NA	157090	217900	3
1022	P20357	GLS(0.694)S(0.306)VPEVAEVEPTTK	NA	NA	NA	NA	NA	0	NA	NA	NA	NA	0	NA	NA	NA	NA	NA	0	NA	NA	NA	NA	0	NA	1615400	3995600	NA	2	NA	NA	NA	NA	0	NA	NA	1754300	NA	NA	1	NA	NA	NA	NA	NA	0
1032	P20357	LAS(0.999)VS(0.001)ADAEVAR	2533300	NA	NA	955120	NA	2	NA	NA	NA	NA	0	1616800	NA	NA	NA	NA	1	1185800	NA	NA	NA	1	5353200	NA	NA	5636500	2	NA	NA	NA	NA	0	4038400	NA	NA	NA	NA	1	533690	NA	3154400	NA	NA	2
1096	P25444	S(1)PYQEFTDHLVK	830530	NA	896520	NA	NA	2	NA	1070300	NA	NA	1	NA	NA	849180	NA	NA	1	841950	1371600	1151800	NA	3	854310	180010	NA	NA	2	1186100	949480	1702500	602750	4	640210	NA	NA	NA	NA	1	NA	NA	815310	NA	NA	1
1105	P26645	AEDGAAPS(0.049)PS(0.044)S(0.812)ET(0.095)PK	4341700	NA	NA	6055600	414250	3	5200600	NA	NA	365970	2	NA	254250	NA	NA	NA	1	NA	7412900	NA	601060	2	2737500	649800	2239100	NA	3	NA	NA	NA	290580	1	NA	3188600	NA	NA	NA	1	NA	NA	NA	NA	NA	0
1108	P26645	EAAEAEPAEPSSPAAEAEGAS(0.915)AS(0.134)S(0.262)T(0.262)S(0.262)S(0.165)PK	3469800	NA	NA	2799100	NA	2	NA	NA	NA	NA	0	NA	NA	5029800	NA	NA	1	NA	NA	NA	4347400	1	1946800	NA	NA	2912100	2	3640500	NA	NA	NA	1	NA	NA	NA	NA	NA	0	1705500	NA	3559200	NA	1610900	3
1133	P28028	S(0.752)S(0.124)S(0.124)APNVHINTIEPVNIDEK	NA	NA	NA	NA	NA	0	NA	NA	NA	NA	0	NA	NA	NA	NA	NA	0	4379300	NA	NA	NA	1	NA	553220	6684700	NA	2	NA	NA	NA	NA	0	NA	NA	NA	NA	NA	0	NA	NA	NA	NA	NA	0
1142	P28652	ES(0.012)S(0.988)DSTNTTIEDEDAK	NA	26353000	NA	NA	NA	1	NA	NA	NA	33176000	1	NA	85851000	NA	703250	NA	2	NA	70771000	46973000	NA	2	NA	1304900	62214000	NA	2	NA	32732000	NA	NA	1	NA	NA	NA	NA	40300000	1	NA	57082000	NA	45449000	43420000	3
1159	P28738	PIRPGHYPAS(0.057)S(0.932)PT(0.012)AVHAVR	NA	NA	NA	1009900	NA	1	NA	NA	NA	NA	0	1826600	NA	3128700	NA	NA	2	2687500	NA	NA	1014300	2	2312300	NA	2391900	2130700	3	NA	NA	NA	NA	0	775420	NA	NA	NA	NA	1	638200	NA	2188200	NA	NA	2
1273	P46061	ILDPNSGEPAPVLSSPT(0.002)PT(0.005)DLS(0.013)T(0.038)FLS(0.11)FPS(0.832)PEK	399880	NA	1394600	NA	NA	2	NA	NA	NA	1052800	1	1932800	NA	NA	NA	479340	2	NA	769860	475720	NA	2	465770	NA	2216700	1207600	3	2243000	2909300	4660300	NA	3	NA	NA	1439600	NA	NA	1	NA	NA	2759300	NA	NA	1
1281	P46660	LSGPGGS(0.413)GS(0.587)FR	NA	NA	NA	NA	NA	0	NA	NA	NA	NA	0	NA	5123100	NA	NA	NA	1	NA	NA	NA	NA	0	NA	1711600	NA	1494600	2	NA	NA	NA	NA	0	NA	NA	NA	NA	3043900	1	NA	NA	NA	NA	NA	0
1286	P46938	AHS(0.03)S(0.086)PAS(0.883)LQLGAVSPGTLTASGVVSGPAAAPAAQHLR	NA	NA	NA	NA	NA	0	NA	NA	NA	NA	0	NA	NA	NA	NA	NA	0	NA	NA	NA	NA	0	2325500	NA	9303400	NA	2	5394700	NA	NA	1364500	2	NA	NA	NA	NA	NA	0	NA	NA	NA	NA	NA	0
1297	P47809	LRT(0.008)HS(0.992)IESSGK	3601300	NA	NA	172040	NA	2	NA	NA	NA	NA	0	137870	NA	NA	NA	NA	1	163080	NA	NA	NA	1	383010	NA	NA	67202	2	NA	NA	NA	NA	0	184010	NA	NA	NA	NA	1	132910	NA	NA	NA	NA	1
1370	P54071	AGY(1)LRAVS(0.788)S(0.211)LCRAS(0.136)GS(0.865)AR	NA	520220	881740	NA	NA	2	NA	NA	NA	NA	0	NA	1582900	NA	NA	NA	1	1419100	977750	NA	NA	2	1087800	883740	NA	NA	2	NA	2853300	782920	NA	2	NA	NA	NA	NA	NA	0	NA	NA	NA	NA	NA	0
1423	P58871	GEGVS(0.01)QVGPGT(0.793)PPAPES(0.4)PRKPIS(0.796)GVQGNDPGIS(0.001)LPQR	NA	NA	NA	NA	NA	0	5797000	NA	5730600	NA	2	NA	3674400	NA	NA	NA	1	NA	NA	NA	NA	0	NA	NA	12742000	6473500	2	NA	NA	NA	NA	0	NA	NA	NA	NA	NA	0	5092800	NA	NA	NA	NA	1
1454	P59281	EDT(0.002)S(0.001)S(0.013)CS(0.984)PPGVLLEK	NA	1825400	NA	NA	NA	1	NA	NA	NA	1977600	1	NA	NA	NA	NA	1477600	1	1606800	2307800	NA	NA	2	NA	921770	NA	1236200	2	NA	NA	NA	NA	0	NA	NA	NA	1801400	NA	1	NA	NA	NA	1171700	NA	1
1496	P61264	S(1)AKDS(1)DDEEEVVHVDR	1947400	NA	NA	1441300	NA	2	NA	NA	1137400	NA	1	NA	NA	NA	NA	439350	1	NA	NA	NA	14613000	1	NA	374900	NA	1666500	2	NA	NA	NA	NA	0	1732500	NA	NA	NA	NA	1	1127700	479290	NA	NA	NA	2
1522	P62806	RIS(1)GLIYEETR	NA	NA	NA	NA	NA	0	NA	1693000	NA	NA	1	1114200	NA	NA	NA	NA	1	NA	NA	NA	1201200	1	327450	NA	NA	661630	2	NA	NA	NA	NA	0	NA	NA	1120700	NA	NA	1	NA	NA	1380200	NA	NA	1
1620	P70399	STPFIVPS(0.901)S(0.096)PT(0.003)EQGGR	NA	NA	NA	2735900	NA	1	NA	NA	6029300	NA	1	2231000	NA	NA	NA	NA	1	NA	NA	NA	NA	0	NA	2638700	NA	2325600	2	NA	NA	NA	3487100	1	NA	NA	NA	NA	NA	0	NA	NA	NA	NA	2289200	1
1639	P70429	VQRPEDAS(0.002)GGS(0.052)S(0.936)PS(0.009)GT(0.001)SK	353000	NA	151830	622440	NA	3	NA	NA	NA	NA	0	110930	NA	NA	NA	NA	1	NA	NA	NA	NA	0	473320	NA	NA	432900	2	NA	NA	NA	NA	0	598260	NA	NA	NA	NA	1	673170	NA	NA	NA	NA	1
1784	Q01097	LS(0.01)S(0.99)IESDV	NA	NA	NA	1228400	NA	1	NA	NA	NA	NA	0	NA	NA	NA	NA	NA	0	999240	NA	NA	NA	1	1041900	NA	NA	1113400	2	NA	NA	NA	NA	0	NA	NA	NA	NA	NA	0	NA	791740	NA	NA	NA	1
1815	Q03141	VRPNS(0.001)DLS(0.012)NS(0.923)T(0.101)GQS(0.963)PHHK	507320	NA	NA	720660	NA	2	NA	NA	NA	NA	0	NA	NA	NA	NA	NA	0	NA	NA	NA	NA	0	NA	546870	NA	2632400	2	NA	NA	NA	NA	0	NA	778890	NA	NA	NA	1	684220	NA	NA	NA	NA	1
1875	Q09XV5	AVLQS(0.95)MS(0.05)GRDGNITGIQQFSKK	NA	NA	NA	NA	NA	0	NA	NA	NA	NA	0	930700	NA	NA	NA	NA	1	NA	NA	NA	NA	0	2334000	NA	NA	511360	2	NA	NA	NA	NA	0	NA	NA	NA	NA	885950	1	NA	NA	NA	680880	NA	1
1886	Q0KL01	LGSLTPEIVST(0.001)PSS(0.999)PEEEDK	9605900	3697000	NA	8900600	8030500	4	13238000	NA	NA	893320	2	9310600	NA	NA	12120000	NA	2	NA	NA	16252000	14120000	2	NA	5711200	17758000	12848000	3	NA	12917000	NA	NA	1	NA	NA	15039000	NA	NA	1	NA	NA	13272000	NA	12298000	2
1893	Q0KL02	TRPGAVS(0.999)PLNS(0.001)PLSTTFPSPFGK	NA	NA	NA	NA	NA	0	NA	NA	NA	NA	0	NA	NA	NA	NA	NA	0	NA	NA	NA	886090	1	690370	NA	2700500	NA	2	1166200	NA	1041400	NA	2	NA	NA	NA	NA	NA	0	96821	594210	NA	302200	NA	3
1976	Q3THK3	GT(0.454)S(0.539)RPGT(0.016)PS(0.282)AEAAS(0.053)T(0.134)S(0.161)S(0.283)T(0.078)LR	NA	NA	NA	NA	1434800	1	1932500	1036100	NA	NA	2	NA	NA	1459500	1986400	NA	2	NA	2071100	NA	NA	1	NA	1092200	1620200	NA	2	NA	1135900	1236400	938960	3	NA	NA	NA	NA	970150	1	NA	NA	2285400	NA	NA	1
1984	Q3THK7	TLNMT(0.036)T(0.279)S(0.686)PEEK	9551600	6405800	NA	NA	NA	2	NA	14561000	NA	NA	1	NA	NA	NA	6471600	NA	1	NA	NA	12045000	NA	1	9091300	NA	16491000	9436800	3	24603000	NA	NA	NA	1	13483000	NA	NA	NA	NA	1	NA	13143000	NA	16099000	8506000	3
2030	Q3U1F9	RPS(0.988)EEPEPDY(0.011)EAIQT(0.001)LNREDEK	NA	NA	NA	NA	NA	0	NA	NA	NA	NA	0	NA	NA	NA	NA	NA	0	1861200	NA	NA	NA	1	2342200	NA	4222600	2146300	3	NA	NA	NA	NA	0	NA	NA	NA	NA	NA	0	NA	NA	NA	NA	NA	0
2058	Q3UGY8	DGAES(0.01)S(0.221)RDS(0.769)MEINEADFR	1174000	NA	NA	NA	NA	1	1596100	NA	NA	NA	1	1052000	NA	NA	NA	NA	1	NA	NA	NA	NA	0	1266000	NA	NA	1033600	2	NA	NA	NA	NA	0	NA	NA	NA	NA	NA	0	NA	NA	NA	NA	NA	0
2066	Q3UH68	GS(0.001)S(0.008)DGRGS(0.985)DS(0.006)ESDLPHR	2064200	NA	1828700	NA	NA	2	4893800	NA	NA	1708600	2	NA	2513000	2638900	NA	NA	2	3906300	4208700	NA	2059200	3	2035100	NA	2982300	2514700	3	NA	2361100	NA	NA	1	2819600	NA	NA	NA	NA	1	NA	NA	NA	NA	NA	0
2092	Q3UHD9	RPLLS(0.014)S(0.014)PS(0.972)WGGPEPEGR	NA	NA	NA	448430	NA	1	NA	NA	NA	NA	0	NA	NA	1365200	NA	NA	1	NA	NA	NA	NA	0	2061000	NA	3268700	1342500	3	1184200	NA	NA	NA	1	NA	NA	1510800	NA	NA	1	NA	NA	NA	NA	NA	0
2093	Q3UHD9	RRS(0.002)S(0.984)AAS(0.014)LGR	167780	NA	NA	180330	NA	2	NA	NA	NA	NA	0	181290	NA	NA	NA	NA	1	254630	NA	NA	NA	1	207900	NA	NA	145700	2	43894	NA	NA	NA	1	208550	NA	NA	NA	NA	1	245090	NA	NA	NA	NA	1
2103	Q3UHF7	S(0.155)PS(0.842)LGS(0.003)EDLPLAADPDK	NA	NA	NA	NA	NA	0	NA	NA	NA	NA	0	NA	NA	866620	NA	NA	1	NA	NA	1349900	NA	1	NA	488880	NA	1610500	2	NA	NA	NA	NA	0	NA	NA	NA	NA	NA	0	NA	NA	NA	NA	NA	0
2131	Q3UHL1	SDDIAS(1)ADR	4679700	NA	2507500	2150100	NA	3	NA	608150	NA	NA	1	1631400	NA	4030300	NA	NA	2	724230	NA	NA	NA	1	2653400	2470400	NA	1984600	3	4931900	455670	NA	NA	2	NA	NA	NA	NA	NA	0	NA	2566100	NA	NA	NA	1
2178	Q3UNH4	RERPGSTGEGDLVS(1)LR	NA	NA	NA	NA	2294300	1	NA	NA	NA	NA	0	NA	NA	NA	NA	NA	0	NA	NA	1819100	NA	1	2106700	NA	3042200	NA	2	NA	NA	NA	NA	0	NA	NA	NA	NA	NA	0	NA	NA	NA	NA	NA	0
2205	Q3UTJ2	RGS(0.137)LPDNS(0.863)ILHR	NA	NA	NA	NA	NA	0	NA	NA	NA	NA	0	1143300	NA	3390000	NA	NA	2	1473300	NA	4560100	NA	2	3378900	NA	NA	2246500	2	NA	NA	NA	NA	0	2939100	NA	NA	NA	NA	1	NA	NA	NA	NA	NA	0
2212	Q3UTQ8	LLDRS(0.996)PS(0.004)R	NA	NA	713600	12264000	98690	3	14130000	NA	NA	NA	1	NA	NA	NA	88696	279580	2	NA	NA	NA	96576	1	23515000	8395800	NA	2883900	3	1279400	NA	295370	NA	2	NA	NA	NA	NA	NA	0	9444700	676150	NA	190180	NA	3
2267	Q4KMM3	DTIQQVS(1)QR	702430	NA	NA	NA	NA	1	NA	NA	NA	NA	0	NA	NA	NA	1513300	890880	2	663560	NA	848600	1543700	3	2249100	NA	3151700	NA	2	NA	NA	NA	NA	0	NA	1854700	NA	NA	NA	1	NA	1919700	NA	NA	498820	2
2295	Q4VGL6	VIS(0.999)PPPFAPSPT(0.001)LPPAFHPEEFLDEDLK	NA	NA	NA	NA	NA	0	NA	NA	NA	NA	0	NA	NA	NA	NA	NA	0	NA	NA	NA	699450	1	NA	NA	1604700	428850	2	1121400	NA	2364100	NA	2	NA	NA	NA	1041300	NA	1	NA	NA	NA	NA	NA	0
2307	Q52KI8	AASPS(0.024)PQS(0.976)VR	2255700	NA	NA	NA	NA	1	NA	3119100	NA	NA	1	NA	5227000	3515400	NA	NA	2	10214000	5156900	NA	NA	2	NA	3302100	NA	3598400	2	8518000	NA	NA	NA	1	NA	NA	NA	NA	NA	0	NA	NA	NA	300830	2039400	2
2312	Q52KI8	HRPS(0.999)S(0.998)PAT(0.003)PPPK	335310	1587700	56855	197930	NA	4	NA	NA	NA	NA	0	189420	6886700	51076	NA	NA	3	442950	128970	NA	NA	2	212180	NA	NA	230210	2	NA	NA	NA	NA	0	1097800	NA	NA	NA	NA	1	231020	90148	NA	NA	NA	2
2327	Q52KI8	SRVS(1)VS(1)PGR	5932700	NA	NA	2438100	NA	2	3996900	NA	NA	NA	1	1260300	7205300	765020	NA	81136	4	NA	NA	NA	NA	0	2157300	NA	NA	1184200	2	NA	NA	NA	NA	0	NA	NA	NA	NA	NA	0	3610400	NA	NA	NA	NA	1
2328	Q52KI8	SRVS(1)VS(1)PGR	5932700	NA	NA	2438100	NA	2	3996900	NA	NA	NA	1	1260300	7205300	765020	NA	81136	4	NA	NA	NA	NA	0	2157300	NA	NA	1184200	2	NA	NA	NA	NA	0	NA	NA	NA	NA	NA	0	3610400	NA	NA	NA	NA	1
2334	Q569Z6	FSGEEGEIEDDES(0.935)GT(0.065)ENREEK	NA	NA	9202700	NA	9171600	2	10839000	10035000	NA	10644000	3	3271600	NA	11341000	7737400	12606000	4	10537000	20151000	14170000	12094000	4	NA	7669100	12133000	NA	2	NA	12868000	12896000	11565000	3	NA	NA	NA	NA	NA	0	NA	NA	10351000	NA	4972700	2
2460	Q5SP85	HVLSGS(1)PEHFQK	3054000	NA	7173400	NA	NA	2	6669900	7028800	8002800	4100900	4	4338500	NA	8776900	NA	7368200	3	5632600	10662000	9823500	6386400	4	4289900	5139500	NA	NA	2	11058000	7095000	6784700	5359700	4	4590300	NA	NA	NA	NA	1	5063600	NA	6688200	6402700	4979400	4
2474	Q5SSM3	GSPGSIQGTPCPGTQLGPQPAAS(0.04)PS(0.024)QLPADQS(0.686)PHT(0.249)LR	NA	NA	NA	1593000	NA	1	NA	NA	NA	1295700	1	NA	NA	2516900	NA	1876200	2	NA	NA	2555200	NA	1	2894200	699000	NA	NA	2	NA	1907100	NA	NA	1	NA	NA	NA	3059600	NA	1	NA	NA	1829500	NA	NA	1
2576	Q60875	LQDS(0.248)S(0.748)DPDT(0.002)GS(0.004)EEEVS(0.897)S(0.09)RLS(0.009)PPHS(0.003)PR	NA	NA	NA	8791200	NA	1	NA	NA	15780000	NA	1	NA	NA	12917000	NA	NA	1	14488000	NA	3777900	NA	2	NA	NA	16494000	11120000	2	NA	NA	15521000	NA	1	NA	NA	NA	NA	NA	0	NA	3750000	10296000	NA	6100000	3
2599	Q61026	LLQDS(0.144)S(0.555)S(0.301)PVDLAK	508440	NA	NA	662830	1437900	3	NA	NA	1049400	1019600	2	870920	NA	NA	1032800	945600	3	NA	NA	NA	1158700	1	NA	795520	NA	1679300	2	1025000	651210	NA	NA	2	NA	NA	1384700	NA	NA	1	617600	896400	NA	845320	456810	4
2606	Q61036	T(0.008)AS(0.008)EPPLAPPVS(0.984)EEEDEEEEEEEDDNEPPPVIAPRPEHTK	23502000	4748500	29505000	6617200	24112000	5	NA	33667000	30072000	NA	2	NA	10211000	37224000	NA	NA	2	37399000	63689000	42712000	NA	3	NA	1513300	49801000	26885000	3	65755000	31497000	15672000	19826000	4	NA	NA	NA	NA	2635100	1	30361000	40468000	NA	34398000	NA	3
2630	Q61136	S(0.973)RS(0.026)PSPDDILER	NA	NA	897260	NA	1285500	2	NA	1911300	668750	1302100	3	NA	NA	1056800	NA	NA	1	1046900	NA	NA	NA	1	1076200	NA	NA	1006100	2	NA	NA	NA	NA	0	NA	NA	NA	NA	NA	0	NA	NA	NA	NA	1004100	1
2638	Q61165	ADLPVITIDPASPQS(0.966)PES(0.034)VDLVNEELK	NA	NA	1353500	NA	NA	1	NA	2991500	NA	NA	1	NA	NA	NA	NA	1378500	1	NA	827270	NA	1912500	2	223820	NA	NA	1107600	2	1676700	925540	2192300	NA	3	NA	NA	2046600	NA	NA	1	NA	429930	NA	NA	NA	1
2664	Q61290	GDIGGLT(0.001)SALDNQRS(0.917)PLS(0.082)LGK	NA	NA	787220	NA	NA	1	NA	923170	NA	986890	2	1115500	NA	NA	NA	NA	1	451990	NA	NA	7350000	2	NA	NA	9592700	1328700	2	NA	1134300	NA	NA	1	NA	NA	NA	7798900	NA	1	NA	NA	NA	NA	NA	0
2805	Q62313	S(0.033)DQS(0.026)S(0.174)T(0.174)EDS(0.541)GKPT(0.026)GGNS(0.025)GKPT(0.003)GGDSGKPTEAGSNK	3700500	NA	2080000	NA	NA	2	NA	NA	NA	NA	0	79858	NA	NA	NA	NA	1	NA	7344700	NA	92164	2	784900	NA	NA	131660	2	NA	NA	NA	NA	0	NA	NA	NA	NA	NA	0	NA	112490	NA	NA	NA	1
2821	Q62393	ASAAFS(0.885)S(0.045)VGS(0.07)VITK	NA	NA	NA	NA	NA	0	NA	NA	NA	NA	0	NA	NA	NA	NA	986130	1	NA	NA	NA	NA	0	NA	457340	3035500	NA	2	1185500	NA	NA	NA	1	NA	NA	NA	NA	NA	0	NA	NA	NA	NA	NA	0
2835	Q62417	RS(0.966)AT(0.034)LPLPAR	NA	NA	NA	3274000	NA	1	NA	NA	NA	NA	0	NA	NA	NA	NA	NA	0	3273600	NA	NA	NA	1	3828000	2805600	NA	3028300	3	NA	NA	3632600	NA	1	3098900	NA	NA	NA	NA	1	NA	NA	NA	4469000	3696700	2
2857	Q62446	FLQDHGS(0.986)DS(0.014)FLAEHK	1869300	NA	3545500	NA	NA	2	3939000	3289300	NA	750750	3	748190	NA	2680100	NA	788090	3	NA	5349600	NA	901550	2	892100	NA	5394400	3493200	3	NA	823260	NA	3000300	2	NA	NA	NA	4103200	NA	1	NA	2006900	NA	NA	NA	1
2996	Q69ZA1	HS(0.001)S(0.049)IS(0.937)PS(0.006)T(0.006)LT(0.002)LK	NA	NA	1259600	NA	NA	1	NA	NA	1130000	1313200	2	530050	NA	NA	NA	NA	1	854560	NA	NA	1118700	2	507440	NA	NA	1078500	2	NA	NA	NA	NA	0	NA	NA	NA	NA	NA	0	947950	NA	NA	1007300	931170	3
3066	Q6GQT5	LFGAS(0.809)S(0.191)PPPGAVPSGPPLSR	NA	NA	1014200	NA	1143300	2	NA	1460300	NA	711270	2	NA	NA	1187900	NA	NA	1	NA	NA	1401200	NA	1	1144900	255850	NA	NA	2	NA	1266100	NA	NA	1	NA	NA	1348700	NA	NA	1	NA	NA	NA	NA	NA	0
3077	Q6IR34	VDLAGS(0.988)PEQEAS(0.012)GLPDPQQQCPPGAS	NA	NA	NA	NA	NA	0	NA	NA	2473400	2014200	2	NA	NA	NA	NA	NA	0	NA	NA	NA	NA	0	NA	1122600	NA	3555600	2	2829500	NA	NA	NA	1	NA	1502500	NA	NA	NA	1	NA	NA	NA	NA	NA	0
3106	Q6NZL0	EQS(0.978)ES(0.017)LS(0.005)ELR	NA	NA	NA	NA	2672500	1	NA	NA	NA	NA	0	NA	NA	NA	NA	3701700	1	NA	4050100	4011000	NA	2	NA	2708000	3036900	NA	2	NA	NA	NA	2968500	1	NA	NA	NA	NA	1895000	1	NA	NA	NA	NA	NA	0
3140	Q6P9K8	LLATVLS(1)QK	542550	NA	NA	450380	NA	2	NA	NA	NA	NA	0	NA	NA	NA	NA	NA	0	NA	466090	NA	491160	2	1333400	NA	2139800	NA	2	698580	NA	NA	NA	1	NA	1520600	NA	NA	NA	1	NA	NA	NA	715710	NA	1
3177	Q6PAM0	DLS(0.017)S(0.037)S(0.946)PPGPYGQEMYVFR	NA	NA	NA	807360	NA	1	NA	NA	NA	NA	0	NA	NA	NA	5888500	NA	1	NA	NA	2700700	2734500	2	NA	591370	4662200	NA	2	3943400	953330	NA	NA	2	NA	2200600	NA	NA	NA	1	306550	2376500	NA	NA	NA	2
3413	Q7TQD2	RLS(1)LES(0.999)EGANEGAT(0.001)AAPELSALEEAFRR	NA	NA	671280	NA	NA	1	NA	14672000	29550000	200980	3	NA	1996000	NA	131540000	NA	2	288890	NA	NA	311590	2	NA	NA	5272900	5217500	2	NA	402190	NA	NA	1	29813000	NA	NA	NA	NA	1	NA	NA	NA	368780	NA	1
3443	Q7TSH2	RQS(0.601)S(0.388)T(0.011)ADAPEAQHEPGITITEWK	NA	NA	NA	883280	NA	1	NA	NA	NA	1606300	1	1159100	NA	1727400	NA	NA	2	NA	NA	NA	2205300	1	NA	NA	2864400	2010100	2	2866100	NA	NA	NA	1	NA	NA	NA	NA	NA	0	NA	NA	NA	1130700	683250	2
3484	Q80TJ1	AGGGRPS(0.013)S(0.021)PS(0.966)PS(0.325)VVS(0.675)EK	NA	NA	NA	NA	NA	0	NA	NA	NA	468690	1	NA	18959000	NA	3525300	1948600	3	1087000	NA	1223000	4395900	3	8218300	NA	18053000	NA	2	NA	NA	NA	NA	0	NA	NA	897060	NA	NA	1	2905100	4994400	1131400	NA	NA	3
3524	Q80TV8	NSSNTGVGS(0.994)PS(0.006)NTIGR	1885100	NA	NA	2372900	NA	2	NA	NA	NA	1063100	1	NA	3332100	2179600	NA	1918300	3	NA	4459900	1543400	2780200	3	NA	NA	3354700	1479100	2	3494800	NA	NA	2245700	2	NA	NA	NA	NA	1195000	1	2119600	2783600	1760100	1815900	NA	4
3549	Q80U23	EEGT(0.02)GES(0.871)AGGS(0.11)PAR	NA	NA	NA	NA	NA	0	NA	NA	NA	NA	0	NA	NA	NA	NA	NA	0	NA	NA	NA	NA	0	3789600	408320	NA	NA	2	NA	NA	NA	NA	0	NA	NA	NA	NA	NA	0	NA	NA	NA	NA	NA	0
3553	Q80U28	AT(0.045)LS(0.953)DS(0.002)EIETNSATSAIFGK	NA	1994600	NA	NA	NA	1	NA	NA	50569000	NA	1	NA	NA	NA	NA	NA	0	NA	NA	NA	NA	0	NA	NA	43239000	19877000	2	NA	37284000	NA	NA	1	NA	NA	NA	24694000	NA	1	NA	NA	34933000	NA	25715000	2
3566	Q80U28	S(0.006)S(0.006)S(0.006)S(0.002)T(0.002)T(0.002)AS(0.004)S(0.049)S(0.861)PS(0.058)T(0.006)VVHSAHSEAADSTEMGDK	NA	NA	NA	NA	NA	0	NA	4917800	NA	2072400	2	NA	NA	NA	NA	4045800	1	1511700	NA	NA	NA	1	3772400	NA	5974000	NA	2	NA	NA	NA	NA	0	NA	NA	NA	NA	NA	0	NA	5570000	4851700	5342000	2704300	4
3588	Q80U49	NGPS(1)PTTPQTPGPQK	754880	NA	NA	NA	NA	1	NA	NA	NA	NA	0	NA	2316600	NA	NA	NA	1	NA	1419400	1365300	NA	2	NA	930880	2432000	1130400	3	1307900	NA	NA	1204000	2	NA	NA	NA	NA	NA	0	1257000	978150	1151900	NA	NA	3
3648	Q80WT5	HLLETHS(0.123)S(0.877)PAK	NA	NA	347300	NA	NA	1	5960200	NA	9895200	NA	2	NA	308410	160510	NA	NA	2	557320	NA	216790	NA	2	NA	8123000	90652	NA	2	NA	NA	NA	NA	0	NA	NA	NA	163270	NA	1	9526400	NA	NA	200800	NA	2
3665	Q80X80	VDGKLDS(0.538)PS(0.061)RS(0.413)PS(0.989)K	NA	1442100	NA	NA	NA	1	NA	1786600	1964500	NA	2	NA	NA	NA	NA	NA	0	4056600	NA	1245400	NA	2	4532200	3877800	NA	2976400	3	NA	NA	NA	NA	0	4384100	NA	NA	NA	NA	1	NA	4826000	NA	NA	1704800	2
3689	Q80XQ2	EFT(0.002)GS(0.998)PPPS(0.001)ATK	4280400	NA	4439800	NA	NA	2	3498500	4239800	NA	NA	2	3110400	NA	NA	3078000	4178000	3	NA	5415900	7612100	4401400	3	3961800	3909400	4038700	3726400	4	4130100	4430700	3026000	NA	3	NA	3617300	NA	NA	NA	1	4206900	3718300	NA	NA	2042500	3
3712	Q80Y50	FFIQDDDS(1)GEELK	1209500	NA	NA	NA	NA	1	1037900	NA	1049200	NA	2	NA	NA	1035900	1282600	NA	2	909170	1832700	NA	NA	2	1198500	NA	NA	975170	2	1470200	NA	1050900	321950	3	NA	NA	NA	NA	1458400	1	NA	769410	NA	NA	671920	2
3715	Q80Y56	DS(0.088)LS(0.033)T(0.142)HT(0.166)S(0.558)PS(0.036)QS(0.971)PNS(0.005)VHGS(0.001)R	NA	NA	NA	NA	NA	0	NA	NA	NA	NA	0	1807200	NA	NA	NA	NA	1	NA	NA	NA	NA	0	NA	6267600	NA	4142100	2	NA	NA	NA	NA	0	NA	NA	NA	NA	NA	0	NA	2697100	NA	NA	NA	1
3745	Q80YV2	SMGTGDSAGVEVPS(0.659)S(0.341)PLRR	1475000	NA	NA	NA	2270600	2	3425200	NA	2443700	1336600	3	1055800	NA	2231100	NA	1876400	3	NA	NA	NA	2651800	1	918880	1177900	1840500	1494800	4	NA	1758100	NA	1559400	2	NA	NA	2710000	NA	NA	1	1611400	NA	NA	NA	NA	1
3746	Q80YV2	S(0.846)MGT(0.64)GDS(0.51)AGVEVPS(0.029)S(0.969)PLRRT(0.006)K	1475000	NA	2032900	NA	2270600	3	3425200	1977700	NA	1336600	3	1055800	NA	2231100	NA	NA	2	NA	NA	NA	2651800	1	NA	1177900	1840500	1494800	3	2226100	NA	NA	1559400	2	NA	NA	NA	NA	NA	0	1611400	NA	NA	NA	NA	1
3763	Q80ZF8	SIFTPVS(0.317)S(0.683)K	NA	NA	NA	NA	3750300	1	NA	6176900	NA	NA	1	4527200	NA	NA	5113700	5122500	3	NA	10133000	NA	6627200	2	NA	5444800	7219300	NA	2	9682400	4822700	NA	NA	2	NA	NA	NA	NA	NA	0	NA	5409100	6929900	6091300	NA	3
3781	Q811D0	HVT(0.037)S(0.002)NAS(0.81)DS(0.004)ES(0.034)S(0.113)YR	452250	NA	NA	NA	NA	1	NA	354940	1358700	NA	2	NA	NA	NA	NA	NA	0	NA	1307000	NA	NA	1	NA	497510	NA	206000	2	1023700	NA	NA	NA	1	NA	NA	191390	NA	NA	1	674130	579540	NA	NA	298180	3
3828	Q8BG89	AIHEPAES(1)PR	NA	NA	460660	445940	NA	2	242490	NA	403470	NA	2	334130	NA	394820	NA	NA	2	159830	NA	NA	NA	1	569840	374790	NA	513920	3	431860	NA	NA	NA	1	445900	NA	NA	NA	NA	1	NA	NA	NA	NA	NA	0
3837	Q8BGD9	SLENETLNKEEDCHS(0.001)PT(0.07)S(0.928)KPPKPDQPLK	NA	4290200	35372000	20955000	NA	3	NA	12007000	NA	NA	1	669460	12868000	NA	6517400	NA	3	NA	NA	27635000	NA	1	3312700	NA	63206000	NA	2	NA	14622000	NA	NA	1	NA	NA	NA	NA	NA	0	NA	NA	NA	NA	NA	0
3853	Q8BGT8	LDHALS(0.995)S(0.971)PS(0.02)S(0.014)PCEEIK	NA	NA	NA	NA	NA	0	NA	NA	NA	NA	0	NA	NA	NA	NA	748660	1	NA	1287200	NA	NA	1	900540	NA	3015000	NA	2	2231600	NA	NA	NA	1	NA	NA	NA	1537700	NA	1	821120	601980	NA	NA	NA	2
3889	Q8BHS8	VSPASESPFS(0.999)EEESR	822840	NA	554740	NA	NA	2	1129200	NA	NA	NA	1	NA	NA	1562200	1327200	NA	2	1242600	1619900	880630	NA	3	899950	NA	NA	861400	2	1086100	NA	NA	NA	1	NA	NA	NA	NA	NA	0	586960	NA	NA	NA	NA	1
3906	Q8BJ05	DLVQPDKPAS(1)PK	1283900	NA	1562000	1858600	NA	3	1680200	2159400	NA	1561500	3	1032700	NA	NA	NA	NA	1	2248500	2412800	NA	NA	2	1606700	1648000	2953100	1643000	4	NA	NA	NA	NA	0	NA	NA	NA	1895100	NA	1	1494400	NA	NA	NA	NA	1
3909	Q8BJ42	IIES(1)PERK	3029900	NA	313920	607730	444820	4	1618000	NA	NA	155750	2	NA	18090000	NA	149740	NA	2	NA	NA	NA	NA	0	1180400	3741600	110610	203370	4	NA	NA	NA	362710	1	NA	NA	NA	176390	NA	1	571990	NA	193900	NA	NA	2
3914	Q8BJH1	ASSVNSPLGNKPQT(0.019)LS(0.79)PS(0.191)HR	5490000	NA	NA	7499700	4202300	3	6852700	NA	NA	NA	1	NA	NA	4323600	7553900	NA	2	4019700	11390000	3701100	11068000	4	4392000	NA	NA	4488900	2	NA	3855700	10972000	9920300	3	NA	NA	NA	NA	NA	0	10132000	NA	NA	8863900	NA	2
3923	Q8BKC8	RELPTLSPAPDTGLS(0.999)PS(0.001)K	NA	NA	971910	1846100	NA	2	NA	NA	NA	644670	1	NA	NA	NA	NA	1627200	1	1371900	NA	1900500	2884500	3	NA	NA	2523000	1869800	2	3463800	1385300	NA	NA	2	NA	NA	NA	NA	NA	0	1490400	2063900	1676300	NA	1680900	4
3924	Q8BKC8	RELPTLSPAPDT(0.035)GLS(0.201)PS(0.764)K	NA	NA	NA	1531800	NA	1	NA	NA	779270	698330	2	698840	NA	NA	2017800	NA	2	806420	NA	1840400	NA	2	1983700	NA	1860200	921850	3	2518900	979460	1401800	NA	3	NA	1304900	NA	NA	NA	1	903420	1410500	1055300	NA	1150400	4
3929	Q8BKX1	S(0.554)S(0.156)S(0.156)T(0.133)GNLLDKDDLALPPPDYGTSSR	NA	NA	NA	NA	NA	0	NA	NA	NA	NA	0	NA	NA	NA	NA	NA	0	NA	NA	NA	NA	0	1473100	NA	3696900	NA	2	2338100	NA	NA	NA	1	NA	NA	NA	NA	NA	0	NA	NA	NA	NA	NA	0
3951	Q8BLD6	GHDPPRAEES(0.053)GGS(0.171)S(0.616)S(0.051)PT(0.109)HDEN	NA	NA	NA	197430	NA	1	NA	NA	NA	NA	0	NA	NA	NA	NA	NA	0	NA	NA	NA	NA	0	NA	360800	NA	340370	2	NA	NA	NA	NA	0	NA	NA	NA	NA	NA	0	NA	NA	NA	NA	NA	0
4013	Q8BPQ7	RSPQGS(0.004)S(0.004)ES(0.023)T(0.039)S(0.151)S(0.781)DKEDDEATDYVFR	NA	NA	NA	2245200	4598600	2	5717200	NA	NA	NA	1	NA	NA	NA	NA	NA	0	NA	NA	NA	3039000	1	NA	2758800	NA	2065100	2	NA	NA	NA	NA	0	NA	NA	NA	NA	NA	0	NA	NA	3170100	NA	NA	1
4039	Q8BSF4	MAAS(1)GGRACVRS(1)LRGGVLWR	8728700	8430500	NA	NA	10837000	3	12059000	11757000	NA	7414400	3	9065200	12689000	12712000	12255000	8378800	5	10525000	13852000	15524000	9809400	4	8479400	8558600	12035000	9106600	4	15836000	11142000	NA	7789200	3	11731000	NA	NA	NA	NA	1	10497000	8985400	NA	10115000	9701200	4
4040	Q8BSF4	MAAS(1)GGRACVRS(1)LRGGVLWR	8728700	8430500	NA	NA	10837000	3	12059000	11757000	NA	7414400	3	9065200	12689000	12712000	12255000	8378800	5	10525000	13852000	15524000	9809400	4	8479400	8558600	12035000	9106600	4	15836000	11142000	NA	7789200	3	11731000	NA	NA	NA	NA	1	10497000	8985400	NA	10115000	9701200	4
4121	Q8BVI5	S(1)IAAELDELADDR	NA	NA	NA	NA	NA	0	NA	NA	NA	NA	0	NA	NA	NA	NA	NA	0	NA	NA	NA	NA	0	528730	NA	394000	NA	2	NA	NA	NA	NA	0	258070	NA	NA	NA	NA	1	NA	NA	NA	NA	NA	0
4123	Q8BVL3	VTSSVPLPS(0.021)GGT(0.185)S(0.548)S(0.23)PS(0.016)R	NA	NA	NA	6267400	NA	1	NA	NA	NA	NA	0	NA	NA	7706400	6370500	NA	2	4786000	NA	6698500	5522700	3	5904000	NA	NA	5152000	2	NA	5491500	NA	NA	1	NA	NA	NA	NA	NA	0	NA	NA	NA	NA	NA	0
4126	Q8BW96	RPRPTTVT(0.002)TGHT(0.089)GS(0.908)K	NA	NA	NA	NA	NA	0	NA	NA	NA	NA	0	108730	NA	NA	NA	NA	1	NA	NA	NA	NA	0	77113	NA	NA	48569	2	NA	NA	NA	NA	0	222870	NA	NA	NA	NA	1	96411	NA	NA	NA	NA	1
4136	Q8BX90	MS(0.006)S(0.994)PPPSPQK	NA	NA	NA	427670	NA	1	NA	NA	482570	NA	1	NA	NA	818110	NA	NA	1	483060	592520	778090	NA	3	NA	NA	194010	417380	2	833500	602960	NA	NA	2	NA	NA	276070	NA	NA	1	NA	427540	NA	NA	NA	1
4167	Q8BZH4	SLDAEPSVPS(0.008)AAKPS(0.168)S(0.824)PEK	977160	NA	NA	1121000	NA	2	2238700	NA	1257600	NA	2	857740	NA	1293800	2209700	1132500	4	1261600	2143500	1892000	1356700	4	828660	932280	NA	NA	2	1673900	NA	NA	NA	1	1503000	NA	NA	NA	NA	1	NA	743760	1762300	1232100	863820	4
4172	Q8C008	FTQGLEDQLS(1)PPGNR	NA	NA	797910	NA	NA	1	NA	NA	NA	NA	0	NA	NA	NA	NA	NA	0	NA	NA	NA	NA	0	1122900	NA	2188500	NA	2	NA	NA	NA	NA	0	NA	NA	NA	NA	NA	0	NA	NA	NA	NA	NA	0
4190	Q8C0D5	LAAAQGQT(0.003)S(0.002)QGPT(0.006)QDGGALET(0.322)S(0.665)PHEDEPRGDEPDVAS(0.001)VS(0.001)R	2605900	NA	2852100	NA	NA	2	NA	NA	2927700	NA	1	2033900	NA	3824700	NA	4791500	3	2868200	5170700	NA	NA	2	2845600	NA	NA	3564600	2	4463600	4068800	NA	NA	2	NA	NA	NA	3128300	NA	1	3120600	2575600	2170400	NA	1829700	4
4202	Q8C0P7	EEEFLS(0.001)HY(0.999)KEHHS(0.057)IDY(0.061)VFVS(0.951)EKT(0.931)K	NA	NA	NA	NA	1247200	1	NA	7722700	NA	NA	1	NA	NA	NA	NA	14514000	1	NA	NA	9121000	7558800	2	NA	NA	83393000	4927900	2	NA	7735000	44132000	NA	2	NA	NA	NA	NA	NA	0	NA	NA	1518600	NA	NA	1
4242	Q8C3W1	S(0.864)S(0.106)S(0.03)LDALGPAR	4535600	NA	2711400	NA	NA	2	NA	NA	NA	NA	0	NA	NA	8188200	NA	4685200	2	NA	NA	NA	NA	0	5479400	NA	9833700	NA	2	NA	2514100	NA	NA	1	NA	NA	NA	NA	NA	0	NA	NA	5627000	NA	4292700	2
4255	Q8C4Y3	KPS(0.722)PT(0.231)QAAET(0.047)PALDLPLPSVPAPATL	NA	NA	NA	NA	NA	0	1320100	NA	NA	NA	1	NA	NA	NA	NA	NA	0	NA	NA	NA	NA	0	912560	NA	NA	1390800	2	NA	NA	NA	NA	0	NA	NA	NA	NA	1006300	1	NA	NA	NA	NA	NA	0
4292	Q8C8R3	ETTQPETCDGHGCETVSPS(0.001)NS(0.004)AT(0.025)PVS(0.738)LGVQS(0.232)PEHK	NA	NA	NA	NA	NA	0	NA	NA	5527200	NA	1	NA	NA	NA	NA	NA	0	4102400	7633500	6287000	3255200	4	NA	3127900	4154400	NA	2	NA	NA	NA	NA	0	3646600	NA	NA	NA	NA	1	4407200	3514400	NA	NA	NA	2
4334	Q8C8R3	T(0.074)PDS(0.926)LEPSPLK	NA	NA	1219600	NA	NA	1	NA	NA	NA	NA	0	NA	NA	NA	NA	NA	0	NA	810710	NA	NA	1	441070	1233700	NA	NA	2	NA	NA	NA	NA	0	NA	367970	NA	NA	NA	1	NA	NA	NA	NA	NA	0
4375	Q8CC35	VRS(0.953)PPS(0.011)Y(0.01)S(0.013)T(0.013)LYPSSDPKPSHLK	NA	NA	NA	3199800	NA	1	NA	NA	2110500	NA	1	3572900	NA	NA	NA	2446500	2	2059600	NA	4148600	3594800	3	4201500	NA	NA	2067800	2	4177400	NA	NA	NA	1	NA	NA	3749200	NA	NA	1	NA	NA	3765500	3508500	NA	2
4390	Q8CDA1	S(0.192)QS(0.807)AS(0.001)SIDVSTHAPSEAAAGPGSELGK	NA	NA	NA	1791700	NA	1	NA	1021800	NA	942680	2	NA	NA	NA	1499100	1788700	2	NA	2505900	NA	2890600	2	NA	964000	3121100	NA	2	3371300	NA	NA	NA	1	2262500	NA	NA	NA	NA	1	1666800	2221900	2891300	1468100	NA	4
4401	Q8CFI0	S(0.904)LS(0.088)S(0.008)PTVTLSAPLEGAK	NA	NA	4581900	NA	6189900	2	NA	5734300	8582400	NA	2	4558800	NA	9346800	NA	NA	2	NA	NA	NA	NA	0	11259000	NA	14304000	NA	2	NA	NA	5127400	NA	1	NA	NA	8622000	NA	NA	1	4989400	10257000	NA	9994700	NA	3
4403	Q8CFN5	NS(1)PGLLVSPGNLNK	NA	NA	1821800	NA	2566400	2	1242600	1953100	1884000	1707000	4	NA	NA	1963600	1329100	NA	2	NA	1719600	2373000	NA	2	NA	625390	2377400	1396300	3	NA	1511800	2083900	1173600	3	NA	NA	1642400	NA	NA	1	NA	NA	NA	NA	NA	0
4408	Q8CGE9	LPAGSS(0.001)ELALS(0.794)S(0.204)PPPVK	NA	NA	NA	NA	NA	0	NA	NA	NA	NA	0	NA	NA	NA	3196300	1998900	2	NA	NA	NA	2681500	1	2458100	NA	3818200	NA	2	NA	NA	NA	NA	0	NA	NA	NA	NA	NA	0	NA	NA	3469500	NA	NA	1
4413	Q8CGF6	S(1)LNPALDGLTCGLTSHDK	NA	NA	781180	NA	NA	1	835810	NA	2764200	1666800	3	NA	NA	821270	1328600	NA	2	NA	2337700	781910	1934500	3	NA	NA	3056800	705670	2	2276900	3170000	NA	1471200	3	NA	NA	NA	NA	NA	0	243650	915860	1638300	920390	NA	4
4470	Q8CHU3	KT(0.198)PES(0.802)FLGPNAALVNLDSLVTK	NA	NA	NA	NA	NA	0	NA	NA	346210	NA	1	NA	1493400	NA	NA	NA	1	NA	369770	NA	1074900	2	1008800	NA	3597900	690560	3	NA	NA	NA	NA	0	NA	NA	NA	3303300	NA	1	NA	1447500	NA	NA	NA	1
4583	Q8K207	ANMHIS(0.012)ES(0.988)QQEFFR	NA	NA	878010	NA	NA	1	859920	NA	NA	NA	1	756660	NA	NA	821060	1207000	3	NA	1216400	NA	2421000	2	NA	NA	2174900	840260	2	NA	650350	1358500	1201000	3	NA	NA	NA	1325000	NA	1	NA	NA	1933400	NA	602280	2
4584	Q8K207	GRDY(0.125)CS(0.875)EEEDIT	NA	NA	NA	2006000	NA	1	NA	NA	NA	NA	0	NA	NA	NA	NA	NA	0	2364700	NA	NA	NA	1	2328400	2159000	NA	1618100	3	NA	NA	NA	NA	0	NA	NA	NA	3978900	NA	1	2471700	NA	NA	NA	NA	1
4605	Q8K298	DSNLSAAS(1)PKPGK	NA	NA	1507700	1698200	NA	2	NA	NA	NA	NA	0	580180	NA	NA	NA	NA	1	1140000	4587100	NA	NA	2	1238100	NA	NA	1508200	2	4190200	NA	NA	NA	1	1727400	NA	NA	NA	NA	1	1749300	1781600	NA	NA	NA	2
4612	Q8K2H1	DAS(1)PSSSSAVASSK	1915800	NA	985610	NA	NA	2	NA	NA	NA	89152	1	1120300	NA	1514800	NA	NA	2	NA	NA	NA	NA	0	1506100	NA	NA	978080	2	1660700	NA	NA	NA	1	NA	NA	NA	NA	NA	0	1242800	NA	NA	NA	NA	1
4631	Q8K330	ALVT(0.078)VS(0.171)RS(0.75)PPAS(0.001)GHSTPVGPTQDR	NA	NA	NA	2292700	NA	1	NA	2624700	NA	1938400	2	NA	2463800	NA	NA	NA	1	NA	NA	NA	NA	0	NA	1433600	NA	2341100	2	NA	NA	NA	NA	0	1942000	NA	NA	NA	NA	1	NA	NA	NA	NA	NA	0
4633	Q8K337	HTCAEPDAES(1)PKPR	998410	NA	NA	299270	NA	2	NA	NA	NA	NA	0	62222	NA	NA	NA	NA	1	NA	NA	NA	NA	0	581890	NA	NA	225550	2	NA	NA	NA	NA	0	880360	NA	NA	NA	NA	1	378370	NA	NA	NA	NA	1
4654	Q8K3W3	RLEQTPVRDPS(1)PEPDAPLLGSPEK	1346100	NA	1626100	1354300	NA	3	2241300	1684000	NA	1281000	3	1301900	NA	2283700	NA	1724300	3	NA	1827800	2016400	1492400	3	1393000	NA	NA	1459100	2	3077200	1515400	NA	1478300	3	1635900	NA	NA	NA	NA	1	992890	1116200	1511500	NA	NA	3
4680	Q8K4I3	PSERPLS(1)PK	22435000	1500400	21944000	23545000	20440000	5	NA	24068000	29400000	23689000	3	12118000	NA	26339000	22511000	28170000	4	29577000	NA	25983000	28668000	3	22000000	NA	30284000	28405000	3	42682000	NA	NA	NA	1	24064000	NA	NA	NA	NA	1	NA	NA	23893000	22773000	16840000	3
4760	Q8R361	KY(0.016)DLES(0.586)AS(0.397)AILPSSALEDPELGSLGK	NA	NA	NA	NA	NA	0	NA	NA	NA	NA	0	1191500	NA	NA	2129300	461940	3	NA	NA	NA	1610200	1	816390	NA	5106900	NA	2	NA	NA	NA	NA	0	NA	NA	NA	1467300	NA	1	NA	NA	1042900	NA	NA	1
4822	Q8R5M8	GADDAADADTAIINAEGGQNNS(1)EEKK	NA	NA	1662000	NA	2078000	2	NA	NA	NA	2022300	1	NA	NA	NA	NA	1626800	1	2037600	3072800	NA	2713700	3	NA	NA	4141400	1856400	2	3875600	NA	NA	1458300	2	1088400	NA	NA	NA	NA	1	1437600	1287500	1260300	NA	NA	3
4850	Q8VD04	S(0.043)LS(0.174)S(0.734)S(0.048)PQAQPPRPAELSDEEVAELFQR	2346600	NA	NA	NA	NA	1	NA	NA	2922800	3155000	2	NA	NA	NA	NA	17692000	1	NA	NA	NA	NA	0	2668900	NA	34103000	NA	2	NA	NA	NA	NA	0	NA	NA	NA	NA	NA	0	NA	NA	NA	NA	NA	0
4863	Q8VD37	EQVVT(0.02)PPAAS(0.978)DIPADS(0.002)PAPAPPGPTGSAGPPGPPGPR	21154000	NA	7699700	16261000	9259300	4	NA	18323000	15702000	NA	2	NA	NA	NA	NA	NA	0	NA	NA	28559000	22853000	2	11247000	NA	NA	26290000	2	NA	16899000	NA	NA	1	NA	NA	NA	NA	NA	0	NA	19439000	NA	NA	NA	1
4903	Q8VDP4	DEVQNEGTAAESDS(1)PLK	NA	1594900	1680500	NA	NA	2	2053300	1861500	2149500	NA	3	1153400	1407100	2730600	1696200	NA	4	2589900	2589100	4034000	NA	3	NA	2291900	2446300	NA	2	NA	1696600	2085800	1442600	3	1704500	NA	NA	NA	NA	1	1639900	1459000	3037800	NA	1191200	4
4921	Q8VDZ4	GLGS(1)PEPGTTAPYLGR	2668900	NA	NA	3181100	NA	2	3500600	NA	NA	NA	1	NA	NA	NA	NA	NA	0	NA	3443600	NA	NA	1	NA	1594000	NA	2180200	2	NA	NA	NA	2912100	1	NA	NA	NA	3064900	NA	1	2532400	NA	NA	NA	NA	1
4924	Q8VDZ4	SIGSASPGPGQPPLS(0.715)S(0.21)PT(0.075)R	NA	NA	NA	4044700	NA	1	NA	2692200	NA	1548900	2	NA	NA	3566800	3933600	3104700	3	3277400	3860300	3660200	NA	3	3575900	2629300	NA	NA	2	NA	NA	NA	NA	0	NA	NA	NA	NA	2433000	1	NA	NA	3226900	NA	NA	1
4938	Q8VED9	AGS(1)VADSDAVVK	NA	NA	8410400	NA	NA	1	NA	11039000	15038000	9428300	3	NA	12361000	15507000	11381000	13216000	4	8394800	12080000	13350000	11817000	4	8032500	NA	NA	363120	2	NA	11194000	8445500	7089100	3	NA	NA	16344000	NA	NA	1	NA	6303400	9656700	4432800	3415600	4
4944	Q8VEK3	S(0.004)S(0.014)S(0.981)PVNVKK	14960000	NA	NA	10815000	NA	2	NA	NA	18642000	16061000	2	NA	NA	NA	NA	16664000	1	NA	NA	NA	21218000	1	NA	11957000	NA	12338000	2	21307000	NA	NA	NA	1	NA	15909000	NA	NA	NA	1	NA	13505000	NA	13977000	7379800	3
4972	Q8VHW2	AGGGAGGSGGS(0.195)GPS(0.805)AILR	NA	NA	NA	NA	NA	0	NA	NA	NA	2900400	1	NA	NA	NA	NA	NA	0	3343000	NA	NA	NA	1	NA	3020400	4290900	NA	2	NA	NA	NA	NA	0	NA	NA	NA	NA	NA	0	NA	NA	NA	NA	NA	0
4974	Q8VHW2	DRGS(0.723)S(0.202)AGFLT(0.075)LHNAFPK	NA	NA	NA	NA	NA	0	NA	NA	NA	NA	0	NA	NA	NA	NA	NA	0	NA	NA	NA	1348500	1	1033500	NA	3174200	NA	2	869480	NA	NA	NA	1	441080	NA	NA	NA	NA	1	NA	794130	NA	NA	900820	2
5023	Q91X56	S(0.001)PS(0.999)AAGPSGGGLR	978720	NA	653940	1536500	NA	3	1514600	1317400	1664900	NA	3	251860	NA	NA	1000900	754030	3	NA	NA	NA	925840	1	505670	1518100	NA	NA	2	1631800	557380	NA	NA	2	NA	NA	NA	NA	708090	1	1711500	NA	NA	NA	523110	2
5025	Q91XF0	GLAT(0.005)GDS(0.993)PLGPMT(0.001)HHGEEDWVYER	NA	NA	NA	NA	3100100	1	1919000	1252000	NA	NA	2	4748000	NA	NA	NA	2712900	2	NA	NA	NA	2785900	1	2007700	NA	6910200	NA	2	4682700	4095100	3905200	NA	3	NA	NA	4211800	NA	NA	1	NA	NA	1936800	1856500	NA	2
5031	Q91XM9	NLSQIENVHGYVLQS(0.009)HIS(0.991)PLK	NA	NA	21063000	NA	NA	1	NA	NA	3303300	NA	1	4848900	2434200	NA	40284000	21795000	4	NA	NA	11956000	NA	1	NA	NA	47131000	4934800	2	NA	NA	NA	11577000	1	NA	NA	44237000	NA	NA	1	NA	NA	29104000	NA	NA	1
5042	Q91XV3	APAPAAPAAAEPQAEAPAAAAS(0.736)S(0.193)EQS(0.07)VAVKE	NA	NA	NA	NA	3303100	1	NA	NA	NA	NA	0	NA	NA	NA	NA	5457700	1	NA	7920400	NA	6655600	2	NA	7311400	NA	7673600	2	NA	NA	5884600	7165200	2	NA	NA	NA	NA	4599400	1	NA	NA	NA	NA	NA	0
5049	Q91XV3	KTEAPAAAGPEAKS(0.998)DAAPAAS(0.001)DSK	619210	NA	741480	1596800	NA	3	NA	NA	NA	513600	1	632850	NA	870430	1323900	NA	3	NA	2062600	NA	NA	1	1141400	1015100	921010	1095100	4	NA	NA	NA	NA	0	915420	NA	NA	NA	NA	1	661280	NA	NA	NA	NA	1
5051	Q91XV3	SDAAPAAS(0.048)DS(0.837)KPS(0.875)S(0.24)AEPAPSSK	1802800	NA	NA	2843500	NA	2	2721300	2447600	NA	NA	2	1676100	NA	2347400	1917400	NA	3	NA	3051600	NA	NA	1	2608100	2501300	2104100	2450900	4	NA	NA	NA	NA	0	NA	3702100	NA	NA	NA	1	NA	1711700	3446100	3982200	NA	3
5095	Q920I9	ARDS(0.995)PPPS(0.004)S(0.001)NIVQGQIK	1108800	NA	1736000	NA	NA	2	NA	1542000	1620100	NA	2	NA	NA	NA	NA	1873500	1	1421400	2512000	2546700	2574100	4	1004200	1561500	NA	NA	2	NA	NA	1413300	1626000	2	NA	NA	NA	NA	NA	0	1659800	3187200	5561000	NA	NA	3
5206	Q99KX1	LAIQGPEDS(0.143)PS(0.857)R	NA	NA	NA	NA	1037200	1	NA	NA	NA	NA	0	NA	NA	NA	NA	NA	0	NA	NA	NA	NA	0	900540	NA	1283600	NA	2	NA	NA	NA	NA	0	NA	NA	NA	NA	NA	0	NA	NA	1017800	NA	NA	1
5228	Q99M31	FELLCS(1)PLFNK	NA	NA	1312700	NA	5833600	2	NA	1617200	NA	1086500	2	NA	NA	1752900	1473900	1563100	3	1688500	NA	2199100	755110	3	NA	NA	7869000	2896900	2	2405000	1541600	NA	NA	2	NA	NA	NA	NA	NA	0	NA	NA	2718900	NA	NA	1
5231	Q99MB3	MAAAWPAGRAS(1)PAAGPPGLLR	NA	NA	NA	NA	NA	0	NA	NA	NA	NA	0	NA	NA	NA	NA	NA	0	1816200	2273200	NA	NA	2	8316100	568780	NA	1911600	3	NA	NA	NA	NA	0	NA	NA	NA	NA	NA	0	NA	NA	NA	3791900	NA	1
5245	Q99N28	GSDDAPDADT(0.001)AIINAEGGQS(0.999)GGDDKK	NA	NA	NA	NA	3578500	1	NA	NA	6880700	3388300	2	NA	NA	6301500	NA	4723800	2	NA	NA	6481700	5287400	2	2127700	NA	6225000	4178600	3	7626400	NA	NA	2744600	2	NA	NA	4916000	NA	NA	1	NA	3665100	4155100	1503000	NA	3
5247	Q99N57	SAS(1)EPSLHR	NA	NA	4229700	NA	NA	1	NA	1394900	1690700	NA	2	3299800	6433100	5584600	NA	94203	4	1273100	4734900	633100	NA	3	4663400	NA	195890	NA	2	6020100	695300	420680	NA	3	NA	4626100	NA	NA	NA	1	4877900	NA	364830	NA	551820	3
5249	Q99N57	S(0.127)T(0.127)S(0.716)T(0.029)PNVHMVSTTLHVDSR	NA	NA	1066200	NA	NA	1	NA	NA	NA	NA	0	1290700	NA	NA	1395900	1452300	3	NA	NA	1446700	2571800	2	1725200	NA	3035500	NA	2	3256400	1017500	2514100	NA	3	NA	NA	NA	NA	NA	0	NA	NA	2353000	NA	1241500	2
5270	Q99NE5	S(0.166)RS(0.827)QT(0.007)PLSTAAVSSQDTASHGAPLDR	1723200	NA	NA	3046000	NA	2	NA	NA	NA	NA	0	NA	NA	NA	NA	NA	0	NA	NA	NA	NA	0	4855800	1302200	NA	NA	2	NA	NA	2997200	2633800	2	2645500	NA	NA	NA	NA	1	4553500	6010600	NA	NA	NA	2
5282	Q99P72	EAEEKLPS(1)DTEK	3248700	NA	5516900	2862300	3416300	4	NA	4589200	10176000	4077600	3	1019100	NA	4311800	NA	3983300	3	5437000	NA	5796500	5472800	3	2506900	NA	NA	2477000	2	9819500	6767000	4916600	4086400	4	NA	NA	NA	NA	2047400	1	4058200	8244100	3830000	2834900	1764000	5
5323	Q9CQJ8	AMY(1)PDY(1)FS(1)KREQWK	NA	NA	NA	NA	NA	0	NA	3341200	NA	NA	1	2072600	NA	NA	4822100	NA	2	NA	21588000	NA	7110800	2	5202000	14501000	NA	NA	2	NA	NA	NA	NA	0	NA	NA	7467400	NA	NA	1	NA	NA	NA	NA	NA	0
5344	Q9CQY2	RPPES(1)PPIVEEWNSR	1271100	NA	NA	1445700	NA	2	1605600	528790	2092000	1140800	4	NA	NA	2447100	NA	1794500	2	NA	NA	NA	1378100	1	1341200	NA	1593200	1554000	3	NA	1189700	NA	1209600	2	NA	NA	2401100	NA	NA	1	NA	NA	1449400	1051000	NA	2
5364	Q9CT10	S(0.993)PS(0.007)ESAEETHTLEEK	2038700	NA	NA	2188800	2024900	3	2053300	2529400	NA	NA	2	1595100	1410700	NA	NA	NA	2	2944000	2371500	2615700	2948000	4	NA	2244800	2284300	2354800	3	NA	1870300	NA	1272700	2	NA	NA	NA	2536200	NA	1	NA	NA	NA	NA	NA	0
5396	Q9CY64	FTAS(1)PLEEEK	744770	NA	NA	1049900	NA	2	NA	NA	1290000	1050000	2	1277500	NA	1374700	NA	1091600	3	NA	NA	NA	1167100	1	812100	1201100	1093000	NA	3	1308300	NA	NA	NA	1	1157400	NA	NA	NA	NA	1	723500	NA	NA	NA	NA	1
5423	Q9D032	NS(1)PNNISGISNPPGTPR	671570	NA	1264100	NA	1534900	3	1284300	NA	NA	980760	2	NA	NA	1057200	NA	1293900	2	1458100	NA	NA	923750	2	NA	773790	2172500	NA	2	NA	NA	NA	1136400	1	NA	NA	1897800	NA	NA	1	808150	NA	NA	NA	NA	1
5424	Q9D074	EDADS(0.999)PT(0.001)EDGEKPR	497400	NA	278120	373860	NA	3	NA	NA	NA	NA	0	NA	NA	338300	NA	NA	1	NA	227990	NA	NA	1	392220	NA	NA	331580	2	319410	NA	NA	NA	1	NA	568390	NA	NA	NA	1	NA	NA	NA	NA	NA	0
5449	Q9D1K7	LLSVTPT(0.053)S(0.94)EGY(0.005)S(0.002)IK	NA	NA	1995600	1047600	NA	2	1931800	NA	1753600	1345500	3	NA	NA	1846500	NA	1019400	2	NA	NA	1335000	NA	1	1572900	727500	NA	NA	2	NA	NA	NA	1234900	1	NA	NA	NA	NA	NA	0	NA	887890	NA	1549300	NA	2
5461	Q9D2N4	ELNSEVASETESTVDSEFSRPQFEDLAPS(0.932)PT(0.034)S(0.034)EK	NA	NA	NA	NA	NA	0	NA	1210300	NA	780130	2	NA	NA	NA	NA	2674000	1	NA	2070800	NA	3810100	2	NA	NA	6913600	2008300	2	5099000	2867600	NA	NA	2	NA	NA	NA	4216700	NA	1	NA	NA	2021700	NA	NA	1
5471	Q9D3A8	DGGSHIDSTVSPHPQEPMLT(0.194)AS(0.806)PR	1392000	NA	NA	2077800	NA	2	NA	NA	NA	1038500	1	NA	NA	NA	1961800	NA	1	NA	NA	NA	NA	0	4800700	NA	3933900	NA	2	NA	NA	2769700	NA	1	NA	4993300	NA	NA	NA	1	1391500	NA	2638300	3385700	NA	3
5484	Q9D4C9	RS(0.65)QS(0.35)VVEAGTLK	3605400	NA	NA	3007300	NA	2	NA	NA	NA	NA	0	NA	NA	NA	2536000	NA	1	1879200	NA	NA	NA	1	NA	987080	NA	3188000	2	NA	NA	1746400	NA	1	2748900	NA	NA	NA	NA	1	4006400	1904300	NA	4144700	2543900	4
5493	Q9D620	T(0.999)PLS(0.002)QS(0.997)MS(0.975)VLPT(0.569)S(0.458)K	995830	NA	NA	1071900	NA	2	NA	1047800	NA	NA	1	1280800	NA	1388000	1188100	NA	3	NA	NA	NA	NA	0	1402900	1566100	NA	NA	2	NA	NA	NA	NA	0	NA	NA	NA	NA	1062800	1	NA	NA	837200	547990	1220600	3
5495	Q9D6E4	GALSPVLMLS(0.006)AAPEPPPRPPPALS(0.4)PPGPGS(0.594)APR	669130	NA	NA	NA	305630	2	NA	NA	NA	NA	0	NA	NA	NA	NA	1061100	1	NA	NA	994780	1545700	2	835390	NA	NA	893300	2	1431400	NA	NA	NA	1	NA	NA	NA	NA	NA	0	NA	NA	NA	NA	NA	0
5509	Q9D7A8	SESGEEMLVPFQDAPVEVEENT(0.016)ELPDY(0.032)LPEDES(0.736)PT(0.216)K	NA	NA	938620	NA	NA	1	NA	913810	NA	765620	2	1207100	NA	NA	2445100	NA	2	NA	NA	NA	NA	0	NA	NA	3917700	1273200	2	NA	2467000	NA	NA	1	639820	NA	NA	NA	NA	1	NA	NA	2799300	NA	1571700	2
5549	Q9DBJ3	SIS(0.988)T(0.012)VDLTEK	NA	NA	4114300	2946100	1546100	3	NA	NA	2398100	NA	1	NA	NA	NA	NA	NA	0	NA	891950	NA	NA	1	312580	2013000	1867700	NA	3	NA	2148900	2129900	1797800	3	NA	NA	NA	NA	NA	0	NA	NA	868800	NA	NA	1
5554	Q9DBR1	RKAEDS(1)DS(1)EPEPEDNVR	4155500	NA	NA	2531400	NA	2	1541000	NA	NA	NA	1	NA	NA	NA	NA	NA	0	872990	4463400	NA	NA	2	896590	NA	NA	1666900	2	2379200	NA	NA	NA	1	3207600	NA	NA	NA	NA	1	1595900	NA	NA	NA	NA	1
5555	Q9DBR1	RKAEDS(1)DS(1)EPEPEDNVR	4155500	NA	NA	2531400	NA	2	1541000	NA	NA	NA	1	NA	NA	NA	NA	NA	0	872990	4463400	NA	NA	2	896590	NA	NA	1666900	2	2379200	NA	NA	NA	1	3207600	NA	NA	NA	NA	1	1595900	NA	NA	NA	NA	1
5558	Q9DBR7	KS(0.985)PLIES(0.003)T(0.012)ANMENNQPQK	NA	NA	NA	NA	NA	0	1133700	NA	1293300	852990	3	NA	NA	1429600	NA	1316000	2	1130600	1314400	1772400	1611700	4	749550	NA	NA	1307800	2	NA	NA	NA	NA	0	NA	1695100	NA	NA	NA	1	1601100	1158300	NA	854560	NA	3
5610	Q9EPQ8	LS(0.648)T(0.172)S(0.18)PATRDEAAS(1)PGAK	NA	NA	NA	NA	1385800	1	NA	1741700	NA	1032800	2	NA	NA	1211400	1840000	811190	3	1854400	NA	1683900	2144600	3	1287500	NA	1397400	NA	2	NA	1206500	NA	NA	1	NA	NA	1639900	NA	NA	1	NA	NA	2498000	NA	NA	1
5629	Q9EQZ7	RHS(0.996)DVS(0.004)LANAELEDSR	NA	NA	NA	NA	NA	0	1843400	NA	NA	NA	1	NA	NA	NA	NA	NA	0	1459300	NA	NA	NA	1	1370900	NA	3662200	NA	2	NA	NA	1948300	1093500	2	1051700	NA	NA	NA	NA	1	NA	NA	NA	NA	NA	0
5693	Q9ESJ4	GTSAS(0.001)SAT(0.003)VMT(0.006)PS(0.06)T(0.074)S(0.067)DHHLDAAVS(0.789)R	NA	NA	NA	8048200	5187500	2	NA	NA	NA	2809100	1	NA	NA	5713500	18045000	NA	2	4747400	NA	5798200	6398500	3	9283600	NA	12610000	NA	2	NA	NA	NA	NA	0	NA	NA	5636300	NA	NA	1	NA	NA	NA	9258900	5217000	2
5712	Q9ESU6	PQQVIQHHPS(1)PR	1178400	NA	953500	1099800	NA	3	NA	NA	1086100	NA	1	182350	NA	NA	NA	NA	1	NA	NA	NA	NA	0	NA	1189200	NA	1421500	2	1247700	NA	NA	NA	1	NA	1522900	NA	NA	NA	1	857140	695210	NA	NA	NA	2
5725	Q9JHU9	MERPGPGIKPGEVVAT(0.031)S(0.969)PLPCK	NA	NA	NA	2941500	5754600	2	NA	3927500	NA	5185400	2	NA	NA	NA	NA	NA	0	NA	NA	8241600	6267700	2	1868900	NA	15639000	NA	2	NA	NA	9937600	NA	1	6683000	NA	NA	NA	NA	1	4848500	NA	2620900	3700700	NA	3
5735	Q9JIX8	APVVLQPEQIVS(0.973)EEET(0.027)PPPLLTK	NA	NA	861760	NA	381390	2	624260	NA	2048900	NA	2	NA	NA	465130	NA	NA	1	460970	NA	NA	1946000	2	NA	NA	1605100	986570	2	NA	NA	NA	NA	0	NA	NA	NA	NA	1091100	1	NA	NA	NA	NA	929980	1
5742	Q9JJA9	NFTQS(1)PEQQR	NA	NA	NA	NA	NA	0	NA	724160	NA	NA	1	NA	NA	NA	2244200	NA	1	1759700	NA	NA	NA	1	580820	NA	2034300	1266100	3	NA	NA	NA	859830	1	NA	NA	1672300	NA	NA	1	NA	NA	2245100	NA	NA	1
5746	Q9JJG0	VQNS(1)PPVGR	NA	NA	3180000	1852500	NA	2	NA	1233100	NA	76331	2	NA	NA	NA	NA	NA	0	2356400	4191800	NA	NA	2	2134700	1825000	NA	1629100	3	3359500	1204900	NA	NA	2	2084300	NA	NA	NA	NA	1	2563900	2345100	NA	NA	NA	2
5774	Q9JL04	S(1)ADWTEELGVR	241780	NA	NA	NA	NA	1	NA	NA	NA	NA	0	NA	NA	NA	NA	NA	0	NA	NA	NA	581200	1	661920	NA	NA	280710	2	783960	NA	NA	NA	1	NA	NA	773850	NA	NA	1	NA	NA	NA	NA	NA	0
5781	Q9JLI8	ATTAAS(0.002)S(0.007)AS(0.991)EPEVEPQAGPEAEGEEDEAK	NA	NA	NA	NA	NA	0	NA	NA	NA	NA	0	NA	NA	NA	NA	NA	0	NA	NA	NA	NA	0	NA	1490700	NA	1469600	2	NA	NA	NA	NA	0	NA	NA	NA	NA	NA	0	NA	NA	NA	NA	NA	0
5804	Q9JLV1	EADSKPVSQKS(1)PPPAEK	481410	NA	NA	85680	NA	2	NA	NA	NA	NA	0	NA	NA	NA	NA	34679	1	NA	NA	NA	NA	0	67380	118610	NA	NA	2	NA	NA	NA	NA	0	NA	342720	NA	NA	NA	1	126190	NA	NA	NA	NA	1
5821	Q9JMH9	FSHSYLS(0.964)DS(0.035)DT(0.001)EAK	12239000	NA	NA	NA	NA	1	NA	NA	NA	NA	0	NA	NA	NA	NA	NA	0	NA	NA	NA	NA	0	14650000	NA	13576000	NA	2	NA	NA	NA	NA	0	NA	NA	NA	NA	NA	0	NA	NA	NA	NA	NA	0
5831	Q9JMH9	S(0.003)S(0.003)S(0.989)PT(0.003)S(0.001)HWK	11666000	NA	NA	3465700	NA	2	5013400	NA	NA	NA	1	1062700	NA	NA	NA	NA	1	NA	NA	NA	NA	0	NA	967610	NA	1397300	2	NA	NA	NA	NA	0	NA	NA	NA	NA	NA	0	NA	NA	NA	NA	NA	0
5847	Q9QWI6	EVSGPNET(0.148)S(0.804)S(0.047)PGS(0.001)EKPSGSR	NA	2935600	6296200	NA	NA	2	7570800	NA	NA	NA	1	NA	NA	7400100	3947300	6469100	3	9510000	NA	NA	NA	1	3972100	NA	13214000	NA	2	NA	NA	NA	NA	0	NA	NA	NA	NA	NA	0	NA	8298100	4748000	NA	NA	2
5849	Q9QWI6	EVSGPNET(0.005)S(0.014)S(0.109)PGS(0.872)EKPSGSR	598390	NA	1233100	NA	NA	2	1059700	1175500	1707200	NA	3	NA	NA	1424500	744270	781060	3	2104800	2660300	1906800	NA	3	1336600	830740	3183300	NA	3	3596300	1732000	NA	934580	3	NA	NA	NA	1004800	NA	1	1204500	1683000	NA	NA	426850	3
5873	Q9QWI6	LPPS(0.987)S(0.013)PQK	1413300	NA	1345500	NA	NA	2	1852900	NA	NA	NA	1	NA	NA	NA	NA	198290	1	NA	2153100	NA	NA	1	1444600	NA	837190	NA	2	2559000	NA	NA	NA	1	1697500	NA	NA	NA	NA	1	1849900	NA	NA	NA	NA	1
5874	Q9QWI6	LPPS(0.19)S(0.81)PQK	NA	NA	NA	NA	NA	0	NA	NA	NA	NA	0	NA	NA	1412000	NA	NA	1	NA	2153100	605190	NA	2	NA	NA	837190	1331200	2	NA	NA	NA	NA	0	NA	NA	NA	NA	NA	0	NA	1764100	NA	NA	NA	1
5877	Q9QWI6	LS(0.952)YAS(0.048)AESLETMSEAELPLGFSR	NA	NA	432150	NA	NA	1	NA	429300	NA	610820	2	NA	NA	NA	2206500	414500	2	NA	NA	NA	1307400	1	NA	NA	2996500	622650	2	1480100	NA	NA	NA	1	NA	NA	NA	1614700	NA	1	NA	1399500	1403800	NA	3282500	3
5919	Q9QXS1	S(0.101)S(0.213)S(0.687)VGSSSSYPISSAGPR	NA	NA	NA	NA	NA	0	NA	11612000	NA	NA	1	7770000	NA	NA	NA	NA	1	NA	NA	NA	22271000	1	12178000	NA	NA	5918800	2	NA	NA	NA	NA	0	NA	NA	16180000	NA	NA	1	NA	NA	NA	NA	NA	0
5941	Q9QXW9	NHPGSDT(0.131)S(0.869)PEAEAS(0.012)S(0.988)GGGGVALK	1625500	NA	2065700	2088800	NA	3	3137000	NA	3677900	1197500	3	NA	NA	2211700	NA	NA	1	2491500	3606800	NA	NA	2	1281500	1383200	NA	2178700	3	NA	NA	NA	1457700	1	1878900	NA	NA	NA	NA	1	NA	NA	833340	NA	NA	1
5993	Q9QYC0	YSDVEVPAS(0.096)VT(0.01)GHS(0.037)FAS(0.845)DGDS(0.007)GT(0.003)CS(0.003)PLR	NA	NA	NA	NA	NA	0	NA	NA	NA	NA	0	NA	5777800	NA	NA	NA	1	NA	NA	NA	11857000	1	8364200	881720	NA	NA	2	NA	NA	NA	21068000	1	NA	NA	37943000	NA	NA	1	NA	NA	NA	NA	NA	0
6001	Q9QYC0	WLHSGRGDDASEEGQNGS(0.265)S(0.735)PK	NA	NA	NA	NA	NA	0	920910	NA	1328500	NA	2	NA	NA	NA	NA	NA	0	NA	1591300	NA	NA	1	NA	NA	2510500	915860	2	NA	NA	NA	NA	0	NA	NA	NA	NA	NA	0	NA	NA	1901600	NA	NA	1
6014	Q9QYF9	THS(0.79)T(0.075)S(0.127)S(0.729)S(0.253)IGS(0.026)GES(0.001)PFSR	NA	NA	NA	NA	5290300	1	NA	6896700	NA	3677000	2	2403800	2433500	NA	4091000	NA	3	3063600	NA	4553200	4414600	3	2406600	NA	4328500	NA	2	NA	4784800	6179800	NA	2	NA	NA	NA	NA	NA	0	NA	3077800	5623600	NA	NA	2
6079	Q9QYR6	PASPALSEGS(0.999)S(0.954)S(0.047)EATTPVISSVAER	NA	NA	2195300	1924800	NA	2	2790000	2339600	NA	NA	2	3117400	NA	NA	7008100	NA	2	2541400	NA	NA	NA	1	3866000	NA	NA	4625000	2	4457700	NA	NA	NA	1	NA	NA	2425900	NA	NA	1	2089800	NA	3951400	NA	NA	2
6080	Q9QYR6	PAS(0.067)PALS(0.396)EGS(0.379)S(0.379)S(0.763)EAT(0.013)T(0.003)PVISSVAER	4560900	NA	2195300	1924800	NA	3	2790000	2339600	4305600	NA	3	3117400	NA	NA	7008100	2247600	3	2541400	NA	17715000	NA	2	3866000	NA	NA	18357000	2	4457700	NA	NA	NA	1	NA	NA	3314400	NA	NA	1	2089800	NA	3951400	13801000	NA	3
6105	Q9QYR6	VPLS(0.787)RS(0.208)PQAQDT(0.004)LGSLAGGQTGCTIQLLPEQDK	2923800	NA	NA	NA	NA	1	NA	NA	3174400	NA	1	NA	NA	NA	NA	NA	0	NA	NA	NA	10999000	1	NA	NA	17004000	3072000	2	11893000	NA	NA	NA	1	NA	NA	NA	NA	NA	0	276710	NA	5334800	NA	4341500	3
6111	Q9QYR6	YS(0.584)EERES(0.208)T(0.208)FLDEGPNEQEITPLQHTPR	NA	NA	NA	NA	NA	0	NA	NA	NA	NA	0	1574100	NA	NA	3465500	1908100	3	NA	NA	3301800	NA	1	3117300	NA	6166400	NA	2	NA	NA	NA	NA	0	2495900	NA	NA	NA	NA	1	NA	2869000	2408800	NA	NA	2
6113	Q9QYX7	RAS(0.062)Y(0.134)DS(0.799)VEDS(0.004)SES(0.261)ENS(0.739)PVAR	1332600	NA	NA	NA	NA	1	NA	NA	NA	NA	0	NA	NA	NA	NA	1268700	1	NA	NA	NA	NA	0	1115400	1060000	NA	NA	2	NA	NA	NA	NA	0	NA	NA	NA	1671100	NA	1	1234000	NA	NA	719360	NA	2
6186	Q9QZL6	ADHGVPLPGS(1)PPPAVALPLPSR	NA	NA	NA	NA	NA	0	NA	NA	NA	NA	0	NA	NA	NA	NA	NA	0	379880	1994100	NA	992270	3	1122800	NA	NA	1138800	2	NA	NA	NA	NA	0	NA	NA	NA	NA	NA	0	299490	NA	NA	NA	NA	1
6284	Q9WV69	S(0.043)T(0.043)S(0.914)PPPSPEVWAESR	7006500	NA	NA	2418700	NA	2	NA	NA	NA	2078800	1	NA	1873200	5355000	NA	NA	2	787790	NA	NA	NA	1	1785800	NA	NA	2915000	2	1452700	NA	NA	NA	1	NA	NA	NA	1529000	NA	1	NA	NA	NA	1811600	NA	1
6374	Q9Z180	ERGS(0.578)Y(0.189)ES(0.066)S(0.066)MS(0.067)PGMPS(0.035)PHLKVDQT(0.095)AAHS(0.904)K	12769000	NA	NA	13335000	NA	2	10290000	NA	NA	NA	1	NA	NA	NA	NA	NA	0	10951000	NA	NA	NA	1	10307000	NA	NA	12037000	2	NA	NA	10936000	7639700	2	NA	NA	NA	NA	NA	0	NA	NA	NA	NA	NA	0
6375	Q9Z180	ERGS(0.578)Y(0.189)ES(0.066)S(0.066)MS(0.067)PGMPS(0.035)PHLKVDQT(0.095)AAHS(0.904)K	12769000	NA	NA	13335000	NA	2	10290000	NA	NA	NA	1	NA	NA	NA	NA	NA	0	10951000	NA	NA	NA	1	10307000	NA	NA	12037000	2	NA	NA	10936000	7639700	2	NA	NA	NA	NA	NA	0	NA	NA	NA	NA	NA	0
6402	Q9Z1W9	RVPGS(0.006)S(0.994)GHLHK	3349600	NA	NA	1294000	NA	2	NA	NA	NA	NA	0	2083800	NA	110290	NA	NA	2	225220	NA	121620	NA	2	2879600	311560	318860	1047800	4	630760	167930	NA	NA	2	NA	196670	NA	NA	NA	1	1455000	245120	NA	NA	NA	2
6409	Q9Z204	NEKS(1)EEEQSSASVK	1287700	1305700	151120	NA	94680	4	171430	68856	79909	NA	3	NA	5226100	NA	NA	152490	2	NA	155510	NA	112360	2	NA	NA	133650	901750	2	455510	NA	120900	68683	3	1081500	NA	NA	NA	NA	1	NA	88826	58808	NA	NA	2
6428	Q9Z2F7	DHS(0.907)S(0.047)QS(0.047)EEEVVEGEK	NA	NA	NA	NA	NA	0	NA	NA	NA	NA	0	NA	NA	NA	NA	NA	0	2861200	NA	3474200	NA	2	1661400	NA	NA	2167700	2	NA	NA	NA	1850200	1	NA	NA	NA	NA	NA	0	2062200	NA	NA	NA	NA	1
6475	A2A5R2	PMQSKPQS(1)PVIQAT(0.904)AGS(0.096)PK	NA	NA	NA	NA	NA	0	NA	2424500	NA	NA	1	NA	NA	3337700	3307300	2828600	3	2386000	NA	3627800	NA	2	791590	NA	NA	2876700	2	NA	NA	2287000	NA	1	NA	NA	2440900	NA	NA	1	NA	NA	NA	NA	NA	0
6485	A2AJA9	DT(0.032)RGS(0.984)S(0.984)PEGRRPPVVVNLS(1)T(1)S(1)PR	NA	NA	2813800	NA	NA	1	NA	2059100	NA	NA	1	NA	NA	1408500	NA	NA	1	NA	NA	NA	NA	0	NA	NA	5104200	2138900	2	NA	NA	NA	NA	0	NA	NA	NA	NA	4140100	1	NA	2432500	3315500	2233300	3493900	4
6487	A2AJI0	RS(0.018)S(0.424)QPS(0.379)PT(0.425)T(0.754)VPASDSPPAK	NA	NA	6208100	NA	NA	1	NA	NA	NA	NA	0	NA	9853000	NA	NA	6558200	2	12515000	NA	NA	NA	1	6267400	NA	NA	13178000	2	9695600	NA	NA	NA	1	NA	NA	NA	NA	NA	0	NA	NA	NA	NA	NA	0
6524	G5E829	IEDSEPHIPLIDDT(1)DAEDDAPTK	NA	NA	NA	NA	NA	0	NA	NA	NA	NA	0	NA	8046900	NA	13401000	10398000	3	7556400	NA	NA	NA	1	NA	NA	14795000	8115400	2	NA	NA	NA	NA	0	NA	NA	NA	9078200	NA	1	NA	NA	NA	NA	NA	0
6550	O35526	T(0.907)AKDS(0.093)DDDDDVTVTVDRDR	61404000	NA	NA	NA	23608000	2	48183000	NA	NA	NA	1	NA	NA	83761000	NA	NA	1	NA	NA	55316000	NA	1	42772000	NA	49860000	131830000	3	NA	NA	NA	NA	0	NA	NA	NA	NA	NA	0	NA	NA	NA	42128000	NA	1
6624	P04370	YLAT(0.001)AS(0.155)T(0.844)MDHAR	NA	NA	NA	1507000	NA	1	NA	NA	NA	NA	0	1215500	NA	NA	NA	NA	1	NA	NA	NA	NA	0	2798200	NA	NA	1278100	2	NA	NA	NA	NA	0	NA	NA	NA	NA	NA	0	NA	NA	NA	NA	NA	0
6627	P06837	AGSAETESAAKAT(0.994)T(0.006)DNS(0.882)PS(0.116)S(0.002)K	128980	NA	121460	127350	NA	3	115300	NA	NA	NA	1	NA	NA	NA	NA	NA	0	192930	286130	NA	NA	2	NA	147370	NA	124590	2	357600	NA	NA	NA	1	211850	NA	NA	NA	NA	1	168040	NA	NA	NA	NA	1
6628	P06837	AT(0.121)T(0.86)DNS(0.019)PS(0.2)S(0.8)KAEDGPAK	693250	NA	NA	526220	NA	2	NA	NA	NA	NA	0	204330	2236000	NA	NA	NA	2	468760	1019600	NA	NA	2	511760	445870	66447	434130	4	1275000	NA	NA	NA	1	NA	703650	NA	NA	NA	1	NA	202670	NA	NA	NA	1
6632	P08226	NEVHTMLGQS(0.048)T(0.952)EEIR	NA	NA	NA	NA	2309100	1	NA	1970500	2729200	2019200	3	973660	NA	2386700	1660300	NA	3	NA	NA	3145800	2252300	2	1724900	NA	3010200	NA	2	NA	3017700	NA	NA	1	2054600	NA	NA	NA	NA	1	1493700	2428800	NA	NA	NA	2
6634	P08553	EVT(1)KESPKEEK	NA	NA	42505	NA	NA	1	NA	NA	51475	NA	1	NA	860950000	NA	NA	84688	2	NA	2467600	20923	30727	3	NA	1846400	679240	NA	2	4869300	88709	NA	NA	2	NA	NA	NA	988280	NA	1	NA	1973300	NA	NA	31468	2
6686	P14873	TLEVVS(0.074)PS(0.674)QS(0.346)VT(0.78)GS(0.03)AGHT(0.025)PY(0.016)Y(0.016)QS(0.027)PT(0.012)DEK	NA	4433200	NA	15324000	NA	2	NA	NA	NA	NA	0	NA	NA	5589900	NA	NA	1	NA	48714000	NA	NA	1	NA	NA	3878200	4221800	2	10506000	14592000	8615900	NA	3	NA	2164800	NA	NA	NA	1	NA	NA	NA	NA	NA	0
6690	P14873	T(0.817)T(0.12)RS(0.052)PDT(0.009)S(0.002)AYCYETMEK	NA	NA	5999100	NA	3123700	2	NA	3194800	NA	NA	1	NA	NA	NA	4384200	4829500	2	NA	NA	NA	5288600	1	NA	4290300	8409300	NA	2	7529000	NA	NA	NA	1	NA	NA	NA	NA	NA	0	NA	NA	4558100	NA	885230	2
[truncated: 57 more rows]
