# Supplementary material for: Re-establishment of the epigenetic state and rescue of kinome deregulation in Ts65Dn mice upon treatment with green tea extract and environmental enrichment
Source: Sci Rep. 2020 Sep 29;10:16023. doi: 10.1038/s41598-020-72625-z (PMC7524756; doi:10.1038/s41598-020-72625-z)
Supplement: Supplementary file 20 — Supplementary Table 18. [file 41598_2020_72625_MOESM20_ESM.xlsx]

## Sheet: myresults_P_WT_NT+WT_EGCG_-_TS_
Protein	Label	log2FC	SE	Tvalue	DF	pvalue	adj.pvalue
A1A535_ADS(0.191)S(0.854)RRKT(0.974)S(0.992)T(0.99)EVSIPEK	WT_NT+WT_EGCG_-_TS_NT+TS_EGCG	0.33262	0.507652	0.655212	11	0.525796	0.91561
A1A535_ADS(0.984)S(0.986)RRKT(0.939)S(0.588)T(0.496)EVS(0.008)IPEK	WT_NT+WT_EGCG_-_TS_NT+TS_EGCG	0.33262	0.507652	0.655212	11	0.525796	0.91561
A2A5R2_PMQSKPQS(1)PVIQATAGS(1)PK	WT_NT+WT_EGCG_-_TS_NT+TS_EGCG	0.196571	0.476243	0.412755	13	0.686513	0.955822
A2A5R2_PQS(1)PVIQAT(0.849)AGS(0.151)PK	WT_NT+WT_EGCG_-_TS_NT+TS_EGCG	-0.0879648	0.68297	-0.128798	13	0.899489	0.987005
A2A690_ELPLTQAPSAHSSITSGSCPGT(1)PEMR	WT_NT+WT_EGCG_-_TS_NT+TS_EGCG	-1.62686	0.459422	-3.54109	8	0.00760774	0.582642
A2A690_EYPS(1)PPPSPLR	WT_NT+WT_EGCG_-_TS_NT+TS_EGCG	0.466091	0.407133	1.14481	12	0.274608	0.849382
A2A690_PSQGLPVIQS(1)PPSSPAHR	WT_NT+WT_EGCG_-_TS_NT+TS_EGCG	-0.0889092	0.615018	-0.144564	10	0.887928	0.987005
A2A699_RDS(0.996)LT(0.003)S(0.001)PEDELGAEVGDEAGDKK	WT_NT+WT_EGCG_-_TS_NT+TS_EGCG	0.419364	0.295517	1.41909	11	0.183583	0.820224
A2AAE1_ALETIPIT(1)PIER	WT_NT+WT_EGCG_-_TS_NT+TS_EGCG	0.582671	0.524694	1.1105	10	0.292773	0.859473
A2AAE1_SDENVLDS(1)PK	WT_NT+WT_EGCG_-_TS_NT+TS_EGCG	-0.220863	0.431215	-0.512187	10	0.619641	0.952994
A2AAE1_YTAGSAS(0.991)PT(0.009)PTFK	WT_NT+WT_EGCG_-_TS_NT+TS_EGCG	0.368094	0.371146	0.991777	7	0.354343	0.897878
A2AG50_S(0.278)NS(0.716)LDDS(0.004)T(0.002)EDVQSMDVSPVSK	WT_NT+WT_EGCG_-_TS_NT+TS_EGCG	-0.225891	0.48309	-0.467597	10	0.650097	0.952994
A2AG50_S(0.5)NS(0.5)LDDSTEDVQSMDVSPVSK	WT_NT+WT_EGCG_-_TS_NT+TS_EGCG	-0.225891	0.48309	-0.467597	10	0.650097	0.952994
A2AHC3_APVHFVEPLS(1)PTGVPGHR	WT_NT+WT_EGCG_-_TS_NT+TS_EGCG	-0.492003	1.48619	-0.33105	8	0.749111	0.966759
A2AJA9_ASQGLATAPAS(1)PPVLQR	WT_NT+WT_EGCG_-_TS_NT+TS_EGCG	0.186771	0.311351	0.599873	13	0.558903	0.92802
A2AJA9_PYLSEEPPRPS(1)PR	WT_NT+WT_EGCG_-_TS_NT+TS_EGCG	0.362432	1.55019	0.233799	6	0.822914	0.979335
A2AJA9_VALAAGS(0.999)PT(0.001)RPPPAR	WT_NT+WT_EGCG_-_TS_NT+TS_EGCG	0.0245099	0.659868	0.0371437	11	0.971036	0.995292
A2ALS5_RS(0.003)S(0.997)AIGIENIQEVQEK	WT_NT+WT_EGCG_-_TS_NT+TS_EGCG	-1.28812	0.460977	-2.79434	7	0.026741	0.642682
A2ALS5_SENSSTQS(1)S(1)PEMPTTK	WT_NT+WT_EGCG_-_TS_NT+TS_EGCG	2.68699	1.36248	1.97213	9	0.0800675	0.757202
A2ALU4_DSCS(0.095)S(0.902)PPS(0.002)LNYGK	WT_NT+WT_EGCG_-_TS_NT+TS_EGCG	0.227533	0.72386	0.314333	8	0.761309	0.9694
A2AN08_ELAS(1)PVSPELR	WT_NT+WT_EGCG_-_TS_NT+TS_EGCG	0.0307958	0.272293	0.113098	12	0.911823	0.987005
A2AP18_GT(0.004)KPGS(0.956)LDS(0.04)HAAGQPLPR	WT_NT+WT_EGCG_-_TS_NT+TS_EGCG	-0.717176	0.29631	-2.42035	10	0.0360397	0.725141
A2AP18_VAS(1)VEEGDETLDSPGSQSR	WT_NT+WT_EGCG_-_TS_NT+TS_EGCG	-0.682658	0.349801	-1.95156	12	0.0747239	0.757202
A2AQ25_IGGKS(1)PPPPPPPPRR	WT_NT+WT_EGCG_-_TS_NT+TS_EGCG	-0.488356	0.40903	-1.19394	10	0.260056	0.849382
A2AQ25_LELSEDS(1)PNSEQELDK	WT_NT+WT_EGCG_-_TS_NT+TS_EGCG	0.504577	0.431765	1.16864	11	0.267253	0.849382
A2AQ25_PSIAST(0.001)PLS(0.999)PQAGR	WT_NT+WT_EGCG_-_TS_NT+TS_EGCG	-0.346914	0.511718	-0.677939	11	0.511819	0.913691
A2RSJ4_NLGS(0.999)PPKS(0.95)PT(0.051)HASPQHTQTEK	WT_NT+WT_EGCG_-_TS_NT+TS_EGCG	-0.562158	0.379505	-1.48129	10	0.169337	0.804456
A2RSJ4_NLGS(1)PPKS(0.491)PT(0.491)HAS(0.017)PQHTQTEK	WT_NT+WT_EGCG_-_TS_NT+TS_EGCG	-0.921444	0.238492	-3.86363	12	0.00225374	0.492962
A2RSJ4_SMS(1)VDLSHAPLK	WT_NT+WT_EGCG_-_TS_NT+TS_EGCG	1.47594	0.824202	1.79075	11	0.100859	0.771344
B1AY13_VSDQNS(1)PVLPK	WT_NT+WT_EGCG_-_TS_NT+TS_EGCG	-0.0315891	0.439937	-0.0718036	12	0.943941	0.987247
B1AZA5_GGPAEAPS(1)PR	WT_NT+WT_EGCG_-_TS_NT+TS_EGCG	-0.192058	0.247148	-0.777096	13	0.451012	0.903402
B1AZA5_GGPAEAPS(1)PRGS(1)PRPESR	WT_NT+WT_EGCG_-_TS_NT+TS_EGCG	-0.292042	0.230205	-1.26862	12	0.228635	0.835072
B1AZP2_AMGDEDS(1)DESGGGSPKPSPK	WT_NT+WT_EGCG_-_TS_NT+TS_EGCG	-0.949724	0.85183	-1.11492	9	0.293769	0.859473
B1AZP2_RS(1)LDRLDS(1)VDMLLPSK	WT_NT+WT_EGCG_-_TS_NT+TS_EGCG	-2.06163	0.67301	-3.0633	10	0.0119769	0.582642
B2RQC6_IHRAS(1)DPGLPAEEPK	WT_NT+WT_EGCG_-_TS_NT+TS_EGCG	-0.0446559	0.261424	-0.170818	7	0.869199	0.987005
B2RUJ5_APT(1)PGGGHPDS(1)PGLPAPAGQQQR	WT_NT+WT_EGCG_-_TS_NT+TS_EGCG	0.0147831	0.58028	0.0254759	12	0.980094	0.996543
B9EHT4_TDPAPMAPPPRGEEEEEEEEDEPVPEAPS(0.987)PT(0.013)QER	WT_NT+WT_EGCG_-_TS_NT+TS_EGCG	-0.107983	0.447426	-0.241343	8	0.81536	0.979335
B9EKI3_SVSEINS(1)DDELPGK	WT_NT+WT_EGCG_-_TS_NT+TS_EGCG	0.0590167	0.520075	0.113477	9	0.912143	0.987005
D3YVE8_REDYQEILDS(1)PIK	WT_NT+WT_EGCG_-_TS_NT+TS_EGCG	-0.540782	0.635172	-0.851394	10	0.414474	0.897878
D3YVF0_ASLLESSAAGS(1)PR	WT_NT+WT_EGCG_-_TS_NT+TS_EGCG	0.142862	0.377338	0.378603	13	0.711093	0.95663
D3YVF0_GPVAAS(1)PQK	WT_NT+WT_EGCG_-_TS_NT+TS_EGCG	3.34771	2.4954	1.34155	9	0.212607	0.833014
D3YVF0_SSAIQMGT(1)PELEK	WT_NT+WT_EGCG_-_TS_NT+TS_EGCG	0.626454	0.845625	0.740818	12	0.473052	0.904438
D3YXK2_APTAALS(1)PEPQDSK	WT_NT+WT_EGCG_-_TS_NT+TS_EGCG	0.487517	0.445773	1.09364	13	0.293963	0.859473
D3YZP9_LDQPVS(1)APPS(1)PR	WT_NT+WT_EGCG_-_TS_NT+TS_EGCG	-0.408383	0.524786	-0.778189	13	0.45039	0.903402
D3YZU1_NHREQDVVPFQES(1)PK	WT_NT+WT_EGCG_-_TS_NT+TS_EGCG	-0.345875	0.35572	-0.972325	13	0.348634	0.897878
D3YZU1_S(1)IDEGMFSAEPYLR	WT_NT+WT_EGCG_-_TS_NT+TS_EGCG	-2.42606	0.63602	-3.81444	11	0.00287063	0.492962
D3YZU1_S(1)IGAAEDDRPYLAPPAMK	WT_NT+WT_EGCG_-_TS_NT+TS_EGCG	-0.0744051	0.785197	-0.0947597	11	0.92621	0.987005
E9PUL5_AS(1)PSPS(0.782)PS(0.218)EAR	WT_NT+WT_EGCG_-_TS_NT+TS_EGCG	-0.554905	2.08278	-0.266425	13	0.794091	0.978094
E9PUL5_ASPSPS(0.973)PS(0.026)EAR	WT_NT+WT_EGCG_-_TS_NT+TS_EGCG	0.443527	1.46343	0.303073	13	0.76663	0.969814
E9Q5K9_GIS(1)PIVFDR	WT_NT+WT_EGCG_-_TS_NT+TS_EGCG	0.235064	0.727795	0.32298	13	0.751846	0.966759
F6SEU4_EGS(0.001)IGGS(0.998)GGS(0.998)GGGGGGGLKPS(0.002)IT(0.001)K	WT_NT+WT_EGCG_-_TS_NT+TS_EGCG	-0.292452	0.473975	-0.61702	10	0.55101	0.926833
F6SEU4_EGS(1)IGGSGGSGGGGGGGLK	WT_NT+WT_EGCG_-_TS_NT+TS_EGCG	-0.352754	0.678377	-0.519998	9	0.615612	0.952994
F6SEU4_EYEEEIHS(1)LK	WT_NT+WT_EGCG_-_TS_NT+TS_EGCG	0.276816	0.493269	0.561187	12	0.584997	0.9359
F6SEU4_LS(0.001)QGS(0.992)GS(0.005)S(0.002)IT(0.001)AAGMR	WT_NT+WT_EGCG_-_TS_NT+TS_EGCG	-0.951161	0.709634	-1.34035	6	0.228652	0.835072
F8VPU2_ACT(0.001)LELGPHQS(0.999)PALPKS(0.981)PPGS(0.019)K	WT_NT+WT_EGCG_-_TS_NT+TS_EGCG	-1.48592	0.731758	-2.03062	8	0.0767828	0.757202
F8VPU2_ACTLELGPHQS(1)PALPK	WT_NT+WT_EGCG_-_TS_NT+TS_EGCG	0.0749111	0.426114	0.175801	12	0.863382	0.987005
F8VPU2_LGAPENSGIS(0.018)T(0.982)LER	WT_NT+WT_EGCG_-_TS_NT+TS_EGCG	0.0254905	0.4362	0.0584377	12	0.954362	0.990755
G5E829_AQDGAAMEMQPLKS(1)EEGGDGDEK	WT_NT+WT_EGCG_-_TS_NT+TS_EGCG	0.604859	0.406663	1.48737	12	0.162715	0.804456
G5E829_RNS(0.998)S(0.001)PPPS(0.001)PNK	WT_NT+WT_EGCG_-_TS_NT+TS_EGCG	1.93846	0.829958	2.33562	12	0.0376843	0.725141
G5E829_SATSSSPGS(1)PLHSLETSL	WT_NT+WT_EGCG_-_TS_NT+TS_EGCG	-0.553225	0.636735	-0.868848	12	0.401974	0.897878
G5E829_SATSSSPGSPLHSLET(0.005)S(0.995)L	WT_NT+WT_EGCG_-_TS_NT+TS_EGCG	-0.0546233	0.660289	-0.0827264	13	0.935329	0.987005
G5E8K5_VALLLLDQGAS(1)PHAAAK	WT_NT+WT_EGCG_-_TS_NT+TS_EGCG	1.03653	0.622188	1.66594	12	0.121594	0.781667
G5E8Z2_S(0.96)NS(0.04)GQLMLVSPQQAVTGAK	WT_NT+WT_EGCG_-_TS_NT+TS_EGCG	0.451256	0.85912	0.525254	10	0.610854	0.951533
O08539_GNKS(1)PS(1)PPPDGS(1)PAATPEIR	WT_NT+WT_EGCG_-_TS_NT+TS_EGCG	0.433507	0.50848	0.852556	13	0.409338	0.897878
O08539_S(1)PS(1)PPPDGSPAATPEIR	WT_NT+WT_EGCG_-_TS_NT+TS_EGCG	-0.0423355	0.615349	-0.068799	13	0.946197	0.987784
O08539_VNHEPEPASGAS(1)PGATIPK	WT_NT+WT_EGCG_-_TS_NT+TS_EGCG	-0.70813	0.357133	-1.98282	11	0.0729172	0.757202
O08547_NLGS(1)INTELQDVQR	WT_NT+WT_EGCG_-_TS_NT+TS_EGCG	-0.0142278	0.882015	-0.016131	8	0.987525	0.996543
O08553_GLYDGPVCEVS(1)VT(1)PK	WT_NT+WT_EGCG_-_TS_NT+TS_EGCG	0.317001	0.654396	0.484417	13	0.636149	0.952994
O08553_NLHQSGFS(0.998)LS(0.002)GAQIDDNIPR	WT_NT+WT_EGCG_-_TS_NT+TS_EGCG	-1.99753	1.17921	-1.69395	7	0.134103	0.793825
O08553_T(0.159)VT(0.841)PAS(1)S(1)AKT(0.81)S(0.19)PAK	WT_NT+WT_EGCG_-_TS_NT+TS_EGCG	1.05221	3.8208	0.27539	13	0.787345	0.975545
O08553_TVT(1)PASSAK	WT_NT+WT_EGCG_-_TS_NT+TS_EGCG	-0.0631881	3.06251	-0.0206328	13	0.983852	0.996543
O08553_TVTPASSAKT(1)S(1)PAK	WT_NT+WT_EGCG_-_TS_NT+TS_EGCG	1.32674	3.25387	0.407743	13	0.690098	0.955822
O08582_LVLVS(1)PTSEQYDSLLR	WT_NT+WT_EGCG_-_TS_NT+TS_EGCG	-0.362299	1.00134	-0.361814	11	0.724346	0.962848
O08582_S(0.162)RS(0.837)PVDS(0.001)PVPASMFAPEPS(0.013)S(0.987)PGAAR	WT_NT+WT_EGCG_-_TS_NT+TS_EGCG	0.774136	0.654192	1.18335	10	0.26404	0.849382
O08582_S(0.875)RS(0.115)PVDS(0.01)PVPASMFAPEPSSPGAAR	WT_NT+WT_EGCG_-_TS_NT+TS_EGCG	0.85818	0.680566	1.26098	7	0.247716	0.847887
O08585_LQS(1)EPESIRK	WT_NT+WT_EGCG_-_TS_NT+TS_EGCG	-0.226361	0.419541	-0.539544	12	0.599381	0.943242
O08586_YSDTTDS(1)DPENEPFDEDQHSQITK	WT_NT+WT_EGCG_-_TS_NT+TS_EGCG	-0.273828	0.526281	-0.520308	9	0.615405	0.952994
O08638_VIENTDGS(1)EEEMDAR	WT_NT+WT_EGCG_-_TS_NT+TS_EGCG	1.26464	0.448808	2.81777	13	0.014527	0.585641
O08919_KAEAAAAPAVAPGPAQPGHVS(0.984)PT(0.524)PAT(0.117)T(0.101)S(0.275)PGEK	WT_NT+WT_EGCG_-_TS_NT+TS_EGCG	-0.732617	1.58915	-0.461011	10	0.654654	0.952994
O35098_NLHQS(0.001)GFS(0.001)LS(0.049)GS(0.949)QADDHIAR	WT_NT+WT_EGCG_-_TS_NT+TS_EGCG	0.502991	0.764216	0.658179	7	0.531465	0.917688
O35099_TLFLGIPDENFEDHS(0.006)APPS(0.994)PEEK	WT_NT+WT_EGCG_-_TS_NT+TS_EGCG	-1.72512	0.718438	-2.40121	9	0.0398188	0.725141
O35136_DGS(1)KEPIVEMR	WT_NT+WT_EGCG_-_TS_NT+TS_EGCG	0.998699	0.428393	2.33127	10	0.0419596	0.737352
O35136_IT(0.089)NHEDGS(0.911)PVNEPNET(0.078)T(0.914)PLT(0.008)EPEK	WT_NT+WT_EGCG_-_TS_NT+TS_EGCG	-0.515903	0.370229	-1.39347	10	0.193672	0.82267
O35136_T(0.002)EDERIT(0.998)NHEDGS(1)PVNEPNETTPLTEPEK	WT_NT+WT_EGCG_-_TS_NT+TS_EGCG	0.612545	1.73284	0.353492	10	0.731059	0.962848
O35136_T(0.069)EDERIT(0.931)NHEDGS(1)PVNEPNETTPLTEPEK	WT_NT+WT_EGCG_-_TS_NT+TS_EGCG	-1.9037	1.21595	-1.56561	11	0.145736	0.804456
O35295_ADGDS(1)GS(1)ERGGGGGGGGGPGGFQPAPR	WT_NT+WT_EGCG_-_TS_NT+TS_EGCG	1.37113	0.716394	1.91394	9	0.0879058	0.76268
O35344_RNVPQEES(1)LEDSDVDADFK	WT_NT+WT_EGCG_-_TS_NT+TS_EGCG	-0.122809	0.402697	-0.304966	10	0.766645	0.969814
O35344_RNVPQEESLEDS(1)DVDADFK	WT_NT+WT_EGCG_-_TS_NT+TS_EGCG	-0.0930174	0.544012	-0.170984	12	0.867085	0.987005
O35526_HSAILAS(1)PNPDEK	WT_NT+WT_EGCG_-_TS_NT+TS_EGCG	-0.752641	0.964538	-0.780313	13	0.449182	0.903402
O35526_TAKDS(1)DDDDDVTVTVDR	WT_NT+WT_EGCG_-_TS_NT+TS_EGCG	-0.620716	1.08541	-0.571873	13	0.577163	0.934428
O35607_LNINS(0.964)S(0.036)PDEHEPLLR	WT_NT+WT_EGCG_-_TS_NT+TS_EGCG	0.388424	0.385995	1.00629	9	0.340562	0.897878
O35621_TVGHSVVS(1)PQDTVQR	WT_NT+WT_EGCG_-_TS_NT+TS_EGCG	1.1544	0.807421	1.42974	11	0.180574	0.82006
O35737_HTGPNS(1)PDTANDGFVR	WT_NT+WT_EGCG_-_TS_NT+TS_EGCG	0.409305	0.283812	1.44217	12	0.174842	0.817605
O35927_ALQS(1)PEHHIDPIYEDR	WT_NT+WT_EGCG_-_TS_NT+TS_EGCG	0.0368533	0.485842	0.0758546	12	0.940785	0.987247
O35927_GGS(1)PLTT(0.107)T(0.652)QGGS(0.24)PT(0.001)K	WT_NT+WT_EGCG_-_TS_NT+TS_EGCG	0.604228	0.320277	1.88658	13	0.0817518	0.757202
O35927_GGS(1)PLTTT(0.002)QGGS(0.977)PT(0.022)K	WT_NT+WT_EGCG_-_TS_NT+TS_EGCG	0.404125	0.668075	0.604909	13	0.555651	0.927185
O35954_S(0.011)S(0.011)T(0.011)EARPGT(0.209)S(0.072)T(0.072)AGT(0.612)PDGPEAPPGPDAS(1)PDASFGK	WT_NT+WT_EGCG_-_TS_NT+TS_EGCG	-0.0010842	0.701491	-0.00154556	12	0.998792	0.999523
O54724_LPAKLS(0.999)VS(0.001)K	WT_NT+WT_EGCG_-_TS_NT+TS_EGCG	0.588148	0.364633	1.61299	11	0.135044	0.793825
O54774_HSS(1)LPTESDEDIAPAQR	WT_NT+WT_EGCG_-_TS_NT+TS_EGCG	0.677732	0.320123	2.11709	11	0.0578608	0.757202
O54774_HSSLPTES(1)DEDIAPAQR	WT_NT+WT_EGCG_-_TS_NT+TS_EGCG	-1.21554	0.884989	-1.37351	13	0.192817	0.82267
O54774_VDIITEEMPENALPS(1)DEDDK	WT_NT+WT_EGCG_-_TS_NT+TS_EGCG	0.670817	1.10893	0.604925	12	0.556495	0.927676
O54781_AADLEDT(0.002)T(0.998)EEETAK	WT_NT+WT_EGCG_-_TS_NT+TS_EGCG	0.911225	0.499879	1.82289	10	0.0983117	0.771344
O55003_NSTLS(1)EEDYIER	WT_NT+WT_EGCG_-_TS_NT+TS_EGCG	0.349064	0.225201	1.55001	8	0.159734	0.804456
O55017_IGS(1)DPYLGQR	WT_NT+WT_EGCG_-_TS_NT+TS_EGCG	-0.696453	0.585173	-1.19017	11	0.259034	0.849382
O55022_EGEEPTVYS(1)DDEEPKDETAR	WT_NT+WT_EGCG_-_TS_NT+TS_EGCG	0.189143	1.96364	0.0963222	13	0.924734	0.987005
O55028_S(0.959)T(0.04)S(0.001)ATDTHHVELAR	WT_NT+WT_EGCG_-_TS_NT+TS_EGCG	0.34229	0.349991	0.977997	11	0.349095	0.897878
O55091_TEEVEVES(1)EEDPILEHPPENPVK	WT_NT+WT_EGCG_-_TS_NT+TS_EGCG	-0.230949	0.7168	-0.322195	8	0.755563	0.966867
O55131_IYEFPET(1)DDEEENK	WT_NT+WT_EGCG_-_TS_NT+TS_EGCG	0.12729	0.330264	0.385419	13	0.706159	0.95663
O55131_S(1)PLAQMEEERR	WT_NT+WT_EGCG_-_TS_NT+TS_EGCG	0.279954	0.493689	0.567065	11	0.582057	0.935171
O55143_EFDELSPS(1)AQR	WT_NT+WT_EGCG_-_TS_NT+TS_EGCG	0.122552	0.348943	0.351209	13	0.731058	0.962848
O70161_RT(0.095)QS(0.853)S(0.052)GQDGRPQEEPHAEDLQK	WT_NT+WT_EGCG_-_TS_NT+TS_EGCG	-1.5839	0.417176	-3.79672	11	0.00296004	0.492962
O70161_SWVYSPLHYSARPAS(0.999)DGES(0.001)DT	WT_NT+WT_EGCG_-_TS_NT+TS_EGCG	-0.574873	1.25565	-0.457829	9	0.657928	0.953543
O70166_DAS(1)LEELQK	WT_NT+WT_EGCG_-_TS_NT+TS_EGCG	0.240994	0.387075	0.622603	13	0.544313	0.926833
O70166_SPSDLSPES(0.997)PVLS(0.953)S(0.05)PPK	WT_NT+WT_EGCG_-_TS_NT+TS_EGCG	-1.31788	1.17053	-1.12588	7	0.29733	0.866313
O70166_SPSDLSPES(1)PVLSSPPK	WT_NT+WT_EGCG_-_TS_NT+TS_EGCG	0.738766	0.614226	1.20276	13	0.250519	0.847887
O70251_YGPS(0.006)S(0.994)VEDTTGSGAADAK	WT_NT+WT_EGCG_-_TS_NT+TS_EGCG	0.621044	0.548427	1.13241	12	0.279583	0.852603
O70310_SGLS(1)PANDTGAK	WT_NT+WT_EGCG_-_TS_NT+TS_EGCG	0.545791	0.792309	0.688861	13	0.50302	0.911953
O70343_ARYSECSGTQGSHS(0.998)T(0.002)K	WT_NT+WT_EGCG_-_TS_NT+TS_EGCG	-0.280241	0.758309	-0.36956	8	0.721301	0.962848
O70405_SPLPPILGS(0.998)PT(0.002)K	WT_NT+WT_EGCG_-_TS_NT+TS_EGCG	-0.43059	0.559613	-0.769443	8	0.463741	0.903457
O70439_EFGSLPT(0.677)T(0.316)PS(0.007)EQR	WT_NT+WT_EGCG_-_TS_NT+TS_EGCG	-0.347212	0.333981	-1.03962	9	0.32564	0.890277
O70439_TLNQLGT(1)PQDSPELR	WT_NT+WT_EGCG_-_TS_NT+TS_EGCG	0.201339	0.440891	0.456663	12	0.656069	0.953306
O88196_RNS(0.993)DS(0.007)AGPFAVPDHLR	WT_NT+WT_EGCG_-_TS_NT+TS_EGCG	-0.228199	0.308534	-0.739624	10	0.476532	0.904438
O88207_GEAGPS(1)GAAGPPGPKGPPGDDGPK	WT_NT+WT_EGCG_-_TS_NT+TS_EGCG	0.564143	0.4307	1.30983	11	0.216949	0.833014
O88343_ISENYS(1)DK	WT_NT+WT_EGCG_-_TS_NT+TS_EGCG	1.83082	1.32983	1.37673	10	0.198635	0.82267
O88447_KYDDDIS(1)PSEDK	WT_NT+WT_EGCG_-_TS_NT+TS_EGCG	0.274068	0.242576	1.12982	12	0.280629	0.852603
O88447_VDS(1)PTVTTTLK	WT_NT+WT_EGCG_-_TS_NT+TS_EGCG	-0.0815511	0.452262	-0.180318	13	0.859683	0.987005
O88454_EQPLLPSSLPAPPAVVEPAGRPGS(1)PAPAEK	WT_NT+WT_EGCG_-_TS_NT+TS_EGCG	-0.932524	0.614125	-1.51846	8	0.16738	0.804456
O88485_ANRADS(1)EEEGAVELAA	WT_NT+WT_EGCG_-_TS_NT+TS_EGCG	0.0690801	0.435899	0.158477	13	0.876516	0.987005
O88485_ETQTPLAT(0.002)HQS(0.998)EEDEEDEEMVEPK	WT_NT+WT_EGCG_-_TS_NT+TS_EGCG	-0.752078	0.701106	-1.0727	10	0.308609	0.883911
O88485_KEPVQDDS(1)DLDRK	WT_NT+WT_EGCG_-_TS_NT+TS_EGCG	0.338162	1.12395	0.300868	9	0.77035	0.969836
O88532_RRDS(1)DGVDGFEAEGKK	WT_NT+WT_EGCG_-_TS_NT+TS_EGCG	0.339583	0.357204	0.950668	11	0.362194	0.897878
O88587_AVYQGPGS(0.001)S(0.999)PVK	WT_NT+WT_EGCG_-_TS_NT+TS_EGCG	0.337942	0.281233	1.20164	12	0.25268	0.847887
O88643_YMS(1)FTDK	WT_NT+WT_EGCG_-_TS_NT+TS_EGCG	0.0644805	0.355313	0.181475	11	0.859295	0.987005
O88703_DS(0.035)AS(0.965)PGAASGLDPLDSAR	WT_NT+WT_EGCG_-_TS_NT+TS_EGCG	1.82566	0.97291	1.8765	10	0.0900411	0.770572
O88703_GAASGPSAAEEAGS(1)EEAGPAGEPR	WT_NT+WT_EGCG_-_TS_NT+TS_EGCG	0.709835	0.371556	1.91044	13	0.0783841	0.757202
O88703_PLVGPLALGS(1)PR	WT_NT+WT_EGCG_-_TS_NT+TS_EGCG	-0.160509	0.751787	-0.213503	13	0.834247	0.984038
O88703_RAPPGPLPPAAS(1)PGPPAAS(1)PPAAPS(0.944)S(0.056)PR	WT_NT+WT_EGCG_-_TS_NT+TS_EGCG	1.07488	0.824218	1.30412	9	0.224558	0.834867
O88703_RAPPGPLPPAASPGPPAAS(0.999)PPAAPS(0.087)S(0.914)PR	WT_NT+WT_EGCG_-_TS_NT+TS_EGCG	0.860968	0.625773	1.37585	11	0.196234	0.82267
O88703_RAPPGPLPPAASPGPPAAS(1)PPAAPS(0.299)S(0.701)PR	WT_NT+WT_EGCG_-_TS_NT+TS_EGCG	0.521738	0.613786	0.850033	11	0.413426	0.897878
O88704_VDGGGGEEPAGS(1)FEDAEGPRR	WT_NT+WT_EGCG_-_TS_NT+TS_EGCG	0.327689	0.501038	0.654019	9	0.529454	0.917032
O88705_GPLPLS(1)PDSPATLLAR	WT_NT+WT_EGCG_-_TS_NT+TS_EGCG	-0.611744	0.469763	-1.30224	9	0.225172	0.834867
O88737_FS(1)PIEEAK	WT_NT+WT_EGCG_-_TS_NT+TS_EGCG	-0.179145	0.437044	-0.409901	12	0.689101	0.955822
O88737_GEEES(1)EEDSYDPR	WT_NT+WT_EGCG_-_TS_NT+TS_EGCG	-0.221909	0.562468	-0.394526	10	0.701475	0.95663
O88737_GYSYFT(0.001)GS(0.033)S(0.964)PPLS(0.001)PSTPSESPTFSPGK	WT_NT+WT_EGCG_-_TS_NT+TS_EGCG	0.587349	1.46911	0.399798	11	0.696959	0.955822
O88737_IADSSVQT(1)DDEEGEGR	WT_NT+WT_EGCG_-_TS_NT+TS_EGCG	0.575808	0.561386	1.02569	12	0.32527	0.890277
O88737_LHS(0.002)S(0.998)PVSSTLTSK	WT_NT+WT_EGCG_-_TS_NT+TS_EGCG	-1.22358	0.976702	-1.25277	10	0.238793	0.846449
O88737_PLS(0.999)PT(0.001)AEESAK	WT_NT+WT_EGCG_-_TS_NT+TS_EGCG	-0.467686	0.720523	-0.649092	13	0.527581	0.91561
O88737_S(0.004)QAS(0.011)EEES(0.985)PVS(1)PLGRPR	WT_NT+WT_EGCG_-_TS_NT+TS_EGCG	1.1145	0.665568	1.67451	7	0.137942	0.794207
O88737_S(0.006)LS(0.994)DPKPLSPTAEESAK	WT_NT+WT_EGCG_-_TS_NT+TS_EGCG	-0.720778	0.693977	-1.03862	13	0.317915	0.887109
O88737_S(0.649)LS(0.351)DPKPLS(0.9)PT(0.1)AEESAK	WT_NT+WT_EGCG_-_TS_NT+TS_EGCG	0.915691	0.493745	1.85458	11	0.090637	0.770572
O88737_SQAS(1)EEESPVSPLGR	WT_NT+WT_EGCG_-_TS_NT+TS_EGCG	1.2966	1.0472	1.23816	10	0.243937	0.846751
O88737_SQASEEESPVS(1)PLGR	WT_NT+WT_EGCG_-_TS_NT+TS_EGCG	0.622549	0.621605	1.00152	11	0.338099	0.897878
O88737_SRGEHSSTLPASTPSYTSGT(0.001)S(0.001)PT(0.001)S(0.001)LS(0.01)S(0.01)LEEDS(0.041)DS(0.581)S(0.178)PS(0.178)RR	WT_NT+WT_EGCG_-_TS_NT+TS_EGCG	0.448531	0.48145	0.931623	7	0.382539	0.897878
O88746_GDLSQHATPLPTPAVLPGDS(0.993)PIT(0.007)PTPEQIGK	WT_NT+WT_EGCG_-_TS_NT+TS_EGCG	-0.81997	0.948942	-0.864089	11	0.405987	0.897878
O88746_GLEFPMTDLDMLS(0.999)PIHT(0.001)PQR	WT_NT+WT_EGCG_-_TS_NT+TS_EGCG	-2.57083	0.858837	-2.99338	9	0.0151178	0.585641
O88935_ASTAAPVASPAAPS(0.998)PGS(0.001)SGGGGFFSSLSNAVK	WT_NT+WT_EGCG_-_TS_NT+TS_EGCG	-1.37922	2.16499	-0.637058	11	0.53712	0.920855
O88935_DAS(1)PGRGSHSQSSSPGALTLGR	WT_NT+WT_EGCG_-_TS_NT+TS_EGCG	0.0573245	0.547129	0.104773	12	0.918287	0.987005
O88935_GS(0.997)HS(0.003)QS(0.074)S(0.227)S(0.699)PGALT(0.001)LGR	WT_NT+WT_EGCG_-_TS_NT+TS_EGCG	-2.10547	2.03062	-1.03686	12	0.320243	0.887109
O88935_GSHSQSS(0.018)S(0.982)PGALTLGR	WT_NT+WT_EGCG_-_TS_NT+TS_EGCG	-0.434909	1.4186	-0.306577	11	0.764891	0.969814
O88935_GSHSQSS(0.941)S(0.059)PGALTLGR	WT_NT+WT_EGCG_-_TS_NT+TS_EGCG	-0.189106	1.67322	-0.113019	11	0.912052	0.987005
O88935_PQPPPPPPS(0.005)AAS(0.995)PGATPGSATASAER	WT_NT+WT_EGCG_-_TS_NT+TS_EGCG	-1.0957	0.57695	-1.89912	8	0.0940948	0.770572
O88935_PVAGGPGAPPAARPPAS(1)PS(1)PQR	WT_NT+WT_EGCG_-_TS_NT+TS_EGCG	-1.26435	1.091	-1.15889	12	0.269043	0.849382
O88935_S(0.123)QS(0.874)LT(0.003)NAFNLPEPAPPRPSLSQDEVK	WT_NT+WT_EGCG_-_TS_NT+TS_EGCG	-1.35624	1.62264	-0.835821	10	0.422777	0.897878
O89079_APPVPGAVSGGS(1)GEVDELFDVK	WT_NT+WT_EGCG_-_TS_NT+TS_EGCG	-1.06523	0.885106	-1.20351	10	0.256497	0.849382
O89084_LVHT(0.946)GS(0.054)LNINVPR	WT_NT+WT_EGCG_-_TS_NT+TS_EGCG	-1.66093	0.606813	-2.73714	6	0.0338639	0.705289
P02088_VITAFNDGLNHLDS(1)LK	WT_NT+WT_EGCG_-_TS_NT+TS_EGCG	-0.0303075	0.968875	-0.0312811	10	0.975661	0.995292
P04370_NIVTPRT(1)PPPSQGK	WT_NT+WT_EGCG_-_TS_NT+TS_EGCG	-0.180287	1.14228	-0.157831	11	0.87745	0.987005
P05063_GILAADES(1)VGSMAK	WT_NT+WT_EGCG_-_TS_NT+TS_EGCG	0.415166	0.56625	0.733185	10	0.48028	0.908461
P05063_GILAADESVGS(1)MAK	WT_NT+WT_EGCG_-_TS_NT+TS_EGCG	0.564366	0.333548	1.69201	12	0.116425	0.779865
P05063_RLS(1)QIGVENTEENRR	WT_NT+WT_EGCG_-_TS_NT+TS_EGCG	0.207752	0.494045	0.420512	10	0.683005	0.955822
P05064_GILAADES(0.935)T(0.064)GSIAK	WT_NT+WT_EGCG_-_TS_NT+TS_EGCG	-0.647964	1.05413	-0.614691	13	0.549367	0.926833
P05064_GILAADESTGS(1)IAK	WT_NT+WT_EGCG_-_TS_NT+TS_EGCG	0.219427	0.535379	0.409853	13	0.688587	0.955822
P05480_S(1)LEPSENVHGAGGAFPASQTPSK	WT_NT+WT_EGCG_-_TS_NT+TS_EGCG	-0.224257	0.961634	-0.233204	13	0.819235	0.979335
P06837_KEGDGS(0.058)AT(0.933)T(0.01)DAAPAT(0.241)S(0.759)PK	WT_NT+WT_EGCG_-_TS_NT+TS_EGCG	-0.44108	0.824848	-0.534741	9	0.605786	0.947136
P06837_KEGDGS(1)ATTDAAPAT(0.87)S(0.13)PK	WT_NT+WT_EGCG_-_TS_NT+TS_EGCG	-0.825611	1.03717	-0.796026	12	0.44148	0.89818
P06837_KEGDGSATTDAAPATS(1)PK	WT_NT+WT_EGCG_-_TS_NT+TS_EGCG	1.40977	1.16421	1.21092	13	0.24748	0.847887
P06837_QADVPAAVTDAAATT(1)PAAEDAATK	WT_NT+WT_EGCG_-_TS_NT+TS_EGCG	0.349235	0.360302	0.969285	13	0.350092	0.897878
P07901_ES(1)DDKPEIEDVGSDEEEEEKK	WT_NT+WT_EGCG_-_TS_NT+TS_EGCG	-0.0365431	0.488334	-0.0748321	7	0.942442	0.987247
P07901_EVS(1)DDEAEEKEEKEEEK	WT_NT+WT_EGCG_-_TS_NT+TS_EGCG	-0.843753	1.10558	-0.76318	13	0.458982	0.903402
P07901_PEIEDVGS(1)DEEEEEKK	WT_NT+WT_EGCG_-_TS_NT+TS_EGCG	-0.151317	0.663774	-0.227964	13	0.823221	0.979335
P08226_NEVHTMLGQS(0.988)T(0.011)EEIR	WT_NT+WT_EGCG_-_TS_NT+TS_EGCG	0.349611	0.450138	0.776676	10	0.455328	0.903402
P08551_DEPPS(1)EGEAEEEEK	WT_NT+WT_EGCG_-_TS_NT+TS_EGCG	0.186018	0.45712	0.406935	13	0.690676	0.955822
P08553_AEEEGGS(1)EEEGSDRSPQESK	WT_NT+WT_EGCG_-_TS_NT+TS_EGCG	-0.2951	2.74537	-0.10749	12	0.916176	0.987005
P08553_EKAEEEGGSEEEGS(0.002)DRS(0.998)PQESK	WT_NT+WT_EGCG_-_TS_NT+TS_EGCG	0.792563	3.49818	0.226565	11	0.824917	0.979335
P08553_GVVTNGLDVS(1)PAEEK	WT_NT+WT_EGCG_-_TS_NT+TS_EGCG	0.562361	0.438048	1.28379	13	0.221627	0.833014
P08553_S(1)PMPKS(1)PVEEVKPKPEAK	WT_NT+WT_EGCG_-_TS_NT+TS_EGCG	-1.15739	1.22182	-0.947261	12	0.362192	0.897878
P08553_S(1)PVEEVKPKPEAK	WT_NT+WT_EGCG_-_TS_NT+TS_EGCG	-0.341468	0.761126	-0.448635	13	0.661082	0.954099
P08553_S(1)PVKS(1)PEAKEEEEEGEK	WT_NT+WT_EGCG_-_TS_NT+TS_EGCG	-0.615938	0.947071	-0.650361	13	0.526786	0.91561
P09405_GLS(1)EDTTEETLK	WT_NT+WT_EGCG_-_TS_NT+TS_EGCG	-0.0869249	0.368154	-0.23611	8	0.81928	0.979335
P09411_ALES(1)PERPFLAILGGAK	WT_NT+WT_EGCG_-_TS_NT+TS_EGCG	-3.17603	1.96039	-1.6201	11	0.133499	0.793825
P09470_GPQFGS(1)EVELR	WT_NT+WT_EGCG_-_TS_NT+TS_EGCG	-1.28937	0.504546	-2.55551	11	0.0267316	0.642682
P09528_T(0.002)T(0.002)AS(0.968)PS(0.029)QVR	WT_NT+WT_EGCG_-_TS_NT+TS_EGCG	1.05283	1.47199	0.715242	12	0.488142	0.91117
P0C7L0_AQLVS(1)PPAPPTK	WT_NT+WT_EGCG_-_TS_NT+TS_EGCG	0.263553	0.355883	0.740561	11	0.474471	0.904438
P0C913_DTTEDS(0.999)IT(0.001)EDDK	WT_NT+WT_EGCG_-_TS_NT+TS_EGCG	0.184836	0.718379	0.257296	9	0.802736	0.978094
P10637_IGS(0.993)T(0.007)ENLK	WT_NT+WT_EGCG_-_TS_NT+TS_EGCG	-2.37279	1.13005	-2.09972	13	0.055841	0.757202
P10637_S(0.001)GYS(0.246)S(0.753)PGS(1)PGTPGSR	WT_NT+WT_EGCG_-_TS_NT+TS_EGCG	0.764025	2.3598	0.323766	13	0.751265	0.966759
P10637_S(0.074)GY(0.004)S(0.957)S(0.957)PGS(0.006)PGTPGSR	WT_NT+WT_EGCG_-_TS_NT+TS_EGCG	-0.570031	2.26659	-0.251492	9	0.807082	0.978123
P10637_S(0.742)RT(0.246)PS(0.012)LPT(1)PPTREPK	WT_NT+WT_EGCG_-_TS_NT+TS_EGCG	-0.146635	1.67079	-0.0877642	10	0.931797	0.987005
P10637_S(0.875)RT(0.125)PS(0.076)LPT(0.923)PPT(0.001)REPK	WT_NT+WT_EGCG_-_TS_NT+TS_EGCG	-0.530462	0.513172	-1.03369	12	0.321663	0.887493
P10637_S(1)PVVS(0.002)GDT(0.652)S(0.346)PR	WT_NT+WT_EGCG_-_TS_NT+TS_EGCG	-1.10662	1.02195	-1.08285	13	0.29855	0.866875
P10637_SPVVS(1)GDT(0.003)S(0.997)PR	WT_NT+WT_EGCG_-_TS_NT+TS_EGCG	0.26705	1.93436	0.138056	13	0.892312	0.987005
P10637_SPVVS(1)GDT(0.125)S(0.875)PR	WT_NT+WT_EGCG_-_TS_NT+TS_EGCG	0.715842	0.539295	1.32737	13	0.207228	0.829662
P10637_T(0.001)PS(0.999)LPTPPTR	WT_NT+WT_EGCG_-_TS_NT+TS_EGCG	0.262779	0.467852	0.561671	12	0.584678	0.9359
P10637_T(1)PPGSGEPPK	WT_NT+WT_EGCG_-_TS_NT+TS_EGCG	-0.898578	1.53835	-0.584117	13	0.569139	0.933742
P10637_TDHGAEIVY(0.01)KS(0.99)PVVS(0.997)GDT(0.98)S(0.023)PR	WT_NT+WT_EGCG_-_TS_NT+TS_EGCG	-0.433081	4.47501	-0.0967777	10	0.924815	0.987005
P10637_VAVVRT(1)PPK	WT_NT+WT_EGCG_-_TS_NT+TS_EGCG	0.754089	1.1142	0.676795	13	0.5104	0.913575
P10637_VAVVRT(1)PPKS(0.003)PS(0.989)AS(0.009)K	WT_NT+WT_EGCG_-_TS_NT+TS_EGCG	-2.44833	0.916062	-2.67267	9	0.0255105	0.642682
P10711_KKEPAISSQNS(1)PEAR	WT_NT+WT_EGCG_-_TS_NT+TS_EGCG	-0.363321	0.34438	-1.055	9	0.318923	0.887109
P10711_LLDGPS(0.412)T(0.588)DKDPEEK	WT_NT+WT_EGCG_-_TS_NT+TS_EGCG	0.399434	0.647225	0.617149	8	0.554291	0.926833
P11499_EIS(1)DDEAEEEKGEKEEEDKEDEEK	WT_NT+WT_EGCG_-_TS_NT+TS_EGCG	0.437831	0.436737	1.0025	13	0.334396	0.897878
P11499_IEDVGS(1)DEEDDS(1)GKDK	WT_NT+WT_EGCG_-_TS_NT+TS_EGCG	-0.161937	0.352758	-0.45906	11	0.655129	0.952994
P11499_PKIEDVGS(1)DEEDDSGK	WT_NT+WT_EGCG_-_TS_NT+TS_EGCG	0.38214	0.369659	1.03376	13	0.320095	0.887109
P11627_DET(0.003)FGEY(0.064)RS(0.897)LES(0.036)DNEEK	WT_NT+WT_EGCG_-_TS_NT+TS_EGCG	-0.359573	0.751916	-0.478208	7	0.647076	0.952994
P11798_ES(0.999)S(0.001)ES(0.949)T(0.048)NT(0.003)T(0.001)IEDEDTK	WT_NT+WT_EGCG_-_TS_NT+TS_EGCG	-2.84438	2.11514	-1.34477	13	0.201693	0.825865
P11798_ESSES(0.995)T(0.005)NTTIEDEDTK	WT_NT+WT_EGCG_-_TS_NT+TS_EGCG	-0.180503	1.22385	-0.147488	13	0.88501	0.987005
P11798_KNDGVKES(0.996)S(0.988)ES(0.011)T(0.006)NTTIEDEDTK	WT_NT+WT_EGCG_-_TS_NT+TS_EGCG	1.05191	1.93293	0.544203	12	0.596269	0.941108
P11798_S(0.957)T(0.043)VASCMHR	WT_NT+WT_EGCG_-_TS_NT+TS_EGCG	2.34952	2.51554	0.934	11	0.370354	0.897878
P12367_MFGS(1)NLDLMDPGQ	WT_NT+WT_EGCG_-_TS_NT+TS_EGCG	-0.656068	0.66532	-0.986093	7	0.356937	0.897878
P12849_ASPSCFHS(1)EDEDSLK	WT_NT+WT_EGCG_-_TS_NT+TS_EGCG	-0.925957	0.500011	-1.85187	8	0.101185	0.771344
P12961_SVPHFS(1)EEEK	WT_NT+WT_EGCG_-_TS_NT+TS_EGCG	0.384426	0.650691	0.590796	12	0.565619	0.933742
P13595_AAFS(1)KDES(1)KEPIVEVR	WT_NT+WT_EGCG_-_TS_NT+TS_EGCG	0.840079	0.725657	1.15768	10	0.273898	0.849382
P13595_AS(0.994)PAPT(0.006)PTPAGAASPLAAVAAPATDAPQAK	WT_NT+WT_EGCG_-_TS_NT+TS_EGCG	-2.59356	0.659876	-3.93037	10	0.00281852	0.492962
P13595_ASPAPTPTPAGAAS(1)PLAAVAAPATDAPQAK	WT_NT+WT_EGCG_-_TS_NT+TS_EGCG	-1.44898	1.17823	-1.2298	12	0.242339	0.846751
P13595_DES(1)KEPIVEVR	WT_NT+WT_EGCG_-_TS_NT+TS_EGCG	-0.849023	0.933048	-0.909946	13	0.379413	0.897878
P13595_GVTASS(0.016)S(0.053)S(0.931)PAS(0.001)APK	WT_NT+WT_EGCG_-_TS_NT+TS_EGCG	1.76777	3.55329	0.497503	11	0.628629	0.952994
P13595_MDEGNFKT(1)PDIDLAK	WT_NT+WT_EGCG_-_TS_NT+TS_EGCG	-0.848879	0.653569	-1.29884	12	0.218404	0.833014
P13595_NPPEAATAPAS(1)PK	WT_NT+WT_EGCG_-_TS_NT+TS_EGCG	0.286383	0.303464	0.943711	13	0.362527	0.897878
P14152_KLS(0.998)S(0.001)AMSAAK	WT_NT+WT_EGCG_-_TS_NT+TS_EGCG	0.366517	0.846501	0.432979	8	0.676466	0.95505
P14873_AS(0.134)LS(0.866)PMDEPVPDSES(1)PVEK	WT_NT+WT_EGCG_-_TS_NT+TS_EGCG	0.0932894	0.265065	0.351949	13	0.730516	0.962848
P14873_ASLS(1)PMDEPVPDSESPVEK	WT_NT+WT_EGCG_-_TS_NT+TS_EGCG	0.25202	0.780247	0.323	13	0.751832	0.966759
P14873_ASLSPMDEPVPDS(0.982)ES(0.018)PVEK	WT_NT+WT_EGCG_-_TS_NT+TS_EGCG	-0.114577	0.568006	-0.201717	11	0.84382	0.984374
P14873_DLTGQVPT(1)PPVK	WT_NT+WT_EGCG_-_TS_NT+TS_EGCG	-0.0092723	0.543456	-0.0170617	11	0.986693	0.996543
P14873_DVMSDETNNEETES(1)PSQEFVNITK	WT_NT+WT_EGCG_-_TS_NT+TS_EGCG	0.00520103	0.975116	0.00533375	13	0.995825	0.998236
P14873_DVSDERLS(1)PAK	WT_NT+WT_EGCG_-_TS_NT+TS_EGCG	-0.940291	0.566138	-1.66089	13	0.12065	0.781667
P14873_DYNASAST(0.01)IS(0.975)PPS(0.01)S(0.003)MEEDK	WT_NT+WT_EGCG_-_TS_NT+TS_EGCG	0.295451	0.514062	0.574737	8	0.581267	0.935171
P14873_EECPRPMSISPPDFS(1)PK	WT_NT+WT_EGCG_-_TS_NT+TS_EGCG	-0.161232	0.644394	-0.250207	11	0.807039	0.978123
P14873_ES(0.016)S(0.984)PLYSPGFSDSTSAAK	WT_NT+WT_EGCG_-_TS_NT+TS_EGCG	1.03834	1.04747	0.991285	10	0.344926	0.897878
P14873_ESSPLYS(1)PGFSDSTSAAK	WT_NT+WT_EGCG_-_TS_NT+TS_EGCG	-1.26336	0.731316	-1.72752	13	0.10774	0.779865
P14873_EVSSKEEQS(1)PVK	WT_NT+WT_EGCG_-_TS_NT+TS_EGCG	3.76262	2.56178	1.46875	7	0.185351	0.820224
P14873_GEAEQS(1)EEEGEEEDKAEDAR	WT_NT+WT_EGCG_-_TS_NT+TS_EGCG	-1.45782	1.96855	-0.740552	13	0.472129	0.904438
P14873_HSPTEDDES(1)AKAEADVHLK	WT_NT+WT_EGCG_-_TS_NT+TS_EGCG	-1.2998	0.993446	-1.30837	10	0.22002	0.833014
P14873_IAELEEERS(1)QGSTSNSDWMK	WT_NT+WT_EGCG_-_TS_NT+TS_EGCG	-0.283335	1.12433	-0.252002	12	0.805303	0.978094
P14873_LGGDVS(1)PTQIDVSQFGSFK	WT_NT+WT_EGCG_-_TS_NT+TS_EGCG	-3.68132	1.45657	-2.52739	12	0.0265462	0.642682
P14873_MSIS(1)EGTVSDK	WT_NT+WT_EGCG_-_TS_NT+TS_EGCG	-0.0643228	0.326787	-0.196834	11	0.847547	0.984719
P14873_MSISEGTVS(1)DK	WT_NT+WT_EGCG_-_TS_NT+TS_EGCG	0.403427	0.492609	0.818959	13	0.427568	0.897878
P14873_PLAAS(1)PKPGALK	WT_NT+WT_EGCG_-_TS_NT+TS_EGCG	-0.583798	0.830653	-0.702818	13	0.494563	0.911953
P14873_RES(1)VVS(1)GDDRAEEDMDDVLEK	WT_NT+WT_EGCG_-_TS_NT+TS_EGCG	0.369875	0.713119	0.518672	13	0.612704	0.952994
P14873_S(0.5)VS(0.5)PGVTQAVVEEHCAS(1)PEEK	WT_NT+WT_EGCG_-_TS_NT+TS_EGCG	-0.164785	1.15749	-0.142364	13	0.888975	0.987005
P14873_S(0.941)S(0.059)HLPTEVTEK	WT_NT+WT_EGCG_-_TS_NT+TS_EGCG	-0.908142	1.00227	-0.906088	9	0.388503	0.897878
P14873_S(1)PCDSGYSYETIEK	WT_NT+WT_EGCG_-_TS_NT+TS_EGCG	-1.74033	0.83058	-2.09532	9	0.0656148	0.757202
P14873_S(1)PDTSAYCYETMEK	WT_NT+WT_EGCG_-_TS_NT+TS_EGCG	0.788355	0.897536	0.878355	13	0.395696	0.897878
P14873_SDIS(1)PLT(1)PR	WT_NT+WT_EGCG_-_TS_NT+TS_EGCG	-0.69852	0.438376	-1.59343	12	0.137049	0.793825
P14873_SLMS(1)S(1)PEDLTK	WT_NT+WT_EGCG_-_TS_NT+TS_EGCG	1.07165	0.491132	2.18199	13	0.0480592	0.757202
P14873_SPSLS(1)PS(0.001)PPS(0.999)PIEK	WT_NT+WT_EGCG_-_TS_NT+TS_EGCG	-0.465984	0.599626	-0.777124	13	0.450996	0.903402
P14873_SPSLS(1)PSPPS(1)PIEK	WT_NT+WT_EGCG_-_TS_NT+TS_EGCG	0.189471	0.975039	0.194322	13	0.848928	0.984966
P14873_T(1)PEDGGYTCEITEK	WT_NT+WT_EGCG_-_TS_NT+TS_EGCG	0.034478	0.745837	0.0462272	10	0.964039	0.993302
P14873_T(1)PEEGGYSYEISEK	WT_NT+WT_EGCG_-_TS_NT+TS_EGCG	-0.351554	0.429723	-0.818094	10	0.432365	0.897878
P14873_TLEVVS(0.995)PS(0.016)QS(0.04)VT(0.174)GS(0.588)AGHT(0.126)PY(0.025)Y(0.025)QS(0.009)PT(0.003)DEK	WT_NT+WT_EGCG_-_TS_NT+TS_EGCG	2.1815	1.22871	1.77544	13	0.0992249	0.771344
P14873_VLS(1)PLRS(1)PPLLGSESPYEDFLSADSK	WT_NT+WT_EGCG_-_TS_NT+TS_EGCG	-1.49135	1.80408	-0.826652	10	0.427718	0.897878
P14873_VQS(1)LEGEKLS(1)PK	WT_NT+WT_EGCG_-_TS_NT+TS_EGCG	-0.459485	0.739216	-0.621584	13	0.544962	0.926833
P15105_RPS(1)ANCDPYAVTEAIVR	WT_NT+WT_EGCG_-_TS_NT+TS_EGCG	0.384683	0.669382	0.574683	9	0.579585	0.935171
P16014_ADAHS(1)MELEEK	WT_NT+WT_EGCG_-_TS_NT+TS_EGCG	-0.0135601	0.861579	-0.0157387	13	0.987682	0.996543
P16014_EGVDDQESLRPSNQQAS(1)K	WT_NT+WT_EGCG_-_TS_NT+TS_EGCG	-0.024978	0.534065	-0.0467696	11	0.963535	0.993302
P16014_HIEDS(1)GEKPNTFSNK	WT_NT+WT_EGCG_-_TS_NT+TS_EGCG	-0.142641	0.555255	-0.256893	11	0.802003	0.978094
P16014_WAS(0.028)S(0.972)REDAGAPVEDSQGQTK	WT_NT+WT_EGCG_-_TS_NT+TS_EGCG	0.0180309	0.533733	0.0337827	12	0.973606	0.995292
P16014_WAS(0.547)S(0.453)REDAGAPVEDSQGQTK	WT_NT+WT_EGCG_-_TS_NT+TS_EGCG	0.0993821	0.581846	0.170805	10	0.867784	0.987005
P16054_GFS(1)YFGEDLMP	WT_NT+WT_EGCG_-_TS_NT+TS_EGCG	-0.103647	1.46956	-0.0705293	12	0.944934	0.987673
P16054_LAAGAES(1)PQPAS(0.001)GNS(0.997)PS(0.002)EDDR	WT_NT+WT_EGCG_-_TS_NT+TS_EGCG	-0.598183	0.270282	-2.21318	13	0.0453851	0.757202
P16054_LAAGAESPQPASGNS(1)PSEDDR	WT_NT+WT_EGCG_-_TS_NT+TS_EGCG	-1.08082	1.65841	-0.65172	12	0.526867	0.91561
P16054_S(1)APT(0.067)S(0.933)PCDQELK	WT_NT+WT_EGCG_-_TS_NT+TS_EGCG	-0.132069	0.470007	-0.280994	12	0.783501	0.975473
P16054_SAPT(0.001)S(0.999)PCDQELK	WT_NT+WT_EGCG_-_TS_NT+TS_EGCG	1.09668	0.736772	1.48849	13	0.160474	0.804456
P16283_FSIGS(1)DEDDSPGLPVK	WT_NT+WT_EGCG_-_TS_NT+TS_EGCG	0.621472	1.54901	0.401207	11	0.695952	0.955822
P16283_GS(1)PSGLAPILR	WT_NT+WT_EGCG_-_TS_NT+TS_EGCG	0.180619	0.445237	0.40567	12	0.692125	0.955822
P16546_WRS(1)LQQLAEER	WT_NT+WT_EGCG_-_TS_NT+TS_EGCG	-0.75652	0.601217	-1.25832	11	0.23433	0.844691
P17182_TIAPALVS(1)K	WT_NT+WT_EGCG_-_TS_NT+TS_EGCG	-0.0168375	0.294231	-0.0572253	10	0.955493	0.990755
P17182_YDLDFKS(1)PDDPSR	WT_NT+WT_EGCG_-_TS_NT+TS_EGCG	0.0820161	0.78613	0.104329	13	0.918501	0.987005
P17183_YDLDFKS(1)PADPSR	WT_NT+WT_EGCG_-_TS_NT+TS_EGCG	0.440746	0.430509	1.02378	12	0.326136	0.890277
P17426_S(0.124)S(0.876)PPVQFSLLHSK	WT_NT+WT_EGCG_-_TS_NT+TS_EGCG	1.13965	0.586583	1.94286	7	0.0931424	0.770572
P17751_IIYGGS(0.024)VT(0.972)GAT(0.004)CK	WT_NT+WT_EGCG_-_TS_NT+TS_EGCG	0.415694	0.894395	0.464777	8	0.654479	0.952994
P18581_NLS(1)LPFILHEK	WT_NT+WT_EGCG_-_TS_NT+TS_EGCG	-2.55705	0.98179	-2.60448	10	0.0262886	0.642682
P19246_EDIKPPAEAKS(1)PEK	WT_NT+WT_EGCG_-_TS_NT+TS_EGCG	-0.39865	1.01947	-0.391037	13	0.702103	0.95663
P19246_EEEEGAAAT(0.001)S(0.999)PPAEEAASPEK	WT_NT+WT_EGCG_-_TS_NT+TS_EGCG	1.18857	0.773535	1.53655	12	0.150342	0.804456
P19246_EEEEGAAAT(0.004)S(0.996)PPAEEAAS(1)PEK	WT_NT+WT_EGCG_-_TS_NT+TS_EGCG	0.467653	0.767899	0.609003	11	0.554891	0.926833
P19246_HPTDIRPPEQVKS(1)PAK	WT_NT+WT_EGCG_-_TS_NT+TS_EGCG	0.399184	0.564653	0.706955	11	0.494299	0.911953
P19246_IGFGPS(1)PFSLTEGLPK	WT_NT+WT_EGCG_-_TS_NT+TS_EGCG	-1.30974	0.549719	-2.38256	10	0.0384439	0.725141
P19246_S(0.003)PGEAKS(0.997)PAEPKS(1)PAEAKS(1)PAEVK	WT_NT+WT_EGCG_-_TS_NT+TS_EGCG	1.31207	0.853201	1.53782	13	0.148069	0.804456
P19246_S(0.923)PS(0.224)EAKS(0.853)PAEAKS(1)PAEAKS(1)PAEAK	WT_NT+WT_EGCG_-_TS_NT+TS_EGCG	1.17938	2.15439	0.54743	13	0.593358	0.940897
P19246_S(0.976)PS(0.981)EAKS(0.053)PAEAKS(0.99)PAEAK	WT_NT+WT_EGCG_-_TS_NT+TS_EGCG	1.89237	1.44118	1.31307	10	0.218491	0.833014
P19246_S(1)PAEAKS(0.999)PAT(0.001)VK	WT_NT+WT_EGCG_-_TS_NT+TS_EGCG	-0.586343	1.31149	-0.447081	13	0.662175	0.954099
P19246_S(1)PAEAKS(1)PAAVKS(1)PGEAK	WT_NT+WT_EGCG_-_TS_NT+TS_EGCG	0.252717	1.56386	0.161598	9	0.875192	0.987005
P19246_S(1)PAEAKS(1)PAEAKS(1)PAEAKS(0.978)PAT(0.022)VK	WT_NT+WT_EGCG_-_TS_NT+TS_EGCG	0.156458	0.749561	0.208733	13	0.837891	0.984038
P19246_S(1)PAEAKS(1)PAEAKS(1)PAEAKS(1)PAEAK	WT_NT+WT_EGCG_-_TS_NT+TS_EGCG	0.582863	2.74318	0.212477	13	0.83503	0.984038
P19246_S(1)PAEAKS(1)PAEAKS(1)PAEAKS(1)PAEVK	WT_NT+WT_EGCG_-_TS_NT+TS_EGCG	1.31768	1.40824	0.93569	12	0.367881	0.897878
P19246_S(1)PAEAKS(1)PAEAKS(1)PAEVKS(1)PGEAK	WT_NT+WT_EGCG_-_TS_NT+TS_EGCG	0.773062	0.80676	0.95823	13	0.35543	0.897878
P19246_S(1)PAEAKS(1)PAEAKS(1)PATVK	WT_NT+WT_EGCG_-_TS_NT+TS_EGCG	-0.429626	1.26211	-0.340404	13	0.73899	0.964173
P19246_S(1)PAEAKS(1)PAEVKS(1)PGEAKS(1)PAEPK	WT_NT+WT_EGCG_-_TS_NT+TS_EGCG	0.266136	0.799298	0.332963	13	0.744471	0.965064
P19246_S(1)PAEPKS(0.996)PAT(0.018)VKS(0.986)PGEAK	WT_NT+WT_EGCG_-_TS_NT+TS_EGCG	0.305973	1.11872	0.273503	13	0.788763	0.975545
P19246_S(1)PAEVKS(1)PAEAKS(1)PAEVKS(1)PGEAK	WT_NT+WT_EGCG_-_TS_NT+TS_EGCG	0.634796	0.759592	0.835706	13	0.418416	0.897878
P19246_S(1)PAEVKS(1)PGEAKS(1)PAAVKS(1)PAEAK	WT_NT+WT_EGCG_-_TS_NT+TS_EGCG	0.755946	0.607797	1.24375	13	0.235553	0.845861
P19246_S(1)PAEVKS(1)PGEAKS(1)PAEPKS(1)PAEAK	WT_NT+WT_EGCG_-_TS_NT+TS_EGCG	0.625656	0.965105	0.648278	13	0.52809	0.91561
P19246_S(1)PATVKS(1)PGEAK	WT_NT+WT_EGCG_-_TS_NT+TS_EGCG	0.209286	0.726056	0.28825	13	0.7777	0.972986
P19246_S(1)PEAQT(1)PVQEEAK	WT_NT+WT_EGCG_-_TS_NT+TS_EGCG	-0.503279	0.838259	-0.600386	13	0.558571	0.92802
P19246_S(1)PGEAKS(0.999)PS(0.023)EAKS(0.977)PAEAK	WT_NT+WT_EGCG_-_TS_NT+TS_EGCG	0.925694	1.61191	0.574283	12	0.576383	0.934062
P19246_S(1)PGEAKS(1)PAAVKS(1)PAEAKS(1)PAAVK	WT_NT+WT_EGCG_-_TS_NT+TS_EGCG	0.760828	1.22364	0.621773	13	0.544842	0.926833
P19246_S(1)PGEAKS(1)PAEAKS(1)PAEAKS(1)PIEVK	WT_NT+WT_EGCG_-_TS_NT+TS_EGCG	0.358813	0.453365	0.791443	13	0.442887	0.89818
P19246_S(1)PGEAKS(1)PAEPKS(1)PAEAKS(1)PAEVK	WT_NT+WT_EGCG_-_TS_NT+TS_EGCG	-0.935715	1.04001	-0.899714	13	0.384636	0.897878
P19246_S(1)PGEAKS(1)PGEAKS(1)PAEAKS(1)PGEAK	WT_NT+WT_EGCG_-_TS_NT+TS_EGCG	1.95924	2.5535	0.767274	10	0.46065	0.903402
P19246_S(1)PGEAKS(1)PGEAKS(1)PAEPKS(1)PAEPK	WT_NT+WT_EGCG_-_TS_NT+TS_EGCG	0.604895	0.981512	0.616289	13	0.548344	0.926833
P19246_S(1)PGEAKS(1)PGEAKS(1)PGEAK	WT_NT+WT_EGCG_-_TS_NT+TS_EGCG	1.10449	1.39541	0.791518	13	0.442845	0.89818
P19246_S(1)PIEVKS(1)PEK	WT_NT+WT_EGCG_-_TS_NT+TS_EGCG	0.405992	0.596695	0.680401	13	0.508188	0.913006
P19246_S(1)PVKEEVKAKEPPK	WT_NT+WT_EGCG_-_TS_NT+TS_EGCG	0.80879	1.40236	0.576734	13	0.573971	0.933742
P19246_SPGEAKS(1)PAEPKS(1)PAEPKS(1)PAEAK	WT_NT+WT_EGCG_-_TS_NT+TS_EGCG	0.383418	0.578048	0.663298	13	0.518729	0.91561
P19246_SPGEAKS(1)PSEAKS(1)PAEAK	WT_NT+WT_EGCG_-_TS_NT+TS_EGCG	0.542642	2.04148	0.265808	11	0.795303	0.978094
P19246_TSVSS(0.002)VS(0.019)AS(0.978)PS(0.002)R	WT_NT+WT_EGCG_-_TS_NT+TS_EGCG	-0.17269	0.667766	-0.258609	11	0.800712	0.978094
P20357_APHWTSASLTEAAAHPHS(1)PEMK	WT_NT+WT_EGCG_-_TS_NT+TS_EGCG	-1.0013	1.30592	-0.76674	10	0.460954	0.903402
P20357_DGS(1)PDAPAT(1)PEKEEVAFSEYK	WT_NT+WT_EGCG_-_TS_NT+TS_EGCG	0.246401	0.481858	0.511357	13	0.617675	0.952994
P20357_EAS(1)PPTSADK	WT_NT+WT_EGCG_-_TS_NT+TS_EGCG	2.06238	2.436	0.846627	9	0.419145	0.897878
P20357_GLS(0.074)S(0.926)VPEVAEVEPTTK	WT_NT+WT_EGCG_-_TS_NT+TS_EGCG	0.272688	0.322238	0.846233	10	0.417213	0.897878
P20357_KET(0.006)S(0.994)PETSLIQDEVALK	WT_NT+WT_EGCG_-_TS_NT+TS_EGCG	-0.625403	0.769408	-0.812837	12	0.432143	0.897878
P20357_SEVQAHS(0.999)PS(0.001)R	WT_NT+WT_EGCG_-_TS_NT+TS_EGCG	1.59992	0.744239	2.14974	11	0.0546714	0.757202
P20357_SGTSTPTTPGSTAITPGT(0.999)PPSYSSR	WT_NT+WT_EGCG_-_TS_NT+TS_EGCG	0.580468	2.2955	0.252872	13	0.804322	0.978094
P20357_STVS(1)IEEAVAK	WT_NT+WT_EGCG_-_TS_NT+TS_EGCG	0.644415	0.577073	1.1167	10	0.290237	0.858999
P20357_VAIIRT(1)PPKS(1)PAT(1)PK	WT_NT+WT_EGCG_-_TS_NT+TS_EGCG	-0.755041	1.22432	-0.616704	13	0.548079	0.926833
P20357_VDHGAEIITQS(1)PSR	WT_NT+WT_EGCG_-_TS_NT+TS_EGCG	-1.14707	1.02413	-1.12005	13	0.28296	0.855088
P20357_VT(0.002)S(0.998)EPEAVSER	WT_NT+WT_EGCG_-_TS_NT+TS_EGCG	-0.860142	1.21042	-0.710614	9	0.495325	0.911953
P20357_VTDGIS(0.003)KS(0.997)PEK	WT_NT+WT_EGCG_-_TS_NT+TS_EGCG	1.64738	2.85469	0.577079	13	0.573744	0.933742
P20444_VIS(1)PSEDRK	WT_NT+WT_EGCG_-_TS_NT+TS_EGCG	0.524451	2.00453	0.261633	10	0.798914	0.978094
P20917_GES(1)PELDLSYSHSDLGK	WT_NT+WT_EGCG_-_TS_NT+TS_EGCG	-0.0846314	0.575006	-0.147184	9	0.886232	0.987005
P21619_LETEDTS(0.004)GS(0.995)PS(0.002)R	WT_NT+WT_EGCG_-_TS_NT+TS_EGCG	0.481709	2.38725	0.201784	10	0.844131	0.984374
P22005_FAESLPSDEEGENYS(1)K	WT_NT+WT_EGCG_-_TS_NT+TS_EGCG	0.131044	0.369789	0.354376	11	0.729757	0.962848
P23818_GFCLIPQQS(1)INEAIR	WT_NT+WT_EGCG_-_TS_NT+TS_EGCG	-2.2572	0.791424	-2.85207	10	0.017189	0.591793
P26049_SAAAPSASSTPTAIAS(1)PK	WT_NT+WT_EGCG_-_TS_NT+TS_EGCG	-0.0594637	0.534535	-0.111244	10	0.913624	0.987005
P26369_S(1)DFDEFER	WT_NT+WT_EGCG_-_TS_NT+TS_EGCG	-0.0635828	0.457491	-0.138982	8	0.8929	0.987005
P26645_AEDGAAPS(0.996)PS(0.139)S(0.103)ET(0.763)PKK	WT_NT+WT_EGCG_-_TS_NT+TS_EGCG	0.0751416	1.10455	0.0680294	13	0.946797	0.987784
P26645_AEDGAAPSPSSET(1)PK	WT_NT+WT_EGCG_-_TS_NT+TS_EGCG	-0.124913	1.07643	-0.116044	13	0.909391	0.987005
P26645_EAAEAEPAEPS(0.197)S(0.802)PAAEAEGAS(0.004)AS(0.007)S(0.052)T(0.209)S(0.143)S(0.586)PK	WT_NT+WT_EGCG_-_TS_NT+TS_EGCG	2.18968	1.42975	1.53151	12	0.151572	0.804456
P26645_EAAEAEPAEPS(0.794)S(0.206)PAAEAEGAS(0.007)AS(0.005)S(0.127)T(0.088)S(0.375)S(0.398)PK	WT_NT+WT_EGCG_-_TS_NT+TS_EGCG	0.421433	1.78129	0.236589	12	0.816966	0.979335
P26645_EAEAAEPEQPEQPEQPAAEEPQAEEQS(1)EAAGEK	WT_NT+WT_EGCG_-_TS_NT+TS_EGCG	-0.17887	0.424043	-0.421819	11	0.681283	0.955822
P26645_EEPASGSAAT(1)PAAAEK	WT_NT+WT_EGCG_-_TS_NT+TS_EGCG	-0.0291748	0.509192	-0.0572963	13	0.955181	0.990755
P26645_GEATAERPGEAAVAS(0.001)S(0.999)PSK	WT_NT+WT_EGCG_-_TS_NT+TS_EGCG	0.212636	0.55455	0.383439	13	0.707592	0.95663
P26645_GEATAERPGEAAVASS(0.001)PS(0.999)K	WT_NT+WT_EGCG_-_TS_NT+TS_EGCG	0.120241	0.387848	0.31002	9	0.763604	0.9694
P26645_KES(1)GEGAEAEGATAEGAK	WT_NT+WT_EGCG_-_TS_NT+TS_EGCG	-0.879319	1.00296	-0.876722	13	0.39655	0.897878
P26645_LSGFS(1)FKK	WT_NT+WT_EGCG_-_TS_NT+TS_EGCG	-1.60944	0.630085	-2.55432	11	0.0267882	0.642682
P26645_VNGDAS(1)PAAAEPGAK	WT_NT+WT_EGCG_-_TS_NT+TS_EGCG	-0.823844	0.709261	-1.16155	11	0.270002	0.849382
P26883_GVQVETIS(1)PGDGR	WT_NT+WT_EGCG_-_TS_NT+TS_EGCG	0.314054	0.398094	0.788895	12	0.44548	0.901109
P27546_AAVGVTGNDITT(1)PPNK	WT_NT+WT_EGCG_-_TS_NT+TS_EGCG	-0.0596726	0.423592	-0.140873	13	0.89013	0.987005
P27546_AT(0.008)S(0.988)PS(0.003)T(0.001)LVSTGPSSR	WT_NT+WT_EGCG_-_TS_NT+TS_EGCG	-0.428711	0.463131	-0.92568	11	0.374475	0.897878
P27546_DMS(1)PSAETEAPLAK	WT_NT+WT_EGCG_-_TS_NT+TS_EGCG	0.174157	0.481243	0.361891	12	0.723726	0.962848
P27546_EPPPS(1)PEK	WT_NT+WT_EGCG_-_TS_NT+TS_EGCG	0.761827	0.807201	0.943788	13	0.362489	0.897878
P27546_LATTVS(1)APDLK	WT_NT+WT_EGCG_-_TS_NT+TS_EGCG	-0.450479	0.305802	-1.4731	13	0.164519	0.804456
P27546_RT(0.015)S(0.912)PS(0.068)KPS(0.003)S(0.001)APALKPGPK	WT_NT+WT_EGCG_-_TS_NT+TS_EGCG	3.30107	2.50481	1.3179	9	0.220095	0.833014
P27546_VGS(1)LDNVGHLPAGGAVK	WT_NT+WT_EGCG_-_TS_NT+TS_EGCG	-0.886501	0.332418	-2.66682	12	0.020531	0.607644
P28028_DRS(0.092)S(0.092)S(0.817)APNVHINTIEPVNIDEK	WT_NT+WT_EGCG_-_TS_NT+TS_EGCG	0.646052	0.701938	0.920383	9	0.38138	0.897878
P28028_SAS(1)EPSLNR	WT_NT+WT_EGCG_-_TS_NT+TS_EGCG	1.23211	0.735602	1.67496	13	0.117814	0.779865
P28028_T(1)PIQAGGYGEFAAFK	WT_NT+WT_EGCG_-_TS_NT+TS_EGCG	1.38198	0.700633	1.97248	10	0.0768275	0.757202
P28652_ESSDS(0.996)T(0.004)NTTIEDEDAK	WT_NT+WT_EGCG_-_TS_NT+TS_EGCG	-1.11401	1.39217	-0.800197	10	0.442191	0.89818
P28652_ESSDSTNT(0.003)T(0.997)IEDEDAK	WT_NT+WT_EGCG_-_TS_NT+TS_EGCG	2.78653	1.27277	2.18935	8	0.0599821	0.757202
P28652_GS(1)LPPAALEPQTTVIHNPVDGIK	WT_NT+WT_EGCG_-_TS_NT+TS_EGCG	0.622898	1.33465	0.466712	11	0.649814	0.952994
P28656_LDGLVDT(1)PTGYIESLPK	WT_NT+WT_EGCG_-_TS_NT+TS_EGCG	-0.965958	0.482167	-2.00337	9	0.0761382	0.757202
P28661_VARPQILEPRPQS(1)PDLCDDDVEFR	WT_NT+WT_EGCG_-_TS_NT+TS_EGCG	-0.188299	0.375788	-0.501078	11	0.626192	0.952994
P28667_AAAT(1)PES(1)QEPQAK	WT_NT+WT_EGCG_-_TS_NT+TS_EGCG	0.912165	3.04615	0.299448	13	0.769332	0.969814
P28667_GDVTAEEAAGAS(1)PAK	WT_NT+WT_EGCG_-_TS_NT+TS_EGCG	0.378751	0.344046	1.10087	13	0.290919	0.859473
P28867_AS(0.155)T(0.845)FCGTPDYIAPEILQGLK	WT_NT+WT_EGCG_-_TS_NT+TS_EGCG	-1.66905	1.29795	-1.28592	10	0.22745	0.835072
P28867_AS(0.5)T(0.5)FCGTPDYIAPEILQGLK	WT_NT+WT_EGCG_-_TS_NT+TS_EGCG	-1.67888	1.41612	-1.18555	9	0.266158	0.849382
P29699_HAFSPVASVES(1)AS(0.997)GET(0.003)LHSPK	WT_NT+WT_EGCG_-_TS_NT+TS_EGCG	2.45841	1.3416	1.83245	11	0.0940695	0.770572
P29699_VMHTQCHSTPDS(1)AEDVRK	WT_NT+WT_EGCG_-_TS_NT+TS_EGCG	0.966027	1.34295	0.71933	9	0.490193	0.91117
P30275_GTGGVDTAAT(0.003)GS(0.996)VFDIS(0.001)NLDR	WT_NT+WT_EGCG_-_TS_NT+TS_EGCG	-0.445529	1.14272	-0.389884	10	0.704797	0.95663
P30275_LGYILTCPS(1)NLGTGLR	WT_NT+WT_EGCG_-_TS_NT+TS_EGCG	-0.848119	1.16526	-0.727834	11	0.481921	0.909396
P31324_RAS(1)VCAEAYNPDEEEDDAESR	WT_NT+WT_EGCG_-_TS_NT+TS_EGCG	0.58621	1.03117	0.568493	12	0.580184	0.935171
P31650_AAEEARGS(1)ETLGGGGGGAAGTR	WT_NT+WT_EGCG_-_TS_NT+TS_EGCG	0.0252258	0.449488	0.0561212	11	0.956252	0.990907
P33173_PAS(1)PEPELLPELDSK	WT_NT+WT_EGCG_-_TS_NT+TS_EGCG	-0.108866	1.31339	-0.0828892	12	0.935306	0.987005
P33173_S(0.001)DS(0.999)LILDHQWELEK	WT_NT+WT_EGCG_-_TS_NT+TS_EGCG	-1.18652	0.743724	-1.59538	10	0.141712	0.802307
P33173_S(0.867)DS(0.133)LILDHQWELEK	WT_NT+WT_EGCG_-_TS_NT+TS_EGCG	-1.28979	1.20246	-1.07262	9	0.311358	0.885677
P33173_T(0.004)PQPCS(0.996)RPAS(1)PEPELLPELDSK	WT_NT+WT_EGCG_-_TS_NT+TS_EGCG	-0.509795	0.722494	-0.705605	8	0.500461	0.911953
P33175_PVRPGHYPAS(0.01)S(0.985)PT(0.005)NPYGTR	WT_NT+WT_EGCG_-_TS_NT+TS_EGCG	-1.02461	0.892984	-1.1474	10	0.277925	0.849382
P34152_LQPQEIS(0.999)PPPT(0.001)ANLDR	WT_NT+WT_EGCG_-_TS_NT+TS_EGCG	0.602852	0.404671	1.48973	13	0.160152	0.804456
P35436_KMPS(0.999)IES(0.001)DV	WT_NT+WT_EGCG_-_TS_NT+TS_EGCG	0.18207	0.517219	0.352018	12	0.730929	0.962848
P35486_YGMGT(0.172)S(0.828)VER	WT_NT+WT_EGCG_-_TS_NT+TS_EGCG	-2.06258	1.01729	-2.02752	13	0.0636208	0.757202
P35486_YHGHS(0.002)MS(0.998)DPGVSYR	WT_NT+WT_EGCG_-_TS_NT+TS_EGCG	-0.0401319	2.97761	-0.0134779	13	0.989451	0.997731
P35486_YHGHS(0.997)MS(0.003)DPGVS(1)YR	WT_NT+WT_EGCG_-_TS_NT+TS_EGCG	-2.8001	1.64559	-1.70158	12	0.114577	0.779865
P35486_YHGHS(1)MSDPGVS(1)YR	WT_NT+WT_EGCG_-_TS_NT+TS_EGCG	0.269446	1.66052	0.162266	13	0.873591	0.987005
P35564_AEEDEILNRS(1)PR	WT_NT+WT_EGCG_-_TS_NT+TS_EGCG	-0.610608	1.12874	-0.540964	13	0.597681	0.941931
P35564_QKS(1)DAEEDGVTGSQDEEDSKPK	WT_NT+WT_EGCG_-_TS_NT+TS_EGCG	-1.09099	1.04164	-1.04738	13	0.31401	0.886306
P35564_SDAEEDGVTGS(1)QDEEDSKPK	WT_NT+WT_EGCG_-_TS_NT+TS_EGCG	0.43875	0.649301	0.675727	13	0.511056	0.913575
P35802_EEQELHDIHS(0.01)T(0.99)R	WT_NT+WT_EGCG_-_TS_NT+TS_EGCG	-4.73498	2.44731	-1.93476	12	0.0769416	0.757202
P35802_EEQELHDIHS(1)T(0.018)RS(0.983)K	WT_NT+WT_EGCG_-_TS_NT+TS_EGCG	-2.10048	1.32677	-1.58315	13	0.137402	0.793825
P35802_S(1)KEEQELHDIHSTR	WT_NT+WT_EGCG_-_TS_NT+TS_EGCG	-0.270335	0.725566	-0.372586	11	0.716536	0.962417
P35803_EEQELQDIQS(1)R	WT_NT+WT_EGCG_-_TS_NT+TS_EGCG	-0.288298	0.524453	-0.549712	10	0.59458	0.940954
P39447_KDVNDT(1)AS(1)FK	WT_NT+WT_EGCG_-_TS_NT+TS_EGCG	0.236037	0.59143	0.399096	11	0.697461	0.955822
P39447_S(0.011)REDLS(0.989)AQPVQTK	WT_NT+WT_EGCG_-_TS_NT+TS_EGCG	-1.19367	0.665644	-1.79325	7	0.116025	0.779865
P40124_PFSAPKPQT(0.001)S(0.999)PSPK	WT_NT+WT_EGCG_-_TS_NT+TS_EGCG	-0.614155	0.910432	-0.674575	12	0.512733	0.914355
P40124_PFSAPKPQTSPS(1)PKPATK	WT_NT+WT_EGCG_-_TS_NT+TS_EGCG	0.195735	0.709986	0.275689	11	0.787897	0.975545
P42128_EEAPAS(1)PLRPLYPQISPLK	WT_NT+WT_EGCG_-_TS_NT+TS_EGCG	-0.17816	0.613036	-0.290619	9	0.777928	0.972986
P42208_IYHLPDAES(1)DEDEDFK	WT_NT+WT_EGCG_-_TS_NT+TS_EGCG	-0.203643	1.3805	-0.147513	13	0.88499	0.987005
P42567_LNDPFQPFPGNDS(1)PK	WT_NT+WT_EGCG_-_TS_NT+TS_EGCG	0.376461	0.68241	0.551664	11	0.592209	0.940897
P43006_MHDS(1)HLS(0.936)S(0.064)DEPK	WT_NT+WT_EGCG_-_TS_NT+TS_EGCG	0.224671	0.698225	0.321774	12	0.75316	0.966759
P43006_MHDS(1)HLS(0.993)S(0.007)DEPK	WT_NT+WT_EGCG_-_TS_NT+TS_EGCG	-0.312154	2.37184	-0.131609	12	0.897475	0.987005
P43006_NHRES(0.996)NS(0.004)NQCVYAAHNSVVIDECK	WT_NT+WT_EGCG_-_TS_NT+TS_EGCG	-3.5767	1.2438	-2.87562	6	0.0282187	0.642682
P43006_SADCS(1)VEEEPWK	WT_NT+WT_EGCG_-_TS_NT+TS_EGCG	-1.02145	1.0285	-0.993141	10	0.344064	0.897878
P43006_TQS(1)IYDDK	WT_NT+WT_EGCG_-_TS_NT+TS_EGCG	-0.562919	0.94046	-0.598557	13	0.559754	0.928519
P43274_SETAPAAPAAPAPAEKT(1)PVK	WT_NT+WT_EGCG_-_TS_NT+TS_EGCG	0.119492	1.10337	0.108297	10	0.915902	0.987005
P46096_DDDAETGLT(1)DGEEKEEPK	WT_NT+WT_EGCG_-_TS_NT+TS_EGCG	0.517132	0.625492	0.82676	13	0.423289	0.897878
P46096_DQALKDDDAET(0.946)GLT(0.054)DGEEKEEPKEEEK	WT_NT+WT_EGCG_-_TS_NT+TS_EGCG	0.243784	0.525527	0.463884	10	0.652664	0.952994
P46097_GGQDDDDAET(0.01)GLT(0.99)EGEGEGEEEK	WT_NT+WT_EGCG_-_TS_NT+TS_EGCG	0.599967	0.417452	1.43721	12	0.176217	0.817605
P46460_ENRQS(1)IINPDWNFEK	WT_NT+WT_EGCG_-_TS_NT+TS_EGCG	-1.38128	0.657751	-2.1	10	0.0620773	0.757202
P46467_GNDS(1)DGEAESDDPEKK	WT_NT+WT_EGCG_-_TS_NT+TS_EGCG	1.22396	0.806598	1.51743	10	0.160116	0.804456
P47746_S(1)IIIHTSEDGK	WT_NT+WT_EGCG_-_TS_NT+TS_EGCG	-0.627622	0.349009	-1.7983	12	0.0973142	0.771344
P47809_LKIS(1)PEQHWDFTAEDLK	WT_NT+WT_EGCG_-_TS_NT+TS_EGCG	-3.22152	0.813894	-3.95816	9	0.00331348	0.492962
P47856_VDS(0.999)T(0.001)TCLFPVEEK	WT_NT+WT_EGCG_-_TS_NT+TS_EGCG	0.106442	0.198198	0.537048	11	0.601929	0.944079
P48453_ICS(1)FEEAK	WT_NT+WT_EGCG_-_TS_NT+TS_EGCG	-1.98129	0.813859	-2.43444	13	0.030079	0.645277
P48678_LRLS(0.999)PS(0.001)PTSQR	WT_NT+WT_EGCG_-_TS_NT+TS_EGCG	0.00379749	0.643407	0.00590216	10	0.995407	0.998236
P48722_S(1)FDDPIVQTER	WT_NT+WT_EGCG_-_TS_NT+TS_EGCG	0.558901	0.359209	1.55592	13	0.143728	0.80288
P49312_S(0.003)KS(0.997)ES(1)PKEPEQLRK	WT_NT+WT_EGCG_-_TS_NT+TS_EGCG	-1.07626	2.31735	-0.464437	13	0.650017	0.952994
P51830_GQGT(0.101)AS(0.899)PGS(0.857)VS(0.143)DLAQTVK	WT_NT+WT_EGCG_-_TS_NT+TS_EGCG	-0.63823	0.390137	-1.63591	12	0.127798	0.793825
P51830_GQGTAS(1)PGSVSDLAQTVK	WT_NT+WT_EGCG_-_TS_NT+TS_EGCG	0.298085	0.469733	0.634585	13	0.536708	0.920855
P51859_RAGDVLEDS(1)PK	WT_NT+WT_EGCG_-_TS_NT+TS_EGCG	0.229875	0.419187	0.548382	11	0.594384	0.940954
P51910_MVTMLMFLATLAGLFT(1)T(1)AK	WT_NT+WT_EGCG_-_TS_NT+TS_EGCG	-1.51884	1.35935	-1.11733	9	0.292793	0.859473
P51954_SSDVPLPLELLET(0.026)GGS(0.96)PS(0.014)K	WT_NT+WT_EGCG_-_TS_NT+TS_EGCG	-1.40518	1.11401	-1.26137	7	0.247582	0.847887
P53986_AAQS(1)PQQHSSGDPTEEES(1)PV	WT_NT+WT_EGCG_-_TS_NT+TS_EGCG	0.555331	0.439611	1.26323	13	0.228692	0.835072
P53986_LKS(1)KES(1)LQEAGK	WT_NT+WT_EGCG_-_TS_NT+TS_EGCG	1.79427	2.50308	0.716825	12	0.4872	0.91117
P53986_SDANTDLIGGS(1)PK	WT_NT+WT_EGCG_-_TS_NT+TS_EGCG	0.439262	0.386932	1.13524	13	0.276772	0.849382
P54071_AGY(1)LRAVS(0.816)S(0.186)LCRAS(0.937)GS(0.062)AR	WT_NT+WT_EGCG_-_TS_NT+TS_EGCG	-0.817241	1.0826	-0.754884	10	0.467724	0.903457
P54227_ESVPDFPLS(1)PPKK	WT_NT+WT_EGCG_-_TS_NT+TS_EGCG	0.506306	0.373925	1.35403	13	0.198798	0.82267
P54227_RAS(1)GQAFELILS(1)PR	WT_NT+WT_EGCG_-_TS_NT+TS_EGCG	-2.23514	1.42016	-1.57386	10	0.146596	0.804456
P55012_GEGTPAAGDGLGRPLGPTPS(0.999)QS(0.001)R	WT_NT+WT_EGCG_-_TS_NT+TS_EGCG	-0.876067	0.566741	-1.5458	10	0.153189	0.804456
P55088_GS(1)YMEVEDNR	WT_NT+WT_EGCG_-_TS_NT+TS_EGCG	0.149527	0.531203	0.281487	12	0.783132	0.975473
P55088_GSYMEVEDNRS(1)QVETEDLILK	WT_NT+WT_EGCG_-_TS_NT+TS_EGCG	-1.13813	1.14668	-0.992545	10	0.34434	0.897878
P55288_PGLRPAPNS(1)VDVDDFINTR	WT_NT+WT_EGCG_-_TS_NT+TS_EGCG	-0.155714	0.487158	-0.319638	10	0.75582	0.966867
P56388_ALDIYSAVDDAS(1)HEK	WT_NT+WT_EGCG_-_TS_NT+TS_EGCG	0.485855	0.568635	0.854424	11	0.411092	0.897878
P56399_GTGLQPGEEELPDIAPPLVT(1)PDEPK	WT_NT+WT_EGCG_-_TS_NT+TS_EGCG	-0.141468	1.39234	-0.101604	13	0.920621	0.987005
P56399_SAAES(1)ISESVPVGPK	WT_NT+WT_EGCG_-_TS_NT+TS_EGCG	0.317521	0.280182	1.13327	13	0.277571	0.849382
P56399_SAAESIS(0.997)ES(0.002)VPVGPK	WT_NT+WT_EGCG_-_TS_NT+TS_EGCG	0.0590929	0.325806	0.181374	11	0.859373	0.987005
P56564_NRDVEMGNS(1)VIEENEMK	WT_NT+WT_EGCG_-_TS_NT+TS_EGCG	0.507947	0.607668	0.835897	11	0.421	0.897878
P56695_LNATAS(1)LEQDK	WT_NT+WT_EGCG_-_TS_NT+TS_EGCG	0.363581	0.421132	0.863341	10	0.408179	0.897878
P57776_ATAPQT(0.968)QHVS(0.032)PMR	WT_NT+WT_EGCG_-_TS_NT+TS_EGCG	0.24506	0.294178	0.833033	11	0.422545	0.897878
P57776_ATAPQTQHVS(1)PMR	WT_NT+WT_EGCG_-_TS_NT+TS_EGCG	-0.469533	0.613894	-0.764844	13	0.458025	0.903402
P57776_KGATPAEDDEDKDIDLFGS(1)DEEEEDK	WT_NT+WT_EGCG_-_TS_NT+TS_EGCG	0.225954	1.8105	0.124802	13	0.902589	0.987005
P58404_AS(1)PGPGGLSGGESLLVK	WT_NT+WT_EGCG_-_TS_NT+TS_EGCG	-0.1796	0.880049	-0.20408	12	0.841711	0.984038
P58871_DVGHLEEGASGGLLS(1)PSTPHSR	WT_NT+WT_EGCG_-_TS_NT+TS_EGCG	-0.455737	0.750145	-0.607532	12	0.554821	0.926833
P58871_ENYEDQEPLVGHES(1)PITLAAR	WT_NT+WT_EGCG_-_TS_NT+TS_EGCG	0.587148	0.634563	0.925279	12	0.373054	0.897878
P58871_MQAESQS(1)PTNVDLEDK	WT_NT+WT_EGCG_-_TS_NT+TS_EGCG	-0.20758	0.370942	-0.559601	13	0.585265	0.9359
P58871_RDS(0.999)LGS(0.001)FSTR	WT_NT+WT_EGCG_-_TS_NT+TS_EGCG	-0.0639361	0.402432	-0.158874	12	0.87641	0.987005
P58871_S(1)PPSGSQSLLEGIMTASSSK	WT_NT+WT_EGCG_-_TS_NT+TS_EGCG	-0.365875	1.2754	-0.28687	9	0.780706	0.974151
P58871_VPS(1)S(1)DEEVVEEPQSR	WT_NT+WT_EGCG_-_TS_NT+TS_EGCG	0.573027	0.630535	0.908796	11	0.382938	0.897878
P59281_AFS(1)EDEALAQQDSK	WT_NT+WT_EGCG_-_TS_NT+TS_EGCG	-0.933744	0.37863	-2.46611	13	0.0283412	0.642682
P59648_S(0.006)ELPS(0.916)S(0.078)APGGGGV	WT_NT+WT_EGCG_-_TS_NT+TS_EGCG	-0.212411	0.307032	-0.691821	11	0.503391	0.911953
P59764_AS(1)PLLSDK	WT_NT+WT_EGCG_-_TS_NT+TS_EGCG	0.554946	0.845327	0.656487	11	0.525006	0.91561
P59764_HTTSVSPSPAGRS(1)PLK	WT_NT+WT_EGCG_-_TS_NT+TS_EGCG	-1.84677	1.77708	-1.03921	8	0.329092	0.8925
P59808_AGGS(1)VESLR	WT_NT+WT_EGCG_-_TS_NT+TS_EGCG	-0.228251	0.451372	-0.505683	11	0.623058	0.952994
P59808_S(0.004)HS(0.996)LDDLQGDADVGK	WT_NT+WT_EGCG_-_TS_NT+TS_EGCG	0.403755	0.390427	1.03414	12	0.321464	0.887493
P60469_EEAGVPRGEGPAVPGDT(1)PPPTPR	WT_NT+WT_EGCG_-_TS_NT+TS_EGCG	0.476713	0.270913	1.75965	13	0.101962	0.771344
P60469_RGS(1)ALGPDEAGGELER	WT_NT+WT_EGCG_-_TS_NT+TS_EGCG	-1.26097	0.509109	-2.47681	12	0.0291279	0.642682
P60469_RQAQS(1)PGGVSSEVEVLK	WT_NT+WT_EGCG_-_TS_NT+TS_EGCG	-0.00479772	0.572497	-0.00838034	12	0.993451	0.998236
P60469_S(1)LPGSALELR	WT_NT+WT_EGCG_-_TS_NT+TS_EGCG	-0.196048	0.424671	-0.461647	9	0.655289	0.952994
P60469_VSSSGLDS(1)LGR	WT_NT+WT_EGCG_-_TS_NT+TS_EGCG	0.235631	0.520342	0.452838	10	0.660331	0.954099
P60904_S(0.001)LS(0.002)T(0.015)S(0.971)GES(0.011)LYHVLGLDK	WT_NT+WT_EGCG_-_TS_NT+TS_EGCG	-0.586963	1.06339	-0.551975	10	0.593086	0.940897
P60904_S(0.835)LS(0.164)T(0.001)SGESLYHVLGLDK	WT_NT+WT_EGCG_-_TS_NT+TS_EGCG	0.256789	2.97429	0.086336	10	0.932904	0.987005
P60904_SLS(0.999)TSGESLYHVLGLDK	WT_NT+WT_EGCG_-_TS_NT+TS_EGCG	-0.617535	2.67519	-0.230838	12	0.82133	0.979335
P61264_S(1)AKDS(1)DDEEEVVHVDR	WT_NT+WT_EGCG_-_TS_NT+TS_EGCG	-0.6765	1.02726	-0.658545	13	0.521681	0.91561
P61264_T(0.007)T(0.007)T(0.985)NEELEDMLESGK	WT_NT+WT_EGCG_-_TS_NT+TS_EGCG	-0.345283	0.591103	-0.584134	12	0.569949	0.933742
P61315_KVDIMGYDLPS(0.999)GGAGPTTEACLK	WT_NT+WT_EGCG_-_TS_NT+TS_EGCG	2.00363	0.99459	2.01453	8	0.0787232	0.757202
P61329_EPS(1)LHEIGEK	WT_NT+WT_EGCG_-_TS_NT+TS_EGCG	0.00720811	0.338421	0.0212992	11	0.983388	0.996543
P61807_LMTANS(1)PEVHG	WT_NT+WT_EGCG_-_TS_NT+TS_EGCG	-0.0192807	0.327383	-0.0588935	11	0.954093	0.990755
P61979_DYDDMS(1)PR	WT_NT+WT_EGCG_-_TS_NT+TS_EGCG	0.155355	0.440098	0.353002	13	0.729745	0.962848
P61982_VISSIEQKT(0.016)S(0.984)ADGNEK	WT_NT+WT_EGCG_-_TS_NT+TS_EGCG	-0.624204	0.656791	-0.950386	6	0.378611	0.897878
P62071_FQEQECPPS(1)PEPTRK	WT_NT+WT_EGCG_-_TS_NT+TS_EGCG	-0.4746	0.735983	-0.644852	13	0.530239	0.917449
P62259_AAFDDAIAELDTLS(1)EESYK	WT_NT+WT_EGCG_-_TS_NT+TS_EGCG	-2.45976	1.79129	-1.37318	10	0.199701	0.82267
P62482_MYPES(0.01)T(0.006)T(0.287)GS(0.697)PARLS(1)LR	WT_NT+WT_EGCG_-_TS_NT+TS_EGCG	-0.857926	0.83453	-1.02804	10	0.328157	0.8925
P62482_MYPESTTGS(1)PAR	WT_NT+WT_EGCG_-_TS_NT+TS_EGCG	-0.386878	0.370373	-1.04456	11	0.318637	0.887109
P62482_RSS(1)LVITTK	WT_NT+WT_EGCG_-_TS_NT+TS_EGCG	0.290117	0.503322	0.576405	12	0.574994	0.933742
P62484_HTPPTIGGS(1)LPYR	WT_NT+WT_EGCG_-_TS_NT+TS_EGCG	0.113292	0.407076	0.278306	11	0.785939	0.975545
P62484_NMAPS(0.001)QQS(0.999)PVR	WT_NT+WT_EGCG_-_TS_NT+TS_EGCG	-0.15903	0.263053	-0.604554	11	0.557739	0.927916
P62484_TTPPTQKPPS(1)PPMSGK	WT_NT+WT_EGCG_-_TS_NT+TS_EGCG	0.693875	0.919952	0.754252	12	0.465242	0.903457
P62754_RLS(1)S(1)LR	WT_NT+WT_EGCG_-_TS_NT+TS_EGCG	-1.04642	1.02916	-1.01677	12	0.329327	0.8925
P62774_GEDVNRT(1)LEGGRK	WT_NT+WT_EGCG_-_TS_NT+TS_EGCG	0.254407	0.302644	0.840617	12	0.416998	0.897878
P62996_RPHT(1)PTPGIYMGR	WT_NT+WT_EGCG_-_TS_NT+TS_EGCG	0.102127	0.912019	0.111979	13	0.912551	0.987005
P62996_SDSGEQNYGERES(1)R	WT_NT+WT_EGCG_-_TS_NT+TS_EGCG	0.617181	0.328599	1.87822	13	0.0829619	0.757202
P63011_MS(1)ESLDTADPAVTGAK	WT_NT+WT_EGCG_-_TS_NT+TS_EGCG	0.494331	0.473854	1.04321	13	0.315861	0.887109
P63042_RRDPS(1)LEEIQK	WT_NT+WT_EGCG_-_TS_NT+TS_EGCG	-0.3057	0.398421	-0.767278	7	0.468001	0.903457
P63046_AESEAETPGT(1)PGEFESK	WT_NT+WT_EGCG_-_TS_NT+TS_EGCG	-0.600276	0.48786	-1.23043	13	0.240337	0.846449
P63085_VADPDHDHTGFLT(0.999)EY(0.001)VATR	WT_NT+WT_EGCG_-_TS_NT+TS_EGCG	-0.800583	1.59486	-0.501976	11	0.62558	0.952994
P63101_TAFDEAIAELDTLS(1)EESYK	WT_NT+WT_EGCG_-_TS_NT+TS_EGCG	-3.9913	2.6316	-1.51668	10	0.160303	0.804456
P63101_VVS(0.004)S(0.996)IEQK	WT_NT+WT_EGCG_-_TS_NT+TS_EGCG	-0.324291	1.18012	-0.274796	11	0.788566	0.975545
P63141_ETEGEEQAQYLQVTS(1)CPK	WT_NT+WT_EGCG_-_TS_NT+TS_EGCG	0.618628	0.756262	0.818008	9	0.434474	0.897878
P63141_IPS(1)S(1)PDLKK	WT_NT+WT_EGCG_-_TS_NT+TS_EGCG	0.259777	1.35816	0.191271	13	0.851268	0.985719
P63166_S(1)DQEAKPSTEDLGDK	WT_NT+WT_EGCG_-_TS_NT+TS_EGCG	-0.435583	0.594308	-0.732926	13	0.476612	0.904438
P63213_EDPLLT(1)PVPASENPFR	WT_NT+WT_EGCG_-_TS_NT+TS_EGCG	0.778896	1.09156	0.71356	11	0.490362	0.91117
P63216_GET(1)PVNSTMSIGQAR	WT_NT+WT_EGCG_-_TS_NT+TS_EGCG	0.235094	0.400395	0.587156	13	0.567157	0.933742
P63216_GETPVNSTMS(1)IGQAR	WT_NT+WT_EGCG_-_TS_NT+TS_EGCG	0.218355	0.426318	0.512187	9	0.620851	0.952994
P63318_AAPALT(1)PPDR	WT_NT+WT_EGCG_-_TS_NT+TS_EGCG	-0.0121637	0.308433	-0.0394372	13	0.969141	0.995095
P63318_MGPSS(0.001)S(0.999)PIPSPSPSPTDSK	WT_NT+WT_EGCG_-_TS_NT+TS_EGCG	0.0155605	0.95391	0.0163123	11	0.987277	0.996543
P63318_MGPSSSPIPS(0.574)PS(0.43)PS(0.993)PT(0.004)DSK	WT_NT+WT_EGCG_-_TS_NT+TS_EGCG	0.0214335	0.910715	0.0235348	13	0.981581	0.996543
P63318_MGPSSSPIPSPSPSPT(0.999)DSK	WT_NT+WT_EGCG_-_TS_NT+TS_EGCG	1.58282	1.33346	1.187	13	0.256467	0.849382
P63318_RGS(1)DELYAIK	WT_NT+WT_EGCG_-_TS_NT+TS_EGCG	0.200433	0.310094	0.64636	8	0.536144	0.920855
P63328_ITS(1)FEEAK	WT_NT+WT_EGCG_-_TS_NT+TS_EGCG	-0.987056	0.790594	-1.2485	12	0.235658	0.845861
P68372_INVYYNEAT(1)GGK	WT_NT+WT_EGCG_-_TS_NT+TS_EGCG	0.0727215	0.579179	0.125559	8	0.903179	0.987005
P68404_ADPAAGPPPS(1)EGEESTVR	WT_NT+WT_EGCG_-_TS_NT+TS_EGCG	0.0345866	0.414278	0.0834865	11	0.934965	0.987005
P70182_IPLKPS(0.218)PT(0.782)K	WT_NT+WT_EGCG_-_TS_NT+TS_EGCG	-0.42401	2.02632	-0.209251	11	0.838077	0.984038
P70182_KIPLKPS(0.988)PT(0.012)K	WT_NT+WT_EGCG_-_TS_NT+TS_EGCG	-0.687599	1.88249	-0.36526	12	0.721274	0.962848
P70265_NYS(1)VGSRPLK	WT_NT+WT_EGCG_-_TS_NT+TS_EGCG	-1.02839	0.753294	-1.36519	6	0.221163	0.833014
P70288_MLPHAPGVQMQAIPEDAVHEDS(1)GDEDGEDPDK	WT_NT+WT_EGCG_-_TS_NT+TS_EGCG	0.55503	0.274243	2.02387	11	0.0679634	0.757202
P70302_DLT(0.005)HS(0.982)DS(0.012)ES(0.001)SLHMSDR	WT_NT+WT_EGCG_-_TS_NT+TS_EGCG	-0.282603	0.375998	-0.751609	11	0.468063	0.903457
P70362_FIAFSGEGQS(1)LRK	WT_NT+WT_EGCG_-_TS_NT+TS_EGCG	-1.06625	0.539595	-1.97602	8	0.0835615	0.757202
P70399_DAVTEDS(1)PQPPLPSVR	WT_NT+WT_EGCG_-_TS_NT+TS_EGCG	0.291057	0.439829	0.661749	10	0.523087	0.91561
P70399_LPTSEEERS(1)PAK	WT_NT+WT_EGCG_-_TS_NT+TS_EGCG	-0.540454	1.56705	-0.344887	10	0.737323	0.963388
P70399_MESLGS(1)PR	WT_NT+WT_EGCG_-_TS_NT+TS_EGCG	0.206284	0.379839	0.543082	13	0.596263	0.941108
P70399_TEEDRENTQIDDTEPLS(0.995)PVS(0.005)NSK	WT_NT+WT_EGCG_-_TS_NT+TS_EGCG	0.0536972	0.605413	0.0886951	9	0.931267	0.987005
P70408_LAEMYGGGES(1)DKDA	WT_NT+WT_EGCG_-_TS_NT+TS_EGCG	0.441215	0.423702	1.04133	13	0.316701	0.887109
P70429_S(0.003)NS(0.997)VEKPVSSLLSR	WT_NT+WT_EGCG_-_TS_NT+TS_EGCG	0.81852	0.832865	0.982776	12	0.345118	0.897878
P70441_EALVEPASES(1)PRPALAR	WT_NT+WT_EGCG_-_TS_NT+TS_EGCG	-0.885124	1.04157	-0.849798	11	0.413551	0.897878
P70441_S(0.005)AS(0.993)S(0.001)DTSEELNSQDS(1)PK	WT_NT+WT_EGCG_-_TS_NT+TS_EGCG	0.554354	1.17784	0.470652	9	0.649087	0.952994
P70441_SASSDTSEELNSQDS(1)PK	WT_NT+WT_EGCG_-_TS_NT+TS_EGCG	1.60623	0.943023	1.70327	13	0.112289	0.779865
P70663_PSALNS(1)EEETHEQSTEQDK	WT_NT+WT_EGCG_-_TS_NT+TS_EGCG	-0.980377	0.827903	-1.18417	13	0.257546	0.849382
P70663_PSALNSEEETHEQS(0.978)T(0.022)EQDK	WT_NT+WT_EGCG_-_TS_NT+TS_EGCG	-0.104669	0.815659	-0.128325	12	0.900018	0.987005
P70704_T(0.002)DDVS(0.998)EKT(1)S(1)LADQEEVR	WT_NT+WT_EGCG_-_TS_NT+TS_EGCG	-0.074403	0.801811	-0.0927936	12	0.927599	0.987005
P70704_TDDVS(1)EKT(0.09)S(0.91)LADQEEVR	WT_NT+WT_EGCG_-_TS_NT+TS_EGCG	1.29426	0.657151	1.9695	12	0.0724204	0.757202
P80560_ADSVAGAIQSDPAEGS(1)QESHGR	WT_NT+WT_EGCG_-_TS_NT+TS_EGCG	-0.0299318	0.376545	-0.0794907	12	0.937953	0.987247
P81122_RVS(1)GDGAQDLDR	WT_NT+WT_EGCG_-_TS_NT+TS_EGCG	-0.640747	0.604036	-1.06078	11	0.311528	0.885677
P83093_RAS(1)GSAGAAASPSAAAAGER	WT_NT+WT_EGCG_-_TS_NT+TS_EGCG	-0.196551	0.450836	-0.435971	11	0.67129	0.954099
P83510_LGSQPIRAS(1)NPDLR	WT_NT+WT_EGCG_-_TS_NT+TS_EGCG	-1.05518	0.835296	-1.26324	11	0.232622	0.84033
P83510_SEGS(1)PVLPHEPSK	WT_NT+WT_EGCG_-_TS_NT+TS_EGCG	0.194949	0.470382	0.414448	13	0.685303	0.955822
P84086_AALEQPCEGS(0.999)LT(0.001)RPK	WT_NT+WT_EGCG_-_TS_NT+TS_EGCG	-0.902455	0.619003	-1.45792	12	0.170533	0.804456
P97315_GFGFGQGAGALVHS(1)E	WT_NT+WT_EGCG_-_TS_NT+TS_EGCG	1.02937	1.12779	0.912727	10	0.382864	0.897878
P97379_S(0.003)AT(0.997)PPPAEPASLPQEPPK	WT_NT+WT_EGCG_-_TS_NT+TS_EGCG	0.255223	0.254211	1.00398	13	0.333711	0.897878
P97427_GMYDGPVYEVPAT(1)PK	WT_NT+WT_EGCG_-_TS_NT+TS_EGCG	0.137504	0.412894	0.333024	13	0.744426	0.965064
P97427_HAAPAPS(1)AK	WT_NT+WT_EGCG_-_TS_NT+TS_EGCG	1.95112	1.61121	1.21096	13	0.247464	0.847887
P97427_HAAPAPS(1)AKS(1)S(0.998)PS(0.002)K	WT_NT+WT_EGCG_-_TS_NT+TS_EGCG	1.11549	2.92575	0.381267	10	0.71098	0.95663
P97427_HAAPAPSAKS(1)S(1)PSK	WT_NT+WT_EGCG_-_TS_NT+TS_EGCG	1.37099	2.96636	0.46218	10	0.653844	0.952994
P97427_S(1)IPHITSDR	WT_NT+WT_EGCG_-_TS_NT+TS_EGCG	-0.524944	1.12322	-0.467355	12	0.648619	0.952994
P97427_VFGLHSVS(1)R	WT_NT+WT_EGCG_-_TS_NT+TS_EGCG	0.276607	0.303299	0.911993	9	0.385549	0.897878
P97445_GADYTEPDS(1)PREPPGGAHDPAPR	WT_NT+WT_EGCG_-_TS_NT+TS_EGCG	0.425687	0.472385	0.901144	12	0.385241	0.897878
P97445_LATGEPAS(1)PHDSLGHSGLPPSPAK	WT_NT+WT_EGCG_-_TS_NT+TS_EGCG	0.517786	0.834718	0.620313	9	0.550434	0.926833
P97492_PLREPGSSHLGS(0.999)PDT(0.001)AR	WT_NT+WT_EGCG_-_TS_NT+TS_EGCG	0.0288895	0.434375	0.0665082	12	0.948068	0.988499
P97492_S(1)LGSGESESESRPGK	WT_NT+WT_EGCG_-_TS_NT+TS_EGCG	-0.832746	0.845384	-0.98505	11	0.345771	0.897878
P97496_RKPS(1)PS(1)PPPPTATESR	WT_NT+WT_EGCG_-_TS_NT+TS_EGCG	-0.238855	1.78043	-0.134156	11	0.895703	0.987005
P97798_LELKPIDKS(1)PDPNPVMTDTPIPR	WT_NT+WT_EGCG_-_TS_NT+TS_EGCG	-0.81499	0.759108	-1.07362	10	0.308219	0.883911
P97825_S(0.001)NS(0.998)S(0.001)EASSGDFLDLK	WT_NT+WT_EGCG_-_TS_NT+TS_EGCG	-0.0169192	0.537813	-0.0314592	12	0.975421	0.995292
P97855_S(0.063)T(0.063)S(0.874)PAPADVAPAQEDLR	WT_NT+WT_EGCG_-_TS_NT+TS_EGCG	0.359212	0.280826	1.27913	10	0.229736	0.837073
P97868_VEGTEIVKPS(1)PK	WT_NT+WT_EGCG_-_TS_NT+TS_EGCG	0.356428	0.337905	1.05482	11	0.314127	0.886306
P98084_S(0.017)AS(0.983)QDCIETTPGAQEGK	WT_NT+WT_EGCG_-_TS_NT+TS_EGCG	-1.61878	0.891298	-1.81621	8	0.106871	0.779865
P98203_GSLGS(1)LDR	WT_NT+WT_EGCG_-_TS_NT+TS_EGCG	0.179436	0.30562	0.58712	12	0.568006	0.933742
P99027_LASVPAGGAVAVSAAPGSAAPAAGS(1)APAAAEEK	WT_NT+WT_EGCG_-_TS_NT+TS_EGCG	0.641785	0.477086	1.34522	10	0.208265	0.829662
Q00PI9_S(0.002)GDET(0.998)PGS(1)EAPGDK	WT_NT+WT_EGCG_-_TS_NT+TS_EGCG	1.36777	1.74144	0.785428	11	0.448789	0.903402
Q00PI9_S(1)GDETPGSEAPGDK	WT_NT+WT_EGCG_-_TS_NT+TS_EGCG	0.209388	1.41539	0.147936	12	0.88485	0.987005
Q00PI9_SGDET(1)PGSEAPGDK	WT_NT+WT_EGCG_-_TS_NT+TS_EGCG	2.53777	1.87959	1.35017	11	0.204088	0.829662
Q01063_SDSDYDLS(1)PK	WT_NT+WT_EGCG_-_TS_NT+TS_EGCG	-0.582813	0.439235	-1.32688	12	0.209243	0.829662
Q01815_SITADGES(1)PPTTK	WT_NT+WT_EGCG_-_TS_NT+TS_EGCG	-0.122413	0.481248	-0.254366	12	0.803519	0.978094
Q02053_ATLPS(1)PDK	WT_NT+WT_EGCG_-_TS_NT+TS_EGCG	0.479381	0.588212	0.81498	13	0.429762	0.897878
Q02357_RRT(0.171)LT(0.86)PLT(0.968)LRY(1)S(1)ILS(1)ES(1)R	WT_NT+WT_EGCG_-_TS_NT+TS_EGCG	0.513374	1.16557	0.440448	9	0.670002	0.954099
Q02357_RRT(0.48)LT(0.623)PLT(0.897)LRY(1)S(1)ILS(1)ES(1)R	WT_NT+WT_EGCG_-_TS_NT+TS_EGCG	0.513374	1.16557	0.440448	9	0.670002	0.954099
Q02819_AQRLS(1)QETEALGR	WT_NT+WT_EGCG_-_TS_NT+TS_EGCG	-0.109742	0.551122	-0.199125	12	0.845499	0.984374
Q03173_NSRPS(0.117)S(0.883)PVNTPSSQPPAAK	WT_NT+WT_EGCG_-_TS_NT+TS_EGCG	-0.828436	0.636076	-1.30242	9	0.225115	0.834867
Q03517_IET(0.017)QT(0.983)QEEVRDS(1)K	WT_NT+WT_EGCG_-_TS_NT+TS_EGCG	-1.64808	1.18195	-1.39437	12	0.188485	0.82219
Q03517_VPS(0.003)PVS(0.985)S(0.013)EDDLQEEEQLEQAIK	WT_NT+WT_EGCG_-_TS_NT+TS_EGCG	-0.990414	0.798462	-1.2404	9	0.246189	0.847887
Q04447_PVS(1)PLLLASGMAR	WT_NT+WT_EGCG_-_TS_NT+TS_EGCG	1.42166	0.734554	1.93541	10	0.0816994	0.757202
Q04447_VLT(1)PELYAELR	WT_NT+WT_EGCG_-_TS_NT+TS_EGCG	-0.431579	0.984676	-0.438295	9	0.671504	0.954099
Q04690_RQEMES(0.002)GIT(0.036)T(0.961)PPK	WT_NT+WT_EGCG_-_TS_NT+TS_EGCG	0.142115	0.339639	0.418432	10	0.684476	0.955822
Q04690_RQEMESGIT(0.5)T(0.5)PPK	WT_NT+WT_EGCG_-_TS_NT+TS_EGCG	0.142115	0.339639	0.418432	10	0.684476	0.955822
Q04690_S(1)FDHLISDTK	WT_NT+WT_EGCG_-_TS_NT+TS_EGCG	-0.230397	0.748109	-0.307972	13	0.762982	0.9694
Q04690_SSSGLATYS(1)PPMGAVSER	WT_NT+WT_EGCG_-_TS_NT+TS_EGCG	0.485527	0.409705	1.18507	11	0.260962	0.849382
Q04736_YTPENLTEPVS(0.96)PS(0.036)AS(0.003)HY(0.001)GVEHATVAPTSSTK	WT_NT+WT_EGCG_-_TS_NT+TS_EGCG	0.646371	0.326707	1.97844	8	0.0832494	0.757202
Q05A62_LSLS(0.993)T(0.007)NCIEK	WT_NT+WT_EGCG_-_TS_NT+TS_EGCG	0.0354064	0.786169	0.0450366	7	0.965336	0.993607
Q05D44_SVPTVDS(1)GNEDDDSSFK	WT_NT+WT_EGCG_-_TS_NT+TS_EGCG	0.330309	0.357825	0.923103	13	0.37277	0.897878
Q05D44_TSFDENDS(1)EELEDK	WT_NT+WT_EGCG_-_TS_NT+TS_EGCG	1.19945	0.904401	1.32623	8	0.221374	0.833014
Q08274_RYHS(1)LGNISR	WT_NT+WT_EGCG_-_TS_NT+TS_EGCG	-0.0808114	0.846733	-0.095439	12	0.925541	0.987005
Q08460_GGYS(0.006)T(0.993)PQTLANR	WT_NT+WT_EGCG_-_TS_NT+TS_EGCG	0.401107	0.543573	0.737908	11	0.476018	0.904438
Q08460_RLEDEQPPT(1)LS(1)PK	WT_NT+WT_EGCG_-_TS_NT+TS_EGCG	0.935122	0.654188	1.42944	12	0.178392	0.820019
Q09XV5_T(0.121)AS(0.846)PS(0.033)PLRPDAPVEK	WT_NT+WT_EGCG_-_TS_NT+TS_EGCG	-0.0848841	0.324541	-0.261552	7	0.801196	0.978094
Q0P678_LGVS(0.002)VS(0.972)PS(0.026)R	WT_NT+WT_EGCG_-_TS_NT+TS_EGCG	0.224956	0.385715	0.583219	11	0.571509	0.933742
Q0PHV7_AFSFPVS(1)PER	WT_NT+WT_EGCG_-_TS_NT+TS_EGCG	0.000211104	0.344175	0.000613363	10	0.999523	0.999523
Q0PHV7_PRPPEAS(1)PPPGGAR	WT_NT+WT_EGCG_-_TS_NT+TS_EGCG	0.246733	0.579076	0.42608	8	0.681282	0.955822
Q0PHV7_S(1)LGDASPSAPESVGAR	WT_NT+WT_EGCG_-_TS_NT+TS_EGCG	-0.843634	0.53767	-1.56906	10	0.147707	0.804456
Q11011_VLGATLS(1)PELIQK	WT_NT+WT_EGCG_-_TS_NT+TS_EGCG	0.512273	0.571239	0.896774	8	0.396023	0.897878
Q148V7_AGS(0.996)IS(0.004)TLDSLDFAR	WT_NT+WT_EGCG_-_TS_NT+TS_EGCG	-2.54826	0.758167	-3.36108	10	0.00722918	0.582642
Q148V7_S(0.138)S(0.862)PEIQEPIK	WT_NT+WT_EGCG_-_TS_NT+TS_EGCG	1.39282	0.987753	1.41009	11	0.186158	0.820224
Q14AX6_NNS(1)PAPPQPAPVK	WT_NT+WT_EGCG_-_TS_NT+TS_EGCG	0.125711	0.607631	0.206888	8	0.841266	0.984038
Q14CH0_HILEGGSGVIIEHPGEES(1)PGRK	WT_NT+WT_EGCG_-_TS_NT+TS_EGCG	0.894978	1.05101	0.851539	6	0.427143	0.897878
Q14CH0_STVEDFEANT(0.004)S(0.995)PT(0.001)K	WT_NT+WT_EGCG_-_TS_NT+TS_EGCG	0.819773	0.47189	1.73721	11	0.110229	0.779865
Q1HFZ0_EGVILTNENAAS(1)PEQPGDEDAK	WT_NT+WT_EGCG_-_TS_NT+TS_EGCG	-0.254746	0.578516	-0.440345	10	0.669053	0.954099
Q2M3X8_LPCLPVKLS(1)PPLPPKK	WT_NT+WT_EGCG_-_TS_NT+TS_EGCG	-1.12694	1.0379	-1.08579	9	0.305798	0.883911
Q2PFD7_IGS(0.994)T(0.006)TNPFLDIPHDPNAAVYK	WT_NT+WT_EGCG_-_TS_NT+TS_EGCG	-2.53415	2.35828	-1.07457	11	0.305571	0.883911
Q2PFD7_S(0.009)HS(0.991)S(1)PSLNPDAS(1)PVTAK	WT_NT+WT_EGCG_-_TS_NT+TS_EGCG	1.10382	0.991829	1.11291	13	0.285903	0.856693
Q2PFD7_S(0.041)HS(0.959)S(1)PSLNPDAS(1)PVTAK	WT_NT+WT_EGCG_-_TS_NT+TS_EGCG	0.816078	0.53104	1.53675	13	0.148329	0.804456
Q2PFD7_S(0.045)HS(0.938)S(0.026)PS(0.991)LNPDASPVTAK	WT_NT+WT_EGCG_-_TS_NT+TS_EGCG	-0.445859	1.62001	-0.27522	11	0.788248	0.975545
Q2PFD7_S(0.965)HS(0.904)S(0.111)PS(0.02)LNPDASPVTAK	WT_NT+WT_EGCG_-_TS_NT+TS_EGCG	-1.34652	1.30796	-1.02948	9	0.330126	0.892505
Q2PFD7_SHS(1)SPSLNPDASPVTAK	WT_NT+WT_EGCG_-_TS_NT+TS_EGCG	0.507738	0.517552	0.981038	13	0.34448	0.897878
Q2TBE6_VAAAAGSGPS(1)PPCS(1)PGHDR	WT_NT+WT_EGCG_-_TS_NT+TS_EGCG	0.44693	0.521455	0.857082	12	0.408191	0.897878
Q2WF71_S(0.5)T(0.5)PHLDGAGGGAAGEDGDLGLGSAR	WT_NT+WT_EGCG_-_TS_NT+TS_EGCG	0.355594	0.707144	0.502859	8	0.628612	0.952994
Q3B7Z2_MLAES(1)DDS(1)GDEESVSQTDK	WT_NT+WT_EGCG_-_TS_NT+TS_EGCG	0.0496238	0.231633	0.214235	12	0.833961	0.984038
Q3B7Z2_SLS(1)ELESLK	WT_NT+WT_EGCG_-_TS_NT+TS_EGCG	0.739191	0.321339	2.30035	12	0.0401723	0.725141
Q3TDQ1_RENPPVEDS(1)S(1)DEDDK	WT_NT+WT_EGCG_-_TS_NT+TS_EGCG	2.12811	0.978853	2.17409	8	0.0614257	0.757202
Q3TES0_VQTPQS(1)PHQHPVAPGAIADK	WT_NT+WT_EGCG_-_TS_NT+TS_EGCG	-0.48044	0.39197	-1.22571	12	0.243821	0.846751
Q3THG9_GAQADHFTESPLS(1)PGSQVQVR	WT_NT+WT_EGCG_-_TS_NT+TS_EGCG	0.189811	0.38786	0.489379	11	0.634186	0.952994
Q3TIX9_EADEDS(1)EPEREVR	WT_NT+WT_EGCG_-_TS_NT+TS_EGCG	0.698125	0.438143	1.59337	10	0.142161	0.802307
Q3TLH4_SES(0.049)S(0.951)DFEVVPK	WT_NT+WT_EGCG_-_TS_NT+TS_EGCG	0.0743731	0.313367	0.237335	9	0.817711	0.979335
Q3TSG4_YQEDS(0.998)DPERS(0.001)DYEEHQLQK	WT_NT+WT_EGCG_-_TS_NT+TS_EGCG	0.437348	0.6207	0.704604	7	0.503818	0.911953
Q3TVA9_GLS(1)LTETELEELR	WT_NT+WT_EGCG_-_TS_NT+TS_EGCG	-2.79015	1.17163	-2.38143	11	0.0364092	0.725141
Q3TWL2_RIINLGPVHPGPLS(1)PEPQPMGVR	WT_NT+WT_EGCG_-_TS_NT+TS_EGCG	0.742134	0.826434	0.897996	11	0.38842	0.897878
Q3TWW8_S(0.001)HS(0.999)PLPAPPSK	WT_NT+WT_EGCG_-_TS_NT+TS_EGCG	0.82936	0.58045	1.42882	11	0.180831	0.82006
Q3TXS7_TASAVAGKT(1)PDAS(1)PEPK	WT_NT+WT_EGCG_-_TS_NT+TS_EGCG	1.06395	0.818302	1.3002	13	0.216113	0.833014
Q3TY60_DLESLS(1)PR	WT_NT+WT_EGCG_-_TS_NT+TS_EGCG	0.743357	0.774044	0.960355	11	0.357511	0.897878
Q3TY60_DTDAYS(1)DLS(1)DGEK	WT_NT+WT_EGCG_-_TS_NT+TS_EGCG	1.10894	0.44299	2.5033	11	0.029334	0.642682
Q3TY65_ALPRDS(1)LEGDDFEK	WT_NT+WT_EGCG_-_TS_NT+TS_EGCG	0.468799	0.509148	0.920751	10	0.378857	0.897878
Q3U0M1_FNFESVPES(1)PGEK	WT_NT+WT_EGCG_-_TS_NT+TS_EGCG	0.391194	0.454091	0.861489	11	0.407356	0.897878
Q3U0V1_VQIS(1)PDSGGLPER	WT_NT+WT_EGCG_-_TS_NT+TS_EGCG	0.380194	0.406804	0.934588	11	0.370063	0.897878
Q3UCQ1_EGS(1)PAPLEPEPGASQPK	WT_NT+WT_EGCG_-_TS_NT+TS_EGCG	1.0255	0.659031	1.55608	9	0.154114	0.804456
Q3UDE2_MEIQSGPQPGS(1)PGR	WT_NT+WT_EGCG_-_TS_NT+TS_EGCG	0.116393	0.303535	0.383457	13	0.707578	0.95663
Q3UGS4_S(0.994)PT(0.006)NSSEIFTPAHEENVR	WT_NT+WT_EGCG_-_TS_NT+TS_EGCG	-0.262955	0.344847	-0.762526	12	0.460473	0.903402
Q3UGY8_VAAPSS(0.004)S(0.992)PS(0.004)AEAEYWR	WT_NT+WT_EGCG_-_TS_NT+TS_EGCG	0.198356	1.17761	0.16844	9	0.869962	0.987005
Q3UH68_S(1)PEPEATLTFPFLDK	WT_NT+WT_EGCG_-_TS_NT+TS_EGCG	-1.02852	0.46841	-2.19577	8	0.0593842	0.757202
Q3UH68_TINHQMES(1)PGER	WT_NT+WT_EGCG_-_TS_NT+TS_EGCG	-0.407404	0.585308	-0.696051	11	0.500839	0.911953
Q3UH99_ETISAIDT(0.004)S(0.996)PK	WT_NT+WT_EGCG_-_TS_NT+TS_EGCG	-0.0760919	0.344704	-0.220746	12	0.829002	0.981092
Q3UH99_ILS(1)DEQLLSTER	WT_NT+WT_EGCG_-_TS_NT+TS_EGCG	-0.907156	1.14418	-0.792847	10	0.44627	0.901625
Q3UH99_LHSQDPLLS(1)PER	WT_NT+WT_EGCG_-_TS_NT+TS_EGCG	-1.10029	0.594601	-1.85046	12	0.08901	0.766122
Q3UHB8_S(0.008)FS(0.992)LGDLSHSPQTAQHVER	WT_NT+WT_EGCG_-_TS_NT+TS_EGCG	-0.291266	0.629138	-0.462961	11	0.652417	0.952994
Q3UHB8_S(0.012)FS(0.988)LGDLS(0.052)HS(0.947)PQT(0.001)AQHVER	WT_NT+WT_EGCG_-_TS_NT+TS_EGCG	-0.0770102	0.880784	-0.0874337	9	0.932241	0.987005
Q3UHB8_SHS(1)LDSLSR	WT_NT+WT_EGCG_-_TS_NT+TS_EGCG	-0.0420271	0.924996	-0.0454349	13	0.964451	0.993302
Q3UHC7_LPS(1)PTPENK	WT_NT+WT_EGCG_-_TS_NT+TS_EGCG	-0.521411	0.239593	-2.17624	11	0.052206	0.757202
Q3UHD1_NENVATLSVS(0.001)S(0.999)LER	WT_NT+WT_EGCG_-_TS_NT+TS_EGCG	-0.210374	0.578835	-0.363444	12	0.722596	0.962848
Q3UHD6_SES(1)GYGFNVR	WT_NT+WT_EGCG_-_TS_NT+TS_EGCG	0.330511	0.641784	0.514988	13	0.615206	0.952994
Q3UHD9_ALS(1)TDCTPSGDLSPLSR	WT_NT+WT_EGCG_-_TS_NT+TS_EGCG	-1.1511	0.697206	-1.65103	11	0.126965	0.793825
Q3UHD9_LRTDS(1)QSEAVAIQAIR	WT_NT+WT_EGCG_-_TS_NT+TS_EGCG	-1.41073	0.458636	-3.07593	11	0.0105477	0.582642
Q3UHE1_GS(1)FGLHAQPEFLRK	WT_NT+WT_EGCG_-_TS_NT+TS_EGCG	-1.31127	0.435789	-3.00896	9	0.0147407	0.585641
Q3UHJ0_ILS(1)DVTHSAVFGVPASK	WT_NT+WT_EGCG_-_TS_NT+TS_EGCG	-2.57602	1.09336	-2.35605	10	0.0402231	0.725141
Q3UHJ0_VGS(0.006)LT(0.994)PPS(0.869)S(0.131)PK	WT_NT+WT_EGCG_-_TS_NT+TS_EGCG	1.84754	2.67167	0.69153	11	0.503567	0.911953
Q3UHJ0_VGSLT(1)PPS(0.595)S(0.405)PK	WT_NT+WT_EGCG_-_TS_NT+TS_EGCG	0.176543	0.440521	0.40076	13	0.695106	0.955822
Q3UHJ0_VQT(0.001)T(0.999)PPPTIQGQK	WT_NT+WT_EGCG_-_TS_NT+TS_EGCG	0.27168	0.381866	0.711454	13	0.489373	0.91117
Q3UHK1_GSNYHLSDNDAS(1)DVE	WT_NT+WT_EGCG_-_TS_NT+TS_EGCG	1.39249	0.634243	2.19551	10	0.052841	0.757202
Q3UHL1_AT(0.998)PAT(0.002)EESTVPATQSSALPAAK	WT_NT+WT_EGCG_-_TS_NT+TS_EGCG	-2.68798	1.23699	-2.173	7	0.0663223	0.757202
Q3UJU9_S(0.001)HS(0.999)LPNSLDYAQASER	WT_NT+WT_EGCG_-_TS_NT+TS_EGCG	0.494117	0.70403	0.701842	9	0.500523	0.911953
Q3UL36_AS(0.017)S(0.983)PPDRIDIFGR	WT_NT+WT_EGCG_-_TS_NT+TS_EGCG	1.09744	0.525375	2.08887	12	0.0586931	0.757202
Q3UM45_GAGQQQS(1)QEMMEVDR	WT_NT+WT_EGCG_-_TS_NT+TS_EGCG	0.242059	0.287612	0.841618	12	0.416459	0.897878
Q3UM45_HGGGGIVANLS(1)EQS(1)LKDGVDR	WT_NT+WT_EGCG_-_TS_NT+TS_EGCG	-0.373085	0.396202	-0.941653	11	0.366591	0.897878
Q3UM45_RVES(1)EES(1)GDEEGKK	WT_NT+WT_EGCG_-_TS_NT+TS_EGCG	0.684528	1.47111	0.465315	12	0.650037	0.952994
Q3UMB5_VAS(1)PANVGTLHTLSR	WT_NT+WT_EGCG_-_TS_NT+TS_EGCG	0.271681	0.344031	0.789701	12	0.445027	0.901109
Q3UMT1_RGPAEGEEAGPAERS(0.99)PECS(0.005)T(0.005)VDGGSQVR	WT_NT+WT_EGCG_-_TS_NT+TS_EGCG	-1.11182	0.664892	-1.67218	7	0.138409	0.794207
Q3UMU9_GGS(1)S(1)GEELEDEEPVKK	WT_NT+WT_EGCG_-_TS_NT+TS_EGCG	0.390997	0.336094	1.16336	13	0.265594	0.849382
Q3UNH4_AETVS(1)PGEVDAMTLGK	WT_NT+WT_EGCG_-_TS_NT+TS_EGCG	0.284633	0.407652	0.698227	12	0.498343	0.911953
Q3UNH4_APS(1)PAPRPPSR	WT_NT+WT_EGCG_-_TS_NT+TS_EGCG	-0.949369	1.40658	-0.674949	11	0.513645	0.915015
Q3UNH4_ERPGS(0.998)T(0.002)GEGDLVSLR	WT_NT+WT_EGCG_-_TS_NT+TS_EGCG	-0.488544	0.62878	-0.776971	12	0.452221	0.903402
Q3UNH4_NSELVS(1)PVKPER	WT_NT+WT_EGCG_-_TS_NT+TS_EGCG	-0.949673	0.477772	-1.98771	11	0.0723094	0.757202
Q3UNH4_S(0.044)PS(0.956)AEAAAPPPGPR	WT_NT+WT_EGCG_-_TS_NT+TS_EGCG	0.202889	0.384196	0.528086	11	0.607928	0.948249
Q3UNH4_S(0.999)PS(0.001)AEAAAPPPGPR	WT_NT+WT_EGCG_-_TS_NT+TS_EGCG	-0.177642	0.219822	-0.808118	13	0.433562	0.897878
Q3UNH4_SIGSLPEREPSAS(0.002)T(0.016)S(0.981)QK	WT_NT+WT_EGCG_-_TS_NT+TS_EGCG	-1.18972	0.442541	-2.68839	9	0.0248621	0.642682
Q3UNH4_VITQIPGAT(0.009)S(0.991)PGK	WT_NT+WT_EGCG_-_TS_NT+TS_EGCG	-0.800808	0.406956	-1.9678	11	0.0748122	0.757202
Q3URD3_SDVIHAPLPS(1)PVDK	WT_NT+WT_EGCG_-_TS_NT+TS_EGCG	-0.133575	0.402925	-0.331513	8	0.748775	0.966759
Q3USB7_KLPSESDLLEGEVT(1)DEDEEAEMSR	WT_NT+WT_EGCG_-_TS_NT+TS_EGCG	-1.04681	0.61836	-1.69289	10	0.121347	0.781667
Q3UTJ2_RGS(1)LPDNSILHR	WT_NT+WT_EGCG_-_TS_NT+TS_EGCG	0.104538	0.576167	0.181436	11	0.859325	0.987005
Q3UTJ2_S(1)EPAVGPLR	WT_NT+WT_EGCG_-_TS_NT+TS_EGCG	0.119347	0.784083	0.152213	11	0.881775	0.987005
Q3UVC0_YSDLHIS(0.008)QT(0.992)LPK	WT_NT+WT_EGCG_-_TS_NT+TS_EGCG	-0.271484	0.195649	-1.3876	10	0.195399	0.82267
Q3UVL4_AAAAAVGPGLGSGPGDS(1)PEGPEADAPERR	WT_NT+WT_EGCG_-_TS_NT+TS_EGCG	1.99747	1.20675	1.65524	11	0.126095	0.793825
Q3UVX5_S(1)PS(1)PISTLSHLAGSAGR	WT_NT+WT_EGCG_-_TS_NT+TS_EGCG	0.559979	1.63074	0.343389	12	0.737247	0.963388
Q3UYC0_AAS(1)LRGGVGAPGSPSTPPTR	WT_NT+WT_EGCG_-_TS_NT+TS_EGCG	-0.572762	0.319124	-1.7948	10	0.102921	0.775122
Q3V038_S(0.003)S(0.011)GNPS(0.986)PPALGEGPRPVPPPCVPSGGGAPER	WT_NT+WT_EGCG_-_TS_NT+TS_EGCG	0.193058	0.87503	0.22063	6	0.832696	0.984038
Q3V3V9_KAGS(1)DGDIMDSSTETPPISIK	WT_NT+WT_EGCG_-_TS_NT+TS_EGCG	-0.0381184	0.417441	-0.0913145	12	0.928749	0.987005
Q4ACU6_AHS(1)PQGEGEIPLHR	WT_NT+WT_EGCG_-_TS_NT+TS_EGCG	0.128997	0.510902	0.25249	11	0.805318	0.978094
Q4JIM5_VPVLIS(1)PTLK	WT_NT+WT_EGCG_-_TS_NT+TS_EGCG	-1.35453	1.00483	-1.34802	10	0.207393	0.829662
Q4KMM3_RDS(0.999)ET(0.001)EVEELR	WT_NT+WT_EGCG_-_TS_NT+TS_EGCG	-0.584148	0.958208	-0.609625	13	0.552617	0.926833
Q4KMM3_VVSS(0.998)T(0.001)SEEEEAFTEK	WT_NT+WT_EGCG_-_TS_NT+TS_EGCG	0.68047	1.29527	0.525351	13	0.608184	0.948249
Q4VA53_AES(1)PETSAVESTQSTPQK	WT_NT+WT_EGCG_-_TS_NT+TS_EGCG	0.187263	0.413165	0.453239	13	0.657849	0.953543
Q52KI8_AAS(1)PS(1)PQSVR	WT_NT+WT_EGCG_-_TS_NT+TS_EGCG	0.2766	1.58578	0.174425	9	0.865392	0.987005
Q52KI8_APKPEPVPEPKEPS(1)PEK	WT_NT+WT_EGCG_-_TS_NT+TS_EGCG	0.0974119	0.307081	0.317219	12	0.756529	0.966867
Q52KI8_HRPSSPAT(1)PPPK	WT_NT+WT_EGCG_-_TS_NT+TS_EGCG	3.44894	2.04081	1.68998	11	0.119138	0.779865
Q52KI8_RRS(1)PS(1)PAPPPPPPPPPPR	WT_NT+WT_EGCG_-_TS_NT+TS_EGCG	0.159582	1.11042	0.143713	11	0.888326	0.987005
Q52KI8_RYS(1)PPIQR	WT_NT+WT_EGCG_-_TS_NT+TS_EGCG	0.475141	0.251303	1.8907	12	0.0830484	0.757202
Q52KI8_RYS(1)PS(1)PPPK	WT_NT+WT_EGCG_-_TS_NT+TS_EGCG	1.19143	0.799502	1.49021	10	0.167019	0.804456
Q52KI8_S(1)PELPEPSVR	WT_NT+WT_EGCG_-_TS_NT+TS_EGCG	0.798089	0.320956	2.4866	11	0.0302175	0.645277
Q52KI8_SPTPS(0.003)LS(0.997)PAR	WT_NT+WT_EGCG_-_TS_NT+TS_EGCG	0.271269	0.34726	0.781169	8	0.457195	0.903402
Q52KI8_VELSES(1)EEDK	WT_NT+WT_EGCG_-_TS_NT+TS_EGCG	0.558263	0.434889	1.28369	12	0.223484	0.834867
Q569Z6_ASVSDLS(1)PR	WT_NT+WT_EGCG_-_TS_NT+TS_EGCG	0.244296	0.423278	0.577152	12	0.574505	0.933742
Q569Z6_IDIS(0.999)PST(0.001)FRK	WT_NT+WT_EGCG_-_TS_NT+TS_EGCG	0.250011	0.432688	0.577809	13	0.573265	0.933742
Q569Z6_KS(1)PVGKS(0.997)PPAT(0.002)GSAYGSSQK	WT_NT+WT_EGCG_-_TS_NT+TS_EGCG	1.79149	1.09195	1.64063	10	0.131909	0.793825
Q569Z6_KSPVGKS(1)PPATGSAYGSSQK	WT_NT+WT_EGCG_-_TS_NT+TS_EGCG	2.19618	1.37945	1.59207	10	0.142454	0.802307
Q569Z6_MDS(1)FDEDLARPSGLLAQER	WT_NT+WT_EGCG_-_TS_NT+TS_EGCG	-0.581566	0.621688	-0.935463	10	0.37159	0.897878
Q569Z6_S(1)REEEWDPEYTPK	WT_NT+WT_EGCG_-_TS_NT+TS_EGCG	0.236325	0.46924	0.503634	9	0.626615	0.952994
Q56A07_EQKLS(0.207)T(0.793)DDLK	WT_NT+WT_EGCG_-_TS_NT+TS_EGCG	0.212481	0.495806	0.428557	11	0.676517	0.95505
Q56A07_LS(0.945)T(0.055)DDLK	WT_NT+WT_EGCG_-_TS_NT+TS_EGCG	0.0941551	0.521157	0.180665	10	0.860239	0.987005
Q5DQR4_SLSGSTNTVS(0.002)S(0.998)EGVTK	WT_NT+WT_EGCG_-_TS_NT+TS_EGCG	0.434239	1.17712	0.3689	11	0.719204	0.962848
Q5DQR4_SSS(1)ISSIDK	WT_NT+WT_EGCG_-_TS_NT+TS_EGCG	0.670689	0.862533	0.777581	12	0.451875	0.903402
Q5DTL9_DSGLEDGRES(1)PSFDTPSQR	WT_NT+WT_EGCG_-_TS_NT+TS_EGCG	-0.703861	1.14641	-0.613968	12	0.550699	0.926833
Q5DTL9_NDVS(0.999)RENS(0.987)T(0.014)VDFSK	WT_NT+WT_EGCG_-_TS_NT+TS_EGCG	-2.02533	0.815322	-2.48408	12	0.0287421	0.642682
Q5DTN8_S(1)PAINFHHTPFVDGK	WT_NT+WT_EGCG_-_TS_NT+TS_EGCG	0.683265	0.828284	0.824916	10	0.428658	0.897878
Q5DTY9_LLAPEDVKQS(1)PDEFCHSDFEDASQGSDTR	WT_NT+WT_EGCG_-_TS_NT+TS_EGCG	-0.598522	0.808365	-0.740411	10	0.476075	0.904438
Q5DTY9_T(0.004)LT(0.025)S(0.963)GS(0.095)RES(0.913)NISSK	WT_NT+WT_EGCG_-_TS_NT+TS_EGCG	0.265477	1.52114	0.174525	10	0.864936	0.987005
Q5DTY9_TLT(0.007)S(0.006)GS(0.986)RESNISSK	WT_NT+WT_EGCG_-_TS_NT+TS_EGCG	0.704529	1.79987	0.391434	10	0.703688	0.95663
Q5DU25_AQNPAYFEGKPAS(1)LDEGAMAGAR	WT_NT+WT_EGCG_-_TS_NT+TS_EGCG	-0.267927	0.681091	-0.393379	12	0.700939	0.95663
Q5DU25_MQFS(1)FEEYEK	WT_NT+WT_EGCG_-_TS_NT+TS_EGCG	-0.658597	0.748892	-0.879429	11	0.397974	0.897878
Q5DU25_S(0.198)S(0.802)LEDTYGAGDGLK	WT_NT+WT_EGCG_-_TS_NT+TS_EGCG	-0.227167	0.593067	-0.383038	11	0.70899	0.95663
Q5DU25_S(0.284)S(0.33)S(0.384)PGAGGGHS(0.002)T(0.002)S(0.002)T(0.002)S(0.003)T(0.024)S(0.966)PAT(0.002)TLQR	WT_NT+WT_EGCG_-_TS_NT+TS_EGCG	0.297006	1.05609	0.281232	9	0.784891	0.975545
Q5EBJ4_EES(0.021)LAREDS(0.978)PLGS(0.001)PGSQPGTPDEQPVFGK	WT_NT+WT_EGCG_-_TS_NT+TS_EGCG	-0.109342	0.822394	-0.132955	9	0.897154	0.987005
Q5F2E7_GADNDGS(1)GSESGYTTPK	WT_NT+WT_EGCG_-_TS_NT+TS_EGCG	0.229694	0.288509	0.796142	13	0.440246	0.89818
Q5F2E8_AGS(1)LKDPEIAELFFK	WT_NT+WT_EGCG_-_TS_NT+TS_EGCG	-1.70814	0.882539	-1.93548	9	0.0849226	0.757202
Q5F2E8_ASDPQS(1)PPQVSR	WT_NT+WT_EGCG_-_TS_NT+TS_EGCG	0.529602	0.28308	1.87085	13	0.0840422	0.757202
Q5FWK3_S(0.05)DDS(0.03)KS(0.011)S(0.91)S(1)PEPVTHLK	WT_NT+WT_EGCG_-_TS_NT+TS_EGCG	0.281679	0.404825	0.695805	11	0.500988	0.911953
Q5PR73_GTFRES(0.999)YIPTVEDTYR	WT_NT+WT_EGCG_-_TS_NT+TS_EGCG	1.16758	1.36061	0.858128	9	0.413091	0.897878
Q5RJI5_MQVPTAEEMSSLTPES(0.02)S(0.98)PELAK	WT_NT+WT_EGCG_-_TS_NT+TS_EGCG	-0.369271	1.02697	-0.359572	7	0.72977	0.962848
Q5RJI5_SSGGTPLHS(0.999)PLHTPR	WT_NT+WT_EGCG_-_TS_NT+TS_EGCG	-1.24236	1.05959	-1.1725	11	0.265764	0.849382
Q5SP85_HALGGS(1)LEHLPR	WT_NT+WT_EGCG_-_TS_NT+TS_EGCG	-1.64446	1.16693	-1.40921	12	0.184157	0.820224
Q5SP85_HPHPGS(0.286)S(0.714)PEVLPK	WT_NT+WT_EGCG_-_TS_NT+TS_EGCG	-0.489812	0.460908	-1.06271	11	0.310687	0.885677
Q5SP85_HPHPGS(0.648)S(0.352)PEVLPK	WT_NT+WT_EGCG_-_TS_NT+TS_EGCG	-0.34186	0.449047	-0.761301	12	0.461177	0.903402
Q5SRX1_AAETVPDLPS(1)PPTEAPAPASNTSTR	WT_NT+WT_EGCG_-_TS_NT+TS_EGCG	0.337923	0.374325	0.902753	13	0.38308	0.897878
Q5SRX1_GIEFPMADLDALS(1)PIHT(1)PQR	WT_NT+WT_EGCG_-_TS_NT+TS_EGCG	-1.09688	1.65201	-0.663966	11	0.520386	0.91561
Q5SWP3_VS(0.006)LS(0.994)PHSTLNPK	WT_NT+WT_EGCG_-_TS_NT+TS_EGCG	0.340632	0.465252	0.732146	10	0.480887	0.908461
Q5SXY1_GS(0.995)PT(0.005)GSSPNNASELSLASLTEK	WT_NT+WT_EGCG_-_TS_NT+TS_EGCG	-0.293341	0.911406	-0.321855	9	0.754912	0.966867
Q5U3K5_FPVREDLS(0.998)DVT(0.002)DEDTGPAQPPPPSK	WT_NT+WT_EGCG_-_TS_NT+TS_EGCG	0.520818	0.531617	0.979686	9	0.35284	0.897878
Q5U3K5_NIS(0.009)LS(0.991)S(1)EEEAEGLAGHPR	WT_NT+WT_EGCG_-_TS_NT+TS_EGCG	0.914036	0.742662	1.23076	9	0.249609	0.847887
Q5XG69_GHTEENLS(1)PVSK	WT_NT+WT_EGCG_-_TS_NT+TS_EGCG	0.596351	0.462697	1.28886	11	0.223893	0.834867
Q5XJE5_GSDS(1)EDEVLR	WT_NT+WT_EGCG_-_TS_NT+TS_EGCG	-0.139774	0.462773	-0.302037	10	0.768812	0.969814
Q5XJE5_IYSSDSDEGS(1)EEDK	WT_NT+WT_EGCG_-_TS_NT+TS_EGCG	0.550741	0.376851	1.46143	9	0.177915	0.820019
Q5XJV6_AQRPPEGMS(1)PELPPR	WT_NT+WT_EGCG_-_TS_NT+TS_EGCG	0.821407	0.663829	1.23738	11	0.24171	0.846751
Q60575_SGLS(1)LEELR	WT_NT+WT_EGCG_-_TS_NT+TS_EGCG	0.733235	0.358476	2.04543	11	0.0654895	0.757202
Q60592_KS(0.059)LIVT(0.936)S(0.005)S(0.007)T(0.271)S(0.725)PT(0.997)LPR	WT_NT+WT_EGCG_-_TS_NT+TS_EGCG	0.471251	0.736845	0.639553	12	0.534483	0.920074
Q60592_KS(0.375)LIVT(0.624)S(0.001)S(0.039)T(0.947)S(0.871)PT(0.143)LPR	WT_NT+WT_EGCG_-_TS_NT+TS_EGCG	0.302482	0.699028	0.432718	11	0.673581	0.954099
Q60598_KQT(1)PPAS(1)PS(1)PQPIEDRPPSSPIYEDAAPFK	WT_NT+WT_EGCG_-_TS_NT+TS_EGCG	0.54921	1.11357	0.493197	13	0.6301	0.952994
Q60668_IDASKNEEDEGHS(0.029)NS(0.942)S(0.029)PR	WT_NT+WT_EGCG_-_TS_NT+TS_EGCG	-3.04582	2.09938	-1.45082	9	0.180773	0.82006
Q60771_FYYSS(0.012)GS(0.956)S(0.019)S(0.013)PTHAK	WT_NT+WT_EGCG_-_TS_NT+TS_EGCG	7.56618	2.72249	2.77914	11	0.0179314	0.599956
Q60829_ATLSEPGEEPQHPS(1)PP	WT_NT+WT_EGCG_-_TS_NT+TS_EGCG	0.197289	0.299456	0.658825	13	0.521507	0.91561
Q60829_AVQHLQTISNLSENQAS(1)EEEDELGELR	WT_NT+WT_EGCG_-_TS_NT+TS_EGCG	-2.5621	0.733772	-3.49168	10	0.00580663	0.582642
Q60875_EAQELGS(1)PEDR	WT_NT+WT_EGCG_-_TS_NT+TS_EGCG	-0.216301	0.521078	-0.415103	12	0.685392	0.955822
Q60875_LES(1)FESLR	WT_NT+WT_EGCG_-_TS_NT+TS_EGCG	0.452152	0.334706	1.35089	12	0.201653	0.825865
Q60875_LQDS(0.004)S(0.996)DPDTGSEEEVSSR	WT_NT+WT_EGCG_-_TS_NT+TS_EGCG	2.04139	0.667117	3.06002	12	0.00989874	0.582642
Q60875_LS(1)PPHSPR	WT_NT+WT_EGCG_-_TS_NT+TS_EGCG	2.17743	1.25017	1.7417	12	0.107108	0.779865
Q60902_GIDPPQVLS(1)PDMVPPSER	WT_NT+WT_EGCG_-_TS_NT+TS_EGCG	0.650116	0.671886	0.967599	12	0.352342	0.897878
Q60902_TVFAGAVPVLPAS(1)PPPK	WT_NT+WT_EGCG_-_TS_NT+TS_EGCG	0.525852	0.621102	0.846644	13	0.412508	0.897878
Q60932_LTFDSSFS(0.999)PNT(0.001)GK	WT_NT+WT_EGCG_-_TS_NT+TS_EGCG	-0.150412	0.521143	-0.288618	12	0.777798	0.972986
Q61029_GPPDFSSDEEREPT(0.999)PVLGS(0.001)GASVGR	WT_NT+WT_EGCG_-_TS_NT+TS_EGCG	0.295905	0.411213	0.719592	9	0.49004	0.91117
Q61036_S(0.009)DS(0.991)LDNEEKPPAPPLR	WT_NT+WT_EGCG_-_TS_NT+TS_EGCG	-0.112721	0.665256	-0.16944	10	0.868829	0.987005
Q61036_T(0.008)AS(0.008)EPPLAPPVS(0.984)EEEDEEEEEEEDDNEPPPVIAPRPEHTK	WT_NT+WT_EGCG_-_TS_NT+TS_EGCG	0.705802	1.48703	0.474637	10	0.645241	0.952994
Q61097_AAEPHFGT(1)LPK	WT_NT+WT_EGCG_-_TS_NT+TS_EGCG	0.330646	0.562854	0.587446	12	0.567794	0.933742
Q61097_RTES(1)VPSDINNPVDR	WT_NT+WT_EGCG_-_TS_NT+TS_EGCG	-0.206202	0.302312	-0.682083	12	0.508139	0.913006
Q61137_S(0.124)AS(0.876)AEAANEIHYIPSVLIGGHGR	WT_NT+WT_EGCG_-_TS_NT+TS_EGCG	-1.11359	1.55325	-0.716938	8	0.493809	0.911953
Q61165_EPSSPGTDDVFTPGS(0.001)S(0.008)DS(0.987)PS(0.004)S(0.001)QR	WT_NT+WT_EGCG_-_TS_NT+TS_EGCG	-0.685795	0.37614	-1.82324	7	0.11104	0.779865
Q61165_IGS(1)DPLAYEPK	WT_NT+WT_EGCG_-_TS_NT+TS_EGCG	-0.723489	0.525472	-1.37684	11	0.195937	0.82267
Q61165_LDS(1)PTLSR	WT_NT+WT_EGCG_-_TS_NT+TS_EGCG	-0.0607917	0.404201	-0.1504	13	0.882758	0.987005
Q61235_GLGPPS(1)PPAPPR	WT_NT+WT_EGCG_-_TS_NT+TS_EGCG	0.16691	0.226512	0.736874	9	0.479966	0.908461
Q61235_GPAGEAS(0.96)AS(0.04)PPVR	WT_NT+WT_EGCG_-_TS_NT+TS_EGCG	0.249051	0.371025	0.671253	12	0.514773	0.91561
Q61290_HLLS(1)PDVSR	WT_NT+WT_EGCG_-_TS_NT+TS_EGCG	-0.799556	0.647085	-1.23563	12	0.24024	0.846449
Q61301_HIS(1)PVQALSEFK	WT_NT+WT_EGCG_-_TS_NT+TS_EGCG	-0.421019	0.410564	-1.02547	11	0.327166	0.891647
Q61301_TPEELEDDS(1)DFEQEDYDVR	WT_NT+WT_EGCG_-_TS_NT+TS_EGCG	0.90822	1.65592	0.548467	12	0.593429	0.940897
Q61315_SPSEGPGAT(0.001)T(0.033)S(0.965)PR	WT_NT+WT_EGCG_-_TS_NT+TS_EGCG	1.79738	1.6775	1.07146	9	0.311851	0.885677
Q61316_AFS(1)DPFVEAEK	WT_NT+WT_EGCG_-_TS_NT+TS_EGCG	0.439012	0.497205	0.882959	9	0.400228	0.897878
Q61316_MQVDQEEPHTEEQQQQPQT(1)PAENK	WT_NT+WT_EGCG_-_TS_NT+TS_EGCG	0.024903	0.473918	0.0525471	13	0.958892	0.992423
Q61337_RMS(1)DEFEGSFK	WT_NT+WT_EGCG_-_TS_NT+TS_EGCG	-0.870817	0.616649	-1.41218	11	0.185558	0.820224
Q61548_KPGNNEGS(1)GAPS(1)PLS(1)K	WT_NT+WT_EGCG_-_TS_NT+TS_EGCG	0.734841	0.559322	1.31381	13	0.211625	0.833014
Q61548_PDAAPSIDLFGTDAFS(0.003)S(0.997)PPR	WT_NT+WT_EGCG_-_TS_NT+TS_EGCG	0.145366	1.89617	0.0766632	12	0.940155	0.987247
Q61548_S(0.829)S(0.171)PATTVT(0.006)S(0.979)PNS(0.772)T(0.242)PAK	WT_NT+WT_EGCG_-_TS_NT+TS_EGCG	1.8257	0.973666	1.87508	9	0.0935373	0.770572
Q61548_T(0.005)IDT(0.007)S(0.988)PPVDIFATASAAAPVSSAK	WT_NT+WT_EGCG_-_TS_NT+TS_EGCG	0.815075	2.27838	0.357744	9	0.728781	0.962848
Q61644_GSVS(0.027)S(0.97)Y(0.002)DR	WT_NT+WT_EGCG_-_TS_NT+TS_EGCG	2.07489	2.74782	0.755104	11	0.466047	0.903457
Q61644_KAEGATLSNATGAVESTSQAGDRGS(0.997)VS(0.339)S(0.652)Y(0.011)DR	WT_NT+WT_EGCG_-_TS_NT+TS_EGCG	0.271361	1.32765	0.204392	12	0.841473	0.984038
Q61687_LTLS(0.999)DGESGEEKPTKPK	WT_NT+WT_EGCG_-_TS_NT+TS_EGCG	-0.138122	0.386954	-0.356945	9	0.729359	0.962848
Q61687_LTLSDGES(0.986)GEEKPT(0.014)KPK	WT_NT+WT_EGCG_-_TS_NT+TS_EGCG	0.478981	0.774196	0.618682	9	0.551461	0.926833
Q61687_YVES(1)DDEKPTDENVNEK	WT_NT+WT_EGCG_-_TS_NT+TS_EGCG	0.0248901	0.60661	0.0410314	12	0.967946	0.994473
Q61699_PKIES(1)PKLER	WT_NT+WT_EGCG_-_TS_NT+TS_EGCG	-0.0760162	0.639502	-0.118868	13	0.907197	0.987005
Q61699_VPT(1)EEEDGSSLEADMECPNQRPTESSDVDK	WT_NT+WT_EGCG_-_TS_NT+TS_EGCG	0.301615	0.975293	0.309255	12	0.762431	0.9694
Q61701_NCPS(1)PMQTGAATDDSK	WT_NT+WT_EGCG_-_TS_NT+TS_EGCG	0.180433	0.367232	0.491332	13	0.631382	0.952994
Q61990_PSS(0.001)S(0.999)PVIFAGGQDR	WT_NT+WT_EGCG_-_TS_NT+TS_EGCG	-0.446117	0.378969	-1.17718	8	0.272956	0.849382
Q62048_QPS(1)EEEIIK	WT_NT+WT_EGCG_-_TS_NT+TS_EGCG	-0.705495	0.868704	-0.812123	13	0.431341	0.897878
Q62108_EQLMNSSLGSGTAS(1)LR	WT_NT+WT_EGCG_-_TS_NT+TS_EGCG	-0.0910187	0.627888	-0.14496	7	0.888828	0.987005
Q62108_NTYDVVY(1)LK	WT_NT+WT_EGCG_-_TS_NT+TS_EGCG	0.540257	0.311911	1.73209	11	0.111166	0.779865
Q62172_IAQEIASLS(1)K	WT_NT+WT_EGCG_-_TS_NT+TS_EGCG	-1.06294	0.35807	-2.96854	11	0.0127788	0.582642
Q62172_T(0.003)GEPS(0.997)PPHDVLHEPPDT(0.163)VS(0.837)DDDK	WT_NT+WT_EGCG_-_TS_NT+TS_EGCG	1.31336	0.461331	2.84689	11	0.0158848	0.585641
Q62172_T(0.008)GEPS(0.992)PPHDVLHEPPDT(0.075)VS(0.925)DDDK	WT_NT+WT_EGCG_-_TS_NT+TS_EGCG	-0.88242	0.761939	-1.15812	11	0.27134	0.849382
Q62172_TPS(0.998)S(0.002)EEIS(0.688)PT(0.312)K	WT_NT+WT_EGCG_-_TS_NT+TS_EGCG	-0.289662	0.534999	-0.541426	9	0.601358	0.944079
Q62188_GGT(0.006)PAGS(0.951)T(0.088)RGS(0.74)PT(0.215)RPNPPVR	WT_NT+WT_EGCG_-_TS_NT+TS_EGCG	0.801649	0.4178	1.91874	12	0.0791138	0.757202
Q62188_GGT(0.882)PAGS(0.302)T(0.732)RGS(0.365)PT(0.719)RPNPPVR	WT_NT+WT_EGCG_-_TS_NT+TS_EGCG	3.58745	1.80214	1.99067	9	0.0777131	0.757202
Q62188_GGT(1)PAGS(0.88)T(0.469)RGS(0.636)PT(0.015)RPNPPVR	WT_NT+WT_EGCG_-_TS_NT+TS_EGCG	0.577234	0.379067	1.52278	12	0.153723	0.804456
Q62188_GMYDGPVFDLTT(0.001)T(0.999)PK	WT_NT+WT_EGCG_-_TS_NT+TS_EGCG	0.701458	0.706154	0.99335	13	0.33867	0.897878
Q62188_GS(0.998)PT(0.002)RPNPPVR	WT_NT+WT_EGCG_-_TS_NT+TS_EGCG	-0.0282689	0.49713	-0.0568642	13	0.955518	0.990755
Q62245_IPESETESTASAPNS(1)PR	WT_NT+WT_EGCG_-_TS_NT+TS_EGCG	-0.685501	0.36766	-1.8645	8	0.0992423	0.771344
Q62245_TSISDPPES(1)PPLLPPREPVR	WT_NT+WT_EGCG_-_TS_NT+TS_EGCG	1.03329	0.33766	3.06014	10	0.0120416	0.582642
Q62261_AQTLPTSVVTITSES(0.001)S(0.999)PGK	WT_NT+WT_EGCG_-_TS_NT+TS_EGCG	-0.251487	0.578832	-0.434473	13	0.67107	0.954099
Q62261_ES(0.005)S(0.995)PVPS(0.806)PT(0.194)LDR	WT_NT+WT_EGCG_-_TS_NT+TS_EGCG	0.0136654	0.76623	0.0178346	10	0.986122	0.996543
Q62261_ES(0.073)S(0.927)PVPS(0.999)PT(0.001)LDRK	WT_NT+WT_EGCG_-_TS_NT+TS_EGCG	-0.0958899	0.81379	-0.117831	10	0.908535	0.987005
Q62261_ES(0.904)S(0.096)PVPSPTLDR	WT_NT+WT_EGCG_-_TS_NT+TS_EGCG	2.03352	1.46841	1.38485	7	0.208629	0.829662
Q62261_HDTSAS(0.001)T(0.002)QS(0.997)T(0.999)PAS(0.001)SR	WT_NT+WT_EGCG_-_TS_NT+TS_EGCG	2.02547	2.01475	1.00532	8	0.344178	0.897878
Q62261_TLET(1)PAAQMEGFLNR	WT_NT+WT_EGCG_-_TS_NT+TS_EGCG	-1.85482	0.957238	-1.93768	11	0.0787516	0.757202
Q62277_LHQVY(1)FDAPSCVK	WT_NT+WT_EGCG_-_TS_NT+TS_EGCG	0.482992	1.20559	0.400628	11	0.696365	0.955822
Q62318_RPAASSAAAASAAAS(0.051)S(0.949)PAGGGGEAQELLEHCGVCR	WT_NT+WT_EGCG_-_TS_NT+TS_EGCG	-0.673894	1.09458	-0.615666	9	0.553364	0.926833
Q62376_YDERPGPS(1)PLPHR	WT_NT+WT_EGCG_-_TS_NT+TS_EGCG	-0.441541	0.634877	-0.695475	13	0.499002	0.911953
Q62407_AAS(0.996)S(0.004)EAAPHHQPPPESR	WT_NT+WT_EGCG_-_TS_NT+TS_EGCG	0.624858	3.53519	0.176754	9	0.863615	0.987005
Q62407_MPS(1)IPEEPEHGDLER	WT_NT+WT_EGCG_-_TS_NT+TS_EGCG	-0.225924	0.279027	-0.809685	10	0.436964	0.897878
Q62415_EPEQEGPS(0.001)VPGEGSTVES(0.001)LPRPLS(0.852)PT(0.145)K	WT_NT+WT_EGCG_-_TS_NT+TS_EGCG	0.750934	0.528074	1.42202	10	0.185451	0.820224
Q62415_EPEQEGPSVPGEGS(0.001)T(0.002)VES(0.021)LPRPLS(0.434)PT(0.543)K	WT_NT+WT_EGCG_-_TS_NT+TS_EGCG	0.699557	0.483327	1.44738	7	0.191048	0.82219
Q62417_DIS(1)PEEIDLK	WT_NT+WT_EGCG_-_TS_NT+TS_EGCG	0.530491	0.344909	1.53806	12	0.149975	0.804456
Q62417_GTPS(0.001)S(0.001)S(0.017)PVS(0.981)PQES(1)PKHESK	WT_NT+WT_EGCG_-_TS_NT+TS_EGCG	0.365596	2.20313	0.165944	11	0.871212	0.987005
Q62417_GTPSSS(0.002)PVS(0.999)PQES(0.997)PKHES(0.002)K	WT_NT+WT_EGCG_-_TS_NT+TS_EGCG	-1.4267	1.38424	-1.03067	9	0.329595	0.8925
Q62432_SSILPFT(1)PPVVK	WT_NT+WT_EGCG_-_TS_NT+TS_EGCG	0.896653	0.962505	0.931583	11	0.371547	0.897878
Q62433_S(1)RELHDVDLAEVKPLVEK	WT_NT+WT_EGCG_-_TS_NT+TS_EGCG	0.246693	1.68986	0.145984	12	0.886358	0.987005
Q62433_TAS(1)GSSVTSLEGTR	WT_NT+WT_EGCG_-_TS_NT+TS_EGCG	0.497457	0.519321	0.957897	13	0.355591	0.897878
Q62433_TASGSS(0.001)VT(0.059)S(0.941)LEGTR	WT_NT+WT_EGCG_-_TS_NT+TS_EGCG	0.406595	0.557444	0.729392	10	0.482497	0.909466
Q62441_SSSVS(0.998)PS(0.002)ASFR	WT_NT+WT_EGCG_-_TS_NT+TS_EGCG	0.902557	0.301073	2.9978	12	0.011112	0.582642
Q62446_FLQDHGS(0.003)DS(0.997)FLAEHK	WT_NT+WT_EGCG_-_TS_NT+TS_EGCG	-1.70265	0.956556	-1.77998	9	0.108779	0.779865
Q63844_IADPEHDHTGFLT(1)EYVATR	WT_NT+WT_EGCG_-_TS_NT+TS_EGCG	-1.16837	0.466699	-2.50349	9	0.0336687	0.705289
Q63943_VIPAKS(1)PPPPTHNTQLGAPSR	WT_NT+WT_EGCG_-_TS_NT+TS_EGCG	0.0948959	0.668771	0.141896	8	0.890671	0.987005
Q64012_LPAPQEDT(0.006)AS(0.995)EAGT(1)PQGEVQTR	WT_NT+WT_EGCG_-_TS_NT+TS_EGCG	0.806365	0.489575	1.64707	10	0.130564	0.793825
Q64012_LPAPQEDTASEAGT(1)PQGEVQTR	WT_NT+WT_EGCG_-_TS_NT+TS_EGCG	1.06642	0.702064	1.51898	13	0.152707	0.804456
Q640R3_DKDS(0.991)S(0.009)EPDENPATEPR	WT_NT+WT_EGCG_-_TS_NT+TS_EGCG	-0.000812759	0.37044	-0.00219404	11	0.998289	0.999523
Q640R3_S(1)PGLPIR	WT_NT+WT_EGCG_-_TS_NT+TS_EGCG	-0.433758	0.978008	-0.443512	12	0.665286	0.954099
Q640R3_T(0.006)HT(0.591)S(0.403)PPRAPS(0.985)S(0.015)PGR	WT_NT+WT_EGCG_-_TS_NT+TS_EGCG	0.699028	0.52949	1.32019	9	0.219359	0.833014
Q640R3_THT(0.009)S(0.991)PPRAPS(0.562)S(0.438)PGR	WT_NT+WT_EGCG_-_TS_NT+TS_EGCG	-0.121023	2.38431	-0.0507581	11	0.960428	0.992796
Q64213_TGDLGIPPNPEDRS(0.999)PS(0.354)PEPIY(0.294)NS(0.353)EGK	WT_NT+WT_EGCG_-_TS_NT+TS_EGCG	0.725466	0.590248	1.22909	9	0.250204	0.847887
Q64332_MNQLLS(0.922)RT(0.175)PALS(0.834)PQRPLT(0.016)T(0.042)QQPQS(0.007)GT(0.004)LK	WT_NT+WT_EGCG_-_TS_NT+TS_EGCG	0.939763	0.971591	0.967241	10	0.356234	0.897878
Q64332_T(1)PALS(1)PQRPLTTQQPQSGTLK	WT_NT+WT_EGCG_-_TS_NT+TS_EGCG	0.106575	1.26942	0.0839559	13	0.934371	0.987005
Q65CL1_TPEELEDVS(1)DLEDDHEVR	WT_NT+WT_EGCG_-_TS_NT+TS_EGCG	0.383226	0.991565	0.386486	12	0.705902	0.95663
Q66L44_GAGDEVSELPAPARS(1)PPR	WT_NT+WT_EGCG_-_TS_NT+TS_EGCG	0.161861	0.601099	0.269275	13	0.791945	0.978094
Q66L44_HAS(1)LDGASPYFK	WT_NT+WT_EGCG_-_TS_NT+TS_EGCG	0.253311	0.655989	0.386151	12	0.706144	0.95663
Q66L44_SGDSSGSGSGGGGAAPAFPPPPES(1)PPALRPK	WT_NT+WT_EGCG_-_TS_NT+TS_EGCG	0.801666	0.412499	1.94344	11	0.0779842	0.757202
Q66T02_S(0.948)LS(0.052)ELCLISVAPGVR	WT_NT+WT_EGCG_-_TS_NT+TS_EGCG	-1.46844	1.30379	-1.12628	9	0.28918	0.858271
Q68ED2_TELCENVDPNS(1)PAAK	WT_NT+WT_EGCG_-_TS_NT+TS_EGCG	0.285072	0.619591	0.460097	11	0.654408	0.952994
Q68EF6_GDIYCS(1)DPALYCPDER	WT_NT+WT_EGCG_-_TS_NT+TS_EGCG	0.50032	0.750377	0.666758	8	0.523687	0.91561
Q68EF6_RPS(0.039)VDT(0.961)PVTDVGFLR	WT_NT+WT_EGCG_-_TS_NT+TS_EGCG	0.947867	1.46117	0.648706	9	0.53273	0.918932
Q68EF6_RPS(1)VDTPVTDVGFLR	WT_NT+WT_EGCG_-_TS_NT+TS_EGCG	-0.261473	0.628103	-0.41629	9	0.68695	0.955822
Q68FD9_ILDPAAS(0.997)VPS(0.003)VFIEPR	WT_NT+WT_EGCG_-_TS_NT+TS_EGCG	-1.64545	0.535818	-3.07091	6	0.0219165	0.626664
Q68FE6_HTS(0.997)S(0.003)PEVVAEDR	WT_NT+WT_EGCG_-_TS_NT+TS_EGCG	-0.158238	0.583321	-0.271271	9	0.792302	0.978094
Q68FF6_SLS(0.001)S(0.999)PTDNLELSAR	WT_NT+WT_EGCG_-_TS_NT+TS_EGCG	0.382892	0.505984	0.756727	13	0.462708	0.903457
Q68FH0_AQS(1)PSYVTSTGVS(0.999)PS(0.001)R	WT_NT+WT_EGCG_-_TS_NT+TS_EGCG	-0.620068	0.722785	-0.857886	10	0.411045	0.897878
Q68FH0_LQHT(0.004)GPADDGAT(0.961)RS(0.031)PS(0.003)IDSIQK	WT_NT+WT_EGCG_-_TS_NT+TS_EGCG	0.400972	0.605009	0.662754	12	0.520015	0.91561
Q68FH0_LYLQS(1)PR	WT_NT+WT_EGCG_-_TS_NT+TS_EGCG	1.00273	0.459725	2.18114	12	0.0497917	0.757202
Q68FH0_PSPIYISSYS(0.003)S(0.997)PAR	WT_NT+WT_EGCG_-_TS_NT+TS_EGCG	0.340785	0.550177	0.619411	12	0.547226	0.926833
Q68FH0_S(0.003)AVS(0.997)PDLHITPIYEGR	WT_NT+WT_EGCG_-_TS_NT+TS_EGCG	0.889192	0.624207	1.42451	12	0.179781	0.82006
Q68FH0_VAS(1)PSQGQVGS(0.001)S(0.105)S(0.894)PK	WT_NT+WT_EGCG_-_TS_NT+TS_EGCG	0.544576	0.631967	0.861716	9	0.411214	0.897878
Q68FH0_VASPSQGQVGSS(0.002)S(0.998)PK	WT_NT+WT_EGCG_-_TS_NT+TS_EGCG	-0.26551	1.14991	-0.230896	12	0.821286	0.979335
Q68FH0_VGS(1)PLTLTDAQTR	WT_NT+WT_EGCG_-_TS_NT+TS_EGCG	-0.206469	0.289672	-0.712768	13	0.488586	0.91117
Q68FL4_HRDGGEALVS(1)PDGTVTEAPR	WT_NT+WT_EGCG_-_TS_NT+TS_EGCG	-0.291042	0.944434	-0.308166	13	0.762838	0.9694
Q68FM6_HYY(0.007)S(0.035)GY(0.009)S(0.03)S(0.869)S(0.05)PEYSSESTHK	WT_NT+WT_EGCG_-_TS_NT+TS_EGCG	0.000627632	0.783084	0.000801487	10	0.999376	0.999523
Q68FM6_VFSLDVPDHPT(0.5)PT(0.5)GLAK	WT_NT+WT_EGCG_-_TS_NT+TS_EGCG	-0.126997	0.484592	-0.26207	8	0.799889	0.978094
Q68FM6_VFSLDVPDHPT(0.61)PT(0.39)GLAK	WT_NT+WT_EGCG_-_TS_NT+TS_EGCG	-0.126997	0.484592	-0.26207	8	0.799889	0.978094
Q69Z38_ANTLS(1)PVR	WT_NT+WT_EGCG_-_TS_NT+TS_EGCG	0.287782	0.371797	0.774029	10	0.456823	0.903402
Q69ZC8_KQDDS(1)PPRPIIGPALPPGFIK	WT_NT+WT_EGCG_-_TS_NT+TS_EGCG	0.186582	0.973966	0.191569	10	0.851914	0.985719
Q69ZH9_ARS(1)DDYLSR	WT_NT+WT_EGCG_-_TS_NT+TS_EGCG	-0.291337	0.275707	-1.05669	11	0.313309	0.886306
Q69ZH9_RHS(0.989)T(0.005)S(0.005)DLSDATFSDIRR	WT_NT+WT_EGCG_-_TS_NT+TS_EGCG	-0.566009	0.972823	-0.581821	9	0.574969	0.933742
Q69ZH9_S(1)AEALGPGALVS(1)PR	WT_NT+WT_EGCG_-_TS_NT+TS_EGCG	0.80036	0.302281	2.64773	9	0.0265747	0.642682
Q69ZH9_S(1)CDDGLNTFRDEGR	WT_NT+WT_EGCG_-_TS_NT+TS_EGCG	0.495596	0.546511	0.906837	12	0.382342	0.897878
Q69ZK9_RLS(1)PPGGSGSGVPGGGPLLPTAGR	WT_NT+WT_EGCG_-_TS_NT+TS_EGCG	0.561719	0.564963	0.994257	12	0.339724	0.897878
Q69ZL1_LPHPILPFS(0.001)GS(0.999)PEALK	WT_NT+WT_EGCG_-_TS_NT+TS_EGCG	0.159666	0.393735	0.405516	7	0.697206	0.955822
Q69ZZ6_FGS(1)ADNIPNLK	WT_NT+WT_EGCG_-_TS_NT+TS_EGCG	-1.76184	0.702423	-2.50823	11	0.029078	0.642682
Q6A065_S(1)IKS(1)DVPVYLK	WT_NT+WT_EGCG_-_TS_NT+TS_EGCG	0.346947	1.00712	0.344492	12	0.736438	0.963388
Q6DFV3_DQGEPVS(1)PSEDEPFSWPGPK	WT_NT+WT_EGCG_-_TS_NT+TS_EGCG	0.168395	1.28138	0.131417	11	0.897819	0.987005
Q6DFV3_S(1)YDEGLDDYREDAK	WT_NT+WT_EGCG_-_TS_NT+TS_EGCG	-0.150949	0.65238	-0.231381	12	0.820917	0.979335
Q6DFV7_HS(0.001)GS(0.999)PENLGESTLNIHEDLDK	WT_NT+WT_EGCG_-_TS_NT+TS_EGCG	-1.2035	0.812574	-1.4811	11	0.166648	0.804456
Q6DID3_EPVQTAQS(1)PAPVEK	WT_NT+WT_EGCG_-_TS_NT+TS_EGCG	-1.21972	0.35875	-3.3999	7	0.011444	0.582642
Q6EDY6_TASRPEDTPDS(0.001)PS(0.796)GPS(0.102)S(0.102)PK	WT_NT+WT_EGCG_-_TS_NT+TS_EGCG	0.383409	0.399661	0.959335	9	0.362452	0.897878
Q6KAU4_HIS(1)LTLPATFR	WT_NT+WT_EGCG_-_TS_NT+TS_EGCG	-3.00758	0.792223	-3.79638	10	0.00350655	0.492962
Q6KAU4_LPPS(0.995)PT(0.005)R	WT_NT+WT_EGCG_-_TS_NT+TS_EGCG	0.328207	0.79596	0.412341	12	0.687361	0.955822
Q6KCD5_AITSLLGGGS(1)PK	WT_NT+WT_EGCG_-_TS_NT+TS_EGCG	1.0129	0.250897	4.0371	12	0.00164805	0.492962
Q6NS52_FPHS(0.014)S(0.986)PNVK	WT_NT+WT_EGCG_-_TS_NT+TS_EGCG	-1.57507	0.712561	-2.21044	8	0.0580411	0.757202
Q6NS60_RHS(1)T(1)EGEEGDVSDVGSR	WT_NT+WT_EGCG_-_TS_NT+TS_EGCG	0.931381	2.55764	0.364156	11	0.722645	0.962848
Q6NVE8_EYVSNDAT(0.001)QS(0.999)DDEEK	WT_NT+WT_EGCG_-_TS_NT+TS_EGCG	0.0244835	0.750711	0.0326137	10	0.974624	0.995292
Q6NVE8_KKS(1)ELEFEALK	WT_NT+WT_EGCG_-_TS_NT+TS_EGCG	-0.483503	0.818404	-0.590787	10	0.567774	0.933742
Q6NXN1_ILGS(0.001)AS(0.999)PEEEQEK	WT_NT+WT_EGCG_-_TS_NT+TS_EGCG	0.439041	0.318452	1.37867	11	0.195387	0.82267
Q6NXN1_S(0.046)KS(0.954)PPKVPIVIQDDSLPTGPPPQIR	WT_NT+WT_EGCG_-_TS_NT+TS_EGCG	1.19525	1.0498	1.13856	6	0.298297	0.866875
Q6NZJ6_REATLPPVS(1)PPK	WT_NT+WT_EGCG_-_TS_NT+TS_EGCG	0.220761	0.338331	0.652501	11	0.527479	0.91561
Q6P1I6_T(0.002)HS(0.023)S(0.973)PALS(0.002)LGHGPVTGSK	WT_NT+WT_EGCG_-_TS_NT+TS_EGCG	1.09121	0.859779	1.26918	8	0.240055	0.846449
Q6P1I6_T(0.031)HS(0.962)S(0.007)PALSLGHGPVTGSK	WT_NT+WT_EGCG_-_TS_NT+TS_EGCG	0.445033	0.675003	0.659306	9	0.526208	0.91561
Q6P4S6_RAS(1)DGGANIQLHAQQLLK	WT_NT+WT_EGCG_-_TS_NT+TS_EGCG	-2.01217	0.983495	-2.04594	7	0.0800083	0.757202
Q6P4S6_T(1)WCGSPPYAAPELFEGK	WT_NT+WT_EGCG_-_TS_NT+TS_EGCG	-0.658993	0.686397	-0.960075	10	0.359655	0.897878
Q6P542_SKPAAADS(1)EGEEEEEDTAK	WT_NT+WT_EGCG_-_TS_NT+TS_EGCG	0.52982	0.467522	1.13325	13	0.277576	0.849382
Q6P5E8_LGSPAGS(1)PVLGISGR	WT_NT+WT_EGCG_-_TS_NT+TS_EGCG	-0.746571	0.896714	-0.832563	9	0.426631	0.897878
Q6P5F6_PLAGTDDSVVSEDRLNETELTDLEAQQES(1)PPK	WT_NT+WT_EGCG_-_TS_NT+TS_EGCG	0.387815	0.67749	0.572429	10	0.579672	0.935171
Q6P9K8_AAASVVSGPPVASDCAS(1)PGDSAR	WT_NT+WT_EGCG_-_TS_NT+TS_EGCG	-0.715279	0.340917	-2.0981	13	0.056005	0.757202
Q6P9K8_AQPGS(1)PQALGGPHGPATAK	WT_NT+WT_EGCG_-_TS_NT+TS_EGCG	-0.218693	0.23019	-0.950056	12	0.360827	0.897878
Q6P9K8_PAS(0.21)S(0.736)PPS(0.026)QS(0.012)AS(0.016)PVKPPS(0.991)PGT(0.008)PALHVPAKPPR	WT_NT+WT_EGCG_-_TS_NT+TS_EGCG	-0.246386	1.0164	-0.242411	7	0.815411	0.979335
Q6P9K8_RAHGT(1)PPPVSPKPPPPPTAPK	WT_NT+WT_EGCG_-_TS_NT+TS_EGCG	-0.783304	0.744232	-1.0525	13	0.311741	0.885677
Q6P9K8_RAS(1)DLAGSVDTGSAGSVK	WT_NT+WT_EGCG_-_TS_NT+TS_EGCG	-0.569003	0.304711	-1.86735	10	0.0914047	0.770572
Q6P9K8_RGS(1)GEPAEQSHFMEDGTAR	WT_NT+WT_EGCG_-_TS_NT+TS_EGCG	-1.04807	0.577952	-1.81343	12	0.0948365	0.771344
Q6P9K8_SVSESSPGDS(1)PVKPPEGSSGAAR	WT_NT+WT_EGCG_-_TS_NT+TS_EGCG	0.212227	0.37912	0.559787	12	0.585922	0.9359
Q6P9K8_VPLPGPGS(1)PEVK	WT_NT+WT_EGCG_-_TS_NT+TS_EGCG	-0.302103	0.753547	-0.400908	13	0.694999	0.955822
Q6P9S0_GLS(1)LEHQK	WT_NT+WT_EGCG_-_TS_NT+TS_EGCG	-3.07453	0.847735	-3.62675	8	0.00671654	0.582642
Q6P9S0_TPTVPDS(1)PGYVGPTR	WT_NT+WT_EGCG_-_TS_NT+TS_EGCG	-0.404518	0.529279	-0.764282	12	0.459464	0.903402
Q6PAJ1_ASAPRPPPAPADGADPAPVEESEARPDGEGS(0.907)PS(0.092)K	WT_NT+WT_EGCG_-_TS_NT+TS_EGCG	0.408579	0.307237	1.32985	12	0.208293	0.829662
Q6PAM0_IMVGS(0.965)T(0.035)DDPSVFSLPDSK	WT_NT+WT_EGCG_-_TS_NT+TS_EGCG	-1.55279	0.510665	-3.04072	9	0.0140016	0.585641
Q6PB70_RRPGPSPDGLLEEGS(0.992)PT(0.007)MVEK	WT_NT+WT_EGCG_-_TS_NT+TS_EGCG	-0.247089	0.845679	-0.292179	7	0.77862	0.972986
Q6PCN3_APPDS(0.922)PT(0.03)T(0.048)PVR	WT_NT+WT_EGCG_-_TS_NT+TS_EGCG	0.80854	0.566663	1.42684	11	0.181388	0.820224
Q6PCN3_MDLPGS(1)PSR	WT_NT+WT_EGCG_-_TS_NT+TS_EGCG	-0.341959	0.289934	-1.17943	11	0.263105	0.849382
Q6PCP5_PLALKT(1)PPR	WT_NT+WT_EGCG_-_TS_NT+TS_EGCG	-0.151174	0.606311	-0.249333	10	0.808149	0.978179
Q6PD24_GPES(1)PQKT(0.998)PPS(0.002)PAPPSFEEQLR	WT_NT+WT_EGCG_-_TS_NT+TS_EGCG	0.138644	0.287016	0.483054	11	0.638528	0.952994
Q6PD24_GPES(1)PQKT(1)PPSPAPPSFEEQLR	WT_NT+WT_EGCG_-_TS_NT+TS_EGCG	0.248272	0.285872	0.868473	12	0.402171	0.897878
Q6PDG5_DMDEPS(1)PVPNVEEVTLPK	WT_NT+WT_EGCG_-_TS_NT+TS_EGCG	0.133012	0.748235	0.177768	13	0.861645	0.987005
Q6PDG5_TLT(0.001)DEVNS(0.998)PDS(0.001)DRR	WT_NT+WT_EGCG_-_TS_NT+TS_EGCG	0.435302	0.462599	0.940992	12	0.365267	0.897878
Q6PDG5_TLTDEVNS(0.249)PDS(0.751)DRR	WT_NT+WT_EGCG_-_TS_NT+TS_EGCG	0.472678	0.54836	0.861985	9	0.411074	0.897878
Q6PDG8_S(1)YEDLTELEDR	WT_NT+WT_EGCG_-_TS_NT+TS_EGCG	0.542328	0.598123	0.906717	11	0.383989	0.897878
Q6PDK2_ALS(1)PVIPIIPR	WT_NT+WT_EGCG_-_TS_NT+TS_EGCG	0.651943	0.814195	0.800721	12	0.438859	0.89818
Q6PDL0_EFQDYIEPEEGCQGS(1)PQRR	WT_NT+WT_EGCG_-_TS_NT+TS_EGCG	-0.0500736	0.629342	-0.0795649	13	0.937795	0.987247
Q6PDM2_VDGPRS(0.974)PS(0.979)Y(0.055)GRS(0.992)R	WT_NT+WT_EGCG_-_TS_NT+TS_EGCG	0.505495	2.26697	0.222982	10	0.828038	0.981092
Q6PDM2_VDGPRS(1)PS(0.598)Y(0.402)GR	WT_NT+WT_EGCG_-_TS_NT+TS_EGCG	0.552448	1.90563	0.289904	12	0.776838	0.972986
Q6PDM2_VDGPRS(1)PSYGRS(1)R	WT_NT+WT_EGCG_-_TS_NT+TS_EGCG	-1.50797	1.67424	-0.900689	8	0.394059	0.897878
Q6PE13_GLAS(0.006)S(0.993)PT(0.001)GGALRPR	WT_NT+WT_EGCG_-_TS_NT+TS_EGCG	-0.285857	0.369401	-0.773839	10	0.45693	0.903402
Q6PE13_GSVGPAPSLSELDLRPPS(1)PINLSR	WT_NT+WT_EGCG_-_TS_NT+TS_EGCG	1.31259	2.0228	0.648896	10	0.531024	0.917688
Q6PE13_RGS(1)QPDAELDGAGTSLLR	WT_NT+WT_EGCG_-_TS_NT+TS_EGCG	0.567806	0.794492	0.714678	13	0.487444	0.91117
Q6PER3_LIGTAVPQRT(0.025)S(0.975)PT(0.001)GPK	WT_NT+WT_EGCG_-_TS_NT+TS_EGCG	-0.885872	1.33061	-0.665763	10	0.520624	0.91561
Q6PFD9_YGLQDS(1)DEEEEEHPPK	WT_NT+WT_EGCG_-_TS_NT+TS_EGCG	0.202561	0.417854	0.484764	11	0.637353	0.952994
Q6PFR5_RAHT(1)PTPGIYMGR	WT_NT+WT_EGCG_-_TS_NT+TS_EGCG	-0.0440743	0.585128	-0.0753241	10	0.941442	0.987247
Q6PGF7_GSNPFEDEDDEELAT(1)PEAEEEK	WT_NT+WT_EGCG_-_TS_NT+TS_EGCG	0.234121	0.344766	0.679071	13	0.509003	0.913008
Q6PGL7_ARPAQAPVSEELPPS(1)PKPGK	WT_NT+WT_EGCG_-_TS_NT+TS_EGCG	-0.00432777	0.673598	-0.00642485	8	0.995031	0.998236
Q6PGL7_VDNARVS(1)PEVGSADVASIAQK	WT_NT+WT_EGCG_-_TS_NT+TS_EGCG	-0.040199	0.243955	-0.164781	12	0.87186	0.987005
Q6PIC6_RDVAGDAS(0.983)ES(0.017)ALLK	WT_NT+WT_EGCG_-_TS_NT+TS_EGCG	0.479432	0.346404	1.38402	9	0.199706	0.82267
Q6PIC6_S(1)PDCTHDNPLETR	WT_NT+WT_EGCG_-_TS_NT+TS_EGCG	-0.210002	0.638861	-0.328713	13	0.747608	0.966759
Q6PIC6_YNTDCVQGLTHS(1)K	WT_NT+WT_EGCG_-_TS_NT+TS_EGCG	0.0816607	0.726626	0.112383	8	0.913288	0.987005
Q6PIE5_AGQENIS(1)VSK	WT_NT+WT_EGCG_-_TS_NT+TS_EGCG	0.173172	0.492315	0.351751	13	0.730661	0.962848
Q6PIE5_VLGFCQLNLPS(1)GK	WT_NT+WT_EGCG_-_TS_NT+TS_EGCG	-0.748367	0.984404	-0.760223	11	0.463104	0.903457
Q6R891_AS(0.006)S(0.994)LNENVDHSALLK	WT_NT+WT_EGCG_-_TS_NT+TS_EGCG	-1.3683	1.75319	-0.780462	10	0.453197	0.903402
Q6V4S5_SPPRPSPGSLHY(0.003)S(0.997)DEDVTK	WT_NT+WT_EGCG_-_TS_NT+TS_EGCG	1.07901	0.501791	2.15031	12	0.052614	0.757202
Q6W8Q3_T(1)PPAANQASDPEEK	WT_NT+WT_EGCG_-_TS_NT+TS_EGCG	-0.316249	0.578651	-0.546528	9	0.597989	0.941931
Q6WVG3_S(0.986)PS(0.014)GGAAGPLLTPSQSLDGSRR	WT_NT+WT_EGCG_-_TS_NT+TS_EGCG	-0.325857	0.292959	-1.1123	12	0.287797	0.858271
Q6ZPE2_ALYLEPS(0.001)DGVS(0.994)PT(0.005)QETGEAQSQDDER	WT_NT+WT_EGCG_-_TS_NT+TS_EGCG	-0.105108	0.412616	-0.254734	11	0.803628	0.978094
Q6ZPJ3_KEEKPEVQS(1)PVK	WT_NT+WT_EGCG_-_TS_NT+TS_EGCG	-1.42565	2.46223	-0.579006	12	0.573293	0.933742
Q6ZPS6_GVAPADS(1)PDAPRR	WT_NT+WT_EGCG_-_TS_NT+TS_EGCG	0.238591	0.935437	0.255058	8	0.805113	0.978094
Q6ZQK5_KS(0.013)S(0.987)PS(0.004)T(0.003)GS(0.989)LDS(0.003)GNES(0.002)K	WT_NT+WT_EGCG_-_TS_NT+TS_EGCG	1.24709	0.59883	2.08254	11	0.061428	0.757202
Q6ZQK5_YSALLS(0.007)PS(0.993)EQEK	WT_NT+WT_EGCG_-_TS_NT+TS_EGCG	0.452897	0.28688	1.5787	8	0.153059	0.804456
Q6ZWU9_DLLHPS(1)PEEEK	WT_NT+WT_EGCG_-_TS_NT+TS_EGCG	0.272888	0.309298	0.882281	12	0.394955	0.897878
Q78ZA7_EFITGDVEPTDAESAWHS(1)ENEEEDK	WT_NT+WT_EGCG_-_TS_NT+TS_EGCG	-1.31812	1.16945	-1.12712	9	0.288843	0.858271
Q7M750_RS(0.999)PT(0.001)HEMNPR	WT_NT+WT_EGCG_-_TS_NT+TS_EGCG	2.14327	2.20157	0.973519	8	0.358808	0.897878
Q7SIG6_LLHEDLDES(1)DDDVDEK	WT_NT+WT_EGCG_-_TS_NT+TS_EGCG	0.513822	0.642728	0.799438	12	0.439575	0.89818
Q7TMB8_SGDGES(0.01)T(0.99)PVEHVR	WT_NT+WT_EGCG_-_TS_NT+TS_EGCG	-2.40223	1.95967	-1.22583	12	0.243775	0.846751
Q7TME0_DALRS(1)LTDLNQDPSR	WT_NT+WT_EGCG_-_TS_NT+TS_EGCG	0.601186	0.49142	1.22336	12	0.244672	0.84756
Q7TME0_DAS(0.001)S(0.997)LT(0.002)NLK	WT_NT+WT_EGCG_-_TS_NT+TS_EGCG	-0.0136689	0.523167	-0.0261272	9	0.979726	0.996543
Q7TME0_MSLQVMDTEPEGQS(1)PPR	WT_NT+WT_EGCG_-_TS_NT+TS_EGCG	-0.637672	0.499848	-1.27573	11	0.228332	0.835072
Q7TME0_PGSSQLVHIPEETQENIS(0.003)T(0.01)S(0.987)PK	WT_NT+WT_EGCG_-_TS_NT+TS_EGCG	-0.299204	0.873213	-0.342647	12	0.737791	0.963388
Q7TME0_TVHT(0.014)S(0.986)PGGGLGAR	WT_NT+WT_EGCG_-_TS_NT+TS_EGCG	-0.0349357	0.332113	-0.105192	10	0.918303	0.987005
Q7TMY8_AES(1)PEEVACR	WT_NT+WT_EGCG_-_TS_NT+TS_EGCG	0.389489	0.387277	1.00571	11	0.336166	0.897878
Q7TMY8_GSGTAS(1)DDEFENLR	WT_NT+WT_EGCG_-_TS_NT+TS_EGCG	0.350487	0.307797	1.1387	13	0.275379	0.849382
Q7TPB0_GLGLPDEAS(1)PVHLR	WT_NT+WT_EGCG_-_TS_NT+TS_EGCG	-0.654577	0.949435	-0.689438	10	0.50623	0.912466
Q7TPB0_S(0.005)VS(0.979)T(0.016)DELGPPGR	WT_NT+WT_EGCG_-_TS_NT+TS_EGCG	0.205102	0.468569	0.437721	12	0.669364	0.954099
Q7TPH6_LISGDAEPT(1)PEQEEK	WT_NT+WT_EGCG_-_TS_NT+TS_EGCG	0.371152	0.321845	1.1532	13	0.269591	0.849382
Q7TQ95_ADS(1)VPNLEPSEESLVTK	WT_NT+WT_EGCG_-_TS_NT+TS_EGCG	-0.257498	0.267277	-0.963415	12	0.354353	0.897878
Q7TQD2_AVS(0.001)S(0.997)PT(0.002)VSR	WT_NT+WT_EGCG_-_TS_NT+TS_EGCG	1.10842	2.2753	0.487154	9	0.637794	0.952994
Q7TQD2_AVS(0.994)S(0.006)PTVSR	WT_NT+WT_EGCG_-_TS_NT+TS_EGCG	-2.25254	1.15354	-1.95271	12	0.0745743	0.757202
Q7TQD2_T(1)PPKS(1)PGDPAR	WT_NT+WT_EGCG_-_TS_NT+TS_EGCG	0.121228	2.21648	0.054694	13	0.957214	0.991295
Q7TQF7_AALPAGEGGS(1)PEGAK	WT_NT+WT_EGCG_-_TS_NT+TS_EGCG	0.258965	0.293377	0.882705	13	0.393426	0.897878
Q7TQF7_IAKT(0.992)PS(0.984)PPEEPS(0.024)PLPS(0.624)PT(0.183)AS(0.183)PNHT(0.008)LAPAS(0.002)PAPVRPR	WT_NT+WT_EGCG_-_TS_NT+TS_EGCG	0.712182	1.84556	0.38589	10	0.70766	0.95663
Q7TQF7_T(0.022)PS(0.022)PPEEPS(0.954)PLPS(0.985)PT(0.016)AS(0.002)PNHTLAPASPAPVRPR	WT_NT+WT_EGCG_-_TS_NT+TS_EGCG	0.312613	0.964846	0.324003	11	0.752013	0.966759
Q7TQG1_DPSQT(0.002)S(0.995)PLGT(0.003)PR	WT_NT+WT_EGCG_-_TS_NT+TS_EGCG	-0.548749	0.412892	-1.32904	10	0.21336	0.833014
Q7TQG1_S(1)PAEEELTPSAVVR	WT_NT+WT_EGCG_-_TS_NT+TS_EGCG	-0.218335	0.393046	-0.555496	11	0.589674	0.939359
Q7TQH0_EVDGLLTSDPMGS(1)PVSSK	WT_NT+WT_EGCG_-_TS_NT+TS_EGCG	-0.184015	0.432704	-0.425267	12	0.678169	0.955822
Q7TSC1_S(0.006)EGS(0.994)EYEEIPK	WT_NT+WT_EGCG_-_TS_NT+TS_EGCG	-0.263508	0.603042	-0.436964	9	0.672434	0.954099
Q7TSC1_T(0.021)AS(0.978)ET(0.002)RS(0.021)EGS(0.979)EY(0.001)EEIPK	WT_NT+WT_EGCG_-_TS_NT+TS_EGCG	0.164896	0.627411	0.26282	11	0.797546	0.978094
Q7TSC1_T(0.09)AS(0.905)ET(0.005)RS(0.99)EGS(0.01)EYEEIPK	WT_NT+WT_EGCG_-_TS_NT+TS_EGCG	1.54464	0.886429	1.74254	9	0.115389	0.779865
Q7TSJ2_AQS(1)PLLPEPLK	WT_NT+WT_EGCG_-_TS_NT+TS_EGCG	-0.700766	0.433245	-1.61748	12	0.131742	0.793825
Q7TSJ2_GQS(1)PTAPGPTK	WT_NT+WT_EGCG_-_TS_NT+TS_EGCG	1.25084	2.80231	0.44636	12	0.663285	0.954099
Q7TSJ2_GTQLPTVSPSPPVMIPT(0.001)VPHT(0.001)EYIEGS(0.998)P	WT_NT+WT_EGCG_-_TS_NT+TS_EGCG	-0.968628	1.0936	-0.885724	10	0.396565	0.897878
Q7TSK3_GGALREERPGAAGGGAS(0.999)APGS(0.998)PDET(0.003)AR	WT_NT+WT_EGCG_-_TS_NT+TS_EGCG	-0.257433	0.54179	-0.475153	9	0.645997	0.952994
Q7TSK3_GGALREERPGAAGGGASAPGS(1)PDETAR	WT_NT+WT_EGCG_-_TS_NT+TS_EGCG	-0.076875	0.513194	-0.149797	11	0.883636	0.987005
Q7TT50_HSTPSNSSNPSGPPS(1)PNS(1)PHR	WT_NT+WT_EGCG_-_TS_NT+TS_EGCG	2.0029	1.44121	1.38974	9	0.198022	0.82267
Q80T41_DLEEVTMQLQDT(1)PEK	WT_NT+WT_EGCG_-_TS_NT+TS_EGCG	0.170451	0.467787	0.364377	12	0.721917	0.962848
Q80T41_TCKDPIEDINS(1)PEHIQR	WT_NT+WT_EGCG_-_TS_NT+TS_EGCG	-0.160375	0.254842	-0.629312	11	0.541994	0.926833
Q80TE7_LET(0.004)T(0.996)PTTSPLPER	WT_NT+WT_EGCG_-_TS_NT+TS_EGCG	-1.82254	1.14699	-1.58897	10	0.14315	0.802307
Q80TE7_LETTPT(0.945)T(0.047)S(0.008)PLPER	WT_NT+WT_EGCG_-_TS_NT+TS_EGCG	-1.1554	0.786528	-1.46899	10	0.172578	0.810972
Q80TJ1_AGGGRPS(0.008)S(0.957)PS(0.035)PS(0.001)VVS(1)EK	WT_NT+WT_EGCG_-_TS_NT+TS_EGCG	-0.264892	0.295737	-0.895702	12	0.388027	0.897878
Q80TL0_RPWPQHQCS(1)APADLGYEGR	WT_NT+WT_EGCG_-_TS_NT+TS_EGCG	-0.0909129	1.40261	-0.064817	12	0.949387	0.988652
Q80TL0_VDS(1)FTDR	WT_NT+WT_EGCG_-_TS_NT+TS_EGCG	-0.768846	0.602889	-1.27527	12	0.22635	0.835072
Q80TL4_RGT(1)VEGS(1)VQEVQEEK	WT_NT+WT_EGCG_-_TS_NT+TS_EGCG	-0.788198	1.16416	-0.677055	12	0.511212	0.913575
Q80TL4_RLTEAPSCSVSISHVGPIADS(0.092)S(0.9)PAAS(0.004)S(0.002)S(0.002)K	WT_NT+WT_EGCG_-_TS_NT+TS_EGCG	-0.412001	1.23259	-0.334255	10	0.745091	0.965064
Q80TM6_AS(0.004)S(0.996)FSGISILTR	WT_NT+WT_EGCG_-_TS_NT+TS_EGCG	0.133107	0.627001	0.212291	11	0.835762	0.984038
Q80TS3_GPAHLVTS(1)L	WT_NT+WT_EGCG_-_TS_NT+TS_EGCG	0.799304	0.284535	2.80916	9	0.0204052	0.607644
Q80TZ3_GAS(0.162)S(0.837)PDMEPS(0.001)YGGGLFDMVK	WT_NT+WT_EGCG_-_TS_NT+TS_EGCG	0.84742	0.563101	1.50492	12	0.158204	0.804456
Q80TZ3_GAS(0.961)S(0.038)PDMEPS(0.001)YGGGLFDMVK	WT_NT+WT_EGCG_-_TS_NT+TS_EGCG	0.549611	0.570997	0.962547	12	0.354771	0.897878
Q80TZ3_RTATSASAS(1)PTLR	WT_NT+WT_EGCG_-_TS_NT+TS_EGCG	-0.700952	1.99739	-0.350934	11	0.732267	0.962848
Q80U19_ELGS(0.995)T(0.005)EDIYITSR	WT_NT+WT_EGCG_-_TS_NT+TS_EGCG	0.337328	0.29119	1.15845	9	0.276496	0.849382
Q80U23_EEGTGESAGGS(1)PARS(1)LTR	WT_NT+WT_EGCG_-_TS_NT+TS_EGCG	0.0407342	0.297281	0.137023	11	0.893489	0.987005
Q80U23_RTS(1)PPVSVR	WT_NT+WT_EGCG_-_TS_NT+TS_EGCG	-0.275353	0.63671	-0.432463	12	0.673075	0.954099
Q80U28_LLRPNS(1)LK	WT_NT+WT_EGCG_-_TS_NT+TS_EGCG	-0.843704	0.628853	-1.34165	12	0.204546	0.829662
Q80U28_RKRS(1)PTENVNTPVGK	WT_NT+WT_EGCG_-_TS_NT+TS_EGCG	0.178021	0.306901	0.580061	11	0.573563	0.933742
Q80U49_ES(1)PLS(1)PPT(0.999)VPDPGGAT(0.001)PGSARER	WT_NT+WT_EGCG_-_TS_NT+TS_EGCG	0.295447	0.422239	0.699714	13	0.496437	0.911953
Q80U49_HEDGTQS(0.999)DS(0.001)EDPLAK	WT_NT+WT_EGCG_-_TS_NT+TS_EGCG	-0.253312	0.258839	-0.978648	12	0.347072	0.897878
Q80U49_LGNT(0.03)S(0.97)PVPR	WT_NT+WT_EGCG_-_TS_NT+TS_EGCG	-1.15967	0.938822	-1.23524	11	0.242475	0.846751
Q80U49_S(1)DLPVHTR	WT_NT+WT_EGCG_-_TS_NT+TS_EGCG	0.405298	0.668306	0.606455	10	0.557728	0.927916
Q80U87_RS(0.004)YS(0.939)S(0.057)PDITQALQEEEK	WT_NT+WT_EGCG_-_TS_NT+TS_EGCG	0.0931094	0.394303	0.236137	10	0.818093	0.979335
Q80UJ7_FSVTHHYLVQES(1)PDK	WT_NT+WT_EGCG_-_TS_NT+TS_EGCG	-1.1202	0.375471	-2.98344	9	0.0153637	0.585641
Q80UU9_PGEEPSEYT(1)DEEDTK	WT_NT+WT_EGCG_-_TS_NT+TS_EGCG	-0.39151	0.956684	-0.409237	13	0.689028	0.955822
Q80UZ0_KVPS(0.199)ALS(0.8)EVAAS(0.352)GEGS(0.643)AIS(0.12)GY(0.416)LS(0.47)RCK	WT_NT+WT_EGCG_-_TS_NT+TS_EGCG	1.89457	1.03252	1.83489	9	0.0997175	0.771344
Q80UZ0_KVPS(0.2)ALS(0.8)EVAAS(0.05)GEGS(0.929)AIS(0.355)GY(0.31)LS(0.355)RCK	WT_NT+WT_EGCG_-_TS_NT+TS_EGCG	1.89457	1.03252	1.83489	9	0.0997175	0.771344
Q80VC9_DLPDGHAVS(1)PR	WT_NT+WT_EGCG_-_TS_NT+TS_EGCG	-0.419463	0.443699	-0.945376	9	0.369154	0.897878
Q80VC9_FS(1)PSQVPVQTR	WT_NT+WT_EGCG_-_TS_NT+TS_EGCG	-0.216562	0.255421	-0.847862	12	0.413107	0.897878
Q80VC9_SSILLSEGT(1)PPEEPTTK	WT_NT+WT_EGCG_-_TS_NT+TS_EGCG	0.186287	0.474495	0.392601	13	0.700976	0.95663
Q80VP1_TALPT(0.004)S(0.985)GS(0.01)STGELELLAGEVPAR	WT_NT+WT_EGCG_-_TS_NT+TS_EGCG	-1.87582	1.52228	-1.23225	9	0.249077	0.847887
Q80W04_ALSGSATLVS(0.001)S(0.999)PK	WT_NT+WT_EGCG_-_TS_NT+TS_EGCG	0.0264109	0.762573	0.034634	9	0.973128	0.995292
Q80W04_EHQASQEAQQQQQQQGLSDQDS(1)PDEK	WT_NT+WT_EGCG_-_TS_NT+TS_EGCG	-0.234161	0.476226	-0.491701	12	0.631801	0.952994
Q80W04_FGS(1)ADNIAHLK	WT_NT+WT_EGCG_-_TS_NT+TS_EGCG	-0.966828	0.643106	-1.50337	9	0.166995	0.804456
Q80W47_GAYVPS(0.17)S(0.827)PT(0.003)R	WT_NT+WT_EGCG_-_TS_NT+TS_EGCG	1.67385	1.90442	0.87893	12	0.396698	0.897878
Q80WJ7_SQEPISNDQKVS(1)DDDK	WT_NT+WT_EGCG_-_TS_NT+TS_EGCG	1.19102	1.24644	0.955537	12	0.358161	0.897878
Q80X80_NLGT(0.997)PT(0.003)SSTPRPSIT(0.998)PT(0.001)K	WT_NT+WT_EGCG_-_TS_NT+TS_EGCG	-0.78247	0.629242	-1.24351	11	0.239529	0.846449
Q80X80_NLGT(1)PTSSTPRPSITPTK	WT_NT+WT_EGCG_-_TS_NT+TS_EGCG	-0.574276	0.723572	-0.793668	13	0.441635	0.89818
Q80X80_SDISERPS(0.999)VDDVESETGSTGALETR	WT_NT+WT_EGCG_-_TS_NT+TS_EGCG	1.16305	0.534681	2.17523	11	0.0522987	0.757202
Q80XI3_T(0.027)S(0.027)S(0.946)PTSLPPLAR	WT_NT+WT_EGCG_-_TS_NT+TS_EGCG	0.384849	0.336294	1.14438	12	0.274779	0.849382
Q80XU3_ATVTPS(1)PVK	WT_NT+WT_EGCG_-_TS_NT+TS_EGCG	-0.0970536	0.369069	-0.262969	13	0.796696	0.978094
Q80XU3_EKT(1)PS(1)PKEEDEEAESPPEK	WT_NT+WT_EGCG_-_TS_NT+TS_EGCG	0.0401408	0.405517	0.0989868	11	0.92293	0.987005
Q80XU3_TPSPKEEDEEAES(1)PPEKK	WT_NT+WT_EGCG_-_TS_NT+TS_EGCG	0.249407	0.473662	0.526551	13	0.607373	0.948249
Q80Y17_DIILAPES(0.049)CEGS(0.935)PS(0.011)S(0.004)AHS(0.001)K	WT_NT+WT_EGCG_-_TS_NT+TS_EGCG	-0.0126271	0.6793	-0.0185884	8	0.985625	0.996543
Q80Y24_S(0.006)RS(0.994)DNALHLASER	WT_NT+WT_EGCG_-_TS_NT+TS_EGCG	-0.0934683	0.368784	-0.25345	10	0.805055	0.978094
Q80Y24_YTEDMT(0.004)PT(0.996)EQTPR	WT_NT+WT_EGCG_-_TS_NT+TS_EGCG	0.214349	0.430571	0.497824	8	0.632002	0.952994
Q80Y98_NS(1)VSINRPAMSASEVNISK	WT_NT+WT_EGCG_-_TS_NT+TS_EGCG	0.826763	0.764047	1.08208	9	0.307354	0.883911
Q80YA9_GS(0.001)ES(0.999)PNSFLDQEYR	WT_NT+WT_EGCG_-_TS_NT+TS_EGCG	0.144713	0.420584	0.344076	11	0.737276	0.963388
Q80YA9_LGDS(1)LQDLYR	WT_NT+WT_EGCG_-_TS_NT+TS_EGCG	-0.08188	1.19388	-0.0685833	13	0.946365	0.987784
Q80YA9_SPTSSVATPSST(0.001)IS(0.037)T(0.958)PT(0.004)K	WT_NT+WT_EGCG_-_TS_NT+TS_EGCG	0.379165	0.615994	0.615534	10	0.551953	0.926833
Q80YN3_RMS(1)DAQVQTDPVSIGPVGK	WT_NT+WT_EGCG_-_TS_NT+TS_EGCG	0.0032864	0.325266	0.0101038	12	0.992105	0.998236
Q80YX1_LPMGSQCSVDLESAS(1)GEK	WT_NT+WT_EGCG_-_TS_NT+TS_EGCG	-0.595177	1.23051	-0.483683	9	0.640161	0.952994
Q80Z38_NSPAFLS(0.989)T(0.011)DLGDEDVGLGPPAPR	WT_NT+WT_EGCG_-_TS_NT+TS_EGCG	-1.86557	1.2456	-1.49773	9	0.168429	0.804456
Q80Z38_RAPSPVVS(0.998)PT(0.002)ELSK	WT_NT+WT_EGCG_-_TS_NT+TS_EGCG	-0.566149	0.692581	-0.817448	12	0.429604	0.897878
Q80ZF8_IS(1)LNDDEEEK	WT_NT+WT_EGCG_-_TS_NT+TS_EGCG	0.0502162	0.283345	0.177226	11	0.862552	0.987005
Q80ZF8_SETGSTISMS(0.006)S(0.994)LER	WT_NT+WT_EGCG_-_TS_NT+TS_EGCG	0.375819	0.416805	0.901668	10	0.388434	0.897878
Q810U3_DKEETEGNES(0.034)S(0.008)EAT(0.023)S(0.935)PVNAIYSLA	WT_NT+WT_EGCG_-_TS_NT+TS_EGCG	-0.141675	0.989286	-0.143209	9	0.88928	0.987005
Q810U4_EDDGTFGEYS(1)DAEDHK	WT_NT+WT_EGCG_-_TS_NT+TS_EGCG	-1.13274	0.700034	-1.61812	10	0.136708	0.793825
Q811P8_DAEAGGSQSQTPGSTASSEPVS(1)PVQEK	WT_NT+WT_EGCG_-_TS_NT+TS_EGCG	0.516967	0.596113	0.86723	12	0.402825	0.897878
Q811P8_DVINRS(0.996)PT(0.004)QLQLGK	WT_NT+WT_EGCG_-_TS_NT+TS_EGCG	0.16062	0.318983	0.503536	11	0.624518	0.952994
Q812A2_LRS(1)DGAAIPR	WT_NT+WT_EGCG_-_TS_NT+TS_EGCG	-2.81533	1.8015	-1.56278	8	0.156732	0.804456
Q812A2_NDLQS(1)PTEHISDYGFGGVMGR	WT_NT+WT_EGCG_-_TS_NT+TS_EGCG	0.121761	0.567559	0.214535	11	0.834055	0.984038
Q812A2_S(1)LEAEALAEDIEK	WT_NT+WT_EGCG_-_TS_NT+TS_EGCG	-1.16702	1.34543	-0.867397	11	0.40425	0.897878
Q812A2_SGGDT(0.011)HS(0.989)PPRGLGPSIDTPPR	WT_NT+WT_EGCG_-_TS_NT+TS_EGCG	0.61865	0.937984	0.659553	10	0.524439	0.91561
Q8BFT9_SEDDAAS(1)GEHDIQIEGVR	WT_NT+WT_EGCG_-_TS_NT+TS_EGCG	-0.543756	0.661532	-0.821964	12	0.427128	0.897878
Q8BFU3_S(1)DESLPDGLSPK	WT_NT+WT_EGCG_-_TS_NT+TS_EGCG	0.450449	0.498389	0.903811	10	0.38735	0.897878
Q8BFU3_SLSFPILNPALSQS(0.001)SQPS(0.998)PPLPGS(0.001)HGR	WT_NT+WT_EGCG_-_TS_NT+TS_EGCG	0.184101	1.35033	0.136337	8	0.894923	0.987005
Q8BG89_MVEAVDRT(1)IEK	WT_NT+WT_EGCG_-_TS_NT+TS_EGCG	0.917434	0.538336	1.7042	9	0.122539	0.783045
Q8BGC0_LFDDS(1)DEKEDEEDTDGKK	WT_NT+WT_EGCG_-_TS_NT+TS_EGCG	0.379394	0.365362	1.03841	10	0.323538	0.887493
Q8BGC0_LFDDS(1)DERGTVGNVK	WT_NT+WT_EGCG_-_TS_NT+TS_EGCG	0.442369	0.385149	1.14857	11	0.275098	0.849382
Q8BGD9_S(0.03)QS(0.97)SDTEQPS(1)PTSGGGK	WT_NT+WT_EGCG_-_TS_NT+TS_EGCG	-0.100539	1.97053	-0.0510214	11	0.960223	0.992796
Q8BGD9_S(0.09)QS(0.914)S(0.996)DTEQPSPTSGGGK	WT_NT+WT_EGCG_-_TS_NT+TS_EGCG	2.5942	2.92372	0.887293	10	0.39576	0.897878
Q8BGD9_S(1)LENETLNK	WT_NT+WT_EGCG_-_TS_NT+TS_EGCG	-1.90732	0.527889	-3.6131	13	0.00315188	0.492962
Q8BGH4_SFS(1)MQDLTTIR	WT_NT+WT_EGCG_-_TS_NT+TS_EGCG	-2.24027	0.782184	-2.86412	10	0.0168376	0.591771
Q8BGT8_LDHALSSPS(0.01)S(0.99)PCEEIK	WT_NT+WT_EGCG_-_TS_NT+TS_EGCG	-1.73945	0.832204	-2.09017	10	0.0631113	0.757202
Q8BGU5_RS(0.956)AS(0.044)ADNLILPR	WT_NT+WT_EGCG_-_TS_NT+TS_EGCG	0.370951	0.427568	0.867585	11	0.404151	0.897878
Q8BGU5_RSAS(1)ADNLILPR	WT_NT+WT_EGCG_-_TS_NT+TS_EGCG	-0.180023	0.70241	-0.256293	13	0.801735	0.978094
Q8BH50_RDS(0.989)S(0.009)ES(0.002)QLASTESDKPTTGR	WT_NT+WT_EGCG_-_TS_NT+TS_EGCG	0.177371	0.282399	0.628085	10	0.544025	0.926833
Q8BH66_SSDWS(0.001)S(0.999)EEEEPVRK	WT_NT+WT_EGCG_-_TS_NT+TS_EGCG	1.2321	0.595998	2.06728	12	0.0609807	0.757202
Q8BH66_SSDWS(0.994)S(0.005)EEEEPVRK	WT_NT+WT_EGCG_-_TS_NT+TS_EGCG	0.513999	0.627579	0.819019	11	0.430163	0.897878
Q8BHE3_LGGAVEDS(0.001)S(0.015)S(0.984)PPSTLNLSGAHR	WT_NT+WT_EGCG_-_TS_NT+TS_EGCG	-0.0344337	0.466894	-0.0737507	9	0.942822	0.987247
Q8BHL3_AVGGAPS(1)PPPPVR	WT_NT+WT_EGCG_-_TS_NT+TS_EGCG	-1.06964	1.07737	-0.992824	9	0.346736	0.897878
Q8BHL8_ANS(1)PPREFPPATAR	WT_NT+WT_EGCG_-_TS_NT+TS_EGCG	0.567559	0.47253	1.20111	12	0.25288	0.847887
Q8BIE6_AAGALGSASS(0.005)GS(0.995)MPNLAAR	WT_NT+WT_EGCG_-_TS_NT+TS_EGCG	-0.337818	0.209565	-1.612	11	0.135259	0.793825
Q8BIK4_AEPYVAS(1)EYK	WT_NT+WT_EGCG_-_TS_NT+TS_EGCG	0.330114	0.409641	0.805861	12	0.436002	0.897878
Q8BIK4_LPVHVY(0.001)EVDEEADKDEDAAS(1)LGS(1)QK	WT_NT+WT_EGCG_-_TS_NT+TS_EGCG	-0.383117	0.998574	-0.383664	9	0.710134	0.95663
Q8BJF9_ATIS(1)DEEIER	WT_NT+WT_EGCG_-_TS_NT+TS_EGCG	0.544807	0.353096	1.54294	10	0.153875	0.804456
Q8BJH1_NTT(1)PPSLAR	WT_NT+WT_EGCG_-_TS_NT+TS_EGCG	-0.153407	0.286138	-0.53613	9	0.604864	0.946573
Q8BJI1_DIS(1)NLEENDETR	WT_NT+WT_EGCG_-_TS_NT+TS_EGCG	-1.51427	0.568505	-2.6636	13	0.0195007	0.607644
Q8BJU0_APDRT(1)PPSEEDSAEAER	WT_NT+WT_EGCG_-_TS_NT+TS_EGCG	0.0438853	0.487942	0.0899396	13	0.929706	0.987005
Q8BK03_TLMLPLTEGS(1)LR	WT_NT+WT_EGCG_-_TS_NT+TS_EGCG	-1.43364	0.51969	-2.75865	11	0.0186007	0.603449
Q8BKX1_SLS(1)PPQSQSK	WT_NT+WT_EGCG_-_TS_NT+TS_EGCG	0.623862	1.14664	0.54408	12	0.596351	0.941108
Q8BL97_S(0.988)GS(0.008)IIGS(0.004)R	WT_NT+WT_EGCG_-_TS_NT+TS_EGCG	0.306735	0.698818	0.438934	11	0.669207	0.954099
Q8BLK9_S(0.123)S(0.877)PDQFLFSSLR	WT_NT+WT_EGCG_-_TS_NT+TS_EGCG	-0.150907	0.755288	-0.1998	11	0.845282	0.984374
Q8BLK9_S(0.674)S(0.326)PDQFLFSSLR	WT_NT+WT_EGCG_-_TS_NT+TS_EGCG	-0.150907	0.755288	-0.1998	11	0.845282	0.984374
Q8BLQ9_GAEDAPDADTAIINAEGS(1)QVNAEEK	WT_NT+WT_EGCG_-_TS_NT+TS_EGCG	-0.0660179	0.299015	-0.220784	11	0.829305	0.981092
Q8BMG7_GGFS(1)PFGNTQGPSR	WT_NT+WT_EGCG_-_TS_NT+TS_EGCG	-0.819216	0.472038	-1.73549	12	0.108236	0.779865
Q8BMK4_VGAHGS(1)EEGAVFK	WT_NT+WT_EGCG_-_TS_NT+TS_EGCG	-0.720375	0.633433	-1.13726	9	0.284802	0.856466
Q8BNW9_ASAAEGSEAS(1)PPS(1)LR	WT_NT+WT_EGCG_-_TS_NT+TS_EGCG	0.164052	0.943519	0.173872	11	0.865125	0.987005
Q8BNW9_ASAAEGSEAS(1)PPSLR	WT_NT+WT_EGCG_-_TS_NT+TS_EGCG	1.40913	0.934526	1.50785	13	0.155505	0.804456
Q8BNW9_S(0.131)GS(0.869)RPQS(0.999)PS(0.001)GDAESR	WT_NT+WT_EGCG_-_TS_NT+TS_EGCG	2.41243	2.35752	1.02329	9	0.332887	0.897094
Q8BP27_ENPPS(0.04)PPT(0.962)S(0.997)PAAPQPR	WT_NT+WT_EGCG_-_TS_NT+TS_EGCG	-1.04397	0.746561	-1.39838	9	0.1955	0.82267
Q8BP27_ENPPS(1)PPT(0.824)S(0.176)PAAPQPR	WT_NT+WT_EGCG_-_TS_NT+TS_EGCG	-0.825259	0.582245	-1.41737	11	0.184071	0.820224
Q8BPN8_ESEAGTGSSEHEDGEREGS(1)PR	WT_NT+WT_EGCG_-_TS_NT+TS_EGCG	-0.305467	1.03537	-0.295032	12	0.773012	0.972462
Q8BPN8_FGNVDADS(1)PVEETIQDHSALK	WT_NT+WT_EGCG_-_TS_NT+TS_EGCG	0.349095	1.81835	0.191985	13	0.850721	0.985719
Q8BPN8_LDHELS(1)LDR	WT_NT+WT_EGCG_-_TS_NT+TS_EGCG	2.89725	1.72178	1.68271	11	0.120566	0.781667
Q8BPN8_NLAS(1)PEGTLATLGLK	WT_NT+WT_EGCG_-_TS_NT+TS_EGCG	-1.55054	1.19153	-1.3013	11	0.219751	0.833014
Q8BPN8_RKQS(1)EVEADLGYPGGK	WT_NT+WT_EGCG_-_TS_NT+TS_EGCG	1.19368	0.618913	1.92868	12	0.07776	0.757202
Q8BPN8_RQS(1)ESIAAPPVASEDMDK	WT_NT+WT_EGCG_-_TS_NT+TS_EGCG	-0.0894169	0.592788	-0.150841	9	0.883428	0.987005
Q8BPN8_VS(1)VDS(1)NLFVYSK	WT_NT+WT_EGCG_-_TS_NT+TS_EGCG	0.555797	1.17362	0.473574	8	0.648458	0.952994
Q8BR65_RPAS(0.995)PS(0.536)S(0.467)PEHLPAT(0.002)PAESPAQR	WT_NT+WT_EGCG_-_TS_NT+TS_EGCG	0.95145	0.433101	2.19683	11	0.050364	0.757202
Q8BR70_AEAEDS(1)PGEQEAAASK	WT_NT+WT_EGCG_-_TS_NT+TS_EGCG	0.411624	0.367216	1.12093	10	0.288513	0.858271
Q8BRF7_VNLEESTGVENS(1)PAGARPK	WT_NT+WT_EGCG_-_TS_NT+TS_EGCG	-0.676994	0.56071	-1.20739	11	0.252604	0.847887
Q8BRT1_S(0.003)RS(0.997)DIDVNAAAGAK	WT_NT+WT_EGCG_-_TS_NT+TS_EGCG	-0.622436	0.809432	-0.768979	9	0.461608	0.903402
Q8BRV5_RDES(1)DEEPPRVER	WT_NT+WT_EGCG_-_TS_NT+TS_EGCG	-0.450222	0.795348	-0.566069	12	0.581779	0.935171
Q8BSF4_MAAS(1)GGRACVRS(1)LRGGVLWR	WT_NT+WT_EGCG_-_TS_NT+TS_EGCG	0.436484	0.290232	1.50391	9	0.166858	0.804456
Q8BSS9_RQAQS(0.999)PS(0.001)GVSSEVEVLK	WT_NT+WT_EGCG_-_TS_NT+TS_EGCG	-0.0929237	0.48504	-0.191579	10	0.851906	0.985719
Q8BTG7_DRRLS(1)GGAVPS(0.037)AS(0.924)MT(0.039)R	WT_NT+WT_EGCG_-_TS_NT+TS_EGCG	-0.919556	1.25053	-0.735333	13	0.475195	0.904438
Q8BTG7_DRRLS(1)GGAVPS(0.634)AS(0.347)MT(0.02)R	WT_NT+WT_EGCG_-_TS_NT+TS_EGCG	0.107338	0.607042	0.176821	10	0.863179	0.987005
Q8BTI8_AAETPAVASCWSGPQVS(1)PEHK	WT_NT+WT_EGCG_-_TS_NT+TS_EGCG	0.157851	0.842638	0.18733	9	0.855557	0.987005
Q8BTI8_DKFS(0.997)PT(0.003)QDRPESSTVLK	WT_NT+WT_EGCG_-_TS_NT+TS_EGCG	-0.309607	0.691734	-0.44758	12	0.662429	0.954099
Q8BTI8_GPSPEGS(0.952)S(0.017)S(0.017)S(0.012)ES(0.002)SPEHAPK	WT_NT+WT_EGCG_-_TS_NT+TS_EGCG	-1.7834	1.0147	-1.75757	9	0.112693	0.779865
Q8BTI8_HAS(0.445)S(0.537)S(0.037)PES(0.982)LKPTPAPGSR	WT_NT+WT_EGCG_-_TS_NT+TS_EGCG	0.381387	2.20942	0.172618	9	0.866771	0.987005
Q8BTI8_HAS(0.993)S(0.005)S(0.001)PES(0.001)LKPTPAPGSR	WT_NT+WT_EGCG_-_TS_NT+TS_EGCG	2.23133	0.981478	2.27344	11	0.0440409	0.742969
Q8BTI8_MELGT(1)PLR	WT_NT+WT_EGCG_-_TS_NT+TS_EGCG	0.564909	0.258657	2.18401	12	0.0495372	0.757202
Q8BTI8_NSGPVSEVNTGFS(1)PEVK	WT_NT+WT_EGCG_-_TS_NT+TS_EGCG	0.511967	0.265415	1.92893	12	0.0777254	0.757202
Q8BTI8_RRS(1)PSVSSPEPTEK	WT_NT+WT_EGCG_-_TS_NT+TS_EGCG	0.813982	0.692423	1.17556	10	0.267001	0.849382
Q8BTI8_RS(0.004)S(0.987)S(0.014)ELS(0.994)PEVVEK	WT_NT+WT_EGCG_-_TS_NT+TS_EGCG	1.01493	0.443774	2.28704	12	0.041151	0.730756
Q8BTI8_RVPS(0.994)PT(0.006)PVPK	WT_NT+WT_EGCG_-_TS_NT+TS_EGCG	0.0722734	0.710493	0.101723	12	0.920657	0.987005
Q8BTI8_SAVRPS(1)PS(1)PER	WT_NT+WT_EGCG_-_TS_NT+TS_EGCG	-0.957811	2.25719	-0.424338	12	0.678828	0.955822
Q8BTI8_SEQPLSQVLPSLS(1)PEHK	WT_NT+WT_EGCG_-_TS_NT+TS_EGCG	0.677653	0.687547	0.985611	10	0.34757	0.897878
Q8BTI8_SLS(0.001)Y(0.001)S(0.999)PVER	WT_NT+WT_EGCG_-_TS_NT+TS_EGCG	0.759324	0.504698	1.50451	10	0.163361	0.804456
Q8BTI8_SPS(0.001)VS(0.987)S(0.011)PEPT(0.001)EK	WT_NT+WT_EGCG_-_TS_NT+TS_EGCG	0.333339	0.451908	0.737625	13	0.473847	0.904438
Q8BTI8_SSSPVTELTARS(1)PVK	WT_NT+WT_EGCG_-_TS_NT+TS_EGCG	2.31402	0.597217	3.87467	11	0.002587	0.492962
Q8BTM8_RAPS(1)VANIGSHCDLSLK	WT_NT+WT_EGCG_-_TS_NT+TS_EGCG	-0.398114	0.832124	-0.478431	9	0.643752	0.952994
Q8BUN5_SSILPFT(1)PPIVK	WT_NT+WT_EGCG_-_TS_NT+TS_EGCG	0.0113627	0.634627	0.0179045	11	0.986036	0.996543
Q8BUV3_DTASLS(0.013)T(0.975)T(0.451)PS(0.561)ES(1)PR	WT_NT+WT_EGCG_-_TS_NT+TS_EGCG	-3.71709	1.78988	-2.07672	10	0.0645518	0.757202
Q8BUV3_EVHDELEDLPS(1)PPPPLS(1)PPPT(0.137)T(0.237)S(0.626)PHK	WT_NT+WT_EGCG_-_TS_NT+TS_EGCG	-1.16319	1.16101	-1.00188	11	0.337932	0.897878
Q8BW96_GDVMS(0.007)T(0.988)ACGT(0.005)PGYVAPEVLAQK	WT_NT+WT_EGCG_-_TS_NT+TS_EGCG	0.134387	0.402545	0.333843	10	0.745393	0.965064
Q8BWG8_DDKDEEDDGTGS(1)PHLNNR	WT_NT+WT_EGCG_-_TS_NT+TS_EGCG	-0.182055	0.804226	-0.226373	13	0.824432	0.979335
Q8BWS5_SVST(0.002)S(0.996)PS(0.002)ILPAYLK	WT_NT+WT_EGCG_-_TS_NT+TS_EGCG	1.50404	0.656331	2.29158	11	0.042659	0.74185
Q8BX70_TANAS(1)LEEIIDK	WT_NT+WT_EGCG_-_TS_NT+TS_EGCG	0.216018	0.446159	0.484172	12	0.63698	0.952994
Q8BXR1_NLPS(1)LGDNEMLIGK	WT_NT+WT_EGCG_-_TS_NT+TS_EGCG	-0.493048	0.562814	-0.876041	10	0.401561	0.897878
Q8BYI8_SALGDLPEPDS(1)DADVAGAAK	WT_NT+WT_EGCG_-_TS_NT+TS_EGCG	0.17704	0.539918	0.327901	11	0.749143	0.966759
Q8BYM5_RQEPLRQPS(1)PQR	WT_NT+WT_EGCG_-_TS_NT+TS_EGCG	0.0611168	0.609565	0.100263	11	0.92194	0.987005
Q8BZ98_RS(1)PPPS(1)PTTQR	WT_NT+WT_EGCG_-_TS_NT+TS_EGCG	0.594634	1.77246	0.335484	12	0.743052	0.965064
Q8BZ98_S(1)PPPSPTTQR	WT_NT+WT_EGCG_-_TS_NT+TS_EGCG	0.350557	2.03652	0.172136	13	0.865982	0.987005
Q8BZN6_DMSQS(1)PTSSFVR	WT_NT+WT_EGCG_-_TS_NT+TS_EGCG	0.766368	0.444364	1.72464	11	0.112541	0.779865
Q8C015_KES(1)PPT(1)PDQGAASR	WT_NT+WT_EGCG_-_TS_NT+TS_EGCG	0.20883	1.01254	0.206243	10	0.84074	0.984038
Q8C015_S(1)LVGTPYWMAPEVISR	WT_NT+WT_EGCG_-_TS_NT+TS_EGCG	-0.178368	1.06981	-0.166728	6	0.873061	0.987005
Q8C078_SLS(1)APGNLLTK	WT_NT+WT_EGCG_-_TS_NT+TS_EGCG	0.496437	0.383232	1.2954	11	0.221709	0.833014
Q8C079_AAS(1)PPASASDLIEQQQK	WT_NT+WT_EGCG_-_TS_NT+TS_EGCG	0.241666	0.37818	0.639023	13	0.533906	0.920019
Q8C080_S(0.015)S(0.015)S(0.971)FGSVSTSSTSSK	WT_NT+WT_EGCG_-_TS_NT+TS_EGCG	0.101277	0.777409	0.130275	9	0.899214	0.987005
Q8C0D4_AT(0.185)T(0.815)PPNQGRPDS(0.911)PVY(0.089)ANLQELK	WT_NT+WT_EGCG_-_TS_NT+TS_EGCG	1.46118	0.921681	1.58534	11	0.141196	0.802307
Q8C0D4_AT(0.5)T(0.5)PPNQGRPDS(0.996)PVY(0.003)ANLQELK	WT_NT+WT_EGCG_-_TS_NT+TS_EGCG	0.862751	0.983458	0.877263	10	0.400928	0.897878
Q8C0D4_AT(0.501)T(0.501)PPNQGRPDS(0.986)PVY(0.012)ANLQELK	WT_NT+WT_EGCG_-_TS_NT+TS_EGCG	0.561675	1.20825	0.464866	11	0.651094	0.952994
Q8C0E2_S(0.003)MS(0.997)HQAAIASQR	WT_NT+WT_EGCG_-_TS_NT+TS_EGCG	-0.308268	0.987192	-0.312267	11	0.760677	0.9694
Q8C0L9_LTLEGLEEDEDDDDDKVS(0.93)PT(0.07)VLHK	WT_NT+WT_EGCG_-_TS_NT+TS_EGCG	-0.127281	0.613723	-0.207392	7	0.841608	0.984038
Q8C0P5_PGS(1)ELLDS(0.624)QT(0.376)LPPER	WT_NT+WT_EGCG_-_TS_NT+TS_EGCG	-0.490717	0.389019	-1.26142	9	0.23887	0.846449
Q8C0P5_PGS(1)ELLDS(0.978)QT(0.022)LPPER	WT_NT+WT_EGCG_-_TS_NT+TS_EGCG	-0.422958	0.415236	-1.0186	8	0.338207	0.897878
Q8C0T5_LIDLES(1)PTPESQK	WT_NT+WT_EGCG_-_TS_NT+TS_EGCG	-1.19639	0.643385	-1.85952	13	0.0857294	0.757202
Q8C1B1_LDGES(1)DKEQFDDDQK	WT_NT+WT_EGCG_-_TS_NT+TS_EGCG	-0.191514	0.357722	-0.535371	12	0.602174	0.944079
Q8C1B1_LNQSS(1)PDNLTDTK	WT_NT+WT_EGCG_-_TS_NT+TS_EGCG	-0.28815	0.612573	-0.470393	11	0.647263	0.952994
Q8C1B1_RFS(1)PSQVPIQTR	WT_NT+WT_EGCG_-_TS_NT+TS_EGCG	-0.275688	0.366694	-0.751821	12	0.466649	0.903457
Q8C1B1_SESVEGFLS(1)PSR	WT_NT+WT_EGCG_-_TS_NT+TS_EGCG	-0.346824	0.294739	-1.17671	13	0.260407	0.849382
Q8C1Y8_HIEPELAGRDS(1)PVR	WT_NT+WT_EGCG_-_TS_NT+TS_EGCG	0.0705064	0.460391	0.153145	11	0.881057	0.987005
Q8C3Q5_LVSQEHLLLS(0.001)S(0.999)PEALR	WT_NT+WT_EGCG_-_TS_NT+TS_EGCG	-0.881313	0.760037	-1.15957	10	0.273163	0.849382
Q8C437_NHS(1)LEEEFER	WT_NT+WT_EGCG_-_TS_NT+TS_EGCG	-0.297803	0.821204	-0.362642	13	0.7227	0.962848
Q8C437_S(1)PVDSSVLEGVK	WT_NT+WT_EGCG_-_TS_NT+TS_EGCG	-0.193843	0.347995	-0.557027	12	0.587748	0.937175
Q8C4Q6_LPS(1)EPGMTLLTIR	WT_NT+WT_EGCG_-_TS_NT+TS_EGCG	-0.390382	0.613019	-0.63682	10	0.538546	0.922363
Q8C547_MLDS(0.999)PSHTAMK	WT_NT+WT_EGCG_-_TS_NT+TS_EGCG	0.13465	0.191158	0.704388	9	0.499011	0.911953
Q8C6M1_AVPIAVADEGES(1)ES(1)EDDDLKPR	WT_NT+WT_EGCG_-_TS_NT+TS_EGCG	0.213966	0.245342	0.872115	9	0.40581	0.897878
Q8C729_HLS(1)LPAGQVVPK	WT_NT+WT_EGCG_-_TS_NT+TS_EGCG	-0.807567	0.821957	-0.982492	12	0.345252	0.897878
Q8C729_VEVT(0.984)PT(0.016)VPR	WT_NT+WT_EGCG_-_TS_NT+TS_EGCG	-0.561934	0.594618	-0.945035	11	0.364937	0.897878
Q8C7M3_RAS(0.233)GS(0.765)GVS(0.002)DY(0.001)DYLDLDK	WT_NT+WT_EGCG_-_TS_NT+TS_EGCG	-1.11768	0.564761	-1.97903	9	0.0791826	0.757202
Q8C7M3_RAS(0.994)GS(0.006)GVSDYDYLDLDK	WT_NT+WT_EGCG_-_TS_NT+TS_EGCG	-0.925297	0.282609	-3.27413	9	0.00961911	0.582642
Q8C8R3_ARS(1)YIETETESR	WT_NT+WT_EGCG_-_TS_NT+TS_EGCG	-0.410966	1.16461	-0.35288	13	0.729834	0.962848
Q8C8R3_EIAS(0.999)PS(0.041)S(0.96)PVK	WT_NT+WT_EGCG_-_TS_NT+TS_EGCG	0.460647	1.95324	0.235837	9	0.818838	0.979335
Q8C8R3_ERAEGFES(1)ESEDGATKPK	WT_NT+WT_EGCG_-_TS_NT+TS_EGCG	-0.718346	0.335817	-2.1391	11	0.0556923	0.757202
Q8C8R3_ES(0.002)ES(0.998)DQEPEEEIGMTSEK	WT_NT+WT_EGCG_-_TS_NT+TS_EGCG	0.548114	0.290017	1.88994	11	0.0853918	0.757202
Q8C8R3_ES(0.988)ES(0.012)DQEPEEEIGMTSEK	WT_NT+WT_EGCG_-_TS_NT+TS_EGCG	0.28585	0.488328	0.585365	8	0.574438	0.933742
Q8C8R3_GS(1)PIVQEPEEASEPK	WT_NT+WT_EGCG_-_TS_NT+TS_EGCG	0.424374	1.25005	0.339485	11	0.740638	0.965007
Q8C8R3_HEGLAET(1)PETSPESLSFSPK	WT_NT+WT_EGCG_-_TS_NT+TS_EGCG	-2.06049	1.09685	-1.87855	12	0.0848092	0.757202
Q8C8R3_HEGLAETPETSPESLS(0.001)FS(0.999)PK	WT_NT+WT_EGCG_-_TS_NT+TS_EGCG	0.732211	1.05547	0.69373	10	0.503647	0.911953
Q8C8R3_IVDEQGDMDFQIS(1)PDRK	WT_NT+WT_EGCG_-_TS_NT+TS_EGCG	0.021217	0.653126	0.0324852	11	0.974667	0.995292
Q8C8R3_KGS(1)S(1)EES(1)VDEDR	WT_NT+WT_EGCG_-_TS_NT+TS_EGCG	1.42386	2.04133	0.697517	11	0.499957	0.911953
Q8C8R3_LLRDPDGS(1)AEDDSLEQTSLMESSGK	WT_NT+WT_EGCG_-_TS_NT+TS_EGCG	0.103703	0.846178	0.122555	12	0.904488	0.987005
Q8C8R3_LSPVS(0.99)PS(0.01)AK	WT_NT+WT_EGCG_-_TS_NT+TS_EGCG	0.177036	0.508094	0.348432	12	0.733552	0.963388
Q8C8R3_RFT(1)PEEEMFK	WT_NT+WT_EGCG_-_TS_NT+TS_EGCG	-0.198312	0.98031	-0.202295	13	0.842817	0.984374
Q8C8R3_S(0.002)DS(0.998)NAS(1)FLR	WT_NT+WT_EGCG_-_TS_NT+TS_EGCG	0.904555	0.580025	1.55951	13	0.14288	0.802307
Q8C8R3_S(0.003)PLS(0.997)PDT(1)PSSEEVSYEVTPK	WT_NT+WT_EGCG_-_TS_NT+TS_EGCG	1.29217	0.552593	2.33838	11	0.0392845	0.725141
Q8C8R3_S(1)PQGLELPLPNR	WT_NT+WT_EGCG_-_TS_NT+TS_EGCG	0.348785	0.751923	0.463857	12	0.651052	0.952994
Q8C8R3_T(0.008)EGDS(0.99)PAAALS(0.001)PQMHQEPVQQDFSGK	WT_NT+WT_EGCG_-_TS_NT+TS_EGCG	0.876498	0.6952	1.26078	12	0.231349	0.839316
Q8C8R3_TEGDSPAAALS(1)PQMHQEPVQQDFSGK	WT_NT+WT_EGCG_-_TS_NT+TS_EGCG	-0.460389	0.409907	-1.12316	12	0.28334	0.855088
Q8C8R3_TPEDIS(0.003)T(0.995)PPEGT(0.002)K	WT_NT+WT_EGCG_-_TS_NT+TS_EGCG	1.74047	0.92594	1.87968	12	0.0846443	0.757202
Q8C8R3_TPTEEGT(1)PTSEQNPFLFQEGK	WT_NT+WT_EGCG_-_TS_NT+TS_EGCG	-0.246997	0.535268	-0.461445	13	0.652105	0.952994
Q8C8R3_TQDQQEYYVT(0.007)T(0.993)PGAEVEDPQK	WT_NT+WT_EGCG_-_TS_NT+TS_EGCG	-0.958025	0.59024	-1.62311	10	0.13563	0.793825
Q8C8R3_TQSESETQESLT(1)PSEVTK	WT_NT+WT_EGCG_-_TS_NT+TS_EGCG	-0.562328	0.810115	-0.694133	10	0.503404	0.911953
Q8C8R3_VGT(1)PTDIHSEK	WT_NT+WT_EGCG_-_TS_NT+TS_EGCG	-2.40061	2.01947	-1.18873	12	0.257537	0.849382
Q8CAA7_AVAGVMIT(0.001)AS(0.999)HNR	WT_NT+WT_EGCG_-_TS_NT+TS_EGCG	-2.08359	0.596259	-3.49444	11	0.00501917	0.582642
Q8CB93_DVT(0.027)KT(0.957)VS(0.655)S(0.655)S(0.668)AY(0.036)VIS(0.002)PS(1)MK	WT_NT+WT_EGCG_-_TS_NT+TS_EGCG	0.663829	0.428866	1.54787	9	0.15606	0.804456
Q8CB93_DVT(0.116)KT(0.533)VS(0.253)S(0.279)S(0.828)AY(0.89)VIS(0.102)PS(1)MK	WT_NT+WT_EGCG_-_TS_NT+TS_EGCG	0.61806	0.465319	1.32825	8	0.220737	0.833014
Q8CBH5_VAILT(1)DDEEEQK	WT_NT+WT_EGCG_-_TS_NT+TS_EGCG	-0.447686	0.361867	-1.23715	11	0.24179	0.846751
Q8CC35_AAS(1)PAKPSSLDLVPNLPR	WT_NT+WT_EGCG_-_TS_NT+TS_EGCG	-0.640063	0.829437	-0.771683	9	0.460083	0.903402
Q8CC35_VAS(1)EEEEVPLVVYLK	WT_NT+WT_EGCG_-_TS_NT+TS_EGCG	-0.644545	1.39543	-0.461898	12	0.652416	0.952994
Q8CCB4_KLES(0.911)PPPS(0.07)T(0.02)NPFLEDET(0.004)T(0.996)PEMEELALEK	WT_NT+WT_EGCG_-_TS_NT+TS_EGCG	-1.43996	0.699519	-2.0585	10	0.0665538	0.757202
Q8CCB4_KLES(0.982)PPPS(0.009)T(0.009)NPFLEDETTPEMEELALEK	WT_NT+WT_EGCG_-_TS_NT+TS_EGCG	0.205089	1.39677	0.14683	7	0.887405	0.987005
Q8CCJ4_ICLEAGS(0.994)PT(0.005)GSGDQSSR	WT_NT+WT_EGCG_-_TS_NT+TS_EGCG	-0.371688	0.458921	-0.809917	10	0.436836	0.897878
Q8CCT4_GRAEDEGS(0.029)T(0.971)EEGGKADEDK	WT_NT+WT_EGCG_-_TS_NT+TS_EGCG	0.838061	0.82424	1.01677	11	0.331107	0.893723
Q8CDA1_GLES(1)PLKK	WT_NT+WT_EGCG_-_TS_NT+TS_EGCG	-0.00597957	0.368146	-0.0162424	11	0.987332	0.996543
Q8CGA3_RLS(0.989)VGS(0.005)S(0.006)MR	WT_NT+WT_EGCG_-_TS_NT+TS_EGCG	-0.194701	0.503391	-0.386778	10	0.707024	0.95663
Q8CGF6_AAYADLLT(1)PLISK	WT_NT+WT_EGCG_-_TS_NT+TS_EGCG	-2.4181	0.646928	-3.73782	11	0.00327858	0.492962
Q8CH09_GRS(1)LNIADQEGTLLGK	WT_NT+WT_EGCG_-_TS_NT+TS_EGCG	0.251339	0.537258	0.467819	11	0.649046	0.952994
Q8CH25_DVQDAIAQS(1)PEK	WT_NT+WT_EGCG_-_TS_NT+TS_EGCG	0.442482	0.416845	1.0615	13	0.307785	0.883911
Q8CH25_S(1)PGHMVILNQTK	WT_NT+WT_EGCG_-_TS_NT+TS_EGCG	0.737734	0.40529	1.82026	12	0.0937358	0.770572
Q8CH72_EMDMS(1)PEEVAPSPR	WT_NT+WT_EGCG_-_TS_NT+TS_EGCG	-0.0916771	0.304889	-0.30069	11	0.769258	0.969814
Q8CH77_KLEYDS(0.071)GS(0.929)LK	WT_NT+WT_EGCG_-_TS_NT+TS_EGCG	-0.223763	0.577387	-0.387544	7	0.709868	0.95663
Q8CHC4_EFGGVGAPPS(1)PGVAR	WT_NT+WT_EGCG_-_TS_NT+TS_EGCG	-3.55181	1.29598	-2.74064	13	0.0168363	0.591771
Q8CHC4_HLEEEMS(1)LEK	WT_NT+WT_EGCG_-_TS_NT+TS_EGCG	-0.509363	0.442215	-1.15185	11	0.273804	0.849382
Q8CHC4_NQPS(1)PQAGLAGPGPAGYGAARPTIPAR	WT_NT+WT_EGCG_-_TS_NT+TS_EGCG	-2.02321	0.954235	-2.12024	8	0.0668	0.757202
Q8CHC4_TPGPPSSQGS(1)PVDTQPAAQK	WT_NT+WT_EGCG_-_TS_NT+TS_EGCG	0.135141	1.16971	0.115534	13	0.909787	0.987005
Q8CHG7_RSS(1)FLNAK	WT_NT+WT_EGCG_-_TS_NT+TS_EGCG	0.558693	0.665468	0.83955	10	0.420779	0.897878
Q8CHG7_S(0.999)LGS(0.001)LSQGSANATVLDVAQTGGHK	WT_NT+WT_EGCG_-_TS_NT+TS_EGCG	0.892038	0.959722	0.929475	10	0.374535	0.897878
Q8CHH9_AATDLERVS(1)NAEPEPR	WT_NT+WT_EGCG_-_TS_NT+TS_EGCG	0.209259	0.428021	0.488899	13	0.633058	0.952994
Q8CHP6_MDRT(1)PPPPT(0.007)LS(0.992)PAAVT(0.001)VGR	WT_NT+WT_EGCG_-_TS_NT+TS_EGCG	1.68257	1.73713	0.968591	9	0.358056	0.897878
Q8CHW4_AGS(1)PQLDDIR	WT_NT+WT_EGCG_-_TS_NT+TS_EGCG	0.510852	0.526798	0.969731	12	0.351321	0.897878
Q8CHX7_PVTWNSAAQT(1)PERK	WT_NT+WT_EGCG_-_TS_NT+TS_EGCG	-0.394441	0.990441	-0.398248	9	0.69973	0.95663
Q8CI71_FLEQS(0.006)RS(0.994)PSVS(0.96)PS(0.04)K	WT_NT+WT_EGCG_-_TS_NT+TS_EGCG	-0.780585	0.602098	-1.29644	11	0.221361	0.833014
Q8CI71_SAYQDYDS(0.028)DS(0.972)DVPEELK	WT_NT+WT_EGCG_-_TS_NT+TS_EGCG	0.922725	0.618476	1.49193	9	0.169913	0.804456
Q8CIN4_YLS(1)FTPPEK	WT_NT+WT_EGCG_-_TS_NT+TS_EGCG	0.328876	0.19891	1.65339	12	0.124155	0.790373
Q8CIQ7_GNVLASHSPMS(1)PENIK	WT_NT+WT_EGCG_-_TS_NT+TS_EGCG	0.21692	0.452115	0.47979	8	0.64422	0.952994
Q8CJ19_GRS(1)EEELEASK	WT_NT+WT_EGCG_-_TS_NT+TS_EGCG	-1.21722	1.73158	-0.702953	12	0.495497	0.911953
Q8CJ19_GTSQVS(0.001)S(0.988)PS(0.01)QPPEK	WT_NT+WT_EGCG_-_TS_NT+TS_EGCG	-0.488675	1.61294	-0.302971	10	0.768121	0.969814
Q8CJ19_VKS(1)PEEPLFPTPLLLR	WT_NT+WT_EGCG_-_TS_NT+TS_EGCG	-0.69623	1.64734	-0.422639	12	0.680033	0.955822
Q8JZP2_SPGS(1)PQLSR	WT_NT+WT_EGCG_-_TS_NT+TS_EGCG	0.397246	1.15408	0.34421	10	0.737817	0.963388
Q8JZQ9_GHPSAGAEEEGGS(1)DGS(1)AAEAEPR	WT_NT+WT_EGCG_-_TS_NT+TS_EGCG	0.164132	0.409176	0.401129	11	0.696007	0.955822
Q8JZQ9_PAAQSEEETAT(0.001)S(0.999)PAAS(0.986)PT(0.014)PQSAER	WT_NT+WT_EGCG_-_TS_NT+TS_EGCG	0.408248	0.311937	1.30875	10	0.219896	0.833014
Q8JZQ9_PAAQSEEETAT(0.087)S(0.912)PAAS(1)PTPQSAER	WT_NT+WT_EGCG_-_TS_NT+TS_EGCG	0.57397	0.357457	1.6057	11	0.136641	0.793825
Q8JZW5_LGNPYCS(0.99)PT(0.01)LVR	WT_NT+WT_EGCG_-_TS_NT+TS_EGCG	-0.379449	0.817758	-0.464012	9	0.653658	0.952994
Q8JZX4_RPDPDS(1)DEDEDYERER	WT_NT+WT_EGCG_-_TS_NT+TS_EGCG	0.216202	0.480323	0.450117	12	0.66065	0.954099
Q8K012_TIS(1)DGTISAAK	WT_NT+WT_EGCG_-_TS_NT+TS_EGCG	-0.0975226	0.210972	-0.462254	11	0.652908	0.952994
Q8K019_ELFDYS(1)PPLHK	WT_NT+WT_EGCG_-_TS_NT+TS_EGCG	0.885022	0.514815	1.71911	12	0.111259	0.779865
Q8K019_IDIS(1)PSALR	WT_NT+WT_EGCG_-_TS_NT+TS_EGCG	0.0868897	0.464366	0.187115	13	0.854459	0.986634
Q8K019_KAEGEPQEES(1)PLK	WT_NT+WT_EGCG_-_TS_NT+TS_EGCG	-0.355759	0.560964	-0.634193	13	0.536956	0.920855
Q8K070_DAS(1)PPEPASPTIGLDK	WT_NT+WT_EGCG_-_TS_NT+TS_EGCG	0.191525	0.686775	0.278876	10	0.786022	0.975545
Q8K070_LRDSASSAEDGEGS(1)DGPGGK	WT_NT+WT_EGCG_-_TS_NT+TS_EGCG	-0.771886	0.523529	-1.47439	11	0.168412	0.804456
Q8K0T0_GSVS(1)EDELIAAIK	WT_NT+WT_EGCG_-_TS_NT+TS_EGCG	-2.5851	1.31839	-1.9608	12	0.0735297	0.757202
Q8K0T0_REQDS(1)PPMKPGALDAIR	WT_NT+WT_EGCG_-_TS_NT+TS_EGCG	0.568001	0.345556	1.64373	11	0.12848	0.793825
Q8K0T0_SPPVAMETASTGMAAVPDALDHS(0.986)PS(0.005)S(0.005)T(0.005)LK	WT_NT+WT_EGCG_-_TS_NT+TS_EGCG	-2.26657	1.29842	-1.74563	9	0.11483	0.779865
Q8K0U4_ETAPTSTY(0.001)S(0.006)S(0.993)PAR	WT_NT+WT_EGCG_-_TS_NT+TS_EGCG	-0.898388	0.285802	-3.14339	11	0.0093517	0.582642
Q8K124_S(0.03)S(0.947)S(0.023)LGDLLR	WT_NT+WT_EGCG_-_TS_NT+TS_EGCG	0.240139	0.413467	0.580794	9	0.575632	0.933742
Q8K1A6_LANHDEGS(1)DDEEEETPKK	WT_NT+WT_EGCG_-_TS_NT+TS_EGCG	1.68212	2.35342	0.714757	10	0.491108	0.91144
Q8K1J5_EDGIDAVEVAADRPGS(1)PR	WT_NT+WT_EGCG_-_TS_NT+TS_EGCG	0.474415	0.395213	1.2004	12	0.253144	0.847887
Q8K1M6_SKPIPIMPAS(1)PQK	WT_NT+WT_EGCG_-_TS_NT+TS_EGCG	-1.72208	1.6488	-1.04444	11	0.31869	0.887109
Q8K212_GS(0.001)GVAQS(0.999)PQQQPQQQPPQPQQPTPPK	WT_NT+WT_EGCG_-_TS_NT+TS_EGCG	0.0494887	0.474167	0.10437	13	0.918469	0.987005
Q8K2C9_WLDES(1)DAEMELR	WT_NT+WT_EGCG_-_TS_NT+TS_EGCG	-3.14505	1.404	-2.24007	11	0.0466957	0.757202
Q8K2F0_SES(1)PPPLSEPK	WT_NT+WT_EGCG_-_TS_NT+TS_EGCG	-0.0952303	0.27052	-0.352027	11	0.731469	0.962848
Q8K2F8_S(0.5)S(0.5)PQLDPLRK	WT_NT+WT_EGCG_-_TS_NT+TS_EGCG	0.524876	0.686266	0.76483	11	0.460467	0.903402
Q8K2F8_S(0.998)PT(0.002)MEQAVQTASAHLPAPAPVGR	WT_NT+WT_EGCG_-_TS_NT+TS_EGCG	-0.483832	0.652293	-0.741741	11	0.473784	0.904438
Q8K2L8_LSSLTAPVGEKS(1)PDSTSPSYSTR	WT_NT+WT_EGCG_-_TS_NT+TS_EGCG	-0.0246589	0.588434	-0.041906	11	0.967325	0.99444
Q8K2P7_S(1)LTNSHLEK	WT_NT+WT_EGCG_-_TS_NT+TS_EGCG	-0.412001	2.28991	-0.17992	10	0.860809	0.987005
Q8K2Y9_GIITDS(1)FGR	WT_NT+WT_EGCG_-_TS_NT+TS_EGCG	0.236737	0.417196	0.567447	12	0.580872	0.935171
Q8K394_KLSSNCSGVEGDVT(1)DEDEGAEMSQR	WT_NT+WT_EGCG_-_TS_NT+TS_EGCG	0.170923	0.671476	0.254549	7	0.806388	0.978123
Q8K394_S(1)LEAIPEK	WT_NT+WT_EGCG_-_TS_NT+TS_EGCG	0.662266	0.395854	1.673	13	0.118205	0.779865
Q8K3W3_RLEQTPVRDPS(1)PEPDAPLLGSPEK	WT_NT+WT_EGCG_-_TS_NT+TS_EGCG	0.243732	0.149652	1.62866	7	0.147409	0.804456
Q8K3X4_PAPEEGPPELNRQS(0.978)PNS(0.014)S(0.004)S(0.001)AAT(0.001)S(0.001)VAS(0.001)R	WT_NT+WT_EGCG_-_TS_NT+TS_EGCG	-0.177454	0.56992	-0.311367	8	0.763481	0.9694
Q8K400_KLS(1)LPTDLKPDLDVK	WT_NT+WT_EGCG_-_TS_NT+TS_EGCG	0.276606	1.89673	0.145833	12	0.886474	0.987005
Q8K4G5_S(0.995)S(0.005)GREEDEEELLR	WT_NT+WT_EGCG_-_TS_NT+TS_EGCG	-0.366828	0.383144	-0.957416	10	0.360931	0.897878
Q8K4G5_T(0.011)LS(0.989)PTPSAEGYQDVR	WT_NT+WT_EGCG_-_TS_NT+TS_EGCG	-0.0135258	0.812417	-0.0166488	10	0.987044	0.996543
Q8K4G5_TS(0.001)S(0.999)LPGYGK	WT_NT+WT_EGCG_-_TS_NT+TS_EGCG	-0.568749	0.606304	-0.93806	12	0.366711	0.897878
Q8K4I3_KAS(1)EEEYVIR	WT_NT+WT_EGCG_-_TS_NT+TS_EGCG	-0.90112	0.427736	-2.10672	12	0.0568622	0.757202
Q8K4I3_MS(1)GFMYQGK	WT_NT+WT_EGCG_-_TS_NT+TS_EGCG	0.795586	0.358654	2.21826	12	0.0465843	0.757202
Q8K4R4_S(1)APETLTLPDPEK	WT_NT+WT_EGCG_-_TS_NT+TS_EGCG	-0.0376578	0.502724	-0.0749076	11	0.941633	0.987247
Q8QZV4_RGSSAAAPPS(0.001)S(0.999)PPPGR	WT_NT+WT_EGCG_-_TS_NT+TS_EGCG	0.0160986	0.268032	0.0600619	13	0.95302	0.990755
Q8R0A5_EGKPEDEVEPEDEEKS(1)DEDEKPDK	WT_NT+WT_EGCG_-_TS_NT+TS_EGCG	-0.671685	1.10093	-0.610107	13	0.552307	0.926833
Q8R0A7_TVTMIS(1)PEDEQK	WT_NT+WT_EGCG_-_TS_NT+TS_EGCG	0.754179	0.379216	1.98879	13	0.0681949	0.757202
Q8R0S2_MQFS(1)FEGPEK	WT_NT+WT_EGCG_-_TS_NT+TS_EGCG	-0.579932	0.433536	-1.33768	12	0.205801	0.829662
Q8R0S2_NSWDS(1)PAFSNDVIR	WT_NT+WT_EGCG_-_TS_NT+TS_EGCG	-0.719467	0.60428	-1.19062	8	0.267931	0.849382
Q8R1B4_FFTTGSDSESESS(0.002)LS(0.998)GEELVTK	WT_NT+WT_EGCG_-_TS_NT+TS_EGCG	-1.13599	0.71648	-1.58552	7	0.156868	0.804456
Q8R1F6_T(0.167)GS(0.832)QEGT(0.001)SMEGSRPAAPAEPGTLK	WT_NT+WT_EGCG_-_TS_NT+TS_EGCG	0.844351	0.763727	1.10557	11	0.292508	0.859473
Q8R1Q8_DFQEYVEPGEDFPAS(1)PQRR	WT_NT+WT_EGCG_-_TS_NT+TS_EGCG	0.249553	0.775238	0.321905	13	0.752642	0.966759
Q8R1Q8_KPASVS(0.999)PTT(0.002)PT(0.093)S(0.837)PT(0.069)EGEAS	WT_NT+WT_EGCG_-_TS_NT+TS_EGCG	-0.00876187	0.382299	-0.0229189	13	0.982063	0.996543
Q8R1Q8_KPASVSPT(0.001)T(0.001)PT(0.996)S(0.002)PTEGEAS	WT_NT+WT_EGCG_-_TS_NT+TS_EGCG	0.147246	0.888827	0.165663	11	0.871428	0.987005
Q8R1Q8_KPASVSPT(0.005)T(0.964)PT(0.034)S(0.998)PTEGEAS	WT_NT+WT_EGCG_-_TS_NT+TS_EGCG	1.28341	1.34107	0.957011	13	0.356022	0.897878
Q8R1Q8_KPASVSPT(0.005)T(0.992)PT(0.01)S(0.987)PT(0.006)EGEAS	WT_NT+WT_EGCG_-_TS_NT+TS_EGCG	0.00855349	0.784497	0.0109031	12	0.99148	0.998236
Q8R2R3_VASAESCHSEQQEPS(0.977)PT(0.023)AER	WT_NT+WT_EGCG_-_TS_NT+TS_EGCG	-0.323535	0.434936	-0.743869	10	0.474072	0.904438
Q8R311_AFLS(1)PPTLLEGPLR	WT_NT+WT_EGCG_-_TS_NT+TS_EGCG	-0.876676	0.648706	-1.35142	10	0.206338	0.829662
Q8R361_PLTAAPVEAS(1)PDRK	WT_NT+WT_EGCG_-_TS_NT+TS_EGCG	-0.574239	0.642128	-0.894275	13	0.387432	0.897878
Q8R3Q2_AAGAVEAVCTGHT(0.001)GKVS(0.999)PPPR	WT_NT+WT_EGCG_-_TS_NT+TS_EGCG	0.548572	0.633263	0.866263	10	0.40665	0.897878
Q8R3Q2_APLVASDSSSS(0.001)GGS(0.999)DSEDDEK	WT_NT+WT_EGCG_-_TS_NT+TS_EGCG	0.730322	0.656235	1.1129	11	0.289482	0.858271
Q8R3V5_VPVTYLELLS(1)	WT_NT+WT_EGCG_-_TS_NT+TS_EGCG	-0.519121	1.48196	-0.350293	12	0.732191	0.962848
Q8R3Y8_NVAEALGHS(1)PK	WT_NT+WT_EGCG_-_TS_NT+TS_EGCG	0.0986683	0.472756	0.208709	11	0.83849	0.984038
Q8R464_GSYLTHEAS(1)GLDEQGEAR	WT_NT+WT_EGCG_-_TS_NT+TS_EGCG	-0.562149	0.747064	-0.752477	13	0.465172	0.903457
Q8R4E6_HS(0.003)APS(0.997)PPVS(1)VGS(1)EEHPHSVLK	WT_NT+WT_EGCG_-_TS_NT+TS_EGCG	-1.49326	1.27871	-1.16778	12	0.265573	0.849382
Q8R4E6_HSAPS(1)PPVS(0.012)VGS(0.988)EEHPHSVLK	WT_NT+WT_EGCG_-_TS_NT+TS_EGCG	0.256006	0.508232	0.503718	12	0.623579	0.952994
Q8R4H2_IT(0.054)S(0.946)PVLVGEENNVVHNQK	WT_NT+WT_EGCG_-_TS_NT+TS_EGCG	-0.428112	0.478747	-0.894233	9	0.394482	0.897878
Q8R4R6_GVLS(0.024)S(0.975)PS(0.001)LAFTTPIR	WT_NT+WT_EGCG_-_TS_NT+TS_EGCG	0.539209	0.675028	0.798795	10	0.442967	0.89818
Q8R516_RVS(1)ADGQPFQR	WT_NT+WT_EGCG_-_TS_NT+TS_EGCG	-0.038829	0.248123	-0.156491	11	0.878481	0.987005
Q8R554_RAAPGTGGPT(0.003)PGRS(0.997)PPAPAR	WT_NT+WT_EGCG_-_TS_NT+TS_EGCG	-0.319818	0.227362	-1.40665	10	0.18984	0.82219
Q8R554_T(0.002)VNT(0.998)VESLAPGGADAPGPAEHK	WT_NT+WT_EGCG_-_TS_NT+TS_EGCG	0.453805	0.380933	1.1913	9	0.264004	0.849382
Q8R574_LGIAVIHGEAQDAESDLVDGRHS(1)PPMVR	WT_NT+WT_EGCG_-_TS_NT+TS_EGCG	-0.79038	1.406	-0.562148	10	0.586394	0.9359
Q8R5A6_S(0.012)VS(0.047)ES(0.047)HT(0.892)PCPS(0.002)ESTGDTVPLQR	WT_NT+WT_EGCG_-_TS_NT+TS_EGCG	0.501225	0.370956	1.35117	7	0.218681	0.833014
Q8VBT0_KVEEEQEADEEDVS(1)EEEAEDREGASK	WT_NT+WT_EGCG_-_TS_NT+TS_EGCG	0.186754	0.367131	0.508687	12	0.620194	0.952994
Q8VBX6_PLPLS(1)PEEGYVSAK	WT_NT+WT_EGCG_-_TS_NT+TS_EGCG	0.343925	0.469649	0.732303	10	0.480795	0.908461
Q8VBY2_S(1)FGNPFEPQAR	WT_NT+WT_EGCG_-_TS_NT+TS_EGCG	0.580316	0.323732	1.79258	11	0.100552	0.771344
Q8VBY2_SMS(1)APGSLLMK	WT_NT+WT_EGCG_-_TS_NT+TS_EGCG	0.174518	0.28531	0.61168	10	0.554401	0.926833
Q8VCD6_TET(0.007)S(0.993)EDDLGDK	WT_NT+WT_EGCG_-_TS_NT+TS_EGCG	-0.384647	0.434433	-0.885399	11	0.394885	0.897878
Q8VCI5_AKPS(1)PEHAPTISAPDASGPQK	WT_NT+WT_EGCG_-_TS_NT+TS_EGCG	-0.755826	0.968409	-0.780482	13	0.449086	0.903402
Q8VD37_HVPS(1)PLNLEEVQKK	WT_NT+WT_EGCG_-_TS_NT+TS_EGCG	-1.33978	0.676664	-1.97998	12	0.0711064	0.757202
Q8VD37_NLS(1)SEEVARPR	WT_NT+WT_EGCG_-_TS_NT+TS_EGCG	-1.53004	0.910212	-1.68097	13	0.116623	0.779865
Q8VD37_PFPTGT(1)PPPLPPK	WT_NT+WT_EGCG_-_TS_NT+TS_EGCG	0.482973	0.675743	0.714729	11	0.489668	0.91117
Q8VD37_PFS(1)PPIHS(0.012)S(0.494)S(0.494)PPPIAPLAR	WT_NT+WT_EGCG_-_TS_NT+TS_EGCG	-0.0787669	1.08289	-0.0727376	9	0.943606	0.987247
Q8VD37_PFSPPIHSS(0.001)S(0.999)PPPIAPLAR	WT_NT+WT_EGCG_-_TS_NT+TS_EGCG	1.60902	1.50155	1.07157	11	0.306859	0.883911
Q8VD37_RST(1)PT(1)PELTSK	WT_NT+WT_EGCG_-_TS_NT+TS_EGCG	-2.53437	0.984283	-2.57484	12	0.0243278	0.642682
Q8VD37_T(0.012)VVS(0.043)S(0.944)PGPGS(0.001)GSGTGTTSGASSPAR	WT_NT+WT_EGCG_-_TS_NT+TS_EGCG	0.917442	0.31671	2.89679	10	0.0159209	0.585641
Q8VD37_T(0.015)VPAT(0.955)PPRT(0.956)GS(0.073)PLTVATGNDQAATEAK	WT_NT+WT_EGCG_-_TS_NT+TS_EGCG	1.31632	0.871917	1.50968	8	0.169564	0.804456
Q8VD37_VAEQTFIKDDYLETLS(0.001)S(0.999)PK	WT_NT+WT_EGCG_-_TS_NT+TS_EGCG	-0.0952665	0.302296	-0.315143	13	0.757655	0.967573
Q8VD37_WVHFS(1)DAS(1)PEHVT(1)PELTPR	WT_NT+WT_EGCG_-_TS_NT+TS_EGCG	1.5632	1.89493	0.824938	11	0.426934	0.897878
Q8VD37_WVHFSDAS(1)PEHVT(1)PELTPR	WT_NT+WT_EGCG_-_TS_NT+TS_EGCG	-1.82244	1.32769	-1.37264	11	0.197202	0.82267
Q8VD37_YNS(1)PELDEEGYSIRPEEPGSTK	WT_NT+WT_EGCG_-_TS_NT+TS_EGCG	0.366768	0.260763	1.40652	11	0.187188	0.820224
Q8VDD5_GTGDCS(1)DEEVDGK	WT_NT+WT_EGCG_-_TS_NT+TS_EGCG	0.171035	1.52627	0.11206	11	0.912794	0.987005
Q8VDM4_TPVQSQQPS(0.001)AT(0.014)T(0.983)PS(0.001)GADEK	WT_NT+WT_EGCG_-_TS_NT+TS_EGCG	1.10848	0.470399	2.35647	11	0.0380501	0.725141
Q8VDN2_S(1)PDFTNENPLETR	WT_NT+WT_EGCG_-_TS_NT+TS_EGCG	0.231282	0.337288	0.68571	13	0.504941	0.912466
Q8VDN2_YEPAAVS(1)EHGDK	WT_NT+WT_EGCG_-_TS_NT+TS_EGCG	-0.253714	0.45234	-0.560893	11	0.586114	0.9359
Q8VDN4_S(0.008)LS(0.992)APLHPEFEEVYR	WT_NT+WT_EGCG_-_TS_NT+TS_EGCG	0.863159	1.25902	0.685578	12	0.506008	0.912466
Q8VDY9_SVNEILGLAES(0.002)S(0.998)PK	WT_NT+WT_EGCG_-_TS_NT+TS_EGCG	0.678468	0.803879	0.843992	9	0.42054	0.897878
Q8VDZ4_GDS(1)LKEPTSIADSSR	WT_NT+WT_EGCG_-_TS_NT+TS_EGCG	0.246168	0.29201	0.843013	11	0.417175	0.897878
Q8VE19_GFSQYGVS(0.002)GS(0.998)PTK	WT_NT+WT_EGCG_-_TS_NT+TS_EGCG	-0.219466	0.540819	-0.405804	10	0.693433	0.955822
Q8VE33_TFTGEHVVALMPEAGS(1)PQHAR	WT_NT+WT_EGCG_-_TS_NT+TS_EGCG	0.214608	0.868927	0.24698	6	0.813157	0.979335
Q8VE52_AS(1)PVPEDHAEAAGAEQGGESTEGNAK	WT_NT+WT_EGCG_-_TS_NT+TS_EGCG	-0.797868	0.258881	-3.08199	11	0.0104342	0.582642
Q8VE52_EPGEEADKPS(1)PEPGSGDPK	WT_NT+WT_EGCG_-_TS_NT+TS_EGCG	0.336266	0.40518	0.829917	11	0.424231	0.897878
Q8VE88_AETSLGIPS(0.996)PT(0.003)EIS(0.001)AEVK	WT_NT+WT_EGCG_-_TS_NT+TS_EGCG	-1.4074	0.793336	-1.77402	10	0.106455	0.779865
Q8VED9_LDDGHLNNSLGS(1)PVQADVYFPR	WT_NT+WT_EGCG_-_TS_NT+TS_EGCG	0.357344	1.89667	0.188406	12	0.853707	0.986441
Q8VEL9_RRGS(1)MPVPYK	WT_NT+WT_EGCG_-_TS_NT+TS_EGCG	-0.96905	0.616541	-1.57175	9	0.150457	0.804456
Q8VH51_DKS(1)PVREPIDNLTPEER	WT_NT+WT_EGCG_-_TS_NT+TS_EGCG	0.0697026	0.786516	0.088622	13	0.930733	0.987005
Q8VH51_Y(0.003)RS(0.996)PY(0.001)SGPK	WT_NT+WT_EGCG_-_TS_NT+TS_EGCG	0.197704	0.543294	0.363899	7	0.726676	0.962848
Q8VHI6_LSQSVHHGASSEGS(0.011)LS(0.988)PDTR	WT_NT+WT_EGCG_-_TS_NT+TS_EGCG	-0.404657	0.478941	-0.8449	11	0.416165	0.897878
Q91V14_NKGPS(1)PVSSEGIK	WT_NT+WT_EGCG_-_TS_NT+TS_EGCG	-0.591639	0.504627	-1.17243	10	0.268199	0.849382
Q91V36_EREDES(1)EDESDILEESPCGR	WT_NT+WT_EGCG_-_TS_NT+TS_EGCG	-0.754383	0.614846	-1.22694	8	0.254724	0.849248
Q91V36_IFSNALPDDLRS(1)PIR	WT_NT+WT_EGCG_-_TS_NT+TS_EGCG	-0.97955	0.716559	-1.36702	8	0.208795	0.829662
Q91V36_YS(1)EVSFLELDK	WT_NT+WT_EGCG_-_TS_NT+TS_EGCG	-1.11017	0.738555	-1.50316	10	0.163703	0.804456
Q91V92_TAS(0.999)FS(0.001)ESR	WT_NT+WT_EGCG_-_TS_NT+TS_EGCG	-0.0233339	0.696728	-0.0334908	10	0.973942	0.995292
Q91VK4_AAASGPASASAPAAEILLT(1)PAR	WT_NT+WT_EGCG_-_TS_NT+TS_EGCG	0.215281	0.236317	0.910988	12	0.380238	0.897878
Q91W92_RSDS(1)LLSFR	WT_NT+WT_EGCG_-_TS_NT+TS_EGCG	0.183277	0.436756	0.419633	12	0.682169	0.955822
Q91WG7_EGASSSEPNVSDYNS(1)DNAAK	WT_NT+WT_EGCG_-_TS_NT+TS_EGCG	0.0261322	0.338084	0.0772951	10	0.939913	0.987247
Q91WK0_RGS(1)GDTSSLIDPDTSLSELR	WT_NT+WT_EGCG_-_TS_NT+TS_EGCG	-0.829891	0.572503	-1.44958	11	0.175079	0.817605
Q91XM9_AIS(1)LEGEPR	WT_NT+WT_EGCG_-_TS_NT+TS_EGCG	-0.804738	0.568376	-1.41586	13	0.180329	0.82006
Q91XM9_GPELVHVS(1)EK	WT_NT+WT_EGCG_-_TS_NT+TS_EGCG	-0.252737	0.754972	-0.334764	12	0.743582	0.965064
Q91XM9_HYS(1)PVECDK	WT_NT+WT_EGCG_-_TS_NT+TS_EGCG	0.762603	2.16728	0.35187	10	0.732237	0.962848
Q91XM9_YQDEDGPHDHS(1)LPR	WT_NT+WT_EGCG_-_TS_NT+TS_EGCG	-0.834834	0.617683	-1.35156	9	0.209506	0.829662
Q91XV3_AEGAGT(0.007)EEEGT(0.993)PKES(1)EPQAAADATEVK	WT_NT+WT_EGCG_-_TS_NT+TS_EGCG	-0.0674965	0.784268	-0.086063	13	0.932728	0.987005
Q91XV3_AGEAS(1)AESTGAADGAAPEEGEAK	WT_NT+WT_EGCG_-_TS_NT+TS_EGCG	2.56108	1.82718	1.40166	12	0.186348	0.820224
Q91XV3_AGEASAES(0.993)T(0.007)GAADGAAPEEGEAK	WT_NT+WT_EGCG_-_TS_NT+TS_EGCG	-1.21977	1.76589	-0.690739	8	0.509271	0.913008
Q91XV3_ETPAASEAPS(0.056)S(0.944)AAK	WT_NT+WT_EGCG_-_TS_NT+TS_EGCG	0.331971	2.08962	0.158867	8	0.877711	0.987005
Q91XV3_KAEGAGT(1)EEEGT(1)PK	WT_NT+WT_EGCG_-_TS_NT+TS_EGCG	0.528375	1.12416	0.470019	13	0.646128	0.952994
Q91XV3_PSSAEPAPS(0.001)S(0.007)KET(0.992)PAAS(0.001)EAPSSAAK	WT_NT+WT_EGCG_-_TS_NT+TS_EGCG	-0.548278	0.807919	-0.678631	8	0.516519	0.91561
Q91XV3_S(1)EGAAEEQPEPAPAPEQEAAAPGPAAGGEAPK	WT_NT+WT_EGCG_-_TS_NT+TS_EGCG	-0.0588863	0.81742	-0.0720393	13	0.943667	0.987247
Q91XV3_SDAAPAAS(0.111)DS(0.242)KPS(0.905)S(0.742)AEPAPSSK	WT_NT+WT_EGCG_-_TS_NT+TS_EGCG	0.227333	0.565078	0.402305	9	0.696847	0.955822
Q91XV3_SDAAPAAS(1)DSKPSSAEPAPSSK	WT_NT+WT_EGCG_-_TS_NT+TS_EGCG	0.381986	1.00714	0.379277	13	0.710605	0.95663
Q91Y86_TAGTSFMMT(1)PYVVTR	WT_NT+WT_EGCG_-_TS_NT+TS_EGCG	-0.0658358	0.907455	-0.0725499	12	0.94336	0.987247
Q91YM2_AGS(1)PLCNSNLQDSEEDVEPPSYHLFR	WT_NT+WT_EGCG_-_TS_NT+TS_EGCG	-1.11426	0.58976	-1.88934	10	0.0881581	0.76268
Q91YM2_TSFSVGS(1)DDELGPIRK	WT_NT+WT_EGCG_-_TS_NT+TS_EGCG	1.00196	0.468759	2.13747	12	0.0538337	0.757202
Q91ZU6_LLDPEDVDVS(0.002)S(0.998)PDEK	WT_NT+WT_EGCG_-_TS_NT+TS_EGCG	0.362386	0.316204	1.14605	11	0.276094	0.849382
Q91ZU6_S(0.068)FS(0.932)EDVISHK	WT_NT+WT_EGCG_-_TS_NT+TS_EGCG	-0.406401	0.452012	-0.899093	9	0.392023	0.897878
Q91ZV8_VY(0.001)T(0.022)AEAAS(0.071)FS(0.906)DMMDVVYVAQMIQK	WT_NT+WT_EGCG_-_TS_NT+TS_EGCG	-0.203118	2.02733	-0.10019	9	0.92239	0.987005
Q91ZW3_GGPEGGAAPAAPCAAGSGPADTEMEEVFDHGS(1)PGK	WT_NT+WT_EGCG_-_TS_NT+TS_EGCG	-0.449607	0.597112	-0.752969	11	0.467278	0.903457
Q91ZX7_MLT(0.082)PPLLLLLPLLS(0.918)ALVS(0.083)GAT(0.909)MDAPKT(0.257)CS(0.751)PK	WT_NT+WT_EGCG_-_TS_NT+TS_EGCG	-1.74542	1.06382	-1.64072	9	0.135276	0.793825
Q91ZX7_MLT(0.246)PPLLLLLPLLS(0.753)ALVS(0.08)GAT(0.852)MDAPKT(0.297)CS(0.771)PK	WT_NT+WT_EGCG_-_TS_NT+TS_EGCG	-1.74542	1.06382	-1.64072	9	0.135276	0.793825
Q920B0_S(0.965)GS(0.977)LES(0.057)QS(0.001)HLLSEMDSDK	WT_NT+WT_EGCG_-_TS_NT+TS_EGCG	1.42176	0.457312	3.10895	9	0.0125401	0.582642
Q920I9_TYQVPPVQPAS(0.995)PGS(0.005)HNALK	WT_NT+WT_EGCG_-_TS_NT+TS_EGCG	0.419869	1.4494	0.289684	12	0.777002	0.972986
Q920R0_DS(1)PEILSR	WT_NT+WT_EGCG_-_TS_NT+TS_EGCG	0.463714	0.331246	1.39991	12	0.18686	0.820224
Q921C1_DTTDELS(1)VVEAK	WT_NT+WT_EGCG_-_TS_NT+TS_EGCG	0.771593	0.455274	1.69479	11	0.118203	0.779865
Q921F2_LPNSKQS(1)PDEPLR	WT_NT+WT_EGCG_-_TS_NT+TS_EGCG	-0.00240723	0.454506	-0.00529638	11	0.995869	0.998236
Q921Q7_ALPLS(1)PAQELQR	WT_NT+WT_EGCG_-_TS_NT+TS_EGCG	0.116112	0.493248	0.235402	10	0.818648	0.979335
Q922J3_TASESISNLSEAGS(1)VK	WT_NT+WT_EGCG_-_TS_NT+TS_EGCG	-1.08475	0.510491	-2.12492	9	0.062536	0.757202
Q922U1_GDDDEES(1)DEEAVKK	WT_NT+WT_EGCG_-_TS_NT+TS_EGCG	1.29792	0.713072	1.82018	8	0.106224	0.779865
Q923D5_GATAVPQRRS(0.069)EDDS(0.931)AVPVAK	WT_NT+WT_EGCG_-_TS_NT+TS_EGCG	0.0174941	0.356179	0.049116	10	0.961794	0.992919
Q924K8_HAELS(0.993)GS(0.007)PLK	WT_NT+WT_EGCG_-_TS_NT+TS_EGCG	0.00827917	0.318816	0.0259685	7	0.980007	0.996543
Q925T6_RQS(1)IPEEFK	WT_NT+WT_EGCG_-_TS_NT+TS_EGCG	0.46823	0.525114	0.891674	11	0.391655	0.897878
Q925T6_SNT(1)LPSDVGR	WT_NT+WT_EGCG_-_TS_NT+TS_EGCG	-0.267171	0.596915	-0.447587	10	0.663991	0.954099
Q93092_TIVMGAS(1)FR	WT_NT+WT_EGCG_-_TS_NT+TS_EGCG	0.337968	0.410437	0.823433	11	0.427753	0.897878
Q99104_AIS(1)PTSATSSGR	WT_NT+WT_EGCG_-_TS_NT+TS_EGCG	0.65659	0.322791	2.0341	13	0.0628715	0.757202
Q99J09_KDT(1)PPPLVPPAAR	WT_NT+WT_EGCG_-_TS_NT+TS_EGCG	-0.441778	0.428049	-1.03207	12	0.322391	0.887493
Q99J36_ATTAQQS(1)PQPVAGK	WT_NT+WT_EGCG_-_TS_NT+TS_EGCG	1.80796	1.30389	1.38659	12	0.190788	0.82219
Q99J36_DQQPS(1)GS(1)EGEDDDAEAALKK	WT_NT+WT_EGCG_-_TS_NT+TS_EGCG	0.271912	0.285505	0.95239	11	0.361358	0.897878
Q99J45_S(0.998)EGES(0.002)QT(0.027)VVS(0.137)S(0.235)GS(0.601)DPK	WT_NT+WT_EGCG_-_TS_NT+TS_EGCG	0.802399	0.558321	1.43716	12	0.176231	0.817605
Q99JF8_EDT(1)DQEEKAS(1)NEDVTK	WT_NT+WT_EGCG_-_TS_NT+TS_EGCG	-0.291028	1.79207	-0.162398	8	0.87502	0.987005
Q99JF8_EDTDQEEKAS(1)NEDVTK	WT_NT+WT_EGCG_-_TS_NT+TS_EGCG	0.271132	0.802211	0.337981	13	0.740773	0.965007
Q99JG2_PRES(1)PPLLPLGT(1)PC	WT_NT+WT_EGCG_-_TS_NT+TS_EGCG	-0.186401	0.711227	-0.262084	13	0.797364	0.978094
Q99JP6_SQS(1)ADTPGPTER	WT_NT+WT_EGCG_-_TS_NT+TS_EGCG	-0.502875	1.71796	-0.292717	10	0.775722	0.972986
Q99JP7_LPSSSSEMGSQDGS(1)PLR	WT_NT+WT_EGCG_-_TS_NT+TS_EGCG	-0.0561295	0.495165	-0.113355	9	0.912237	0.987005
Q99JX3_ADASSLTVDVT(0.002)S(0.998)PASK	WT_NT+WT_EGCG_-_TS_NT+TS_EGCG	-0.782315	0.395975	-1.97567	12	0.0716446	0.757202
Q99K01_VQGTGVT(1)PPPTPLGTR	WT_NT+WT_EGCG_-_TS_NT+TS_EGCG	-0.636499	0.436186	-1.45924	13	0.168237	0.804456
Q99KH8_AHS(1)PVQSGLPGMQNLK	WT_NT+WT_EGCG_-_TS_NT+TS_EGCG	0.865867	0.274135	3.15855	9	0.0115772	0.582642
Q99KX1_LAIQGPEDS(0.998)PS(0.002)R	WT_NT+WT_EGCG_-_TS_NT+TS_EGCG	0.24711	0.380187	0.649971	13	0.527031	0.91561
Q99L43_EDAPPEDKES(1)ESEAK	WT_NT+WT_EGCG_-_TS_NT+TS_EGCG	1.14282	1.82349	0.626721	12	0.542582	0.926833
Q99L43_ESESEAKLDGETAS(1)DSESR	WT_NT+WT_EGCG_-_TS_NT+TS_EGCG	-1.03047	2.1179	-0.486552	9	0.638205	0.952994
Q99L43_VVREDAPPEDKES(0.08)ES(0.92)EAK	WT_NT+WT_EGCG_-_TS_NT+TS_EGCG	-0.924022	1.15548	-0.799684	11	0.440821	0.89818
Q99LG1_IQQQAGTVPHS(0.002)QEEDS(0.995)QEEEEDVS(0.002)S(0.002)R	WT_NT+WT_EGCG_-_TS_NT+TS_EGCG	-0.533693	0.571827	-0.933311	12	0.369059	0.897878
Q99LH9_GLS(0.606)DHAS(0.394)LDGQELGAQSR	WT_NT+WT_EGCG_-_TS_NT+TS_EGCG	0.273142	0.725698	0.376385	10	0.714493	0.960438
Q99M51_RKPS(0.983)VPDT(0.016)AS(0.001)PADDSFVDPGER	WT_NT+WT_EGCG_-_TS_NT+TS_EGCG	-0.22205	0.441243	-0.503237	10	0.625697	0.952994
Q99MR1_IS(0.777)S(0.223)PPGPPGDLEDEEGLK	WT_NT+WT_EGCG_-_TS_NT+TS_EGCG	-0.0347145	0.461039	-0.0752961	9	0.941626	0.987247
Q99NE5_ASQS(0.007)S(0.993)LESSSGPPCIR	WT_NT+WT_EGCG_-_TS_NT+TS_EGCG	-0.726032	0.872889	-0.831758	10	0.424962	0.897878
Q99NE5_GRS(1)QDYPDRLEK	WT_NT+WT_EGCG_-_TS_NT+TS_EGCG	-1.01577	0.879289	-1.15522	11	0.272477	0.849382
Q99NE5_LQTHDESSLPLPQPS(1)PFMPR	WT_NT+WT_EGCG_-_TS_NT+TS_EGCG	-1.23484	0.69165	-1.78535	11	0.10177	0.771344
Q99NE5_MERPSISVIS(1)PTSPGALK	WT_NT+WT_EGCG_-_TS_NT+TS_EGCG	1.02897	0.716297	1.43651	12	0.176413	0.817605
Q99NE5_S(1)LDEIHPTR	WT_NT+WT_EGCG_-_TS_NT+TS_EGCG	-1.29677	0.725091	-1.78842	12	0.0989636	0.771344
Q99NF2_SWS(0.996)DPT(0.004)PMK	WT_NT+WT_EGCG_-_TS_NT+TS_EGCG	0.910104	0.533438	1.70611	10	0.118798	0.779865
Q99P72_EAEEKLPS(1)DTEK	WT_NT+WT_EGCG_-_TS_NT+TS_EGCG	0.916113	0.408712	2.24146	9	0.0517197	0.757202
Q99P72_LPEDDEPPARPPAPAGAS(1)PLAEPAAPPSTPAAPK	WT_NT+WT_EGCG_-_TS_NT+TS_EGCG	-0.914698	0.662123	-1.38146	13	0.19042	0.82219
Q99P72_LSTEPS(1)PEFSNYSEIAK	WT_NT+WT_EGCG_-_TS_NT+TS_EGCG	-0.815325	0.629512	-1.29517	13	0.217791	0.833014
Q99P72_MEDIDQSSLVSSSADS(1)PPRPPPAFK	WT_NT+WT_EGCG_-_TS_NT+TS_EGCG	-1.7942	1.33472	-1.34426	10	0.208565	0.829662
Q99P72_RRGS(0.01)GS(0.031)VDET(0.959)LFALPAASEPVIPSSAEK	WT_NT+WT_EGCG_-_TS_NT+TS_EGCG	-4.08164	2.81171	-1.45166	7	0.189894	0.82219
Q99P72_RRGS(0.959)GS(0.959)VDET(0.082)LFALPAASEPVIPSSAEK	WT_NT+WT_EGCG_-_TS_NT+TS_EGCG	-1.41013	0.60189	-2.34284	8	0.0472063	0.757202
Q99PI5_LPAYLATS(0.999)PIPT(0.001)EDQFFK	WT_NT+WT_EGCG_-_TS_NT+TS_EGCG	-1.30802	0.734128	-1.78173	9	0.108479	0.779865
Q99PT1_S(1)IQEIQELDKDDESLRK	WT_NT+WT_EGCG_-_TS_NT+TS_EGCG	-0.623363	0.418256	-1.49039	11	0.164229	0.804456
Q99PU8_GGS(1)FEMTDDDSAIR	WT_NT+WT_EGCG_-_TS_NT+TS_EGCG	0.163227	0.631637	0.258419	9	0.801897	0.978094
Q9CPQ3_AAAVAAAGAGEPLS(1)PEELLPK	WT_NT+WT_EGCG_-_TS_NT+TS_EGCG	-0.806247	1.95448	-0.412512	13	0.686686	0.955822
Q9CPS8_LHESEEAFIPDDS(0.023)S(0.092)QY(0.204)RT(0.699)PS(0.982)PGEQQQVQEVK	WT_NT+WT_EGCG_-_TS_NT+TS_EGCG	-0.641636	0.823146	-0.779492	7	0.461227	0.903402
Q9CQS8_PGPTPSGTNVGSS(0.001)GRS(0.998)PSK	WT_NT+WT_EGCG_-_TS_NT+TS_EGCG	-0.575645	0.632069	-0.910732	8	0.389053	0.897878
Q9CR25_PALPLPVGS(0.981)PS(0.015)S(0.004)QPESLER	WT_NT+WT_EGCG_-_TS_NT+TS_EGCG	0.856714	0.913861	0.937467	7	0.379728	0.897878
Q9CR29_AALLAQYADVT(1)DEEDEADKK	WT_NT+WT_EGCG_-_TS_NT+TS_EGCG	-0.512421	0.554056	-0.924854	10	0.37682	0.897878
Q9CR73_GGGERYNIPDPQS(1)R	WT_NT+WT_EGCG_-_TS_NT+TS_EGCG	0.56198	4.40226	0.127657	7	0.90201	0.987005
Q9CR86_DRS(1)PS(1)PLRGNVVPS(0.998)PLPT(0.002)R	WT_NT+WT_EGCG_-_TS_NT+TS_EGCG	-0.930196	0.961425	-0.967519	9	0.358564	0.897878
Q9CR86_GNVVPS(1)PLPTR	WT_NT+WT_EGCG_-_TS_NT+TS_EGCG	-1.25775	0.387668	-3.24441	12	0.00702894	0.582642
Q9CR86_TFS(1)ATVR	WT_NT+WT_EGCG_-_TS_NT+TS_EGCG	-0.657129	0.345005	-1.9047	13	0.0791825	0.757202
Q9CSU0_LSMEDS(0.044)KS(0.956)PPPK	WT_NT+WT_EGCG_-_TS_NT+TS_EGCG	0.0374082	0.388303	0.0963377	11	0.924985	0.987005
Q9CT10_RSAGS(0.001)SSPEAGEDS(0.999)DHEDGNYCPPVK	WT_NT+WT_EGCG_-_TS_NT+TS_EGCG	-0.3654	0.529562	-0.690004	6	0.515979	0.91561
Q9CT10_S(0.001)PS(0.999)ESAEETHTLEEK	WT_NT+WT_EGCG_-_TS_NT+TS_EGCG	0.14954	0.495006	0.302097	9	0.769443	0.969814
Q9CW07_S(0.019)FS(0.981)LPADPILQAAK	WT_NT+WT_EGCG_-_TS_NT+TS_EGCG	1.35397	0.856379	1.58104	9	0.148327	0.804456
Q9CW46_AADVSVTHRPPLS(1)PEAEAEAETPETVDR	WT_NT+WT_EGCG_-_TS_NT+TS_EGCG	1.23734	0.911939	1.35682	12	0.199814	0.82267
Q9CWU4_LLPEGEETVES(1)DDDKDER	WT_NT+WT_EGCG_-_TS_NT+TS_EGCG	0.0987493	0.355157	0.278044	11	0.786135	0.975545
Q9CWZ7_KKS(1)PAT(1)PQAKPDGAAGMAAEEEEDEYSGGLC	WT_NT+WT_EGCG_-_TS_NT+TS_EGCG	-2.00424	1.05536	-1.89911	12	0.0818502	0.757202
Q9CY58_DELTES(1)PK	WT_NT+WT_EGCG_-_TS_NT+TS_EGCG	0.51176	0.761214	0.672294	11	0.51527	0.91561
Q9CY58_S(0.004)KS(0.995)EEAHAEDSVMDHHFR	WT_NT+WT_EGCG_-_TS_NT+TS_EGCG	0.766235	1.38174	0.554542	11	0.590305	0.939475
Q9CYI0_ELES(1)SEEGGSAEER	WT_NT+WT_EGCG_-_TS_NT+TS_EGCG	-0.826526	0.38307	-2.15764	10	0.0563339	0.757202
Q9CYZ2_MDSASQDINLNS(1)PNK	WT_NT+WT_EGCG_-_TS_NT+TS_EGCG	-0.851002	0.705946	-1.20548	11	0.253311	0.847887
Q9CZ00_TPVAEEEEEVGIPIPAPGFLQVT(1)ER	WT_NT+WT_EGCG_-_TS_NT+TS_EGCG	0.317623	0.303971	1.04491	11	0.318483	0.887109
Q9CZ44_RRHS(1)GQDVHVVLK	WT_NT+WT_EGCG_-_TS_NT+TS_EGCG	-0.371713	0.648585	-0.573113	11	0.578096	0.935041
Q9CZ44_S(1)PNELVDDLFK	WT_NT+WT_EGCG_-_TS_NT+TS_EGCG	-2.14224	1.17475	-1.82357	11	0.0954788	0.771344
Q9CZV8_VHAYFAPVT(1)PPPSVGGSR	WT_NT+WT_EGCG_-_TS_NT+TS_EGCG	0.610324	0.413224	1.47698	11	0.167729	0.804456
Q9CZW5_AS(1)PALGSGHHDGSGDSLEMSSLDR	WT_NT+WT_EGCG_-_TS_NT+TS_EGCG	0.426944	0.975095	0.437849	13	0.668682	0.954099
Q9D0F4_IGELGAPEVWGLS(1)PK	WT_NT+WT_EGCG_-_TS_NT+TS_EGCG	0.137957	1.01134	0.136411	8	0.894867	0.987005
Q9D0L7_S(1)AEDLTDGSYDDILNAEQLK	WT_NT+WT_EGCG_-_TS_NT+TS_EGCG	-1.98896	1.04589	-1.90169	10	0.086381	0.758983
Q9D0L8_ASVASDPES(1)PPGGNEPAAASGQR	WT_NT+WT_EGCG_-_TS_NT+TS_EGCG	-0.555236	0.397718	-1.39606	11	0.190233	0.82219
Q9D0L8_EFGEDLVEQNSSYVQDS(0.998)PS(0.002)K	WT_NT+WT_EGCG_-_TS_NT+TS_EGCG	0.185153	0.750497	0.246708	9	0.81067	0.978254
Q9D0V7_KLS(1)GDQITLPTTVDYSSVPK	WT_NT+WT_EGCG_-_TS_NT+TS_EGCG	0.309056	0.700217	0.441372	11	0.667494	0.954099
Q9D1F4_AATATRPPGPPPAPQPPS(1)PAPS(1)PPPRPALAR	WT_NT+WT_EGCG_-_TS_NT+TS_EGCG	0.56999	0.79282	0.71894	9	0.490422	0.91117
Q9D1L0_RAPAAQPPAAAAPSAVGS(1)PAAAPR	WT_NT+WT_EGCG_-_TS_NT+TS_EGCG	-0.064069	0.324988	-0.197143	12	0.847016	0.984719
Q9D1T0_S(1)DAGISSADAPR	WT_NT+WT_EGCG_-_TS_NT+TS_EGCG	-0.26206	0.487598	-0.53745	10	0.602711	0.944079
Q9D1T0_SDAGIS(0.111)S(0.889)ADAPRK	WT_NT+WT_EGCG_-_TS_NT+TS_EGCG	0.811685	0.800648	1.01379	9	0.337162	0.897878
Q9D219_IPVEGPLS(0.998)PS(0.002)R	WT_NT+WT_EGCG_-_TS_NT+TS_EGCG	0.312015	0.626083	0.498359	8	0.631641	0.952994
Q9D219_PLDRES(1)PGVENK	WT_NT+WT_EGCG_-_TS_NT+TS_EGCG	0.301583	0.394274	0.764907	12	0.459106	0.903402
Q9D2P8_HQPAAS(1)PVVVR	WT_NT+WT_EGCG_-_TS_NT+TS_EGCG	0.178723	0.942037	0.189719	11	0.852985	0.986282
Q9D2P8_S(1)PLMPAK	WT_NT+WT_EGCG_-_TS_NT+TS_EGCG	-0.0863227	0.863791	-0.0999347	7	0.923198	0.987005
Q9D394_ELDDISLT(1)PDPEPTHEDPNYLMANER	WT_NT+WT_EGCG_-_TS_NT+TS_EGCG	-1.64214	0.582164	-2.82075	10	0.0181374	0.599956
Q9D394_SALT(1)PPTDMPTPTTDK	WT_NT+WT_EGCG_-_TS_NT+TS_EGCG	0.625348	0.6998	0.89361	12	0.389101	0.897878
Q9D3A9_RFVQWQS(0.001)S(0.999)I	WT_NT+WT_EGCG_-_TS_NT+TS_EGCG	-1.28172	0.919487	-1.39395	9	0.196788	0.82267
Q9D415_AMGDEDSGDSDT(0.012)S(0.988)PKPSPK	WT_NT+WT_EGCG_-_TS_NT+TS_EGCG	-0.444911	0.468176	-0.950306	10	0.364359	0.897878
Q9D415_GCS(1)QDDECVSLR	WT_NT+WT_EGCG_-_TS_NT+TS_EGCG	-0.777827	0.502775	-1.54707	11	0.150118	0.804456
Q9D415_SLDSLDPAGLLT(0.003)S(0.997)PK	WT_NT+WT_EGCG_-_TS_NT+TS_EGCG	0.573696	1.19674	0.479382	11	0.641056	0.952994
Q9D4C9_RSQS(1)VVEAGTLK	WT_NT+WT_EGCG_-_TS_NT+TS_EGCG	-0.742565	0.499849	-1.48558	12	0.163182	0.804456
Q9D5V6_T(1)PPVVIK	WT_NT+WT_EGCG_-_TS_NT+TS_EGCG	0.113214	0.49725	0.227681	10	0.824482	0.979335
Q9D6F9_INVYYNEAT(1)GGNYVPR	WT_NT+WT_EGCG_-_TS_NT+TS_EGCG	0.67498	0.764216	0.883233	9	0.400087	0.897878
Q9D6W8_T(0.003)LS(0.997)GEEEAESVGVSSR	WT_NT+WT_EGCG_-_TS_NT+TS_EGCG	0.200558	0.411532	0.487346	10	0.63652	0.952994
Q9D6Z1_EELAS(1)DLEEMATSSAK	WT_NT+WT_EGCG_-_TS_NT+TS_EGCG	-1.01758	0.676177	-1.50489	9	0.16661	0.804456
Q9D6Z1_EEVAS(1)EPEEAASPTTPK	WT_NT+WT_EGCG_-_TS_NT+TS_EGCG	0.0798545	0.772976	0.103308	13	0.919295	0.987005
Q9D6Z1_S(0.585)S(0.585)PKEEVAS(0.83)EPEEAAS(1)PTTPKK	WT_NT+WT_EGCG_-_TS_NT+TS_EGCG	0.376925	1.15403	0.326617	10	0.750691	0.966759
Q9D7P6_RAAS(1)ALLLR	WT_NT+WT_EGCG_-_TS_NT+TS_EGCG	1.01215	0.361154	2.80254	12	0.0159689	0.585641
Q9D7V2_AHRPSAPS(1)PPPR	WT_NT+WT_EGCG_-_TS_NT+TS_EGCG	1.01937	2.65505	0.383937	12	0.707741	0.95663
Q9D898_AFHAALRNS(1)PINTK	WT_NT+WT_EGCG_-_TS_NT+TS_EGCG	-0.333437	1.33928	-0.248967	10	0.808425	0.978179
Q9D8Y0_ADLNQGIGEPQS(0.001)PS(0.999)RR	WT_NT+WT_EGCG_-_TS_NT+TS_EGCG	-0.968356	1.08091	-0.895867	10	0.391379	0.897878
Q9D8Y0_RADLNQGIGEPQS(1)PSRR	WT_NT+WT_EGCG_-_TS_NT+TS_EGCG	-2.47379	1.26396	-1.95718	10	0.0788044	0.757202
Q9DB52_HGLLLPAS(1)PVR	WT_NT+WT_EGCG_-_TS_NT+TS_EGCG	0.320066	0.432437	0.740145	10	0.47623	0.904438
Q9DB52_RIDFIPVS(0.001)PAPS(0.992)PT(0.007)R	WT_NT+WT_EGCG_-_TS_NT+TS_EGCG	-0.51575	0.69527	-0.741799	10	0.475271	0.904438
Q9DBC7_T(0.01)DS(0.99)REDEISPPPPNPVVK	WT_NT+WT_EGCG_-_TS_NT+TS_EGCG	0.862025	0.799453	1.07827	10	0.306236	0.883911
Q9DBC7_T(0.903)DS(0.929)REDEIS(0.168)PPPPNPVVK	WT_NT+WT_EGCG_-_TS_NT+TS_EGCG	-0.0719218	0.612723	-0.117381	9	0.909136	0.987005
Q9DBC7_TDSREDEIS(1)PPPPNPVVK	WT_NT+WT_EGCG_-_TS_NT+TS_EGCG	0.123308	0.525126	0.234817	13	0.818009	0.979335
Q9DBD5_AAAVLSGAS(0.004)AGS(0.995)PAGAPGGPGGLSAVGSGPR	WT_NT+WT_EGCG_-_TS_NT+TS_EGCG	1.15498	0.677799	1.70402	11	0.116425	0.779865
Q9DBN4_HPASAQSTPSSTPHAS(1)PK	WT_NT+WT_EGCG_-_TS_NT+TS_EGCG	-3.51084	2.01917	-1.73875	11	0.109949	0.779865
Q9DBS2_DT(0.002)VDS(0.997)AGT(0.001)SPTAVLAAGEDAGAGRPGAGTPLR	WT_NT+WT_EGCG_-_TS_NT+TS_EGCG	1.4174	0.918637	1.54294	11	0.15111	0.804456
Q9DBS2_DT(0.007)VDS(0.993)AGT(0.014)S(0.947)PT(0.039)AVLAAGEDAGAGRPGAGTPLR	WT_NT+WT_EGCG_-_TS_NT+TS_EGCG	-1.39265	1.3506	-1.03113	12	0.322814	0.887493
Q9DBS2_DTVDSAGT(0.045)S(0.789)PT(0.166)AVLAAGEDAGAGRPGAGT(1)PLR	WT_NT+WT_EGCG_-_TS_NT+TS_EGCG	-1.91973	1.1453	-1.67618	11	0.12186	0.781667
Q9DC11_GS(1)GHPAYAEVEPVGEK	WT_NT+WT_EGCG_-_TS_NT+TS_EGCG	-0.0122084	0.369352	-0.0330535	11	0.974224	0.995292
Q9DCB4_SES(1)LDEEEK	WT_NT+WT_EGCG_-_TS_NT+TS_EGCG	1.27175	1.35253	0.940276	10	0.369234	0.897878
Q9DCB4_T(0.012)AS(0.988)FGGITVLTR	WT_NT+WT_EGCG_-_TS_NT+TS_EGCG	-0.187212	0.761794	-0.245751	12	0.810028	0.978179
Q9DCL8_T(0.012)S(0.012)AAS(0.976)PPVVPSAEQPRPIVEEELSK	WT_NT+WT_EGCG_-_TS_NT+TS_EGCG	1.30894	0.623749	2.0985	9	0.0652772	0.757202
Q9DCP2_S(0.011)PS(0.989)KEPHFTDFEGK	WT_NT+WT_EGCG_-_TS_NT+TS_EGCG	-1.13787	0.471724	-2.41216	10	0.0365481	0.725141
Q9DD18_SASSGAEGDVS(1)S(1)EREP	WT_NT+WT_EGCG_-_TS_NT+TS_EGCG	1.62017	0.851163	1.90348	13	0.0793532	0.757202
Q9EPN1_AVPNVDAGSIISDTERS(1)DDGK	WT_NT+WT_EGCG_-_TS_NT+TS_EGCG	0.0859373	0.942175	0.0912116	10	0.929126	0.987005
Q9EPN1_TPLENVPGNLS(1)PIKDPDR	WT_NT+WT_EGCG_-_TS_NT+TS_EGCG	0.888156	0.612461	1.45014	13	0.170714	0.804456
Q9EPR4_SSLAETLDSTGS(1)LDPQR	WT_NT+WT_EGCG_-_TS_NT+TS_EGCG	-0.187287	0.895182	-0.209217	8	0.839508	0.984038
Q9EQF6_EMGT(0.001)PLADT(0.99)PT(0.009)RPVTR	WT_NT+WT_EGCG_-_TS_NT+TS_EGCG	-0.0514416	0.574338	-0.0895667	12	0.930109	0.987005
Q9EQF6_EMGT(1)PLADTPTRPVTR	WT_NT+WT_EGCG_-_TS_NT+TS_EGCG	0.403734	0.963625	0.418975	13	0.682075	0.955822
Q9EQH3_PTTQQS(1)PQDEQEK	WT_NT+WT_EGCG_-_TS_NT+TS_EGCG	1.86997	2.477	0.754932	8	0.471927	0.904438
Q9EQH3_RES(1)PESEGPIYEGLIL	WT_NT+WT_EGCG_-_TS_NT+TS_EGCG	-0.335555	1.59554	-0.210308	12	0.836956	0.984038
Q9EQU5_SAS(1)PGLPK	WT_NT+WT_EGCG_-_TS_NT+TS_EGCG	0.418704	0.50676	0.826237	11	0.426228	0.897878
Q9ER47_HVS(1)DPGLPGK	WT_NT+WT_EGCG_-_TS_NT+TS_EGCG	0.691362	0.305731	2.26134	12	0.0431064	0.74185
Q9ERA6_KGAAEEADSEDS(1)DAEEKPVK	WT_NT+WT_EGCG_-_TS_NT+TS_EGCG	-0.490216	0.557946	-0.878609	11	0.398399	0.897878
Q9ERR1_S(1)APS(0.002)S(0.997)PT(0.001)LDCEK	WT_NT+WT_EGCG_-_TS_NT+TS_EGCG	0.922968	0.555277	1.66218	9	0.130842	0.793825
Q9ERT9_MEPDNS(1)PRK	WT_NT+WT_EGCG_-_TS_NT+TS_EGCG	1.47078	1.67194	0.879685	10	0.399676	0.897878
Q9ERT9_STLSMS(1)PR	WT_NT+WT_EGCG_-_TS_NT+TS_EGCG	-0.643939	0.615028	-1.04701	13	0.314174	0.886306
Q9ERZ4_KEPVANQDPVS(0.999)PS(0.001)LVQGR	WT_NT+WT_EGCG_-_TS_NT+TS_EGCG	0.192549	0.398745	0.482888	11	0.638642	0.952994
Q9ES28_KPS(1)DEEFAVRK	WT_NT+WT_EGCG_-_TS_NT+TS_EGCG	-0.778129	0.636383	-1.22274	10	0.249464	0.847887
Q9ES28_MS(1)GFIYQGK	WT_NT+WT_EGCG_-_TS_NT+TS_EGCG	0.338053	0.451908	0.748057	13	0.467744	0.903457
Q9ES97_AEHICTYSLS(1)PSELPVASVEK	WT_NT+WT_EGCG_-_TS_NT+TS_EGCG	-2.38202	0.818506	-2.91021	10	0.0155592	0.585641
Q9ES97_DS(1)PESPFEVIIDK	WT_NT+WT_EGCG_-_TS_NT+TS_EGCG	0.00672711	1.04328	0.00644802	12	0.994961	0.998236
Q9ES97_ETTGGAPTMS(1)PDLEQEQLTIR	WT_NT+WT_EGCG_-_TS_NT+TS_EGCG	0.280091	0.423064	0.662055	12	0.520448	0.91561
Q9ES97_SEMCENSEQPQAQPET(0.063)PT(0.937)QK	WT_NT+WT_EGCG_-_TS_NT+TS_EGCG	0.125007	0.967682	0.129182	10	0.899775	0.987005
Q9ES97_SEMCENSEQPQAQPET(0.912)PT(0.088)QK	WT_NT+WT_EGCG_-_TS_NT+TS_EGCG	0.714061	0.578148	1.23508	9	0.24807	0.847887
Q9ESK9_ECLGRPDS(1)LNEHEGSEK	WT_NT+WT_EGCG_-_TS_NT+TS_EGCG	-0.439409	0.532237	-0.825589	9	0.430377	0.897878
Q9ESK9_VSTSQAS(0.999)PQSAASPR	WT_NT+WT_EGCG_-_TS_NT+TS_EGCG	1.13722	0.5642	2.01564	10	0.0714992	0.757202
Q9ESN6_VIRS(1)ADVS(0.708)PT(0.284)T(0.008)EGVK	WT_NT+WT_EGCG_-_TS_NT+TS_EGCG	-0.132781	0.506101	-0.26236	13	0.797155	0.978094
Q9ESN6_VIRS(1)ADVS(0.999)PTTEGVK	WT_NT+WT_EGCG_-_TS_NT+TS_EGCG	0.746409	0.587315	1.27088	13	0.226042	0.835072
Q9ESN9_TGS(0.001)S(0.999)PTQGIVNK	WT_NT+WT_EGCG_-_TS_NT+TS_EGCG	1.49098	1.14554	1.30155	12	0.217503	0.833014
Q9EST3_SSS(1)PVGLAK	WT_NT+WT_EGCG_-_TS_NT+TS_EGCG	0.517376	0.289723	1.78576	11	0.101702	0.771344
Q9ESU6_TKPPPT(0.001)YES(0.998)EEEDK	WT_NT+WT_EGCG_-_TS_NT+TS_EGCG	0.698954	0.462263	1.51202	9	0.164817	0.804456
Q9ET77_SLPVALES(1)DEETGDELK	WT_NT+WT_EGCG_-_TS_NT+TS_EGCG	-0.152119	0.772129	-0.197012	12	0.847116	0.984719
Q9ET80_GT(0.023)T(0.977)PPRS(1)PESSPK	WT_NT+WT_EGCG_-_TS_NT+TS_EGCG	1.06877	2.19767	0.48632	10	0.637221	0.952994
Q9JHU2_MELS(0.988)PS(0.012)RAS(1)PGK	WT_NT+WT_EGCG_-_TS_NT+TS_EGCG	1.19433	0.632788	1.88741	12	0.0835226	0.757202
Q9JHU2_MELS(1)PSRAS(1)PGK	WT_NT+WT_EGCG_-_TS_NT+TS_EGCG	-0.787466	0.630796	-1.24837	11	0.237813	0.846449
Q9JI99_RNS(1)LTGEEGELVK	WT_NT+WT_EGCG_-_TS_NT+TS_EGCG	0.195029	0.482157	0.404493	12	0.692967	0.955822
Q9JIA7_AKS(1)ELVLAPAPAPAAT(0.412)HS(0.588)PLHR	WT_NT+WT_EGCG_-_TS_NT+TS_EGCG	0.314705	0.382178	0.823451	11	0.427744	0.897878
Q9JIA7_SELVLAPAPAPAAT(0.154)HS(0.846)PLHR	WT_NT+WT_EGCG_-_TS_NT+TS_EGCG	-0.871567	0.954679	-0.912943	12	0.379249	0.897878
Q9JIA7_SELVLAPAPAPAAT(0.85)HS(0.15)PLHR	WT_NT+WT_EGCG_-_TS_NT+TS_EGCG	-0.326175	0.700573	-0.465583	8	0.653926	0.952994
Q9JIS5_GGLS(1)DGEGPPGGRGEAQR	WT_NT+WT_EGCG_-_TS_NT+TS_EGCG	0.327961	0.286691	1.14395	13	0.273271	0.849382
Q9JIS5_VFS(0.999)VT(0.001)HIK	WT_NT+WT_EGCG_-_TS_NT+TS_EGCG	-0.028947	0.442704	-0.0653868	11	0.949039	0.988652
Q9JIX8_S(0.003)QS(0.997)PSPPPLPEDLEK	WT_NT+WT_EGCG_-_TS_NT+TS_EGCG	0.827132	1.1949	0.69222	9	0.506264	0.912466
Q9JIX8_SLS(1)PLSGTTDTK	WT_NT+WT_EGCG_-_TS_NT+TS_EGCG	0.333984	0.6592	0.506651	8	0.626066	0.952994
Q9JIX8_SSSFSEEKGES(1)DDEK	WT_NT+WT_EGCG_-_TS_NT+TS_EGCG	0.152963	0.653802	0.233959	9	0.820252	0.979335
Q9JJA9_FIPGLNRS(1)LEEEESQL	WT_NT+WT_EGCG_-_TS_NT+TS_EGCG	-0.856142	0.936066	-0.914617	7	0.390809	0.897878
Q9JJC6_MEEPLGS(1)PPAALSALEK	WT_NT+WT_EGCG_-_TS_NT+TS_EGCG	-0.107832	0.812877	-0.132655	8	0.897742	0.987005
Q9JJG0_LDNT(0.004)PAS(0.996)PPRS(0.999)PTEPSDTPIAK	WT_NT+WT_EGCG_-_TS_NT+TS_EGCG	-0.251918	0.436154	-0.57759	11	0.575173	0.933742
Q9JJG0_LDNTPAS(1)PPRS(0.992)PT(0.008)EPSDTPIAK	WT_NT+WT_EGCG_-_TS_NT+TS_EGCG	0.590167	0.739975	0.79755	13	0.439457	0.89818
Q9JJY3_DGDSGS(1)LGSPSASR	WT_NT+WT_EGCG_-_TS_NT+TS_EGCG	-0.223264	0.385846	-0.578636	12	0.573535	0.933742
Q9JKC6_PAPTVPAAPS(0.012)S(0.987)PDAT(0.001)SEPK	WT_NT+WT_EGCG_-_TS_NT+TS_EGCG	2.06378	1.49864	1.3771	13	0.191732	0.82267
Q9JKC6_PAPTVPAAPS(0.079)S(0.079)PDAT(0.921)S(0.921)EPKGPGDGAEEDESNTGGR	WT_NT+WT_EGCG_-_TS_NT+TS_EGCG	0.300411	0.431255	0.696598	11	0.50051	0.911953
Q9JKC6_PAPTVPAAPS(0.44)S(0.559)PDAT(0.032)S(0.969)EPK	WT_NT+WT_EGCG_-_TS_NT+TS_EGCG	0.11742	0.567817	0.206792	11	0.83995	0.984038
Q9JKF6_AGIPQHHPPMAQNLQYPDDS(1)DDEK	WT_NT+WT_EGCG_-_TS_NT+TS_EGCG	0.485703	0.829965	0.58521	11	0.570217	0.933742
Q9JKF6_AGPLGGS(0.999)S(0.001)YEEEEEEEGGGGGER	WT_NT+WT_EGCG_-_TS_NT+TS_EGCG	-0.224293	0.923313	-0.242922	9	0.813511	0.979335
Q9JKK1_S(1)MEDPFFVVK	WT_NT+WT_EGCG_-_TS_NT+TS_EGCG	-1.70615	0.992172	-1.71961	11	0.113477	0.779865
Q9JL04_GATADDS(1)GGGS(1)PVLAAK	WT_NT+WT_EGCG_-_TS_NT+TS_EGCG	0.159627	0.354901	0.449779	10	0.662462	0.954099
Q9JL04_LPEEEPS(1)PK	WT_NT+WT_EGCG_-_TS_NT+TS_EGCG	0.326209	0.356405	0.915276	12	0.378072	0.897878
Q9JL04_SIQT(0.002)S(0.986)PT(0.012)EEGR	WT_NT+WT_EGCG_-_TS_NT+TS_EGCG	1.08878	0.859677	1.26649	11	0.231498	0.839316
Q9JL26_EAAADTSGREEPPT(1)PKS(1)PPK	WT_NT+WT_EGCG_-_TS_NT+TS_EGCG	0.190384	0.413548	0.460368	12	0.653483	0.952994
Q9JL26_PLDQS(1)VEDLSK	WT_NT+WT_EGCG_-_TS_NT+TS_EGCG	-0.571533	0.812156	-0.703724	9	0.499405	0.911953
Q9JLM8_AQPAPPELNS(0.001)ES(0.001)EDYS(0.998)PSSSETVR	WT_NT+WT_EGCG_-_TS_NT+TS_EGCG	0.378415	0.439604	0.860809	12	0.406214	0.897878
Q9JLM8_IS(0.004)QHGGS(0.982)S(0.012)T(0.001)SLSSTK	WT_NT+WT_EGCG_-_TS_NT+TS_EGCG	1.28956	2.80896	0.45909	11	0.655108	0.952994
Q9JLM8_REES(1)EEGFQIPATITER	WT_NT+WT_EGCG_-_TS_NT+TS_EGCG	-0.241836	0.839717	-0.287997	12	0.778262	0.972986
Q9JM52_LDS(0.002)S(0.998)PVLSPGNK	WT_NT+WT_EGCG_-_TS_NT+TS_EGCG	-1.23979	0.611838	-2.02634	13	0.063755	0.757202
Q9JM52_LDSSPVLS(1)PGNK	WT_NT+WT_EGCG_-_TS_NT+TS_EGCG	-0.10111	0.812742	-0.124406	12	0.903054	0.987005
Q9JM52_SDSVLPASHGHLPQAGS(1)LER	WT_NT+WT_EGCG_-_TS_NT+TS_EGCG	-0.895256	0.806238	-1.11041	13	0.286939	0.858271
Q9JM52_SQS(1)LQDQPTR	WT_NT+WT_EGCG_-_TS_NT+TS_EGCG	-0.235048	1.05758	-0.222251	9	0.82908	0.981092
Q9JME5_AFYGS(1)EEDEAK	WT_NT+WT_EGCG_-_TS_NT+TS_EGCG	0.375522	0.403873	0.929803	13	0.369418	0.897878
Q9JME5_GPGS(1)EEAATAALPAR	WT_NT+WT_EGCG_-_TS_NT+TS_EGCG	-0.00779143	0.451375	-0.0172616	13	0.98649	0.996543
Q9JMH9_FSHSYLSDS(0.998)DT(0.002)EAK	WT_NT+WT_EGCG_-_TS_NT+TS_EGCG	0.385266	0.459152	0.839081	10	0.421029	0.897878
Q9JMH9_PLAPDPS(1)DDEHDPVDSISRPR	WT_NT+WT_EGCG_-_TS_NT+TS_EGCG	-0.439062	1.01348	-0.433224	13	0.671954	0.954099
Q9QUN9_PAFVGSHDHS(1)EESQLPR	WT_NT+WT_EGCG_-_TS_NT+TS_EGCG	-0.545319	1.20173	-0.453779	13	0.65747	0.953543
Q9QVP9_RNS(1)LPQIPTLNLEAR	WT_NT+WT_EGCG_-_TS_NT+TS_EGCG	-1.6859	1.25264	-1.34588	12	0.203217	0.829662
Q9QWI6_FRQS(1)LPLSR	WT_NT+WT_EGCG_-_TS_NT+TS_EGCG	0.0375913	0.356026	0.105586	12	0.917655	0.987005
Q9QWI6_GEPDPERS(0.019)S(0.981)PPMLSADDAEYPR	WT_NT+WT_EGCG_-_TS_NT+TS_EGCG	0.538178	0.328534	1.63812	9	0.135821	0.793825
Q9QWI6_HTVIAAQS(1)LEALSGLQK	WT_NT+WT_EGCG_-_TS_NT+TS_EGCG	-1.36473	0.896505	-1.52228	9	0.162269	0.804456
Q9QWI6_KAES(1)EELEVQKPQVK	WT_NT+WT_EGCG_-_TS_NT+TS_EGCG	-1.17802	0.741628	-1.58842	13	0.136206	0.793825
Q9QWI6_KDS(0.999)GS(0.001)SSVFAES(1)PGGK	WT_NT+WT_EGCG_-_TS_NT+TS_EGCG	-0.275818	0.898339	-0.307031	13	0.763683	0.9694
Q9QWI6_KDS(1)GSSSVFAES(1)PGGK	WT_NT+WT_EGCG_-_TS_NT+TS_EGCG	0.97146	0.587993	1.65216	11	0.12673	0.793825
Q9QWI6_LADVSAPSGGPPPPHSPYSGPPS(0.994)RGS(0.006)PVR	WT_NT+WT_EGCG_-_TS_NT+TS_EGCG	-1.23445	1.05855	-1.16618	11	0.268205	0.849382
Q9QWI6_LSYAGGRPPS(0.001)Y(0.001)AGS(0.998)PVHHAAER	WT_NT+WT_EGCG_-_TS_NT+TS_EGCG	0.476759	0.591838	0.805557	12	0.436171	0.897878
Q9QWI6_RGS(1)DELTVPR	WT_NT+WT_EGCG_-_TS_NT+TS_EGCG	-0.758188	1.14275	-0.663476	13	0.518619	0.91561
Q9QWI6_S(1)PNTAILIK	WT_NT+WT_EGCG_-_TS_NT+TS_EGCG	0.484925	0.293783	1.65062	12	0.124725	0.791016
Q9QX11_EEIAEVANEIES(0.976)LGS(0.01)T(0.014)EERK	WT_NT+WT_EGCG_-_TS_NT+TS_EGCG	-2.70115	1.25309	-2.15559	8	0.0632219	0.757202
Q9QX47_ESAQAVAVALS(1)PK	WT_NT+WT_EGCG_-_TS_NT+TS_EGCG	-0.49677	0.413246	-1.20212	11	0.254558	0.849248
Q9QX47_SAAS(1)PVVISIPER	WT_NT+WT_EGCG_-_TS_NT+TS_EGCG	0.197271	0.339225	0.581533	12	0.571644	0.933742
Q9QXG4_VRGWS(1)PPPEVR	WT_NT+WT_EGCG_-_TS_NT+TS_EGCG	0.286305	0.826058	0.346591	12	0.7349	0.963388
Q9QXL2_KLS(0.995)S(0.005)SESPAPDTGSSAASGEADTSRPGTQQK	WT_NT+WT_EGCG_-_TS_NT+TS_EGCG	-2.07258	0.675338	-3.06895	11	0.0106798	0.582642
Q9QXL2_SPYFSASSAFS(0.997)PT(0.003)ILSSDK	WT_NT+WT_EGCG_-_TS_NT+TS_EGCG	-0.935013	1.08159	-0.864482	9	0.409772	0.897878
Q9QXS1_AQLEPVAS(1)PAK	WT_NT+WT_EGCG_-_TS_NT+TS_EGCG	0.00847112	0.322255	0.026287	13	0.979428	0.996543
Q9QXS1_NDESQLS(1)PATR	WT_NT+WT_EGCG_-_TS_NT+TS_EGCG	0.825661	0.459912	1.79526	11	0.100104	0.771344
Q9QXS6_ASDSGPSSSSSSSS(0.001)S(0.999)PPR	WT_NT+WT_EGCG_-_TS_NT+TS_EGCG	1.60863	3.33466	0.482397	13	0.637545	0.952994
Q9QXS6_LSS(1)PVLHR	WT_NT+WT_EGCG_-_TS_NT+TS_EGCG	-0.881244	1.00734	-0.874823	13	0.397545	0.897878
Q9QXV0_ILT(0.003)GS(0.997)SEPEAAPAPR	WT_NT+WT_EGCG_-_TS_NT+TS_EGCG	-0.234268	0.457312	-0.512272	12	0.617758	0.952994
Q9QXW9_NHPGS(0.99)DT(0.842)S(0.167)PEAEASSGGGGVALK	WT_NT+WT_EGCG_-_TS_NT+TS_EGCG	-2.91716	0.940598	-3.10139	10	0.011224	0.582642
Q9QXW9_NHPGSDT(0.009)S(0.991)PEAEASSGGGGVALK	WT_NT+WT_EGCG_-_TS_NT+TS_EGCG	0.797233	0.400209	1.99204	11	0.0717758	0.757202
Q9QXZ0_AMDAT(0.003)LS(0.993)PT(0.004)K	WT_NT+WT_EGCG_-_TS_NT+TS_EGCG	-0.481806	0.470661	-1.02368	8	0.335941	0.897878
Q9QXZ0_DTQDIVHDLES(1)PGIDPSIIK	WT_NT+WT_EGCG_-_TS_NT+TS_EGCG	-1.36873	1.29964	-1.05316	9	0.319719	0.887109
Q9QXZ0_LLDAEDVDVPS(1)PDEK	WT_NT+WT_EGCG_-_TS_NT+TS_EGCG	-0.0972387	0.425205	-0.228687	13	0.82267	0.979335
Q9QXZ0_RQGS(0.993)FS(0.007)EDVISHK	WT_NT+WT_EGCG_-_TS_NT+TS_EGCG	-0.115057	0.437574	-0.262942	12	0.797056	0.978094
Q9QYB5_SSDTSPAVVT(0.029)T(0.923)PPPPS(0.049)MPHK	WT_NT+WT_EGCG_-_TS_NT+TS_EGCG	1.17334	0.657599	1.78427	8	0.112216	0.779865
Q9QYB5_TEEVLS(1)PDGS(0.999)PS(0.001)KS(1)PSK	WT_NT+WT_EGCG_-_TS_NT+TS_EGCG	0.799107	0.994596	0.803448	13	0.436161	0.897878
Q9QYB5_TEEVLSPDGS(0.927)PS(0.073)KS(1)PSK	WT_NT+WT_EGCG_-_TS_NT+TS_EGCG	-0.241724	0.431224	-0.560554	13	0.584634	0.9359
Q9QYB8_DIAT(0.008)EKPGS(0.992)PVKS(1)T(0.996)PAS(0.005)PVQSPSK	WT_NT+WT_EGCG_-_TS_NT+TS_EGCG	-1.06454	0.829399	-1.28351	12	0.223546	0.834867
Q9QYB8_DKT(0.004)ES(0.011)VT(0.789)S(0.008)GPLS(0.016)PEGS(0.186)PS(0.986)K	WT_NT+WT_EGCG_-_TS_NT+TS_EGCG	-3.07192	1.57623	-1.9489	10	0.0798939	0.757202
Q9QYB8_DKTESVTSGPLS(1)PEGS(1)PSK	WT_NT+WT_EGCG_-_TS_NT+TS_EGCG	0.350533	0.485728	0.721666	13	0.483279	0.909923
Q9QYB8_GLGQMTTNADTDGDS(1)YK	WT_NT+WT_EGCG_-_TS_NT+TS_EGCG	-0.459807	0.930929	-0.493922	8	0.634635	0.952994
Q9QYB8_PGS(1)PVKS(0.999)T(0.265)PAS(0.737)PVQS(0.99)PS(0.009)K	WT_NT+WT_EGCG_-_TS_NT+TS_EGCG	0.318797	0.631796	0.504588	13	0.622292	0.952994
Q9QYB8_S(1)PAVS(1)PS(0.027)KT(0.121)S(0.852)EDTK	WT_NT+WT_EGCG_-_TS_NT+TS_EGCG	0.132967	1.07161	0.124082	13	0.903148	0.987005
Q9QYB8_S(1)PAVSPS(0.068)KT(0.542)S(0.39)EDTK	WT_NT+WT_EGCG_-_TS_NT+TS_EGCG	0.257936	1.04555	0.246699	13	0.808994	0.978179
Q9QYB8_SEDTVPEAAS(1)PPPSQGQHYFDR	WT_NT+WT_EGCG_-_TS_NT+TS_EGCG	0.175512	0.420459	0.41743	13	0.683176	0.955822
Q9QYB8_STPAS(1)PVQS(0.996)PS(0.004)K	WT_NT+WT_EGCG_-_TS_NT+TS_EGCG	1.27487	0.944089	1.35037	13	0.199938	0.82267
Q9QYB8_STPAS(1)PVQS(0.999)PS(0.001)K	WT_NT+WT_EGCG_-_TS_NT+TS_EGCG	1.39644	1.21903	1.14553	13	0.272639	0.849382
Q9QYB8_TESVT(0.001)S(0.005)GPLS(0.025)PEGS(0.157)PS(0.62)KS(0.283)PS(0.91)K	WT_NT+WT_EGCG_-_TS_NT+TS_EGCG	0.0509427	1.05588	0.0482466	12	0.962313	0.992919
Q9QYB8_TESVTSGPLS(1)PEGS(0.998)PS(0.002)KS(1)PSK	WT_NT+WT_EGCG_-_TS_NT+TS_EGCG	0.563304	0.488647	1.15278	13	0.269757	0.849382
Q9QYB8_TESVTSGPLSPEGSPSKS(1)PSK	WT_NT+WT_EGCG_-_TS_NT+TS_EGCG	-0.031719	0.742127	-0.0427406	13	0.966558	0.994258
Q9QYC0_AAVVT(0.001)S(0.999)PPPTTAPHK	WT_NT+WT_EGCG_-_TS_NT+TS_EGCG	0.365289	0.353219	1.03417	13	0.319911	0.887109
Q9QYC0_EKS(1)PPDQS(1)AVPNTPPSTPVK	WT_NT+WT_EGCG_-_TS_NT+TS_EGCG	0.090531	0.690766	0.131059	13	0.897735	0.987005
Q9QYC0_KYSDVEVPAS(0.001)VT(0.001)GHS(0.004)FAS(0.01)DGDS(0.505)GT(0.505)CS(0.974)PLR	WT_NT+WT_EGCG_-_TS_NT+TS_EGCG	0.883897	1.06106	0.833034	10	0.424275	0.897878
Q9QYC0_QKGS(1)EENLDETR	WT_NT+WT_EGCG_-_TS_NT+TS_EGCG	-0.403283	0.301334	-1.33832	9	0.213616	0.833014
Q9QYC0_S(0.827)RS(0.173)PGT(1)PAGEGS(0.981)GS(0.019)PPK	WT_NT+WT_EGCG_-_TS_NT+TS_EGCG	2.02675	1.59221	1.27292	10	0.231844	0.839316
Q9QYC0_S(0.922)RS(0.078)PGTPAGEGSGSPPK	WT_NT+WT_EGCG_-_TS_NT+TS_EGCG	-0.209252	3.4704	-0.0602963	13	0.952837	0.990755
Q9QYC0_S(1)PGT(1)PAGEGSGSPPK	WT_NT+WT_EGCG_-_TS_NT+TS_EGCG	1.35882	2.67385	0.50819	13	0.619833	0.952994
Q9QYC0_SPPDQSAVPNT(0.074)PPS(0.963)T(0.963)PVKLEEDLPQEPTSR	WT_NT+WT_EGCG_-_TS_NT+TS_EGCG	0.593399	0.961907	0.616898	13	0.547954	0.926833
Q9QYC0_SPPDQSAVPNT(0.997)PPS(0.008)T(0.996)PVK	WT_NT+WT_EGCG_-_TS_NT+TS_EGCG	1.18429	1.06358	1.1135	13	0.285661	0.856693
Q9QYC0_SPPDQSAVPNT(1)PPS(0.313)T(0.687)PVK	WT_NT+WT_EGCG_-_TS_NT+TS_EGCG	1.17115	0.673574	1.7387	13	0.105696	0.779865
Q9QYE3_GCS(1)PGESASGGLSK	WT_NT+WT_EGCG_-_TS_NT+TS_EGCG	-0.448725	0.480982	-0.932933	7	0.381907	0.897878
Q9QYE3_GVDKPPS(0.999)PS(0.001)PIEMK	WT_NT+WT_EGCG_-_TS_NT+TS_EGCG	0.688441	0.301945	2.28002	11	0.0435348	0.74185
Q9QYF9_THSTSSSIGS(1)GESPFSR	WT_NT+WT_EGCG_-_TS_NT+TS_EGCG	0.635344	0.562202	1.1301	10	0.284812	0.856466
Q9QYG0_SRT(0.999)AS(0.904)LT(0.049)S(0.048)AAS(0.001)IDGSR	WT_NT+WT_EGCG_-_TS_NT+TS_EGCG	-0.410147	1.19915	-0.342031	13	0.737794	0.963388
Q9QYG0_T(0.04)AS(0.96)LTSAAS(1)IDGSR	WT_NT+WT_EGCG_-_TS_NT+TS_EGCG	0.0876019	0.490658	0.17854	13	0.861052	0.987005
Q9QYG0_TAS(1)LTS(0.001)AAS(0.999)IDGSR	WT_NT+WT_EGCG_-_TS_NT+TS_EGCG	0.520699	0.404238	1.2881	13	0.220168	0.833014
Q9QYR6_AELEEMEEVHPS(1)DEEEEETK	WT_NT+WT_EGCG_-_TS_NT+TS_EGCG	1.03715	0.338721	3.06195	11	0.0108143	0.582642
Q9QYR6_ALGLEES(1)PEEEGK	WT_NT+WT_EGCG_-_TS_NT+TS_EGCG	0.268668	0.281981	0.952788	13	0.358078	0.897878
Q9QYR6_DEHLELRDKT(1)PEEK	WT_NT+WT_EGCG_-_TS_NT+TS_EGCG	-0.573518	0.503687	-1.13864	10	0.281396	0.852603
Q9QYR6_EAELT(1)PENIAAAR	WT_NT+WT_EGCG_-_TS_NT+TS_EGCG	0.0114983	0.370876	0.031003	11	0.975823	0.995292
Q9QYR6_EAELTPENIAAAREES(1)EPEVK	WT_NT+WT_EGCG_-_TS_NT+TS_EGCG	0.111673	0.36649	0.304709	11	0.766276	0.969814
Q9QYR6_ELSSEPRT(1)PPAQK	WT_NT+WT_EGCG_-_TS_NT+TS_EGCG	-1.08024	0.674074	-1.60255	13	0.133043	0.793825
Q9QYR6_EMTLDQKS(1)PEK	WT_NT+WT_EGCG_-_TS_NT+TS_EGCG	-0.089017	0.868871	-0.102451	13	0.919962	0.987005
Q9QYR6_KHS(1)PGEITGPGGHFMTSDSSLTK	WT_NT+WT_EGCG_-_TS_NT+TS_EGCG	0.617955	0.826525	0.747655	12	0.469067	0.904361
Q9QYR6_MAS(0.948)PPPS(0.052)GPPSAAHTPFHQS(1)PVEEK	WT_NT+WT_EGCG_-_TS_NT+TS_EGCG	1.38911	1.26941	1.0943	13	0.293686	0.859473
Q9QYR6_MAS(1)PPPSGPPSAAHT(0.01)PFHQS(0.99)PVEEK	WT_NT+WT_EGCG_-_TS_NT+TS_EGCG	0.121621	0.784405	0.155049	13	0.879164	0.987005
Q9QYR6_PASPALS(1)EGSSSEATTPVISSVAER	WT_NT+WT_EGCG_-_TS_NT+TS_EGCG	0.149333	0.448909	0.332658	12	0.745132	0.965064
Q9QYR6_S(1)PEQEVR	WT_NT+WT_EGCG_-_TS_NT+TS_EGCG	-0.189372	1.04269	-0.181619	11	0.859185	0.987005
Q9QYR6_S(1)PESLSSPAMEDLAMEWGGK	WT_NT+WT_EGCG_-_TS_NT+TS_EGCG	-2.25595	0.812869	-2.77529	10	0.0196084	0.607644
Q9QYR6_S(1)PPCEDFSVTGESEK	WT_NT+WT_EGCG_-_TS_NT+TS_EGCG	0.136051	1.16842	0.11644	13	0.909083	0.987005
Q9QYR6_SEPQDFQEDS(1)WGDTK	WT_NT+WT_EGCG_-_TS_NT+TS_EGCG	0.834069	0.710225	1.17437	11	0.265043	0.849382
Q9QYR6_SHWDDGTNDS(1)DLEK	WT_NT+WT_EGCG_-_TS_NT+TS_EGCG	0.908327	1.01339	0.896322	11	0.389275	0.897878
Q9QYR6_SPFEIIS(1)PPAS(1)PPEMTGQR	WT_NT+WT_EGCG_-_TS_NT+TS_EGCG	1.38309	0.696264	1.98644	13	0.0684811	0.757202
Q9QYR6_SSLLLDTVTSIPS(0.995)S(0.005)R	WT_NT+WT_EGCG_-_TS_NT+TS_EGCG	-1.40106	0.829436	-1.68917	8	0.129659	0.793825
Q9QYR6_TEATQGLDYVPSAGT(0.001)IS(0.994)PT(0.424)S(0.424)S(0.157)LEEDK	WT_NT+WT_EGCG_-_TS_NT+TS_EGCG	0.538885	1.6054	0.33567	12	0.742915	0.965064
Q9QYR6_TEATQGLDYVPSAGTISPT(0.004)S(0.022)S(0.974)LEEDK	WT_NT+WT_EGCG_-_TS_NT+TS_EGCG	0.53436	0.679495	0.786408	7	0.45742	0.903402
Q9QYR6_VAELEEEQS(1)QGSSSYSDWVK	WT_NT+WT_EGCG_-_TS_NT+TS_EGCG	-0.301953	0.855058	-0.353138	11	0.73066	0.962848
Q9QYR6_VPSAPGQES(1)PVPDTK	WT_NT+WT_EGCG_-_TS_NT+TS_EGCG	-1.16995	2.17982	-0.536716	13	0.600529	0.944079
Q9QYR6_WLAES(1)PVGLPPEEEDK	WT_NT+WT_EGCG_-_TS_NT+TS_EGCG	-0.856945	1.21342	-0.706225	13	0.492512	0.911953
Q9QYX7_ADPTVQLAPS(1)PPK	WT_NT+WT_EGCG_-_TS_NT+TS_EGCG	-0.781484	0.620352	-1.25974	9	0.239448	0.846449
Q9QYX7_ASYDSVEDSSESENS(1)PVAR	WT_NT+WT_EGCG_-_TS_NT+TS_EGCG	-0.465436	1.21592	-0.382784	13	0.708065	0.95663
Q9QYX7_DQFGS(0.947)S(0.07)HS(0.983)LPEVQQHMR	WT_NT+WT_EGCG_-_TS_NT+TS_EGCG	0.194207	1.04781	0.185346	12	0.856054	0.987005
Q9QYX7_ENPELVDDLS(1)PR	WT_NT+WT_EGCG_-_TS_NT+TS_EGCG	-0.319627	0.227205	-1.40678	13	0.182947	0.820224
Q9QYX7_GAHAHSGPTSAGSSSVPS(0.999)PGQPGS(0.737)PS(0.241)VS(0.022)K	WT_NT+WT_EGCG_-_TS_NT+TS_EGCG	1.10427	1.00793	1.09558	11	0.296672	0.865892
Q9QYX7_GAHAHSGPTSAGSSSVPSPGQPGS(0.965)PS(0.026)VS(0.008)K	WT_NT+WT_EGCG_-_TS_NT+TS_EGCG	0.279999	0.71927	0.389282	12	0.703888	0.95663
Q9QYX7_IVDSGVQT(1)DDEETADR	WT_NT+WT_EGCG_-_TS_NT+TS_EGCG	-0.335811	0.417254	-0.804811	12	0.436585	0.897878
Q9QYX7_LPTAVSLYS(1)PTDEQSVMQK	WT_NT+WT_EGCG_-_TS_NT+TS_EGCG	0.0720405	0.872001	0.0826152	12	0.93552	0.987005
Q9QYX7_PLPDDIS(1)PQK	WT_NT+WT_EGCG_-_TS_NT+TS_EGCG	-0.612659	0.391634	-1.56437	13	0.14174	0.802307
Q9QYX7_PLS(1)PTADESSR	WT_NT+WT_EGCG_-_TS_NT+TS_EGCG	-0.265764	0.616562	-0.431041	13	0.6735	0.954099
Q9QYX7_PSQQS(1)PAQTPAQQAK	WT_NT+WT_EGCG_-_TS_NT+TS_EGCG	1.53503	2.11665	0.725216	10	0.484944	0.91117
Q9QYX7_S(0.006)MS(0.994)DPKPLSPTADESSR	WT_NT+WT_EGCG_-_TS_NT+TS_EGCG	0.237151	0.514694	0.460762	13	0.652582	0.952994
Q9QYX7_SSCSEYSPSIESDPEGFEIS(1)PEK	WT_NT+WT_EGCG_-_TS_NT+TS_EGCG	0.493806	1.17283	0.421037	9	0.683604	0.955822
Q9QYX7_TQPQKVS(1)PEQPQDQQK	WT_NT+WT_EGCG_-_TS_NT+TS_EGCG	-0.0168232	1.81626	-0.00926254	11	0.992776	0.998236
Q9QYX7_TSIGS(0.002)S(0.001)S(0.05)S(0.943)EEY(0.005)K	WT_NT+WT_EGCG_-_TS_NT+TS_EGCG	-0.417767	0.885734	-0.471661	9	0.648393	0.952994
Q9QZI8_SDGS(1)LDDGDGIHR	WT_NT+WT_EGCG_-_TS_NT+TS_EGCG	0.610833	0.39197	1.55836	11	0.147435	0.804456
Q9QZM0_GPAAAPGAAS(1)PPAEPK	WT_NT+WT_EGCG_-_TS_NT+TS_EGCG	0.438331	0.241915	1.81192	13	0.0931512	0.770572
Q9QZQ1_LPYLVELS(1)PGRR	WT_NT+WT_EGCG_-_TS_NT+TS_EGCG	0.308627	1.0287	0.300017	11	0.769758	0.969814
Q9QZQ1_SSPNVANQPPS(1)PGGK	WT_NT+WT_EGCG_-_TS_NT+TS_EGCG	0.276096	0.861079	0.32064	13	0.753579	0.966759
Q9QZS8_VHAPSATPSTSAQPAS(1)PVAR	WT_NT+WT_EGCG_-_TS_NT+TS_EGCG	-0.717497	0.28603	-2.50847	12	0.0274848	0.642682
Q9R020_ENVEYIEREES(1)DGEYDEFGRK	WT_NT+WT_EGCG_-_TS_NT+TS_EGCG	0.309545	0.297922	1.03901	10	0.323268	0.887493
Q9R020_YNLDAS(1)EEEDSNKK	WT_NT+WT_EGCG_-_TS_NT+TS_EGCG	0.980739	0.571362	1.7165	13	0.109787	0.779865
Q9R0K7_NES(0.048)S(0.952)HGGEFGCTMEELR	WT_NT+WT_EGCG_-_TS_NT+TS_EGCG	-0.0493442	0.988529	-0.0499168	8	0.961413	0.992919
Q9R0K7_NES(0.999)S(0.001)HGGEFGCTMEELR	WT_NT+WT_EGCG_-_TS_NT+TS_EGCG	-1.45655	0.400726	-3.63477	11	0.00392379	0.509188
Q9R0K7_T(0.5)S(0.5)IHNFMAHPEFR	WT_NT+WT_EGCG_-_TS_NT+TS_EGCG	0.661549	1.54281	0.428794	11	0.67635	0.95505
Q9R0N7_NSLETVGT(1)PDS(1)GRGR	WT_NT+WT_EGCG_-_TS_NT+TS_EGCG	0.873828	0.777707	1.1236	13	0.281505	0.852603
Q9R0N9_KLHFS(1)VY(1)DFDRFS(1)R	WT_NT+WT_EGCG_-_TS_NT+TS_EGCG	-0.825624	1.01843	-0.810681	12	0.433333	0.897878
Q9R0P5_AS(1)GVQVADEVCRIFY(1)DMK	WT_NT+WT_EGCG_-_TS_NT+TS_EGCG	-0.191472	0.778571	-0.245927	12	0.809895	0.978179
Q9R1Q8_RGFS(1)EEQLR	WT_NT+WT_EGCG_-_TS_NT+TS_EGCG	-1.31238	0.49625	-2.6446	12	0.0213913	0.622191
Q9R1R2_ALRPGDLPPS(1)PDDVK	WT_NT+WT_EGCG_-_TS_NT+TS_EGCG	-0.212349	0.344796	-0.61587	12	0.549484	0.926833
Q9R1R2_REDS(1)PGPEVQPMDK	WT_NT+WT_EGCG_-_TS_NT+TS_EGCG	-0.510412	0.635307	-0.803409	13	0.436183	0.897878
Q9R1T4_AAAELLQSQGSQAGGS(1)QTLK	WT_NT+WT_EGCG_-_TS_NT+TS_EGCG	-1.50074	0.51272	-2.92701	12	0.0126741	0.582642
Q9R1V6_SNS(1)TET(0.003)LS(0.997)PAK	WT_NT+WT_EGCG_-_TS_NT+TS_EGCG	2.57123	0.616832	4.16844	13	0.00110259	0.492962
Q9R1V6_SNS(1)WQGNMGGNK	WT_NT+WT_EGCG_-_TS_NT+TS_EGCG	0.884008	1.29235	0.684031	12	0.506951	0.912728
Q9WTQ5_GPSEAPQEAEAEEGATS(1)DGEK	WT_NT+WT_EGCG_-_TS_NT+TS_EGCG	-1.00942	0.652185	-1.54776	13	0.145673	0.804456
Q9WTX2_EDS(0.994)GT(0.005)FSLGK	WT_NT+WT_EGCG_-_TS_NT+TS_EGCG	-0.295605	0.25907	-1.14102	10	0.28045	0.852603
Q9WTX5_GKT(1)PEEIRK	WT_NT+WT_EGCG_-_TS_NT+TS_EGCG	1.42076	0.764683	1.85798	12	0.0878679	0.76268
Q9WUD1_LGT(0.615)GGGGS(0.385)PDKS(1)PSAQELK	WT_NT+WT_EGCG_-_TS_NT+TS_EGCG	0.0720654	0.666978	0.108048	13	0.915608	0.987005
Q9WUD1_LGTGGGGS(1)PDKS(0.747)PS(0.253)AQELK	WT_NT+WT_EGCG_-_TS_NT+TS_EGCG	0.355605	1.01195	0.351407	11	0.731921	0.962848
Q9WV18_HPPT(1)PPDPSGGLPR	WT_NT+WT_EGCG_-_TS_NT+TS_EGCG	-0.328739	0.740271	-0.444079	13	0.664288	0.954099
Q9WV60_IQAAAS(1)PPANATAASDTNAGDR	WT_NT+WT_EGCG_-_TS_NT+TS_EGCG	0.732203	0.299099	2.44802	13	0.0293216	0.642682
Q9WV69_HLS(1)AEDFSR	WT_NT+WT_EGCG_-_TS_NT+TS_EGCG	-1.11407	1.11616	-0.99813	13	0.336434	0.897878
Q9WV69_MDRGNS(1)LPCVLEQK	WT_NT+WT_EGCG_-_TS_NT+TS_EGCG	-0.0783872	0.647495	-0.121062	10	0.90604	0.987005
Q9WV92_GIS(0.986)QT(0.014)NLITTVT(1)PEK	WT_NT+WT_EGCG_-_TS_NT+TS_EGCG	0.280171	0.689107	0.406572	13	0.690937	0.955822
Q9WV92_GIS(1)QTNLITTVT(1)PEK	WT_NT+WT_EGCG_-_TS_NT+TS_EGCG	-1.21102	0.677622	-1.78716	13	0.0972374	0.771344
Q9WV92_KAEEAT(1)PVTALR	WT_NT+WT_EGCG_-_TS_NT+TS_EGCG	-1.03258	0.449505	-2.29716	12	0.040405	0.725141
Q9WV92_TDTAADGETSATES(1)DQEEDAEIK	WT_NT+WT_EGCG_-_TS_NT+TS_EGCG	0.579014	0.657309	0.880885	13	0.394374	0.897878
Q9WV92_VESTSVGSIS(1)PGGAK	WT_NT+WT_EGCG_-_TS_NT+TS_EGCG	-1.06295	0.569567	-1.86625	13	0.0847238	0.757202
Q9WVR4_T(0.016)DGS(0.984)IS(1)GDRQPVTVADYISR	WT_NT+WT_EGCG_-_TS_NT+TS_EGCG	1.91939	0.719582	2.66737	12	0.0205102	0.607644
Q9Z0H8_RYS(1)LIDPASPPELLK	WT_NT+WT_EGCG_-_TS_NT+TS_EGCG	-1.78649	0.545707	-3.27372	10	0.0083774	0.582642
Q9Z0H8_TGNES(0.994)GS(0.006)NLS(0.999)DS(0.001)GSVK	WT_NT+WT_EGCG_-_TS_NT+TS_EGCG	1.6463	1.17755	1.39806	10	0.192329	0.82267
Q9Z0P4_EIDVLEFGESAPAAS(1)K	WT_NT+WT_EGCG_-_TS_NT+TS_EGCG	-1.48817	1.04076	-1.42988	12	0.178268	0.820019
Q9Z0P4_ENS(0.006)AAPS(0.994)PGRPQS(1)AS(1)PAKEEQK	WT_NT+WT_EGCG_-_TS_NT+TS_EGCG	-0.55505	1.16192	-0.477699	10	0.643134	0.952994
Q9Z0P4_ENSAAPSPGRPQSAS(1)PAK	WT_NT+WT_EGCG_-_TS_NT+TS_EGCG	-0.359335	1.62628	-0.220955	12	0.828843	0.981092
Q9Z0P4_SETLVNAQQT(1)PLGT(1)PK	WT_NT+WT_EGCG_-_TS_NT+TS_EGCG	0.0854867	0.29739	0.287457	13	0.778294	0.972986
Q9Z0P4_T(0.004)S(0.023)T(0.973)PVRS(0.909)PGGS(0.049)T(0.042)MMK	WT_NT+WT_EGCG_-_TS_NT+TS_EGCG	0.0647424	0.609149	0.106283	9	0.917689	0.987005
Q9Z0P4_T(0.018)S(0.021)T(0.961)PVRS(1)PGGSTMMK	WT_NT+WT_EGCG_-_TS_NT+TS_EGCG	-0.0789381	0.475212	-0.166111	13	0.870625	0.987005
Q9Z0R4_LLS(0.995)PGT(0.04)S(0.961)KIT(0.004)PTELPK	WT_NT+WT_EGCG_-_TS_NT+TS_EGCG	-0.195139	0.685841	-0.284525	9	0.782446	0.975473
Q9Z0R4_LPEEPSS(1)EDEQQPEK	WT_NT+WT_EGCG_-_TS_NT+TS_EGCG	-0.75488	0.211016	-3.57736	13	0.00337489	0.492962
Q9Z0R4_SAFTPATATGSS(0.001)PS(0.999)PVLGQGEK	WT_NT+WT_EGCG_-_TS_NT+TS_EGCG	-1.35267	0.793666	-1.70433	10	0.119138	0.779865
Q9Z0U1_GS(0.001)YGS(0.999)DPEEEEYR	WT_NT+WT_EGCG_-_TS_NT+TS_EGCG	0.14276	0.44575	0.320268	9	0.756076	0.966867
Q9Z0U1_VQVAPLQGS(0.999)PPLS(0.001)HDDR	WT_NT+WT_EGCG_-_TS_NT+TS_EGCG	0.0504575	0.368345	0.136984	12	0.893315	0.987005
Q9Z0V2_IPNANVS(0.001)GS(0.999)HR	WT_NT+WT_EGCG_-_TS_NT+TS_EGCG	0.170951	0.594507	0.287551	9	0.780201	0.974151
Q9Z140_PSTPAMTPS(0.001)PS(0.999)P	WT_NT+WT_EGCG_-_TS_NT+TS_EGCG	2.30946	0.970026	2.38083	12	0.0347105	0.714104
Q9Z140_SCS(0.001)S(0.999)PVFSR	WT_NT+WT_EGCG_-_TS_NT+TS_EGCG	-0.232082	1.44431	-0.160688	11	0.875252	0.987005
Q9Z140_SSQSLHCLS(1)PR	WT_NT+WT_EGCG_-_TS_NT+TS_EGCG	0.26908	1.79073	0.150263	12	0.883053	0.987005
Q9Z188_IYQY(1)IQSR	WT_NT+WT_EGCG_-_TS_NT+TS_EGCG	-0.559916	0.641733	-0.872507	11	0.401576	0.897878
Q9Z1B3_SPS(1)S(1)EEIER	WT_NT+WT_EGCG_-_TS_NT+TS_EGCG	0.53828	0.7019	0.76689	10	0.460868	0.903402
Q9Z1B3_VNLKS(1)PS(0.081)S(0.919)EEIER	WT_NT+WT_EGCG_-_TS_NT+TS_EGCG	1.10594	0.916696	1.20644	12	0.250893	0.847887
Q9Z1R2_AAGARPLT(0.001)S(0.998)PES(0.001)LSR	WT_NT+WT_EGCG_-_TS_NT+TS_EGCG	0.872128	0.600034	1.45347	8	0.184169	0.820224
Q9Z1R2_ENAS(1)PAPGTTAEEAMSR	WT_NT+WT_EGCG_-_TS_NT+TS_EGCG	-0.46589	0.255427	-1.82397	13	0.0912209	0.770572
Q9Z1T6_SPAS(0.997)PS(0.003)HLTHFK	WT_NT+WT_EGCG_-_TS_NT+TS_EGCG	0.432462	0.270579	1.59828	12	0.135963	0.793825
Q9Z1W9_LLT(0.75)RT(0.25)PDIAQR	WT_NT+WT_EGCG_-_TS_NT+TS_EGCG	-0.392386	0.265005	-1.48067	10	0.169498	0.804456
Q9Z1X2_RVAGGSGS(0.005)ES(0.995)PLLK	WT_NT+WT_EGCG_-_TS_NT+TS_EGCG	0.00380491	0.429125	0.00886668	10	0.9931	0.998236
Q9Z204_NEKS(1)EEEQSSASVK	WT_NT+WT_EGCG_-_TS_NT+TS_EGCG	0.168158	1.86697	0.0900702	8	0.930446	0.987005
Q9Z207_FVIKMS(0.967)S(0.033)FVISANEQYEK	WT_NT+WT_EGCG_-_TS_NT+TS_EGCG	0.742958	0.773444	0.960584	10	0.359412	0.897878
Q9Z239_TGEPDEEEGTFRS(0.009)S(0.991)IR	WT_NT+WT_EGCG_-_TS_NT+TS_EGCG	-1.24354	1.51695	-0.819759	12	0.428336	0.897878
Q9Z2A0_ANS(1)FVGTAQYVSPELLTEK	WT_NT+WT_EGCG_-_TS_NT+TS_EGCG	0.731028	1.65953	0.440504	12	0.667403	0.954099
Q9Z2C4_GS(0.126)S(0.853)PT(0.02)HSATPVHTSV	WT_NT+WT_EGCG_-_TS_NT+TS_EGCG	0.338449	0.470708	0.719021	10	0.488589	0.91117
Q9Z2F7_DHSSQS(1)EEEVVEGEK	WT_NT+WT_EGCG_-_TS_NT+TS_EGCG	0.50329	0.433986	1.15969	11	0.270727	0.849382
Q9Z2H5_DYSEADGLS(0.016)ERT(0.984)T(1)PSK	WT_NT+WT_EGCG_-_TS_NT+TS_EGCG	-0.266756	0.450258	-0.592453	12	0.564545	0.933742
Q9Z2H5_DYSEADGLS(1)ER	WT_NT+WT_EGCG_-_TS_NT+TS_EGCG	0.0953282	0.863395	0.110411	11	0.914072	0.987005
Q9Z2H5_EDDAES(1)GGRRS(1)EAEEGEVR	WT_NT+WT_EGCG_-_TS_NT+TS_EGCG	0.0611795	1.61148	0.0379647	8	0.970646	0.995292
Q9Z2H5_ELKPEQET(0.005)T(0.995)PR	WT_NT+WT_EGCG_-_TS_NT+TS_EGCG	-2.60116	3.12463	-0.83247	9	0.426681	0.897878
Q9Z2H5_GPS(0.004)S(0.996)QEDESGGLEDSPDR	WT_NT+WT_EGCG_-_TS_NT+TS_EGCG	0.129482	0.302771	0.427657	13	0.6759	0.95505
Q9Z2H5_GPSSQEDESGGLEDS(1)PDR	WT_NT+WT_EGCG_-_TS_NT+TS_EGCG	1.01016	0.393599	2.56646	13	0.0234503	0.642682
Q9Z2H5_HLTQQDTRPAEQS(1)LDMDDK	WT_NT+WT_EGCG_-_TS_NT+TS_EGCG	-0.734885	0.457097	-1.60772	11	0.136196	0.793825
Q9Z2H5_LVS(1)PEPPPK	WT_NT+WT_EGCG_-_TS_NT+TS_EGCG	0.537568	0.23531	2.28451	13	0.0397852	0.725141
Q9Z2H5_RLPS(0.004)S(0.233)PAS(0.763)PS(1)PKGT(1)PEK	WT_NT+WT_EGCG_-_TS_NT+TS_EGCG	-0.116768	0.599722	-0.194703	12	0.848883	0.984966
Q9Z2H5_RLPS(0.007)S(0.033)PAS(0.961)PS(1)PK	WT_NT+WT_EGCG_-_TS_NT+TS_EGCG	-0.829382	1.03322	-0.802712	13	0.436571	0.897878
Q9Z2H5_RLPSSPAS(1)PS(1)PKGT(1)PEK	WT_NT+WT_EGCG_-_TS_NT+TS_EGCG	-0.125413	0.544666	-0.230256	12	0.821771	0.979335
Q9Z2H5_S(1)EAEEGEVRT(0.998)PT(0.002)K	WT_NT+WT_EGCG_-_TS_NT+TS_EGCG	1.27668	1.08081	1.18122	8	0.271438	0.849382
Q9Z2H5_S(1)LDGAEFSR	WT_NT+WT_EGCG_-_TS_NT+TS_EGCG	-0.0308711	0.30785	-0.10028	9	0.922321	0.987005
Q9Z2H5_S(1)LPELDRDK	WT_NT+WT_EGCG_-_TS_NT+TS_EGCG	-0.916996	0.616153	-1.48826	10	0.167523	0.804456
Q9Z2H5_SEAEEGEVRT(1)PTK	WT_NT+WT_EGCG_-_TS_NT+TS_EGCG	-0.727665	1.63379	-0.445386	11	0.664679	0.954099
Q9Z2Q6_LAT(1)PEDKQDIDK	WT_NT+WT_EGCG_-_TS_NT+TS_EGCG	-0.756579	0.391839	-1.93084	9	0.0855568	0.757202
Q9Z2Q6_MES(1)PIPILPLPT(0.998)PDAET(0.002)EK	WT_NT+WT_EGCG_-_TS_NT+TS_EGCG	-0.741333	1.1346	-0.653387	13	0.524895	0.91561
Q9Z2Q6_MESPIPILPLPT(1)PDAETEK	WT_NT+WT_EGCG_-_TS_NT+TS_EGCG	-3.68815	1.07327	-3.43637	11	0.00556021	0.582642
Q9Z2W0_GT(1)PEPGPLGATDER	WT_NT+WT_EGCG_-_TS_NT+TS_EGCG	1.69604	1.00398	1.68932	11	0.119268	0.779865
Q9Z351_RS(0.004)PS(0.995)ADQS(0.001)LDDSPSK	WT_NT+WT_EGCG_-_TS_NT+TS_EGCG	-0.527022	0.423343	-1.24491	11	0.239035	0.846449
Q9Z351_RSPSADQSLDDS(1)PSK	WT_NT+WT_EGCG_-_TS_NT+TS_EGCG	-0.954617	0.824019	-1.15849	12	0.2692	0.849382
Q9Z351_S(1)PSADQSLDDSPSK	WT_NT+WT_EGCG_-_TS_NT+TS_EGCG	-0.525008	0.845163	-0.621191	13	0.545213	0.926833

## Sheet: present in TS.EGCG-TS.NT
	Leading.proteins	Phospho..STY..Probabilities	WT_NT.1.1	WT_NT.2.1	WT_NT.3.1	WT_NT.4.1	WT_NT.5.1	COUNT.WT	WT_EGCG.2.1	WT_EGCG.3.1	WT_EGCG.4.1	WT_EGCG.5.1	COUNT.WT_EGCG	WT_EGCG_EE.1.1	WT_EGCG_EE.2.1	WT_EGCG_EE.3.1	WT_EGCG_EE.4.1	WT_EGCG_EE.5.1	COUNT.WT_EGCG_EE	WT_EE.1.1	WT_EE.2.1	WT_EE.3.1	WT_EE.5.1	COUNT.WT_EE	TS_NT.1.1	TS_NT.2.1	TS_NT.3.1	TS_NT.4.1	COUNT.TS	TS_EGCG.2.1	TS_EGCG.3.1	TS_EGCG.4.1	TS_EGCG.5.1	COUNT.TS.EGCG	TS_EGCG_EE.1.1	TS_EGCG_EE.2.1	TS_EGCG_EE.3.1	TS_EGCG_EE.4.1	TS_EGCG_EE.5.1	COUNT.TS_EGCG	TS_EE.1.1	TS_EE.2.1	TS_EE.3.1	TS_EE.4.1	TS_EE.5.1	COUNT.TS.EE
96	A2AQ25	GDAAGDKLELSEDSPNS(1)EQELDK	NA	NA	7091200	NA	6577700	2	6226600	NA	NA	NA	1	NA	4646700	8107700	NA	8054000	3	NA	NA	7653200	9258300	2	NA	NA	10684000	NA	1	NA	7098400	8723700	7005600	3	NA	NA	9680000	NA	NA	1	NA	NA	4327500	NA	NA	1
107	A2ARS0	AGALMARPNS(0.043)PQS(0.84)S(0.107)GS(0.009)GR	NA	NA	NA	NA	NA	0	582240	NA	NA	NA	1	NA	NA	NA	1219300	363620	2	NA	483550	NA	644240	2	NA	NA	NA	NA	0	1189700	NA	205910	277930	3	NA	NA	NA	NA	542830	1	NA	805310	NA	NA	190780	2
108	A2ARS0	GS(0.087)NS(0.874)DS(0.039)PPGHPAPAPS(1)PERR	NA	NA	NA	NA	NA	0	NA	NA	NA	NA	0	NA	NA	NA	NA	NA	0	NA	NA	NA	NA	0	NA	NA	NA	443550	1	1086700	NA	NA	728040	2	NA	NA	NA	NA	NA	0	NA	1209900	NA	NA	NA	1
117	A2CG49	ALLDVLQRPLS(0.97)PGNS(0.02)ES(0.009)LT(0.001)ATANYSK	NA	NA	NA	NA	NA	0	NA	NA	NA	NA	0	NA	NA	NA	NA	NA	0	NA	NA	NA	2844700	1	NA	NA	NA	NA	0	1801900	NA	1619800	NA	2	NA	NA	NA	2021000	NA	1	NA	NA	1214800	NA	NA	1
124	A2RSJ4	S(0.001)PT(0.009)HAS(0.99)PQHTQTEK	NA	NA	NA	NA	NA	0	NA	NA	NA	NA	0	1102700	11574000	NA	NA	NA	2	1879300	1902600	NA	NA	2	NA	1288300	NA	NA	1	NA	1635100	1222200	NA	2	NA	2832700	NA	NA	1432700	2	NA	NA	NA	NA	NA	0
149	B1AZP2	NPYLLS(0.968)PT(0.032)EAFAR	NA	NA	NA	NA	NA	0	NA	NA	NA	NA	0	434250	NA	NA	NA	NA	1	NA	NA	230270	548670	2	830420	NA	NA	NA	1	740830	NA	NA	352470	2	455060	401320	NA	NA	371490	3	NA	NA	NA	431420	NA	1
167	B2RWS6	TDGKEEEEQPSTSATQS(0.047)S(0.953)PAPGQSK	NA	NA	NA	NA	NA	0	NA	NA	NA	NA	0	NA	NA	NA	NA	NA	0	NA	1282200	NA	NA	1	NA	NA	NA	NA	0	NA	NA	917690	661330	2	NA	NA	NA	579530	NA	1	NA	NA	NA	NA	NA	0
182	D3YXK2	AETLSGLGDAS(0.01)AAGAAAVS(0.636)S(0.234)AAS(0.04)ET(0.04)GT(0.04)RR	NA	NA	NA	NA	NA	0	NA	NA	NA	NA	0	NA	NA	NA	NA	NA	0	NA	NA	NA	NA	0	NA	NA	NA	NA	0	3093300	NA	NA	2394800	2	NA	NA	NA	2475000	NA	1	NA	NA	NA	802410	NA	1
241	F6SEU4	TVAWVS(0.001)NMPHLS(0.999)ADIESAHIER	NA	NA	NA	NA	NA	0	NA	NA	NA	NA	0	NA	NA	NA	NA	NA	0	NA	NA	NA	2074600	1	NA	NA	3550500	NA	1	1540800	NA	1983700	NA	2	NA	NA	732950	NA	NA	1	NA	NA	1289700	NA	NA	1
331	O35219	RLS(1)LPGQLGALTSQPLHR	NA	NA	NA	NA	NA	0	NA	NA	NA	NA	0	NA	NA	NA	NA	NA	0	NA	3850300	NA	NA	1	NA	NA	NA	NA	0	1518300	NA	3022900	NA	2	992370	NA	2043700	2233900	NA	3	NA	435300	NA	NA	NA	1
334	O35295	DSLGDFIEHYAQLGPS(0.783)S(0.217)PEQLAAGAEEGGGPR	NA	NA	574000	NA	NA	1	NA	NA	NA	NA	0	2010200	NA	NA	NA	NA	1	NA	NA	NA	NA	0	NA	NA	NA	NA	0	2223700	1178900	6476000	NA	3	NA	NA	NA	4139900	NA	1	NA	565210	NA	NA	NA	1
336	O35308	AGS(1)PEQEPEEEAVPELDHESIGGHEAR	NA	NA	NA	NA	NA	0	NA	NA	NA	NA	0	NA	NA	2127100	NA	NA	1	NA	NA	NA	NA	0	NA	NA	NA	NA	0	2945100	NA	NA	1048400	2	1784500	NA	NA	NA	NA	1	NA	1450300	NA	NA	NA	1
386	O35954	RGS(1)MNNEMLSPEVGPVRDPLADGVEVLGR	NA	NA	1025300	NA	NA	1	NA	1289400	NA	NA	1	NA	NA	NA	NA	1467100	1	NA	2004400	NA	2004200	2	NA	NA	7419900	NA	1	NA	1585200	3653900	NA	2	889680	NA	NA	4193200	NA	2	NA	NA	NA	NA	NA	0
409	O54916	LIDLEDSADVGEQPGEVGY(0.007)S(0.181)GS(0.812)PAEAPPSK	NA	NA	NA	NA	NA	0	4759700	NA	NA	NA	1	NA	NA	NA	NA	NA	0	NA	NA	5724700	NA	1	NA	NA	NA	NA	0	NA	NA	5921000	3563700	2	NA	NA	6207900	NA	3015500	2	NA	NA	NA	NA	NA	0
423	O54988	ATLEQPETDEVEQVS(0.013)ES(0.709)NS(0.278)IEELER	NA	NA	NA	NA	NA	0	NA	NA	NA	NA	0	NA	NA	NA	NA	NA	0	NA	NA	NA	NA	0	NA	NA	NA	NA	0	NA	6377200	NA	3558300	2	NA	NA	NA	NA	NA	0	NA	NA	NA	NA	NA	0
429	O54991	DQNLPQILEES(0.73)RS(0.27)E	NA	NA	3643800	NA	NA	1	NA	NA	NA	NA	0	3588600	NA	NA	NA	NA	1	NA	NA	3543200	NA	1	NA	185950	NA	NA	1	7354700	4733000	4849800	NA	3	NA	NA	NA	5585300	NA	1	NA	3475100	NA	NA	3269900	2
446	O55131	ILEQQNS(0.997)S(0.003)R	NA	NA	NA	NA	NA	0	8006600	NA	NA	NA	1	NA	NA	NA	NA	NA	0	NA	15552000	13714000	NA	2	NA	NA	NA	NA	0	22796000	NA	NA	6845900	2	NA	27625000	NA	14329000	NA	2	NA	15945000	NA	NA	4921400	2
455	O70161	SWVYSPLHYSARPAS(0.005)DGES(0.798)DT(0.196)	NA	NA	NA	NA	NA	0	1396100	NA	NA	NA	1	NA	NA	NA	NA	NA	0	NA	NA	NA	NA	0	NA	NA	NA	1130000	1	2550700	NA	NA	916850	2	NA	NA	3182100	2803300	NA	2	NA	NA	NA	1106300	NA	1
467	O70305	T(0.024)NS(0.948)PS(0.17)IS(0.429)PS(0.428)MLS(0.002)NAEHK	873550	NA	NA	650960	NA	2	NA	NA	NA	NA	0	NA	NA	NA	NA	NA	0	NA	NA	NA	NA	0	NA	NA	NA	NA	0	2208100	NA	1112600	755510	3	1587400	873110	NA	1640200	NA	3	784470	698590	NA	1240200	NA	3
469	O70305	T(0.012)NS(0.905)PS(0.125)IS(0.202)PS(0.757)MLSNAEHK	NA	NA	NA	NA	NA	0	NA	NA	NA	NA	0	NA	NA	NA	NA	NA	0	NA	NA	NA	NA	0	NA	NA	NA	NA	0	NA	NA	1112600	755510	2	NA	NA	NA	NA	NA	0	NA	NA	NA	NA	NA	0
483	O88343	ERIS(0.989)ENYS(0.01)DK	NA	NA	NA	851240	NA	1	NA	422290	NA	NA	1	NA	NA	NA	NA	281520	1	NA	1046200	NA	528740	2	NA	NA	NA	NA	0	2092400	NA	758320	676390	3	NA	744520	NA	NA	NA	1	NA	1087100	NA	3444300	NA	2
522	O88703	AS(0.941)RPLS(0.028)AS(0.028)QPS(0.002)LPHGVPAPSPAASAR	NA	NA	NA	NA	NA	0	NA	NA	NA	4548600	1	NA	NA	NA	NA	NA	0	NA	NA	NA	4919300	1	NA	1808600	NA	NA	1	7192200	NA	4274700	NA	2	NA	NA	NA	NA	NA	0	6524300	9052700	NA	NA	NA	2
551	O88737	GYMTPT(0.011)S(0.989)PAGS(0.001)ER	927260	NA	NA	1339900	NA	2	NA	NA	NA	NA	0	507500	NA	NA	NA	NA	1	NA	NA	NA	1214200	1	2946500	NA	NA	NA	1	1566200	358890	NA	NA	2	1393500	2399100	NA	1898000	1847100	4	956050	1405200	NA	1098200	1190700	4
558	O88737	GYS(0.004)YFT(0.124)GS(0.718)S(0.154)PPLSPS(0.016)T(0.008)PS(0.173)ES(0.777)PT(0.009)FS(0.016)PGK	NA	NA	NA	NA	NA	0	NA	1367800	NA	NA	1	NA	NA	NA	7696400	NA	1	NA	9613000	NA	NA	1	NA	NA	NA	NA	0	16894000	1558200	NA	2846800	3	NA	738310	NA	NA	3250000	2	NA	NA	NA	NA	NA	0
572	O88737	SHGPLLPTIEDS(0.015)S(0.985)EEEELREEEELLR	NA	NA	NA	NA	NA	0	NA	NA	NA	NA	0	2991800	NA	NA	4028400	2080900	3	NA	NA	NA	4432300	1	NA	NA	10537000	NA	1	2040700	NA	2923600	NA	2	NA	NA	NA	NA	NA	0	NA	NA	NA	NA	2052100	1
585	O88737	S(0.887)QAS(0.113)EEESPVSPLGRPR	NA	NA	NA	4267600	NA	1	2011800	NA	NA	NA	1	NA	2321900	NA	NA	NA	1	NA	3930600	NA	NA	1	NA	NA	NA	NA	0	NA	NA	1385500	3158700	2	NA	NA	NA	NA	NA	0	NA	NA	NA	NA	NA	0
589	O88737	S(0.93)QGS(0.07)FEYQDTQDHDYGGR	NA	NA	NA	1317800	NA	1	1069400	NA	NA	NA	1	NA	NA	NA	NA	NA	0	NA	1930000	NA	NA	1	1098500	NA	NA	NA	1	2001200	NA	NA	737400	2	873730	1568600	NA	2475800	NA	3	984290	1171200	1755300	NA	NA	3
633	O88935	SQSLT(0.002)NAFNLPEPAPPRPS(0.807)LS(0.191)QDEVK	1726100	NA	3170300	NA	NA	2	NA	NA	1309900	NA	1	NA	4065000	NA	NA	NA	1	NA	19448000	NA	7869500	2	4785600	NA	NA	NA	1	3919300	NA	NA	1456500	2	NA	1333000	NA	3749500	2035000	3	564690	NA	NA	2145100	NA	2
664	P05480	RRS(0.088)LEPS(0.911)ENVHGAGGAFPASQTPSK	NA	NA	6567600	NA	NA	1	NA	NA	NA	NA	0	NA	NA	NA	8369300	NA	1	NA	10784000	NA	NA	1	NA	NA	NA	NA	0	NA	NA	7630600	5883800	2	NA	NA	NA	NA	NA	0	NA	NA	NA	10149000	NA	1
690	P08553	AEEEGGS(1)EEEGS(1)DRS(0.996)PQES(0.004)K	3191600	NA	172110	NA	106290	3	691580	NA	NA	NA	1	NA	NA	66971	NA	NA	1	NA	NA	69381	120450	2	NA	163910	NA	NA	1	88574	72609	NA	NA	2	872360	283470	NA	NA	96819	3	NA	NA	68087	NA	NA	1
692	P08553	AEEEGGS(1)EEEGSDRS(0.002)PQES(0.998)KK	NA	1727800	NA	NA	NA	1	6631700	NA	NA	NA	1	NA	13846000	NA	154460	NA	2	NA	237830	NA	NA	1	NA	NA	NA	NA	0	242000	NA	189930	NA	2	NA	NA	NA	NA	NA	0	NA	NA	NA	NA	NA	0
728	P10637	HLS(0.107)NVS(0.129)S(0.595)T(0.129)GS(0.042)IDMVDSPQLATLADEVSASLAK	NA	NA	NA	NA	NA	0	NA	NA	NA	NA	0	NA	NA	NA	NA	NA	0	NA	NA	NA	NA	0	NA	NA	NA	NA	0	NA	1045300	1306000	NA	2	NA	NA	NA	NA	NA	0	NA	NA	NA	NA	NA	0
739	P10637	S(0.66)T(0.163)PT(0.163)AEDVT(0.014)APLVDER	NA	NA	18685000	NA	NA	1	NA	NA	NA	NA	0	NA	NA	NA	NA	NA	0	NA	NA	NA	NA	0	NA	NA	NA	NA	0	22556000	21282000	NA	NA	2	NA	NA	NA	NA	NA	0	NA	NA	NA	NA	NA	0
756	P11798	FYFENLWS(1)R	NA	NA	NA	NA	NA	0	NA	NA	NA	NA	0	732410	NA	NA	672610	1265600	3	NA	NA	NA	1192500	1	NA	NA	2760600	NA	1	686050	NA	858020	NA	2	144380	NA	485490	564190	NA	3	NA	NA	297760	NA	NA	1
783	P13808	KPERT(0.77)S(0.891)PS(0.335)PPT(0.003)QT(0.001)PHQEAAPR	NA	NA	NA	NA	NA	0	NA	NA	NA	NA	0	NA	NA	1073600	NA	1248600	2	NA	1178200	770260	NA	2	NA	NA	NA	NA	0	2294100	NA	976890	995050	3	881980	NA	NA	NA	NA	1	908510	876040	1655100	NA	NA	3
784	P13808	KPERT(0.443)S(0.558)PS(0.991)PPT(0.008)QTPHQEAAPR	NA	NA	NA	NA	NA	0	NA	NA	NA	NA	0	NA	NA	NA	NA	NA	0	NA	NA	NA	NA	0	NA	NA	NA	NA	0	2294100	NA	NA	995050	2	NA	NA	NA	NA	NA	0	NA	876040	NA	NA	NA	1
786	P14152	ETAFEFLS(0.012)S(0.988)A	NA	NA	NA	NA	NA	0	NA	NA	NA	273350	1	NA	NA	NA	NA	NA	0	NA	NA	NA	NA	0	NA	NA	NA	NA	0	547100	343300	NA	NA	2	337770	NA	NA	NA	NA	1	NA	NA	NA	NA	580380	1
791	P14869	AEAKEES(1)EESDEDMGFGLFD	NA	NA	NA	NA	NA	0	NA	1312700	NA	NA	1	NA	NA	NA	NA	NA	0	NA	NA	NA	NA	0	NA	NA	NA	NA	0	3017600	NA	2337400	NA	2	NA	NA	865290	NA	NA	1	NA	NA	NA	NA	1419200	1
875	P14873	TLEVVS(0.055)PS(0.869)QS(0.268)VT(0.657)GS(0.057)AGHT(0.043)PY(0.019)Y(0.019)QS(0.009)PT(0.003)DEK	3900100	NA	NA	NA	NA	1	NA	NA	NA	NA	0	NA	24322000	NA	NA	NA	1	10344000	5053100	NA	4524200	3	NA	NA	NA	NA	0	10506000	3146400	NA	23037000	3	NA	2164800	5030500	NA	NA	2	4783100	NA	9932800	4113800	NA	3
876	P14873	TLEVVS(0.23)PS(0.781)QS(0.958)VT(0.011)GS(0.006)AGHT(0.012)PY(0.001)Y(0.001)QSPTDEK	NA	NA	4380900	NA	NA	1	NA	NA	3668900	NA	1	NA	4455800	NA	NA	NA	1	NA	17301000	NA	4524200	2	NA	NA	NA	NA	0	NA	NA	5276600	3575900	2	6847000	NA	35484000	NA	NA	2	4783100	4005500	5341000	NA	NA	3
889	P15508	LS(0.027)S(0.027)S(0.941)WES(0.005)LLPEPAHPF	NA	NA	NA	NA	NA	0	NA	NA	NA	NA	0	NA	NA	NA	NA	397810	1	NA	NA	NA	NA	0	NA	NA	NA	NA	0	250170	NA	495860	NA	2	NA	NA	NA	NA	NA	0	NA	NA	NA	NA	NA	0
910	P16283	FSIGS(0.001)DEDDS(0.999)PGLPVK	NA	NA	NA	NA	NA	0	NA	NA	1947300	NA	1	NA	NA	NA	NA	NA	0	NA	NA	NA	NA	0	NA	NA	NA	NA	0	NA	NA	1889400	884050	2	NA	NA	NA	NA	NA	0	NA	NA	NA	NA	NA	0
921	P16951	KMPLDLS(1)PLATPIIR	NA	NA	599730	NA	NA	1	NA	601290	NA	NA	1	NA	NA	NA	NA	542400	1	NA	NA	345520	1734100	2	347820	NA	NA	NA	1	916290	1444100	1134300	NA	3	611720	NA	1138000	1380400	143080	4	NA	NA	953420	NA	544870	2
924	P17182	IEEELGS(1)K	NA	NA	NA	NA	NA	0	NA	2936400	NA	NA	1	2784000	NA	NA	NA	4201100	2	NA	NA	4984500	NA	1	NA	4830700	NA	NA	1	NA	4771500	3512500	2638500	3	NA	3452200	NA	NA	3529800	2	NA	3239300	NA	3469900	NA	2
933	P18572	RKPDQTLDEDDPGAAPLKGS(0.5)GT(0.5)HMNDK	NA	NA	NA	NA	NA	0	NA	NA	2420100	NA	1	NA	NA	NA	NA	NA	0	NA	NA	2416300	NA	1	NA	NA	NA	NA	0	NA	NA	2931200	1794700	2	NA	NA	3157700	NA	NA	1	NA	NA	NA	NA	NA	0
945	P19246	SPAEAKS(1)PEK	175930	16533000	NA	NA	NA	2	NA	NA	51923	NA	1	NA	NA	NA	NA	NA	0	NA	NA	NA	NA	0	NA	NA	NA	NA	0	78885	NA	NA	19088	2	NA	NA	NA	NA	NA	0	NA	NA	NA	NA	NA	0
990	P19246	S(1)PGEAKS(1)PGEAKS(1)PAEAKS(1)PGEAK	NA	616140	NA	NA	NA	1	NA	NA	NA	NA	0	NA	NA	NA	NA	NA	0	NA	NA	NA	NA	0	NA	NA	NA	NA	0	NA	NA	1066500	395210	2	NA	NA	NA	NA	NA	0	NA	NA	NA	NA	NA	0
1002	P20357	ASQPSPPAQEAGYSTLAQSYTPDHPS(0.003)ELPEEPS(0.144)S(0.853)PQER	18574000	NA	NA	NA	NA	1	30048000	NA	NA	NA	1	NA	NA	81856000	NA	73079000	2	34184000	93249000	NA	60798000	3	NA	NA	NA	NA	0	NA	18855000	15576000	NA	2	29598000	15929000	NA	NA	NA	2	NA	NA	NA	NA	NA	0
1044	P20357	SGTSTPT(0.001)T(0.008)PGS(0.049)T(0.047)AIT(0.578)PGT(0.317)PPS(0.971)Y(0.015)S(0.011)S(0.002)R	NA	NA	NA	1412500	NA	1	NA	NA	NA	NA	0	NA	3795500	NA	NA	NA	1	NA	NA	NA	NA	0	NA	NA	NA	NA	0	1540600	NA	NA	988150	2	1537100	2205600	NA	1970400	NA	3	1341000	NA	NA	NA	NA	1
1061	P20357	YTVPLPSPVQDS(0.001)ENLS(0.954)GES(0.019)GS(0.025)FY(0.001)EGTDDK	NA	NA	NA	NA	NA	0	NA	NA	NA	NA	0	NA	NA	NA	NA	NA	0	NA	NA	NA	2095800	1	1376100	NA	NA	NA	1	3907300	1541900	NA	NA	2	2306100	NA	2316000	NA	NA	2	NA	2272000	NA	NA	NA	1
1067	P20917	NVTESS(0.001)S(0.005)FS(0.995)GGDNPHVLYSPEFR	26705000	2317800	NA	NA	NA	2	NA	62845000	NA	NA	1	NA	3336400	NA	NA	100770000	2	NA	128880000	NA	NA	1	33867000	NA	NA	NA	1	77673000	81870000	NA	1441900	3	NA	NA	NA	68939000	NA	1	NA	NA	58045000	NA	47343000	2
1068	P21447	DSGS(0.017)S(0.983)LIR	NA	NA	NA	NA	NA	0	1340400	NA	NA	NA	1	518180	NA	1404100	NA	NA	2	NA	1631600	NA	NA	1	NA	NA	NA	943700	1	NA	1054400	NA	508570	2	777410	NA	846440	NA	NA	2	639870	NA	NA	NA	NA	1
1074	P22892	NLIMS(0.001)GY(0.096)S(0.904)PEHDVSGISDPFLQVR	NA	NA	NA	NA	NA	0	NA	1037900	NA	NA	1	989990	NA	NA	1050700	1911300	3	NA	822070	NA	NA	1	NA	NA	3241000	NA	1	2605700	2237400	2584600	NA	3	654580	NA	1305300	NA	NA	2	NA	551040	1594200	NA	1158400	3
1086	P23242	MGQAGS(0.985)T(0.05)IS(0.163)NS(0.801)HAQPFDFPDDSQNAK	NA	NA	NA	NA	NA	0	1418500	NA	NA	NA	1	NA	8414800	4611900	9216000	4790300	4	NA	4658600	NA	NA	1	NA	NA	NA	NA	0	4030200	NA	NA	1149700	2	3539800	2159300	NA	3419200	1947700	4	1264000	NA	4337000	NA	NA	2
1094	P24788	DLLSDLQDIS(0.999)DS(0.001)ER	NA	NA	NA	NA	NA	0	NA	NA	2052100	NA	1	NA	NA	NA	NA	NA	0	NA	NA	NA	1160100	1	NA	NA	NA	NA	0	978480	720460	NA	NA	2	658220	NA	1739300	1749500	NA	3	NA	NA	2282800	NA	808660	2
1147	P28661	HFLEDS(0.954)S(0.046)DDAELSK	NA	NA	NA	1980400	NA	1	NA	NA	2579500	NA	1	1906200	NA	1966000	NA	NA	2	NA	2841000	NA	1235600	2	NA	NA	NA	NA	0	NA	NA	1459600	1377000	2	NA	NA	1558400	NA	NA	1	1215700	NA	NA	NA	NA	1
1151	P28661	LDPY(0.02)DS(0.194)S(0.786)EDDK	NA	NA	20214000	NA	1166700	2	43168000	NA	NA	NA	1	NA	NA	NA	NA	NA	0	35805000	NA	34409000	29734000	3	NA	NA	36055000	NA	1	58155000	NA	NA	23059000	2	NA	611690	1108300	NA	478810	3	NA	26476000	NA	30836000	28535000	3
1177	P31750	S(0.621)GS(0.34)PS(0.039)DNSGAEEMEVSLAK	983600	NA	NA	1070200	NA	2	1108900	NA	NA	NA	1	NA	NA	NA	NA	NA	0	NA	1071800	NA	NA	1	NA	NA	NA	1446800	1	NA	NA	4185300	2451800	2	2283000	NA	NA	1814300	NA	2	946270	NA	NA	NA	NA	1
1187	P33173	VTGVYELSLCHVADAGS(1)PGMQR	NA	NA	1821300	NA	NA	1	NA	1309600	NA	NA	1	NA	NA	NA	NA	2018400	1	NA	NA	1520900	1958600	2	NA	NA	NA	NA	0	2769900	1735400	NA	NA	2	944560	NA	NA	NA	NA	1	NA	1410400	NA	NA	NA	1
1252	P42669	GPGLGS(0.886)T(0.114)QGQTIALPAQGLIEFR	NA	NA	NA	NA	NA	0	NA	NA	NA	NA	0	NA	NA	280400	NA	NA	1	NA	NA	1142200	NA	1	NA	NA	NA	NA	0	NA	3962200	9266800	1232600	3	2642100	NA	NA	NA	1652600	2	NA	NA	NA	NA	7153600	1
1263	P43006	ESNSNQCVYAAHNS(1)VVIDECK	NA	NA	890870	NA	NA	1	NA	NA	NA	NA	0	NA	NA	NA	NA	2032000	1	NA	3612800	NA	2739600	2	NA	NA	4866000	NA	1	6019700	NA	3633200	5518300	3	NA	NA	NA	3630100	NA	1	NA	3056600	1243500	NA	NA	2
1293	P47809	ILDQMPAT(0.092)PS(0.954)S(0.954)PMYVD	NA	NA	NA	NA	NA	0	NA	NA	NA	NA	0	NA	3100800	NA	NA	NA	1	NA	4332000	NA	NA	1	NA	NA	NA	NA	0	NA	NA	1628300	3301300	2	NA	NA	NA	NA	NA	0	NA	NA	NA	NA	NA	0
1295	P47809	LCDFGISGQLVDS(1)IAK	NA	NA	NA	NA	NA	0	NA	NA	1694800	NA	1	508210	NA	NA	5321300	NA	2	NA	NA	NA	NA	0	NA	NA	NA	2013000	1	5710200	2580300	NA	700120	3	NA	NA	4325200	7534400	NA	2	NA	NA	NA	NA	2794100	1
1319	P48758	S(0.997)PEEGAET(0.003)PVYLALLPPDAEGPHGQFVQDK	NA	NA	NA	NA	NA	0	NA	NA	NA	NA	0	NA	NA	NA	NA	NA	0	NA	1467900	NA	NA	1	NA	NA	NA	NA	0	2056000	1864900	NA	NA	2	1044200	NA	NA	NA	NA	1	NA	NA	NA	NA	NA	0
1335	P51830	AS(0.5)S(0.5)PHQQLLHHHSTEVSCDSSGDSNSVR	NA	NA	1863100	NA	NA	1	NA	NA	NA	NA	0	NA	NA	NA	NA	859380	1	NA	NA	NA	1150400	1	NA	NA	NA	NA	0	1967700	1358000	1500900	NA	3	NA	998010	NA	1267600	NA	2	NA	NA	NA	NA	NA	0
1336	P51830	AS(0.5)S(0.5)PHQQLLHHHSTEVSCDSSGDSNSVR	NA	NA	1863100	NA	NA	1	NA	NA	NA	NA	0	NA	NA	NA	NA	859380	1	NA	NA	NA	1150400	1	NA	NA	NA	NA	0	1967700	1358000	1500900	NA	3	NA	998010	NA	1267600	NA	2	NA	NA	NA	NA	NA	0
1347	P51863	LLFEGAGS(1)NPGDK	NA	NA	NA	NA	NA	0	NA	NA	NA	657370	1	NA	NA	NA	NA	755880	1	726880	NA	NA	NA	1	NA	NA	1222700	NA	1	1606100	1205200	NA	NA	2	NA	431400	928320	845060	NA	3	NA	NA	882790	637940	NA	2
1351	P51954	TLMDVPTVGDVHQDS(1)LEIDELEDEPIK	NA	NA	445990	NA	NA	1	NA	768770	NA	NA	1	NA	NA	NA	NA	1212000	1	NA	NA	NA	1621600	1	NA	NA	4661500	NA	1	1600000	1390000	1466700	NA	3	913500	NA	2746300	1317100	NA	3	NA	NA	1850200	NA	1891200	2
1356	P52480	EAT(0.001)ES(0.012)FAS(0.985)DPILY(0.002)RPVAVALDTK	367400	NA	NA	NA	NA	1	NA	NA	NA	NA	0	NA	NA	NA	2468800	NA	1	NA	NA	NA	1775400	1	NA	NA	NA	NA	0	1757500	1932300	1510000	NA	3	969230	NA	1439900	1463900	NA	3	NA	608620	1148500	174370	NA	3
1361	P53668	VQGVDPGCMS(1)PDVK	NA	NA	NA	NA	NA	0	NA	NA	727750	NA	1	NA	NA	NA	NA	NA	0	519920	NA	NA	620460	2	NA	NA	NA	NA	0	948960	966170	NA	NA	2	693570	NA	NA	NA	NA	1	521860	1216500	NA	NA	NA	2
1406	P56695	GIT(0.01)S(0.99)ENEAEVK	2132300	NA	2130500	1856700	1792700	4	NA	NA	NA	1310200	1	NA	NA	NA	1675100	2005000	2	1747200	NA	NA	2011600	2	NA	NA	NA	1083900	1	1666500	1853100	1515800	NA	3	1298900	1061300	1097200	NA	NA	3	1062100	1451600	NA	876700	1177900	4
1422	P58871	GEGVS(0.026)QVGPGT(0.974)PPAPES(1)PRK	5668900	NA	5912600	3500600	3350500	4	NA	5232700	NA	NA	1	NA	NA	11122000	NA	7350500	2	4245800	10126000	11497000	8080500	4	6453600	NA	NA	NA	1	13545000	7098200	NA	5704000	3	5748800	6786300	8051500	7848400	5034500	5	NA	8523600	7896400	6800600	3536100	4
1441	P58871	SQEGTAEIPAECQEEHS(0.58)KT(0.42)PEER	1143100	NA	NA	NA	NA	1	NA	NA	1485500	NA	1	NA	NA	NA	NA	1207700	1	NA	2197800	NA	1932100	2	NA	NA	3789900	NA	1	3561800	NA	NA	1123500	2	NA	1974900	1712200	1749400	NA	3	NA	1308200	NA	NA	NA	1
1463	P59644	ARPEAPRHS(0.992)PEDPVLPPPPQT(0.008)LPLDVSPGLPESGTR	NA	NA	2388800	NA	2321300	2	NA	3034800	NA	NA	1	4356700	NA	NA	3627700	4954800	3	NA	6396200	3269000	7179300	3	3330600	NA	NA	NA	1	13320000	4402200	NA	NA	2	3524500	NA	2528200	NA	NA	2	NA	NA	6233300	2630000	NA	2
1539	P63101	FLIPNASQPES(1)K	1154000	NA	NA	NA	NA	1	NA	1204200	NA	NA	1	NA	NA	NA	NA	1498400	1	841390	2748400	1524600	NA	3	NA	659400	NA	NA	1	3230800	1654600	NA	NA	2	784320	NA	1964400	1512500	725750	4	NA	NA	1176600	866600	NA	2
1550	P63141	SDYMEIQEGVNNS(1)NEDFREENLK	NA	NA	3426800	NA	NA	1	NA	NA	1604100	NA	1	NA	NA	NA	NA	2782400	1	NA	5664200	NA	3722800	2	NA	NA	2757600	NA	1	3400400	NA	4903300	1882300	3	NA	NA	4924000	2992100	NA	2	NA	2560600	NA	NA	NA	1
1555	P63276	LLDFGS(0.995)LS(0.005)NLQVTQPTVGMNFK	NA	NA	184540	NA	NA	1	NA	NA	NA	NA	0	NA	NA	NA	NA	NA	0	NA	NA	NA	312270	1	NA	NA	NA	NA	0	894680	516120	1910600	NA	3	284180	NA	600580	895290	NA	3	NA	276600	NA	NA	NA	1
1576	P70206	TAS(0.001)S(0.998)PDS(0.001)LR	3633700	NA	1339300	2758300	NA	3	NA	NA	NA	327720	1	NA	NA	3816900	NA	711310	2	NA	NA	NA	NA	0	NA	NA	NA	2468600	1	6157300	2004400	NA	NA	2	3195700	3193900	1374500	NA	NA	3	2627600	3074800	1438100	721400	NA	4
1596	P70296	VLTPTQVMNRPS(0.016)S(0.016)IS(0.968)WDGLDPGK	NA	NA	1364400	NA	NA	1	NA	NA	NA	4890200	1	NA	NA	NA	NA	NA	0	NA	1895400	NA	6525200	2	NA	NA	3154700	NA	1	3197500	NA	2167300	NA	2	NA	NA	NA	NA	NA	0	NA	NA	NA	NA	NA	0
1609	P70392	TLNS(1)CKVPQIR	569760	NA	NA	862530	NA	2	NA	NA	NA	NA	0	NA	NA	NA	NA	1135700	1	NA	1976400	NA	1488200	2	NA	NA	NA	NA	0	2005800	NA	NA	649740	2	532420	1354400	830420	1021100	NA	4	752520	NA	NA	NA	NA	1
1630	P70408	KKEPLILS(1)K	NA	NA	NA	NA	2615400	1	4920100	NA	NA	NA	1	NA	NA	3786800	3469600	2988700	3	NA	4572800	3714100	3480900	3	NA	NA	4631900	NA	1	NA	3635100	NA	2452300	2	NA	NA	3172000	NA	NA	1	NA	NA	3509800	617010	NA	2
1632	P70414	AVS(1)MHEVNMEMAENDPVSK	NA	NA	NA	NA	NA	0	NA	NA	NA	NA	0	NA	NA	NA	NA	NA	0	881810	NA	1043700	2886100	3	NA	NA	2990300	NA	1	2100000	NA	NA	1084400	2	NA	2665900	NA	2681100	NA	2	NA	3776500	1475100	NA	714540	3
1643	P70441	EELLRPQEKS(1)EQAEPPAAADTHEAGDQNEAEK	NA	NA	NA	NA	NA	0	NA	NA	NA	NA	0	NA	NA	3046100	NA	2701900	2	3231900	NA	3813300	NA	2	NA	NA	NA	2644800	1	6811100	4391400	NA	NA	2	2302600	3673800	3245500	NA	NA	3	1427300	NA	NA	1863000	NA	2
1652	P70663	AEKPS(0.741)ALNS(0.259)EEET(0.001)HEQSTEQDK	NA	NA	NA	NA	24868000	1	NA	NA	NA	NA	0	NA	NA	NA	7428200	NA	1	NA	NA	NA	NA	0	NA	NA	NA	NA	0	NA	2452100	14215000	NA	2	NA	NA	NA	NA	NA	0	13504000	NA	NA	NA	NA	1
1703	P97412	S(0.944)RS(0.056)LPAFPTYLPLIR	NA	NA	755930	NA	NA	1	NA	297220	NA	NA	1	815950	NA	NA	1132000	811610	3	NA	NA	NA	896650	1	NA	NA	1232800	NA	1	1140300	553550	1950400	NA	3	NA	NA	700190	NA	NA	1	NA	NA	615440	NA	369080	2
1709	P97427	NLHQS(0.072)NFS(0.072)LS(0.856)GAQIDDNNPR	NA	NA	NA	1285300	NA	1	830170	NA	NA	NA	1	718630	NA	NA	NA	NA	1	799550	NA	NA	2133600	2	2136900	NA	NA	NA	1	NA	2054000	NA	638720	2	NA	NA	NA	1392000	1167000	2	884940	1662100	NA	NA	NA	2
1776	Q00PI9	S(0.847)KS(0.153)PPPPEEEAKDEEEDQTLVNLDTYTSDLHFQISK	NA	NA	NA	NA	NA	0	NA	NA	NA	NA	0	NA	NA	NA	NA	NA	0	NA	NA	NA	NA	0	NA	NA	NA	NA	0	2809900	NA	12862000	NA	2	NA	NA	NA	NA	NA	0	NA	NA	NA	NA	NA	0
1785	Q01097	NMANLSGVNGS(1)PQSALDFIR	NA	NA	NA	NA	NA	0	NA	NA	NA	NA	0	NA	NA	NA	NA	1233700	1	NA	911100	235600	1354400	3	NA	NA	NA	590670	1	NA	NA	580350	505250	2	NA	NA	1049000	1594600	NA	2	NA	525450	NA	NA	NA	1
1827	Q03517	VPS(0.053)PVS(0.231)S(0.716)EDDLQEEEQLEQAIK	NA	NA	NA	NA	NA	0	1175400	NA	NA	NA	1	NA	NA	NA	NA	1435700	1	NA	NA	NA	NA	0	NA	NA	NA	NA	0	1647400	977670	NA	NA	2	1020200	NA	1413700	1675200	NA	3	NA	NA	NA	NA	NA	0
1906	Q0VBF8	GAS(0.936)S(0.053)S(0.011)SGVVVQVR	NA	NA	NA	NA	NA	0	NA	NA	NA	NA	0	NA	NA	NA	NA	NA	0	NA	NA	NA	NA	0	NA	NA	NA	NA	0	3082600	2338900	NA	NA	2	942830	NA	1590800	2209500	1768500	4	NA	2424800	NA	NA	NA	1
1932	Q149C2	RQES(0.729)T(0.061)ET(0.21)LVVDR	616740	NA	NA	1211600	NA	2	1411300	NA	NA	NA	1	NA	NA	NA	NA	NA	0	NA	2120500	NA	NA	1	NA	1018600	NA	NA	1	NA	NA	893450	1265700	2	NA	NA	NA	2139700	1099900	2	NA	NA	NA	1406700	NA	1
1950	Q2TBE6	S(0.798)AS(0.201)ES(0.001)YTQSFQSR	NA	NA	NA	NA	NA	0	1478500	NA	NA	NA	1	NA	NA	NA	NA	NA	0	NA	1916800	NA	NA	1	NA	NA	NA	NA	0	NA	NA	1822100	1262400	2	NA	NA	NA	NA	NA	0	NA	NA	NA	NA	NA	0
1957	Q3B7Z2	GDMS(1)DEDDENEFFDAPEIITMPENLGHK	NA	NA	NA	NA	NA	0	NA	NA	NA	NA	0	NA	NA	NA	NA	619340	1	NA	NA	NA	NA	0	NA	NA	5060400	NA	1	827110	NA	2264700	NA	2	NA	NA	NA	1334100	NA	1	NA	NA	NA	NA	NA	0
1965	Q3TCN2	DQS(1)LVEDMDAMVRLMR	NA	NA	471350	NA	NA	1	NA	1089200	NA	NA	1	1531500	NA	NA	NA	NA	1	NA	NA	NA	NA	0	968400	NA	NA	NA	1	NA	NA	911910	386540	2	NA	NA	388850	1670400	583770	3	NA	NA	NA	1065100	849300	2
2022	Q3TZZ7	DLGRS(0.023)S(0.034)S(0.814)S(0.946)LLAS(0.186)PS(0.997)HIAAK	NA	NA	NA	NA	NA	0	NA	NA	NA	NA	0	NA	NA	NA	NA	NA	0	NA	NA	NA	NA	0	NA	NA	NA	NA	0	NA	9046700	7919400	6627000	3	NA	NA	NA	NA	NA	0	NA	NA	NA	NA	NA	0
2023	Q3TZZ7	DLGRS(0.023)S(0.034)S(0.814)S(0.946)LLAS(0.186)PS(0.997)HIAAK	NA	NA	NA	NA	NA	0	NA	NA	NA	NA	0	NA	NA	NA	NA	NA	0	NA	NA	NA	NA	0	NA	NA	NA	NA	0	NA	9046700	7919400	6627000	3	NA	NA	NA	NA	NA	0	NA	NA	NA	NA	NA	0
2025	Q3TZZ7	DLGRS(0.023)S(0.034)S(0.814)S(0.946)LLAS(0.186)PS(0.997)HIAAK	NA	NA	NA	NA	NA	0	NA	NA	NA	NA	0	NA	NA	NA	NA	NA	0	NA	NA	NA	NA	0	NA	NA	NA	NA	0	3526700	9046700	7919400	6627000	4	NA	NA	NA	NA	NA	0	NA	NA	NA	NA	NA	0
2037	Q3U214	HFRS(0.959)S(0.037)ES(0.004)VVDEDGGR	NA	NA	NA	1089800	NA	1	NA	NA	235740	NA	1	NA	NA	968590	NA	NA	1	NA	NA	NA	NA	0	NA	NA	NA	NA	0	4647100	953540	1798900	1536600	4	NA	3320700	NA	NA	NA	1	1087500	NA	NA	NA	NA	1
2038	Q3U2I3	DGTGLGLGGGS(1)PGASTPVLLPR	412470	NA	NA	427220	NA	2	NA	NA	869050	NA	1	NA	NA	NA	NA	NA	0	NA	NA	NA	NA	0	NA	NA	NA	NA	0	1392700	NA	NA	709110	2	NA	681610	NA	1768700	1466300	3	236790	1456100	NA	777230	NA	3
2040	Q3U3E2	RS(0.009)S(0.206)S(0.783)WGS(0.002)T(0.001)EQLK	NA	NA	NA	NA	NA	0	NA	NA	NA	650630	1	NA	NA	NA	NA	NA	0	NA	NA	NA	852440	1	NA	NA	2100800	NA	1	2506500	NA	NA	1312200	2	NA	NA	1589200	NA	375530	2	NA	NA	NA	NA	NA	0
2047	Q3UDW8	LINSELGS(0.046)PS(0.954)R	NA	NA	NA	NA	NA	0	1827700	NA	NA	NA	1	NA	NA	NA	NA	NA	0	NA	1866800	NA	NA	1	NA	1555300	NA	NA	1	NA	NA	2368600	2169700	2	NA	NA	NA	NA	NA	0	NA	NA	NA	NA	NA	0
2049	Q3UE31	NNRPAFFS(0.017)PS(0.983)LK	897330	NA	NA	618320	822830	3	NA	NA	996080	NA	1	NA	NA	1018700	1012400	938520	3	609840	NA	1112000	1175400	3	NA	NA	NA	990860	1	1746900	834910	NA	NA	2	NA	656510	1834000	1507800	501190	4	606590	NA	NA	1048400	618010	3
2084	Q3UHD9	AEAAAVAGLS(0.679)T(0.307)PGS(0.013)LHR	901830	NA	NA	NA	NA	1	NA	NA	NA	NA	0	1042400	NA	NA	NA	1128300	2	726990	NA	NA	NA	1	NA	NA	5304500	NA	1	3192100	NA	NA	811580	2	1710800	NA	NA	NA	NA	1	770590	NA	NA	NA	NA	1
2088	Q3UHD9	GAGSRLS(0.995)WPES(0.005)EGK	NA	NA	NA	2683200	NA	1	NA	NA	NA	827590	1	NA	NA	1507100	NA	NA	1	NA	NA	NA	1438300	1	NA	NA	NA	NA	0	2253900	NA	1088800	1684600	3	NA	NA	NA	NA	NA	0	NA	1582800	NA	NA	NA	1
2099	Q3UHF7	ELS(0.045)LS(0.746)T(0.209)EEGNEPSPEK	NA	NA	NA	NA	NA	0	1453200	NA	NA	NA	1	NA	NA	NA	NA	NA	0	1009100	1786700	NA	931320	3	NA	335210	NA	NA	1	NA	NA	1002900	1172700	2	NA	NA	NA	NA	NA	0	451260	NA	NA	NA	NA	1
2114	Q3UHJ0	LIEGLKS(0.944)PDT(0.028)S(0.028)LLLPDLLPMTDPFGSTSDAVIDK	NA	NA	1046600	NA	NA	1	NA	NA	NA	NA	0	3345600	2995900	NA	NA	NA	2	NA	NA	NA	NA	0	NA	NA	10849000	NA	1	494150	NA	2910700	NA	2	NA	NA	NA	8852300	NA	1	NA	NA	578730	NA	977960	2
2147	Q3UJU9	S(0.039)HS(0.287)LPNS(0.674)LDYAQASER	NA	NA	NA	10550000	NA	1	NA	NA	NA	NA	0	NA	NA	NA	NA	NA	0	NA	22472000	NA	NA	1	NA	NA	NA	NA	0	NA	NA	18489000	15652000	2	15030000	NA	NA	NA	NA	1	NA	10831000	NA	NA	NA	1
2158	Q3UMF0	RQS(0.097)S(0.659)LT(0.245)FQSSDPEHVR	NA	NA	NA	NA	NA	0	NA	3753600	NA	NA	1	NA	NA	NA	NA	NA	0	NA	NA	NA	NA	0	NA	NA	NA	NA	0	NA	4846100	2562700	NA	2	NA	NA	4874400	NA	NA	1	NA	NA	NA	NA	NA	0
2173	Q3UN16	RLS(0.912)HDET(0.088)NIFSTPR	NA	NA	NA	NA	NA	0	1006100	NA	NA	NA	1	NA	NA	NA	NA	NA	0	NA	1206400	NA	NA	1	NA	NA	NA	NA	0	1914900	NA	1520100	761910	3	NA	806530	NA	NA	NA	1	NA	NA	NA	1152700	555980	2
2181	Q3UNH4	SLGT(0.036)WGS(0.796)LS(0.168)AAK	731790	NA	NA	661810	NA	2	NA	NA	NA	NA	0	NA	NA	734380	NA	NA	1	NA	NA	NA	2187600	1	1884200	NA	NA	NA	1	1482300	NA	NA	678300	2	NA	NA	NA	1233300	1165000	2	NA	1176500	1801600	915140	NA	3
2191	Q3UPL5	TQPVTFDEIQEVEEEGVS(1)PMEEEK	NA	NA	970930	NA	NA	1	NA	NA	3310600	NA	1	NA	NA	NA	NA	2307300	1	NA	1067700	NA	2452300	2	NA	NA	3280400	NA	1	3706400	NA	2821300	798080	3	1193600	NA	2676400	2786100	NA	3	NA	1128300	1547900	NA	NA	2
2195	Q3UQN2	LSGINEIPRPFSPPVTS(0.004)NT(0.105)S(0.891)PPPTAPLAR	NA	NA	NA	NA	1835300	1	1555700	NA	NA	NA	1	NA	NA	NA	NA	NA	0	NA	NA	NA	NA	0	NA	NA	NA	NA	0	NA	2701300	2455900	NA	2	NA	NA	NA	NA	NA	0	NA	1327800	NA	NA	NA	1
2211	Q3UTJ2	S(0.801)LDS(0.185)AET(0.011)Y(0.002)S(0.001)QHAQSLDGTMGSSIPLYR	NA	NA	NA	NA	NA	0	NA	NA	NA	NA	0	NA	NA	NA	NA	NA	0	NA	NA	NA	NA	0	854090	NA	NA	NA	1	2050300	NA	NA	747320	2	NA	NA	1068200	1298800	NA	2	NA	NA	1854800	NA	NA	1
2219	Q3UVL4	AAAAAVGPGLGS(0.931)GPGDS(0.069)PEGPEADAPER	NA	NA	NA	NA	NA	0	NA	NA	NA	NA	0	NA	NA	NA	16383000	14267000	2	NA	NA	22530000	18236000	2	NA	NA	16066000	NA	1	20588000	19679000	NA	NA	2	NA	9477700	NA	NA	NA	1	NA	10339000	16579000	NA	14326000	3
2233	Q3UW53	RVS(1)AILPGAPDNELPSNEVFQEPEEK	NA	NA	1338200	NA	NA	1	1167700	NA	NA	NA	1	903430	NA	NA	NA	NA	1	NA	2141500	NA	NA	1	NA	NA	NA	NA	0	2511000	NA	NA	1123800	2	1684600	NA	NA	NA	NA	1	NA	NA	3019700	NA	NA	1
2260	Q4ACU6	S(1)MTAELEELASIR	NA	NA	NA	NA	NA	0	NA	NA	NA	NA	0	690350	NA	NA	742080	432970	3	NA	NA	NA	1052200	1	NA	NA	929300	NA	1	924380	304970	730080	NA	3	262590	NA	825310	796720	NA	3	NA	312990	820440	NA	NA	2
2262	Q4JIM5	DKS(0.994)PS(0.003)S(0.003)LLEDAK	NA	NA	354860	NA	NA	1	NA	831600	NA	NA	1	NA	NA	1121300	NA	1077800	2	NA	799790	1036000	945820	3	2712100	NA	NA	NA	1	2025700	NA	NA	814360	2	1070800	1323600	NA	NA	NA	2	NA	1391200	NA	NA	NA	1
2273	Q4KMM3	STEES(0.005)LS(0.985)EDAFT(0.008)ES(0.003)ELS(0.998)PIREELLSSEPR	NA	NA	571920	NA	NA	1	NA	NA	NA	NA	0	3483500	NA	NA	7050600	705550	3	NA	NA	NA	1159500	1	NA	NA	3375100	NA	1	4015800	1320700	14732000	NA	3	NA	NA	1439900	5273300	NA	2	NA	NA	5240600	NA	4991500	2
2302	Q50H33	RRNS(1)ELFQSLISK	NA	NA	NA	NA	NA	0	1043100	NA	NA	NA	1	NA	NA	NA	NA	1776800	1	NA	3793800	NA	NA	1	NA	NA	NA	NA	0	1821800	NA	1045000	NA	2	NA	NA	1479500	2216300	NA	2	NA	NA	NA	NA	NA	0
2365	Q5DTL9	EEEQS(1)MLAMEDEGTVQLPLEGHYR	NA	NA	2865100	NA	NA	1	NA	1736000	NA	NA	1	NA	NA	NA	NA	3235500	1	NA	1636900	NA	2626400	2	NA	NA	10056000	NA	1	7004000	3593100	9564900	NA	3	NA	NA	3698700	4417100	NA	2	NA	1616700	2059200	NA	NA	2
2370	Q5DTT2	AASEELDTIEAALAQAGS(0.026)T(0.026)EDGCPPPHS(0.756)S(0.127)PS(0.064)LRPK	NA	NA	1211200	NA	NA	1	NA	NA	NA	NA	0	2317700	NA	NA	NA	NA	1	NA	NA	NA	2887300	1	NA	NA	NA	NA	0	NA	1810300	2975500	NA	2	NA	NA	NA	NA	NA	0	NA	892550	NA	NA	2924500	2
2415	Q5EBJ4	EES(0.692)LAREDS(0.385)PLGS(0.902)PGS(0.021)QPGT(0.001)PDEQPVFGK	2450300	NA	NA	NA	5510400	2	NA	NA	3451600	NA	1	NA	NA	NA	NA	2304100	1	4429400	NA	NA	NA	1	NA	3680800	NA	NA	1	3480700	NA	5849500	NA	2	3139800	NA	NA	2722900	NA	2	NA	NA	NA	NA	1284200	1
2476	Q5SSZ5	RES(0.998)PPS(0.002)AER	NA	NA	NA	NA	33104	1	NA	NA	91836	NA	1	NA	4859000	NA	NA	63860	2	NA	NA	39722	128510	2	NA	NA	NA	49207	1	134040	NA	NA	66690	2	NA	NA	47585	NA	NA	1	NA	NA	18858	NA	NA	1
2477	Q5SSZ5	RES(0.5)PPS(0.5)AER	NA	NA	NA	NA	33104	1	NA	NA	NA	NA	0	NA	NA	NA	NA	63860	1	NA	NA	39722	128510	2	NA	NA	NA	49207	1	134040	NA	NA	66690	2	NA	NA	47585	NA	NA	1	NA	NA	18858	NA	NA	1
2484	Q5SVL6	S(0.062)ET(0.1)S(0.661)S(0.178)NPS(0.623)S(0.376)PEICPNK	NA	NA	NA	NA	NA	0	NA	NA	NA	NA	0	NA	NA	NA	NA	NA	0	NA	NA	NA	NA	0	NA	NA	NA	NA	0	NA	NA	2485900	1742700	2	4225200	NA	NA	NA	NA	1	NA	NA	NA	NA	NA	0
2488	Q5SW75	IPHS(0.04)S(0.05)S(0.715)S(0.196)ENIR	NA	NA	NA	NA	NA	0	NA	NA	NA	NA	0	NA	NA	NA	NA	NA	0	NA	480510	NA	NA	1	NA	514900	NA	NA	1	NA	NA	231810	518830	2	NA	NA	NA	1011100	NA	1	NA	NA	NA	NA	NA	0
2502	Q5SXY1	WALSTEDANASDPSAEGT(0.019)AS(0.947)PES(0.034)DAQPLIR	1280700	NA	NA	NA	NA	1	NA	NA	NA	NA	0	1568400	NA	2168700	NA	NA	2	720810	NA	NA	NA	1	1236200	NA	NA	NA	1	3004300	NA	NA	1439500	2	NA	NA	NA	NA	NA	0	NA	NA	NA	NA	NA	0
2504	Q5TIS6	MS(0.917)S(0.087)PAPS(0.703)GT(0.292)QVQPGSLR	NA	NA	NA	NA	NA	0	NA	NA	NA	NA	0	NA	NA	NA	NA	NA	0	NA	NA	NA	NA	0	NA	NA	NA	NA	0	NA	NA	1201200	1105000	2	NA	NA	NA	NA	NA	0	NA	NA	NA	NA	NA	0
2505	Q5TIS6	MS(0.917)S(0.087)PAPS(0.703)GT(0.292)QVQPGSLR	NA	NA	NA	NA	NA	0	NA	NA	NA	NA	0	NA	NA	NA	NA	NA	0	NA	NA	NA	NA	0	NA	NA	NA	NA	0	NA	NA	1201200	1105000	2	NA	NA	NA	NA	NA	0	NA	NA	NA	NA	NA	0
2512	Q5U458	AT(0.018)ALS(0.98)EEELDNEDY(0.002)YSLLNVR	NA	NA	NA	NA	NA	0	NA	NA	867000	NA	1	NA	NA	NA	NA	NA	0	NA	NA	NA	NA	0	NA	NA	NA	NA	0	567570	NA	NA	220630	2	NA	NA	859080	NA	NA	1	NA	NA	623550	NA	373450	2
2517	Q5XG69	HFQDSEFS(0.019)S(0.158)S(0.823)QGEDENVAK	NA	NA	NA	2040900	1879200	2	NA	1699300	NA	NA	1	840640	NA	2088300	NA	NA	2	1595900	4018000	NA	1447300	3	NA	NA	NA	2567800	1	3418200	NA	2500200	NA	2	NA	NA	3265100	NA	973820	2	NA	1380200	NA	NA	NA	1
2541	Q60610	ETDILS(1)DDDEFCESLK	NA	NA	NA	NA	NA	0	NA	NA	1736000	NA	1	NA	1671300	NA	NA	1361000	2	NA	NA	NA	NA	0	NA	NA	NA	1246300	1	2538400	NA	2253200	NA	2	1269600	NA	1987300	1364100	371000	4	NA	575290	NA	NA	NA	1
2573	Q60875	LQDS(0.886)S(0.106)DPDT(0.008)GS(0.002)EEEVS(0.47)S(0.211)RLS(0.281)PPHS(0.037)PR	4021800	NA	NA	NA	NA	1	NA	NA	NA	NA	0	NA	NA	3920000	NA	NA	1	NA	9385100	2145900	1387800	3	NA	NA	2814800	NA	1	NA	NA	7186600	3353400	2	NA	NA	NA	5555200	NA	1	6232000	3445000	3384400	NA	NA	3
2666	Q61290	GIS(0.9)QS(0.1)EPDLSCMTANMDK	NA	NA	NA	622810	NA	1	NA	NA	NA	NA	0	NA	2171600	NA	NA	NA	1	1116300	NA	1664000	1477400	3	NA	NA	NA	NA	0	3035600	NA	1387200	NA	2	NA	1748800	NA	2119000	NA	2	604890	1139200	NA	860220	NA	3
2675	Q61315	ALEAELDAQHLSETFDNIDNLS(1)PK	NA	NA	NA	NA	NA	0	NA	NA	NA	NA	0	1157200	NA	NA	NA	NA	1	NA	NA	NA	1656600	1	NA	NA	NA	NA	0	1151800	NA	2206800	NA	2	NA	NA	NA	NA	NA	0	NA	NA	NA	NA	768450	1
2681	Q61315	LEESASFESLSPS(0.04)S(0.06)RPDS(0.859)PT(0.04)R	NA	NA	4122800	NA	NA	1	2543800	NA	NA	NA	1	NA	NA	NA	NA	NA	0	NA	NA	NA	NA	0	NA	NA	NA	NA	0	NA	3915400	3518500	1856300	3	2709800	NA	3586300	NA	NA	2	NA	NA	NA	NA	NA	0
2684	Q61315	S(0.757)KT(0.243)PPPPPQTVQAK	NA	NA	NA	1208700	NA	1	1849400	NA	NA	NA	1	391770	NA	NA	NA	NA	1	NA	1984300	NA	NA	1	NA	1040200	NA	NA	1	2850900	NA	NA	1205600	2	NA	NA	NA	1558700	371010	2	1091000	NA	NA	NA	529810	2
2699	Q61548	GAS(0.138)PVPES(0.521)S(0.179)LT(0.162)ADLLSVDAFAAPSPASTASPAK	NA	NA	NA	NA	NA	0	NA	NA	NA	NA	0	NA	NA	NA	NA	565710	1	NA	NA	NA	2332300	1	NA	NA	NA	NA	0	4219400	NA	1358200	NA	2	NA	NA	1274500	5371500	NA	2	NA	3932900	NA	NA	NA	1
2735	Q61699	NIQQDNSEAGTQPQVQTDGQQT(0.001)SQS(0.001)PPS(0.969)PELT(0.016)S(0.006)EES(0.006)K	NA	6815700	11546000	NA	9207100	3	NA	NA	NA	12287000	1	NA	NA	15323000	6507900	NA	2	NA	NA	NA	12253000	1	4898300	NA	NA	NA	1	19440000	16206000	NA	8232900	3	8771900	8553600	14704000	NA	NA	3	NA	11730000	10446000	9274900	NA	3
2861	Q63918	SSPFKVS(0.012)PLS(0.988)FGR	NA	NA	NA	NA	NA	0	NA	NA	NA	NA	0	NA	NA	NA	NA	NA	0	NA	NA	NA	NA	0	NA	NA	NA	NA	0	1390200	NA	NA	570250	2	1058200	350370	NA	NA	NA	2	NA	764250	NA	NA	NA	1
2867	Q64010	VSHYIINSSGPRPPVPPS(0.001)PAQPPPGVS(0.832)PS(0.167)R	NA	NA	1581700	NA	NA	1	NA	NA	NA	NA	0	NA	NA	NA	NA	NA	0	NA	NA	NA	1688700	1	NA	NA	NA	NA	0	2052800	NA	2198900	NA	2	NA	NA	1617400	NA	NA	1	NA	987760	NA	1869300	NA	2
2889	Q64337	IALESVGQPEEQMES(0.082)GNCS(0.825)GGDDDWT(0.04)HLS(0.04)S(0.014)K	NA	NA	NA	NA	2233400	1	NA	NA	NA	1912300	1	NA	NA	NA	NA	NA	0	NA	NA	NA	NA	0	NA	NA	4929300	NA	1	5319600	4130700	NA	NA	2	NA	NA	4642500	NA	NA	1	NA	NA	NA	NA	NA	0
2892	Q64511	AS(0.899)PIT(0.101)NDGEDEFVPSDGLDKDEYAFSSGK	NA	NA	NA	917730	NA	1	NA	NA	NA	NA	0	NA	NA	NA	NA	NA	0	NA	1405000	1188700	NA	2	1697200	NA	NA	NA	1	NA	1293300	NA	1085700	2	1798200	NA	2422600	NA	NA	2	1472200	NA	NA	NA	1487100	2
2897	Q64511	SEDDS(0.001)AKFDS(0.977)NEEDT(0.021)ASVFAPSFGLK	529800	NA	NA	NA	NA	1	NA	577890	NA	NA	1	NA	NA	NA	NA	1209300	1	NA	894750	NA	2281300	2	NA	NA	NA	NA	0	1600600	NA	NA	482700	2	1779900	NA	NA	1278600	NA	2	NA	NA	2729700	NA	NA	1
2900	Q64727	GWLRDPNAS(1)PGDAGEQAIR	976970	NA	NA	847120	NA	2	NA	NA	NA	1241100	1	NA	NA	1494400	NA	1700400	2	NA	NA	NA	949990	1	NA	NA	NA	1355300	1	3533400	NA	905490	NA	2	NA	NA	1757000	NA	NA	1	NA	NA	1102900	NA	NA	1
2903	Q66L42	GS(0.941)DGAS(0.059)PPASPSIIPR	NA	1683400	NA	NA	NA	1	NA	2359100	NA	NA	1	NA	NA	NA	NA	NA	0	NA	NA	NA	NA	0	NA	NA	NA	NA	0	2557600	NA	1865000	NA	2	NA	NA	1768200	NA	1610900	2	NA	NA	NA	NA	NA	0
2939	Q68FE6	HTS(0.083)S(0.917)PEVVAEDR	1172500	NA	NA	NA	NA	1	779490	NA	NA	NA	1	1343300	NA	NA	NA	NA	1	NA	NA	NA	895260	1	842250	NA	NA	NA	1	NA	NA	1538800	766180	2	924510	NA	NA	NA	NA	1	NA	776990	NA	NA	NA	1
2955	Q68FF6	SQSELDDQHDY(0.002)DS(0.002)VAS(0.992)DEDT(0.004)DQEPLPSAGATR	NA	NA	NA	NA	NA	0	NA	7918200	NA	NA	1	NA	NA	NA	NA	NA	0	NA	56468000	NA	NA	1	NA	NA	NA	NA	0	51273000	2309700	34544000	NA	3	NA	NA	16418000	33440000	NA	2	NA	NA	20180000	NA	3524500	2
2959	Q68FH0	AQSPSYVTSTGVS(0.5)PS(0.5)R	NA	NA	NA	NA	NA	0	2067800	NA	NA	NA	1	NA	NA	NA	NA	NA	0	NA	2427500	NA	NA	1	NA	NA	NA	NA	0	NA	NA	2145300	1438600	2	NA	3515500	NA	NA	NA	1	NA	3882700	NA	3632800	2086100	3
2964	Q68FH0	LLGLNELDDLLGKES(0.998)PS(0.002)K	NA	NA	8758500	NA	NA	1	NA	NA	627660	NA	1	8089800	4110600	NA	12772000	NA	3	NA	NA	NA	5721100	1	NA	NA	18420000	NA	1	2812300	1664100	13804000	NA	3	854890	NA	NA	6267300	NA	2	NA	NA	1704800	NA	2488600	2
2993	Q69Z98	S(0.001)LPS(0.999)LEDIDPDVLDSMHSLGCFR	NA	NA	690520	NA	NA	1	NA	NA	NA	NA	0	NA	NA	NA	5667600	NA	1	NA	NA	NA	NA	0	NA	NA	NA	NA	0	1746800	NA	2809800	NA	2	640060	NA	1001800	1786500	NA	3	NA	NA	NA	NA	NA	0
2998	Q69ZF3	S(0.002)RRPS(0.971)VT(0.021)QGT(0.005)GLSTQPECGPK	NA	NA	6344700	NA	NA	1	NA	NA	5375400	NA	1	NA	2466400	NA	NA	7729800	2	NA	10414000	NA	12232000	2	NA	NA	NA	NA	0	24003000	NA	6586300	7138800	3	NA	13005000	7112400	NA	NA	2	5619900	NA	NA	NA	NA	1
3014	Q69ZI1	VS(0.962)PPAS(0.036)PT(0.002)LDVELGAGEAPLQGAVGPELPLGGSHGR	NA	NA	NA	NA	NA	0	NA	NA	NA	NA	0	1907200	NA	NA	1489400	1331100	3	NA	NA	NA	1382400	1	NA	NA	NA	NA	0	NA	2788300	3015800	NA	2	NA	NA	2076700	1433800	NA	2	NA	690850	NA	NA	NA	1
3019	Q69ZP3	EEPEPLS(1)PELEYIPR	360630	NA	NA	NA	NA	1	NA	763120	NA	NA	1	NA	NA	NA	NA	571260	1	621440	NA	843640	NA	2	NA	NA	NA	692680	1	791000	1261500	NA	NA	2	646090	NA	NA	NA	390870	2	314470	NA	NA	NA	NA	1
3044	Q6DFV3	S(0.162)AS(0.838)QGALTSPPVSFNNHR	984930	NA	NA	NA	NA	1	719990	NA	NA	NA	1	NA	NA	NA	NA	NA	0	NA	NA	NA	1468400	1	855850	NA	NA	NA	1	1440600	NA	NA	670780	2	862050	NA	NA	1256900	NA	2	606650	911000	NA	728240	NA	3
3068	Q6GYP7	HFS(0.99)QS(0.009)EDTGNEVFGALHEEQPLPR	NA	NA	NA	NA	NA	0	NA	NA	NA	NA	0	1595200	NA	NA	2025900	1814900	3	NA	2873100	2047500	2844000	3	NA	NA	6797000	NA	1	4182600	1729700	NA	NA	2	1385000	NA	1998200	3074000	NA	3	NA	NA	NA	NA	NA	0
3111	Q6NZM9	T(0.201)QS(0.799)APLPQNAQALQHLVIQQQHQQFLEK	NA	NA	1411400	NA	NA	1	NA	NA	NA	NA	0	NA	NA	NA	NA	1734300	1	NA	2832300	NA	1971400	2	NA	NA	5816900	NA	1	3791500	NA	1641300	NA	2	NA	NA	1696800	NA	NA	1	NA	999530	2216100	NA	NA	2
3123	Q6P542	GGNVFEALIQDDS(1)EEEEEEEENR	NA	NA	NA	NA	NA	0	NA	NA	2379800	NA	1	NA	NA	NA	1353100	1393800	2	NA	NA	NA	NA	0	NA	NA	2508400	NA	1	1374800	NA	1638300	NA	2	903110	NA	2415900	2776200	NA	3	NA	NA	NA	NA	NA	0
3163	Q6P9R4	RAETFGGYDSVGS(0.998)PS(0.002)K	NA	NA	NA	NA	NA	0	2836100	NA	NA	NA	1	2612500	NA	NA	NA	NA	1	NA	NA	NA	NA	0	NA	NA	NA	3016100	1	NA	1832600	2666400	NA	2	NA	NA	NA	NA	NA	0	NA	NA	NA	NA	NA	0
3179	Q6PAM0	S(1)HNDFVAILDLPEGEHQYK	NA	NA	NA	NA	NA	0	NA	NA	NA	NA	0	631120	NA	NA	3496300	2697100	3	NA	2254100	NA	4677400	2	NA	NA	9463000	NA	1	3599700	557440	NA	NA	2	643420	NA	1795500	2491100	NA	3	NA	NA	2526500	NA	1084000	2
3211	Q6PDG8	ECVGS(1)PPPLATDMR	NA	NA	NA	NA	NA	0	NA	NA	NA	NA	0	NA	NA	NA	NA	1245100	1	NA	NA	NA	NA	0	NA	NA	NA	NA	0	990680	657400	NA	NA	2	NA	NA	NA	NA	NA	0	NA	NA	NA	NA	NA	0
3214	Q6PDI6	MENSPDS(0.003)PQPLELGVAAGRVS(0.997)PPEGR	NA	NA	1429700	NA	NA	1	NA	NA	NA	1591500	1	NA	NA	1384800	NA	NA	1	NA	NA	1949800	2383500	2	NA	NA	NA	NA	0	2521800	2030000	NA	NA	2	NA	NA	1965900	NA	NA	1	NA	NA	1840100	NA	NA	1
3223	Q6PDN3	SST(0.001)GSPT(0.167)S(0.831)PINAEK	NA	981720	NA	NA	NA	1	NA	NA	1994600	NA	1	NA	NA	NA	NA	994320	1	NA	NA	NA	NA	0	NA	NA	NA	NA	0	2922000	NA	1305900	559710	3	NA	NA	303420	NA	NA	1	NA	NA	NA	NA	NA	0
3251	Q6PGE7	TGMY(0.001)VAT(0.008)LAGS(0.967)QS(0.023)PKPLMVHMR	NA	NA	3125200	NA	2718000	2	NA	1592300	NA	NA	1	766200	NA	NA	NA	9593600	2	NA	5793900	NA	NA	1	NA	NA	20669000	NA	1	24917000	NA	10687000	2567600	3	NA	NA	5495300	11990000	NA	2	NA	3909500	5297100	2366600	516820	4
3264	Q6PH08	TISNLEGS(0.982)PS(0.018)R	NA	NA	506780	NA	NA	1	1592100	NA	NA	NA	1	434350	NA	NA	NA	NA	1	NA	2250300	NA	NA	1	NA	NA	NA	NA	0	757410	NA	1573300	1498500	3	1310500	NA	651180	777290	NA	3	NA	661530	506300	502380	NA	3
3333	Q6ZQ38	VIRPLDQPS(0.994)S(0.006)FDATPYIK	1879100	NA	3386600	902490	2052100	4	NA	NA	NA	2142400	1	NA	NA	2067600	2272200	3374400	3	1326600	4754100	NA	2317400	3	NA	NA	NA	2420200	1	5075600	3021400	NA	1845700	3	NA	1263600	NA	2712300	NA	2	893540	2364600	3003900	1987600	2086400	5
3348	Q6ZWR6	FLSFS(0.01)S(0.99)LESLSSELEQTK	NA	NA	NA	NA	NA	0	NA	NA	NA	NA	0	324230	NA	NA	956640	NA	2	NA	NA	NA	136910	1	NA	NA	NA	NA	0	NA	252830	887780	NA	2	NA	NA	359580	NA	NA	1	NA	313520	530720	NA	NA	2
3390	Q7TN99	SSLFPFEDAFLDDSHGDQALSSGLS(0.112)S(0.646)PT(0.242)R	NA	NA	NA	NA	NA	0	NA	NA	1528400	NA	1	3275900	NA	NA	6948100	1993800	3	NA	NA	NA	NA	0	NA	NA	NA	NA	0	NA	2030600	10392000	NA	2	NA	NA	1830900	3671400	NA	2	NA	NA	NA	NA	NA	0
3481	Q80TI0	SSIETKPDAS(1)PQLPKK	869960	NA	613170	NA	NA	2	NA	943550	NA	NA	1	NA	NA	NA	NA	1660000	1	NA	NA	NA	1896500	1	NA	NA	3199200	NA	1	2788100	NA	1216800	NA	2	1392800	1867700	1041100	NA	NA	3	1426900	1062700	854860	1108000	NA	4
3557	Q80U28	LAS(0.998)DS(0.002)DAESDSR	1650400	485070	1848400	666920	NA	4	NA	NA	1249100	NA	1	NA	NA	NA	150640	NA	1	761080	NA	NA	NA	1	NA	NA	NA	NA	0	2561000	1907700	NA	NA	2	NA	306760	569830	NA	716370	3	1811500	1211500	265120	NA	NA	3
3570	Q80U35	FLAAVQLPEGFNLLCS(0.592)T(0.408)PPPPPDTGPEK	NA	NA	NA	NA	NA	0	NA	NA	NA	NA	0	NA	NA	NA	1393100	NA	1	NA	NA	NA	NA	0	NA	NA	NA	NA	0	743410	NA	1637100	NA	2	NA	NA	NA	NA	NA	0	NA	NA	NA	NA	NA	0
3594	Q80U57	RLS(0.937)QS(0.121)S(0.067)LES(0.875)ATSPSCS	NA	NA	NA	NA	NA	0	NA	NA	NA	NA	0	NA	NA	NA	NA	NA	0	NA	2083000	NA	NA	1	NA	NA	NA	NA	0	1354200	NA	1350500	NA	2	1373500	NA	NA	NA	NA	1	1035200	NA	NA	NA	NA	1
3595	Q80U57	RLS(0.937)QS(0.121)S(0.067)LES(0.875)ATSPSCS	NA	NA	NA	NA	NA	0	NA	NA	NA	NA	0	NA	NA	NA	NA	NA	0	NA	2083000	NA	NA	1	NA	NA	NA	NA	0	1354200	NA	1350500	NA	2	1373500	NA	NA	NA	NA	1	1035200	NA	NA	NA	NA	1
3600	Q80U78	S(1)MDELNHDFQALALEGR	NA	NA	NA	NA	NA	0	NA	378400	NA	NA	1	NA	NA	NA	NA	874000	1	NA	NA	NA	812020	1	NA	NA	NA	NA	0	1246300	860590	NA	NA	2	403970	NA	839860	1684300	NA	3	NA	NA	1030000	NA	752950	2
3649	Q80WT5	SFS(1)PGDFR	711600	NA	NA	440030	NA	2	NA	NA	NA	NA	0	397360	NA	NA	NA	NA	1	NA	NA	NA	NA	0	1078900	NA	NA	NA	1	1125800	NA	NA	668440	2	898590	1117700	NA	1111200	731660	4	652630	749600	NA	NA	524950	3
3658	Q80X50	STSAPQMSPGSSDNQS(0.001)S(0.013)S(0.986)PQPAQQK	NA	NA	NA	NA	NA	0	NA	NA	1834300	NA	1	NA	2386100	NA	NA	903240	2	NA	3546200	NA	1363600	2	NA	NA	NA	NA	0	2914900	NA	2978100	2901400	3	1401400	921640	2163800	1713800	NA	4	1719800	NA	NA	NA	NA	1
3673	Q80X80	S(0.333)S(0.333)S(0.333)CGDAELLGQATLPVGS(0.932)PS(0.057)RPMS(0.011)R	NA	NA	NA	NA	1912300	1	NA	NA	2218900	NA	1	NA	NA	NA	NA	NA	0	NA	1612900	NA	3075500	2	NA	NA	4926400	NA	1	7415300	NA	NA	2122100	2	NA	NA	NA	1956900	NA	1	NA	NA	1802200	1378600	NA	2
3678	Q80XA6	S(0.164)FS(0.835)VEREPQENNS(0.001)NYPDEPWR	1710300	NA	NA	825670	NA	2	NA	NA	2503900	NA	1	NA	NA	NA	NA	3805400	1	NA	NA	NA	4455200	1	NA	NA	4168500	NA	1	3370400	NA	NA	1933200	2	NA	1277600	3395700	2442800	NA	3	NA	1178300	NA	1201000	NA	2
3683	Q80XK6	IAAEEEEENDGHYQEEEDGGAHS(1)LK	NA	NA	NA	NA	NA	0	NA	1192400	NA	NA	1	NA	NA	2033200	NA	1921200	2	2314900	3063600	2710900	3092300	4	2170200	NA	NA	NA	1	2102200	1723700	NA	1608300	3	1025300	NA	1747400	2500200	1511000	4	1194200	1361800	1843600	2168600	1249400	5
3713	Q80Y55	GLSDFLGVISDTFAPS(1)PDK	NA	NA	NA	NA	NA	0	NA	NA	NA	NA	0	331410	NA	NA	107560	NA	2	NA	NA	NA	NA	0	NA	NA	154000	NA	1	153230	NA	403200	NA	2	NA	NA	NA	376130	NA	1	NA	NA	NA	NA	NA	0
3728	Q80YA9	S(0.163)PT(0.811)S(0.027)SVAT(0.003)PS(0.045)S(0.034)T(0.098)IS(0.624)T(0.163)PT(0.033)K	NA	NA	NA	NA	NA	0	1270700	NA	NA	NA	1	NA	NA	NA	NA	NA	0	NA	NA	NA	NA	0	NA	NA	1442600	NA	1	2493800	NA	1211300	924470	3	NA	NA	NA	NA	NA	0	NA	NA	NA	NA	NA	0
3729	Q80YA9	S(0.846)NS(0.154)PAHYSLLPSLQMDALR	783790	NA	3700100	415160	NA	3	1627900	NA	NA	NA	1	884960	NA	NA	5443000	5452700	3	713380	NA	NA	NA	1	NA	NA	21278000	NA	1	16102000	NA	941480	NA	2	1733500	NA	4980100	NA	NA	2	NA	NA	6708200	NA	NA	1
3731	Q80YA9	S(0.008)NS(0.04)PAHY(0.173)S(0.779)LLPSLQMDALR	1208200	NA	NA	NA	NA	1	NA	NA	NA	NA	0	NA	NA	NA	NA	1280400	1	NA	2373500	NA	NA	1	NA	NA	NA	NA	0	NA	677180	1530700	NA	2	1361200	NA	1077000	NA	NA	2	NA	NA	NA	NA	1813600	1
3733	Q80YE4	ESLPT(0.007)FLEGGPS(0.77)S(0.222)PS(0.001)ATGLPLR	325980	NA	366940	NA	NA	2	NA	NA	NA	431050	1	774540	NA	193600	NA	NA	2	NA	NA	NA	NA	0	753160	NA	NA	NA	1	NA	863810	NA	637710	2	NA	NA	NA	1146900	646170	2	NA	NA	NA	NA	NA	0
3747	Q80YV2	SQDATVS(0.997)PGS(0.001)EQS(0.001)EK	NA	NA	NA	NA	NA	0	NA	NA	505080	NA	1	NA	NA	NA	NA	236990	1	NA	449220	NA	212770	2	NA	NA	NA	NA	0	NA	NA	262420	150810	2	NA	NA	NA	287590	NA	1	NA	NA	NA	NA	NA	0
3788	Q811P8	NES(1)EPSEMK	NA	NA	NA	NA	NA	0	NA	NA	3219900	NA	1	NA	NA	NA	NA	1069500	1	NA	2771800	NA	1015400	2	NA	NA	NA	NA	0	6047900	NA	2275700	601050	3	1963900	1311600	1878000	2479000	NA	4	1877000	3620400	3911200	1522800	NA	4
3818	Q8BG05	S(0.033)S(0.033)GS(0.934)PYGGGYGSGGGSGGYGSR	4997500	6585900	13946000	NA	NA	3	NA	NA	NA	481560	1	1249900	NA	NA	3160600	7673300	3	NA	NA	NA	13025000	1	NA	NA	NA	NA	0	13963000	435500	NA	13700000	3	NA	12181000	19850000	10579000	NA	3	14226000	8148100	NA	NA	NA	2
3863	Q8BH00	LADVLEQS(1)LEELAQAESK	354770	NA	NA	NA	NA	1	NA	NA	702940	NA	1	NA	NA	389100	2031800	854550	3	217000	991820	NA	3343000	3	1048800	NA	NA	NA	1	1383600	NA	NA	821860	2	949860	214460	1360600	1739800	911490	5	159820	1554700	2518300	640230	1207900	5
3884	Q8BHL3	ASAGPVPGAVVIAEGLHPS(0.024)LPS(0.937)PT(0.033)GNS(0.004)T(0.001)PLGT(0.001)S(0.001)K	3243000	NA	1791400	NA	NA	2	NA	NA	NA	2005700	1	NA	NA	662880	NA	NA	1	1606200	10795000	NA	NA	2	NA	NA	NA	1832000	1	8587900	NA	2657300	5970800	3	8077600	NA	8829100	NA	NA	2	NA	NA	10750000	2432700	7337000	3
3890	Q8BHY8	PSRPELTILS(0.992)PT(0.001)S(0.007)ENNK	NA	NA	NA	822000	NA	1	NA	NA	NA	NA	0	NA	NA	1954100	NA	1498300	2	NA	NA	1952100	NA	1	NA	NA	NA	1671700	1	NA	1631600	1618500	898350	3	NA	889140	1584400	962220	NA	3	775600	810870	NA	851480	NA	3
3894	Q8BIE6	LLGSENDT(0.006)GS(0.994)PDFYTPR	NA	NA	NA	1022400	NA	1	1304200	NA	NA	NA	1	NA	NA	NA	NA	1384300	1	814630	1885100	1650100	2385200	4	NA	NA	NA	2141300	1	2265700	NA	NA	977200	2	1688900	1090000	1212200	4061300	1550100	5	987930	1591100	NA	1491300	NA	3
3943	Q8BL65	T(0.5)NS(0.5)PDLDSQSLSLSSGTDQEPLQR	NA	NA	NA	NA	1438500	1	2265600	NA	NA	NA	1	NA	3746400	NA	2191800	NA	2	NA	4181300	NA	2918100	2	NA	NA	NA	NA	0	3795100	NA	1486100	1854600	3	2180800	NA	1970900	NA	1202700	3	1412600	NA	NA	2551000	NA	2
3971	Q8BM65	RNPNTQLS(0.003)T(0.109)S(0.848)FDET(0.039)Y(0.001)IK	NA	NA	NA	NA	NA	0	NA	NA	NA	NA	0	NA	NA	NA	NA	1367200	1	NA	1550600	NA	1244700	2	NA	NA	2583500	NA	1	2010300	NA	NA	622380	2	1123800	NA	1181300	NA	NA	2	NA	1177300	NA	NA	NA	1
3972	Q8BM65	S(0.944)QS(0.056)LHSVGGTEDDSSCGSR	374520	NA	NA	472120	NA	2	NA	NA	527760	NA	1	NA	1081500	NA	NA	688370	2	NA	1026300	NA	720980	2	NA	NA	1235900	NA	1	1335000	NA	NA	351880	2	NA	845290	NA	596580	NA	2	433530	659920	716190	NA	NA	3
4000	Q8BPN8	RAS(0.947)T(0.042)QFS(0.011)FVYLAHPR	NA	NA	1141300	NA	NA	1	NA	NA	NA	NA	0	NA	NA	NA	1849300	1685000	2	NA	NA	NA	1553500	1	NA	NA	NA	NA	0	1787000	NA	3330200	NA	2	NA	NA	NA	NA	NA	0	NA	NA	NA	NA	597300	1
4034	Q8BRT1	S(0.006)S(0.006)S(0.023)S(0.076)S(0.887)QES(0.001)LNRPFSSK	NA	NA	NA	2335000	1116800	2	2055800	NA	NA	NA	1	NA	NA	NA	NA	NA	0	NA	3689900	NA	3594000	2	NA	NA	NA	NA	0	NA	NA	1913800	2312600	2	NA	NA	2382800	3501900	NA	2	NA	NA	3039400	NA	NA	1
4089	Q8BTI8	SLS(0.906)GS(0.285)S(0.809)PCPK	465250	637510	NA	NA	NA	2	NA	NA	NA	NA	0	NA	958020	NA	NA	NA	1	NA	NA	NA	NA	0	NA	NA	NA	NA	0	NA	NA	372550	294150	2	646810	NA	NA	NA	NA	1	NA	NA	NA	NA	NA	0
4125	Q8BW96	GDVMS(0.829)T(0.171)ACGTPGYVAPEVLAQK	8609700	NA	NA	NA	NA	1	NA	NA	NA	7831200	1	1169600	20749000	NA	4169900	NA	3	NA	NA	22329000	NA	1	NA	NA	NA	NA	0	NA	12562000	NA	12521000	2	10143000	15665000	NA	16692000	NA	3	NA	NA	13220000	NA	NA	1
4133	Q8BX70	EVS(0.943)T(0.057)PQDVHTTQGVPAAR	NA	NA	NA	NA	4176100	1	NA	7739900	NA	NA	1	NA	NA	9611800	4004300	NA	2	8940200	NA	9852300	4874500	3	NA	NA	11018000	NA	1	NA	9417300	NA	982600	2	NA	NA	6684300	NA	NA	1	NA	NA	4597400	NA	NA	1
4139	Q8BXQ8	S(0.002)RS(0.998)QPCDLDAR	NA	NA	740160	NA	610850	2	723180	NA	NA	NA	1	NA	NA	NA	855930	1156200	2	NA	2334300	NA	1441400	2	NA	NA	1458900	NA	1	3492200	NA	871570	NA	2	NA	1934900	1522000	NA	NA	2	1483400	1363000	1222400	NA	NA	3
4147	Q8BYI8	KSPDLGEYDPLTQADSDES(1)EDDLVLNLQQK	NA	NA	NA	NA	NA	0	NA	NA	NA	NA	0	NA	NA	NA	NA	NA	0	NA	NA	NA	1538100	1	NA	NA	4929500	NA	1	2505400	NA	1994000	NA	2	810660	NA	2317300	3577300	NA	3	NA	NA	2047100	NA	NA	1
4155	Q8BYR5	S(0.004)GGGS(0.01)GGGAARPVS(0.938)PS(0.041)PS(0.007)VLS(0.001)EGR	1253700	NA	NA	NA	NA	1	1261500	NA	NA	NA	1	1112000	NA	NA	NA	NA	1	NA	NA	NA	NA	0	NA	NA	NA	NA	0	4280200	NA	NA	1509000	2	2709600	3170200	NA	NA	1908200	3	1704100	3021800	2880400	2704300	1391900	5
4171	Q8BZR9	AEAPAGPALGLPS(0.998)PEVES(0.002)GLER	706850	NA	NA	NA	NA	1	NA	666660	NA	NA	1	NA	NA	701680	NA	NA	1	363800	NA	NA	NA	1	NA	NA	NA	NA	0	1674100	543680	NA	NA	2	NA	NA	NA	NA	NA	0	NA	1091400	NA	903990	NA	2
4246	Q8C419	LKEDS(0.099)EAES(0.869)T(0.023)ES(0.009)VPLVCK	NA	NA	NA	NA	NA	0	NA	NA	NA	NA	0	NA	NA	1054400	NA	1333500	2	NA	NA	NA	1635600	1	726350	NA	NA	NA	1	2916200	NA	NA	695260	2	771610	1973400	NA	1048600	NA	3	912230	1967900	NA	NA	NA	2
4290	Q8C8R3	ET(0.015)T(0.013)QPET(0.017)CDGHGCET(0.015)VS(0.815)PS(0.104)NS(0.024)AT(0.039)PVS(0.47)LGVQS(0.487)PEHK	1326100	NA	NA	NA	NA	1	NA	3609700	NA	NA	1	NA	NA	NA	NA	2173200	1	2975000	NA	2693100	1996400	3	NA	NA	NA	NA	0	3999600	1828300	NA	NA	2	NA	5692500	NA	1928600	NA	2	1269800	2007700	NA	NA	NA	2
4308	Q8C8R3	KT(0.007)S(0.993)LVIVESTDDQSQVFER	NA	NA	1535100	245030	NA	2	NA	NA	NA	NA	0	1975900	NA	NA	2123300	2093300	3	NA	1862000	1101100	1353000	3	NA	NA	2123700	NA	1	2136500	2044900	3015100	NA	3	2031000	NA	NA	3803200	NA	2	423980	1514900	1798100	NA	2561800	4
4309	Q8C8R3	KT(0.009)S(0.983)T(0.009)DFSEVIK	NA	NA	NA	1282800	NA	1	NA	NA	NA	NA	0	2068600	NA	NA	NA	NA	1	1679400	NA	NA	NA	1	3195200	NA	NA	NA	1	3032700	NA	NA	1521200	2	2416800	4010000	NA	2500200	2308500	4	824170	2018100	NA	2545700	1692200	4
4323	Q8C8R3	SHLAEDSQT(0.002)HS(0.004)ADAADGS(0.994)DGDLNR	NA	NA	1837600	NA	NA	1	NA	NA	NA	NA	0	NA	NA	2658400	NA	2325400	2	NA	3403900	NA	2331000	2	NA	NA	NA	NA	0	4885800	NA	NA	2220600	2	NA	NA	3858800	2974700	NA	2	NA	NA	2269700	NA	NA	1
4410	Q8CGE9	TLPDS(0.001)QQVPS(0.161)S(0.786)PAS(0.052)K	NA	NA	2852100	NA	NA	1	3199500	NA	NA	NA	1	NA	NA	NA	NA	NA	0	NA	3453700	NA	NA	1	NA	NA	NA	NA	0	NA	NA	3615000	2575500	2	NA	NA	NA	NA	NA	0	2489100	NA	NA	NA	NA	1
4412	Q8CGF6	LSPYPS(0.122)S(0.878)PMR	NA	NA	NA	NA	NA	0	2558300	NA	NA	NA	1	NA	NA	NA	NA	NA	0	NA	2417900	NA	NA	1	NA	NA	NA	NA	0	5111700	NA	NA	1723800	2	NA	NA	NA	NA	NA	0	NA	3307100	NA	NA	NA	1
4420	Q8CGU1	LPSYGLCESGNTSS(0.073)S(0.927)PPGPR	NA	NA	1475400	NA	NA	1	NA	NA	1350800	NA	1	NA	NA	NA	NA	1005600	1	NA	NA	NA	1460500	1	NA	NA	NA	NA	0	2016100	NA	NA	1248000	2	NA	900870	1952200	NA	NA	2	904000	NA	NA	NA	NA	1
4442	Q8CHC4	T(0.206)S(0.789)PCQS(0.002)PT(0.002)VPEYSAPSLPIRPSR	12668000	NA	NA	2358200	NA	2	3086300	NA	NA	NA	1	NA	8226700	NA	NA	6289200	2	NA	7900200	NA	NA	1	NA	NA	52437000	NA	1	NA	NA	3305100	3154800	2	11463000	10263000	NA	20140000	2987800	4	3419700	13814000	5366400	8248300	NA	4
4447	Q8CHG7	QT(0.974)KHIPAALPVS(0.033)GT(0.296)LS(0.736)S(0.715)S(0.304)NPDLLQS(0.941)HHR	1802600	NA	NA	NA	NA	1	NA	NA	2422300	NA	1	NA	5015600	NA	NA	NA	1	1523500	38605000	18283000	NA	3	NA	NA	NA	NA	0	NA	NA	28675000	7602500	2	NA	2948100	NA	NA	13769000	2	405080	NA	NA	NA	NA	1
4476	Q8CI71	FLEQS(0.62)RS(0.381)PS(0.921)VS(0.075)PS(0.004)K	NA	NA	NA	6155600	NA	1	NA	NA	NA	NA	0	NA	NA	NA	NA	NA	0	NA	NA	NA	10922000	1	NA	NA	NA	6541500	1	10895000	NA	6246500	4393800	3	8041600	NA	NA	9267700	4669500	3	8543700	NA	NA	NA	NA	1
4500	Q8JZP2	S(0.001)PS(0.005)QQRLS(0.994)PQGQQPVSPQSGSPQQQR	NA	NA	NA	2223700	2269600	2	NA	NA	5901800	NA	1	NA	4526100	NA	NA	6291600	2	NA	NA	NA	NA	0	NA	1315000	NA	NA	1	6096100	NA	NA	3289800	2	2905900	NA	7512000	4011900	NA	3	3649500	NA	2032800	NA	NA	2
4501	Q8JZP2	LSPQGQQPVS(1)PQSGSPQQQR	2980300	NA	NA	3173100	NA	2	NA	NA	NA	NA	0	783060	2395000	NA	NA	2018200	3	3089600	NA	NA	NA	1	NA	NA	NA	3578100	1	5495800	NA	NA	2715200	2	2652100	NA	1779600	5345800	1586400	4	NA	5406500	2032800	2847300	NA	3
4540	Q8K039	KIQPQLPDEDGNHS(1)DKEDEQPQVVVLK	NA	NA	2170900	NA	NA	1	NA	NA	NA	2349700	1	NA	NA	1721900	NA	NA	1	NA	NA	NA	NA	0	NA	NA	NA	2047400	1	4501300	2144600	NA	1647800	3	NA	NA	2941900	NA	NA	1	NA	NA	NA	NA	NA	0
4602	Q8K298	AES(1)ADSLGSEDRDLLYSIDAYR	NA	NA	NA	NA	NA	0	NA	NA	NA	NA	0	1490400	NA	NA	1789300	1559500	3	NA	959920	NA	2713200	2	375050	NA	NA	NA	1	NA	5694900	1306400	NA	2	1113500	NA	NA	NA	NA	1	NA	NA	NA	NA	1106800	1
4607	Q8K2D3	SQDVAIS(1)PQQQQCSK	NA	NA	NA	NA	NA	0	NA	NA	NA	NA	0	NA	1209700	NA	NA	767600	2	NA	971290	NA	1081000	2	NA	NA	1659900	NA	1	1586900	NA	NA	626850	2	848350	NA	NA	NA	NA	1	NA	NA	NA	NA	NA	0
4614	Q8K2J0	ILS(1)DREEEEEEEEEAEEALEAAEQR	NA	NA	NA	NA	NA	0	NA	797050	NA	NA	1	NA	NA	NA	NA	1192500	1	NA	994630	NA	1783900	2	NA	NA	3285900	NA	1	1890600	1098500	NA	NA	2	895740	NA	1637800	1806800	NA	3	NA	870250	1973000	NA	NA	2
4628	Q8K327	DTES(0.024)GKS(0.024)PS(0.951)PPER	674900	NA	NA	487810	NA	2	NA	NA	NA	NA	0	397030	NA	140300	NA	NA	2	NA	221390	NA	NA	1	NA	NA	NA	337070	1	74198	NA	37097	NA	2	NA	NA	NA	NA	NA	0	553210	NA	NA	NA	NA	1
4663	Q8K400	RRPVS(0.006)VS(0.975)PS(0.068)S(0.241)S(0.71)QEISENQYAVICSEK	1925000	NA	15372000	NA	6361000	3	NA	NA	NA	NA	0	NA	NA	NA	2674800	5535000	2	NA	28285000	NA	19376000	2	NA	NA	6393700	NA	1	30818000	NA	15875000	8034700	3	12159000	NA	14100000	12609000	NA	3	NA	9094600	7812200	1295400	NA	3
4666	Q8K400	RRPVS(0.056)VS(0.629)PS(0.146)S(0.246)S(0.921)QEIS(0.001)ENQYAVICSEK	NA	NA	2058000	NA	NA	1	NA	NA	NA	NA	0	NA	NA	NA	2674800	5535000	2	NA	11996000	NA	NA	1	NA	NA	NA	NA	0	NA	NA	2710100	1968600	2	NA	NA	NA	7326300	NA	1	NA	4943000	4100700	NA	NA	2
4674	Q8K4G5	TLSPT(0.017)PS(0.971)AEGY(0.012)QDVR	NA	NA	NA	22480000	NA	1	NA	NA	NA	NA	0	NA	NA	NA	NA	NA	0	NA	NA	NA	NA	0	783230	NA	NA	NA	1	1349600	NA	NA	956460	2	1788900	27815000	NA	NA	1502600	3	753090	1169000	NA	1028600	NA	3
4720	Q8R0K9	AEAGPQAPPPPGT(0.268)PS(0.73)RHEKS(0.021)LGLLT(0.991)T(0.99)K	NA	NA	2020000	NA	NA	1	NA	NA	NA	NA	0	NA	NA	NA	NA	NA	0	NA	NA	NA	NA	0	NA	NA	NA	2525400	1	1895200	3810400	NA	NA	2	NA	NA	NA	NA	NA	0	NA	NA	NA	NA	NA	0
4732	Q8R0S2	S(0.041)LS(0.94)ES(0.019)YELSSDLQDK	NA	NA	NA	NA	NA	0	1203700	NA	NA	NA	1	NA	NA	NA	NA	1305000	1	NA	NA	NA	1878100	1	NA	NA	NA	NA	0	2711000	NA	NA	999880	2	1597500	NA	1569400	NA	NA	2	NA	NA	1197800	NA	NA	1
4837	Q8VBY2	EGCGEGCKS(1)PELPGVQEDEAAS	NA	NA	NA	582000	NA	1	NA	NA	1175400	NA	1	NA	2335700	1858700	NA	2154400	3	1752200	2920100	NA	1238300	3	NA	NA	NA	NA	0	2907700	1349000	NA	NA	2	NA	1505100	1489200	NA	NA	2	902040	1053100	NA	NA	NA	2
4872	Q8VD37	LPS(0.023)IS(0.976)DLDS(0.001)IFGPVLSPK	NA	NA	448670	NA	NA	1	NA	NA	NA	NA	0	690000	NA	NA	314720	NA	2	NA	NA	NA	NA	0	NA	NA	273060	NA	1	71678	270610	1267100	NA	3	161500	NA	111790	725710	NA	3	NA	NA	193140	NA	266370	2
4895	Q8VDM6	RGRS(1)PQPPAEEDEDDFDDTLVAIDTYNCDLHFK	NA	NA	NA	NA	NA	0	NA	NA	NA	NA	0	NA	NA	NA	NA	765460	1	NA	NA	NA	NA	0	NA	NA	6590700	NA	1	1851500	NA	3708400	NA	2	NA	NA	NA	NA	NA	0	NA	NA	NA	NA	NA	0
4896	Q8VDN2	IVEIPFNS(0.609)T(0.391)NK	NA	NA	759330	NA	NA	1	NA	NA	NA	1234700	1	NA	NA	1635800	NA	1599400	2	NA	NA	1464100	NA	1	NA	807300	NA	NA	1	986720	1139100	NA	NA	2	804180	1069500	1911200	NA	NA	3	862110	752890	748470	NA	NA	3
4922	Q8VDZ4	LLRQS(1)PPLAGREEEPGLGDSGIQSTPGSGHAPR	3242000	NA	4461500	NA	NA	2	NA	5429500	NA	NA	1	NA	NA	5449100	NA	5754100	2	1647900	8372000	NA	6184100	3	NA	NA	NA	4281300	1	8830200	7301500	7092900	4848200	4	NA	3071900	4860200	6138700	2611500	4	2399300	4420200	6374800	NA	2807500	4
4925	Q8VDZ4	SIGSASPGPGQPPLS(0.078)S(0.911)PT(0.011)R	NA	1964500	NA	NA	3195500	2	4260100	NA	NA	NA	1	2393400	3625500	NA	NA	NA	2	NA	NA	NA	3653600	1	NA	NA	NA	NA	0	4445300	NA	NA	3091100	2	3614400	3557900	NA	3916000	NA	3	4317400	4221300	NA	NA	NA	2
4937	Q8VE88	SDKDPPES(1)PVVTGVASTLK	1371400	1595400	NA	NA	NA	2	NA	NA	NA	NA	0	NA	1624900	NA	NA	NA	1	NA	NA	NA	NA	0	NA	NA	NA	2077700	1	1679700	3341400	NA	NA	2	NA	NA	NA	NA	NA	0	NA	NA	NA	NA	NA	0
4943	Q8VEK3	S(1)PQPPVEEEDEHFDDTVVCLDTYNCDLHFK	NA	NA	5334300	NA	NA	1	NA	1053200	NA	NA	1	NA	3338800	NA	9179900	9286500	3	NA	5889300	NA	14885000	2	NA	NA	34166000	NA	1	15130000	5616400	20192000	NA	3	NA	NA	5996400	13943000	NA	2	NA	1538600	5705100	NA	1928800	3
4959	Q8VHG2	RLS(0.742)T(0.258)PNLMCNPDKPDAPAFHSSTLER	NA	NA	1591500	NA	NA	1	NA	NA	NA	NA	0	NA	NA	NA	NA	3217900	1	NA	NA	NA	2494100	1	NA	NA	NA	NA	0	4113200	2042600	NA	NA	2	NA	NA	3217100	NA	NA	1	NA	NA	NA	NA	NA	0
5010	Q91WB4	RIS(0.885)IVES(0.115)CFGAAGQPLTIPGR	NA	NA	NA	NA	NA	0	NA	529650	NA	NA	1	680380	NA	NA	NA	1021900	2	NA	1783400	NA	1038400	2	NA	NA	NA	NA	0	1418700	727970	NA	NA	2	697520	NA	1205800	1168600	NA	3	NA	844180	1827500	NA	NA	2
5047	Q91XV3	ETPAAS(0.019)EAPS(0.919)S(0.062)AAK	NA	NA	NA	NA	NA	0	NA	NA	NA	442450	1	NA	NA	NA	NA	NA	0	NA	NA	NA	NA	0	NA	NA	NA	NA	0	6561500	NA	12115000	NA	2	NA	NA	NA	NA	NA	0	NA	NA	NA	NA	NA	0
5108	Q920R0	S(0.863)ES(0.135)PEPGY(0.002)VVTSSGLLLPVLLPR	NA	NA	223290	NA	NA	1	NA	NA	NA	NA	0	414980	NA	NA	695670	NA	2	NA	NA	NA	249830	1	NA	NA	847050	NA	1	1070900	NA	496710	NA	2	279570	NA	NA	600530	NA	2	NA	183230	433670	NA	NA	2
5109	Q920R0	S(0.111)ES(0.881)PEPGY(0.004)VVT(0.001)S(0.002)S(0.002)GLLLPVLLPR	NA	NA	223290	NA	NA	1	NA	NA	NA	NA	0	414980	NA	NA	695670	NA	2	NA	NA	NA	249830	1	NA	NA	847050	NA	1	1070900	NA	496710	NA	2	279570	NA	NA	600530	NA	2	NA	183230	433670	NA	NA	2
5115	Q921C1	KLPT(0.012)S(0.918)ES(0.06)S(0.009)VR	NA	NA	NA	NA	9706700	1	15745000	NA	NA	NA	1	NA	NA	19410000	NA	14036000	2	NA	19995000	15364000	NA	2	NA	NA	NA	NA	0	10914000	NA	NA	8505900	2	12995000	12122000	NA	NA	10952000	3	NA	NA	NA	NA	NA	0
5123	Q921Q7	S(0.811)MS(0.146)S(0.043)AFCSLLAPER	423150	NA	1166200	NA	NA	2	NA	NA	NA	NA	0	482100	NA	NA	NA	NA	1	NA	1461100	NA	NA	1	NA	NA	NA	392750	1	2627100	258580	NA	NA	2	NA	NA	NA	NA	307030	1	74557	NA	NA	NA	476460	2
5133	Q922S4	GLPS(0.783)NNS(0.217)LDFLDEEYEVPDLDGTR	NA	NA	NA	NA	NA	0	NA	770890	NA	NA	1	NA	3268000	NA	5893300	4256700	3	NA	NA	NA	5101300	1	NA	NA	9804100	NA	1	4219200	1253000	NA	NA	2	NA	NA	NA	NA	NA	0	NA	1508600	6428200	NA	NA	2
5134	Q922S4	GLPS(0.11)NNS(0.89)LDFLDEEYEVPDLDGTR	NA	NA	NA	NA	NA	0	NA	NA	1310700	NA	1	1383300	5114400	NA	4983000	2342000	4	NA	NA	NA	NA	0	NA	NA	8392700	NA	1	2745300	NA	2874600	NA	2	NA	NA	2399800	NA	NA	1	NA	795830	4914500	NA	2331700	3
5140	Q923D5	RRDEDMLYS(1)PELAQR	NA	NA	NA	NA	NA	0	NA	NA	NA	NA	0	NA	NA	NA	NA	NA	0	NA	NA	NA	NA	0	NA	NA	NA	NA	0	2738900	NA	1544200	NA	2	NA	1358800	NA	1179200	NA	2	553220	NA	NA	1280300	NA	2
5145	Q924A2	FAELPEFRPEEVLPSPTLQS(0.001)LAT(0.115)S(0.885)PR	NA	NA	NA	NA	NA	0	NA	NA	NA	NA	0	789730	NA	NA	1004700	965710	3	NA	290890	NA	NA	1	NA	NA	4910100	NA	1	1762100	1123300	NA	NA	2	NA	NA	NA	1264500	NA	1	NA	NA	NA	NA	1694500	1
5154	Q924K8	S(0.026)PS(0.928)PT(0.045)AEDPR	NA	NA	NA	NA	NA	0	1189500	NA	NA	NA	1	NA	NA	NA	NA	NA	0	NA	1682700	NA	NA	1	NA	NA	NA	NA	0	NA	NA	720460	367510	2	NA	NA	NA	906050	701550	2	NA	248420	NA	690240	NA	2
5168	Q99J21	SELQAYIEQCQDS(1)PTSGK	NA	NA	1615000	NA	NA	1	NA	NA	2274600	NA	1	NA	NA	NA	NA	1877500	1	NA	3223100	NA	2036900	2	NA	NA	NA	NA	0	3055400	NA	3043800	1977200	3	NA	NA	2562300	1589200	NA	2	NA	1813000	1633000	NA	NA	2
5208	Q99KX1	MLSGGFGYSPFLS(0.003)IT(0.009)DGNMPAT(0.038)RPAS(0.949)R	NA	NA	NA	NA	NA	0	NA	424610	NA	NA	1	NA	NA	NA	NA	1731800	1	NA	NA	NA	NA	0	NA	NA	3150700	NA	1	1297200	1177200	2077200	NA	3	NA	NA	1090900	NA	NA	1	NA	NA	NA	NA	NA	0
5217	Q99L88	GSGTGHPVPGVAQAPDS(1)PAGVR	NA	NA	1635400	2284300	NA	2	NA	NA	1061300	NA	1	1206500	NA	NA	NA	1936300	2	1913800	1686900	NA	NA	2	NA	NA	NA	1129000	1	4665900	NA	NA	1607100	2	1869600	2424100	NA	NA	NA	2	1788100	2411600	1887200	2159000	NA	4
5287	Q99P72	ESETFS(0.022)DS(0.864)S(0.114)PIEIIDEFPTFVSAK	NA	NA	NA	NA	NA	0	NA	NA	1344400	NA	1	NA	NA	NA	NA	NA	0	NA	NA	NA	NA	0	NA	NA	4560300	NA	1	4957100	680400	NA	NA	2	NA	NA	402640	NA	NA	1	NA	NA	NA	NA	NA	0
5295	Q99P72	MEDIDQSSLVS(0.023)S(0.127)S(0.723)ADS(0.127)PPRPPPAFK	NA	10134000	13598000	NA	NA	2	NA	NA	NA	NA	0	NA	NA	NA	NA	NA	0	NA	NA	NA	NA	0	NA	NA	NA	NA	0	10872000	NA	NA	6160800	2	NA	NA	NA	NA	NA	0	NA	NA	NA	NA	NA	0
5356	Q9CRA8	RADANLLTDTGTESS(0.001)PRS(0.997)PVCS(0.002)LR	NA	NA	1295500	NA	NA	1	NA	NA	NA	NA	0	NA	NA	NA	NA	1699800	1	NA	2192100	1983900	1616400	3	NA	NA	3754700	NA	1	2774300	NA	2108400	1142500	3	NA	NA	NA	1288700	NA	1	807180	NA	NA	NA	NA	1
5386	Q9CXF4	S(0.005)LS(0.005)QS(0.989)FENLLDEPAYGLIQK	NA	NA	NA	NA	NA	0	NA	NA	NA	NA	0	NA	NA	NA	NA	NA	0	NA	NA	NA	NA	0	NA	NA	NA	NA	0	529670	NA	799300	NA	2	NA	NA	NA	350420	NA	1	NA	174770	NA	NA	NA	1
5389	Q9CXG3	INHTVILDDPFDDPPDLLIPDRS(0.992)PEPT(0.008)K	NA	NA	1235200	NA	NA	1	NA	662550	NA	NA	1	1730100	NA	NA	2908600	NA	2	NA	1023600	NA	2226100	2	NA	NA	6370500	NA	1	2436300	1850900	NA	NA	2	NA	NA	NA	1953400	NA	1	NA	NA	NA	NA	1453200	1
5401	Q9CYS6	MESELEALAPRPAS(1)PAEPPFQALVEAAGGR	NA	NA	NA	NA	NA	0	NA	NA	NA	NA	0	340550	NA	NA	NA	NA	1	NA	NA	NA	NA	0	NA	NA	541340	NA	1	474100	NA	825390	NA	2	NA	NA	NA	853410	NA	1	NA	242950	NA	NA	NA	1
5408	Q9CZ13	RLS(0.992)RT(0.008)DLTDYLNR	NA	NA	2212000	NA	1989000	2	1269900	NA	NA	NA	1	1384100	NA	774940	2381700	3590500	4	NA	3201400	2772200	2726800	3	1062500	NA	NA	NA	1	4701500	2022000	3406100	1536600	4	1387400	NA	NA	2644100	NA	2	292890	1697000	2175400	NA	NA	3
5413	Q9CZJ2	TQESCGIAPLT(0.002)PS(0.589)QS(0.409)PKPEAR	1148700	NA	NA	NA	NA	1	NA	NA	NA	NA	0	NA	NA	NA	NA	NA	0	NA	3498400	NA	NA	1	NA	1025800	NA	NA	1	5635700	NA	NA	875620	2	1840100	1634000	NA	1910300	NA	3	1692300	1184600	2197300	NA	NA	3
5415	Q9CZT8	LVDAICDKMS(0.776)DS(0.222)MDT(0.002)DPSVLGASK	NA	NA	NA	NA	NA	0	NA	NA	NA	2656900	1	NA	NA	1678200	NA	NA	1	NA	3627700	NA	NA	1	NA	NA	NA	NA	0	7537600	3532500	4801700	1980500	4	1805600	NA	NA	2517800	NA	2	NA	NA	NA	NA	NA	0
5444	Q9D1F4	AATATRPPGPPPAPQPPS(1)PAPS(1)PPPRPALAR	3291100	NA	941640	NA	NA	2	NA	NA	2323400	NA	1	2723800	2031600	NA	NA	3500700	3	NA	NA	NA	NA	0	2915200	NA	NA	NA	1	4728600	2547800	NA	NA	2	2668900	NA	NA	NA	NA	1	2591200	NA	3051500	NA	2467700	3
5487	Q9D4J7	TAHNSEADLEES(0.003)FNEHELEPS(0.906)S(0.091)PK	NA	NA	NA	NA	NA	0	NA	NA	NA	NA	0	NA	NA	NA	NA	NA	0	NA	NA	4054100	5250700	2	NA	NA	NA	NA	0	NA	2057800	3965400	2362000	3	NA	NA	5000900	NA	NA	1	NA	NA	NA	3180000	NA	1
5489	Q9D5R2	S(0.637)NS(0.363)LPHSAVSNAASK	NA	984410	NA	NA	NA	1	NA	NA	NA	NA	0	NA	NA	NA	NA	NA	0	NA	NA	NA	NA	0	NA	NA	NA	NA	0	NA	NA	3147300	3888100	2	NA	NA	NA	NA	NA	0	NA	NA	5560700	NA	NA	1
5512	Q9D7X1	HNS(1)VEDAEQGK	NA	1527200	NA	NA	55511	2	NA	NA	106420	NA	1	NA	9731600	NA	58534	131370	3	NA	NA	NA	224020	1	NA	NA	NA	NA	0	NA	42118	NA	76972	2	NA	NA	NA	NA	81901	1	NA	NA	53947	52199	58619	3
5517	Q9D8S3	SGISHSVTSDMQTIEQES(0.937)PT(0.063)LAK	NA	NA	NA	NA	NA	0	1007900	NA	NA	NA	1	NA	NA	NA	NA	NA	0	NA	1265900	NA	2301300	2	NA	NA	NA	NA	0	4498400	NA	NA	1389700	2	NA	872780	1558400	2475700	NA	3	NA	2054200	NA	NA	NA	1
5519	Q9D8S9	LEQALS(1)PEVLELR	918460	NA	597680	216960	NA	3	NA	862300	NA	NA	1	NA	NA	1118000	NA	603640	2	NA	NA	854910	1185100	2	NA	NA	NA	893610	1	1095300	NA	NA	914600	2	774900	NA	1395100	NA	NA	2	NA	NA	NA	NA	NA	0
5529	Q9DAZ9	VTLQDYHLPDS(1)DEDEETAIQR	NA	NA	NA	NA	NA	0	NA	NA	1813500	NA	1	1280400	NA	NA	NA	NA	1	1200300	2767500	NA	NA	2	NA	NA	NA	1410200	1	NA	1626400	2066900	NA	2	NA	NA	NA	2560400	NA	1	NA	NA	NA	NA	NA	0
5541	Q9DBC3	ASATS(0.002)LS(0.002)GS(0.164)DS(0.756)ET(0.076)EGK	NA	NA	NA	NA	NA	0	1044500	NA	NA	NA	1	NA	1431100	NA	NA	NA	1	1039500	NA	NA	1324500	2	NA	NA	NA	NA	0	1085000	NA	868650	539270	3	NA	NA	NA	838880	965900	2	NA	NA	NA	NA	NA	0
5584	Q9DCS9	T(0.001)PAPS(0.999)PQTSLPNPITYLTK	NA	NA	NA	NA	NA	0	352840	NA	NA	NA	1	NA	NA	NA	NA	NA	0	NA	438840	NA	NA	1	NA	NA	NA	NA	0	282100	NA	NA	479640	2	NA	86412	NA	379060	NA	2	NA	NA	NA	NA	NA	0
5587	Q9DD18	S(0.87)AS(0.112)S(0.018)GAEGDVSSEREP	1222900	NA	NA	NA	NA	1	NA	15934000	NA	NA	1	NA	NA	NA	NA	NA	0	NA	NA	NA	8858800	1	11031000	NA	NA	NA	1	631550	NA	NA	13080000	2	NA	NA	NA	19932000	NA	1	706040	NA	NA	2136000	NA	2
5598	Q9EPJ9	SPSS(0.001)DS(0.998)WT(0.001)CADASTGR	1566800	NA	NA	1239700	NA	2	NA	NA	3210200	NA	1	NA	NA	NA	NA	2023700	1	NA	NA	NA	1378600	1	NA	NA	NA	NA	0	2140100	NA	1418700	NA	2	NA	NA	2692000	1348000	NA	2	637410	916720	NA	1223100	NA	3
5605	Q9EPN1	S(0.001)QES(0.999)LT(0.001)EHPSEMLK	885480	NA	NA	1053700	NA	2	3190200	NA	NA	NA	1	NA	NA	NA	NA	NA	0	NA	NA	843670	1003300	2	NA	NA	2431500	NA	1	2641100	NA	NA	1384000	2	NA	1350100	1189400	1735300	NA	3	NA	1846900	1423600	1814600	NA	3
5606	Q9EPN1	SSAMHLCFLPQS(1)PLMFK	NA	NA	NA	NA	NA	0	NA	NA	NA	NA	0	NA	NA	NA	NA	740640	1	NA	NA	NA	1287700	1	NA	NA	3643500	NA	1	2065400	NA	1256600	NA	2	296240	NA	NA	924860	NA	2	NA	NA	NA	NA	NA	0
5633	Q9ER47	HPS(0.994)LPDS(0.003)S(0.003)LSTVGILGLHR	NA	NA	NA	NA	611160	1	NA	NA	NA	338150	1	800020	NA	NA	2189800	NA	2	NA	NA	NA	NA	0	NA	NA	NA	NA	0	773330	NA	1801700	NA	2	526950	NA	895290	1381200	NA	3	NA	NA	1672300	NA	NA	1
5679	Q9ES97	S(1)LEGEVASQVPNTLNEVTPEK	NA	NA	931970	NA	NA	1	NA	689970	NA	NA	1	NA	NA	603720	NA	NA	1	NA	1237500	1043500	NA	2	NA	NA	NA	NA	0	NA	867870	NA	624940	2	727850	NA	1095400	1588600	NA	3	NA	NA	NA	NA	NA	0
5681	Q9ES97	YVEDTDGS(0.013)S(0.987)PEDLMAVLTGAEEK	NA	NA	NA	NA	NA	0	NA	NA	1681900	NA	1	NA	2166000	NA	NA	1145600	2	NA	NA	NA	746150	1	NA	NA	2751900	NA	1	1318500	NA	2664700	NA	2	1039300	NA	NA	2127800	NA	2	NA	NA	1570600	NA	NA	1
5863	Q9QWI6	LGGAPT(0.011)GQGVS(0.885)PS(0.052)PS(0.052)AILER	NA	NA	1129500	NA	NA	1	NA	1553700	NA	NA	1	NA	NA	1107000	2362000	NA	2	NA	NA	1824600	1709000	2	NA	NA	2606000	NA	1	1384400	1819100	2064300	NA	3	NA	NA	1386700	NA	625680	2	NA	NA	1126000	NA	NA	1
5868	Q9QWI6	LNNLS(0.002)PAS(0.078)HLAS(0.03)S(0.081)S(0.809)PPPGLPSGLPSGLPSGSPSR	1009200	NA	3815200	NA	NA	2	NA	NA	NA	5461400	1	NA	NA	1295000	NA	5551200	2	NA	9966800	NA	NA	1	NA	NA	8042000	NA	1	7869200	NA	6170900	NA	2	1801300	1191100	NA	6696800	NA	3	1134200	NA	1734800	4343700	3107400	4
5869	Q9QWI6	LNNLSPASHLASS(0.001)S(0.009)PPPGLPS(0.98)GLPS(0.011)GLPS(0.739)GS(0.19)PS(0.07)R	NA	NA	NA	NA	NA	0	NA	NA	7523800	NA	1	1413900	NA	NA	NA	NA	1	525310	1402900	NA	NA	2	3186600	NA	NA	NA	1	3107700	NA	NA	1350600	2	6965800	NA	NA	NA	NA	1	196180	NA	NA	NA	NA	1
5885	Q9QWY8	GVFPVSFVHILS(1)D	NA	NA	422520	NA	NA	1	NA	NA	NA	NA	0	1115400	NA	NA	690030	NA	2	NA	110510	NA	179510	2	NA	NA	1755900	NA	1	699500	351940	1251700	NA	3	205110	NA	266070	639360	NA	3	NA	142990	505720	NA	640190	3
5928	Q9QXS6	KS(0.024)ES(0.976)EVEEAAAIIAQRPDNPR	NA	NA	NA	NA	NA	0	2405500	NA	NA	NA	1	NA	NA	NA	NA	3212000	1	NA	4019500	NA	1926700	2	NA	NA	NA	NA	0	NA	2706900	2328300	1000100	3	NA	NA	NA	NA	NA	0	NA	NA	NA	NA	1528000	1
5937	Q9QXW9	MCVVVY(0.005)PQEGNS(0.972)GAEET(0.011)T(0.011)DDLEEQHK	1439800	NA	1777400	NA	NA	2	NA	NA	3217100	NA	1	NA	NA	NA	NA	2922800	1	2117200	NA	NA	2326300	2	NA	NA	NA	NA	0	2682500	2580500	3417000	NA	3	NA	NA	2282500	NA	NA	1	NA	NA	NA	NA	NA	0
5942	Q9QXW9	PIFKPTPVKDPDS(1)EEQP	NA	NA	1431100	1109000	1714900	3	NA	NA	1523900	NA	1	NA	NA	2051400	NA	1575200	2	2108100	NA	NA	1594900	2	NA	NA	NA	1689700	1	1766400	1146000	907370	NA	3	938350	NA	1288600	NA	NA	2	1050800	731760	1565500	NA	NA	3
5990	Q9QYC0	KYS(1)DVEVPASVTGHSFASDGDSGTCSPLR	NA	NA	6787000	NA	NA	1	NA	NA	NA	NA	0	NA	NA	1606000	NA	2334300	2	948960	5565100	NA	2755700	3	NA	NA	NA	1374400	1	9921000	1675100	4117000	1510800	4	1795500	1194200	3105900	2168800	NA	4	NA	1380100	NA	1655300	NA	2
5996	Q9QYC0	KY(0.001)SDVEVPAS(0.005)VT(0.025)GHS(0.011)FAS(0.013)DGDS(0.509)GT(0.308)CS(0.164)PLRHS(0.963)FQK	NA	NA	3012900	NA	NA	1	NA	1894800	NA	NA	1	NA	NA	NA	NA	4320200	1	NA	NA	NA	5435600	1	NA	NA	NA	NA	0	22103000	NA	4281600	NA	2	NA	1632900	NA	NA	NA	1	NA	4236100	NA	7936700	NA	2
6008	Q9QYE6	KS(1)EPDDELLFDFLNSSQK	NA	NA	NA	NA	NA	0	NA	NA	NA	NA	0	NA	NA	NA	NA	389090	1	NA	309080	NA	NA	1	NA	NA	933270	NA	1	749050	NA	929380	NA	2	NA	NA	NA	682260	NA	1	NA	NA	NA	NA	312220	1
6035	Q9QYR6	APS(0.996)LDS(0.003)S(0.001)LPQLPSPSSPGAPLLSNLPR	NA	NA	NA	NA	NA	0	642520	NA	NA	NA	1	1249600	NA	NA	2716700	NA	2	NA	1187000	NA	1851800	2	NA	NA	7417500	NA	1	2308700	NA	1603800	NA	2	1234300	NA	1554500	4335600	NA	3	NA	966490	NA	NA	4703600	2
6121	Q9QYX7	DS(0.021)FS(0.967)QES(0.008)S(0.001)PS(0.003)S(0.001)PSDLAK	1472700	749460	NA	NA	NA	2	NA	NA	NA	NA	0	NA	3084500	NA	1446800	713680	3	1022000	NA	NA	2972300	2	NA	NA	NA	693050	1	1548000	646530	NA	NA	2	NA	1093800	2551400	3053600	NA	3	NA	NA	984550	1400800	NA	2
6175	Q9QYX7	S(0.001)S(0.001)MAS(0.191)S(0.794)PIS(0.013)S(0.001)ISADSFYADIDHHTSR	NA	NA	1919500	NA	1039700	2	NA	1481300	NA	NA	1	1385400	NA	NA	NA	NA	1	NA	NA	942260	1910700	2	636320	NA	NA	NA	1	2130300	2557200	NA	NA	2	1703700	NA	NA	NA	NA	1	NA	925480	1999100	NA	1649600	3
6203	Q9R078	ILMDS(1)PEDADIFHSEEIK	NA	NA	NA	NA	NA	0	NA	NA	NA	NA	0	NA	NA	NA	616300	988820	2	NA	NA	NA	1056200	1	NA	NA	NA	NA	0	1456700	595650	NA	NA	2	752840	NA	1125800	1069500	NA	3	NA	NA	826790	NA	297970	2
6204	Q9R078	S(1)QNNFVAILDLPEGEHQYK	NA	NA	568840	NA	NA	1	NA	NA	NA	NA	0	NA	NA	NA	980560	1330400	2	NA	952380	NA	2182100	2	NA	NA	NA	NA	0	1034400	NA	1668500	388340	3	450700	NA	1114100	NA	NA	2	NA	NA	NA	NA	NA	0
6218	Q9R0P4	RS(0.97)AS(0.03)PDDDLGSSNWEAADLGNEERK	NA	NA	NA	1612500	6529400	2	4481000	NA	NA	NA	1	NA	NA	NA	3972600	NA	1	1848100	4576400	3178200	NA	3	NA	NA	NA	12644000	1	10298000	9833200	7589900	6146000	4	NA	1682100	NA	8747700	3136200	3	1472800	3615400	4623200	3893400	3597600	5
6241	Q9R1V6	S(0.004)PS(0.023)S(0.979)S(0.992)T(0.97)GS(0.032)IASSRK	1158500	502150	NA	1105300	NA	3	NA	NA	1747700	NA	1	NA	1413200	NA	NA	NA	1	NA	NA	NA	NA	0	NA	4219800	NA	NA	1	821080	NA	NA	2733300	2	NA	NA	NA	NA	NA	0	1031400	NA	NA	NA	NA	1
6249	Q9WTQ5	EVCVSGGDHTQLTDLS(1)PEEK	834370	NA	NA	NA	NA	1	NA	NA	NA	NA	0	NA	NA	NA	NA	NA	0	974410	1414500	NA	NA	2	NA	NA	NA	1452300	1	NA	1406500	NA	924940	2	NA	NA	1091700	1974200	NA	2	975520	NA	NA	NA	446930	2
6253	Q9WTQ5	VELPLEDQVGDLEALS(1)EK	NA	NA	NA	NA	NA	0	NA	NA	NA	NA	0	NA	NA	NA	NA	NA	0	248250	585040	NA	853680	3	NA	NA	NA	1183800	1	1560000	NA	NA	386100	2	NA	NA	1987500	2359000	NA	2	NA	NA	1422100	NA	874800	2
6255	Q9WTS5	YTS(0.027)S(0.143)S(0.83)LDSEDCRVPTQK	868600	NA	NA	1046200	NA	2	1421600	NA	NA	NA	1	NA	NA	NA	NA	1867200	1	NA	3006700	NA	2788200	2	NA	NA	NA	NA	0	4358300	NA	1608200	1571000	3	1819100	1903500	1541100	2454600	NA	4	1402500	2717900	NA	NA	NA	2
6265	Q9WUD1	S(0.997)PLT(0.003)QEQLIPNLAMK	NA	NA	NA	NA	NA	0	NA	NA	NA	NA	0	NA	NA	377760	NA	NA	1	194870	NA	NA	NA	1	NA	NA	NA	NA	0	NA	632810	NA	498060	2	NA	NA	558960	979530	456900	3	NA	362200	NA	NA	NA	1
6289	Q9WV92	DS(0.992)VS(0.008)AAEVGTGQYATTK	3286200	NA	NA	2467900	NA	2	NA	NA	4607600	NA	1	NA	NA	4355500	NA	NA	1	NA	NA	NA	NA	0	NA	NA	NA	NA	0	NA	NA	2859100	2166900	2	2795800	NA	NA	NA	2548500	2	NA	NA	NA	NA	NA	0
6302	Q9WVF8	RGS(1)MFYDEDGDLAHEFYEETIVTK	NA	NA	1596700	NA	NA	1	NA	NA	1600100	NA	1	2855000	NA	NA	5860600	1919700	3	NA	NA	NA	1609000	1	NA	NA	5888600	NA	1	1709500	986110	2868600	NA	3	NA	NA	NA	2913700	NA	1	NA	NA	1935500	NA	1348000	2
6316	Q9Z0H8	HSSPVGRPSVGSASSSVVAS(0.004)T(0.113)S(0.69)GS(0.193)K	NA	NA	3889600	NA	NA	1	NA	NA	NA	NA	0	NA	NA	NA	NA	NA	0	NA	NA	NA	NA	0	NA	NA	NA	NA	0	7327700	2577800	NA	NA	2	NA	NA	NA	NA	NA	0	NA	4333300	NA	NA	NA	1
6368	Q9Z123	VGLDLGAPPS(0.01)GT(0.01)T(0.01)S(0.003)Y(0.003)S(0.003)QDPPS(0.902)PS(0.059)PEDERLPLALGK	NA	NA	1407400	NA	NA	1	NA	1069900	NA	NA	1	NA	NA	NA	NA	813410	1	NA	2004400	1279000	NA	2	NA	NA	NA	NA	0	NA	2078700	NA	595430	2	921900	NA	NA	NA	NA	1	NA	NA	NA	NA	NA	0
6380	Q9Z1B3	KS(0.001)EPS(0.048)S(0.944)PDHGS(0.007)S(0.001)AIEQDLAALDAEMTQK	NA	NA	13408000	NA	NA	1	NA	NA	NA	970520	1	NA	NA	NA	NA	NA	0	NA	NA	NA	NA	0	NA	NA	50273000	NA	1	17443000	NA	24891000	1284600	3	NA	NA	9090800	NA	NA	1	NA	2989400	7444600	NA	NA	2
6434	Q9Z2H5	AQEETPQQPEAAAAVT(0.054)T(0.136)PVT(0.054)PAGHS(0.018)HPET(0.225)NS(0.514)NEK	NA	NA	NA	NA	NA	0	NA	NA	NA	NA	0	NA	NA	NA	NA	3799500	1	NA	NA	NA	NA	0	NA	NA	NA	NA	0	NA	2354600	NA	3116600	2	2235000	4907000	NA	4233000	NA	3	NA	NA	NA	NA	NA	0
6459	Q9Z2I9	INFDS(0.107)NS(0.893)AYR	2049200	1615200	1950000	NA	NA	3	NA	NA	NA	NA	0	NA	2733900	NA	NA	4070700	2	NA	NA	NA	2403700	1	NA	NA	NA	NA	0	NA	NA	2165000	2011100	2	NA	NA	NA	3062000	NA	1	2216100	NA	NA	NA	NA	1
6464	Q9Z2R6	SAEPTREPGAEAESGS(0.005)ES(0.995)EPEPGPGPR	2228000	NA	4877300	NA	NA	2	NA	NA	1425600	NA	1	NA	5578300	4488500	NA	3548800	3	NA	NA	NA	NA	0	1246000	NA	NA	NA	1	2858500	6064300	NA	NA	2	NA	NA	1385600	NA	NA	1	1554200	4240600	5859800	6993000	NA	4
6471	Q9Z351	RSPSADQSLDDS(0.089)PS(0.911)K	NA	NA	1938700	NA	NA	1	NA	NA	NA	NA	0	NA	NA	NA	NA	NA	0	NA	NA	NA	NA	0	NA	NA	NA	3210200	1	NA	1873700	1972300	2959500	3	NA	NA	2746000	NA	NA	1	NA	NA	NA	NA	NA	0
6492	A2AP18	KVAS(0.02)VEEGDET(0.98)LDSPGSQSR	5200200	NA	3874900	6569500	NA	3	NA	5987300	NA	NA	1	3549200	NA	14599000	7326900	10871000	4	NA	NA	NA	NA	0	NA	NA	NA	10771000	1	15556000	6756100	6269400	NA	3	9933300	NA	15021000	NA	NA	2	NA	9501100	10139000	7612100	3927200	4
6502	B1AY13	T(0.009)IS(0.048)AQDT(0.943)LAYATALLNEK	NA	NA	NA	NA	NA	0	NA	NA	NA	NA	0	NA	NA	NA	NA	401510	1	NA	NA	NA	311530	1	NA	NA	NA	NA	0	580110	NA	1070500	NA	2	NA	NA	438810	1183800	NA	2	NA	276770	NA	NA	452030	2
6519	E9Q401	RIS(0.245)QT(0.55)S(0.215)QVS(0.99)IDAAHGYSPR	1170500	NA	NA	NA	NA	1	1589800	NA	NA	NA	1	NA	NA	NA	3028500	1643400	2	NA	3728200	NA	3781900	2	NA	NA	5025600	NA	1	4121800	NA	NA	1187600	2	NA	1581600	NA	4114700	1954600	3	NA	2446600	NA	NA	1421900	2
6537	O08648	ELES(0.018)GT(0.918)EES(0.064)DEEPTPSPR	NA	1823500	3314200	3886700	NA	3	4773000	NA	NA	NA	1	NA	NA	NA	NA	NA	0	NA	NA	NA	NA	0	NA	NA	NA	4001700	1	NA	1899700	NA	1791700	2	NA	NA	NA	NA	NA	0	NA	NA	NA	NA	NA	0
6555	O35927	GGS(0.999)PLT(0.003)T(0.138)T(0.848)QGGS(0.012)PTK	NA	NA	NA	NA	NA	0	NA	4795600	NA	NA	1	NA	NA	NA	NA	NA	0	NA	9545500	NA	NA	1	NA	NA	NA	NA	0	12733000	4957500	NA	NA	2	NA	NA	NA	NA	4576700	1	6357800	7077500	NA	5903400	NA	3
6563	O54724	ATEEPS(0.071)GT(0.784)GS(0.145)DELIK	NA	NA	NA	NA	NA	0	2656700	NA	NA	NA	1	NA	NA	2576800	NA	NA	1	NA	3126600	NA	NA	1	NA	NA	NA	NA	0	3790400	NA	NA	2274600	2	NA	NA	NA	NA	NA	0	NA	NA	NA	NA	NA	0
6587	O70161	T(0.901)QS(0.277)S(0.821)GQDGRPQEEPHAEDLQK	1008300	NA	NA	894880	NA	2	NA	NA	NA	17651000	1	6770100	40011000	NA	60990000	93939000	4	16316000	NA	37040000	NA	2	NA	NA	175650000	NA	1	1645300	NA	NA	70684000	2	69412000	145210000	80823000	115170000	NA	4	970600	NA	NA	NA	NA	1
6659	P12367	RVS(0.053)VCAET(0.947)FNPDEEEEDNDPR	NA	NA	24081000	1164500	NA	2	NA	21762000	NA	NA	1	NA	NA	NA	NA	NA	0	5427100	NA	NA	NA	1	NA	NA	NA	5015300	1	NA	NA	20343000	13751000	2	2920600	2999300	NA	NA	NA	2	NA	NA	NA	NA	NA	0
6709	P18572	RKPDQTLDEDDPGAAPLKGS(0.5)GT(0.5)HMNDK	NA	NA	NA	NA	NA	0	NA	NA	2420100	NA	1	NA	NA	NA	NA	NA	0	NA	NA	2416300	NA	1	NA	NA	NA	NA	0	NA	NA	2931200	1794700	2	NA	NA	3157700	NA	NA	1	NA	NA	NA	NA	NA	0
6719	P20357	KET(0.884)S(0.116)PETSLIQDEVALK	NA	NA	74454000	29880000	48881000	3	89447000	NA	NA	NA	1	NA	NA	130820000	NA	NA	1	NA	119130000	132210000	NA	2	NA	17051000	NA	NA	1	NA	137560000	980890	NA	2	NA	NA	NA	NA	NA	0	NA	NA	NA	119210000	116180000	2
6781	P35564	QKS(1)DAEEDGVT(0.978)GS(0.022)QDEEDSKPK	NA	NA	NA	NA	NA	0	NA	NA	NA	NA	0	NA	NA	NA	NA	8378500	1	NA	909240	NA	NA	1	NA	NA	NA	2909400	1	NA	40460000	85458000	NA	2	2694100	7523100	8571200	74899000	NA	4	NA	10628000	59047000	NA	NA	2
6784	P36916	EEQT(0.003)DT(0.985)S(0.012)DGESVTHHIR	798960	NA	NA	NA	1132300	2	NA	1234000	NA	NA	1	NA	NA	NA	2012100	1123600	2	1839200	NA	2120500	NA	2	NA	NA	2992700	NA	1	NA	1564800	1310300	NA	2	1747500	NA	NA	NA	NA	1	NA	NA	NA	NA	NA	0
6806	P47708	TKPQQPAGEPATQEQPT(0.997)PES(0.003)R	NA	NA	NA	1037800	NA	1	NA	NA	NA	NA	0	NA	NA	NA	NA	NA	0	NA	NA	NA	NA	0	NA	NA	NA	NA	0	3582600	NA	NA	654650	2	NA	1740600	NA	NA	NA	1	842630	1961800	NA	NA	NA	2
6812	P51830	AS(0.011)S(0.011)PHQQLLHHHS(0.273)T(0.632)EVS(0.072)CDSSGDSNSVR	NA	NA	6805800	2857400	5728400	3	NA	NA	NA	NA	0	NA	NA	NA	NA	6479300	1	NA	NA	10116000	NA	1	NA	NA	NA	NA	0	8632400	NA	NA	1267000	2	NA	NA	NA	NA	NA	0	NA	NA	NA	NA	NA	0
6835	P58871	SQEGTAEIPAECQEEHS(0.5)KT(0.5)PEER	1143100	NA	NA	NA	NA	1	NA	NA	1485500	NA	1	NA	NA	NA	NA	1207700	1	NA	2197800	NA	1932100	2	NA	NA	NA	NA	0	3561800	NA	NA	1123500	2	NA	1974900	1712200	1749400	NA	3	NA	NA	NA	NA	NA	0
6900	P97445	S(0.198)KT(0.77)DLLNPEEAEDQLADIAS(0.032)VGSPFAR	NA	NA	NA	NA	NA	0	NA	NA	NA	NA	0	NA	NA	NA	NA	NA	0	NA	NA	NA	674240	1	NA	NA	NA	NA	0	1257600	NA	1928800	NA	2	NA	NA	NA	NA	NA	0	NA	NA	NA	NA	NA	0
6919	Q02111	T(0.879)NT(0.121)FCGTPDYIAPEILLGQK	315810	NA	101440	NA	NA	2	NA	NA	NA	NA	0	NA	NA	NA	NA	704050	1	NA	583600	NA	NA	1	NA	NA	NA	NA	0	962990	NA	NA	490730	2	452780	NA	726660	NA	NA	2	NA	547980	757040	NA	NA	2
6920	Q02111	T(0.144)NT(0.803)FCGT(0.051)PDY(0.002)IAPEILLGQK	315810	NA	101440	NA	NA	2	NA	NA	NA	NA	0	NA	NA	NA	NA	NA	0	NA	583600	NA	NA	1	NA	NA	NA	NA	0	962990	NA	NA	490730	2	452780	NA	726660	NA	NA	2	NA	NA	757040	NA	NA	1
6941	Q08274	LGDPDGAGEPPS(0.227)T(0.764)PS(0.009)GLGAGGDR	NA	NA	NA	NA	NA	0	1713700	NA	NA	NA	1	NA	NA	NA	2364300	NA	1	890360	NA	1341000	1190400	3	NA	1362000	NA	NA	1	1975400	722610	NA	NA	2	NA	NA	NA	NA	NA	0	NA	NA	1532700	NA	1107300	2
7000	Q3UI43	MEVAEANS(0.03)PT(0.97)EEEEEEEEEGEETISEPRPHTR	NA	NA	1636700	NA	NA	1	NA	NA	NA	NA	0	NA	NA	2748500	NA	NA	1	NA	NA	2810700	NA	1	NA	NA	NA	NA	0	2327800	3154500	NA	1504500	3	NA	1386100	NA	NA	NA	1	NA	NA	NA	NA	NA	0
7006	Q3UNH4	S(0.071)VAT(0.87)GPMT(0.059)PQAAAPPAVPPVFPEVR	NA	NA	NA	NA	NA	0	NA	NA	NA	NA	0	6236600	NA	NA	NA	NA	1	NA	NA	NA	NA	0	NA	NA	NA	NA	0	NA	8767400	NA	3647000	2	NA	NA	NA	NA	NA	0	5305900	9145700	9844900	NA	NA	3
7025	Q4KMM3	VVS(0.002)S(0.031)T(0.75)S(0.217)EEEEAFTEK	2616400	48227000	NA	103040000	NA	3	NA	NA	NA	NA	0	NA	NA	NA	NA	NA	0	NA	NA	NA	NA	0	NA	NA	NA	NA	0	NA	100960000	94889000	NA	2	NA	NA	NA	NA	NA	0	NA	112190000	NA	NA	NA	1
7033	Q569Z6	KS(1)PVGKSPPAT(0.618)GS(0.041)AYGS(0.146)S(0.195)QK	703470	NA	NA	NA	NA	1	665740	NA	NA	NA	1	NA	NA	NA	NA	601310	1	NA	1303900	NA	430350	2	NA	NA	NA	NA	0	NA	NA	733190	698310	2	874960	NA	1178500	943480	NA	3	807720	NA	NA	NA	NA	1
7036	Q5DQR4	GLFGGS(0.001)GQT(0.999)FDREELFGEASAGK	NA	NA	582270	NA	NA	1	NA	399560	NA	NA	1	731090	NA	NA	NA	1067100	2	NA	802770	NA	2893700	2	NA	NA	2728000	NA	1	1840500	801850	1077100	NA	3	NA	NA	NA	2746400	NA	1	NA	988030	1513000	NA	958780	3
7042	Q5DTY9	T(0.141)LT(0.857)S(0.285)GS(0.713)RES(0.003)NISSK	NA	NA	NA	3224900	NA	1	897230	NA	NA	NA	1	NA	NA	NA	NA	NA	0	NA	4849400	NA	2553700	2	NA	1363200	NA	NA	1	NA	NA	1713800	1131600	2	NA	NA	1843600	2636800	619200	3	NA	2312900	3000200	NA	NA	2
7092	Q61074	LEEALS(0.333)T(0.667)EGAEDTGNSDK	NA	NA	NA	NA	NA	0	NA	NA	NA	NA	0	NA	NA	NA	NA	NA	0	NA	NA	NA	NA	0	NA	NA	NA	NA	0	NA	NA	2814900	2435300	2	NA	NA	NA	NA	NA	0	1972600	NA	NA	2079800	NA	2
7102	Q61315	S(0.068)KT(0.932)PPPPPQTVQAK	NA	NA	NA	NA	NA	0	5766600	NA	NA	NA	1	NA	5508800	NA	NA	5033400	2	NA	6688200	NA	5411100	2	NA	NA	NA	NA	0	9569800	NA	NA	4479500	2	NA	NA	NA	NA	NA	0	NA	NA	NA	4792800	NA	1
7118	Q61553	VT(0.001)GT(0.999)LDANR	NA	NA	NA	NA	NA	0	NA	NA	NA	566430	1	NA	NA	NA	NA	NA	0	NA	NA	NA	NA	0	NA	626430	NA	NA	1	NA	NA	935010	627780	2	NA	NA	NA	NA	NA	0	NA	NA	NA	574140	NA	1
7154	Q62433	T(0.022)AS(0.978)GSS(0.015)VT(0.575)S(0.41)LEGTR	1262900	NA	NA	2498100	NA	2	1191800	NA	NA	NA	1	NA	NA	NA	NA	NA	0	NA	NA	NA	NA	0	NA	690810	NA	NA	1	1617500	NA	655420	NA	2	NA	NA	NA	573400	NA	1	NA	NA	NA	NA	NA	0
7207	Q6NVE8	S(0.001)NS(0.001)GRELT(0.998)DEEILASVMIK	NA	NA	NA	NA	NA	0	NA	NA	NA	NA	0	NA	NA	NA	1299000	399520	2	NA	NA	NA	720470	1	NA	NA	NA	NA	0	879440	398500	1193900	NA	3	NA	NA	618130	728660	NA	2	NA	NA	NA	NA	NA	0
7231	Q6PIC6	IAT(0.994)LAS(0.006)GLEVGK	NA	NA	NA	NA	NA	0	NA	NA	733280	NA	1	NA	NA	NA	NA	NA	0	NA	709670	NA	NA	1	NA	NA	NA	NA	0	NA	789880	NA	634140	2	NA	NA	NA	NA	NA	0	NA	NA	NA	NA	NA	0
7239	Q6Y7W8	AGAEAS(0.004)EEVPQT(0.665)S(0.116)LS(0.116)S(0.047)ARPGT(0.04)PS(0.009)DHQPQEAT(0.004)QFER	4654300	NA	NA	NA	NA	1	NA	NA	NA	NA	0	NA	NA	7336900	NA	NA	1	NA	NA	NA	6224100	1	NA	1985600	NA	NA	1	NA	8951000	NA	5518300	2	NA	NA	6613900	NA	NA	1	NA	NA	NA	NA	NA	0
7246	Q6ZPJ0	TAPSSPLT(0.965)S(0.029)PS(0.006)DTR	NA	NA	NA	NA	NA	0	NA	851790	NA	NA	1	1174300	NA	1156500	NA	1856200	3	NA	NA	1663200	NA	1	NA	NA	NA	NA	0	2777500	686650	NA	NA	2	1529800	NA	1314600	1506200	NA	3	1325200	1568500	NA	2212200	1390300	4
7260	Q7M750	S(0.002)PT(0.998)HEMNPR	4252700	NA	NA	NA	NA	1	NA	NA	NA	NA	0	NA	NA	NA	NA	NA	0	NA	219810	NA	NA	1	NA	NA	NA	NA	0	586760	NA	NA	264800	2	1261300	NA	44024	191580	NA	3	852120	176950	NA	NA	NA	2
7282	Q7TQH0	VPMAGVGGTEGPEQLPAPCPS(0.056)QT(0.779)GS(0.165)PPVGLIK	NA	NA	NA	NA	NA	0	2701800	NA	NA	NA	1	NA	NA	NA	NA	NA	0	1979500	NA	NA	3040700	2	NA	NA	NA	NA	0	NA	NA	2730600	1874600	2	NA	NA	NA	NA	NA	0	NA	NA	NA	NA	NA	0
7285	Q7TSC1	GS(0.026)ET(0.69)GS(0.204)ET(0.079)HES(0.002)DLAPSDK	NA	NA	NA	NA	NA	0	NA	1315000	NA	NA	1	NA	NA	NA	NA	NA	0	NA	NA	NA	NA	0	NA	NA	NA	NA	0	1929400	2963600	1308900	972730	4	NA	NA	NA	NA	NA	0	NA	NA	NA	NA	NA	0
7298	Q80TE7	LETTPT(0.198)T(0.75)S(0.051)PLPER	3689600	NA	NA	NA	2478200	2	NA	NA	NA	1382100	1	NA	NA	NA	NA	NA	0	NA	2873800	2249500	NA	2	NA	NA	NA	NA	0	10166000	NA	NA	4769800	2	NA	NA	NA	NA	NA	0	NA	NA	NA	NA	NA	0
7305	Q80U23	EEGT(0.985)GES(0.004)AGGS(0.011)PARS(1)LTR	NA	NA	NA	NA	NA	0	NA	NA	NA	NA	0	1347200	NA	NA	2388500	1848700	3	NA	NA	NA	NA	0	NA	NA	NA	NA	0	7791400	3048100	3019600	NA	3	NA	3943000	NA	4179600	NA	2	NA	3563100	NA	NA	2503000	2
7323	Q80VP1	TPESFLGPNAALVDLDS(0.002)LVS(0.005)RPGPT(0.977)PPGS(0.016)K	NA	NA	NA	NA	NA	0	NA	NA	NA	NA	0	NA	NA	NA	NA	NA	0	NA	226540	NA	NA	1	NA	NA	4315400	NA	1	3078400	NA	2637200	NA	2	667330	NA	NA	1599600	NA	2	NA	NA	NA	NA	NA	0
7333	Q80X80	SDISERPSVDDVES(0.028)ET(0.864)GS(0.083)T(0.025)GALETR	5384900	NA	NA	NA	NA	1	NA	NA	NA	5570300	1	6074600	NA	NA	NA	NA	1	NA	NA	8929600	NA	1	NA	NA	NA	NA	0	10453000	NA	6552100	NA	2	NA	NA	NA	8217900	8706800	2	NA	NA	NA	NA	6069100	1
7336	Q80XI3	EQT(0.003)RT(0.997)PDEVLEAEAEPK	877780	NA	1549500	NA	NA	2	1636400	NA	NA	NA	1	NA	1394900	1596400	NA	NA	2	NA	NA	NA	NA	0	NA	898030	NA	NA	1	1804700	1739400	NA	NA	2	NA	1449700	NA	NA	NA	1	NA	NA	NA	NA	NA	0
7353	Q80Z38	RAPSPVVS(0.061)PT(0.939)ELSK	NA	NA	NA	NA	NA	0	NA	NA	NA	NA	0	8036100	NA	NA	NA	NA	1	NA	NA	NA	NA	0	NA	NA	NA	NA	0	NA	NA	7290800	9164600	2	8272500	NA	NA	NA	7177200	2	NA	NA	NA	NA	NA	0
7358	Q810U4	EDDGT(0.982)FGEY(0.014)S(0.004)DAEDHK	NA	NA	NA	NA	1592600	1	NA	NA	NA	NA	0	NA	NA	NA	NA	NA	0	NA	2409000	NA	NA	1	NA	NA	2573600	NA	1	2091100	NA	NA	715020	2	NA	1210100	NA	1579400	589670	3	NA	NA	NA	NA	1504900	1
7363	Q8BGD9	LPKS(0.054)PPY(0.042)T(0.904)AFLGNLPYDVTEDSIK	NA	NA	NA	NA	NA	0	NA	NA	NA	NA	0	NA	NA	NA	NA	NA	0	NA	NA	NA	NA	0	NA	NA	NA	NA	0	1209200	NA	2115200	NA	2	NA	NA	NA	NA	NA	0	NA	NA	NA	NA	NA	0
7376	Q8BHL3	ASPVPGPGT(0.849)PT(0.151)R	4330000	NA	NA	8368300	1742300	3	6034900	NA	NA	NA	1	NA	NA	NA	8507100	NA	1	NA	4479100	NA	6847400	2	NA	2465300	NA	NA	1	NA	NA	1579000	4698400	2	NA	NA	NA	NA	4549600	1	NA	NA	6684700	8871500	6053700	3
7379	Q8BIZ1	EPS(0.06)GNHT(0.858)PPQLS(0.076)PS(0.006)LSQSTYTTGGSLDVPHIIMQGDAR	NA	NA	2586900	NA	NA	1	NA	1863100	NA	NA	1	NA	NA	NA	NA	2113900	1	NA	4937400	1732300	NA	2	NA	NA	NA	1280200	1	NA	3754000	NA	1045200	2	NA	NA	6120200	NA	NA	1	NA	NA	4484700	NA	NA	1
7390	Q8BL65	T(0.831)NS(0.169)PDLDSQSLSLSSGTDQEPLQR	NA	NA	NA	NA	1438500	1	2265600	NA	NA	NA	1	NA	3746400	NA	2191800	1251800	3	NA	4181300	NA	2918100	2	NA	390580	NA	NA	1	3795100	NA	1486100	1854600	3	2180800	1762100	1970900	NA	1202700	4	1412600	1451200	NA	2551000	NA	3
7398	Q8BM65	T(0.232)PT(0.655)S(0.113)PLEELTSLFTSGR	NA	NA	NA	NA	NA	0	NA	91644	NA	NA	1	NA	NA	NA	494060	NA	1	NA	NA	NA	NA	0	NA	NA	NA	NA	0	NA	107960	571000	NA	2	186280	NA	NA	NA	NA	1	NA	NA	250150	NA	NA	1
7461	Q8C8R3	PCLQT(0.992)PVT(0.713)S(0.108)ERGS(0.186)PIVQEPEEASEPK	1181300	NA	NA	1248900	NA	2	NA	NA	2286900	NA	1	NA	4007700	NA	NA	NA	1	NA	2390000	NA	3402400	2	NA	NA	NA	NA	0	4942800	NA	3775600	1601100	3	1401900	2208800	2594900	2093300	NA	4	1550400	1540500	NA	NA	NA	2
7503	Q8CHC4	T(0.776)S(0.274)PCQS(0.924)PT(0.026)VPEYSAPSLPIRPSR	5022700	NA	NA	NA	NA	1	NA	NA	NA	NA	0	NA	8226700	NA	5589700	NA	2	NA	7900200	NA	11118000	2	NA	NA	52437000	NA	1	29383000	NA	3305100	3154800	3	11463000	NA	5779300	20140000	NA	3	3419700	NA	5366400	NA	NA	2
7576	Q8R464	GS(0.191)YLT(0.72)HEAS(0.088)GLDEQGEAR	NA	NA	14998000	NA	NA	1	29992000	NA	NA	NA	1	NA	NA	NA	NA	NA	0	NA	NA	NA	NA	0	NA	19334000	NA	NA	1	NA	NA	23559000	23800000	2	NA	NA	NA	NA	NA	0	NA	NA	NA	NA	NA	0
7580	Q8R5F8	TTSS(0.001)ADPT(0.568)S(0.431)PDLGPR	NA	NA	NA	NA	NA	0	NA	1275900	NA	NA	1	NA	NA	NA	NA	NA	0	NA	NA	NA	728960	1	NA	NA	NA	NA	0	2228800	1068400	NA	NA	2	NA	NA	NA	NA	NA	0	NA	NA	NA	NA	NA	0
7590	Q8VD37	DT(0.029)DS(0.169)T(0.764)GS(0.038)PDRDGMQPSPHEPPYHSK	NA	NA	NA	NA	NA	0	2821200	NA	NA	NA	1	NA	NA	NA	NA	NA	0	NA	NA	4643900	NA	1	NA	NA	NA	NA	0	4270800	3720000	NA	NA	2	NA	2462800	3931700	NA	NA	2	1980400	2965100	3917400	NA	NA	3
7653	Q99J21	LLTPNPGYGTQVGTSPAPT(0.733)T(0.24)PT(0.027)EEEDLR	NA	NA	NA	NA	NA	0	NA	NA	NA	NA	0	NA	NA	NA	NA	NA	0	NA	5533300	NA	NA	1	NA	NA	NA	NA	0	NA	NA	4498300	3209300	2	NA	NA	NA	NA	NA	0	NA	NA	NA	NA	NA	0
7673	Q99MR6	T(0.008)QLWAS(0.128)EPGT(0.864)PPVPTSLPSQNPILK	885870	NA	NA	NA	483820	2	NA	NA	2053900	NA	1	NA	NA	NA	NA	1285000	1	NA	NA	NA	1211400	1	NA	NA	NA	NA	0	1415700	NA	NA	750530	2	NA	NA	2193300	820520	NA	2	NA	NA	NA	NA	NA	0
7687	Q9CPS8	T(0.87)PS(0.13)PGEQQQVQEVK	695890	1004400	1553800	NA	NA	3	NA	1022000	NA	NA	1	NA	1382600	NA	NA	3298700	2	NA	1371000	NA	NA	1	NA	907410	NA	NA	1	4481100	NA	NA	1221700	2	837140	686630	4594900	1284600	NA	4	797490	709660	772360	NA	NA	3
7688	Q9CQ22	LLLDPS(0.008)S(0.008)T(0.984)PT(0.001)K	NA	7113200	NA	NA	NA	1	NA	NA	NA	NA	0	NA	4257700	27183000	NA	NA	2	NA	NA	25838000	23110000	2	17878000	NA	NA	NA	1	29446000	24543000	NA	NA	2	19252000	NA	24801000	27370000	13172000	4	NA	NA	NA	21116000	NA	1
7692	Q9CQS4	SFGSGTELGHWVT(0.992)T(0.008)PPDIPGSR	NA	NA	NA	NA	741670	1	NA	NA	NA	NA	0	2134900	NA	NA	2101300	NA	2	NA	NA	NA	NA	0	NA	NA	NA	NA	0	2756600	NA	NA	455270	2	NA	NA	4263600	NA	NA	1	NA	NA	NA	NA	NA	0
7719	Q9D1K7	LLSVTPT(0.834)S(0.166)EGYSIK	1113100	NA	NA	NA	NA	1	NA	2329500	NA	NA	1	NA	NA	NA	NA	NA	0	873220	2778900	NA	1155500	3	NA	NA	NA	1197700	1	2793600	2080300	NA	NA	2	1977800	902470	1809200	NA	1671600	4	891120	NA	1760600	NA	NA	2
7789	Q9JHU9	MERPGPGIKPGEVVAT(0.9)S(0.1)PLPCK	2801300	NA	4635800	NA	NA	2	4059700	NA	NA	NA	1	NA	NA	7453600	NA	9118500	2	2476400	NA	NA	NA	1	NA	NA	NA	5665600	1	13835000	5832100	NA	NA	2	NA	7843300	7981700	7464800	NA	3	4848500	5519700	NA	3700700	NA	3
7802	Q9JLM8	ISQHGGS(0.916)S(0.311)T(0.74)S(0.033)LSSTK	NA	NA	NA	NA	NA	0	NA	NA	NA	NA	0	NA	1861600	NA	NA	NA	1	NA	NA	NA	NA	0	NA	NA	NA	NA	0	1287000	NA	448340	NA	2	NA	NA	3523400	5495500	483810	3	NA	NA	NA	NA	NA	0
7808	Q9JMA1	LEAIEDDSGRETDSSS(0.003)APAVT(0.932)PS(0.065)K	NA	NA	NA	NA	NA	0	NA	1452400	NA	NA	1	NA	NA	NA	NA	NA	0	1196900	NA	2197500	1323500	3	NA	NA	NA	NA	0	3478100	1458400	NA	NA	2	NA	1352900	NA	NA	NA	1	1225600	1749400	1565800	1871100	NA	4
7858	Q9QYR6	KHS(0.138)PGEIT(0.862)GPGGHFMTSDSSLTK	NA	NA	NA	NA	NA	0	NA	NA	NA	NA	0	NA	NA	NA	NA	NA	0	NA	NA	NA	NA	0	NA	1342400	NA	NA	1	4031800	NA	3704700	NA	2	NA	NA	NA	NA	3552300	1	NA	NA	NA	NA	5748600	1
7939	Q9Z1D1	GIPLPT(0.938)GDT(0.035)S(0.028)PEPELLPGDPLPPPK	NA	NA	NA	NA	NA	0	325490	NA	NA	NA	1	NA	15991000	NA	NA	NA	1	NA	27135000	27499000	NA	2	NA	NA	NA	20088000	1	NA	NA	31361000	344790	2	NA	NA	NA	34555000	NA	1	NA	NA	NA	NA	NA	0
7946	Q9Z2C9	HSGFSTSDHST(0.015)ANT(0.985)PQDYSGNSK	NA	NA	NA	NA	NA	0	NA	1192800	NA	NA	1	NA	NA	NA	NA	1288500	1	NA	NA	NA	NA	0	NA	NA	1237100	NA	1	1327700	NA	NA	1122500	2	1096500	NA	1129100	1773900	NA	3	1231300	NA	NA	NA	NA	1
7981	P35235	IQNTGDY(0.788)Y(0.212)DLYGGEK	NA	NA	NA	693330	NA	1	1894900	NA	NA	NA	1	NA	NA	NA	NA	NA	0	NA	3993600	NA	NA	1	NA	NA	NA	NA	0	NA	NA	2486100	2054700	2	NA	NA	NA	NA	NA	0	NA	NA	NA	NA	NA	0
7984	P47941	Y(0.801)PS(0.184)PPVGS(0.013)VS(0.003)APNLPTAEENLEYVR	1535500	NA	NA	NA	NA	1	NA	NA	4717400	NA	1	1692700	NA	NA	NA	NA	1	NA	2949800	2524400	3694600	3	NA	NA	NA	NA	0	4199300	NA	3504600	NA	2	NA	NA	3707800	4171400	1396600	3	NA	2347900	NA	516780	1767600	3
8014	Q8VD37	Y(0.997)NS(0.003)PELDEEGY(0.006)S(0.994)IR	NA	NA	NA	NA	NA	0	1583500	NA	NA	NA	1	NA	NA	NA	NA	NA	0	2076100	1400400	NA	NA	2	NA	NA	NA	NA	0	NA	NA	1454600	1170300	2	NA	NA	NA	NA	NA	0	NA	NA	NA	NA	NA	0

## Sheet: absent in TS.EGCG-TS.NT
	Leading.proteins	Phospho..STY..Probabilities	WT_NT.1.1	WT_NT.2.1	WT_NT.3.1	WT_NT.4.1	WT_NT.5.1	COUNT.WT	WT_EGCG.2.1	WT_EGCG.3.1	WT_EGCG.4.1	WT_EGCG.5.1	COUNT.WT_EGCG	WT_EGCG_EE.1.1	WT_EGCG_EE.2.1	WT_EGCG_EE.3.1	WT_EGCG_EE.4.1	WT_EGCG_EE.5.1	COUNT.WT_EGCG_EE	WT_EE.1.1	WT_EE.2.1	WT_EE.3.1	WT_EE.5.1	COUNT.WT_EE	TS_NT.1.1	TS_NT.2.1	TS_NT.3.1	TS_NT.4.1	COUNT.TS	TS_EGCG.2.1	TS_EGCG.3.1	TS_EGCG.4.1	TS_EGCG.5.1	COUNT.TS.EGCG	TS_EGCG_EE.1.1	TS_EGCG_EE.2.1	TS_EGCG_EE.3.1	TS_EGCG_EE.4.1	TS_EGCG_EE.5.1	COUNT.TS_EGCG	TS_EE.1.1	TS_EE.2.1	TS_EE.3.1	TS_EE.4.1	TS_EE.5.1	COUNT.TS.EE
16	A2A690	DSAYIS(0.022)S(0.146)S(0.83)PLGS(0.001)HQVFDFR	NA	NA	NA	NA	NA	0	550920	663640	NA	NA	2	NA	NA	NA	NA	NA	0	NA	NA	727150	2723400	2	1417300	NA	7246400	813940	3	4419800	NA	NA	NA	1	NA	NA	NA	NA	NA	0	NA	NA	1987000	NA	1906600	2
19	A2A690	QIAS(0.004)DS(0.996)PHAS(1)PK	678700	NA	308740	776160	NA	3	887760	251580	NA	NA	2	NA	NA	908420	NA	NA	1	NA	1234900	NA	NA	1	NA	625130	NA	661610	2	784390	NA	NA	NA	1	653800	918270	NA	NA	NA	2	NA	450720	NA	NA	NA	1
20	A2A690	QIAS(0.004)DS(0.996)PHAS(1)PK	678700	NA	308740	776160	NA	3	887760	251580	NA	NA	2	NA	NA	908420	NA	NA	1	NA	1234900	NA	NA	1	NA	625130	NA	661610	2	784390	NA	NA	NA	1	653800	918270	NA	NA	NA	2	NA	450720	NA	NA	NA	1
23	A2A699	DS(0.001)LT(0.048)S(0.951)PEDELGAEVGDEAGDKK	NA	NA	947190	NA	2021300	2	1615100	1668500	1348200	1810200	4	NA	NA	1010800	NA	NA	1	1575300	NA	1272000	NA	2	1239400	NA	NA	1241800	2	NA	1226500	NA	NA	1	NA	1073300	1154400	NA	NA	2	750540	1016200	NA	858920	NA	3
48	A2AG50	VATS(0.001)AAS(0.99)GGHGS(0.008)PLRR	9107600	NA	4721800	18744000	118080	4	21709000	2108600	11847000	NA	3	8311200	NA	14412000	314150	363800	4	NA	NA	664390	208030	2	NA	10458000	NA	11703000	2	51181000	NA	NA	NA	1	15998000	31286000	NA	589610	181980	4	21508000	28364000	NA	298790	1915400	4
53	A2AHL1	VHHSGS(1)IQSFK	NA	NA	1785400	NA	NA	1	NA	892940	715390	NA	2	NA	NA	2154300	NA	NA	1	865770	NA	NA	NA	1	1007400	1108300	NA	931380	3	3393500	NA	NA	NA	1	1071500	1644300	NA	NA	NA	2	798000	1457700	NA	NA	NA	2
65	A2AJI0	RSS(1)QPS(0.379)PT(0.564)T(0.057)VPASDSPPAK	4009500	NA	3908000	6763300	5789300	4	5153500	4671800	NA	3109000	3	1893400	7281700	NA	NA	3759000	3	9651500	2057100	11767000	7457600	4	3789800	NA	8121800	9657000	3	6540200	NA	NA	NA	1	3900200	4603300	9443100	NA	NA	3	3947000	7212000	9117200	3714200	NA	4
70	A2ALS5	RES(1)PPAGQKT(1)PDSGHVSQEPK	674600	NA	NA	1033600	NA	2	453330	239340	463970	NA	3	NA	NA	836300	876490	279140	3	816790	1013600	995400	274670	4	1441000	633250	3292700	NA	3	2811800	NA	NA	NA	1	1215200	3641700	411830	1239900	849390	5	1415600	1235300	480320	607630	NA	4
86	A2AN08	HVTLPS(0.064)S(0.936)PR	NA	NA	11620000	14756000	NA	2	16445000	15449000	12680000	10421000	4	11223000	NA	NA	NA	NA	1	NA	17619000	NA	12138000	2	NA	NA	23314000	16824000	2	NA	NA	NA	NA	0	NA	13018000	14247000	NA	NA	2	12443000	13827000	15798000	NA	11765000	4
158	B2RUJ5	LHHYDERS(0.994)DGES(0.025)DS(0.981)PEK	966330	NA	NA	NA	NA	1	6000100	2259400	3816300	NA	3	NA	NA	NA	NA	NA	0	6569700	10951000	NA	NA	2	2323400	5386300	NA	NA	2	6591700	NA	NA	NA	1	NA	2998000	2619600	NA	NA	2	1905800	2371000	112150	NA	1918300	4
164	B2RUJ5	S(0.981)NS(0.019)QENVEASHPSQDGK	NA	NA	2683800	NA	NA	1	2265900	138560	NA	NA	2	260900	6403500	983790	NA	NA	3	715700	NA	NA	NA	1	1366100	2463200	NA	1089500	3	NA	NA	NA	NA	0	NA	NA	NA	NA	NA	0	NA	NA	NA	NA	NA	0
165	B2RUJ5	SNS(1)QENVEASHPSQDGK	7671900	NA	7002600	7038600	NA	3	5480200	361480	NA	146200	3	NA	11678000	2439200	NA	NA	2	NA	26901000	NA	NA	1	3677400	NA	NA	3232700	2	22097000	NA	NA	NA	1	12653000	15209000	70678	NA	NA	3	11357000	6882300	NA	91538	404440	4
177	B9EKR1	NAPEDSAPS(0.028)GS(0.955)EES(0.017)LK	1456300	NA	1821200	2031900	NA	3	NA	1395500	2762600	NA	2	NA	2941100	NA	NA	2311700	2	1953600	NA	2982400	2102600	3	NA	2411500	2936000	NA	2	2219800	NA	NA	NA	1	NA	2288800	2536300	NA	NA	2	NA	1952400	NA	NA	1708600	2
229	F6SEU4	TVS(1)VPVEGR	7699200	NA	3278400	13909000	3434200	4	7573300	4032300	3090400	4470700	4	7368000	NA	7772200	12446000	3735700	4	8556000	9433400	6525500	10518000	4	12201000	4961900	14365000	8744000	4	13711000	NA	NA	NA	1	NA	NA	5579000	9366300	7730700	3	NA	NA	16046000	9212000	6926900	3
237	F6SEU4	S(1)QQLTVSAAQK	711190	NA	NA	1689400	NA	2	1335500	NA	781750	401400	3	NA	NA	958130	1345800	1056000	3	728580	2804700	1375500	2832400	4	1228500	653160	2014900	1625700	4	2127700	NA	NA	NA	1	NA	2332700	1624300	2922300	NA	3	615430	1783800	2809600	2606800	1087300	5
255	G3XA57	TLS(1)FDTSK	NA	NA	1018900	2541600	NA	2	NA	NA	1639400	1065400	2	2108600	2647800	NA	NA	2402400	3	NA	NA	NA	3457400	1	2312400	2309400	4047200	NA	3	4201300	NA	NA	NA	1	2352000	4617100	1905100	3836000	NA	4	NA	3229900	2410400	4146800	2509000	4
290	O08582	S(0.162)RS(0.837)PVDS(0.001)PVPASMFAPEPS(0.013)S(0.987)PGAAR	1976600	NA	1980600	NA	NA	2	NA	NA	4981900	1603900	2	1678900	NA	NA	4272700	4191900	3	1698100	NA	NA	1818700	2	1967400	1292500	NA	4322700	3	NA	NA	NA	NA	0	2015100	NA	NA	2533100	NA	2	1881800	1732200	4872700	NA	1363100	4
302	O08599	S(0.005)S(0.005)AS(0.001)FSTTAVS(0.989)AR	NA	NA	NA	NA	NA	0	NA	1079000	1529600	NA	2	1094000	NA	1936500	NA	2066400	3	NA	NA	1611400	3240500	2	4800600	NA	6746400	2578800	3	NA	NA	NA	NA	0	NA	5168200	NA	NA	NA	1	1182300	NA	3536400	NA	NA	2
332	O35295	ADGDS(1)GS(1)ERGGGGGGGGGPGGFQPAPR	5095700	NA	NA	3854600	NA	2	6315700	NA	6331300	2530000	3	NA	NA	3374900	2621400	5692600	3	NA	NA	NA	4770600	1	4651500	4728800	NA	3948600	3	11185000	NA	NA	NA	1	5258900	NA	4087300	9909700	4008800	4	3137900	4429600	5251300	NA	4183900	4
354	O35607	LNINS(0.076)S(0.924)PDEHEPLLR	NA	NA	1833500	1614100	2573600	3	2371500	2243000	3400200	1542000	4	790610	NA	2914300	1896600	2196500	4	1477500	3211700	3401400	1964200	4	1240600	684660	3366200	2102100	4	3555700	NA	NA	NA	1	2178900	1416400	NA	2569900	1396900	4	1030500	1761000	NA	1724000	1061000	4
406	O54829	S(0.033)HS(0.965)PT(0.001)HTPTPETK	151750	NA	55524	142940	NA	3	1776500	1294500	1396500	805340	4	105920	1702900	NA	1698800	1255500	4	90929	3248900	NA	115770	3	85287	839500	2942200	1298100	4	2979900	NA	NA	NA	1	81435	1331400	NA	1004300	61873	4	1759900	NA	64249	1071000	47321	4
430	O54991	DQNLPQILEES(0.001)RS(0.999)E	2925900	NA	NA	1835100	3824700	3	3113000	3535100	5507200	5304700	4	NA	5317600	5167700	3055700	5271900	4	4964800	5915900	NA	3398700	3	3418800	965240	NA	4903200	3	NA	NA	NA	5864700	1	3406000	2368400	8590400	NA	2748000	4	2278400	NA	6314500	NA	NA	2
459	O70166	SPSDLS(1)PESPVLSSPPK	1316300	1386700	2920200	1573800	1888500	5	NA	4645800	3609400	NA	2	1089300	4466500	NA	NA	NA	2	1550000	1394500	NA	1659300	3	NA	1105800	NA	1074200	2	2145200	NA	NA	NA	1	3274800	1179800	2044400	2755600	NA	4	3735500	1031000	NA	NA	NA	2
512	O88487	SVSTPS(0.003)EAGS(0.311)QDS(0.686)GDGAVGSR	865170	NA	NA	966170	NA	2	683490	NA	1258600	NA	2	NA	NA	NA	NA	NA	0	NA	1575200	NA	NA	1	NA	919940	NA	681440	2	NA	NA	NA	NA	0	864760	NA	NA	NA	NA	1	NA	NA	NA	NA	NA	0
519	O88643	DVAT(0.051)S(0.949)PIS(1)PTENNTTPPDALTR	NA	NA	NA	NA	9710300	1	NA	NA	10109000	6809800	2	NA	5120800	1322500	NA	1195200	3	11244000	2294500	17002000	13170000	4	2951200	10316000	3463800	1022700	4	NA	12327000	NA	NA	1	13518000	836890	NA	14587000	7664400	4	11371000	NA	13731000	934800	8327500	4
597	O88746	AADRLPNLAS(0.998)PS(0.002)AEGPPRPSPGTAPR	4604100	NA	2359500	NA	NA	2	NA	4449300	NA	3262700	2	3883400	NA	9089400	9137800	NA	3	3853300	NA	8532400	NA	2	7893900	NA	15485000	NA	2	NA	4988500	NA	NA	1	NA	NA	5371500	NA	NA	1	6785900	NA	NA	5877700	NA	2
618	O88935	GS(0.01)HS(0.986)QS(0.005)S(0.578)S(0.42)PGALTLGR	4246600	NA	9584000	14270000	NA	3	NA	NA	17141000	9568600	2	3112900	NA	NA	14840000	18437000	3	9650500	NA	NA	25276000	2	NA	1313400	NA	12301000	2	2386300	NA	NA	NA	1	6757600	24441000	18204000	4034900	3061800	5	5571400	17890000	18413000	24435000	903770	5
623	O88935	LPS(0.002)PT(0.004)AAPQQS(0.806)AS(0.162)QAT(0.026)PVTQGQGR	2137900	NA	1951100	2470000	NA	3	2053300	1645200	5482300	NA	3	NA	NA	NA	NA	NA	0	11352000	NA	NA	NA	1	1273400	2889600	NA	2030800	3	NA	NA	NA	9556800	1	2085100	NA	8617500	NA	NA	2	2301400	NA	NA	1520000	898290	3
719	P10518	DAAQS(0.646)S(0.354)PAFGDRR	1788600	NA	NA	1288000	2983400	3	3361900	2463300	5368900	2071000	4	1400300	NA	8182800	4412600	NA	3	3425100	8052000	2848000	2775800	4	1950600	5637800	5117000	4217700	4	NA	NA	3722900	NA	1	3794500	NA	3851900	5436100	2255500	4	2492100	NA	5467600	4940100	3838200	4
733	P10637	S(0.005)GERS(0.987)GY(0.024)S(0.061)S(0.922)PGSPGTPGSR	2279000	991500	NA	956790	NA	3	1199500	1486200	609710	NA	3	871830	3284100	NA	871920	1341300	4	737240	2555900	419740	5762400	4	NA	2058000	NA	968690	2	7874100	NA	NA	NA	1	2511500	6855400	975050	3604600	3078500	5	979060	6669600	4057400	3693100	1115700	5
734	P10637	S(0.002)GYS(0.958)S(0.047)PGS(0.992)PGT(0.999)PGSR	9424900	11967000	3167800	1047500	10711000	5	NA	8797300	12413000	142710000	3	2568700	18810000	8004800	8678700	9593300	5	4328100	9902000	6153600	3731600	4	4694300	NA	9280100	3452400	3	NA	5168500	NA	NA	1	14048000	3568300	12767000	NA	2269900	4	10275000	NA	9170300	6449400	2638300	4
768	P12657	SQPGAEGS(0.002)PES(0.998)PPGR	1743500	2449600	2531800	1749900	1593600	5	2138000	NA	2447500	1043000	3	NA	2925700	695670	NA	1792700	3	837900	3881900	NA	NA	2	1056400	1583100	NA	NA	2	3392000	NA	NA	NA	1	1293500	2214900	2345100	1565700	863920	5	1957000	1875100	1935700	1110100	929410	5
785	P14152	ETAFEFLS(0.938)S(0.062)A	NA	NA	231540	NA	NA	1	NA	336090	750530	NA	2	NA	NA	NA	424000	440460	2	NA	NA	NA	341500	1	196430	NA	NA	370750	2	NA	NA	NA	NA	0	NA	NA	451780	559590	257190	3	NA	NA	429440	NA	NA	1
1025	P20357	STELGSDYYELSDS(0.017)RGS(0.98)AQES(0.002)LDTISPK	NA	NA	NA	NA	1573700	1	2099300	2848600	NA	NA	2	NA	NA	NA	2351700	2310100	2	NA	3537500	NA	NA	1	2194800	NA	5392000	NA	2	6903500	NA	NA	NA	1	3324000	NA	2470800	2867100	NA	3	NA	2697400	2303900	NA	1270200	3
1100	P26361	Y(1)KS(1)VVKACQLQQDIT(1)K	16543000	NA	NA	27138000	NA	2	16154000	17932000	8328800	6715300	4	40798000	6115400	NA	NA	NA	2	7544900	8141500	7048800	NA	3	23566000	29799000	4697400	15337000	4	5335900	NA	NA	NA	1	15789000	6689200	7206400	NA	17467000	4	7706000	NA	NA	15824000	NA	2
1105	P26645	AEDGAAPS(0.049)PS(0.044)S(0.812)ET(0.095)PK	4341700	NA	NA	6055600	414250	3	5200600	NA	NA	365970	2	NA	254250	NA	NA	NA	1	NA	7412900	NA	601060	2	2737500	649800	2239100	NA	3	NA	NA	NA	290580	1	NA	3188600	NA	NA	NA	1	NA	NA	NA	NA	NA	0
1194	P35283	RPAGGS(0.001)LGAVS(0.999)PALSGGQAR	3287100	NA	3130700	5026800	NA	3	9617000	1120200	NA	3568600	3	NA	1985000	NA	2621400	1841800	3	3030500	NA	5821100	948330	3	12871000	3265900	NA	5988900	3	NA	NA	10053000	NA	1	NA	8438500	784750	6836400	4596700	4	NA	5408100	NA	NA	NA	1
1222	P39053	RAPAVPPARPGS(1)R	1313100	NA	NA	1839900	NA	2	NA	230510	NA	49459	2	424220	NA	954410	627220	270930	4	NA	NA	NA	725600	1	6289200	NA	2090800	710080	3	2750800	NA	NA	NA	1	1238000	4270500	NA	NA	NA	2	797200	2020000	361360	NA	NA	3
1227	P39447	AVPVS(0.222)PS(0.778)AVEEDEDEDGHTVVATAR	NA	NA	NA	NA	1538600	1	NA	NA	2817400	1722400	2	NA	NA	1970900	3655400	1944200	3	NA	NA	NA	3391400	1	3238700	925340	NA	2500400	3	2863800	NA	NA	NA	1	3382000	NA	2840300	NA	2288400	3	NA	2194300	3697400	NA	NA	2
1232	P39447	SVAS(1)S(1)QPAKPTK	NA	743850	NA	NA	NA	1	NA	NA	5304200	3279700	2	NA	1732700	NA	NA	3464400	2	NA	NA	NA	5612200	1	NA	3613400	NA	65367	2	NA	NA	NA	NA	0	619990	NA	4932500	4920500	NA	3	249040	NA	NA	4613300	4792600	3
1234	P39688	LT(0.031)EERDGS(0.915)LNQS(0.051)S(0.004)GYR	1023000	NA	1534800	NA	NA	2	NA	2135600	2301200	1106000	3	NA	NA	NA	876280	1683600	2	NA	NA	NA	2539100	1	NA	1030500	2472300	NA	2	3667700	NA	NA	NA	1	NA	3252600	2996600	2705400	841750	4	NA	2396700	3233600	NA	843640	3
1269	P43006	SELDT(0.001)IDS(0.999)QHR	763740	NA	NA	NA	NA	1	1649200	NA	NA	983970	2	NA	NA	NA	NA	1786800	1	NA	NA	1616000	2319400	2	NA	1467100	2811900	2534500	3	NA	850140	NA	NA	1	1581600	NA	1981200	NA	NA	2	1195300	3299300	2193300	NA	967010	4
1271	P43276	SETAPAETAAPAPVEKS(1)PAK	NA	NA	2540500	NA	NA	1	NA	1239400	1808800	702850	3	NA	NA	NA	NA	NA	0	691110	1322700	NA	498460	3	NA	922100	NA	916370	2	3505500	NA	NA	NA	1	NA	798180	NA	864140	NA	2	NA	768250	NA	870100	NA	2
1274	P46460	FLALMREEGAS(1)PLDFD	2392000	NA	1003900	NA	NA	2	NA	1935400	3585100	NA	2	NA	NA	2719300	NA	2772200	2	2730400	NA	NA	3009300	2	2660700	NA	NA	3585800	2	NA	2528400	NA	NA	1	2996900	NA	3957200	3642800	1567400	4	1816300	1854300	NA	1679300	1723500	4
1309	P48437	EMAPQS(0.012)VS(0.988)PR	1354400	NA	1106700	1259700	1355300	4	1880400	1059900	1256000	1565500	4	539680	2746500	NA	802700	1284700	4	2395100	NA	NA	3552400	2	709390	NA	NA	1143200	2	NA	845210	NA	NA	1	949140	1577100	2758100	NA	NA	3	822290	1529900	2320500	NA	NA	3
1364	P53986	REGKEDEAS(1)T(1)DVDEKPK	8081900	2713700	367150	4722300	105170	5	2983800	119210	1762600	53055	4	2715200	9946700	835070	NA	142840	4	2187900	3071000	94311	131260	4	3959600	4031100	95698	3208600	4	1247800	NA	NA	NA	1	10620000	5429000	594390	169990	58658	5	3810200	603070	134720	NA	34851	4
1376	P54285	VEEHS(1)PLER	4552200	NA	4438900	7015800	67409	4	5280100	401270	701880	180190	4	5979800	3052700	5541700	NA	NA	3	887230	7982500	NA	NA	2	6589400	4214500	NA	6328900	3	6181000	NA	NA	NA	1	6039800	6164200	NA	NA	NA	2	4912000	3729700	NA	91696	NA	3
1397	P55821	RASGQAFELILKPPS(0.089)PIS(0.911)EAPR	NA	NA	NA	NA	NA	0	NA	838950	980000	NA	2	2340100	1216500	NA	NA	3187000	3	NA	NA	NA	NA	0	569580	NA	9908800	NA	2	NA	3460800	NA	NA	1	1921300	NA	5037600	2287800	NA	3	NA	1032300	1619100	NA	NA	2
1415	P58871	VPS(1)S(1)DEEVVEEPQSR	1282200	1530600	1472300	1144800	1510700	5	1823500	2086700	1225300	847040	4	1559300	4705700	1593100	1790600	408340	5	1951900	NA	1875400	1436600	3	1534500	1370400	2326800	1307600	4	NA	1328900	NA	NA	1	709400	NA	1629900	798170	NA	3	1604600	1121100	NA	1462800	963500	4
1423	P58871	GEGVS(0.01)QVGPGT(0.793)PPAPES(0.4)PRKPIS(0.796)GVQGNDPGIS(0.001)LPQR	NA	NA	NA	NA	NA	0	5797000	NA	5730600	NA	2	NA	3674400	NA	NA	NA	1	NA	NA	NA	NA	0	NA	NA	12742000	6473500	2	NA	NA	NA	NA	0	NA	NA	NA	NA	NA	0	5092800	NA	NA	NA	NA	1
1445	P58871	VSGAGLS(0.991)PS(0.009)R	NA	NA	NA	NA	NA	0	NA	NA	918300	712540	2	NA	NA	2229300	2400900	1188400	3	NA	1804900	NA	NA	1	5695400	NA	5360100	NA	2	4856900	NA	NA	NA	1	NA	3873700	NA	NA	3091500	2	NA	NA	NA	2464100	2142800	2
1450	P59267	PLRES(0.973)QS(0.027)HLLK	NA	NA	612490	1025600	NA	2	NA	562110	692810	NA	2	420030	NA	NA	1026600	864180	3	NA	NA	NA	1687200	1	955270	623480	NA	1132700	3	1678400	NA	NA	NA	1	681160	2087300	NA	1489500	956030	4	867770	1094400	NA	NA	660910	3
1544	P63115	RDS(0.993)DMAS(0.007)HIQQPGGHGNPGPAPSPSPGPGPGPGASER	10536000	NA	16149000	NA	10815000	3	17825000	2613400	14958000	NA	3	12172000	3073300	NA	46031000	12249000	4	NA	26791000	NA	NA	1	NA	18128000	20590000	20902000	3	NA	17929000	NA	NA	1	12833000	20408000	16275000	16307000	10664000	5	24606000	18840000	NA	17720000	12896000	4
1608	P70392	FS(0.001)S(0.999)PPPLAVSR	2091900	1435000	NA	1819000	NA	3	NA	2019800	2205900	1361900	3	NA	2303000	NA	NA	NA	1	1727600	NA	NA	NA	1	NA	1738900	NA	2228800	2	3156000	NA	NA	NA	1	1967400	1640100	2303600	2073100	1318300	5	2024900	1684300	NA	1771900	1858300	4
1615	P70399	PLLPSQPT(0.001)VS(0.999)PQASTPVSR	936210	NA	988350	1565900	NA	3	1683400	NA	2480200	928270	3	774010	NA	1534000	NA	NA	2	NA	3111500	4023500	NA	2	NA	786220	NA	1251500	2	NA	NA	NA	883260	1	NA	NA	1906100	1851900	664420	3	1750600	1141700	NA	1479400	NA	3
1679	P81122	S(0.808)QS(0.18)S(0.01)GS(0.001)SATHPISVPGAR	707500	NA	NA	1776900	NA	2	NA	753380	NA	433200	2	NA	NA	1177900	2539300	1229700	3	NA	NA	1772000	NA	1	1974700	716590	NA	NA	2	NA	NA	NA	653600	1	1202800	2272300	NA	1673700	1408600	4	989470	1872700	NA	1544500	1312900	4
1701	P97393	GSEEDPLLS(1)PVETWK	582000	NA	NA	NA	335390	2	NA	NA	902280	447280	2	1054100	NA	868370	1038700	NA	3	NA	NA	NA	NA	0	550390	NA	NA	679800	2	NA	NA	NA	451750	1	NA	NA	1031900	NA	468620	2	NA	NA	NA	383140	NA	1
1717	P97441	SLFTEPS(1)EPLPEEPK	NA	NA	NA	NA	NA	0	1705500	NA	NA	568490	2	2202200	2033900	2289300	2328000	1846900	5	1354800	2977400	2543800	3408800	4	3712600	427890	NA	NA	2	1729700	NA	NA	NA	1	2442800	3702300	NA	NA	NA	2	NA	2772400	3498600	NA	2072400	3
1723	P97445	GNDLST(0.008)IS(0.001)DT(0.06)S(0.931)PMK	740520	NA	553910	1412900	NA	3	NA	785840	1618200	1067600	3	482410	NA	864300	NA	782450	3	NA	NA	NA	NA	0	NA	823810	NA	1353100	2	1861800	NA	NA	NA	1	NA	994100	NA	1587900	NA	2	NA	1362200	NA	869910	NA	2
1736	P97500	LEEQLS(1)PR	750680	NA	NA	736320	NA	2	827240	608490	782540	NA	3	677720	NA	NA	1148600	NA	2	1146300	NA	835300	591370	3	562610	670970	NA	NA	2	936070	NA	NA	NA	1	604560	947550	631480	NA	NA	3	690480	NA	NA	NA	624990	2
1755	P97863	PLFSSTSPQDS(0.032)S(0.968)PR	1231100	NA	1282800	NA	NA	2	NA	1036500	1411600	1233900	3	NA	NA	1019600	NA	NA	1	NA	NA	1594200	1619800	2	NA	875120	1879000	NA	2	NA	NA	NA	NA	0	1397300	NA	1960900	NA	1556900	3	NA	1940600	1424500	NA	NA	2
1760	P97927	LAALS(0.001)IEES(0.999)K	3228000	NA	671880	2907200	NA	3	3351100	1941400	1439100	1134500	4	4642700	NA	3426800	4430800	2068100	4	1850600	2178700	2327000	4918200	4	4088200	2112200	2908700	2198500	4	3354800	NA	NA	NA	1	3994600	2777900	1917200	3807100	4405200	5	1727000	2189000	4078400	3816900	3594700	5
1768	P99027	KEESEES(1)DDDMGFGLFD	NA	NA	NA	NA	NA	0	180530	344560	14231000	836030	4	1105400	9799300	NA	3420300	7852400	4	NA	NA	NA	8965700	1	594070	NA	NA	2375900	2	8678800	NA	NA	NA	1	4902200	NA	15511000	12838000	NA	3	NA	NA	13295000	NA	3088500	2
1795	Q01768	FLRAS(1)EEHLK	NA	NA	1196900	807770	NA	2	NA	1686400	882930	749820	3	1280500	NA	NA	1803500	1025200	3	1198400	NA	NA	NA	1	1400100	NA	NA	1723200	2	1279800	NA	NA	NA	1	526740	954330	972330	NA	NA	3	868990	NA	945110	1413400	NA	3
1849	Q05512	S(0.664)S(0.336)ELEGDTITLK	796050	NA	NA	1297500	NA	2	1386700	1406400	730080	860910	4	627970	NA	1427400	NA	NA	2	766650	1238200	1079500	628670	4	710990	1270600	NA	909520	3	NA	NA	NA	NA	0	NA	NA	992900	1560300	947010	3	716150	NA	NA	810740	669970	3
1850	Q05512	S(0.5)S(0.5)ELEGDTITLK	796050	NA	NA	1297500	NA	2	1386700	1406400	730080	NA	3	627970	NA	1427400	NA	NA	2	766650	1238200	1079500	628670	4	710990	1270600	NA	909520	3	NA	NA	NA	NA	0	NA	NA	992900	1560300	947010	3	716150	NA	NA	810740	669970	3
1854	Q05CL8	T(0.01)AS(0.99)EGS(1)EAETPEAPK	711740	1440900	675290	NA	NA	3	NA	804510	3838200	777520	3	413570	2823900	1853200	NA	738220	4	NA	NA	1223100	2090700	2	1160600	NA	964710	NA	2	NA	754790	NA	NA	1	1911800	NA	2973200	NA	NA	2	2700800	NA	2892000	NA	NA	2
1856	Q05D44	KTS(1)FDENDS(1)EELEDK	2791400	1361100	NA	2019100	NA	3	707330	533740	4081400	NA	3	341620	3227100	NA	850760	2406000	4	2290200	853850	NA	1419400	3	2121900	NA	NA	1182600	2	2539400	NA	NA	NA	1	3235400	1264400	3869400	1754700	715550	5	2983300	1615200	1235800	2498800	NA	4
1871	Q08274	S(0.002)NS(0.998)LPHPAGGGK	3505000	2024000	2047400	5639900	NA	4	NA	5190800	3138800	NA	2	1462100	NA	NA	NA	NA	1	NA	NA	1223200	360830	2	NA	3131600	1953000	NA	2	6261600	NA	NA	NA	1	9259900	4951300	6263000	NA	NA	3	4073000	7098100	NA	NA	1919000	3
1886	Q0KL01	LGSLTPEIVST(0.001)PSS(0.999)PEEEDK	9605900	3697000	NA	8900600	8030500	4	13238000	NA	NA	893320	2	9310600	NA	NA	12120000	NA	2	NA	NA	16252000	14120000	2	NA	5711200	17758000	12848000	3	NA	12917000	NA	NA	1	NA	NA	15039000	NA	NA	1	NA	NA	13272000	NA	12298000	2
1977	Q3THK3	GT(0.02)S(0.023)RPGT(0.289)PS(0.647)AEAAS(0.008)T(0.008)S(0.004)S(0.001)TLR	3038100	NA	1882600	NA	NA	2	NA	NA	1973000	962830	2	NA	NA	NA	NA	834410	1	1439600	NA	NA	1298300	2	1200600	NA	NA	2016000	2	NA	NA	NA	NA	0	1278300	NA	1731600	NA	NA	2	852270	1633700	NA	NA	1338100	3
1998	Q3TQI7	RADS(0.007)ES(0.993)EEDEQESEEVR	1074400	NA	952090	897430	1282900	4	1418800	1229300	1635800	770830	4	NA	NA	1234600	924020	1246800	3	1107800	1984600	1691500	NA	3	803240	1206800	NA	NA	2	NA	NA	NA	884850	1	NA	1149700	1237000	909820	917690	4	NA	1009000	NA	652460	NA	2
2020	Q3TYD6	YFS(1)PPPPAR	417400	NA	NA	825620	NA	2	NA	983940	647510	NA	2	735170	NA	581050	1118100	NA	3	NA	NA	NA	900910	1	1478500	711890	NA	759570	3	1131600	NA	NA	NA	1	703500	564770	NA	949090	842100	4	927330	654880	NA	1222300	1256100	4
2066	Q3UH68	GS(0.001)S(0.008)DGRGS(0.985)DS(0.006)ESDLPHR	2064200	NA	1828700	NA	NA	2	4893800	NA	NA	1708600	2	NA	2513000	2638900	NA	NA	2	3906300	4208700	NA	2059200	3	2035100	NA	2982300	2514700	3	NA	2361100	NA	NA	1	2819600	NA	NA	NA	NA	1	NA	NA	NA	NA	NA	0
2232	Q3UVX5	TDDDAPS(0.003)LHS(0.995)ET(0.002)AAR	867110	NA	NA	1631100	946850	3	1202400	NA	839460	NA	2	1013100	NA	NA	1664000	NA	2	955460	NA	914110	1182100	3	1788400	981250	NA	789030	3	NA	NA	NA	903290	1	NA	1257700	NA	1655600	831570	3	730750	1384400	1141000	1040600	1032600	5
2253	Q3V3V9	PLPPY(0.001)PT(0.033)EPS(0.909)S(0.058)PERSPPSPATDQR	1629600	NA	NA	1713200	4322800	3	2209100	1794400	NA	1770300	3	1909200	4357400	NA	NA	NA	2	1539600	2158200	5735700	NA	3	2039000	1108400	NA	1325300	3	6048200	NA	NA	NA	1	1518900	1473100	2171500	4454400	1998500	5	1852000	4631400	NA	1806100	1852400	4
2266	Q4KMM3	AT(0.007)ES(0.788)LQEVS(0.206)GPK	591540	NA	718900	587020	NA	3	NA	NA	799760	511580	2	NA	NA	NA	NA	870080	1	NA	NA	NA	NA	0	NA	466910	NA	1426900	2	1770600	NA	NA	NA	1	867170	1146700	930720	1059700	NA	4	NA	870330	NA	NA	512140	2
2276	Q4KMM3	VVS(0.984)S(0.016)T(0.079)S(0.921)EEEEAFTEK	NA	NA	NA	NA	NA	0	1324900	NA	1815800	NA	2	NA	5492600	NA	1964000	1279300	3	830030	2106500	1515800	1788700	4	1393500	NA	NA	2185700	2	4519900	NA	NA	NA	1	4153300	NA	2936500	1451500	NA	3	1158800	NA	2393600	879580	NA	3
2325	Q52KI8	SPTPS(0.932)LS(0.067)PAR	NA	NA	751240	3192300	2997600	3	NA	5357700	NA	1136600	2	1147900	1339500	1584300	930180	NA	4	1274300	5147800	NA	8672700	3	1078000	NA	2402500	NA	2	NA	962440	NA	NA	1	1909700	3616900	715210	1694600	NA	4	4003100	NA	1327600	343400	NA	3
2335	Q569Z6	GGFS(1)DADVK	635220	NA	NA	736460	NA	2	NA	701940	956670	NA	2	NA	NA	1127700	1379100	NA	2	743780	NA	NA	833600	2	777210	758670	NA	1239700	3	1273300	NA	NA	NA	1	886520	793170	1142500	801750	NA	4	862310	692470	1344100	797420	512800	5
2351	Q5DQR4	SLAQHIPGPGS(1)IEGMK	874030	NA	NA	1236500	NA	2	576520	432420	NA	NA	2	NA	NA	NA	NA	1244400	1	NA	1731200	1063900	1634100	3	1394500	NA	2409400	NA	2	1424900	NA	NA	NA	1	1329600	696130	1339700	1732300	760330	5	477640	2652500	2074300	806430	NA	4
2359	Q5DQR4	S(0.001)S(0.022)S(0.977)IS(0.994)S(0.006)IDK	9016300	2453900	1218400	5658900	NA	4	NA	NA	5473300	959210	2	NA	NA	NA	2536500	3708700	2	1539100	380530	NA	NA	2	2930800	3372200	NA	2119400	3	7192200	NA	NA	NA	1	5625200	2807200	4382300	4398900	1751300	5	5079900	2692300	NA	NA	1228100	3
2364	Q5DTL9	DSGLEDGRES(0.168)PS(0.831)FDT(0.001)PSQR	NA	NA	14222000	15846000	NA	2	11344000	13380000	1766400	NA	3	NA	NA	NA	NA	20067000	1	21218000	NA	NA	NA	1	12325000	NA	24307000	1490900	3	NA	22770000	NA	NA	1	14894000	NA	NA	NA	7974300	2	NA	NA	NA	NA	NA	0
2380	Q5DTT2	S(1)LSELADPNPK	1008600	NA	NA	1678000	NA	2	NA	NA	1053200	666390	2	1416400	1844000	NA	NA	935730	3	2203300	NA	1465200	NA	2	2723100	723980	NA	899900	3	2661800	NA	NA	NA	1	2808500	6826400	NA	1377400	2070900	4	3400200	2980000	NA	2420600	1841800	4
2416	Q5F2E7	DYEIENQNPLAS(0.99)PT(0.01)NTLLGSAK	799810	NA	NA	NA	NA	1	972390	NA	NA	836050	2	NA	NA	756610	2284300	NA	2	478600	1042600	1063800	NA	3	778410	NA	NA	718920	2	NA	NA	NA	606270	1	NA	NA	NA	1489500	1114300	2	188360	757970	1688400	733020	772790	5
2422	Q5FWK3	SDDS(0.003)KS(0.764)S(0.234)S(0.998)PEPVTHLK	7717000	NA	NA	3993800	NA	2	3476200	NA	6944200	NA	2	NA	3609900	NA	NA	NA	1	3165500	5985500	NA	NA	2	2987200	3302500	NA	3381400	3	4898400	NA	NA	NA	1	6274100	NA	3310800	NA	NA	2	3610700	NA	NA	NA	NA	1
2439	Q5QNQ6	T(0.007)QS(0.007)DDS(0.986)GDDDEEPAAPADNSELHHTLK	2159600	NA	5197000	2167700	NA	3	2194100	1817900	NA	NA	2	NA	NA	NA	1884100	2793900	2	NA	4379900	2794000	2319700	3	NA	1709100	3503800	NA	2	5585900	NA	NA	NA	1	2489800	1914700	2858600	2819000	971520	5	2411800	NA	3491700	NA	NA	2
2513	Q5U4C3	APSPAPAVS(1)PK	2723600	2718600	2954600	3315500	3118300	5	3529000	3075100	3665700	2443700	4	2142500	NA	3216900	2315900	1160600	4	NA	3727700	4042800	3152400	3	NA	3425000	2797000	3065600	3	3289500	NA	NA	NA	1	3013000	2480700	2871600	2080800	2733600	5	2940400	NA	3832500	NA	2803500	3
2550	Q60668	IFVGGLS(0.999)PDT(0.001)PEEK	1131000	NA	1666600	1396400	NA	3	NA	1618700	1461300	1398100	3	1606200	NA	1585500	NA	NA	2	1554500	NA	2477000	1430100	3	1898000	NA	NA	1437800	2	NA	2360500	NA	NA	1	1669800	NA	1527200	NA	NA	2	1392800	NA	2077200	NA	NA	2
2559	Q60771	FYY(0.001)S(0.05)S(0.928)GS(0.173)S(0.495)S(0.353)PTHAK	1012100	5008400	6831400	NA	6390500	4	616900	8076700	3674600	NA	3	5488100	15112000	7828800	13674000	NA	4	13680000	18589000	3602800	23275000	4	NA	15975000	5009400	NA	2	NA	NA	NA	18171000	1	16584000	12502000	37737000	NA	6798700	4	14770000	8059800	28322000	NA	7805900	4
2564	Q60780	STGDSQNLGSS(0.018)S(0.982)PGR	1770400	2101500	3048200	2516700	NA	4	1797000	1559800	3376900	NA	3	490320	NA	NA	976020	163040	3	510190	4146500	NA	160000	3	947930	NA	4545900	NA	2	4765400	NA	NA	NA	1	2161900	3383800	2119300	3012500	704090	5	2603400	2701900	1190500	NA	NA	3
2565	Q60790	Y(0.06)GS(0.94)QEHPIGDK	3516600	NA	3419300	5664700	NA	3	NA	5513100	5793200	NA	2	2256800	NA	2801200	NA	NA	2	1972500	NA	1198000	NA	2	1996000	NA	543440	2513000	3	9068200	NA	NA	NA	1	6471600	6521700	7436300	NA	NA	3	NA	5110900	NA	NA	NA	1
2570	Q60829	VS(0.005)EHS(0.996)S(0.999)PEEEASPHQR	427110	1510900	231980	2861900	NA	4	3043400	NA	2109100	NA	2	1343600	20277000	1756700	446130	110190	5	2076700	4095700	NA	NA	2	1867000	2791000	1099300	2437100	4	NA	764260	NA	NA	1	5186200	2067400	2347600	1212900	780240	5	2895500	1461600	487230	96335	680900	5
2603	Q61036	S(0.937)DS(0.063)LDNEEKPPAPPLR	3309300	NA	985050	4893600	NA	3	NA	NA	1938700	1310400	2	NA	NA	1674800	NA	1220400	2	4576100	6795200	NA	NA	2	NA	1214300	12170000	NA	2	NA	2432900	NA	NA	1	1095100	977200	1206200	NA	NA	3	963600	NA	NA	NA	NA	1
2626	Q61136	S(1)KS(1)PVDLRDK	5729900	NA	1053500	4719200	NA	3	3711400	1117200	4060000	NA	3	2293300	NA	2763600	1533400	1365500	4	NA	5887800	1871300	2039300	3	NA	2872300	NA	4643000	2	5152000	NA	NA	NA	1	5493100	1733500	3361200	NA	NA	3	NA	NA	2879800	NA	NA	1
2627	Q61136	S(1)KS(1)PVDLRDK	5729900	NA	1053500	4719200	NA	3	3711400	1117200	4060000	NA	3	2293300	NA	2763600	1533400	1365500	4	NA	5887800	1871300	2039300	3	NA	2872300	NA	4643000	2	5152000	NA	NA	NA	1	5493100	1733500	3361200	NA	NA	3	NA	NA	2879800	NA	NA	1
2630	Q61136	S(0.973)RS(0.026)PSPDDILER	NA	NA	897260	NA	1285500	2	NA	1911300	668750	1302100	3	NA	NA	1056800	NA	NA	1	1046900	NA	NA	NA	1	1076200	NA	NA	1006100	2	NA	NA	NA	NA	0	NA	NA	NA	NA	NA	0	NA	NA	NA	NA	1004100	1
2633	Q61137	GNSPS(0.041)DES(0.959)EERERDPK	12574000	NA	117210	4746800	81338	4	9634600	74750	80282	NA	3	1025600	NA	NA	NA	126760	2	NA	642480	128300	130030	3	3576800	7736700	NA	1950000	3	234930	NA	NA	NA	1	NA	11277000	NA	NA	81437	2	NA	67715	NA	51258	52772	3
2664	Q61290	GDIGGLT(0.001)SALDNQRS(0.917)PLS(0.082)LGK	NA	NA	787220	NA	NA	1	NA	923170	NA	986890	2	1115500	NA	NA	NA	NA	1	451990	NA	NA	7350000	2	NA	NA	9592700	1328700	2	NA	1134300	NA	NA	1	NA	NA	NA	7798900	NA	1	NA	NA	NA	NA	NA	0
2676	Q61315	DANIMS(0.994)PGS(0.003)S(0.003)LPSLHVR	682460	NA	NA	NA	NA	1	1225700	1135900	NA	NA	2	NA	NA	NA	NA	931180	1	850670	1480500	NA	2344100	3	1361700	NA	2577400	NA	2	1718600	NA	NA	NA	1	817290	NA	NA	NA	1104600	2	NA	1083300	2254600	1081700	NA	3
2716	Q61553	VNAS(0.001)AS(0.019)S(0.98)LK	4635700	4335000	5545300	3385600	NA	4	4470000	685070	NA	NA	2	873830	NA	6337300	NA	NA	2	NA	NA	NA	NA	0	NA	4649800	NA	5769900	2	NA	NA	NA	NA	0	6307100	5369800	NA	NA	NA	2	6169500	5285100	NA	NA	NA	2
2719	Q61609	S(0.091)S(0.907)PS(0.003)ES(0.999)PLMEK	1575500	NA	NA	2138600	NA	2	1161300	NA	4133300	NA	2	538560	2792600	NA	NA	NA	2	NA	1669800	NA	1722700	2	NA	1236900	NA	786390	2	2219000	NA	NA	NA	1	1779800	1474200	1941500	2937900	2897900	5	1359000	1216300	NA	1369400	568410	4
2752	Q61923	S(0.994)LT(0.006)LAAPGEVR	1085000	NA	677580	1391800	NA	3	1350600	820280	945520	NA	3	NA	NA	NA	NA	NA	0	748320	1445300	NA	1954600	3	1521800	1105400	1785600	NA	3	NA	NA	NA	NA	0	873720	1255600	NA	2382000	NA	3	1048400	NA	NA	NA	1163300	2
2761	Q62093	S(1)KS(1)PPKSPEEEGAVSS	2582400	NA	1042100	2668100	1351200	4	2148500	NA	2918800	NA	2	1259200	NA	NA	NA	NA	1	NA	3679300	NA	NA	1	NA	2480400	NA	2493200	2	NA	1536600	NA	NA	1	2704100	1336500	1785800	1898600	1659600	5	NA	NA	NA	1623800	1277000	2
2762	Q62093	S(1)KS(1)PPKSPEEEGAVSS	2582400	NA	1042100	2668100	1351200	4	2148500	NA	2918800	NA	2	1259200	NA	NA	NA	NA	1	NA	3679300	NA	NA	1	NA	2480400	NA	2493200	2	NA	1536600	NA	NA	1	2704100	1336500	1785800	1898600	1659600	5	NA	NA	NA	1623800	1277000	2
2794	Q62261	GDQVSQNGLPAEQGS(1)PR	NA	NA	NA	2648700	2313500	2	NA	2122100	4309800	3180300	3	NA	NA	3095800	2372300	2859800	3	3377800	NA	5073900	2725600	3	NA	4735700	5403400	6006500	3	NA	3138500	NA	NA	1	2796900	3771800	5168600	3922200	NA	4	5808600	2595100	2778300	2596200	NA	4
2862	Q63943	LLS(1)PQQPALQR	678010	NA	569440	818230	NA	3	1742900	975690	791350	NA	3	NA	NA	NA	NA	NA	0	NA	1066500	NA	1154200	2	1235900	456530	1545400	688470	4	2100900	NA	NA	NA	1	NA	1062000	NA	1247600	649350	3	682840	955310	NA	954940	420530	4
2887	Q64336	S(0.919)KLS(0.081)PVLDGVSELR	NA	NA	NA	NA	2212600	1	NA	3904300	NA	2997800	2	2155900	NA	1416200	4368700	NA	3	1063600	NA	3175200	3490900	3	1477600	NA	NA	2596900	2	NA	NA	NA	3143500	1	1961000	463640	3537900	NA	NA	3	282740	NA	NA	3067900	NA	2
2906	Q66L44	GAGDEVS(0.005)ELPAPARS(0.995)PPRS(1)PR	1547500	NA	2754700	2549400	4611400	4	1754000	NA	1066600	NA	2	1744000	NA	5630300	2486900	1319500	4	1389500	2558700	NA	3204100	3	6174500	698270	7333200	809960	4	3659500	NA	NA	NA	1	2116700	7081400	NA	NA	2083900	3	2014400	NA	NA	2559300	NA	2
2951	Q68FF6	HGS(1)GADSDYENTQSGDPLLGLEGK	2067500	NA	NA	1689600	999500	3	3215000	NA	1482500	NA	2	NA	4312800	4223400	4810900	4779800	4	2835500	5095100	3788800	6047300	4	3950000	438700	8838700	2726200	4	NA	NA	NA	2362800	1	3085700	3984100	2948700	5696500	2435700	5	1530800	3741700	NA	6010500	1986200	4
2996	Q69ZA1	HS(0.001)S(0.049)IS(0.937)PS(0.006)T(0.006)LT(0.002)LK	NA	NA	1259600	NA	NA	1	NA	NA	1130000	1313200	2	530050	NA	NA	NA	NA	1	854560	NA	NA	1118700	2	507440	NA	NA	1078500	2	NA	NA	NA	NA	0	NA	NA	NA	NA	NA	0	947950	NA	NA	1007300	931170	3
3000	Q69ZH9	HYS(1)QDCSSIK	2608200	NA	1907500	1867600	NA	3	1116500	NA	3648500	NA	2	100240	NA	471050	NA	NA	2	NA	5540600	NA	NA	1	583610	1272400	NA	241430	3	6781000	NA	NA	NA	1	2663200	4989800	211410	424690	NA	4	2548800	3541300	NA	NA	NA	2
3025	Q69ZX8	YT(0.001)S(0.999)DEMLER	570200	NA	NA	934560	NA	2	NA	NA	742110	929810	2	679950	NA	827380	NA	NA	2	NA	NA	NA	1364200	1	849790	616360	NA	NA	2	1480900	NA	NA	NA	1	716140	863820	1651500	716390	NA	4	554660	803970	1411500	859600	576470	5
3066	Q6GQT5	LFGAS(0.809)S(0.191)PPPGAVPSGPPLSR	NA	NA	1014200	NA	1143300	2	NA	1460300	NA	711270	2	NA	NA	1187900	NA	NA	1	NA	NA	1401200	NA	1	1144900	255850	NA	NA	2	NA	1266100	NA	NA	1	NA	NA	1348700	NA	NA	1	NA	NA	NA	NA	NA	0
3077	Q6IR34	VDLAGS(0.988)PEQEAS(0.012)GLPDPQQQCPPGAS	NA	NA	NA	NA	NA	0	NA	NA	2473400	2014200	2	NA	NA	NA	NA	NA	0	NA	NA	NA	NA	0	NA	1122600	NA	3555600	2	2829500	NA	NA	NA	1	NA	1502500	NA	NA	NA	1	NA	NA	NA	NA	NA	0
3083	Q6NS52	FPHS(0.874)S(0.126)PNVK	11348000	NA	10181000	16024000	NA	3	NA	7109200	13608000	1718700	3	3125400	NA	17855000	22370000	9328500	4	13036000	NA	14080000	12352000	3	22731000	NA	58772000	9358100	3	NA	11179000	NA	NA	1	14370000	52778000	12375000	26374000	NA	4	13526000	21818000	11848000	NA	5761500	4
3102	Q6NZJ6	AAS(0.999)LT(0.001)EDR	15822000	6277100	NA	8317500	NA	3	10879000	NA	NA	190410	2	NA	15914000	16052000	NA	NA	2	NA	9350800	NA	NA	1	NA	10117000	NA	7588900	2	17793000	NA	NA	NA	1	16124000	14013000	NA	NA	NA	2	9573000	16934000	NA	NA	NA	2
3110	Q6NZL0	SFYGDLDS(1)PLPK	999020	NA	1050700	NA	622290	3	884290	1500100	1709500	1183700	4	1051500	NA	1143800	1081100	1424300	4	875280	1082100	1072400	1281600	4	NA	NA	1741000	1100400	2	1802000	NA	NA	NA	1	1079100	NA	1481700	1780200	536720	4	NA	859140	2524700	624060	NA	3
3181	Q6PAM1	EQGVESPGAQPAS(1)S(1)PR	NA	NA	632180	NA	NA	1	943000	NA	1573500	NA	2	NA	NA	948000	NA	1480600	2	NA	2147400	839610	NA	2	NA	557980	NA	1063000	2	1079900	NA	NA	NA	1	2095700	NA	1185200	999360	NA	3	1952200	694660	NA	747080	NA	3
3182	Q6PAM1	EQGVESPGAQPAS(1)S(1)PR	1528400	1563300	2094200	1171900	780220	5	943000	1680600	3518900	1094700	4	NA	1772800	1199900	1677400	787400	4	1138100	2147400	839610	NA	3	1121000	2166000	NA	2204800	3	2542200	NA	NA	NA	1	4483700	1439100	1185200	1443100	NA	4	4039200	NA	NA	NA	1405300	2
3191	Q6PCL9	KPMDS(0.978)IGGES(0.023)MPIPT(0.921)IDT(0.078)ARK	NA	NA	3258100	NA	NA	1	NA	667210	901300	203760	3	NA	NA	3795400	873620	NA	2	1816100	NA	1826900	NA	2	692860	NA	18412000	3806500	3	1121300	NA	NA	NA	1	NA	4207800	4736400	2220700	NA	3	NA	565270	NA	NA	NA	1
3193	Q6PCN3	ASMADGDLEPEEGS(1)K	1106900	NA	NA	1212000	NA	2	NA	NA	928080	505640	2	620020	NA	2362700	683190	1183000	4	1883000	NA	1420800	902350	3	1250400	870800	NA	885700	3	2769300	NA	NA	NA	1	1287100	588870	1625600	1625900	NA	4	1219100	1192400	NA	1118300	NA	3
3199	Q6PCN3	TLVLVS(1)PGDMK	1057500	NA	NA	848490	NA	2	1299900	622580	NA	NA	2	871860	NA	1229100	NA	995080	3	807660	NA	NA	2119400	2	1530100	300450	NA	1050400	3	2186700	NA	NA	NA	1	1329000	757770	1245200	1693100	1550100	5	975570	802130	NA	NA	NA	2
3215	Q6PDI6	VT(0.001)AS(0.999)PELAEAAAGR	1352000	NA	1684000	1804900	1502200	4	NA	2445300	1811100	1512300	3	1647600	NA	2529400	NA	1589800	3	1977700	NA	2659600	1789500	3	1921600	1583100	2793600	NA	3	NA	2193000	NA	NA	1	1638800	1226100	1756600	2186100	1078900	5	1539200	1572600	1673300	1705100	2046700	5
3234	Q6PE13	S(1)IDAALFR	2159000	NA	NA	1812100	NA	2	2698600	NA	590320	798230	3	3025400	4997500	3954300	NA	3343400	4	2270000	3395800	3618800	5751300	4	7449500	756210	9175500	1868700	4	6977000	NA	NA	NA	1	3438200	5727200	1145900	5837100	5956900	5	1601500	4680600	3095300	4332100	3204300	5
3241	Q6PEV3	HSS(0.055)S(0.945)APPPPPPGR	495080	1209200	234900	NA	NA	3	NA	94921	108030	24735	3	NA	NA	288210	NA	49409	2	284750	250320	109870	NA	3	528870	436520	NA	NA	2	254210	NA	NA	NA	1	NA	579830	NA	75327	NA	2	NA	136160	73923	NA	NA	2
3259	Q6PGL7	GLFS(1)DEEDSEDLFSSQSSSK	NA	NA	NA	NA	NA	0	NA	716320	869810	NA	2	NA	NA	NA	1222200	1053800	2	NA	NA	NA	1799100	1	NA	NA	1655400	986730	2	1543500	NA	NA	NA	1	1219100	NA	1881000	1987100	NA	3	NA	545130	1471300	NA	887840	3
3298	Q6WVG3	S(0.041)PS(0.959)GGAAGPLLTPSQSLDGSR	2373200	5772400	NA	1653400	NA	3	NA	NA	1131100	653020	2	1035500	10962000	NA	1810800	8625200	4	NA	NA	10757000	11948000	2	12809000	NA	NA	13888000	2	NA	NA	NA	7222300	1	NA	13239000	10973000	10642000	NA	3	2015100	12099000	NA	10775000	947900	4
3300	Q6WVG3	SPSGGAAGPLLTPS(0.01)QS(0.989)LDGSR	NA	2031100	3256500	NA	3403600	3	5399500	3783100	3366900	1927500	4	3370200	3578700	NA	4282500	3553400	4	2907400	11356000	4604900	NA	3	4136700	NA	7964800	2490500	3	NA	NA	3278600	NA	1	NA	2542700	1760200	7244800	4640400	4	NA	4090800	6347700	4465700	3679000	4
3310	Q6Y7W8	WRPHS(1)PDGPR	1710000	NA	NA	3482300	NA	2	7955600	1849500	403750	1196600	4	2369600	NA	7804900	2710800	1089300	4	NA	NA	NA	1014700	1	NA	NA	8070900	3831500	2	8424500	NA	NA	NA	1	NA	2075300	3682200	5198500	4547200	4	527680	NA	3994100	NA	NA	2
3334	Q6ZQ38	VIRPLDQPS(0.07)S(0.908)FDAT(0.02)PY(0.002)IK	NA	NA	NA	NA	NA	0	2900700	2741300	1844300	NA	3	1484600	NA	NA	NA	NA	1	NA	NA	4009300	NA	1	2228400	NA	4582400	NA	2	NA	NA	3248000	NA	1	3133700	NA	3173400	NA	987690	3	NA	NA	NA	NA	NA	0
3340	Q6ZQ58	SLPTT(0.006)VPES(0.991)PNY(0.002)R	NA	NA	NA	NA	2100000	1	2094000	NA	360270	NA	2	NA	5196400	NA	NA	NA	1	NA	3596900	NA	2625000	2	NA	1749700	4809400	911850	3	NA	NA	3242100	NA	1	2820800	NA	NA	NA	1478400	2	1457800	NA	2200300	NA	NA	2
3365	Q7M750	T(0.192)VS(0.79)GS(0.018)EEPLPDTYRPPEELER	2187700	NA	NA	1174500	NA	2	2488500	2823600	3813500	692440	4	1442300	NA	1632600	NA	1963300	3	1569500	NA	2182800	NA	2	760270	714680	NA	1709000	3	NA	NA	NA	NA	0	1681100	1207800	1743100	NA	NA	3	1419600	1825700	863000	1154700	1203300	5
3380	Q7TMY8	AQCETLS(1)PDGLPEEQPQTTK	1031200	NA	1426300	NA	NA	2	NA	1326200	1726200	NA	2	NA	NA	1889200	NA	1310100	2	1381700	2161200	2766100	1154300	4	NA	623740	NA	1528200	2	2540300	NA	NA	NA	1	NA	NA	1308200	1270200	NA	2	824370	1334400	NA	NA	NA	2
3386	Q7TN29	DLDLLAS(0.006)VPS(0.76)PS(0.179)S(0.043)VS(0.013)R	NA	NA	NA	NA	NA	0	2656800	NA	2412900	2028800	3	NA	5884800	NA	NA	1952100	2	1400300	2536400	NA	5233900	3	NA	NA	15456000	2044500	2	NA	2574500	NA	NA	1	2865600	1064000	NA	6109000	NA	3	727800	3049100	NA	NA	NA	2
3413	Q7TQD2	RLS(1)LES(0.999)EGANEGAT(0.001)AAPELSALEEAFRR	NA	NA	671280	NA	NA	1	NA	14672000	29550000	200980	3	NA	1996000	NA	131540000	NA	2	288890	NA	NA	311590	2	NA	NA	5272900	5217500	2	NA	402190	NA	NA	1	29813000	NA	NA	NA	NA	1	NA	NA	NA	368780	NA	1
3453	Q7TSJ2	NQS(1)PVVLGPIK	637420	NA	NA	1165700	NA	2	915810	NA	966770	NA	2	NA	NA	NA	1220600	777000	2	NA	1419100	NA	1220400	2	491270	694360	2395500	NA	3	2345700	NA	NA	NA	1	670190	1025800	NA	813080	NA	3	1269200	NA	984130	575940	NA	3
3454	Q7TSJ2	RS(1)EGHEQTPAAHAQGTGPEGGK	2132000	NA	NA	2347400	NA	2	2964100	NA	56373	NA	2	1592600	NA	NA	NA	72036	2	541800	NA	NA	NA	1	2867800	2531900	NA	2255800	3	NA	74699	NA	NA	1	3186100	3949000	NA	NA	NA	2	2780000	NA	NA	NA	NA	1
3464	Q80T41	T(0.141)S(0.141)T(0.141)S(0.563)VT(0.014)S(0.001)VNQASTSR	1269600	NA	1291700	1854700	NA	3	NA	1506100	2434700	NA	2	543220	3193500	NA	1164900	1130900	4	NA	NA	NA	1870100	1	553030	1814300	NA	NA	2	2183200	NA	NA	NA	1	1604100	2620500	2198900	2872500	NA	4	2021900	2022900	NA	NA	NA	2
3471	Q80TE7	LETTPT(0.002)T(0.002)S(0.996)PLPERK	1356500	NA	763390	2728700	1073400	4	3188300	1662400	1071900	NA	3	2627300	2625600	3598400	4597500	966560	5	2404100	1556300	1474700	6880100	4	9426800	1107700	6283000	1127300	4	7869500	NA	NA	NA	1	4352300	9418000	2170000	3476600	4208000	5	4047900	6507900	3202800	4183100	2679300	5
3472	Q80TE7	S(1)MDGYPEQFCVR	1310500	NA	NA	1972700	NA	2	1378300	NA	1043100	NA	2	NA	3387700	1243600	4731400	1576300	4	957650	3209300	NA	2065600	3	718560	609910	1946400	858120	4	4638600	NA	NA	NA	1	1401400	2368700	2307500	1837300	527650	5	1809400	1998600	2681900	2151600	824620	5
3480	Q80TI0	S(0.069)PS(0.864)T(0.067)PEQGVQR	1202700	NA	NA	1355100	NA	2	1693600	NA	406810	NA	2	435710	NA	600890	NA	NA	2	NA	2719500	NA	NA	1	NA	1331600	NA	417220	2	3519800	NA	NA	NA	1	1555900	NA	256540	NA	183230	3	NA	1525600	NA	NA	NA	1
3496	Q80TK0	S(0.072)S(0.072)S(0.847)DT(0.009)S(0.001)TPEELK	NA	NA	742290	NA	NA	1	NA	894730	1099000	749080	3	897540	NA	674840	1236000	697550	4	908790	NA	NA	NA	1	1212300	NA	2508800	780260	3	1603600	NA	NA	NA	1	977410	1324200	885420	NA	NA	3	931360	NA	1734000	NA	NA	2
3523	Q80TV8	NFDDEDS(1)VDGNRPSSASSSSSK	911220	NA	1090300	1200100	NA	3	1436000	1145400	2321600	NA	3	NA	NA	NA	NA	1584400	1	NA	NA	1191700	2240700	2	NA	837460	2075300	NA	2	2410300	NA	NA	NA	1	874660	1689600	1485400	1696900	NA	4	1341700	1378200	1310300	1272200	NA	4
3541	Q80TZ3	S(0.002)AAT(0.06)S(0.912)PT(0.015)GS(0.004)S(0.004)HGT(0.001)PT(0.001)HQSK	559210	NA	NA	164180	NA	2	261360	298040	3107800	NA	3	NA	137030000	NA	39305	52755	3	NA	NA	NA	131420	1	1112200	133460	1012400	NA	3	NA	NA	NA	41001	1	1679100	3557600	NA	37738	71843	4	136250	NA	NA	NA	NA	1
3548	Q80U22	LSEGPAALAGPAS(1)PPRR	NA	NA	935820	NA	NA	1	1140300	1187400	945680	864040	4	NA	NA	928210	NA	NA	1	856650	NA	2024700	NA	2	1506200	808730	NA	899970	3	NA	NA	NA	NA	0	686260	NA	NA	NA	749390	2	761910	1388600	1073800	NA	NA	3
3566	Q80U28	S(0.006)S(0.006)S(0.006)S(0.002)T(0.002)T(0.002)AS(0.004)S(0.049)S(0.861)PS(0.058)T(0.006)VVHSAHSEAADSTEMGDK	NA	NA	NA	NA	NA	0	NA	4917800	NA	2072400	2	NA	NA	NA	NA	4045800	1	1511700	NA	NA	NA	1	3772400	NA	5974000	NA	2	NA	NA	NA	NA	0	NA	NA	NA	NA	NA	0	NA	5570000	4851700	5342000	2704300	4
3581	Q80U49	S(0.234)PS(0.766)LGNVPNTPASTISAR	NA	NA	NA	1560600	NA	1	2639400	2034600	NA	NA	2	NA	NA	2470700	3152300	NA	2	2242900	2278100	3609500	3086100	4	2266400	NA	4453500	2089700	3	NA	NA	NA	2157700	1	2325000	NA	1997400	NA	2015800	3	2056800	NA	2278100	NA	1938300	3
3618	Q80VC9	AVAS(0.005)S(0.995)PAANNSEVK	NA	NA	NA	NA	NA	0	382770	NA	506110	NA	2	NA	1402300	931270	345300	162410	4	NA	NA	NA	NA	0	NA	NA	1910300	382570	2	1049400	NA	NA	NA	1	713700	2212900	520890	660760	NA	4	703100	1343700	283310	NA	290140	4
3648	Q80WT5	HLLETHS(0.123)S(0.877)PAK	NA	NA	347300	NA	NA	1	5960200	NA	9895200	NA	2	NA	308410	160510	NA	NA	2	557320	NA	216790	NA	2	NA	8123000	90652	NA	2	NA	NA	NA	NA	0	NA	NA	NA	163270	NA	1	9526400	NA	NA	200800	NA	2
3663	Q80X80	LDS(1)PS(0.893)RS(0.107)PSK	3907500	NA	1879200	3168800	NA	3	5828700	NA	1964500	64513	3	1692000	NA	3650100	NA	77177	3	4056600	NA	1245400	44780	3	1014300	2586200	NA	NA	2	NA	NA	NA	NA	0	7156300	8928300	506080	1141600	216780	5	4042300	NA	NA	NA	NA	1
3664	Q80X80	VDGKLDS(0.508)PS(0.508)RS(0.976)PS(0.009)K	2580800	1442100	1697700	2587900	NA	4	5828700	1786600	NA	NA	2	1692000	5567300	3650100	NA	NA	3	NA	NA	1245400	NA	1	4532200	3877800	NA	2976400	3	13535000	NA	NA	NA	1	NA	6964300	506080	1141600	216780	4	3223700	4826000	NA	NA	1704800	3
3665	Q80X80	VDGKLDS(0.538)PS(0.061)RS(0.413)PS(0.989)K	NA	1442100	NA	NA	NA	1	NA	1786600	1964500	NA	2	NA	NA	NA	NA	NA	0	4056600	NA	1245400	NA	2	4532200	3877800	NA	2976400	3	NA	NA	NA	NA	0	4384100	NA	NA	NA	NA	1	NA	4826000	NA	NA	1704800	2
3709	Q80Y24	T(0.004)VS(0.996)DLALQNAFGER	485550	NA	NA	162960	NA	2	989000	601110	NA	NA	2	NA	3566700	836570	2512900	1659700	4	839140	NA	NA	3413600	2	1480700	NA	3250300	NA	2	2598100	NA	NA	NA	1	NA	1463400	1843400	1995500	1031400	4	NA	1766000	1061100	NA	NA	2
3781	Q811D0	HVT(0.037)S(0.002)NAS(0.81)DS(0.004)ES(0.034)S(0.113)YR	452250	NA	NA	NA	NA	1	NA	354940	1358700	NA	2	NA	NA	NA	NA	NA	0	NA	1307000	NA	NA	1	NA	497510	NA	206000	2	1023700	NA	NA	NA	1	NA	NA	191390	NA	NA	1	674130	579540	NA	NA	298180	3
3828	Q8BG89	AIHEPAES(1)PR	NA	NA	460660	445940	NA	2	242490	NA	403470	NA	2	334130	NA	394820	NA	NA	2	159830	NA	NA	NA	1	569840	374790	NA	513920	3	431860	NA	NA	NA	1	445900	NA	NA	NA	NA	1	NA	NA	NA	NA	NA	0
3850	Q8BGR5	S(0.223)S(0.761)S(0.016)FSLPAR	684090	NA	447840	645100	NA	3	NA	638960	NA	339470	2	539410	NA	1011600	NA	810880	3	796400	NA	NA	1161800	2	797520	NA	1213300	631730	3	NA	NA	NA	NA	0	NA	945720	NA	NA	793670	2	793200	849290	NA	870910	510650	4
3906	Q8BJ05	DLVQPDKPAS(1)PK	1283900	NA	1562000	1858600	NA	3	1680200	2159400	NA	1561500	3	1032700	NA	NA	NA	NA	1	2248500	2412800	NA	NA	2	1606700	1648000	2953100	1643000	4	NA	NA	NA	NA	0	NA	NA	NA	1895100	NA	1	1494400	NA	NA	NA	NA	1
3909	Q8BJ42	IIES(1)PERK	3029900	NA	313920	607730	444820	4	1618000	NA	NA	155750	2	NA	18090000	NA	149740	NA	2	NA	NA	NA	NA	0	1180400	3741600	110610	203370	4	NA	NA	NA	362710	1	NA	NA	NA	176390	NA	1	571990	NA	193900	NA	NA	2
3936	Q8BL65	T(0.142)S(0.12)S(0.142)ES(0.595)IVS(0.003)VPAS(0.66)S(0.109)T(0.023)S(0.023)GS(0.158)PS(0.024)R	NA	NA	1636000	NA	NA	1	NA	922890	1465300	NA	2	NA	NA	NA	1427500	NA	1	NA	NA	NA	984020	1	555390	926190	NA	NA	2	NA	NA	NA	662970	1	NA	902890	1418600	842880	NA	3	1213300	NA	1476600	NA	NA	2
4066	Q8BTI8	HAS(0.822)S(0.822)S(0.132)PES(0.223)LKPTPAPGSR	NA	NA	NA	NA	NA	0	2197400	NA	NA	19103000	2	NA	NA	NA	NA	NA	0	NA	7429300	NA	NA	1	6591000	1554100	10109000	NA	3	30685000	NA	NA	NA	1	NA	NA	NA	876020	1897000	2	NA	23408000	NA	2734300	6234700	3
4093	Q8BTI8	S(0.997)S(0.004)RS(0.032)S(0.968)PELTR	3913200	NA	1407100	2456800	NA	3	NA	470480	480130	NA	2	2092600	NA	3023600	NA	NA	2	582560	NA	NA	NA	1	1939000	2650000	NA	2052000	3	3900500	NA	NA	NA	1	3491800	1515000	NA	NA	NA	2	2290000	1542700	NA	NA	186300	3
4094	Q8BTI8	S(0.968)S(0.033)RS(0.028)S(0.971)PELTR	NA	NA	1407100	2456800	NA	2	NA	470480	480130	NA	2	2092600	NA	3023600	NA	81739	3	582560	NA	NA	40572	2	1939000	2650000	NA	2052000	3	3900500	NA	NA	NA	1	3491800	1515000	NA	NA	NA	2	2290000	1542700	NA	NA	186300	3
4119	Q8BVA2	AEAEGS(0.055)S(0.945)PLLLQPPPPPPR	1121700	NA	NA	892600	NA	2	1179800	NA	449410	579620	3	741490	NA	890940	NA	NA	2	NA	NA	NA	264110	1	1142300	240530	NA	865020	3	605100	NA	NA	NA	1	NA	933000	NA	1576800	652880	3	647880	NA	NA	NA	1006300	2
4143	Q8BXR5	S(1)LETLTQDHSNTVR	NA	NA	NA	972440	NA	1	944830	455970	NA	422310	3	577140	NA	NA	NA	NA	1	874450	1525800	1205700	NA	3	1444300	NA	2410300	948760	3	NA	NA	NA	NA	0	780230	1402200	NA	1600100	NA	3	886000	1574200	1475200	NA	NA	3
4144	Q8BXR9	T(0.016)AS(0.955)S(0.012)S(0.016)TEPSVSR	3144100	NA	NA	3829700	NA	2	2903800	NA	1373800	NA	2	2280400	NA	4454200	2684600	928340	4	NA	NA	2532900	931040	2	4893500	3255800	6295800	NA	3	7027300	NA	NA	NA	1	3369500	NA	2778200	4589600	NA	3	3134900	4343100	NA	1548300	2925900	4
4164	Q8BZB3	ALDPAPLAQPTPLGS(0.001)VQT(0.08)S(0.919)PELEHR	1035800	NA	1140200	1096700	NA	3	1925200	1276500	3234700	1522500	4	NA	NA	NA	NA	NA	0	884010	3165700	2931100	3177300	4	1655200	NA	3631800	1893600	3	NA	NA	NA	1326100	1	1021700	NA	1414600	2099000	NA	3	NA	1889700	1631900	1561500	NA	3
4167	Q8BZH4	SLDAEPSVPS(0.008)AAKPS(0.168)S(0.824)PEK	977160	NA	NA	1121000	NA	2	2238700	NA	1257600	NA	2	857740	NA	1293800	2209700	1132500	4	1261600	2143500	1892000	1356700	4	828660	932280	NA	NA	2	1673900	NA	NA	NA	1	1503000	NA	NA	NA	NA	1	NA	743760	1762300	1232100	863820	4
4168	Q8BZN6	ASLASLDS(0.999)NPS(0.001)TTEK	1295100	NA	570880	2453100	NA	3	1986800	1105500	NA	NA	2	1119900	1941900	1658300	2039400	1758000	5	2035900	2135600	2868700	2378200	4	1857700	1070800	NA	1889700	3	NA	NA	NA	1432900	1	NA	NA	2985400	1506700	1846400	3	2867600	2459200	1959500	1689500	2067300	5
4223	Q8C1B1	S(0.002)VS(0.998)NEGLTLNNSR	1009600	NA	NA	1254300	NA	2	NA	1059100	1211300	NA	2	NA	NA	NA	NA	2160900	1	NA	NA	NA	NA	0	1457800	1173300	NA	NA	2	2606200	NA	NA	NA	1	NA	2449100	1744100	NA	NA	2	NA	2141800	NA	1607100	1028700	3
4225	Q8C1D8	AAVLS(0.006)DS(0.994)EDDAGNASAK	2012000	NA	NA	2574000	2106300	3	NA	NA	4328700	3213900	2	714980	2890400	NA	NA	NA	2	3497900	NA	NA	NA	1	5185200	2623500	1571300	3698100	4	4114300	NA	NA	NA	1	3475200	NA	577170	NA	1973900	3	565470	2347900	NA	3816200	NA	3
4234	Q8C3J5	KLMTVLKT(0.45)Y(0.55)LDT(1)S(1)S(1)R	1014700	NA	833070	1294800	NA	3	3177600	1821300	1056700	625870	4	NA	NA	NA	NA	NA	0	NA	1293700	NA	NA	1	1944900	NA	NA	1191500	2	NA	NA	NA	NA	0	1378900	NA	NA	NA	1076700	2	900390	NA	NA	1283800	1515800	3
4235	Q8C3J5	KLMTVLKT(0.45)Y(0.55)LDT(1)S(1)S(1)R	1014700	NA	833070	1294800	NA	3	3177600	1821300	1056700	625870	4	NA	NA	NA	NA	NA	0	NA	1293700	NA	NA	1	1944900	NA	NA	1191500	2	NA	NA	NA	NA	0	1378900	NA	NA	NA	1076700	2	900390	NA	NA	1283800	1515800	3
4241	Q8C3Q5	S(0.134)S(0.134)S(0.715)LT(0.017)PGLGGPDSMAPR	NA	NA	NA	NA	NA	0	NA	NA	2542000	1644300	2	1439700	NA	2017600	3119300	2504800	4	1453900	NA	NA	4104500	2	NA	1685600	NA	1692700	2	5436300	NA	NA	NA	1	NA	3748200	NA	NA	2349800	2	NA	NA	NA	3466300	1906800	2
4271	Q8C8R3	AEGFES(0.039)ES(0.955)EDGAT(0.006)KPK	1599500	NA	NA	1719200	903200	3	2878000	NA	2379700	2239200	3	2045900	NA	NA	2115600	1687400	3	2281700	3474800	NA	3123200	3	NA	2198600	3747600	2006000	3	2821700	NA	NA	NA	1	2476600	3138400	2052200	5601800	2502800	5	1811400	2091000	2311800	3522200	2117800	5
4322	Q8C8R3	S(0.047)ES(0.949)DAS(0.001)S(0.004)LDAK	6411300	NA	3467000	NA	NA	2	NA	2451400	4981800	NA	2	NA	NA	NA	1642000	NA	1	2757600	NA	3775600	NA	2	3422000	NA	2375300	2842100	3	4176200	NA	NA	NA	1	3644000	2242500	2164700	NA	NA	3	3529800	3211000	NA	NA	2858700	3
4380	Q8CCN5	EGS(1)IETLSNSSGSTSGSIPR	NA	NA	NA	972070	NA	1	1423900	NA	565590	645130	3	NA	1446200	NA	NA	1414900	2	NA	1756800	NA	2178500	2	962440	781220	NA	1564000	3	2844900	NA	NA	NA	1	1741400	2142500	1489400	1934000	NA	4	1412200	1436000	NA	1460000	NA	3
4383	Q8CCN5	LADAMAES(0.983)PS(0.017)R	NA	NA	1184400	1376400	NA	2	1998300	NA	1341600	1390000	3	746740	NA	1145000	2696400	1484300	4	1325900	1604800	2481900	1741800	4	1673000	1577500	3709900	1495400	4	2615300	NA	NA	NA	1	NA	2205400	1028700	907110	NA	3	1497100	NA	NA	NA	NA	1
4390	Q8CDA1	S(0.192)QS(0.807)AS(0.001)SIDVSTHAPSEAAAGPGSELGK	NA	NA	NA	1791700	NA	1	NA	1021800	NA	942680	2	NA	NA	NA	1499100	1788700	2	NA	2505900	NA	2890600	2	NA	964000	3121100	NA	2	3371300	NA	NA	NA	1	2262500	NA	NA	NA	NA	1	1666800	2221900	2891300	1468100	NA	4
4401	Q8CFI0	S(0.904)LS(0.088)S(0.008)PTVTLSAPLEGAK	NA	NA	4581900	NA	6189900	2	NA	5734300	8582400	NA	2	4558800	NA	9346800	NA	NA	2	NA	NA	NA	NA	0	11259000	NA	14304000	NA	2	NA	NA	5127400	NA	1	NA	NA	8622000	NA	NA	1	4989400	10257000	NA	9994700	NA	3
4435	Q8CHC4	EIEAPKS(1)PGTAR	2297600	NA	1108700	1926500	952590	4	NA	1922400	1877600	NA	2	2633800	NA	2852400	5596100	2777400	4	3739600	NA	3229300	6674400	3	NA	NA	29243000	3044700	2	33499000	NA	NA	NA	1	5992600	19309000	1562600	NA	NA	3	NA	15585000	NA	6197800	3934300	3
4506	Q8JZP2	S(0.006)QS(0.993)LT(0.001)NSLSTSDTSHR	1937700	NA	1084600	3023300	NA	3	1680600	593660	822890	NA	3	NA	1667000	NA	1989900	1866700	3	NA	4595600	NA	3847700	2	1109600	1031600	4239200	NA	3	3877800	NA	NA	NA	1	1999400	4251900	1379100	3873400	1220600	5	3711400	3331400	NA	3302400	1076000	4
4507	Q8JZP9	GSPTPS(0.001)PRPGS(0.998)PVPGS(0.001)ER	861040	NA	NA	NA	NA	1	671790	569480	NA	NA	2	443770	NA	NA	NA	NA	1	NA	966310	NA	NA	1	689590	930140	NA	795390	3	1498600	NA	NA	NA	1	NA	626830	NA	982020	NA	2	629690	875930	NA	731690	NA	3
4534	Q8K019	EVQS(1)PEQVK	4652700	4642500	4551600	NA	NA	3	3695000	NA	NA	237080	2	1323500	8258700	3863800	NA	84978	4	646030	3346800	NA	57613	3	2111500	3940600	NA	2256600	3	4723600	NA	NA	NA	1	7155300	7778800	NA	604380	393670	4	6326200	1563400	NA	NA	420820	3
4538	Q8K019	NTPSQHS(0.013)HS(0.964)IQHS(0.023)PER	NA	NA	NA	NA	NA	0	112710	34237	70847	NA	3	NA	NA	NA	NA	45192	1	145280	NA	NA	136830	2	170790	113260	NA	576180	3	76794	NA	NA	NA	1	1415600	89111	133710	NA	NA	3	NA	NA	NA	NA	NA	0
4545	Q8K070	VTDGCGS(1)PLHR	770230	NA	900760	1212700	NA	3	1284000	1131900	1290000	NA	3	NA	3174500	1942600	699970	NA	3	1868700	1507000	1569800	NA	3	1210400	739720	4191300	1321600	4	3255700	NA	NA	NA	1	1589400	2872100	NA	2332400	727320	4	1953500	2075600	NA	NA	780230	3
4550	Q8K0T0	S(1)PPVAMETASTGMAAVPDALDHSPSSTLK	NA	NA	NA	NA	1473000	1	1136500	NA	NA	1330100	2	NA	NA	NA	NA	4124800	1	NA	NA	3049300	3162000	2	NA	NA	5087300	1426000	2	8406700	NA	NA	NA	1	1805900	NA	NA	4042900	NA	2	NA	NA	NA	NA	NA	0
4600	Q8K284	VAAS(1)PRPGAEEQAEAQAPAQLAAPEDADAGGPR	2660100	NA	2743600	NA	NA	2	3197400	2665300	2217600	1688500	4	1624200	NA	4228900	NA	NA	2	2257600	4795900	NA	2655100	3	2698500	1680700	NA	NA	2	NA	2524100	NA	NA	1	2460400	NA	2886400	NA	1748500	3	NA	2685800	NA	NA	2619700	2
4625	Q8K310	S(0.016)Y(0.005)S(0.978)PDGKES(1)PSDK	1151800	NA	NA	1442700	NA	2	617570	NA	856220	NA	2	NA	NA	581600	339490	NA	2	838360	859910	415980	NA	3	697270	949220	448970	652650	4	NA	299010	NA	NA	1	976560	NA	778920	378450	437010	4	1128800	NA	NA	NA	381270	2
4631	Q8K330	ALVT(0.078)VS(0.171)RS(0.75)PPAS(0.001)GHSTPVGPTQDR	NA	NA	NA	2292700	NA	1	NA	2624700	NA	1938400	2	NA	2463800	NA	NA	NA	1	NA	NA	NA	NA	0	NA	1433600	NA	2341100	2	NA	NA	NA	NA	0	1942000	NA	NA	NA	NA	1	NA	NA	NA	NA	NA	0
4642	Q8K3F6	IDMIFTPGPPS(0.855)T(0.145)PK	1396300	NA	NA	NA	NA	1	NA	NA	2746800	2226600	2	1836700	NA	NA	NA	2125100	2	1379200	NA	NA	2093200	2	1699100	539210	NA	NA	2	NA	NA	NA	1434900	1	NA	1577900	3265300	2890000	NA	3	NA	NA	3534700	1639000	2113400	3
4680	Q8K4I3	PSERPLS(1)PK	22435000	1500400	21944000	23545000	20440000	5	NA	24068000	29400000	23689000	3	12118000	NA	26339000	22511000	28170000	4	29577000	NA	25983000	28668000	3	22000000	NA	30284000	28405000	3	42682000	NA	NA	NA	1	24064000	NA	NA	NA	NA	1	NA	NA	23893000	22773000	16840000	3
4700	Q8K4Z3	RGS(1)ETMAGAAVK	27121000	5166200	84939000	33879000	629250	5	NA	42950000	NA	1456700	2	15973000	36492000	NA	9388200	4804300	4	115470000	NA	118810000	2297800	3	33482000	NA	NA	40845000	2	173670000	NA	NA	NA	1	NA	55781000	68006000	52841000	42834000	4	30381000	93934000	47579000	1678700	41684000	5
4705	Q8QZV4	RGSSAAAPPS(0.865)S(0.135)PPPGR	NA	NA	13198000	6512600	447220	3	NA	14937000	NA	749550	2	4320100	NA	9914400	3111900	NA	3	5649200	16413000	NA	1430200	3	3717700	7933800	9792400	NA	3	12297000	NA	NA	NA	1	8711200	NA	7535900	8924500	2988100	4	6398700	7986200	NA	NA	NA	2
4731	Q8R0S2	S(1)LSESYELSSDLQDK	1151500	NA	NA	NA	NA	1	2014800	NA	1930000	1757800	3	NA	3056000	NA	NA	NA	1	NA	NA	NA	NA	0	2527100	NA	NA	2346100	2	NA	NA	NA	1907300	1	2089600	1014200	1827700	2251600	2436600	5	NA	2849900	2497300	NA	2303000	3
4749	Q8R1N0	APLVPHS(0.003)GS(0.997)IEK	1167400	NA	2371600	2265300	3040800	4	2383500	3299300	2806800	2338900	4	1529400	NA	2506800	1800900	1718300	4	1618400	4345400	NA	NA	2	1003700	1476600	NA	NA	2	NA	NA	NA	1791600	1	1536800	1010100	NA	1914300	1715700	4	1435100	1531600	NA	1752700	1733200	4
4754	Q8R1X6	KS(1)PEQESVSTAPQR	576920	NA	751990	534910	NA	3	837480	525030	1057400	NA	3	NA	1658200	1410400	261860	NA	3	1287100	1665500	NA	NA	2	732220	577550	1562900	863390	4	1597400	NA	NA	NA	1	768980	1571900	1223700	919680	270770	5	1072400	1405900	NA	NA	NA	2
4785	Q8R464	GS(0.926)Y(0.001)LT(0.061)HEAS(0.013)GLDEQGEAR	NA	NA	NA	NA	8270900	1	NA	26326000	NA	14757000	2	NA	10002000	24383000	NA	NA	2	15465000	NA	NA	NA	1	13366000	NA	26755000	13756000	3	31293000	NA	NA	NA	1	NA	20050000	NA	NA	16416000	2	NA	NA	16324000	NA	14190000	2
4844	Q8VCE2	GNAS(1)PVLDPSDLILTR	617680	NA	640250	229060	269490	4	918780	1173900	NA	728660	3	951800	1314900	760080	1000200	635810	5	464070	1009300	1042500	1456900	4	677250	NA	NA	861920	2	NA	1247600	NA	NA	1	982070	175360	NA	1647400	NA	3	227020	NA	2050000	656530	1116700	4
4850	Q8VD04	S(0.043)LS(0.174)S(0.734)S(0.048)PQAQPPRPAELSDEEVAELFQR	2346600	NA	NA	NA	NA	1	NA	NA	2922800	3155000	2	NA	NA	NA	NA	17692000	1	NA	NA	NA	NA	0	2668900	NA	34103000	NA	2	NA	NA	NA	NA	0	NA	NA	NA	NA	NA	0	NA	NA	NA	NA	NA	0
4855	Q8VD33	S(0.001)RS(0.988)FS(0.001)S(0.001)S(0.008)ADEHS	2652000	NA	723980	4430900	NA	3	3141900	NA	274960	NA	2	1281100	NA	1286000	NA	56907	3	NA	2018600	NA	NA	1	3564200	2671200	376960	1288800	4	4679500	NA	NA	NA	1	3351200	5530800	NA	NA	NA	2	2485000	1229300	500900	NA	NA	3
4863	Q8VD37	EQVVT(0.02)PPAAS(0.978)DIPADS(0.002)PAPAPPGPTGSAGPPGPPGPR	21154000	NA	7699700	16261000	9259300	4	NA	18323000	15702000	NA	2	NA	NA	NA	NA	NA	0	NA	NA	28559000	22853000	2	11247000	NA	NA	26290000	2	NA	16899000	NA	NA	1	NA	NA	NA	NA	NA	0	NA	19439000	NA	NA	NA	1
4868	Q8VD37	PFSPPIHS(0.927)S(0.056)S(0.017)PPPIAPLAR	NA	NA	10366000	7856800	NA	2	15013000	11356000	NA	NA	2	NA	NA	13058000	NA	NA	1	7653000	NA	17225000	13126000	3	NA	1554100	NA	11426000	2	25255000	NA	NA	NA	1	NA	8138400	16878000	NA	12728000	3	4461800	NA	NA	5964700	NA	2
4878	Q8VD37	TEVLLDQPEIWGSGQPMNPS(0.054)T(0.054)ES(0.892)PELAR	NA	NA	711750	NA	NA	1	NA	624390	3610400	1546600	3	NA	NA	NA	NA	NA	0	NA	NA	289910	NA	1	942100	NA	4616900	1792400	3	NA	NA	NA	896690	1	NA	NA	5240100	NA	622810	2	NA	945670	NA	NA	1402500	2
4924	Q8VDZ4	SIGSASPGPGQPPLS(0.715)S(0.21)PT(0.075)R	NA	NA	NA	4044700	NA	1	NA	2692200	NA	1548900	2	NA	NA	3566800	3933600	3104700	3	3277400	3860300	3660200	NA	3	3575900	2629300	NA	NA	2	NA	NA	NA	NA	0	NA	NA	NA	NA	2433000	1	NA	NA	3226900	NA	NA	1
4944	Q8VEK3	S(0.004)S(0.014)S(0.981)PVNVKK	14960000	NA	NA	10815000	NA	2	NA	NA	18642000	16061000	2	NA	NA	NA	NA	16664000	1	NA	NA	NA	21218000	1	NA	11957000	NA	12338000	2	21307000	NA	NA	NA	1	NA	15909000	NA	NA	NA	1	NA	13505000	NA	13977000	7379800	3
4967	Q8VHQ9	S(0.831)IS(0.169)HPESGDPPTMAEGEGYR	NA	NA	NA	563560	NA	1	1648400	1263900	NA	NA	2	962020	NA	NA	NA	NA	1	1199200	NA	NA	NA	1	941300	625810	963450	NA	3	NA	NA	NA	NA	0	1074200	NA	NA	NA	837290	2	NA	1366200	NA	1211000	765880	3
5019	Q91WK7	EQVDEVT(0.025)DLLAS(0.954)FT(0.949)S(0.577)LS(0.454)LQMQS(0.041)MEK	NA	NA	3240200	1584200	NA	2	NA	2953400	3375100	NA	2	NA	NA	2409700	1708600	1868000	3	2439300	NA	3154800	1786300	3	1797600	1408000	NA	2531400	3	2710400	NA	NA	NA	1	1729800	1993100	3034900	1772000	NA	4	2365600	1975800	1934000	NA	NA	3
5020	Q91WK7	EQVDEVT(0.006)DLLAS(0.814)FT(0.779)S(0.811)LS(0.491)LQMQS(0.099)MEK	NA	NA	3240200	1584200	NA	2	NA	NA	3375100	1537700	2	NA	NA	NA	NA	1868000	1	2439300	NA	NA	1786300	2	1797600	1408000	NA	NA	2	2710400	NA	NA	NA	1	1729800	1993100	3034900	1772000	NA	4	2365600	1975800	NA	NA	NA	2
5021	Q91WK7	EQVDEVT(0.104)DLLAS(0.774)FT(0.774)S(0.45)LS(0.818)LQMQS(0.081)MEK	NA	NA	NA	1584200	NA	1	NA	2953400	3375100	1537700	3	NA	NA	2409700	1708600	1868000	3	2439300	NA	3154800	NA	2	1797600	1408000	NA	2531400	3	2710400	NA	NA	NA	1	1729800	NA	3034900	1772000	NA	3	2365600	1975800	1934000	NA	NA	3
5051	Q91XV3	SDAAPAAS(0.048)DS(0.837)KPS(0.875)S(0.24)AEPAPSSK	1802800	NA	NA	2843500	NA	2	2721300	2447600	NA	NA	2	1676100	NA	2347400	1917400	NA	3	NA	3051600	NA	NA	1	2608100	2501300	2104100	2450900	4	NA	NA	NA	NA	0	NA	3702100	NA	NA	NA	1	NA	1711700	3446100	3982200	NA	3
5116	Q921C1	KLPTS(0.01)ES(0.91)S(0.08)VR	10665000	NA	4718100	NA	NA	2	NA	8378100	10014000	4870500	3	7620200	NA	NA	10465000	NA	2	10535000	NA	NA	12945000	2	9426800	12321000	9715300	NA	3	NA	NA	5744600	NA	1	NA	NA	16921000	16443000	NA	2	11992000	NA	14242000	NA	NA	2
5117	Q921C5	GRRS(1)PVLLPK	764620	NA	1569700	1180000	NA	3	NA	1400700	1648000	NA	2	NA	NA	NA	1576100	1923800	2	NA	NA	NA	1438700	1	NA	860850	NA	834780	2	NA	NA	NA	NA	0	902580	NA	1074300	2158400	1194600	4	779590	NA	1357400	1090400	NA	3
5177	Q99JF8	ET(0.007)NVS(0.936)KEDT(0.057)DQEEKAS(0.999)NEDVT(0.001)K	NA	NA	7624300	NA	3335500	2	5312700	3664100	26579000	NA	3	1113100	32091000	NA	NA	NA	2	NA	NA	8672600	13353000	2	NA	NA	13392000	8311600	2	NA	NA	NA	NA	0	NA	8918200	19224000	10171000	NA	3	NA	8463100	NA	NA	2396800	2
5198	Q99KG3	GLVAAYSGES(0.001)DS(0.999)EEEQER	1722900	NA	991220	1372500	NA	3	2351300	NA	2719700	NA	2	NA	NA	NA	NA	NA	0	1560800	2470000	NA	NA	2	1810100	780170	NA	1809700	3	NA	NA	NA	1145200	1	2234600	1087300	NA	NA	1690900	3	1414800	NA	NA	NA	NA	1
5209	Q99KY4	EPETGLDNT(0.004)S(0.996)PK	NA	4119600	NA	4050200	10547000	3	4116700	3570100	NA	3621400	3	1442500	10801000	6992800	3866700	4695000	5	6829100	8095000	NA	NA	2	3284800	NA	NA	5172500	2	NA	7371200	NA	NA	1	NA	4706300	6407000	NA	NA	2	NA	4663100	NA	NA	NA	1
5233	Q99MP8	SREQSESVNTAPES(1)PSK	679380	NA	2302100	837540	NA	3	1062700	943210	1768500	NA	3	NA	NA	NA	191760	NA	1	NA	2068400	NA	NA	1	636950	950110	1442300	NA	3	2758500	NA	NA	NA	1	1054400	1490200	1322100	1250400	224820	5	1429700	1054900	277300	NA	341650	4
5318	Q9CQC7	YKPAPLATLPSTLDPAEY(0.011)DVS(0.972)PET(0.016)R	NA	NA	1313200	NA	NA	1	899620	1107400	NA	NA	2	1481400	NA	NA	NA	1849100	2	NA	1930500	1181300	2019300	3	1491800	NA	NA	1362800	2	NA	2574900	NA	NA	1	1421500	NA	2143200	1742600	445240	4	NA	1093600	2302700	708960	1768500	4
5332	Q9CQU1	IVEPEVVGES(0.649)DS(0.351)EVEGDAWR	1049700	NA	NA	NA	NA	1	NA	NA	1553900	1571400	2	NA	NA	NA	NA	1306700	1	NA	NA	NA	1433900	1	988920	NA	NA	1339600	2	NA	NA	NA	NA	0	NA	NA	2901000	892330	742060	3	NA	NA	NA	NA	1446500	1
5384	Q9CX60	DRLPS(1)IVVEPTEGEVESGELR	1194400	NA	NA	NA	NA	1	843400	NA	NA	430970	2	2375300	NA	1276600	NA	2279500	3	NA	1712700	1615700	3749100	3	4400200	NA	4875700	1079600	3	2539200	NA	NA	NA	1	2664600	583490	1745200	NA	1853400	4	NA	1860200	NA	1181400	2152700	3
5396	Q9CY64	FTAS(1)PLEEEK	744770	NA	NA	1049900	NA	2	NA	NA	1290000	1050000	2	1277500	NA	1374700	NA	1091600	3	NA	NA	NA	1167100	1	812100	1201100	1093000	NA	3	1308300	NA	NA	NA	1	1157400	NA	NA	NA	NA	1	723500	NA	NA	NA	NA	1
5423	Q9D032	NS(1)PNNISGISNPPGTPR	671570	NA	1264100	NA	1534900	3	1284300	NA	NA	980760	2	NA	NA	1057200	NA	1293900	2	1458100	NA	NA	923750	2	NA	773790	2172500	NA	2	NA	NA	NA	1136400	1	NA	NA	1897800	NA	NA	1	808150	NA	NA	NA	NA	1
5448	Q9D1F4	SSDEENGPPS(0.004)S(0.996)PDLDR	1882700	NA	NA	966050	NA	2	NA	NA	1438400	720860	2	361100	NA	NA	NA	1103600	2	NA	NA	588130	984860	2	NA	NA	1983100	604550	2	1783200	NA	NA	NA	1	1513400	944300	1456500	NA	316120	4	1156800	912920	1089400	1590300	NA	4
5449	Q9D1K7	LLSVTPT(0.053)S(0.94)EGY(0.005)S(0.002)IK	NA	NA	1995600	1047600	NA	2	1931800	NA	1753600	1345500	3	NA	NA	1846500	NA	1019400	2	NA	NA	1335000	NA	1	1572900	727500	NA	NA	2	NA	NA	NA	1234900	1	NA	NA	NA	NA	NA	0	NA	887890	NA	1549300	NA	2
5451	Q9D1N4	LLLPT(1)LS(0.997)S(0.989)LAFLPT(0.014)VS(0.228)IAT(0.771)KR	1545000	NA	1855300	2599100	6867000	4	2809600	4138300	NA	2355700	3	2392300	NA	2603300	12372000	1320600	4	NA	2373200	2112600	1515900	3	2985600	NA	5293700	3096900	3	NA	2253100	NA	NA	1	2229100	NA	2303400	4503300	2861100	4	NA	2118300	9787000	NA	NA	2
5452	Q9D1N4	LLLPT(1)LS(0.997)S(0.989)LAFLPT(0.014)VS(0.228)IAT(0.771)KR	1545000	NA	1855300	2599100	6867000	4	2809600	4138300	NA	2355700	3	2392300	NA	2603300	12372000	1320600	4	NA	2373200	2112600	1515900	3	2985600	NA	5293700	3096900	3	NA	2253100	NA	NA	1	2229100	NA	2303400	4503300	2861100	4	NA	2118300	9787000	NA	NA	2
5509	Q9D7A8	SESGEEMLVPFQDAPVEVEENT(0.016)ELPDY(0.032)LPEDES(0.736)PT(0.216)K	NA	NA	938620	NA	NA	1	NA	913810	NA	765620	2	1207100	NA	NA	2445100	NA	2	NA	NA	NA	NA	0	NA	NA	3917700	1273200	2	NA	2467000	NA	NA	1	639820	NA	NA	NA	NA	1	NA	NA	2799300	NA	1571700	2
5536	Q9DB52	VS(0.002)T(0.002)T(0.002)T(0.002)DS(0.006)PVS(0.986)PAQAAS(0.001)PFIPVDELSSK	1305400	NA	1018800	NA	NA	2	964590	763560	NA	1279800	3	1239100	NA	1100700	NA	1190100	3	516360	NA	1271400	NA	2	1141400	NA	NA	1171900	2	NA	NA	NA	1047900	1	NA	705980	1408500	NA	738320	3	506070	NA	NA	942720	NA	2
5558	Q9DBR7	KS(0.985)PLIES(0.003)T(0.012)ANMENNQPQK	NA	NA	NA	NA	NA	0	1133700	NA	1293300	852990	3	NA	NA	1429600	NA	1316000	2	1130600	1314400	1772400	1611700	4	749550	NA	NA	1307800	2	NA	NA	NA	NA	0	NA	1695100	NA	NA	NA	1	1601100	1158300	NA	854560	NA	3
5596	Q9EPJ9	S(0.997)PS(0.002)SDSWTCADASTGR	2106500	NA	NA	1023200	NA	2	NA	NA	1455400	755920	2	NA	NA	1843400	962160	2273900	3	NA	NA	NA	2464300	1	1553400	NA	NA	1715800	2	3003300	NA	NA	NA	1	NA	1687800	2107000	2720500	1479100	4	NA	1833000	NA	2167800	659150	3
5610	Q9EPQ8	LS(0.648)T(0.172)S(0.18)PATRDEAAS(1)PGAK	NA	NA	NA	NA	1385800	1	NA	1741700	NA	1032800	2	NA	NA	1211400	1840000	811190	3	1854400	NA	1683900	2144600	3	1287500	NA	1397400	NA	2	NA	1206500	NA	NA	1	NA	NA	1639900	NA	NA	1	NA	NA	2498000	NA	NA	1
5612	Q9EPQ8	LS(0.333)T(0.333)S(0.333)PATRDEAAS(1)PGAK	NA	NA	NA	NA	1385800	1	1833300	1741700	NA	1032800	3	NA	2573600	1211400	1840000	811190	4	1854400	1766800	1683900	2144600	4	1287500	1244600	1397400	NA	3	NA	1206500	NA	NA	1	NA	NA	1639900	NA	1302400	2	NA	NA	2498000	NA	NA	1
5631	Q9EQZ7	YRS(1)DPNLAR	486520	NA	NA	716040	NA	2	808140	344290	528130	NA	3	261870	NA	316350	NA	NA	2	521140	NA	511610	NA	2	638120	NA	428370	520790	3	1032400	NA	NA	NA	1	807270	993180	526100	722410	595520	5	619580	912620	NA	NA	421580	3
5725	Q9JHU9	MERPGPGIKPGEVVAT(0.031)S(0.969)PLPCK	NA	NA	NA	2941500	5754600	2	NA	3927500	NA	5185400	2	NA	NA	NA	NA	NA	0	NA	NA	8241600	6267700	2	1868900	NA	15639000	NA	2	NA	NA	9937600	NA	1	6683000	NA	NA	NA	NA	1	4848500	NA	2620900	3700700	NA	3
5735	Q9JIX8	APVVLQPEQIVS(0.973)EEET(0.027)PPPLLTK	NA	NA	861760	NA	381390	2	624260	NA	2048900	NA	2	NA	NA	465130	NA	NA	1	460970	NA	NA	1946000	2	NA	NA	1605100	986570	2	NA	NA	NA	NA	0	NA	NA	NA	NA	1091100	1	NA	NA	NA	NA	929980	1
5753	Q9JK45	RSPSTDITAEGS(0.984)PT(0.016)K	NA	NA	NA	NA	1584400	1	NA	1902300	2175900	NA	2	1109600	NA	2814000	1764300	1534600	4	1598400	NA	NA	NA	1	1454800	NA	1481800	1858600	3	3378600	NA	NA	NA	1	1231300	1675800	2539900	NA	NA	3	807700	1619500	3297000	1433400	1643500	5
5754	Q9JK81	MLGS(1)EQDPPAKRPR	NA	NA	973450	NA	NA	1	1227000	1237900	1221500	1029600	4	1387100	NA	732700	NA	1435300	3	NA	1369900	1311400	1026800	3	890630	620150	NA	1269700	3	NA	1182600	NA	NA	1	NA	NA	777730	1167100	864950	3	531860	564810	995190	NA	NA	3
5770	Q9JL04	GATADDS(1)GGGS(1)PVLAAK	565170	2898100	NA	657210	NA	3	881670	NA	941750	551360	3	NA	1936000	NA	NA	556660	2	NA	1071600	NA	NA	1	NA	5755200	2003600	NA	2	7044700	NA	NA	NA	1	NA	NA	1174300	NA	538940	2	875990	NA	NA	NA	931130	2
5794	Q9JLM8	S(0.003)GKS(0.996)PS(0.607)PS(0.395)PT(0.741)S(0.257)PGSLRK	2686600	NA	NA	3851800	NA	2	1934800	2204900	1337100	NA	3	NA	3241000	NA	1996300	2058700	3	NA	2047600	NA	1782800	2	1127200	1001300	3987900	546450	4	4836700	NA	NA	NA	1	4830100	1665900	1115900	2167600	NA	4	1889700	3850200	1836200	1510100	NA	4
5795	Q9JLM8	S(0.003)GKS(0.996)PS(0.607)PS(0.395)PT(0.741)S(0.257)PGSLRK	2686600	NA	NA	2479800	NA	2	1934800	681070	1337100	NA	3	NA	3241000	NA	1996300	1340100	3	NA	2047600	NA	1782800	2	1127200	1001300	3987900	546450	4	4836700	NA	NA	NA	1	NA	1665900	1115900	2167600	NA	3	1889700	1630400	1836200	1510100	NA	4
5862	Q9QWI6	LADVSAPS(0.003)GGPPPPHS(0.008)PY(0.046)S(0.105)GPPS(0.89)RGS(0.949)PVR	2672300	NA	NA	2333900	NA	2	2291000	17373000	2062000	NA	3	1322700	NA	NA	NA	NA	1	NA	NA	NA	NA	0	2336800	NA	5071800	NA	2	NA	NA	NA	NA	0	2946400	1660000	NA	2660500	NA	3	2348000	NA	NA	2452500	NA	2
5877	Q9QWI6	LS(0.952)YAS(0.048)AESLETMSEAELPLGFSR	NA	NA	432150	NA	NA	1	NA	429300	NA	610820	2	NA	NA	NA	2206500	414500	2	NA	NA	NA	1307400	1	NA	NA	2996500	622650	2	1480100	NA	NA	NA	1	NA	NA	NA	1614700	NA	1	NA	1399500	1403800	NA	3282500	3
5901	Q9QXL1	REHLQAES(1)PEEEK	999470	NA	NA	1425900	NA	2	1194200	NA	1502100	NA	2	650150	NA	NA	NA	NA	1	NA	1881900	340250	NA	2	NA	1409600	NA	1457900	2	2963800	NA	NA	NA	1	894120	1867600	491690	NA	NA	3	1364300	1102600	NA	NA	265090	3
5941	Q9QXW9	NHPGSDT(0.131)S(0.869)PEAEAS(0.012)S(0.988)GGGGVALK	1625500	NA	2065700	2088800	NA	3	3137000	NA	3677900	1197500	3	NA	NA	2211700	NA	NA	1	2491500	3606800	NA	NA	2	1281500	1383200	NA	2178700	3	NA	NA	NA	1457700	1	1878900	NA	NA	NA	NA	1	NA	NA	833340	NA	NA	1
5953	Q9QY01	TPLPT(0.009)IIGS(0.987)PT(0.004)K	916510	NA	704450	1167400	NA	3	1208700	933580	847160	713250	4	1002600	NA	1486900	1289100	878310	4	837050	2224400	1085900	NA	3	1362600	462250	2298900	710660	4	NA	NA	NA	1002800	1	991270	1423700	641640	1791800	991710	5	722230	993800	NA	1311500	639980	4
5966	Q9QYB8	S(1)PAVS(1)PS(0.004)KT(0.021)S(0.975)EDTK	3095900	NA	1133000	2314700	39592	4	2573700	998550	2053900	NA	3	1109400	NA	1706500	1254700	1320900	4	1954900	3741800	1362000	1656400	4	2454500	2817300	NA	1758500	3	3374400	NA	NA	NA	1	4594400	2632000	2017200	2031900	NA	4	2286600	1895900	1896200	1048800	NA	4
6001	Q9QYC0	WLHSGRGDDASEEGQNGS(0.265)S(0.735)PK	NA	NA	NA	NA	NA	0	920910	NA	1328500	NA	2	NA	NA	NA	NA	NA	0	NA	1591300	NA	NA	1	NA	NA	2510500	915860	2	NA	NA	NA	NA	0	NA	NA	NA	NA	NA	0	NA	NA	1901600	NA	NA	1
6022	Q9QYG0	S(0.803)RT(0.445)LS(0.646)QS(0.039)S(0.039)ES(0.027)GT(0.002)LPSGPPGHTMEVSC	7754500	NA	NA	2018800	NA	2	NA	NA	9882500	1231000	2	NA	NA	NA	NA	17834000	1	NA	NA	NA	NA	0	4357800	NA	NA	1758700	2	6982500	NA	NA	NA	1	3826300	NA	4562900	10123000	3302600	4	NA	NA	2819700	3140900	2043800	3
6028	Q9QYI3	EVGEAFTILS(1)DPK	9841400	NA	NA	12393000	NA	2	9851500	NA	NA	7743000	2	NA	7329600	NA	NA	NA	1	NA	11831000	NA	7747000	2	10039000	12983000	15796000	9663000	4	10694000	NA	NA	NA	1	NA	9802800	NA	6698500	8678300	3	NA	7791000	NA	NA	9470600	2
6033	Q9QYR6	AES(1)FYQK	1517400	NA	NA	2193600	NA	2	1046400	NA	722600	444110	3	731020	1849700	NA	2152000	NA	3	NA	1591800	962150	NA	2	NA	881670	4547100	NA	2	2758900	NA	NA	NA	1	1580600	4216700	NA	1987000	NA	3	1525600	3136000	2186100	NA	1343500	4
6075	Q9QYR6	NRAPDS(1)GAEVER	3635600	NA	1665400	3407600	NA	3	6299200	NA	NA	84828	2	1334700	4930300	3928000	NA	76764	4	597200	5393800	NA	NA	2	2633100	5518400	NA	3620400	3	2797900	NA	NA	NA	1	3548800	5696200	NA	NA	NA	2	3014100	1034100	NA	NA	NA	2
6079	Q9QYR6	PASPALSEGS(0.999)S(0.954)S(0.047)EATTPVISSVAER	NA	NA	2195300	1924800	NA	2	2790000	2339600	NA	NA	2	3117400	NA	NA	7008100	NA	2	2541400	NA	NA	NA	1	3866000	NA	NA	4625000	2	4457700	NA	NA	NA	1	NA	NA	2425900	NA	NA	1	2089800	NA	3951400	NA	NA	2
6080	Q9QYR6	PAS(0.067)PALS(0.396)EGS(0.379)S(0.379)S(0.763)EAT(0.013)T(0.003)PVISSVAER	4560900	NA	2195300	1924800	NA	3	2790000	2339600	4305600	NA	3	3117400	NA	NA	7008100	2247600	3	2541400	NA	17715000	NA	2	3866000	NA	NA	18357000	2	4457700	NA	NA	NA	1	NA	NA	3314400	NA	NA	1	2089800	NA	3951400	13801000	NA	3
6115	Q9QYX7	AYLQGVAEDRDY(0.001)MS(0.998)DS(0.001)EVSSTRPSR	2292500	NA	3638800	NA	4945200	3	4973100	3948800	NA	NA	2	1142900	NA	NA	2596300	3833800	3	NA	8789500	3700500	6692500	3	3158600	NA	10179000	NA	2	NA	NA	6924500	NA	1	5593900	2559000	6176100	7554500	2045500	5	1486500	4064400	NA	3753200	2147900	4
6152	Q9QYX7	LPSPTS(0.002)PLS(0.033)PHS(0.965)NK	1572700	NA	NA	3183900	NA	2	NA	NA	1172500	465960	2	814430	NA	NA	2446400	1053400	3	1185600	NA	2040600	NA	2	NA	670160	3582400	1137100	3	4490500	NA	NA	NA	1	NA	2817200	NA	2631100	NA	2	2201900	2608400	NA	2173100	969630	4
6173	Q9QYX7	SPVPS(0.003)QQAS(0.997)PKK	2580200	1977500	3372200	2792400	NA	4	NA	1232300	1536700	NA	2	NA	3706600	NA	NA	NA	1	NA	3881600	NA	NA	1	647410	1901500	1284700	NA	3	4799900	NA	NA	NA	1	2616700	2686500	1062700	1542600	NA	4	2990900	2258400	NA	NA	364550	3
6192	Q9QZQ1	TIS(1)NPEVVMK	934590	NA	NA	2220100	NA	2	1396600	607220	NA	NA	2	913390	1475800	947760	NA	1157100	4	985400	706750	996340	2292600	4	2616000	923320	3180700	1077000	4	2723600	NA	NA	NA	1	1036000	2778000	979190	2485500	1994500	5	1382400	1993100	2475700	2135600	977660	5
6193	Q9QZQ1	TQVLS(1)PDSLFTAK	2237000	NA	2151800	1612000	1321500	4	2543000	1446100	2967200	NA	3	854120	4009500	NA	2086100	1999400	4	245000	NA	NA	3584200	2	997920	380600	4973000	NA	3	4250500	NA	NA	NA	1	2633600	1765500	2444500	3607600	NA	4	1283900	2260900	2881600	2674100	1126400	5
6228	Q9R1L5	HFGS(0.925)T(0.073)ES(0.002)ITDEDGGR	603250	NA	NA	1319900	NA	2	1352400	1206300	1415500	NA	3	NA	NA	1286900	NA	NA	1	1006500	NA	1082400	NA	2	1203700	908430	1886800	NA	3	NA	NA	NA	NA	0	NA	NA	996970	917910	NA	2	NA	1484800	NA	1029800	NA	2
6252	Q9WTQ5	RPS(1)ES(1)DKEEELDK	4646800	NA	NA	1960800	NA	2	1850500	NA	4026000	NA	2	339550	5223000	660350	NA	NA	3	5164500	3410000	604380	503340	4	1222300	NA	NA	1237800	2	2210900	NA	NA	NA	1	2396800	3922600	915880	676400	NA	4	1483800	NA	552280	NA	NA	2
6262	Q9WUA6	TDGS(1)FIGYK	865780	NA	988230	NA	NA	2	1021000	1185400	NA	449340	3	NA	NA	NA	473950	755710	2	NA	1329400	NA	904790	2	482890	719710	NA	NA	2	1125000	NA	NA	NA	1	NA	760210	706720	586590	437520	4	484860	628370	NA	826910	393520	4
6267	Q9WUK6	ELDREDKAS(1)DDEMMTPESER	1790600	NA	NA	NA	NA	1	2652500	1851800	2340600	1550700	4	NA	NA	NA	NA	NA	0	2368300	2148600	2852400	1974000	4	NA	NA	3442500	1411200	2	NA	1498200	NA	NA	1	2350300	NA	2558900	2112500	1466500	4	1494000	2117300	1837900	NA	1019100	4
6328	Q9Z0J4	LRS(0.824)ES(0.176)IAFIEESK	NA	NA	NA	NA	NA	0	NA	632630	NA	211800	2	788260	NA	NA	1381300	1402500	3	NA	NA	NA	1778300	1	1465900	NA	NA	672350	2	2077500	NA	NA	NA	1	1598800	1257600	NA	NA	NA	2	NA	1263400	NA	527500	NA	2
6348	Q9Z0R4	S(0.687)GS(0.313)GMSVISSSSVDQR	1365100	NA	1379200	2237700	NA	3	NA	1180100	2373200	NA	2	NA	NA	NA	NA	2691400	1	446440	NA	NA	NA	1	1366900	865970	NA	NA	2	4999300	NA	NA	NA	1	NA	NA	2630000	NA	1221400	2	NA	NA	NA	3018400	1448000	2
6377	Q9Z1B3	EADPGET(0.012)S(0.1)S(0.888)EAPSETR	NA	NA	2737700	NA	2120600	2	NA	2899800	3744100	NA	2	1588400	NA	4356000	NA	NA	2	NA	NA	NA	NA	0	3046400	3060600	NA	NA	2	6763600	NA	NA	NA	1	NA	NA	3467300	NA	2553300	2	NA	NA	NA	NA	2761500	1
6385	Q9Z1B3	SPS(1)S(1)EEIER	2520600	NA	422990	2610200	1943600	4	8616900	NA	1495500	NA	2	NA	3635800	NA	NA	1875400	2	1377000	12466000	NA	NA	2	2799600	NA	NA	1757200	2	NA	NA	1149800	NA	1	3436100	1513900	2697200	2328500	NA	4	1841700	NA	NA	NA	658330	2
6450	Q9Z2H5	RLPS(0.095)S(0.904)PAS(0.003)PS(0.998)PKGT(1)PEK	13945000	NA	1436900	12767000	NA	3	8521000	NA	NA	928160	2	2225800	NA	NA	NA	NA	1	NA	12103000	NA	NA	1	NA	9240100	NA	5766300	2	NA	NA	NA	NA	0	18372000	10151000	NA	10648000	NA	3	NA	961090	NA	9237700	4185200	3
6458	Q9Z2I9	INFDS(0.918)NS(0.082)AYR	NA	1615200	NA	1212500	1355900	3	2784900	2378200	2773100	NA	3	768290	NA	NA	1747500	NA	2	NA	3724900	NA	NA	1	1163900	2300700	NA	932370	3	NA	NA	NA	NA	0	NA	NA	3138400	NA	1005900	2	NA	1940200	NA	1700100	898650	3
6489	A2ALS5	RES(1)PPAGQKT(1)PDSGHVSQEPK	674600	NA	NA	1033600	NA	2	453330	239340	463970	NA	3	NA	2284400	836300	876490	279140	4	816790	1013600	995400	274670	4	1441000	633250	3292700	88539	4	2811800	NA	NA	NA	1	1499000	3641700	411830	1239900	849390	5	1415600	1235300	480320	607630	NA	4
6498	A2RSJ4	NLGS(0.982)PPKS(0.047)PT(0.967)HAS(0.003)PQHTQTEK	2979500	NA	NA	NA	2010100	2	NA	1983900	2827100	1846500	3	1139900	4065700	4402100	NA	NA	3	NA	NA	4675400	NA	1	2870800	2255000	NA	3480500	3	NA	2871400	NA	NA	1	NA	3761800	3603600	3919100	NA	3	NA	5178800	3948800	996630	NA	3
6505	B2RUJ5	SPYT(1)PDEPK	1793700	NA	NA	1625000	NA	2	2220400	NA	1120100	783220	3	NA	NA	NA	NA	1549300	1	1844700	2234900	NA	NA	2	NA	1358300	NA	1562200	2	NA	NA	NA	1193200	1	1637900	1964600	NA	2226900	1046000	4	1414000	1813100	NA	2108600	1350000	4
6515	E9PUL5	AELAPET(0.012)T(0.089)ET(0.798)PVET(0.088)PET(0.012)VQATDLSLNPEEGSK	NA	NA	NA	NA	NA	0	39642000	NA	5615900	NA	2	1246700	13523000	NA	9941400	9848500	4	NA	69170000	NA	NA	1	2433500	NA	NA	5109600	2	17639000	NA	NA	NA	1	8966000	NA	9314600	NA	NA	2	18720000	1756000	9864700	23769000	2533900	5
6541	O08919	AEAAAAPAVAPGPAQPGHVS(0.003)PT(0.05)PAT(0.896)T(0.284)S(0.766)PGEK	NA	8532100	NA	18764000	14344000	3	27688000	17918000	22712000	15800000	4	NA	NA	26578000	21927000	20218000	3	NA	15142000	25508000	22186000	3	NA	22334000	35698000	19085000	3	NA	23088000	NA	NA	1	22632000	42518000	23893000	25518000	20302000	5	21305000	28173000	NA	27669000	17885000	4
6542	O08919	AEAAAAPAVAPGPAQPGHVS(0.014)PT(0.043)PAT(0.648)T(0.648)S(0.648)PGEK	NA	8532100	NA	18764000	NA	2	27688000	17918000	22712000	15800000	4	NA	NA	26578000	21927000	20218000	3	NA	15142000	25508000	22186000	3	NA	22334000	35698000	19085000	3	NA	23088000	NA	NA	1	22632000	23635000	23893000	25518000	20302000	5	21305000	28173000	NA	27669000	17885000	4
6552	O35737	HT(0.012)GPNS(0.085)PDT(0.903)ANDGFVR	NA	NA	661040	NA	NA	1	NA	1147600	NA	591050	2	NA	NA	980640	648750	NA	2	934720	NA	1035800	726950	3	797080	NA	1084600	845410	3	NA	NA	NA	NA	0	627570	662480	NA	NA	NA	2	NA	607350	1482900	NA	NA	2
6632	P08226	NEVHTMLGQS(0.048)T(0.952)EEIR	NA	NA	NA	NA	2309100	1	NA	1970500	2729200	2019200	3	973660	NA	2386700	1660300	NA	3	NA	NA	3145800	2252300	2	1724900	NA	3010200	NA	2	NA	3017700	NA	NA	1	2054600	NA	NA	NA	NA	1	1493700	2428800	NA	NA	NA	2
6633	P08414	T(1)VCGTPGYCAPEILR	2583100	NA	NA	3315700	NA	2	2174000	1006800	1749900	894310	4	NA	5191500	2487300	1982300	5278500	4	2065400	5861100	3334300	7437000	4	1138800	778290	11507000	2124400	4	13037000	NA	NA	NA	1	3435200	4968900	2917400	4577400	957550	5	2982200	8140400	3193200	4544600	NA	4
6655	P11798	ESSEST(0.001)NT(0.999)T(1)IEDEDTK	56380000	47891000	NA	62919000	6389200	4	57626000	35326000	564760	936600	4	21230000	91318000	58921000	46048000	687980	5	NA	924740	NA	383520	2	NA	NA	55683000	537980	2	NA	NA	52352000	NA	1	62548000	57775000	78644000	NA	2434700	4	72543000	NA	86030000	46756000	NA	3
6780	P35486	YGMGT(0.94)S(0.06)VER	494530	3351900	NA	NA	NA	2	NA	793170	1498200	667670	3	NA	27224000	969760	NA	987200	3	773030	NA	16224000	NA	2	654280	593620	NA	NA	2	1047100	NA	NA	NA	1	507010	601720	918120	994210	359810	5	NA	NA	895520	NA	NA	1
6792	P42669	GPGLGS(0.011)T(0.923)QGQT(0.066)IALPAQGLIEFR	680200	NA	2728700	NA	NA	2	880760	4206200	6439800	2010000	4	1767200	5503500	280400	9205100	2366600	5	228540	2532700	NA	7655200	3	1807100	NA	34143000	2374300	3	12082000	NA	NA	NA	1	NA	NA	5476400	8840800	NA	2	NA	5469700	7932900	453620	NA	3
6820	P53986	REGKEDEAS(1)T(1)DVDEKPK	14965000	2713700	268440	8856200	NA	4	1139200	NA	1632000	52903	3	6521400	4103800	954630	NA	NA	3	2556800	2924700	53251	NA	3	1588600	7249100	409220	2792500	4	1955900	NA	NA	NA	1	5468600	12050000	530300	169990	NA	4	2607100	429530	59745	NA	NA	3
6891	P70663	PSALNSEEETHEQS(0.079)T(0.921)EQDK	NA	NA	1065500	14444000	1033000	3	1176100	10932000	1706500	1047100	4	NA	1525400	1592100	NA	827200	3	NA	NA	2985400	1263700	2	NA	662680	NA	10546000	2	NA	NA	NA	1045300	1	NA	15363000	1726400	NA	8214900	3	1041000	NA	1028100	NA	NA	2
6907	P97863	PLFSS(0.002)T(0.943)S(0.056)PQDSSPR	NA	NA	1651100	993170	1573300	3	NA	1768700	NA	1430800	2	NA	NA	2122500	1717700	NA	2	NA	NA	NA	NA	0	1419100	1346900	NA	NA	2	NA	1443700	NA	NA	1	NA	1900000	NA	NA	NA	1	1686100	1678900	NA	1790200	1555800	4
6914	P98203	NFDT(1)LDLPK	NA	NA	884590	NA	NA	1	NA	719580	NA	647380	2	NA	NA	NA	NA	NA	0	NA	NA	1036500	630110	2	NA	266430	NA	1390800	2	NA	759570	NA	NA	1	NA	395190	855950	794960	NA	3	290550	655600	NA	NA	NA	2
6917	Q01341	NAEPPS(0.313)PT(0.687)PAAHTR	656440	NA	570630	NA	NA	2	1557300	NA	906600	NA	2	627120	NA	1398500	575970	NA	3	NA	1665100	NA	NA	1	NA	739340	1221300	1168300	3	NA	NA	NA	NA	0	NA	NA	NA	NA	NA	0	NA	NA	864040	NA	NA	1
6931	Q03517	IET(0.017)QT(0.983)QEEVRDS(1)K	NA	NA	NA	NA	NA	0	NA	NA	541740	104130	2	NA	NA	555150	NA	NA	1	NA	NA	356290	202510	2	NA	368090	429090	NA	2	NA	351510	NA	NA	1	NA	NA	325570	NA	NA	1	239700	NA	182750	NA	NA	2
6932	Q03717	NHFESSPLPT(0.688)S(0.312)PK	NA	NA	1414100	NA	NA	1	NA	2727000	NA	1916800	2	NA	NA	NA	NA	NA	0	NA	NA	4924900	NA	1	4900500	NA	NA	3468500	2	NA	NA	NA	2855300	1	NA	NA	NA	NA	NA	0	NA	NA	5695800	NA	NA	1
6963	Q3THK3	GT(0.81)S(0.19)RPGT(0.99)PS(0.01)AEAASTSSTLR	1096600	NA	1882600	NA	1434800	3	NA	1036100	1973000	962830	3	NA	2009200	1459500	1986400	834410	4	1439600	NA	NA	1298300	2	1200600	NA	1620200	2016000	3	NA	1135900	NA	NA	1	1278300	NA	1731600	1274900	NA	3	852270	1633700	2285400	NA	1338100	4
7015	Q3UVX5	SAFT(0.005)T(0.876)S(0.059)T(0.059)VVR	NA	NA	476060	1485300	NA	2	NA	1055400	849350	675450	3	964620	NA	1238000	1838400	1145600	4	1085000	1511300	1530300	NA	3	NA	613260	5729100	968170	3	NA	659600	NA	NA	1	NA	NA	1300800	3773700	NA	2	NA	NA	2109100	NA	1561000	2
7018	Q3V3V9	PLPPY(0.031)PT(0.749)EPS(0.117)S(0.117)PERS(0.967)PPS(0.017)PAT(0.002)DQR	NA	NA	3188900	NA	NA	1	6537900	5916300	6588200	NA	3	NA	NA	NA	NA	4997200	1	NA	NA	NA	NA	0	NA	4647000	NA	5071700	2	NA	NA	NA	NA	0	NA	NA	6262000	5565600	NA	2	NA	NA	NA	NA	NA	0
7127	Q62018	KGGEFDEFVNDDT(1)DDDLPVSK	760160	NA	NA	NA	NA	1	1794200	1262600	NA	NA	2	NA	NA	NA	NA	NA	0	NA	1210000	NA	1233100	2	1320100	NA	NA	1245700	2	1749500	NA	NA	NA	1	1544700	NA	1506700	1091200	NA	3	NA	NA	1917200	NA	NA	1
7158	Q64012	LPAPQEDT(0.958)AS(0.039)EAGT(0.003)PQGEVQTR	NA	NA	853730	NA	NA	1	NA	1444600	2121500	NA	2	NA	NA	NA	NA	1413800	1	1617900	4340900	NA	1621700	3	1638200	2153600	NA	NA	2	NA	NA	NA	NA	0	NA	NA	NA	NA	NA	0	1846100	1240000	NA	NA	NA	2
7184	Q69Z98	SISGAS(0.002)S(0.008)GLS(0.186)T(0.733)S(0.072)PLSSPR	NA	NA	NA	NA	NA	0	9692200	NA	5312400	NA	2	NA	6955300	7570500	NA	NA	2	5019900	NA	NA	NA	1	6731300	NA	13171000	4670900	3	NA	NA	NA	NA	0	10072000	NA	NA	NA	NA	1	NA	NA	7603300	9409100	NA	2
7307	Q80U28	RS(0.002)PT(0.998)ENVNTPVGK	1177800	NA	1923500	1488800	NA	3	1692300	998370	1755400	NA	3	1362600	NA	2355000	NA	NA	2	1556000	2153400	NA	NA	2	NA	1973100	NA	1709500	2	NA	NA	NA	2203800	1	NA	NA	NA	1573200	NA	1	2833500	NA	NA	NA	NA	1
7308	Q80U28	KRS(0.517)PT(0.483)ENVNT(1)PVGK	1524600	NA	555860	2894000	NA	3	3291100	NA	263520	NA	2	304600	NA	1166300	NA	61118	3	575650	4079000	NA	NA	2	NA	2263300	NA	1163900	2	4462500	NA	NA	NA	1	2383200	5422500	NA	NA	NA	2	2514100	1478100	NA	NA	NA	2
7335	Q80XI3	EQT(0.972)RT(0.028)PDEVLEAEAEPK	NA	NA	NA	NA	NA	0	NA	914400	3192100	NA	2	NA	1394900	NA	NA	1997100	2	NA	1778400	1573500	1411200	3	NA	898030	NA	1712700	2	NA	1739400	NA	NA	1	NA	NA	1624500	1757100	NA	2	1166200	1451000	1161500	1127300	NA	4
7370	Q8BGV8	AISAPT(0.857)S(0.125)PT(0.019)R	NA	6910300	11434000	NA	NA	2	NA	NA	12314000	9119500	2	NA	NA	12907000	NA	NA	1	NA	NA	NA	10814000	1	NA	10770000	NA	10088000	2	12709000	NA	NA	NA	1	NA	NA	NA	NA	NA	0	NA	NA	NA	9306100	NA	1
7395	Q8BLK9	GVDLLLEGVQGES(0.006)S(0.027)PT(0.967)RR	935800	NA	NA	NA	NA	1	1713100	NA	3062900	NA	2	NA	NA	1607400	NA	3530100	2	384010	NA	2999700	NA	2	1218600	NA	NA	1889300	2	NA	4241800	NA	NA	1	NA	496110	4515700	NA	NA	2	NA	NA	NA	1175500	NA	1
7410	Q8BSS9	MVSSEGS(0.179)T(0.81)ES(0.01)EHLEGMEAGQK	2301300	NA	NA	NA	2877600	2	5878500	2622400	2770500	3264600	4	2061800	NA	NA	1403300	3927700	3	NA	NA	8632800	NA	1	NA	3433800	14434000	NA	2	10349000	NA	NA	NA	1	NA	NA	8527900	8767700	NA	2	NA	10113000	NA	4175200	3708700	3
7485	Q8CB93	DVT(0.027)KT(0.957)VS(0.655)S(0.655)S(0.668)AY(0.036)VIS(0.002)PS(1)MK	NA	NA	NA	2330700	NA	1	NA	2272100	2752700	NA	2	NA	2768800	2289100	1720700	1594300	4	NA	2601100	2253300	NA	2	NA	1322200	2641100	NA	2	NA	2001700	NA	NA	1	NA	NA	2736400	NA	NA	1	NA	NA	1551500	NA	NA	1
7498	Q8CG79	IPRPLS(0.006)PT(0.994)K	4816400	NA	5479100	NA	6795200	3	NA	6077200	7259500	5579900	3	NA	NA	7174700	6124400	5500100	3	NA	8650700	7807300	NA	2	NA	NA	7531100	5531200	2	NA	NA	NA	NA	0	NA	6972600	7992000	NA	NA	2	NA	NA	NA	NA	NA	0
7537	Q8K341	RAT(1)PPAHPPPR	629050	NA	NA	330160	NA	2	237010	NA	53903	NA	2	112960	NA	NA	NA	NA	1	NA	NA	NA	NA	0	284780	NA	NA	206370	2	NA	NA	NA	NA	0	476560	536600	NA	NA	NA	2	NA	NA	NA	NA	NA	0
7563	Q8R1B5	MIEEDT(1)EEEEDK	995280	NA	NA	1045100	586330	3	NA	949960	802570	667470	3	NA	NA	NA	NA	425180	1	569720	NA	NA	676710	2	638240	938210	NA	1659600	3	902030	NA	NA	NA	1	826830	NA	NA	NA	843790	2	NA	NA	NA	790750	873820	2
7571	Q8R3B7	AT(1)PPPSPLLSELLK	284640	NA	462020	45742	NA	3	514620	517520	1304800	398790	4	394390	NA	320210	471970	492130	4	246030	539740	552120	457280	4	285850	NA	NA	361840	2	505390	NA	NA	NA	1	469330	NA	875670	496430	NA	3	NA	318130	883180	225120	745720	4
7587	Q8VCY8	LSPWEDLSQAPT(0.992)MDS(0.008)PLEK	895420	NA	NA	NA	728550	2	NA	NA	1573800	1019200	2	883790	NA	889270	1655600	1493600	4	NA	NA	NA	1202000	1	656260	NA	NA	1677800	2	1497200	NA	NA	NA	1	NA	NA	NA	1103600	NA	1	NA	707230	NA	NA	NA	1
7603	Q8VD37	YNSPELDEEGYSIRPEEPGS(0.396)T(0.604)K	10616000	NA	9203300	6216000	9460300	4	11965000	NA	15975000	NA	2	NA	7933200	NA	NA	16360000	2	12058000	20039000	NA	NA	2	9526600	NA	NA	10492000	2	NA	NA	NA	NA	0	11007000	10874000	NA	13577000	8233000	4	11936000	NA	NA	13028000	NA	2
7621	Q91WK7	EQVDEVT(0.025)DLLAS(0.954)FT(0.949)S(0.577)LS(0.454)LQMQS(0.041)MEK	NA	NA	3240200	1584200	NA	2	NA	2953400	3375100	1537700	3	NA	NA	2409700	1708600	1868000	3	2439300	NA	3154800	1786300	3	1797600	1408000	NA	2531400	3	2710400	NA	NA	NA	1	1729800	1993100	3034900	1772000	NA	4	2365600	1975800	1934000	NA	NA	3
7734	Q9D787	QDIITLQDPT(1)NLDK	1979000	NA	NA	1553300	2384000	3	NA	4319700	3642600	2922800	3	5196100	2781900	2777100	4206600	2257900	5	2311200	NA	3204100	4080800	3	4740600	821110	NA	NA	2	NA	3482200	NA	NA	1	NA	1538200	NA	3535000	NA	2	NA	NA	3962400	NA	3211400	2
7804	Q9JM14	DTEVFICT(0.025)T(0.975)PLLK	NA	NA	NA	NA	NA	0	NA	554640	804300	524280	3	1144100	NA	NA	NA	NA	1	NA	NA	NA	NA	0	371540	NA	NA	935590	2	NA	749100	NA	NA	1	NA	NA	NA	963800	NA	1	NA	700830	NA	NA	NA	1
7817	Q9QXS6	MAPT(0.002)PIPT(0.742)RS(0.213)PS(0.039)DS(0.001)S(0.001)T(0.001)ASTPIAEQIER	NA	NA	NA	NA	NA	0	NA	2111000	NA	1181500	2	NA	NA	NA	NA	2191700	1	NA	NA	2272300	NA	1	NA	NA	3883500	1794400	2	3268000	NA	NA	NA	1	3026800	NA	NA	3710600	NA	2	NA	NA	NA	3277700	NA	1
7818	Q9QXS6	SPSDSSTAS(0.007)T(0.993)PIAEQIER	1200300	NA	NA	1201900	1411400	3	1285200	874910	990580	NA	3	1491400	NA	NA	2750300	NA	2	1443300	NA	NA	NA	1	2122200	659670	1783100	NA	3	NA	1172000	NA	NA	1	2145100	2659500	NA	2379300	1645900	4	NA	1822700	NA	2048500	1901500	3
7845	Q9QYG0	T(0.957)LS(0.032)QS(0.01)S(0.001)ESGTLPSGPPGHTMEVSC	22829000	NA	31147000	6434500	10075000	4	7324900	NA	11488000	12777000	3	3730500	51866000	6854900	23581000	31162000	5	5664900	19658000	NA	NA	2	9481000	11557000	NA	12317000	3	NA	NA	5433900	NA	1	44826000	10488000	27367000	12834000	3112400	5	35790000	17027000	9956400	18829000	2984500	5
7866	Q9QYR6	SSLLLDT(0.981)VT(0.004)S(0.015)IPSSR	NA	NA	NA	NA	NA	0	NA	10911000	18638000	NA	2	2795300	3687400	NA	NA	5847400	3	NA	515800	8159800	3905100	3	1131500	400320	NA	NA	2	NA	NA	10421000	NA	1	3863000	NA	NA	NA	2038600	2	NA	NA	NA	2215500	3492900	2
7869	Q9QYR6	TEATQGLDYVPSAGTIS(0.977)PT(0.928)S(0.057)S(0.038)LEEDK	NA	NA	NA	NA	NA	0	NA	27821000	NA	8782500	2	NA	5369200	NA	NA	NA	1	NA	41821000	NA	NA	1	7448200	1541100	NA	NA	2	6751400	NA	NA	NA	1	6680300	NA	NA	NA	NA	1	NA	NA	NA	NA	NA	0
7899	Q9WTK7	IDS(0.208)T(0.792)EVIYQPR	NA	NA	1952800	NA	NA	1	6058800	2500600	3506300	1906500	4	5585600	NA	NA	NA	NA	1	7127600	8424100	NA	NA	2	8799200	NA	13164000	5069100	3	NA	NA	NA	NA	0	NA	9192000	NA	NA	6853500	2	NA	NA	NA	8001500	5544300	2
7955	Q9Z2H5	GACS(0.014)T(0.986)PEMPQFESVK	4076600	NA	2304800	4415600	1618400	4	NA	2929500	3464900	1910200	3	1089700	11716000	6176900	3243000	5439000	5	7379700	NA	7953500	8745000	3	4295200	2003800	15243000	4372500	4	NA	2491300	NA	NA	1	6760000	11000000	7485800	7294700	3103000	5	NA	7894100	5348300	6855200	1784600	4
8016	Q91YM2	PRNEEENIY(0.999)S(0.001)VPHDSTQGK	1886600	NA	3445900	1458600	NA	3	1753500	2556400	2887900	2570300	4	661330	NA	4957700	1664500	2959600	4	2497000	3324800	4849800	2341200	4	1308100	1482500	NA	2735100	3	3335400	NA	NA	NA	1	1548700	1746500	NA	2251400	1244100	4	1631800	2364600	NA	2268800	NA	3
