# Supplementary material for: Re-establishment of the epigenetic state and rescue of kinome deregulation in Ts65Dn mice upon treatment with green tea extract and environmental enrichment
Source: Sci Rep. 2020 Sep 29;10:16023. doi: 10.1038/s41598-020-72625-z (PMC7524756; doi:10.1038/s41598-020-72625-z)
Supplement: Supplementary file 21 — Supplementary Table 19. [file 41598_2020_72625_MOESM21_ESM.xlsx]

## Sheet: myresults_P_WT_NT-WT_EE_-_TS_NT
Protein	Label	log2FC	SE	Tvalue	DF	pvalue	adj.pvalue
A1A535_ADS(0.191)S(0.854)RRKT(0.974)S(0.992)T(0.99)EVSIPEK	WT_NT-WT_EE_-_TS_NT-TS_EE	-0.235769	0.537431	-0.438696	10	0.670208	0.987093
A1A535_ADS(0.984)S(0.986)RRKT(0.939)S(0.588)T(0.496)EVS(0.008)IPEK	WT_NT-WT_EE_-_TS_NT-TS_EE	-0.235769	0.537431	-0.438696	10	0.670208	0.987093
A2A5R2_PMQSKPQS(1)PVIQATAGS(1)PK	WT_NT-WT_EE_-_TS_NT-TS_EE	-0.364651	0.438403	-0.831772	14	0.419499	0.987093
A2A5R2_PQS(1)PVIQAT(0.849)AGS(0.151)PK	WT_NT-WT_EE_-_TS_NT-TS_EE	-0.360221	0.684734	-0.526075	14	0.60707	0.987093
A2A690_ELPLTQAPSAHSSITSGSCPGT(1)PEMR	WT_NT-WT_EE_-_TS_NT-TS_EE	-0.775995	0.34516	-2.24822	9	0.051152	0.987093
A2A690_EYPS(1)PPPSPLR	WT_NT-WT_EE_-_TS_NT-TS_EE	0.154877	0.368738	0.420019	14	0.680847	0.987093
A2A690_PSQGLPVIQS(1)PPSSPAHR	WT_NT-WT_EE_-_TS_NT-TS_EE	-0.442767	0.597443	-0.741104	10	0.475673	0.987093
A2A699_RDS(0.996)LT(0.003)S(0.001)PEDELGAEVGDEAGDKK	WT_NT-WT_EE_-_TS_NT-TS_EE	-0.277199	0.270727	-1.02391	11	0.32787	0.987093
A2A699_S(1)VEGPGGLEPSLDEYRR	WT_NT-WT_EE_-_TS_NT-TS_EE	-1.40879	0.861598	-1.63509	10	0.133076	0.987093
A2AAE1_ALETIPIT(1)PIER	WT_NT-WT_EE_-_TS_NT-TS_EE	0.302649	0.444491	0.680887	12	0.508869	0.987093
A2AAE1_SDENVLDS(1)PK	WT_NT-WT_EE_-_TS_NT-TS_EE	-0.119454	0.316812	-0.377049	11	0.71331	0.987093
A2AG50_S(0.278)NS(0.716)LDDS(0.004)T(0.002)EDVQSMDVSPVSK	WT_NT-WT_EE_-_TS_NT-TS_EE	0.361131	0.480392	0.751742	10	0.469529	0.987093
A2AG50_S(0.5)NS(0.5)LDDSTEDVQSMDVSPVSK	WT_NT-WT_EE_-_TS_NT-TS_EE	0.361131	0.480392	0.751742	10	0.469529	0.987093
A2AG50_VATS(0.001)AAS(0.99)GGHGS(0.008)PLRR	WT_NT-WT_EE_-_TS_NT-TS_EE	2.09165	3.31771	0.630448	8	0.545984	0.987093
A2AHC3_APVHFVEPLS(1)PTGVPGHR	WT_NT-WT_EE_-_TS_NT-TS_EE	0.181247	1.36963	0.132332	9	0.897633	0.988049
A2AHC3_S(0.999)PS(0.001)DPGGELPEK	WT_NT-WT_EE_-_TS_NT-TS_EE	0.0608321	0.523144	0.116282	7	0.910695	0.988049
A2AIV2_SFLSEPS(0.186)S(0.814)PGR	WT_NT-WT_EE_-_TS_NT-TS_EE	0.407932	0.486618	0.8383	11	0.419705	0.987093
A2AIV2_SFLSEPS(0.784)S(0.216)PGR	WT_NT-WT_EE_-_TS_NT-TS_EE	0.255976	0.472712	0.541505	12	0.59807	0.987093
A2AJA9_ASQGLATAPAS(1)PPVLQR	WT_NT-WT_EE_-_TS_NT-TS_EE	0.114138	0.267102	0.42732	14	0.675645	0.987093
A2AJA9_DT(0.032)RGS(0.984)S(0.984)PEGRRPPVVVNLS(1)T(1)S(1)PR	WT_NT-WT_EE_-_TS_NT-TS_EE	1.58889	1.05616	1.5044	7	0.17619	0.987093
A2AJA9_VALAAGS(0.999)PT(0.001)RPPPAR	WT_NT-WT_EE_-_TS_NT-TS_EE	-0.157132	0.682712	-0.230158	11	0.822193	0.987093
A2AJI0_RSS(1)QPS(0.379)PT(0.564)T(0.057)VPASDSPPAK	WT_NT-WT_EE_-_TS_NT-TS_EE	0.0399045	0.898545	0.0444102	11	0.965373	0.9986
A2ALS5_RS(0.003)S(0.997)AIGIENIQEVQEK	WT_NT-WT_EE_-_TS_NT-TS_EE	-1.62977	0.44322	-3.67712	9	0.00509822	0.895214
A2ALU4_DSCS(0.095)S(0.902)PPS(0.002)LNYGK	WT_NT-WT_EE_-_TS_NT-TS_EE	0.859241	0.450413	1.90767	7	0.0980926	0.987093
A2AN08_AAPPPPPPPPPLES(0.275)S(0.725)PR	WT_NT-WT_EE_-_TS_NT-TS_EE	0.189368	0.555039	0.34118	10	0.740028	0.987093
A2AN08_ELAS(1)PVSPELR	WT_NT-WT_EE_-_TS_NT-TS_EE	0.00131423	0.240477	0.0054651	13	0.995722	0.999267
A2AP18_VAS(1)VEEGDETLDSPGSQSR	WT_NT-WT_EE_-_TS_NT-TS_EE	-0.896568	0.325405	-2.75524	13	0.0163731	0.987093
A2AQ25_IGGKS(1)PPPPPPPPRR	WT_NT-WT_EE_-_TS_NT-TS_EE	-0.370132	0.463349	-0.79882	10	0.442954	0.987093
A2AQ25_LELSEDS(1)PNSEQELDK	WT_NT-WT_EE_-_TS_NT-TS_EE	0.328916	0.219153	1.50085	11	0.161541	0.987093
A2AQ25_PSIAST(0.001)PLS(0.999)PQAGR	WT_NT-WT_EE_-_TS_NT-TS_EE	0.600751	0.449287	1.33712	12	0.205979	0.987093
A2RSJ4_NLGS(0.999)PPKS(0.95)PT(0.051)HASPQHTQTEK	WT_NT-WT_EE_-_TS_NT-TS_EE	-0.552177	0.316186	-1.74637	10	0.111333	0.987093
A2RSJ4_NLGS(1)PPKS(0.491)PT(0.491)HAS(0.017)PQHTQTEK	WT_NT-WT_EE_-_TS_NT-TS_EE	-0.372603	0.292692	-1.27302	13	0.225305	0.987093
A2RSJ4_SMS(1)VDLSHAPLK	WT_NT-WT_EE_-_TS_NT-TS_EE	1.40031	0.888506	1.57603	10	0.146097	0.987093
A6H619_EVS(1)PAPATQGESR	WT_NT-WT_EE_-_TS_NT-TS_EE	1.00523	1.03637	0.969952	11	0.352915	0.987093
B1AY13_VSDQNS(1)PVLPK	WT_NT-WT_EE_-_TS_NT-TS_EE	-0.396285	0.345682	-1.14638	14	0.270853	0.987093
B1AZA5_GGPAEAPS(1)PR	WT_NT-WT_EE_-_TS_NT-TS_EE	-0.283302	0.231593	-1.22327	14	0.241418	0.987093
B1AZA5_GGPAEAPS(1)PRGS(1)PRPESR	WT_NT-WT_EE_-_TS_NT-TS_EE	-0.378323	0.218573	-1.73088	13	0.107121	0.987093
B1AZP2_RS(1)LDRLDS(1)VDMLLPSK	WT_NT-WT_EE_-_TS_NT-TS_EE	-0.55492	1.20352	-0.46108	10	0.654607	0.987093
B2RUJ5_APT(1)PGGGHPDS(1)PGLPAPAGQQQR	WT_NT-WT_EE_-_TS_NT-TS_EE	0.100509	0.692363	0.145168	13	0.886805	0.988049
B2RY56_LGASNS(1)PGQPNSVK	WT_NT-WT_EE_-_TS_NT-TS_EE	-0.272767	1.00954	-0.270189	9	0.793109	0.987093
B9EHT4_TDPAPMAPPPRGEEEEEEEEDEPVPEAPS(0.987)PT(0.013)QER	WT_NT-WT_EE_-_TS_NT-TS_EE	-0.537551	0.452105	-1.189	10	0.261908	0.987093
B9EKI3_SVSEINS(1)DDELPGK	WT_NT-WT_EE_-_TS_NT-TS_EE	-0.114904	0.529198	-0.217129	8	0.833543	0.988049
D3YVE8_REDYQEILDS(1)PIK	WT_NT-WT_EE_-_TS_NT-TS_EE	-0.650495	0.588634	-1.10509	12	0.290785	0.987093
D3YVF0_ASLLESSAAGS(1)PR	WT_NT-WT_EE_-_TS_NT-TS_EE	-0.274255	0.38244	-0.71712	14	0.485093	0.987093
D3YVF0_GPVAAS(1)PQK	WT_NT-WT_EE_-_TS_NT-TS_EE	2.76807	2.39874	1.15397	9	0.278236	0.987093
D3YVF0_SSAIQMGT(1)PELEK	WT_NT-WT_EE_-_TS_NT-TS_EE	1.2524	0.682921	1.83389	13	0.0896573	0.987093
D3YXK2_APTAALS(1)PEPQDSK	WT_NT-WT_EE_-_TS_NT-TS_EE	0.324045	0.407482	0.795237	14	0.439751	0.987093
D3YZP9_LDQPVS(1)APPS(1)PR	WT_NT-WT_EE_-_TS_NT-TS_EE	0.449993	0.478325	0.940768	14	0.362774	0.987093
D3YZU1_NHREQDVVPFQES(1)PK	WT_NT-WT_EE_-_TS_NT-TS_EE	-0.354036	0.283	-1.25101	14	0.231434	0.987093
D3YZU1_S(1)IDEGMFSAEPYLR	WT_NT-WT_EE_-_TS_NT-TS_EE	-1.60581	1.26061	-1.27383	12	0.226842	0.987093
D3YZU1_S(1)IGAAEDDRPYLAPPAMK	WT_NT-WT_EE_-_TS_NT-TS_EE	0.78478	0.837867	0.93664	13	0.366019	0.987093
E9PUL5_AS(1)PSPS(0.782)PS(0.218)EAR	WT_NT-WT_EE_-_TS_NT-TS_EE	-0.808148	1.83792	-0.439708	14	0.66686	0.987093
E9PUL5_ASPSPS(0.973)PS(0.026)EAR	WT_NT-WT_EE_-_TS_NT-TS_EE	0.0717252	1.46922	0.0488186	14	0.961754	0.997138
E9Q1P8_RKPS(1)PEPEGEVGPPK	WT_NT-WT_EE_-_TS_NT-TS_EE	0.0697331	0.643157	0.108423	9	0.916039	0.988049
E9Q401_EAAVPEEEGGT(1)PEK	WT_NT-WT_EE_-_TS_NT-TS_EE	-0.434392	0.444449	-0.977373	13	0.346223	0.987093
E9Q401_IAEDPS(0.004)RDGPS(0.986)PT(0.002)S(0.008)GSSK	WT_NT-WT_EE_-_TS_NT-TS_EE	-0.85888	0.439565	-1.95393	11	0.0766027	0.987093
E9Q5K9_GIS(1)PIVFDR	WT_NT-WT_EE_-_TS_NT-TS_EE	-0.311197	0.68671	-0.453172	14	0.657369	0.987093
F6SEU4_EGS(0.001)IGGS(0.998)GGS(0.998)GGGGGGGLKPS(0.002)IT(0.001)K	WT_NT-WT_EE_-_TS_NT-TS_EE	0.993131	0.999308	0.993819	10	0.34375	0.987093
F6SEU4_EGS(1)IGGSGGSGGGGGGGLK	WT_NT-WT_EE_-_TS_NT-TS_EE	0.0614985	0.503067	0.122247	13	0.904573	0.988049
F6SEU4_EYEEEIHS(1)LK	WT_NT-WT_EE_-_TS_NT-TS_EE	0.328122	0.544836	0.60224	13	0.557373	0.987093
F6SEU4_LS(0.001)QGS(0.992)GS(0.005)S(0.002)IT(0.001)AAGMR	WT_NT-WT_EE_-_TS_NT-TS_EE	-0.305441	0.748751	-0.407934	7	0.69551	0.987093
F6SEU4_TVS(1)VPVEGR	WT_NT-WT_EE_-_TS_NT-TS_EE	0.216614	0.594184	0.364558	11	0.722353	0.987093
F8VPU2_ACT(0.001)LELGPHQS(0.999)PALPKS(0.981)PPGS(0.019)K	WT_NT-WT_EE_-_TS_NT-TS_EE	-0.684333	0.595762	-1.14867	9	0.280305	0.987093
F8VPU2_ACTLELGPHQS(1)PALPK	WT_NT-WT_EE_-_TS_NT-TS_EE	-0.165731	0.473595	-0.349943	13	0.731986	0.987093
F8VPU2_LGAPENSGIS(0.018)T(0.982)LER	WT_NT-WT_EE_-_TS_NT-TS_EE	-0.279967	0.365983	-0.764973	13	0.45795	0.987093
G5E829_AQDGAAMEMQPLKS(1)EEGGDGDEK	WT_NT-WT_EE_-_TS_NT-TS_EE	-0.232992	0.615102	-0.378785	13	0.710962	0.987093
G5E829_RNS(0.998)S(0.001)PPPS(0.001)PNK	WT_NT-WT_EE_-_TS_NT-TS_EE	0.253113	0.86333	0.293182	12	0.774391	0.987093
G5E829_SATSSSPGS(1)PLHSLETSL	WT_NT-WT_EE_-_TS_NT-TS_EE	-0.309346	0.751482	-0.411647	13	0.687304	0.987093
G5E829_SATSSSPGSPLHSLET(0.005)S(0.995)L	WT_NT-WT_EE_-_TS_NT-TS_EE	-0.485182	0.642266	-0.755422	14	0.462517	0.987093
G5E8K5_LDDS(0.999)S(0.999)DQARDS(0.002)ITSYLTGEPGK	WT_NT-WT_EE_-_TS_NT-TS_EE	1.3932	1.0525	1.3237	8	0.222176	0.987093
G5E8K5_VALLLLDQGAS(1)PHAAAK	WT_NT-WT_EE_-_TS_NT-TS_EE	0.712871	0.563821	1.26436	13	0.228301	0.987093
G5E8Z2_S(0.96)NS(0.04)GQLMLVSPQQAVTGAK	WT_NT-WT_EE_-_TS_NT-TS_EE	-0.915819	0.961273	-0.952715	10	0.363195	0.987093
O08530_RPIIPGMEFS(1)R	WT_NT-WT_EE_-_TS_NT-TS_EE	-0.865286	0.666594	-1.29807	7	0.235394	0.987093
O08539_GNKS(1)PS(1)PPPDGS(1)PAATPEIR	WT_NT-WT_EE_-_TS_NT-TS_EE	0.0338315	0.423918	0.0798068	14	0.93752	0.992285
O08539_S(1)PS(1)PPPDGSPAATPEIR	WT_NT-WT_EE_-_TS_NT-TS_EE	-0.245604	0.59174	-0.415054	14	0.684393	0.987093
O08539_VNHEPEPASGAS(1)PGATIPK	WT_NT-WT_EE_-_TS_NT-TS_EE	-0.414467	0.383325	-1.08124	13	0.29924	0.987093
O08547_NLGS(1)INTELQDVQR	WT_NT-WT_EE_-_TS_NT-TS_EE	-0.431608	1.049	-0.411449	8	0.691546	0.987093
O08553_GLYDGPVCEVS(1)VT(1)PK	WT_NT-WT_EE_-_TS_NT-TS_EE	0.507421	0.616449	0.823135	14	0.424231	0.987093
O08553_NLHQSGFS(0.998)LS(0.002)GAQIDDNIPR	WT_NT-WT_EE_-_TS_NT-TS_EE	-1.00917	1.49513	-0.67497	9	0.516658	0.987093
O08553_T(0.159)VT(0.841)PAS(1)S(1)AKT(0.81)S(0.19)PAK	WT_NT-WT_EE_-_TS_NT-TS_EE	-0.0390616	3.84923	-0.0101479	14	0.992046	0.999267
O08553_TVT(1)PASSAK	WT_NT-WT_EE_-_TS_NT-TS_EE	-0.310877	3.34916	-0.0928222	14	0.92736	0.990441
O08553_TVTPASSAKT(1)S(1)PAK	WT_NT-WT_EE_-_TS_NT-TS_EE	-2.29254	3.19205	-0.718204	14	0.484446	0.987093
O08582_LVLVS(1)PTSEQYDSLLR	WT_NT-WT_EE_-_TS_NT-TS_EE	-1.51438	1.19451	-1.26778	12	0.228923	0.987093
O08582_S(0.162)RS(0.837)PVDS(0.001)PVPASMFAPEPS(0.013)S(0.987)PGAAR	WT_NT-WT_EE_-_TS_NT-TS_EE	0.0165406	0.577491	0.0286421	11	0.977663	0.999267
O08582_S(0.875)RS(0.115)PVDS(0.01)PVPASMFAPEPSSPGAAR	WT_NT-WT_EE_-_TS_NT-TS_EE	0.526169	0.547032	0.961863	9	0.361247	0.987093
O08585_LQS(1)EPESIRK	WT_NT-WT_EE_-_TS_NT-TS_EE	-0.361296	0.38626	-0.935371	13	0.366648	0.987093
O08586_YSDTTDS(1)DPENEPFDEDQHSQITK	WT_NT-WT_EE_-_TS_NT-TS_EE	-0.25207	0.558428	-0.451392	7	0.665359	0.987093
O08638_VIENTDGS(1)EEEMDAR	WT_NT-WT_EE_-_TS_NT-TS_EE	-0.0165023	0.479603	-0.0344083	14	0.973037	0.999267
O08919_AEAAAAPAVAPGPAQPGHVS(0.003)PT(0.05)PAT(0.896)T(0.284)S(0.766)PGEK	WT_NT-WT_EE_-_TS_NT-TS_EE	0.144443	0.492409	0.29334	9	0.775914	0.987093
O08919_AEAAAAPAVAPGPAQPGHVS(0.012)PT(0.035)PAT(0.547)T(0.547)S(0.858)PGEK	WT_NT-WT_EE_-_TS_NT-TS_EE	-0.784022	1.47192	-0.532652	10	0.605907	0.987093
O08919_KAEAAAAPAVAPGPAQPGHVS(0.984)PT(0.524)PAT(0.117)T(0.101)S(0.275)PGEK	WT_NT-WT_EE_-_TS_NT-TS_EE	1.05804	2.20732	0.479331	10	0.642013	0.987093
O08992_SLYPS(1)LEDLK	WT_NT-WT_EE_-_TS_NT-TS_EE	-0.309652	1.09275	-0.283369	10	0.782674	0.987093
O35099_TLFLGIPDENFEDHS(0.006)APPS(0.994)PEEK	WT_NT-WT_EE_-_TS_NT-TS_EE	-1.00258	0.605802	-1.65496	8	0.136528	0.987093
O35136_DGS(1)KEPIVEMR	WT_NT-WT_EE_-_TS_NT-TS_EE	1.09184	0.317178	3.44237	12	0.00487313	0.895214
O35136_IT(0.089)NHEDGS(0.911)PVNEPNET(0.078)T(0.914)PLT(0.008)EPEK	WT_NT-WT_EE_-_TS_NT-TS_EE	-0.93687	0.442079	-2.11924	10	0.0601008	0.987093
O35136_T(0.002)EDERIT(0.998)NHEDGS(1)PVNEPNETTPLTEPEK	WT_NT-WT_EE_-_TS_NT-TS_EE	-1.38537	0.976859	-1.41819	11	0.18384	0.987093
O35136_T(0.069)EDERIT(0.931)NHEDGS(1)PVNEPNETTPLTEPEK	WT_NT-WT_EE_-_TS_NT-TS_EE	-0.362983	1.15238	-0.314986	11	0.758667	0.987093
O35188_S(0.024)LGS(0.976)EEINPVHTDNFQER	WT_NT-WT_EE_-_TS_NT-TS_EE	0.208383	0.505801	0.411985	11	0.688265	0.987093
O35295_ADGDS(1)GS(1)ERGGGGGGGGGPGGFQPAPR	WT_NT-WT_EE_-_TS_NT-TS_EE	1.2253	0.586412	2.08948	10	0.0631842	0.987093
O35344_RNVPQEES(1)LEDSDVDADFK	WT_NT-WT_EE_-_TS_NT-TS_EE	0.00812318	0.401158	0.0202493	11	0.984207	0.999267
O35344_RNVPQEESLEDS(1)DVDADFK	WT_NT-WT_EE_-_TS_NT-TS_EE	-0.35854	0.496745	-0.72178	13	0.483211	0.987093
O35393_GGS(1)LGLGGGGGMGPR	WT_NT-WT_EE_-_TS_NT-TS_EE	0.473971	0.723194	0.655386	7	0.533158	0.987093
O35526_HSAILAS(1)PNPDEK	WT_NT-WT_EE_-_TS_NT-TS_EE	-1.20479	0.922798	-1.30559	14	0.212742	0.987093
O35526_TAKDS(1)DDDDDVTVTVDR	WT_NT-WT_EE_-_TS_NT-TS_EE	-1.21355	1.00829	-1.20357	14	0.248713	0.987093
O35607_LNINS(0.076)S(0.924)PDEHEPLLR	WT_NT-WT_EE_-_TS_NT-TS_EE	0.243644	0.472074	0.516114	11	0.615991	0.987093
O35607_LNINS(0.964)S(0.036)PDEHEPLLR	WT_NT-WT_EE_-_TS_NT-TS_EE	0.359492	0.445533	0.806879	9	0.440537	0.987093
O35609_KLS(0.999)PT(0.001)EPR	WT_NT-WT_EE_-_TS_NT-TS_EE	0.305916	2.31615	0.132079	11	0.897307	0.988049
O35621_TVGHSVVS(1)PQDTVQR	WT_NT-WT_EE_-_TS_NT-TS_EE	1.39462	0.721825	1.93208	12	0.0773017	0.987093
O35691_EAGIVHS(1)DAEK	WT_NT-WT_EE_-_TS_NT-TS_EE	1.88973	2.14283	0.881887	8	0.403556	0.987093
O35737_HTGPNS(1)PDTANDGFVR	WT_NT-WT_EE_-_TS_NT-TS_EE	-0.39171	0.408719	-0.958383	13	0.355355	0.987093
O35927_ALQS(1)PEHHIDPIYEDR	WT_NT-WT_EE_-_TS_NT-TS_EE	-0.0332467	0.306361	-0.108521	13	0.915239	0.988049
O35927_GGS(1)PLTT(0.107)T(0.652)QGGS(0.24)PT(0.001)K	WT_NT-WT_EE_-_TS_NT-TS_EE	0.45456	0.321065	1.41579	14	0.1787	0.987093
O35927_GGS(1)PLTTT(0.002)QGGS(0.977)PT(0.022)K	WT_NT-WT_EE_-_TS_NT-TS_EE	0.159296	0.685275	0.232455	14	0.819548	0.987093
O35954_S(0.011)S(0.011)T(0.011)EARPGT(0.209)S(0.072)T(0.072)AGT(0.612)PDGPEAPPGPDAS(1)PDASFGK	WT_NT-WT_EE_-_TS_NT-TS_EE	0.43629	0.561276	0.777319	13	0.450885	0.987093
O54774_HSS(1)LPTESDEDIAPAQR	WT_NT-WT_EE_-_TS_NT-TS_EE	0.42508	0.686957	0.618786	13	0.546748	0.987093
O54774_HSSLPTES(1)DEDIAPAQR	WT_NT-WT_EE_-_TS_NT-TS_EE	-1.20767	0.93112	-1.29701	14	0.215598	0.987093
O54774_VDIITEEMPENALPS(1)DEDDK	WT_NT-WT_EE_-_TS_NT-TS_EE	0.379498	1.03308	0.367348	13	0.719271	0.987093
O54781_AADLEDT(0.002)T(0.998)EEETAK	WT_NT-WT_EE_-_TS_NT-TS_EE	0.437581	0.483397	0.905219	12	0.383164	0.987093
O54829_S(0.033)HS(0.965)PT(0.001)HTPTPETK	WT_NT-WT_EE_-_TS_NT-TS_EE	-2.37667	2.36798	-1.00367	10	0.339205	0.987093
O54916_S(0.001)HS(0.003)GT(0.11)S(0.841)PDNT(0.044)APPPPPPRPQPSHSR	WT_NT-WT_EE_-_TS_NT-TS_EE	0.936088	0.627448	1.4919	9	0.169922	0.987093
O55003_AEIDS(0.773)HS(0.227)FGEK	WT_NT-WT_EE_-_TS_NT-TS_EE	-0.391518	0.517789	-0.756135	10	0.467007	0.987093
O55003_NSTLS(1)EEDYIER	WT_NT-WT_EE_-_TS_NT-TS_EE	0.247185	0.216004	1.14435	9	0.281998	0.987093
O55017_IGS(1)DPYLGQR	WT_NT-WT_EE_-_TS_NT-TS_EE	0.0235356	0.424185	0.0554843	12	0.956666	0.997138
O55022_EGEEPTVYS(1)DDEEPKDETAR	WT_NT-WT_EE_-_TS_NT-TS_EE	-1.56365	2.31741	-0.674743	14	0.510829	0.987093
O55023_S(0.222)S(0.778)PADLVTVTDQK	WT_NT-WT_EE_-_TS_NT-TS_EE	0.564352	0.324566	1.73879	8	0.120266	0.987093
O55023_S(0.741)S(0.259)PADLVTVTDQK	WT_NT-WT_EE_-_TS_NT-TS_EE	0.23065	0.481926	0.478599	8	0.64503	0.987093
O55028_S(0.959)T(0.04)S(0.001)ATDTHHVELAR	WT_NT-WT_EE_-_TS_NT-TS_EE	-0.0949034	0.437744	-0.216801	12	0.832006	0.988049
O55091_TEEVEVES(1)EEDPILEHPPENPVK	WT_NT-WT_EE_-_TS_NT-TS_EE	-1.0193	0.441671	-2.30783	10	0.0436681	0.987093
O55131_IYEFPET(1)DDEEENK	WT_NT-WT_EE_-_TS_NT-TS_EE	-0.102684	0.355762	-0.288631	14	0.777093	0.987093
O55131_S(1)PLAQMEEERR	WT_NT-WT_EE_-_TS_NT-TS_EE	-0.395102	0.57452	-0.687707	12	0.504713	0.987093
O55143_EFDELSPS(1)AQR	WT_NT-WT_EE_-_TS_NT-TS_EE	-0.232683	0.326541	-0.712569	14	0.487819	0.987093
O70161_RT(0.095)QS(0.853)S(0.052)GQDGRPQEEPHAEDLQK	WT_NT-WT_EE_-_TS_NT-TS_EE	-0.994755	0.429248	-2.31744	10	0.0429599	0.987093
O70161_SWVYSPLHYSARPAS(0.999)DGES(0.001)DT	WT_NT-WT_EE_-_TS_NT-TS_EE	0.542801	1.37656	0.394317	7	0.705085	0.987093
O70166_DAS(1)LEELQK	WT_NT-WT_EE_-_TS_NT-TS_EE	0.0929989	0.338558	0.274691	14	0.787566	0.987093
O70166_SPSDLSPES(1)PVLSSPPK	WT_NT-WT_EE_-_TS_NT-TS_EE	0.509723	0.673204	0.75716	14	0.461508	0.987093
O70251_YGPS(0.006)S(0.994)VEDTTGSGAADAK	WT_NT-WT_EE_-_TS_NT-TS_EE	0.045145	0.546287	0.0826397	13	0.935397	0.992065
O70310_SGLS(1)PANDTGAK	WT_NT-WT_EE_-_TS_NT-TS_EE	3.22363	1.30686	2.4667	13	0.0283101	0.987093
O70343_ARYSECSGTQGSHS(0.998)T(0.002)K	WT_NT-WT_EE_-_TS_NT-TS_EE	0.41994	0.443822	0.946188	8	0.371751	0.987093
O70405_SPLPPILGS(0.998)PT(0.002)K	WT_NT-WT_EE_-_TS_NT-TS_EE	0.116507	0.487703	0.238889	11	0.815584	0.987093
O70439_EFGSLPT(0.677)T(0.316)PS(0.007)EQR	WT_NT-WT_EE_-_TS_NT-TS_EE	-2.35131	1.38328	-1.69981	10	0.120006	0.987093
O70439_TLNQLGT(1)PQDSPELR	WT_NT-WT_EE_-_TS_NT-TS_EE	0.369121	0.37492	0.984533	13	0.342823	0.987093
O88196_RNS(0.993)DS(0.007)AGPFAVPDHLR	WT_NT-WT_EE_-_TS_NT-TS_EE	-0.0960331	0.357974	-0.268268	10	0.793945	0.987093
O88207_GEAGPS(1)GAAGPPGPKGPPGDDGPK	WT_NT-WT_EE_-_TS_NT-TS_EE	0.154422	0.346434	0.445749	12	0.663714	0.987093
O88343_ISENYS(1)DK	WT_NT-WT_EE_-_TS_NT-TS_EE	1.19301	1.37375	0.868437	12	0.40219	0.987093
O88447_KYDDDIS(1)PSEDK	WT_NT-WT_EE_-_TS_NT-TS_EE	-0.00185574	0.233383	-0.00795147	12	0.993786	0.999267
O88447_VDS(1)PTVTTTLK	WT_NT-WT_EE_-_TS_NT-TS_EE	-0.0418992	0.432019	-0.0969846	14	0.924113	0.9897
O88485_ANRADS(1)EEEGAVELAA	WT_NT-WT_EE_-_TS_NT-TS_EE	-0.276826	0.393201	-0.704034	14	0.492957	0.987093
O88485_ETQTPLAT(0.002)HQS(0.998)EEDEEDEEMVEPK	WT_NT-WT_EE_-_TS_NT-TS_EE	-0.125496	0.692576	-0.181202	12	0.859234	0.988049
O88485_KEPVQDDS(1)DLDRK	WT_NT-WT_EE_-_TS_NT-TS_EE	-0.295095	0.901407	-0.327372	10	0.750137	0.987093
O88532_RRDS(1)DGVDGFEAEGKK	WT_NT-WT_EE_-_TS_NT-TS_EE	0.217141	0.424656	0.511335	12	0.618394	0.987093
O88587_AVYQGPGS(0.001)S(0.999)PVK	WT_NT-WT_EE_-_TS_NT-TS_EE	0.842043	0.596934	1.41061	13	0.181837	0.987093
O88643_YMS(1)FTDK	WT_NT-WT_EE_-_TS_NT-TS_EE	0.29336	0.305733	0.959533	13	0.354798	0.987093
O88703_DS(0.035)AS(0.965)PGAASGLDPLDSAR	WT_NT-WT_EE_-_TS_NT-TS_EE	1.70989	0.913135	1.87255	11	0.0879353	0.987093
O88703_GAASGPSAAEEAGS(1)EEAGPAGEPR	WT_NT-WT_EE_-_TS_NT-TS_EE	-0.0194428	0.365507	-0.0531939	14	0.958329	0.997138
O88703_PLVGPLALGS(1)PR	WT_NT-WT_EE_-_TS_NT-TS_EE	-0.237701	0.742757	-0.320025	14	0.753676	0.987093
O88703_RAPPGPLPPAAS(1)PGPPAAS(1)PPAAPS(0.944)S(0.056)PR	WT_NT-WT_EE_-_TS_NT-TS_EE	0.217188	0.765268	0.283806	11	0.78183	0.987093
O88703_RAPPGPLPPAASPGPPAAS(0.999)PPAAPS(0.087)S(0.914)PR	WT_NT-WT_EE_-_TS_NT-TS_EE	0.856707	0.734514	1.16636	9	0.273445	0.987093
O88703_RAPPGPLPPAASPGPPAAS(1)PPAAPS(0.299)S(0.701)PR	WT_NT-WT_EE_-_TS_NT-TS_EE	0.456876	0.486957	0.938227	12	0.366628	0.987093
O88704_KNS(1)ILLQK	WT_NT-WT_EE_-_TS_NT-TS_EE	-0.302289	0.873109	-0.346221	11	0.735708	0.987093
O88704_VDGGGGEEPAGS(1)FEDAEGPRR	WT_NT-WT_EE_-_TS_NT-TS_EE	0.200184	0.456577	0.438445	11	0.66955	0.987093
O88705_GPLPLS(1)PDSPATLLAR	WT_NT-WT_EE_-_TS_NT-TS_EE	-0.659007	1.06015	-0.621619	10	0.548101	0.987093
O88737_FS(1)PIEEAK	WT_NT-WT_EE_-_TS_NT-TS_EE	0.675913	0.478538	1.41245	13	0.181306	0.987093
O88737_GEEES(1)EEDSYDPR	WT_NT-WT_EE_-_TS_NT-TS_EE	-0.691045	0.591709	-1.16788	10	0.269946	0.987093
O88737_GYSYFT(0.001)GS(0.033)S(0.964)PPLS(0.001)PSTPSESPTFSPGK	WT_NT-WT_EE_-_TS_NT-TS_EE	1.07059	1.28203	0.835073	12	0.419992	0.987093
O88737_IADSSVQT(1)DDEEGEGR	WT_NT-WT_EE_-_TS_NT-TS_EE	0.493761	0.483317	1.02161	13	0.325602	0.987093
O88737_LHS(0.002)S(0.998)PVSSTLTSK	WT_NT-WT_EE_-_TS_NT-TS_EE	0.315807	0.817125	0.386485	11	0.706509	0.987093
O88737_PLS(0.999)PT(0.001)AEESAK	WT_NT-WT_EE_-_TS_NT-TS_EE	0.515642	0.785124	0.656765	14	0.521982	0.987093
O88737_S(0.004)QAS(0.011)EEES(0.985)PVS(1)PLGRPR	WT_NT-WT_EE_-_TS_NT-TS_EE	0.770148	0.79049	0.974266	8	0.358459	0.987093
O88737_S(0.006)LS(0.994)DPKPLSPTAEESAK	WT_NT-WT_EE_-_TS_NT-TS_EE	-0.803853	0.590032	-1.36239	14	0.194592	0.987093
O88737_S(0.649)LS(0.351)DPKPLS(0.9)PT(0.1)AEESAK	WT_NT-WT_EE_-_TS_NT-TS_EE	0.510353	0.571346	0.893247	11	0.390849	0.987093
O88737_SQAS(1)EEESPVSPLGR	WT_NT-WT_EE_-_TS_NT-TS_EE	1.20351	0.773573	1.55578	11	0.148046	0.987093
O88737_SQASEEESPVS(1)PLGR	WT_NT-WT_EE_-_TS_NT-TS_EE	2.80245	0.785582	3.56736	13	0.00344014	0.895214
O88737_SQQQLHS(1)PALS(1)PAHSPAK	WT_NT-WT_EE_-_TS_NT-TS_EE	-1.81508	2.21839	-0.818201	7	0.440202	0.987093
O88746_GDLSQHATPLPTPAVLPGDS(0.993)PIT(0.007)PTPEQIGK	WT_NT-WT_EE_-_TS_NT-TS_EE	-1.09936	1.0532	-1.04383	11	0.31896	0.987093
O88746_GLEFPMTDLDMLS(0.999)PIHT(0.001)PQR	WT_NT-WT_EE_-_TS_NT-TS_EE	-0.663677	1.46549	-0.452872	10	0.660308	0.987093
O88910_TTGTLPS(1)PQNFK	WT_NT-WT_EE_-_TS_NT-TS_EE	0.552671	0.827314	0.668031	11	0.517885	0.987093
O88935_ASTAAPVASPAAPS(0.998)PGS(0.001)SGGGGFFSSLSNAVK	WT_NT-WT_EE_-_TS_NT-TS_EE	-0.932858	1.97488	-0.472362	13	0.6445	0.987093
O88935_DAS(1)PGRGSHSQSSSPGALTLGR	WT_NT-WT_EE_-_TS_NT-TS_EE	0.0502456	0.439968	0.114203	13	0.910822	0.988049
O88935_GS(0.01)HS(0.986)QS(0.005)S(0.578)S(0.42)PGALTLGR	WT_NT-WT_EE_-_TS_NT-TS_EE	0.23213	1.88802	0.122948	8	0.905181	0.988049
O88935_GS(0.997)HS(0.003)QS(0.074)S(0.227)S(0.699)PGALT(0.001)LGR	WT_NT-WT_EE_-_TS_NT-TS_EE	0.580688	1.35665	0.428031	13	0.675634	0.987093
O88935_GSHSQSS(0.018)S(0.982)PGALTLGR	WT_NT-WT_EE_-_TS_NT-TS_EE	2.02571	1.46314	1.3845	11	0.193647	0.987093
O88935_GSHSQSS(0.941)S(0.059)PGALTLGR	WT_NT-WT_EE_-_TS_NT-TS_EE	-1.39036	1.41796	-0.980541	13	0.344716	0.987093
O88935_PQPPPPPPS(0.005)AAS(0.995)PGATPGSATASAER	WT_NT-WT_EE_-_TS_NT-TS_EE	-0.221417	0.649294	-0.341012	7	0.743101	0.987093
O88935_PVAGGPGAPPAARPPAS(1)PS(1)PQR	WT_NT-WT_EE_-_TS_NT-TS_EE	-1.11969	1.04411	-1.07239	14	0.301682	0.987093
O88935_S(0.123)QS(0.874)LT(0.003)NAFNLPEPAPPRPSLSQDEVK	WT_NT-WT_EE_-_TS_NT-TS_EE	-1.29853	2.07083	-0.627059	10	0.544671	0.987093
O89032_AAS(1)QGSESPLLPTQR	WT_NT-WT_EE_-_TS_NT-TS_EE	-0.914676	0.341576	-2.67781	9	0.0252965	0.987093
O89079_APPVPGAVSGGS(1)GEVDELFDVK	WT_NT-WT_EE_-_TS_NT-TS_EE	-0.00500867	1.26913	-0.00394653	9	0.996937	0.999267
O89084_LVHT(0.946)GS(0.054)LNINVPR	WT_NT-WT_EE_-_TS_NT-TS_EE	-1.17074	0.763917	-1.53255	8	0.163924	0.987093
P02664_T(0.218)VMT(0.782)EESKNIQDYMNK	WT_NT-WT_EE_-_TS_NT-TS_EE	-1.73854	0.702843	-2.47358	8	0.0384949	0.987093
P04370_NIVTPRT(1)PPPSQGK	WT_NT-WT_EE_-_TS_NT-TS_EE	0.375056	0.641348	0.584793	11	0.570487	0.987093
P04370_TTHYGS(1)LPQK	WT_NT-WT_EE_-_TS_NT-TS_EE	0.544838	0.731087	0.745243	6	0.484284	0.987093
P05063_GILAADES(1)VGSMAK	WT_NT-WT_EE_-_TS_NT-TS_EE	-0.176363	0.542276	-0.325226	11	0.751112	0.987093
P05063_GILAADESVGS(1)MAK	WT_NT-WT_EE_-_TS_NT-TS_EE	0.205062	0.376221	0.545056	13	0.594943	0.987093
P05063_RLS(1)QIGVENTEENRR	WT_NT-WT_EE_-_TS_NT-TS_EE	-0.275494	0.563049	-0.489289	9	0.636341	0.987093
P05064_GILAADES(0.935)T(0.064)GSIAK	WT_NT-WT_EE_-_TS_NT-TS_EE	-1.05828	0.991575	-1.06727	14	0.303909	0.987093
P05064_GILAADESTGS(1)IAK	WT_NT-WT_EE_-_TS_NT-TS_EE	-0.113507	0.499486	-0.227247	14	0.823516	0.987093
P05480_S(1)LEPSENVHGAGGAFPASQTPSK	WT_NT-WT_EE_-_TS_NT-TS_EE	-0.343156	0.901562	-0.380624	14	0.709195	0.987093
P06837_AAQPPTETAES(0.04)S(0.96)QAEEEK	WT_NT-WT_EE_-_TS_NT-TS_EE	-0.250893	0.338487	-0.741217	11	0.474089	0.987093
P06837_KEGDGS(0.058)AT(0.933)T(0.01)DAAPAT(0.241)S(0.759)PK	WT_NT-WT_EE_-_TS_NT-TS_EE	0.0054211	0.420444	0.0128938	8	0.990028	0.999267
P06837_KEGDGS(0.995)AT(0.003)T(0.002)DAAPAT(0.962)S(0.038)PK	WT_NT-WT_EE_-_TS_NT-TS_EE	-1.37064	1.21751	-1.12577	9	0.289385	0.987093
P06837_KEGDGS(1)ATTDAAPAT(0.87)S(0.13)PK	WT_NT-WT_EE_-_TS_NT-TS_EE	-0.348771	0.501149	-0.695942	14	0.497856	0.987093
P06837_KEGDGSATTDAAPATS(1)PK	WT_NT-WT_EE_-_TS_NT-TS_EE	2.08747	1.3853	1.50686	14	0.154074	0.987093
P06837_QADVPAAVTDAAATT(1)PAAEDAATK	WT_NT-WT_EE_-_TS_NT-TS_EE	0.0145723	0.302837	0.0481192	14	0.962301	0.997138
P07901_EVS(1)DDEAEEKEEKEEEK	WT_NT-WT_EE_-_TS_NT-TS_EE	-1.12003	1.01133	-1.10748	14	0.286752	0.987093
P07901_PEIEDVGS(1)DEEEEEKK	WT_NT-WT_EE_-_TS_NT-TS_EE	-0.553633	0.633768	-0.873559	14	0.397095	0.987093
P08226_NEVHTMLGQS(0.988)T(0.011)EEIR	WT_NT-WT_EE_-_TS_NT-TS_EE	-0.233092	0.513985	-0.453501	11	0.659004	0.987093
P08551_DEPPS(1)EGEAEEEEK	WT_NT-WT_EE_-_TS_NT-TS_EE	-0.107749	0.450573	-0.239138	14	0.814464	0.987093
P08553_AEEEGGS(1)EEEGSDRSPQESK	WT_NT-WT_EE_-_TS_NT-TS_EE	-1.74415	3.00791	-0.579856	14	0.571226	0.987093
P08553_EKAEEEGGSEEEGS(0.002)DRS(0.998)PQESK	WT_NT-WT_EE_-_TS_NT-TS_EE	-1.08635	3.95647	-0.274575	11	0.788731	0.987093
P08553_GVVTNGLDVS(1)PAEEK	WT_NT-WT_EE_-_TS_NT-TS_EE	0.348055	0.46329	0.751269	13	0.465874	0.987093
P08553_S(1)PMPKS(1)PVEEVKPKPEAK	WT_NT-WT_EE_-_TS_NT-TS_EE	-0.368586	0.893171	-0.412672	13	0.686572	0.987093
P08553_S(1)PVEEVKPKPEAK	WT_NT-WT_EE_-_TS_NT-TS_EE	0.0192353	0.673923	0.0285423	14	0.977632	0.999267
P08553_S(1)PVKS(1)PEAKEEEEEGEK	WT_NT-WT_EE_-_TS_NT-TS_EE	-1.03779	0.909248	-1.14138	14	0.272861	0.987093
P08553_VSGS(1)PSSGFR	WT_NT-WT_EE_-_TS_NT-TS_EE	-0.0121941	0.415077	-0.0293779	14	0.976978	0.999267
P09405_GLS(1)EDTTEETLK	WT_NT-WT_EE_-_TS_NT-TS_EE	-1.21389	0.636596	-1.90685	10	0.0856493	0.987093
P09411_ALES(1)PERPFLAILGGAK	WT_NT-WT_EE_-_TS_NT-TS_EE	-2.3497	2.15843	-1.08862	12	0.297703	0.987093
P09470_GPQFGS(1)EVELR	WT_NT-WT_EE_-_TS_NT-TS_EE	0.0151492	0.574198	0.0263832	13	0.979352	0.999267
P09528_T(0.002)T(0.002)AS(0.968)PS(0.029)QVR	WT_NT-WT_EE_-_TS_NT-TS_EE	-0.542305	0.404256	-1.34149	11	0.2068	0.987093
P0C7L0_AQLVS(1)PPAPPTK	WT_NT-WT_EE_-_TS_NT-TS_EE	0.117036	0.328042	0.356772	13	0.726987	0.987093
P0C913_DTTEDS(0.999)IT(0.001)EDDK	WT_NT-WT_EE_-_TS_NT-TS_EE	0.715832	0.709174	1.00939	10	0.336588	0.987093
P10518_DAAQS(0.001)S(0.999)PAFGDR	WT_NT-WT_EE_-_TS_NT-TS_EE	-0.290993	0.685473	-0.424514	11	0.679375	0.987093
P10518_DAAQS(0.646)S(0.354)PAFGDRR	WT_NT-WT_EE_-_TS_NT-TS_EE	-0.322895	0.667878	-0.483464	11	0.638247	0.987093
P10637_IGS(0.993)T(0.007)ENLK	WT_NT-WT_EE_-_TS_NT-TS_EE	-1.31231	1.05762	-1.24082	14	0.235063	0.987093
P10637_S(0.001)GYS(0.246)S(0.753)PGS(1)PGTPGSR	WT_NT-WT_EE_-_TS_NT-TS_EE	-0.246841	1.97675	-0.124872	14	0.9024	0.988049
P10637_S(0.002)GYS(0.958)S(0.047)PGS(0.992)PGT(0.999)PGSR	WT_NT-WT_EE_-_TS_NT-TS_EE	0.963291	1.00036	0.962942	12	0.35458	0.987093
P10637_S(0.005)GERS(0.987)GY(0.024)S(0.061)S(0.922)PGSPGTPGSR	WT_NT-WT_EE_-_TS_NT-TS_EE	0.923755	1.33722	0.690803	10	0.505408	0.987093
P10637_S(0.074)GY(0.004)S(0.957)S(0.957)PGS(0.006)PGTPGSR	WT_NT-WT_EE_-_TS_NT-TS_EE	0.901004	2.36614	0.38079	9	0.712192	0.987093
P10637_S(0.742)RT(0.246)PS(0.012)LPT(1)PPTREPK	WT_NT-WT_EE_-_TS_NT-TS_EE	-1.38169	1.75137	-0.788917	12	0.445468	0.987093
P10637_S(0.875)RT(0.125)PS(0.076)LPT(0.923)PPT(0.001)REPK	WT_NT-WT_EE_-_TS_NT-TS_EE	0.16537	0.543546	0.304244	13	0.765758	0.987093
P10637_S(1)PVVS(0.002)GDT(0.652)S(0.346)PR	WT_NT-WT_EE_-_TS_NT-TS_EE	-1.16755	0.985039	-1.18528	14	0.255635	0.987093
P10637_SPVVS(1)GDT(0.003)S(0.997)PR	WT_NT-WT_EE_-_TS_NT-TS_EE	0.260575	1.96329	0.132724	14	0.896301	0.988049
P10637_SPVVS(1)GDT(0.125)S(0.875)PR	WT_NT-WT_EE_-_TS_NT-TS_EE	-0.161015	0.524804	-0.306809	14	0.763505	0.987093
P10637_T(0.001)PS(0.999)LPTPPTR	WT_NT-WT_EE_-_TS_NT-TS_EE	0.0555966	0.477091	0.116533	13	0.909012	0.988049
P10637_T(1)PPGSGEPPK	WT_NT-WT_EE_-_TS_NT-TS_EE	1.51835	1.61178	0.942028	14	0.362151	0.987093
P10637_TDHGAEIVY(0.01)KS(0.99)PVVS(0.997)GDT(0.98)S(0.023)PR	WT_NT-WT_EE_-_TS_NT-TS_EE	-0.849188	2.67922	-0.316953	11	0.757213	0.987093
P10637_VAVVRT(1)PPK	WT_NT-WT_EE_-_TS_NT-TS_EE	-0.551555	1.06775	-0.516557	14	0.613528	0.987093
P10637_VAVVRT(1)PPKS(0.996)PS(0.004)ASK	WT_NT-WT_EE_-_TS_NT-TS_EE	-2.41635	2.47823	-0.975032	12	0.348791	0.987093
P10711_KKEPAISSQNS(1)PEAR	WT_NT-WT_EE_-_TS_NT-TS_EE	-0.74291	0.317292	-2.34141	12	0.0372899	0.987093
P10711_LLDGPS(0.412)T(0.588)DKDPEEK	WT_NT-WT_EE_-_TS_NT-TS_EE	0.418652	0.599167	0.698722	8	0.504528	0.987093
P11499_EIS(1)DDEAEEEKGEKEEEDKEDEEK	WT_NT-WT_EE_-_TS_NT-TS_EE	0.11724	0.297886	0.393573	14	0.699825	0.987093
P11499_IEDVGS(1)DEEDDS(1)GKDK	WT_NT-WT_EE_-_TS_NT-TS_EE	-0.444097	0.279094	-1.59121	12	0.137547	0.987093
P11499_PKIEDVGS(1)DEEDDSGK	WT_NT-WT_EE_-_TS_NT-TS_EE	0.197454	0.281719	0.700891	14	0.494856	0.987093
P11627_DET(0.003)FGEY(0.064)RS(0.897)LES(0.036)DNEEK	WT_NT-WT_EE_-_TS_NT-TS_EE	-0.0891725	0.395991	-0.225188	7	0.828266	0.988049
P11798_ES(0.136)S(0.861)ES(0.047)T(0.949)NT(0.006)T(0.001)IEDEDTK	WT_NT-WT_EE_-_TS_NT-TS_EE	-1.50584	2.06497	-0.729232	8	0.486658	0.987093
P11798_ES(0.999)S(0.001)ES(0.949)T(0.048)NT(0.003)T(0.001)IEDEDTK	WT_NT-WT_EE_-_TS_NT-TS_EE	1.43024	1.81125	0.789643	14	0.442906	0.987093
P11798_ESSES(0.995)T(0.005)NTTIEDEDTK	WT_NT-WT_EE_-_TS_NT-TS_EE	1.0966	2.04103	0.53728	14	0.59951	0.987093
P11798_ESSEST(0.001)NT(0.999)T(1)IEDEDTK	WT_NT-WT_EE_-_TS_NT-TS_EE	10.3641	2.31981	4.46763	7	0.00290923	0.895214
P11798_KNDGVKES(0.996)S(0.988)ES(0.011)T(0.006)NTTIEDEDTK	WT_NT-WT_EE_-_TS_NT-TS_EE	-0.508252	1.76894	-0.28732	12	0.778769	0.987093
P11798_S(0.957)T(0.043)VASCMHR	WT_NT-WT_EE_-_TS_NT-TS_EE	-0.453178	1.55631	-0.291188	12	0.77588	0.987093
P12367_MFGS(1)NLDLMDPGQ	WT_NT-WT_EE_-_TS_NT-TS_EE	-0.766565	0.828862	-0.92484	8	0.382099	0.987093
P12657_SQPGAEGS(0.002)PES(0.998)PPGR	WT_NT-WT_EE_-_TS_NT-TS_EE	0.681311	0.569521	1.19629	10	0.259178	0.987093
P12849_ASPSCFHS(1)EDEDSLK	WT_NT-WT_EE_-_TS_NT-TS_EE	-0.238344	0.381862	-0.624163	10	0.546495	0.987093
P12961_SVPHFS(1)EEEK	WT_NT-WT_EE_-_TS_NT-TS_EE	0.143452	0.522955	0.274311	13	0.788156	0.987093
P13595_AAFS(1)KDES(1)KEPIVEVR	WT_NT-WT_EE_-_TS_NT-TS_EE	-0.874809	1.26538	-0.691339	12	0.502509	0.987093
P13595_AS(0.994)PAPT(0.006)PTPAGAASPLAAVAAPATDAPQAK	WT_NT-WT_EE_-_TS_NT-TS_EE	-0.788409	0.887629	-0.888219	14	0.389429	0.987093
P13595_ASPAPTPTPAGAAS(1)PLAAVAAPATDAPQAK	WT_NT-WT_EE_-_TS_NT-TS_EE	-1.0785	0.965979	-1.11648	13	0.284426	0.987093
P13595_DES(1)KEPIVEVR	WT_NT-WT_EE_-_TS_NT-TS_EE	-0.892301	0.876013	-1.01859	14	0.325676	0.987093
P13595_GVTASS(0.016)S(0.053)S(0.931)PAS(0.001)APK	WT_NT-WT_EE_-_TS_NT-TS_EE	6.93584	3.02462	2.29313	13	0.0391546	0.987093
P13595_MDEGNFKT(1)PDIDLAK	WT_NT-WT_EE_-_TS_NT-TS_EE	-0.343594	0.618241	-0.555761	12	0.588587	0.987093
P13595_NPPEAATAPAS(1)PK	WT_NT-WT_EE_-_TS_NT-TS_EE	-0.205406	0.284464	-0.722081	14	0.482132	0.987093
P14152_KLS(0.998)S(0.001)AMSAAK	WT_NT-WT_EE_-_TS_NT-TS_EE	1.30682	0.886498	1.47413	8	0.178674	0.987093
P14873_ADS(0.999)RES(0.001)LKPATK	WT_NT-WT_EE_-_TS_NT-TS_EE	-0.0692667	1.63653	-0.0423254	11	0.966998	0.99901
P14873_AS(0.134)LS(0.866)PMDEPVPDSES(1)PVEK	WT_NT-WT_EE_-_TS_NT-TS_EE	-0.166408	0.290071	-0.573681	14	0.575285	0.987093
P14873_ASLS(1)PMDEPVPDSESPVEK	WT_NT-WT_EE_-_TS_NT-TS_EE	-0.25744	0.354638	-0.725926	14	0.479845	0.987093
P14873_ASLSPMDEPVPDS(0.982)ES(0.018)PVEK	WT_NT-WT_EE_-_TS_NT-TS_EE	-0.090273	0.671149	-0.134505	12	0.895233	0.988049
P14873_DVMSDETNNEETES(1)PSQEFVNITK	WT_NT-WT_EE_-_TS_NT-TS_EE	-1.08492	0.919174	-1.18032	14	0.257539	0.987093
P14873_DVSDERLS(1)PAK	WT_NT-WT_EE_-_TS_NT-TS_EE	-0.594334	0.540119	-1.10038	14	0.289729	0.987093
P14873_DYNASAST(0.01)IS(0.975)PPS(0.01)S(0.003)MEEDK	WT_NT-WT_EE_-_TS_NT-TS_EE	0.173365	0.583203	0.297263	8	0.773838	0.987093
P14873_EECPRPMS(1)IS(1)PPDFSPK	WT_NT-WT_EE_-_TS_NT-TS_EE	-1.26749	0.474015	-2.67393	11	0.0216414	0.987093
P14873_EECPRPMSISPPDFS(1)PK	WT_NT-WT_EE_-_TS_NT-TS_EE	-0.0779499	0.516034	-0.151056	12	0.882441	0.988049
P14873_ES(0.016)S(0.984)PLYSPGFSDSTSAAK	WT_NT-WT_EE_-_TS_NT-TS_EE	0.364075	1.04284	0.349118	13	0.732591	0.987093
P14873_ESSPLYS(1)PGFSDSTSAAK	WT_NT-WT_EE_-_TS_NT-TS_EE	-0.345517	0.552729	-0.625111	14	0.541954	0.987093
P14873_EVSSKEEQS(1)PVK	WT_NT-WT_EE_-_TS_NT-TS_EE	0.961672	2.36371	0.406848	7	0.696272	0.987093
P14873_GEAEQS(1)EEEGEEEDKAEDAR	WT_NT-WT_EE_-_TS_NT-TS_EE	-0.192801	1.51526	-0.12724	14	0.90056	0.988049
P14873_HSPTEDDES(1)AKAEADVHLK	WT_NT-WT_EE_-_TS_NT-TS_EE	-0.812936	0.829053	-0.98056	11	0.347884	0.987093
P14873_IAELEEERS(1)QGSTSNSDWMK	WT_NT-WT_EE_-_TS_NT-TS_EE	0.156536	1.1404	0.137265	13	0.892925	0.988049
P14873_KES(1)KEETPEVTK	WT_NT-WT_EE_-_TS_NT-TS_EE	0.386658	1.49278	0.259019	9	0.801447	0.987093
P14873_LGGDVS(1)PTQIDVSQFGSFK	WT_NT-WT_EE_-_TS_NT-TS_EE	-3.66946	1.95899	-1.87314	13	0.0837057	0.987093
P14873_LSPAKS(1)PS(0.012)LS(0.789)PS(0.199)PPS(1)PIEK	WT_NT-WT_EE_-_TS_NT-TS_EE	-0.646143	0.643714	-1.00377	11	0.337058	0.987093
P14873_MSIS(1)EGTVSDK	WT_NT-WT_EE_-_TS_NT-TS_EE	-0.0765397	0.33538	-0.228218	13	0.823027	0.987093
P14873_MSISEGTVS(1)DK	WT_NT-WT_EE_-_TS_NT-TS_EE	0.0820448	0.486223	0.168739	14	0.868415	0.988049
P14873_PLAAS(1)PKPGALK	WT_NT-WT_EE_-_TS_NT-TS_EE	-0.439907	0.802817	-0.547954	14	0.592353	0.987093
P14873_QGFPDRES(1)PVSDLTSTGLYQDK	WT_NT-WT_EE_-_TS_NT-TS_EE	-1.15978	0.693057	-1.67342	10	0.125189	0.987093
P14873_RES(1)VVS(1)GDDRAEEDMDDVLEK	WT_NT-WT_EE_-_TS_NT-TS_EE	0.511567	0.449966	1.1369	13	0.276102	0.987093
P14873_S(0.5)VS(0.5)PGVTQAVVEEHCAS(1)PEEK	WT_NT-WT_EE_-_TS_NT-TS_EE	-0.836929	1.02481	-0.816667	14	0.427798	0.987093
P14873_S(0.941)S(0.059)HLPTEVTEK	WT_NT-WT_EE_-_TS_NT-TS_EE	0.211475	0.762739	0.277257	10	0.787229	0.987093
P14873_S(1)PCDSGYSYETIEK	WT_NT-WT_EE_-_TS_NT-TS_EE	0.0754457	0.779407	0.0967988	9	0.925007	0.9897
P14873_S(1)PDTSAYCYETMEK	WT_NT-WT_EE_-_TS_NT-TS_EE	1.64625	0.841256	1.9569	14	0.0706057	0.987093
P14873_SDIS(1)PLT(1)PR	WT_NT-WT_EE_-_TS_NT-TS_EE	-0.0362392	0.389282	-0.0930926	14	0.927149	0.990441
P14873_SLMS(1)S(1)PEDLTK	WT_NT-WT_EE_-_TS_NT-TS_EE	0.551	0.530713	1.03822	14	0.316766	0.987093
P14873_SPSLS(1)PS(0.001)PPS(0.999)PIEK	WT_NT-WT_EE_-_TS_NT-TS_EE	0.181452	0.495444	0.366241	14	0.719661	0.987093
P14873_SPSLS(1)PSPPS(1)PIEK	WT_NT-WT_EE_-_TS_NT-TS_EE	1.70471	1.02514	1.6629	14	0.118549	0.987093
P14873_SPSLSPS(0.992)PPS(0.008)PIEK	WT_NT-WT_EE_-_TS_NT-TS_EE	-3.10621	2.60267	-1.19347	9	0.263195	0.987093
P14873_T(1)PEDGGYTCEITEK	WT_NT-WT_EE_-_TS_NT-TS_EE	0.159134	0.52972	0.300412	11	0.769464	0.987093
P14873_T(1)PEEGGYSYEISEK	WT_NT-WT_EE_-_TS_NT-TS_EE	0.180708	0.446367	0.404841	11	0.693356	0.987093
P14873_TLEVVS(0.995)PS(0.016)QS(0.04)VT(0.174)GS(0.588)AGHT(0.126)PY(0.025)Y(0.025)QS(0.009)PT(0.003)DEK	WT_NT-WT_EE_-_TS_NT-TS_EE	1.56253	1.16201	1.34468	14	0.200111	0.987093
P14873_VLS(1)PLRS(1)PPLLGSESPYEDFLSADSK	WT_NT-WT_EE_-_TS_NT-TS_EE	-0.93234	3.17119	-0.294003	11	0.774229	0.987093
P14873_VQS(1)LEGEKLS(1)PK	WT_NT-WT_EE_-_TS_NT-TS_EE	-3.44088	1.51074	-2.27761	14	0.0389678	0.987093
P15105_RPS(1)ANCDPYAVTEAIVR	WT_NT-WT_EE_-_TS_NT-TS_EE	-0.171248	0.645575	-0.265263	10	0.796194	0.987093
P16014_ADAHS(1)MELEEK	WT_NT-WT_EE_-_TS_NT-TS_EE	-0.442462	0.844369	-0.524015	14	0.608465	0.987093
P16014_EGVDDQESLRPSNQQAS(1)K	WT_NT-WT_EE_-_TS_NT-TS_EE	-0.391322	0.523513	-0.747492	10	0.471978	0.987093
P16014_WAS(0.028)S(0.972)REDAGAPVEDSQGQTK	WT_NT-WT_EE_-_TS_NT-TS_EE	-0.0321377	0.460448	-0.0697966	10	0.945732	0.994953
P16014_WT(0.013)EGGGHS(0.987)REGVDDQESLRPSNQQASK	WT_NT-WT_EE_-_TS_NT-TS_EE	-0.620593	1.11871	-0.554742	9	0.592588	0.987093
P16054_GFS(1)YFGEDLMP	WT_NT-WT_EE_-_TS_NT-TS_EE	-0.241103	1.43194	-0.168375	13	0.86888	0.988049
P16054_LAAGAES(1)PQPAS(0.001)GNS(0.997)PS(0.002)EDDR	WT_NT-WT_EE_-_TS_NT-TS_EE	-0.573645	0.287436	-1.99573	14	0.0657976	0.987093
P16054_LAAGAESPQPASGNS(1)PSEDDR	WT_NT-WT_EE_-_TS_NT-TS_EE	-0.351261	1.20149	-0.292355	14	0.774303	0.987093
P16054_S(1)APT(0.067)S(0.933)PCDQELK	WT_NT-WT_EE_-_TS_NT-TS_EE	-0.0857887	0.531657	-0.161361	13	0.87429	0.988049
P16054_SAPT(0.001)S(0.999)PCDQELK	WT_NT-WT_EE_-_TS_NT-TS_EE	0.617405	0.774354	0.797317	13	0.439588	0.987093
P16283_ALPSVGLQSDQS(1)PQR	WT_NT-WT_EE_-_TS_NT-TS_EE	-0.188487	0.316119	-0.596254	12	0.562085	0.987093
P16283_FSIGS(1)DEDDSPGLPVK	WT_NT-WT_EE_-_TS_NT-TS_EE	0.3649	1.35984	0.26834	13	0.792649	0.987093
P16283_GS(1)PSGLAPILR	WT_NT-WT_EE_-_TS_NT-TS_EE	0.205471	0.412144	0.498543	13	0.626429	0.987093
P16330_HFIS(1)GDEPK	WT_NT-WT_EE_-_TS_NT-TS_EE	0.209289	0.468205	0.447003	12	0.662834	0.987093
P16388_TVMSGENADEAS(0.007)T(0.016)APGHPQDGS(0.913)Y(0.064)PR	WT_NT-WT_EE_-_TS_NT-TS_EE	0.672947	0.3992	1.68574	10	0.122745	0.987093
P16546_WRS(1)LQQLAEER	WT_NT-WT_EE_-_TS_NT-TS_EE	0.190907	0.613888	0.310981	11	0.761629	0.987093
P17182_TIAPALVS(1)K	WT_NT-WT_EE_-_TS_NT-TS_EE	-0.178395	0.243302	-0.733223	11	0.478757	0.987093
P17182_YDLDFKS(1)PDDPSR	WT_NT-WT_EE_-_TS_NT-TS_EE	-0.329142	0.751102	-0.438212	14	0.667918	0.987093
P17183_YDLDFKS(1)PADPSR	WT_NT-WT_EE_-_TS_NT-TS_EE	0.268997	0.404576	0.664887	13	0.517745	0.987093
P17426_S(0.124)S(0.876)PPVQFSLLHSK	WT_NT-WT_EE_-_TS_NT-TS_EE	1.76106	0.622716	2.82804	7	0.0254778	0.987093
P17751_IIYGGS(0.024)VT(0.972)GAT(0.004)CK	WT_NT-WT_EE_-_TS_NT-TS_EE	-0.0140348	0.850218	-0.0165073	8	0.987234	0.999267
P18581_NLS(1)LPFILHEK	WT_NT-WT_EE_-_TS_NT-TS_EE	-1.82146	1.48235	-1.22877	12	0.242712	0.987093
P19246_EDIKPPAEAKS(1)PEK	WT_NT-WT_EE_-_TS_NT-TS_EE	-1.09399	1.01859	-1.07402	14	0.300977	0.987093
P19246_EEEEGAAAT(0.001)S(0.999)PPAEEAASPEK	WT_NT-WT_EE_-_TS_NT-TS_EE	0.770996	0.824365	0.93526	13	0.366703	0.987093
P19246_EEEEGAAAT(0.004)S(0.996)PPAEEAAS(1)PEK	WT_NT-WT_EE_-_TS_NT-TS_EE	-0.223633	0.88445	-0.25285	12	0.804664	0.987093
P19246_HPTDIRPPEQVKS(1)PAK	WT_NT-WT_EE_-_TS_NT-TS_EE	0.499108	0.671157	0.743653	12	0.471397	0.987093
P19246_IGFGPS(1)PFSLTEGLPK	WT_NT-WT_EE_-_TS_NT-TS_EE	-0.886763	1.38156	-0.641859	11	0.534112	0.987093
P19246_S(0.003)PGEAKS(0.997)PAEPKS(1)PAEAKS(1)PAEVK	WT_NT-WT_EE_-_TS_NT-TS_EE	1.31441	0.914562	1.4372	14	0.172634	0.987093
P19246_S(0.923)PS(0.224)EAKS(0.853)PAEAKS(1)PAEAKS(1)PAEAK	WT_NT-WT_EE_-_TS_NT-TS_EE	-0.63575	2.88629	-0.220265	14	0.828844	0.988049
P19246_S(1)PAEAKS(0.999)PAT(0.001)VK	WT_NT-WT_EE_-_TS_NT-TS_EE	-1.16968	1.23571	-0.946565	14	0.359913	0.987093
P19246_S(1)PAEAKS(1)PAAVKS(1)PGEAK	WT_NT-WT_EE_-_TS_NT-TS_EE	-2.31805	2.07263	-1.11841	10	0.289538	0.987093
P19246_S(1)PAEAKS(1)PAEAKS(1)PAEAKS(0.978)PAT(0.022)VK	WT_NT-WT_EE_-_TS_NT-TS_EE	-0.512337	0.800812	-0.639771	12	0.534345	0.987093
P19246_S(1)PAEAKS(1)PAEAKS(1)PAEAKS(1)PAEAK	WT_NT-WT_EE_-_TS_NT-TS_EE	-0.118315	2.40119	-0.0492735	14	0.961397	0.997138
P19246_S(1)PAEAKS(1)PAEAKS(1)PAEAKS(1)PAEVK	WT_NT-WT_EE_-_TS_NT-TS_EE	0.778785	1.45822	0.534066	12	0.60305	0.987093
P19246_S(1)PAEAKS(1)PAEAKS(1)PAEVKS(1)PGEAK	WT_NT-WT_EE_-_TS_NT-TS_EE	0.176302	0.848359	0.207815	14	0.838366	0.988049
P19246_S(1)PAEAKS(1)PAEAKS(1)PATVK	WT_NT-WT_EE_-_TS_NT-TS_EE	-1.0234	1.18993	-0.860049	14	0.40425	0.987093
P19246_S(1)PAEAKS(1)PAEVKS(1)PGEAKS(1)PAEPK	WT_NT-WT_EE_-_TS_NT-TS_EE	-0.111183	0.780168	-0.142511	14	0.888707	0.988049
P19246_S(1)PAEPKS(0.996)PAT(0.018)VKS(0.986)PGEAK	WT_NT-WT_EE_-_TS_NT-TS_EE	0.00474905	1.06375	0.00446446	14	0.996501	0.999267
P19246_S(1)PAEVKS(1)PAEAKS(1)PAEVKS(1)PGEAK	WT_NT-WT_EE_-_TS_NT-TS_EE	0.268738	0.802972	0.334678	14	0.742829	0.987093
P19246_S(1)PAEVKS(1)PGEAKS(1)PAAVKS(1)PAEAK	WT_NT-WT_EE_-_TS_NT-TS_EE	0.131648	0.66276	0.198637	14	0.845403	0.988049
P19246_S(1)PAEVKS(1)PGEAKS(1)PAEPKS(1)PAEAK	WT_NT-WT_EE_-_TS_NT-TS_EE	0.177813	0.91586	0.194148	14	0.848849	0.988049
P19246_S(1)PATVKS(1)PGEAK	WT_NT-WT_EE_-_TS_NT-TS_EE	-0.12499	0.782337	-0.159765	14	0.875348	0.988049
P19246_S(1)PEAQT(1)PVQEEAK	WT_NT-WT_EE_-_TS_NT-TS_EE	-0.990483	0.863945	-1.14647	14	0.27082	0.987093
P19246_S(1)PGEAKS(0.999)PS(0.023)EAKS(0.977)PAEAK	WT_NT-WT_EE_-_TS_NT-TS_EE	-1.12535	1.84373	-0.610366	12	0.553003	0.987093
P19246_S(1)PGEAKS(1)PAAVKS(1)PAEAKS(1)PAAVK	WT_NT-WT_EE_-_TS_NT-TS_EE	0.108753	1.18561	0.0917276	14	0.928214	0.990441
P19246_S(1)PGEAKS(1)PAEAKS(1)PAEAKS(1)PIEVK	WT_NT-WT_EE_-_TS_NT-TS_EE	0.214984	0.535508	0.401458	14	0.694144	0.987093
P19246_S(1)PGEAKS(1)PAEPKS(1)PAEAKS(1)PAEVK	WT_NT-WT_EE_-_TS_NT-TS_EE	-0.393796	1.32488	-0.29723	14	0.770655	0.987093
P19246_S(1)PGEAKS(1)PGEAKS(1)PAEAKS(1)PGEAK	WT_NT-WT_EE_-_TS_NT-TS_EE	1.03108	2.61557	0.39421	12	0.700342	0.987093
P19246_S(1)PGEAKS(1)PGEAKS(1)PAEPKS(1)PAEPK	WT_NT-WT_EE_-_TS_NT-TS_EE	0.130759	0.911144	0.143511	14	0.887932	0.988049
P19246_S(1)PGEAKS(1)PGEAKS(1)PGEAK	WT_NT-WT_EE_-_TS_NT-TS_EE	0.362527	1.32191	0.274245	14	0.787901	0.987093
P19246_S(1)PIEVKS(1)PEK	WT_NT-WT_EE_-_TS_NT-TS_EE	-0.173051	0.603327	-0.286828	14	0.778445	0.987093
P19246_S(1)PVKEEVKAKEPPK	WT_NT-WT_EE_-_TS_NT-TS_EE	0.870817	1.64534	0.529262	11	0.607139	0.987093
P19246_SPGEAKS(1)PAEPKS(1)PAEPKS(1)PAEAK	WT_NT-WT_EE_-_TS_NT-TS_EE	0.101818	0.594612	0.171235	14	0.866489	0.988049
P19246_SPGEAKS(1)PSEAKS(1)PAEAK	WT_NT-WT_EE_-_TS_NT-TS_EE	-0.518339	1.7956	-0.288671	11	0.7782	0.987093
P19246_TSVSS(0.002)VS(0.019)AS(0.978)PS(0.002)R	WT_NT-WT_EE_-_TS_NT-TS_EE	0.568166	0.779047	0.729309	10	0.482545	0.987093
P20357_APHWTSASLTEAAAHPHS(1)PEMK	WT_NT-WT_EE_-_TS_NT-TS_EE	0.978522	1.71591	0.570266	11	0.579959	0.987093
P20357_DGS(1)PDAPAT(1)PEKEEVAFSEYK	WT_NT-WT_EE_-_TS_NT-TS_EE	0.156197	0.315973	0.494338	14	0.628734	0.987093
P20357_EAS(1)PPTSADK	WT_NT-WT_EE_-_TS_NT-TS_EE	1.8004	2.42911	0.741177	9	0.477479	0.987093
P20357_GLS(0.074)S(0.926)VPEVAEVEPTTK	WT_NT-WT_EE_-_TS_NT-TS_EE	0.369375	0.420523	0.87837	12	0.39699	0.987093
P20357_GSAQES(0.417)LDT(0.583)IS(1)PK	WT_NT-WT_EE_-_TS_NT-TS_EE	1.023	1.37017	0.746624	14	0.467645	0.987093
P20357_KET(0.006)S(0.994)PETSLIQDEVALK	WT_NT-WT_EE_-_TS_NT-TS_EE	-0.598989	0.714698	-0.838101	14	0.416054	0.987093
P20357_SEVQAHS(0.999)PS(0.001)R	WT_NT-WT_EE_-_TS_NT-TS_EE	1.72516	0.816562	2.11271	10	0.0607647	0.987093
P20357_SGTSTPTTPGSTAITPGT(0.999)PPSYSSR	WT_NT-WT_EE_-_TS_NT-TS_EE	-0.891675	1.60895	-0.554198	14	0.588187	0.987093
P20357_STVS(1)IEEAVAK	WT_NT-WT_EE_-_TS_NT-TS_EE	1.38375	0.674759	2.05073	12	0.0627909	0.987093
P20357_TGVIQT(0.001)S(0.003)T(0.013)EQS(0.981)FS(0.002)K	WT_NT-WT_EE_-_TS_NT-TS_EE	0.940733	1.3959	0.673927	11	0.51427	0.987093
P20357_VAIIRT(1)PPKS(1)PAT(1)PK	WT_NT-WT_EE_-_TS_NT-TS_EE	-0.795708	1.14838	-0.692898	14	0.499707	0.987093
P20357_VDHGAEIITQS(1)PSR	WT_NT-WT_EE_-_TS_NT-TS_EE	-1.01454	0.962737	-1.05381	14	0.309819	0.987093
P20357_VSLQDPSALAT(0.011)S(0.989)K	WT_NT-WT_EE_-_TS_NT-TS_EE	2.04937	2.30244	0.890088	7	0.402971	0.987093
P20357_VT(0.002)S(0.998)EPEAVSER	WT_NT-WT_EE_-_TS_NT-TS_EE	-0.429407	1.07411	-0.399779	10	0.697725	0.987093
P20357_VTDGIS(0.003)KS(0.997)PEK	WT_NT-WT_EE_-_TS_NT-TS_EE	-0.408849	3.08665	-0.132457	14	0.896507	0.988049
P20444_VIS(1)PSEDRK	WT_NT-WT_EE_-_TS_NT-TS_EE	1.97355	2.00353	0.98504	10	0.347837	0.987093
P20917_GES(1)PELDLSYSHSDLGK	WT_NT-WT_EE_-_TS_NT-TS_EE	0.217223	0.488445	0.444723	9	0.667022	0.987093
P21619_LETEDTS(0.004)GS(0.995)PS(0.002)R	WT_NT-WT_EE_-_TS_NT-TS_EE	0.738568	1.60127	0.461238	9	0.655572	0.987093
P22005_FAESLPSDEEGENYS(1)K	WT_NT-WT_EE_-_TS_NT-TS_EE	-0.533876	0.411497	-1.2974	12	0.218881	0.987093
P23242_VAAGHELQPLAIVDQRPS(0.018)S(0.982)R	WT_NT-WT_EE_-_TS_NT-TS_EE	-0.784206	1.55485	-0.504362	12	0.62314	0.987093
P23818_GFCLIPQQS(1)INEAIR	WT_NT-WT_EE_-_TS_NT-TS_EE	-1.56373	1.48371	-1.05393	11	0.314515	0.987093
P26039_VLVQNAAGS(1)QEK	WT_NT-WT_EE_-_TS_NT-TS_EE	0.266038	0.636038	0.418274	10	0.684587	0.987093
P26049_SAAAPSASSTPTAIAS(1)PK	WT_NT-WT_EE_-_TS_NT-TS_EE	-0.0367924	0.389892	-0.0943655	12	0.926376	0.990441
P26369_S(1)DFDEFER	WT_NT-WT_EE_-_TS_NT-TS_EE	-0.598392	0.420577	-1.42279	9	0.188521	0.987093
P26645_AEDGAAPS(0.996)PS(0.139)S(0.103)ET(0.763)PKK	WT_NT-WT_EE_-_TS_NT-TS_EE	0.625007	0.753588	0.829374	14	0.420809	0.987093
P26645_AEDGAAPSPSSET(1)PK	WT_NT-WT_EE_-_TS_NT-TS_EE	-0.555174	0.449037	-1.23637	14	0.236664	0.987093
P26645_EAAEAEPAEPS(0.197)S(0.802)PAAEAEGAS(0.004)AS(0.007)S(0.052)T(0.209)S(0.143)S(0.586)PK	WT_NT-WT_EE_-_TS_NT-TS_EE	2.34721	1.52008	1.54414	14	0.144854	0.987093
P26645_EAAEAEPAEPS(0.794)S(0.206)PAAEAEGAS(0.007)AS(0.005)S(0.127)T(0.088)S(0.375)S(0.398)PK	WT_NT-WT_EE_-_TS_NT-TS_EE	1.5901	1.79073	0.887964	14	0.389561	0.987093
P26645_EAEAAEPEQPEQPEQPAAEEPQAEEQS(1)EAAGEK	WT_NT-WT_EE_-_TS_NT-TS_EE	-0.768258	0.406632	-1.88932	13	0.0813579	0.987093
P26645_EEPASGSAAT(1)PAAAEK	WT_NT-WT_EE_-_TS_NT-TS_EE	-0.116184	0.434039	-0.267682	14	0.792848	0.987093
P26645_GEATAERPGEAAVAS(0.001)S(0.999)PSK	WT_NT-WT_EE_-_TS_NT-TS_EE	-1.48191	1.62262	-0.913279	13	0.377722	0.987093
P26645_GEATAERPGEAAVASS(0.001)PS(0.999)K	WT_NT-WT_EE_-_TS_NT-TS_EE	-0.225527	0.232631	-0.96946	10	0.355179	0.987093
P26645_KES(1)GEGAEAEGATAEGAK	WT_NT-WT_EE_-_TS_NT-TS_EE	-0.879305	0.933081	-0.942368	14	0.361983	0.987093
P26645_LSGFS(1)FKK	WT_NT-WT_EE_-_TS_NT-TS_EE	-0.695429	0.598987	-1.16101	13	0.266514	0.987093
P26645_VNGDAS(1)PAAAEPGAK	WT_NT-WT_EE_-_TS_NT-TS_EE	-1.71627	0.63554	-2.70049	12	0.0192919	0.987093
P26883_GVQVETIS(1)PGDGR	WT_NT-WT_EE_-_TS_NT-TS_EE	0.232293	0.320139	0.725601	13	0.480943	0.987093
P27546_AAVGVTGNDITT(1)PPNK	WT_NT-WT_EE_-_TS_NT-TS_EE	-0.324941	0.484546	-0.670609	14	0.513381	0.987093
P27546_AT(0.008)S(0.988)PS(0.003)T(0.001)LVSTGPSSR	WT_NT-WT_EE_-_TS_NT-TS_EE	0.409447	0.46189	0.88646	12	0.392789	0.987093
P27546_DMS(1)PSAETEAPLAK	WT_NT-WT_EE_-_TS_NT-TS_EE	0.18487	0.409167	0.451821	13	0.658844	0.987093
P27546_EPPPS(1)PEK	WT_NT-WT_EE_-_TS_NT-TS_EE	-0.916621	0.392562	-2.33497	14	0.0349495	0.987093
P27546_LATTVS(1)APDLK	WT_NT-WT_EE_-_TS_NT-TS_EE	0.0778784	0.277936	0.280203	14	0.783419	0.987093
P27546_RNT(0.998)T(0.002)PTGAAPPAGMTSTR	WT_NT-WT_EE_-_TS_NT-TS_EE	0.310235	0.311783	0.995035	10	0.343186	0.987093
P27546_VGS(1)LDNVGHLPAGGAVK	WT_NT-WT_EE_-_TS_NT-TS_EE	-0.385883	0.406792	-0.948601	13	0.360125	0.987093
P27671_FS(0.004)S(0.996)PPPLAIGTSSPSR	WT_NT-WT_EE_-_TS_NT-TS_EE	-0.151088	0.331065	-0.45637	10	0.657875	0.987093
P28028_DRS(0.092)S(0.092)S(0.817)APNVHINTIEPVNIDEK	WT_NT-WT_EE_-_TS_NT-TS_EE	0.763278	0.728808	1.0473	9	0.322273	0.987093
P28028_SAS(1)EPSLNR	WT_NT-WT_EE_-_TS_NT-TS_EE	1.49672	0.803583	1.86256	13	0.0852738	0.987093
P28028_T(1)PIQAGGYGEFAAFK	WT_NT-WT_EE_-_TS_NT-TS_EE	0.413871	0.742053	0.557738	12	0.587277	0.987093
P28352_AAADDGEEPKS(1)EPETK	WT_NT-WT_EE_-_TS_NT-TS_EE	-0.339044	2.36379	-0.143432	8	0.889496	0.988049
P28652_ESSDSTNT(0.003)T(0.997)IEDEDAK	WT_NT-WT_EE_-_TS_NT-TS_EE	1.83716	0.491798	3.7356	9	0.00465699	0.895214
P28652_GS(1)LPPAALEPQTTVIHNPVDGIK	WT_NT-WT_EE_-_TS_NT-TS_EE	-0.0176068	1.22796	-0.0143383	12	0.988796	0.999267
P28652_NSSAITS(1)PK	WT_NT-WT_EE_-_TS_NT-TS_EE	2.63248	2.8187	0.933933	8	0.377666	0.987093
P28656_LDGLVDT(1)PTGYIESLPK	WT_NT-WT_EE_-_TS_NT-TS_EE	-0.83644	1.28588	-0.650483	10	0.530041	0.987093
P28661_VARPQILEPRPQS(1)PDLCDDDVEFR	WT_NT-WT_EE_-_TS_NT-TS_EE	-0.458034	0.38909	-1.17719	12	0.261941	0.987093
P28667_AAAT(1)PES(1)QEPQAK	WT_NT-WT_EE_-_TS_NT-TS_EE	-0.67075	3.28598	-0.204125	14	0.841194	0.988049
P28667_GDVTAEEAAGAS(1)PAK	WT_NT-WT_EE_-_TS_NT-TS_EE	0.0457507	0.376413	0.121544	14	0.904987	0.988049
P28738_PIRPGHYPAS(0.974)S(0.025)PT(0.001)AVHAVR	WT_NT-WT_EE_-_TS_NT-TS_EE	-2.94519	2.87943	-1.02284	8	0.336317	0.987093
P28867_AS(0.155)T(0.845)FCGTPDYIAPEILQGLK	WT_NT-WT_EE_-_TS_NT-TS_EE	-1.11248	1.68829	-0.658941	10	0.524815	0.987093
P28867_AS(0.5)T(0.5)FCGTPDYIAPEILQGLK	WT_NT-WT_EE_-_TS_NT-TS_EE	-1.11248	1.68829	-0.658941	10	0.524815	0.987093
P29699_HAFSPVASVES(1)AS(0.997)GET(0.003)LHSPK	WT_NT-WT_EE_-_TS_NT-TS_EE	2.05396	1.19037	1.72547	10	0.115153	0.987093
P29699_VMHTQCHSTPDS(1)AEDVRK	WT_NT-WT_EE_-_TS_NT-TS_EE	-1.63035	1.69193	-0.963603	9	0.36042	0.987093
P30275_GTGGVDTAAT(0.003)GS(0.996)VFDIS(0.001)NLDR	WT_NT-WT_EE_-_TS_NT-TS_EE	-0.974548	1.14204	-0.853338	12	0.410182	0.987093
P30275_LGYILTCPS(1)NLGTGLR	WT_NT-WT_EE_-_TS_NT-TS_EE	-1.12281	1.32112	-0.849896	11	0.413499	0.987093
P31324_RAS(1)VCAEAYNPDEEEDDAESR	WT_NT-WT_EE_-_TS_NT-TS_EE	-0.132495	0.879974	-0.150567	13	0.882628	0.988049
P31650_AAEEARGS(1)ETLGGGGGGAAGTR	WT_NT-WT_EE_-_TS_NT-TS_EE	0.0747743	0.390009	0.191725	13	0.85092	0.988049
P33173_PAS(1)PEPELLPELDSK	WT_NT-WT_EE_-_TS_NT-TS_EE	0.323135	1.10095	0.293505	14	0.773442	0.987093
P33173_S(0.001)DS(0.999)LILDHQWELEK	WT_NT-WT_EE_-_TS_NT-TS_EE	-0.4435	1.08912	-0.407209	9	0.69337	0.987093
P33173_S(0.867)DS(0.133)LILDHQWELEK	WT_NT-WT_EE_-_TS_NT-TS_EE	-0.354022	1.47509	-0.24	9	0.815707	0.987093
P33173_T(0.004)PQPCS(0.996)RPAS(1)PEPELLPELDSK	WT_NT-WT_EE_-_TS_NT-TS_EE	-0.144637	0.91612	-0.15788	11	0.877412	0.988049
P33175_PVRPGHYPAS(0.01)S(0.985)PT(0.005)NPYGTR	WT_NT-WT_EE_-_TS_NT-TS_EE	0.163554	0.649982	0.251629	10	0.806423	0.987093
P34152_LQPQEIS(0.999)PPPT(0.001)ANLDR	WT_NT-WT_EE_-_TS_NT-TS_EE	0.0926865	0.375505	0.246832	14	0.808621	0.987093
P35123_EQLSEVEGS(1)GEDDQGDDHSESAQK	WT_NT-WT_EE_-_TS_NT-TS_EE	-0.526308	0.554765	-0.948705	10	0.365134	0.987093
P35436_KMPS(0.999)IES(0.001)DV	WT_NT-WT_EE_-_TS_NT-TS_EE	0.441528	0.511587	0.863055	12	0.405027	0.987093
P35486_YGMGT(0.172)S(0.828)VER	WT_NT-WT_EE_-_TS_NT-TS_EE	0.414774	1.55621	0.266528	14	0.793718	0.987093
P35486_YHGHS(0.002)MS(0.998)DPGVSYR	WT_NT-WT_EE_-_TS_NT-TS_EE	0.242181	2.70246	0.089615	14	0.929863	0.990441
P35486_YHGHS(0.997)MS(0.003)DPGVS(1)YR	WT_NT-WT_EE_-_TS_NT-TS_EE	-0.774387	1.50371	-0.514986	12	0.615917	0.987093
P35486_YHGHS(1)MSDPGVS(1)YR	WT_NT-WT_EE_-_TS_NT-TS_EE	-2.03947	1.95033	-1.0457	14	0.313418	0.987093
P35564_AEEDEILNRS(1)PR	WT_NT-WT_EE_-_TS_NT-TS_EE	-0.887866	1.06111	-0.836735	14	0.416796	0.987093
P35564_QKS(1)DAEEDGVTGSQDEEDSKPK	WT_NT-WT_EE_-_TS_NT-TS_EE	-0.239804	0.720187	-0.332974	14	0.744087	0.987093
P35564_SDAEEDGVTGS(1)QDEEDSKPK	WT_NT-WT_EE_-_TS_NT-TS_EE	0.381113	0.598377	0.636911	14	0.53446	0.987093
P35802_EEQELHDIHS(0.01)T(0.99)R	WT_NT-WT_EE_-_TS_NT-TS_EE	-4.90693	2.23067	-2.19975	13	0.0465187	0.987093
P35802_EEQELHDIHS(0.984)T(0.016)RS(1)K	WT_NT-WT_EE_-_TS_NT-TS_EE	-2.81492	1.82241	-1.54461	12	0.148392	0.987093
P35802_EEQELHDIHS(1)T(0.018)RS(0.983)K	WT_NT-WT_EE_-_TS_NT-TS_EE	-1.6193	1.38177	-1.1719	14	0.260795	0.987093
P35802_S(1)KEEQELHDIHSTR	WT_NT-WT_EE_-_TS_NT-TS_EE	-1.64019	0.462898	-3.54331	12	0.00404613	0.895214
P35803_EEQELQDIQS(1)R	WT_NT-WT_EE_-_TS_NT-TS_EE	-0.871202	0.55741	-1.56295	11	0.146358	0.987093
P35803_PAMETAAEENTEQS(1)QERK	WT_NT-WT_EE_-_TS_NT-TS_EE	-0.260513	0.737777	-0.353105	10	0.73134	0.987093
P36916_REEQTDT(0.019)S(0.974)DGES(0.004)VT(0.004)HHIR	WT_NT-WT_EE_-_TS_NT-TS_EE	0.297458	1.47449	0.201736	10	0.844168	0.988049
P39053_S(0.993)PT(0.007)SSPTPQR	WT_NT-WT_EE_-_TS_NT-TS_EE	-0.678132	2.59487	-0.261336	6	0.802573	0.987093
P39447_KDVNDT(1)AS(1)FK	WT_NT-WT_EE_-_TS_NT-TS_EE	0.0385599	0.465619	0.0828143	11	0.935487	0.992065
P39447_S(0.011)REDLS(0.989)AQPVQTK	WT_NT-WT_EE_-_TS_NT-TS_EE	-0.602644	0.453405	-1.32915	8	0.220453	0.987093
P40124_LEAVSHTSDMHCGYGDS(1)PSK	WT_NT-WT_EE_-_TS_NT-TS_EE	-0.739691	1.30288	-0.567734	12	0.580683	0.987093
P40124_PFSAPKPQT(0.001)S(0.999)PSPK	WT_NT-WT_EE_-_TS_NT-TS_EE	-0.563141	0.910024	-0.61882	12	0.547603	0.987093
P40124_PFSAPKPQTSPS(1)PKPATK	WT_NT-WT_EE_-_TS_NT-TS_EE	0.545281	0.72512	0.751987	11	0.467845	0.987093
P40142_ILAT(1)PPQEDAPSVDIANIR	WT_NT-WT_EE_-_TS_NT-TS_EE	-0.389672	0.7623	-0.51118	8	0.623031	0.987093
P42128_EEAPAS(1)PLRPLYPQISPLK	WT_NT-WT_EE_-_TS_NT-TS_EE	-0.786951	0.744635	-1.05683	11	0.313248	0.987093
P42208_IYHLPDAES(1)DEDEDFK	WT_NT-WT_EE_-_TS_NT-TS_EE	-0.975165	1.30773	-0.745695	14	0.468188	0.987093
P42567_LNDPFQPFPGNDS(1)PK	WT_NT-WT_EE_-_TS_NT-TS_EE	0.0757684	0.641706	0.118073	12	0.907963	0.988049
P43006_MHDS(1)HLS(0.936)S(0.064)DEPK	WT_NT-WT_EE_-_TS_NT-TS_EE	-0.0294046	0.586003	-0.0501783	13	0.960743	0.997138
P43006_MHDS(1)HLS(0.993)S(0.007)DEPK	WT_NT-WT_EE_-_TS_NT-TS_EE	-1.49403	2.34519	-0.637062	13	0.535143	0.987093
P43006_MHDSHLS(0.002)S(0.997)DEPK	WT_NT-WT_EE_-_TS_NT-TS_EE	-1.37341	1.98164	-0.693068	10	0.504045	0.987093
P43006_NHRES(0.996)NS(0.004)NQCVYAAHNSVVIDECK	WT_NT-WT_EE_-_TS_NT-TS_EE	-1.33917	1.75476	-0.763164	7	0.470298	0.987093
P43006_SADCS(1)VEEEPWK	WT_NT-WT_EE_-_TS_NT-TS_EE	0.335866	0.813229	0.413003	8	0.690452	0.987093
P43006_TQS(1)IYDDK	WT_NT-WT_EE_-_TS_NT-TS_EE	1.55138	1.01685	1.52567	14	0.149362	0.987093
P43274_SETAPAAPAAPAPAEKT(1)PVK	WT_NT-WT_EE_-_TS_NT-TS_EE	0.395269	0.989904	0.3993	12	0.696687	0.987093
P46096_DDDAETGLT(1)DGEEKEEPK	WT_NT-WT_EE_-_TS_NT-TS_EE	-1.0874	0.96222	-1.1301	14	0.277426	0.987093
P46096_DQALKDDDAET(0.946)GLT(0.054)DGEEKEEPKEEEK	WT_NT-WT_EE_-_TS_NT-TS_EE	-0.331476	0.573227	-0.578263	11	0.574734	0.987093
P46097_GGQDDDDAET(0.01)GLT(0.99)EGEGEGEEEK	WT_NT-WT_EE_-_TS_NT-TS_EE	0.40198	0.801548	0.501504	11	0.625901	0.987093
P46460_ENRQS(1)IINPDWNFEK	WT_NT-WT_EE_-_TS_NT-TS_EE	-1.54539	0.942813	-1.63913	9	0.13561	0.987093
P46467_GNDS(1)DGEAESDDPEKK	WT_NT-WT_EE_-_TS_NT-TS_EE	0.935818	0.564588	1.65752	13	0.121335	0.987093
P46935_RQIS(1)EDVDGPDNR	WT_NT-WT_EE_-_TS_NT-TS_EE	-0.403871	0.209774	-1.92526	10	0.0830827	0.987093
P47746_S(1)IIIHTSEDGK	WT_NT-WT_EE_-_TS_NT-TS_EE	-0.433085	0.373996	-1.15799	13	0.267699	0.987093
P47809_LKIS(1)PEQHWDFTAEDLK	WT_NT-WT_EE_-_TS_NT-TS_EE	-2.07652	1.13316	-1.8325	8	0.104237	0.987093
P47856_VDS(0.999)T(0.001)TCLFPVEEK	WT_NT-WT_EE_-_TS_NT-TS_EE	-0.371904	0.193247	-1.9245	11	0.0805358	0.987093
P48437_EMAPQS(0.012)VS(0.988)PR	WT_NT-WT_EE_-_TS_NT-TS_EE	-0.379893	0.481521	-0.788945	7	0.456029	0.987093
P48453_ICS(1)FEEAK	WT_NT-WT_EE_-_TS_NT-TS_EE	-1.30977	0.853321	-1.53491	14	0.147093	0.987093
P48678_LRLS(0.998)PS(0.982)PT(0.008)S(0.013)QR	WT_NT-WT_EE_-_TS_NT-TS_EE	-0.265265	1.63177	-0.162562	9	0.874454	0.988049
P48678_LRLS(0.999)PS(0.001)PTSQR	WT_NT-WT_EE_-_TS_NT-TS_EE	-1.11623	0.83716	-1.33335	12	0.207174	0.987093
P48722_S(1)FDDPIVQTER	WT_NT-WT_EE_-_TS_NT-TS_EE	-0.171395	0.359675	-0.476527	14	0.641051	0.987093
P49312_S(0.003)KS(0.997)ES(1)PKEPEQLRK	WT_NT-WT_EE_-_TS_NT-TS_EE	0.483965	1.91336	0.25294	14	0.803991	0.987093
P49615_IGEGT(0.014)YGT(0.986)VFK	WT_NT-WT_EE_-_TS_NT-TS_EE	0.296747	0.428763	0.692102	13	0.501049	0.987093
P51830_GQGT(0.101)AS(0.899)PGS(0.857)VS(0.143)DLAQTVK	WT_NT-WT_EE_-_TS_NT-TS_EE	-0.478576	0.391605	-1.22209	11	0.247216	0.987093
P51830_GQGTAS(1)PGSVSDLAQTVK	WT_NT-WT_EE_-_TS_NT-TS_EE	-0.195866	0.466994	-0.419419	14	0.681275	0.987093
P51859_RAGDVLEDS(1)PK	WT_NT-WT_EE_-_TS_NT-TS_EE	-2.36831	2.46526	-0.960671	10	0.35937	0.987093
P51910_MVTMLMFLATLAGLFT(1)T(1)AK	WT_NT-WT_EE_-_TS_NT-TS_EE	0.373458	1.16973	0.319268	8	0.757701	0.987093
P52479_LLS(0.979)PT(0.021)HEK	WT_NT-WT_EE_-_TS_NT-TS_EE	-0.760565	0.74291	-1.02377	7	0.340017	0.987093
P53986_AAQS(1)PQQHSSGDPTEEES(1)PV	WT_NT-WT_EE_-_TS_NT-TS_EE	-0.101073	0.40031	-0.252487	14	0.804334	0.987093
P53986_LKS(1)KES(1)LQEAGK	WT_NT-WT_EE_-_TS_NT-TS_EE	-0.0764998	2.42547	-0.0315402	12	0.975357	0.999267
P53986_REGKEDEAS(1)T(1)DVDEKPK	WT_NT-WT_EE_-_TS_NT-TS_EE	-0.304684	2.7093	-0.112459	13	0.912178	0.988049
P53986_SDANTDLIGGS(1)PK	WT_NT-WT_EE_-_TS_NT-TS_EE	0.367591	0.380473	0.966141	14	0.350368	0.987093
P54071_AGY(1)LRAVS(0.816)S(0.186)LCRAS(0.937)GS(0.062)AR	WT_NT-WT_EE_-_TS_NT-TS_EE	-2.04745	1.08323	-1.89014	9	0.0913153	0.987093
P54227_ESVPDFPLS(1)PPKK	WT_NT-WT_EE_-_TS_NT-TS_EE	0.0547574	0.333868	0.164009	14	0.872068	0.988049
P54227_RAS(1)GQAFELILS(1)PR	WT_NT-WT_EE_-_TS_NT-TS_EE	-1.79639	1.94043	-0.925769	11	0.374431	0.987093
P54285_VEEHS(1)PLER	WT_NT-WT_EE_-_TS_NT-TS_EE	-2.46092	3.00894	-0.817872	8	0.43711	0.987093
P54310_S(0.666)VS(0.334)EAALAQPEGLLGTDTLK	WT_NT-WT_EE_-_TS_NT-TS_EE	0.439333	1.3349	0.329113	8	0.750521	0.987093
P54728_PAQTPVLTS(1)PAPADSTPGDSSR	WT_NT-WT_EE_-_TS_NT-TS_EE	-0.104403	0.41592	-0.251016	12	0.806048	0.987093
P55012_GEGTPAAGDGLGRPLGPTPS(0.999)QS(0.001)R	WT_NT-WT_EE_-_TS_NT-TS_EE	0.375481	0.517427	0.725669	9	0.486482	0.987093
P55088_GS(1)YMEVEDNR	WT_NT-WT_EE_-_TS_NT-TS_EE	0.634924	0.440425	1.44162	13	0.173064	0.987093
P55088_GSYMEVEDNRS(1)QVETEDLILK	WT_NT-WT_EE_-_TS_NT-TS_EE	-0.502948	1.6069	-0.312993	10	0.760716	0.987093
P55288_PGLRPAPNS(1)VDVDDFINTR	WT_NT-WT_EE_-_TS_NT-TS_EE	-0.805128	1.10117	-0.731159	11	0.479968	0.987093
P56183_EAGS(1)EAESSSADPGPGR	WT_NT-WT_EE_-_TS_NT-TS_EE	0.0287812	0.647791	0.0444297	9	0.965532	0.9986
P56388_ALDIYSAVDDAS(1)HEK	WT_NT-WT_EE_-_TS_NT-TS_EE	-0.44436	0.403485	-1.10131	13	0.290737	0.987093
P56399_GTGLQPGEEELPDIAPPLVT(1)PDEPK	WT_NT-WT_EE_-_TS_NT-TS_EE	-0.155145	1.36886	-0.113339	14	0.911371	0.988049
P56399_SAAES(1)ISESVPVGPK	WT_NT-WT_EE_-_TS_NT-TS_EE	-0.0681066	0.284833	-0.23911	14	0.814485	0.987093
P56399_SAAESIS(0.997)ES(0.002)VPVGPK	WT_NT-WT_EE_-_TS_NT-TS_EE	0.086519	0.327548	0.264142	13	0.795812	0.987093
P56564_NRDVEMGNS(1)VIEENEMK	WT_NT-WT_EE_-_TS_NT-TS_EE	-0.469085	0.697546	-0.672479	11	0.515157	0.987093
P56695_LNATAS(1)LEQDK	WT_NT-WT_EE_-_TS_NT-TS_EE	-0.760679	0.31813	-2.39109	10	0.0378879	0.987093
P57776_ATAPQT(0.968)QHVS(0.032)PMR	WT_NT-WT_EE_-_TS_NT-TS_EE	-0.00572456	0.294575	-0.0194333	12	0.984815	0.999267
P57776_ATAPQTQHVS(1)PMR	WT_NT-WT_EE_-_TS_NT-TS_EE	-0.873985	0.623826	-1.40101	14	0.182987	0.987093
P57776_KGATPAEDDEDKDIDLFGS(1)DEEEEDK	WT_NT-WT_EE_-_TS_NT-TS_EE	-0.264188	1.67139	-0.158065	14	0.876663	0.988049
P58404_AS(1)PGPGGLSGGESLLVK	WT_NT-WT_EE_-_TS_NT-TS_EE	-0.139152	0.91113	-0.152725	13	0.88096	0.988049
P58871_DVGHLEEGASGGLLS(1)PSTPHSR	WT_NT-WT_EE_-_TS_NT-TS_EE	-0.0478041	0.804605	-0.0594132	12	0.953601	0.997097
P58871_ENYEDQEPLVGHES(1)PITLAAR	WT_NT-WT_EE_-_TS_NT-TS_EE	0.350127	0.5565	0.629158	13	0.540145	0.987093
P58871_GEGVSQVGPGT(1)PPAPES(0.926)PRKPIS(0.074)GVQGNDPGISLPQR	WT_NT-WT_EE_-_TS_NT-TS_EE	-0.777768	0.411616	-1.88955	12	0.0832146	0.987093
P58871_MQAESQS(1)PTNVDLEDK	WT_NT-WT_EE_-_TS_NT-TS_EE	-0.265066	0.382546	-0.6929	14	0.499706	0.987093
P58871_RDS(0.999)LGS(0.001)FSTR	WT_NT-WT_EE_-_TS_NT-TS_EE	-0.565917	0.706483	-0.801034	12	0.438685	0.987093
P58871_S(1)PPSGSQSLLEGIMTASSSK	WT_NT-WT_EE_-_TS_NT-TS_EE	-0.782197	1.33199	-0.587239	11	0.568901	0.987093
P58871_SSGSLS(1)PGLETEDPLEAR	WT_NT-WT_EE_-_TS_NT-TS_EE	1.54832	0.967964	1.59957	7	0.153728	0.987093
P58871_VPS(1)S(1)DEEVVEEPQSR	WT_NT-WT_EE_-_TS_NT-TS_EE	-0.102136	0.288694	-0.353786	12	0.729638	0.987093
P59281_AFS(1)EDEALAQQDSK	WT_NT-WT_EE_-_TS_NT-TS_EE	-0.545357	0.298929	-1.82437	14	0.0895078	0.987093
P59648_S(0.006)ELPS(0.916)S(0.078)APGGGGV	WT_NT-WT_EE_-_TS_NT-TS_EE	-0.0588293	0.371911	-0.158181	11	0.877181	0.988049
P59764_AS(1)PLLSDK	WT_NT-WT_EE_-_TS_NT-TS_EE	1.36097	0.847667	1.60555	11	0.136675	0.987093
P59764_HTTSVSPSPAGRS(1)PLK	WT_NT-WT_EE_-_TS_NT-TS_EE	-0.205254	1.5122	-0.135732	11	0.894486	0.988049
P59808_AGGS(1)VESLR	WT_NT-WT_EE_-_TS_NT-TS_EE	-0.266552	0.48513	-0.549445	10	0.594756	0.987093
P59808_S(0.004)HS(0.996)LDDLQGDADVGK	WT_NT-WT_EE_-_TS_NT-TS_EE	0.642225	0.307565	2.08809	12	0.0587736	0.987093
P60469_EEAGVPRGEGPAVPGDT(1)PPPTPR	WT_NT-WT_EE_-_TS_NT-TS_EE	0.123281	0.273426	0.450875	14	0.658984	0.987093
P60469_RGS(1)ALGPDEAGGELER	WT_NT-WT_EE_-_TS_NT-TS_EE	-1.09346	0.328498	-3.32867	13	0.00543928	0.895214
P60469_RQAQS(1)PGGVSSEVEVLK	WT_NT-WT_EE_-_TS_NT-TS_EE	-0.536059	0.595839	-0.899671	13	0.384658	0.987093
P60469_S(1)LPGSALELR	WT_NT-WT_EE_-_TS_NT-TS_EE	-0.309557	0.360138	-0.859551	11	0.408379	0.987093
P60469_SAAAGALGS(1)PGLPLRK	WT_NT-WT_EE_-_TS_NT-TS_EE	-0.501894	0.540971	-0.927764	8	0.380669	0.987093
P60469_VSSSGLDS(1)LGR	WT_NT-WT_EE_-_TS_NT-TS_EE	-0.0401126	0.531804	-0.0754275	11	0.941229	0.993547
P60904_S(0.001)LS(0.002)T(0.015)S(0.971)GES(0.011)LYHVLGLDK	WT_NT-WT_EE_-_TS_NT-TS_EE	0.259127	1.53598	0.168705	9	0.869759	0.988049
P60904_S(0.835)LS(0.164)T(0.001)SGESLYHVLGLDK	WT_NT-WT_EE_-_TS_NT-TS_EE	1.75935	3.06406	0.574188	8	0.581621	0.987093
P60904_SLS(0.999)TSGESLYHVLGLDK	WT_NT-WT_EE_-_TS_NT-TS_EE	0.00736381	2.95008	0.00249614	13	0.998046	0.999267
P61264_S(1)AKDS(1)DDEEEVVHVDR	WT_NT-WT_EE_-_TS_NT-TS_EE	-0.867871	0.976897	-0.888395	14	0.389337	0.987093
P61264_T(0.007)T(0.007)T(0.985)NEELEDMLESGK	WT_NT-WT_EE_-_TS_NT-TS_EE	-0.4203	0.602512	-0.697579	13	0.497727	0.987093
P61315_KVDIMGYDLPS(0.999)GGAGPTTEACLK	WT_NT-WT_EE_-_TS_NT-TS_EE	1.53872	1.0861	1.41674	9	0.19023	0.987093
P61329_EPS(1)LHEIGEK	WT_NT-WT_EE_-_TS_NT-TS_EE	-0.11078	0.374883	-0.295505	10	0.773653	0.987093
P61967_AIEQADLLQEEDES(1)PR	WT_NT-WT_EE_-_TS_NT-TS_EE	-0.254833	0.443954	-0.574009	9	0.580022	0.987093
P61979_DYDDMS(1)PR	WT_NT-WT_EE_-_TS_NT-TS_EE	0.0779536	0.427621	0.182296	14	0.857964	0.988049
P62071_FQEQECPPS(0.043)PEPT(0.957)R	WT_NT-WT_EE_-_TS_NT-TS_EE	0.762363	1.11551	0.683423	9	0.511548	0.987093
P62071_FQEQECPPS(1)PEPTRK	WT_NT-WT_EE_-_TS_NT-TS_EE	-1.16785	0.767919	-1.5208	14	0.15057	0.987093
P62259_AAFDDAIAELDTLS(1)EESYK	WT_NT-WT_EE_-_TS_NT-TS_EE	-1.77766	2.66624	-0.666729	11	0.518685	0.987093
P62482_MYPES(0.01)T(0.006)T(0.287)GS(0.697)PARLS(1)LR	WT_NT-WT_EE_-_TS_NT-TS_EE	-0.185353	0.691435	-0.26807	13	0.792852	0.987093
P62482_MYPESTTGS(1)PAR	WT_NT-WT_EE_-_TS_NT-TS_EE	-0.622819	0.724832	-0.859261	11	0.408532	0.987093
P62482_RSS(1)LVITTK	WT_NT-WT_EE_-_TS_NT-TS_EE	0.144728	0.373732	0.38725	13	0.704837	0.987093
P62484_HTPPTIGGS(1)LPYR	WT_NT-WT_EE_-_TS_NT-TS_EE	0.697741	0.457936	1.52367	11	0.155811	0.987093
P62484_NMAPS(0.001)QQS(0.999)PVR	WT_NT-WT_EE_-_TS_NT-TS_EE	-0.0721814	0.353538	-0.204169	12	0.841643	0.988049
P62484_TTPPTQKPPS(1)PPMSGK	WT_NT-WT_EE_-_TS_NT-TS_EE	2.62762	1.11344	2.35992	14	0.0333269	0.987093
P62754_LS(0.014)S(0.986)LRAS(0.18)T(0.808)S(0.011)K	WT_NT-WT_EE_-_TS_NT-TS_EE	-0.621239	0.63615	-0.976561	8	0.357389	0.987093
P62754_RLS(1)S(1)LR	WT_NT-WT_EE_-_TS_NT-TS_EE	-0.834916	0.897717	-0.930043	14	0.368109	0.987093
P62774_GEDVNRT(1)LEGGRK	WT_NT-WT_EE_-_TS_NT-TS_EE	-0.0840816	0.261714	-0.321273	13	0.753111	0.987093
P62908_DEILPT(0.007)T(0.99)PIS(0.003)EQK	WT_NT-WT_EE_-_TS_NT-TS_EE	0.138377	0.409768	0.337696	11	0.741949	0.987093
P62996_RPHT(1)PTPGIYMGR	WT_NT-WT_EE_-_TS_NT-TS_EE	-0.0480563	0.81264	-0.059136	14	0.95368	0.997097
P62996_SDSGEQNYGERES(1)R	WT_NT-WT_EE_-_TS_NT-TS_EE	0.615834	0.243982	2.52409	14	0.0243075	0.987093
P63011_MS(0.001)ES(0.999)LDTADPAVTGAK	WT_NT-WT_EE_-_TS_NT-TS_EE	-0.412437	0.425804	-0.968607	11	0.353556	0.987093
P63011_MS(1)ESLDTADPAVTGAK	WT_NT-WT_EE_-_TS_NT-TS_EE	0.326499	0.45275	0.721146	14	0.482689	0.987093
P63042_RRDPS(1)LEEIQK	WT_NT-WT_EE_-_TS_NT-TS_EE	-0.280415	0.384436	-0.729419	9	0.484295	0.987093
P63046_AESEAETPGT(1)PGEFESK	WT_NT-WT_EE_-_TS_NT-TS_EE	-0.163588	0.475927	-0.343725	14	0.736161	0.987093
P63085_VADPDHDHTGFLT(0.999)EY(0.001)VATR	WT_NT-WT_EE_-_TS_NT-TS_EE	-0.00398224	1.634	-0.00243711	13	0.998092	0.999267
P63101_TAFDEAIAELDTLS(1)EESYK	WT_NT-WT_EE_-_TS_NT-TS_EE	-0.275736	3.33856	-0.0825915	10	0.935806	0.992065
P63101_VVS(0.004)S(0.996)IEQK	WT_NT-WT_EE_-_TS_NT-TS_EE	-0.09468	0.86658	-0.109257	11	0.914966	0.988049
P63141_ETEGEEQAQYLQVTS(1)CPK	WT_NT-WT_EE_-_TS_NT-TS_EE	0.829591	0.757662	1.09494	9	0.30198	0.987093
P63141_IPS(1)S(1)PDLKK	WT_NT-WT_EE_-_TS_NT-TS_EE	0.341827	1.17886	0.289964	14	0.776094	0.987093
P63166_S(1)DQEAKPSTEDLGDK	WT_NT-WT_EE_-_TS_NT-TS_EE	-0.843042	0.590936	-1.42662	14	0.175609	0.987093
P63213_EDPLLT(1)PVPASENPFR	WT_NT-WT_EE_-_TS_NT-TS_EE	0.167451	1.04509	0.160227	12	0.875368	0.988049
P63216_GET(1)PVNSTMSIGQAR	WT_NT-WT_EE_-_TS_NT-TS_EE	-0.00455282	0.359993	-0.012647	14	0.990088	0.999267
P63318_AAPALT(1)PPDR	WT_NT-WT_EE_-_TS_NT-TS_EE	-0.113716	0.343631	-0.330926	14	0.745602	0.987093
P63318_MGPSS(0.001)S(0.999)PIPSPSPSPTDSK	WT_NT-WT_EE_-_TS_NT-TS_EE	0.145902	0.910573	0.160231	13	0.875162	0.988049
P63318_MGPSSSPIPS(0.574)PS(0.43)PS(0.993)PT(0.004)DSK	WT_NT-WT_EE_-_TS_NT-TS_EE	-0.678421	1.08418	-0.625747	14	0.541548	0.987093
P63318_MGPSSSPIPSPSPSPT(0.999)DSK	WT_NT-WT_EE_-_TS_NT-TS_EE	0.345717	0.299829	1.15305	14	0.268198	0.987093
P63318_S(0.997)PT(0.147)S(0.856)PVPVPVM	WT_NT-WT_EE_-_TS_NT-TS_EE	0.41071	1.01062	0.406394	11	0.692247	0.987093
P63328_ITS(1)FEEAK	WT_NT-WT_EE_-_TS_NT-TS_EE	-0.234984	0.691896	-0.339623	14	0.739182	0.987093
P68372_INVYYNEAT(1)GGK	WT_NT-WT_EE_-_TS_NT-TS_EE	0.570405	0.449149	1.26997	8	0.239787	0.987093
P68404_ADPAAGPPPS(1)EGEESTVR	WT_NT-WT_EE_-_TS_NT-TS_EE	-0.389011	0.407613	-0.954363	13	0.35731	0.987093
P70182_IPLKPS(0.218)PT(0.782)K	WT_NT-WT_EE_-_TS_NT-TS_EE	-0.458732	2.04119	-0.224738	12	0.825965	0.987093
P70182_KIPLKPS(0.988)PT(0.012)K	WT_NT-WT_EE_-_TS_NT-TS_EE	-0.786676	1.90529	-0.412891	13	0.686415	0.987093
P70288_MLPHAPGVQMQAIPEDAVHEDS(1)GDEDGEDPDK	WT_NT-WT_EE_-_TS_NT-TS_EE	0.0678495	0.360647	0.188133	12	0.853917	0.988049
P70297_AS(1)PALVAK	WT_NT-WT_EE_-_TS_NT-TS_EE	1.76804	1.62109	1.09064	7	0.311542	0.987093
P70302_DLT(0.005)HS(0.982)DS(0.012)ES(0.001)SLHMSDR	WT_NT-WT_EE_-_TS_NT-TS_EE	0.213737	0.310865	0.687556	12	0.504805	0.987093
P70362_FIAFSGEGQS(1)LRK	WT_NT-WT_EE_-_TS_NT-TS_EE	-0.477027	0.620273	-0.76906	9	0.461563	0.987093
P70399_DAVTEDS(1)PQPPLPSVR	WT_NT-WT_EE_-_TS_NT-TS_EE	0.158193	0.337249	0.469068	12	0.647428	0.987093
P70399_MESLGS(1)PR	WT_NT-WT_EE_-_TS_NT-TS_EE	0.0237352	0.367999	0.064498	14	0.949486	0.995876
P70399_PLLPSQPT(0.001)VS(0.999)PQASTPVSR	WT_NT-WT_EE_-_TS_NT-TS_EE	-0.688551	0.53567	-1.2854	6	0.246034	0.987093
P70399_TEEDRENTQIDDTEPLS(0.995)PVS(0.005)NSK	WT_NT-WT_EE_-_TS_NT-TS_EE	0.0364265	0.645806	0.0564047	11	0.956031	0.997138
P70408_LAEMYGGGES(1)DKDA	WT_NT-WT_EE_-_TS_NT-TS_EE	-0.188279	0.377067	-0.499325	14	0.625306	0.987093
P70414_GMIIEHEGDRPAS(1)K	WT_NT-WT_EE_-_TS_NT-TS_EE	-0.102922	0.55986	-0.183836	9	0.858218	0.988049
P70429_S(0.003)NS(0.997)VEKPVSSLLSR	WT_NT-WT_EE_-_TS_NT-TS_EE	1.74371	0.830281	2.10015	11	0.0595851	0.987093
P70441_EALVEPASES(1)PRPALAR	WT_NT-WT_EE_-_TS_NT-TS_EE	-0.811764	1.05953	-0.766155	11	0.45971	0.987093
P70441_S(0.005)AS(0.993)S(0.001)DTSEELNSQDS(1)PK	WT_NT-WT_EE_-_TS_NT-TS_EE	0.377465	0.820308	0.46015	12	0.653635	0.987093
P70441_SASSDTSEELNSQDS(1)PK	WT_NT-WT_EE_-_TS_NT-TS_EE	2.07608	1.0239	2.02763	14	0.0620744	0.987093
P70663_GKES(1)QEQPVSDSHQQPNESSK	WT_NT-WT_EE_-_TS_NT-TS_EE	1.02149	2.94394	0.346981	12	0.734615	0.987093
P70663_PSALNS(1)EEETHEQSTEQDK	WT_NT-WT_EE_-_TS_NT-TS_EE	-2.08502	0.783299	-2.66184	14	0.0185942	0.987093
P70663_PSALNSEEETHEQS(0.978)T(0.022)EQDK	WT_NT-WT_EE_-_TS_NT-TS_EE	-1.14536	0.834186	-1.37303	12	0.194855	0.987093
P70704_T(0.002)DDVS(0.998)EKT(1)S(1)LADQEEVR	WT_NT-WT_EE_-_TS_NT-TS_EE	0.207389	0.660948	0.313776	13	0.758669	0.987093
P70704_TDDVS(1)EKT(0.09)S(0.91)LADQEEVR	WT_NT-WT_EE_-_TS_NT-TS_EE	1.35601	0.487969	2.77888	12	0.016685	0.987093
P80560_ADSVAGAIQSDPAEGS(1)QESHGR	WT_NT-WT_EE_-_TS_NT-TS_EE	-0.48593	0.359891	-1.35021	13	0.199987	0.987093
P81122_RVS(1)GDGAQDLDR	WT_NT-WT_EE_-_TS_NT-TS_EE	-0.615763	0.533318	-1.15459	12	0.270734	0.987093
P83093_GS(1)PECVGLTETK	WT_NT-WT_EE_-_TS_NT-TS_EE	0.137911	0.747456	0.184507	7	0.858847	0.988049
P83093_RAS(1)GSAGAAASPSAAAAGER	WT_NT-WT_EE_-_TS_NT-TS_EE	-0.672701	0.437912	-1.53616	11	0.152749	0.987093
P83510_LGSQPIRAS(1)NPDLR	WT_NT-WT_EE_-_TS_NT-TS_EE	0.313921	0.797568	0.393598	12	0.700781	0.987093
P83510_SEGS(1)PVLPHEPSK	WT_NT-WT_EE_-_TS_NT-TS_EE	-0.262871	0.44346	-0.592773	14	0.562787	0.987093
P83510_TTSIS(1)PALAR	WT_NT-WT_EE_-_TS_NT-TS_EE	0.801713	0.748279	1.07141	10	0.309162	0.987093
P84086_AALEQPCEGS(0.999)LT(0.001)RPK	WT_NT-WT_EE_-_TS_NT-TS_EE	-1.06554	0.722503	-1.47479	13	0.164071	0.987093
P97315_GFGFGQGAGALVHS(1)E	WT_NT-WT_EE_-_TS_NT-TS_EE	0.574294	1.02982	0.557667	12	0.587324	0.987093
P97379_S(0.003)AT(0.997)PPPAEPASLPQEPPK	WT_NT-WT_EE_-_TS_NT-TS_EE	0.0642294	0.235787	0.272405	14	0.789287	0.987093
P97427_GMYDGPVYEVPAT(1)PK	WT_NT-WT_EE_-_TS_NT-TS_EE	-0.0408767	0.418485	-0.0976779	14	0.923573	0.9897
P97427_HAAPAPS(1)AK	WT_NT-WT_EE_-_TS_NT-TS_EE	2.27394	1.59348	1.42702	13	0.177148	0.987093
P97427_HAAPAPS(1)AKS(1)S(0.998)PS(0.002)K	WT_NT-WT_EE_-_TS_NT-TS_EE	-0.0350175	2.42016	-0.0144691	13	0.988675	0.999267
P97427_HAAPAPSAKS(1)S(1)PSK	WT_NT-WT_EE_-_TS_NT-TS_EE	-0.0350175	2.42016	-0.0144691	13	0.988675	0.999267
P97427_S(1)IPHITSDR	WT_NT-WT_EE_-_TS_NT-TS_EE	-0.855926	1.05181	-0.813767	13	0.430432	0.987093
P97427_VFGLHSVS(1)R	WT_NT-WT_EE_-_TS_NT-TS_EE	-0.0806944	0.293492	-0.274945	9	0.789566	0.987093
P97445_GADYTEPDS(1)PREPPGGAHDPAPR	WT_NT-WT_EE_-_TS_NT-TS_EE	0.612722	0.508381	1.20524	13	0.249591	0.987093
P97445_LATGEPAS(1)PHDSLGHSGLPPSPAK	WT_NT-WT_EE_-_TS_NT-TS_EE	0.396879	0.908428	0.436885	9	0.672489	0.987093
P97492_EPGS(0.444)S(0.555)HLGSPDTAR	WT_NT-WT_EE_-_TS_NT-TS_EE	-0.562588	0.498312	-1.12899	9	0.288097	0.987093
P97492_PLREPGSSHLGS(0.999)PDT(0.001)AR	WT_NT-WT_EE_-_TS_NT-TS_EE	-0.00297169	0.434182	-0.00684435	13	0.994643	0.999267
P97492_S(1)LGSGESESESRPGK	WT_NT-WT_EE_-_TS_NT-TS_EE	-0.165549	0.713114	-0.23215	13	0.820036	0.987093
P97496_RKPS(1)PS(1)PPPPTATESR	WT_NT-WT_EE_-_TS_NT-TS_EE	-0.13339	1.51649	-0.0879599	13	0.931249	0.990441
P97798_LELKPIDKS(1)PDPNPVMTDTPIPR	WT_NT-WT_EE_-_TS_NT-TS_EE	-1.18272	0.825288	-1.4331	12	0.177365	0.987093
P97820_RDS(1)PLQGGGQQNSQAGQR	WT_NT-WT_EE_-_TS_NT-TS_EE	0.241494	1.05764	0.228334	7	0.825913	0.987093
P97825_S(0.001)NS(0.998)S(0.001)EASSGDFLDLK	WT_NT-WT_EE_-_TS_NT-TS_EE	0.0837086	0.494733	0.169199	14	0.86806	0.988049
P97855_S(0.063)T(0.063)S(0.874)PAPADVAPAQEDLR	WT_NT-WT_EE_-_TS_NT-TS_EE	0.147326	0.267283	0.5512	11	0.592516	0.987093
P97868_VEGTEIVKPS(1)PK	WT_NT-WT_EE_-_TS_NT-TS_EE	-0.0127501	0.323894	-0.039365	13	0.969198	0.999267
P97927_LAALS(0.001)IEES(0.999)K	WT_NT-WT_EE_-_TS_NT-TS_EE	0.179913	0.761669	0.236209	12	0.817254	0.987093
P98084_S(0.017)AS(0.983)QDCIETTPGAQEGK	WT_NT-WT_EE_-_TS_NT-TS_EE	-0.0783606	0.73109	-0.107183	10	0.916763	0.988049
P98203_GSLGS(1)LDR	WT_NT-WT_EE_-_TS_NT-TS_EE	0.367391	0.332459	1.10507	12	0.290793	0.987093
P99027_LASVPAGGAVAVSAAPGSAAPAAGS(1)APAAAEEK	WT_NT-WT_EE_-_TS_NT-TS_EE	0.338913	0.383694	0.883289	12	0.394432	0.987093
Q00PI9_S(0.002)GDET(0.998)PGS(1)EAPGDK	WT_NT-WT_EE_-_TS_NT-TS_EE	0.367949	2.14778	0.171316	12	0.86683	0.988049
Q00PI9_S(1)GDETPGSEAPGDK	WT_NT-WT_EE_-_TS_NT-TS_EE	0.926951	0.919449	1.00816	12	0.333274	0.987093
Q00PI9_SGDET(1)PGSEAPGDK	WT_NT-WT_EE_-_TS_NT-TS_EE	1.45883	1.99595	0.730897	12	0.478871	0.987093
Q01063_SDSDYDLS(1)PK	WT_NT-WT_EE_-_TS_NT-TS_EE	-0.296	0.430772	-0.68714	12	0.505058	0.987093
Q01338_RGPGAAGPGAS(0.001)GS(0.999)GHGEER	WT_NT-WT_EE_-_TS_NT-TS_EE	-0.656713	1.53288	-0.428417	13	0.67536	0.987093
Q01341_NAEPPS(0.995)PT(0.005)PAAHTR	WT_NT-WT_EE_-_TS_NT-TS_EE	-0.816949	0.662843	-1.23249	11	0.243459	0.987093
Q01815_SITADGES(1)PPTTK	WT_NT-WT_EE_-_TS_NT-TS_EE	0.18804	0.338081	0.556198	13	0.587522	0.987093
Q02053_ATLPS(1)PDK	WT_NT-WT_EE_-_TS_NT-TS_EE	0.088161	0.579636	0.152097	14	0.88128	0.988049
Q02053_IHVS(1)DQELQSANASVDDSRLEELK	WT_NT-WT_EE_-_TS_NT-TS_EE	-0.279196	0.910081	-0.306781	7	0.767935	0.987093
Q02248_RT(0.003)S(0.997)MGGTQQQFVEGVR	WT_NT-WT_EE_-_TS_NT-TS_EE	0.51764	0.489973	1.05647	13	0.309994	0.987093
Q02357_RRT(0.171)LT(0.86)PLT(0.968)LRY(1)S(1)ILS(1)ES(1)R	WT_NT-WT_EE_-_TS_NT-TS_EE	-0.371484	0.958428	-0.387597	12	0.705101	0.987093
Q02357_RRT(0.48)LT(0.623)PLT(0.897)LRY(1)S(1)ILS(1)ES(1)R	WT_NT-WT_EE_-_TS_NT-TS_EE	-0.371484	0.958428	-0.387597	12	0.705101	0.987093
Q02819_AQRLS(1)QETEALGR	WT_NT-WT_EE_-_TS_NT-TS_EE	-0.311043	0.486554	-0.639278	12	0.534655	0.987093
Q03173_NSRPS(0.117)S(0.883)PVNTPSSQPPAAK	WT_NT-WT_EE_-_TS_NT-TS_EE	-0.11295	0.675383	-0.167239	11	0.870217	0.988049
Q03517_IET(0.017)QT(0.983)QEEVRDS(1)K	WT_NT-WT_EE_-_TS_NT-TS_EE	-1.38974	1.07871	-1.28833	13	0.220088	0.987093
Q03517_VPS(0.003)PVS(0.985)S(0.013)EDDLQEEEQLEQAIK	WT_NT-WT_EE_-_TS_NT-TS_EE	-1.40006	0.937308	-1.4937	10	0.16612	0.987093
Q04447_PVS(1)PLLLASGMAR	WT_NT-WT_EE_-_TS_NT-TS_EE	0.820378	0.674663	1.21598	12	0.247372	0.987093
Q04447_VLT(1)PELYAELR	WT_NT-WT_EE_-_TS_NT-TS_EE	-0.684916	1.18224	-0.579336	11	0.574035	0.987093
Q04690_RQEMES(0.002)GIT(0.036)T(0.961)PPK	WT_NT-WT_EE_-_TS_NT-TS_EE	0.0541388	0.420331	0.1288	11	0.899841	0.988049
Q04690_RQEMESGIT(0.5)T(0.5)PPK	WT_NT-WT_EE_-_TS_NT-TS_EE	0.0541388	0.420331	0.1288	11	0.899841	0.988049
Q04690_S(1)FDHLISDTK	WT_NT-WT_EE_-_TS_NT-TS_EE	-0.566092	0.725175	-0.780628	14	0.44802	0.987093
Q04690_SSSGLATYS(1)PPMGAVSER	WT_NT-WT_EE_-_TS_NT-TS_EE	0.922201	0.354629	2.60047	13	0.0219863	0.987093
Q04735_KIS(0.999)T(0.001)EDINK	WT_NT-WT_EE_-_TS_NT-TS_EE	1.11615	1.11259	1.0032	7	0.349174	0.987093
Q04736_YTPENLTEPVS(0.96)PS(0.036)AS(0.003)HY(0.001)GVEHATVAPTSSTK	WT_NT-WT_EE_-_TS_NT-TS_EE	0.487704	0.317329	1.5369	11	0.152568	0.987093
Q05A62_LSLS(0.993)T(0.007)NCIEK	WT_NT-WT_EE_-_TS_NT-TS_EE	-1.44227	0.831332	-1.73489	9	0.116786	0.987093
Q05CL8_T(0.263)AS(0.737)EGS(1)EAETPEAPK	WT_NT-WT_EE_-_TS_NT-TS_EE	-0.376815	0.724675	-0.519977	9	0.615626	0.987093
Q05D44_KTS(1)FDENDS(1)EELEDK	WT_NT-WT_EE_-_TS_NT-TS_EE	1.12726	0.936128	1.20417	8	0.26294	0.987093
Q05D44_SVPTVDS(1)GNEDDDSSFK	WT_NT-WT_EE_-_TS_NT-TS_EE	0.390578	0.406508	0.960812	14	0.352948	0.987093
Q05D44_TSFDENDS(1)EELEDK	WT_NT-WT_EE_-_TS_NT-TS_EE	1.75852	0.790363	2.22495	9	0.0531327	0.987093
Q08274_RYHS(1)LGNISR	WT_NT-WT_EE_-_TS_NT-TS_EE	0.80963	0.899764	0.899825	12	0.385915	0.987093
Q08274_S(0.002)NS(0.998)LPHPAGGGK	WT_NT-WT_EE_-_TS_NT-TS_EE	3.60319	1.13028	3.18788	7	0.0153218	0.987093
Q08460_GGYS(0.006)T(0.993)PQTLANR	WT_NT-WT_EE_-_TS_NT-TS_EE	0.475371	0.505377	0.940628	13	0.364046	0.987093
Q08460_RLEDEQPPT(1)LS(1)PK	WT_NT-WT_EE_-_TS_NT-TS_EE	0.799351	0.615915	1.29783	13	0.216903	0.987093
Q09XV5_T(0.121)AS(0.846)PS(0.033)PLRPDAPVEK	WT_NT-WT_EE_-_TS_NT-TS_EE	-0.220587	0.452403	-0.487591	8	0.63892	0.987093
Q0P678_LGVS(0.002)VS(0.972)PS(0.026)R	WT_NT-WT_EE_-_TS_NT-TS_EE	0.0805902	0.337672	0.238665	12	0.815393	0.987093
Q0P678_SFSSSPS(0.003)PS(0.001)PT(0.005)PS(0.991)PHRPPVR	WT_NT-WT_EE_-_TS_NT-TS_EE	-0.498163	0.784938	-0.634652	10	0.539903	0.987093
Q0P678_VQSQEETRSDEEDRAS(1)EPK	WT_NT-WT_EE_-_TS_NT-TS_EE	-0.67293	1.66088	-0.405164	9	0.694818	0.987093
Q0PHV7_AFSFPVS(1)PER	WT_NT-WT_EE_-_TS_NT-TS_EE	0.0559448	0.473398	0.118177	11	0.908058	0.988049
Q0PHV7_PRPPEAS(1)PPPGGAR	WT_NT-WT_EE_-_TS_NT-TS_EE	-0.246569	0.665549	-0.370474	11	0.718064	0.987093
Q0PHV7_S(1)LGDASPSAPESVGAR	WT_NT-WT_EE_-_TS_NT-TS_EE	-0.261312	0.506243	-0.516179	12	0.615108	0.987093
Q148V7_AGS(0.996)IS(0.004)TLDSLDFAR	WT_NT-WT_EE_-_TS_NT-TS_EE	-2.32459	1.42683	-1.62919	10	0.134327	0.987093
Q148V7_S(0.138)S(0.862)PEIQEPIK	WT_NT-WT_EE_-_TS_NT-TS_EE	1.61175	0.812952	1.98259	13	0.0689543	0.987093
Q148V7_S(0.604)S(0.396)PEIQEPIK	WT_NT-WT_EE_-_TS_NT-TS_EE	1.88818	0.994751	1.89815	10	0.0868878	0.987093
Q14AX6_NNS(1)PAPPQPAPVK	WT_NT-WT_EE_-_TS_NT-TS_EE	-0.563308	0.500913	-1.12456	8	0.293381	0.987093
Q14CH0_HILEGGSGVIIEHPGEES(1)PGRK	WT_NT-WT_EE_-_TS_NT-TS_EE	1.01981	1.07433	0.949251	9	0.367284	0.987093
Q14CH0_STVEDFEANT(0.004)S(0.995)PT(0.001)K	WT_NT-WT_EE_-_TS_NT-TS_EE	0.451615	0.393399	1.14798	13	0.271663	0.987093
Q1HFZ0_EGVILTNENAAS(1)PEQPGDEDAK	WT_NT-WT_EE_-_TS_NT-TS_EE	-0.957228	0.493887	-1.93815	12	0.0764897	0.987093
Q2M3X8_LPCLPVKLS(1)PPLPPKK	WT_NT-WT_EE_-_TS_NT-TS_EE	-1.11309	1.00596	-1.1065	9	0.297206	0.987093
Q2M3X8_S(0.999)DT(0.001)PYLAEAR	WT_NT-WT_EE_-_TS_NT-TS_EE	-0.351651	0.488522	-0.719828	12	0.485416	0.987093
Q2PFD7_DHRPET(1)PGIK	WT_NT-WT_EE_-_TS_NT-TS_EE	1.84084	3.26572	0.563687	11	0.584276	0.987093
Q2PFD7_IGS(0.994)T(0.006)TNPFLDIPHDPNAAVYK	WT_NT-WT_EE_-_TS_NT-TS_EE	-1.88483	2.60982	-0.722205	10	0.486714	0.987093
Q2PFD7_S(0.009)HS(0.991)S(1)PSLNPDAS(1)PVTAK	WT_NT-WT_EE_-_TS_NT-TS_EE	1.32981	0.790455	1.68233	14	0.114665	0.987093
Q2PFD7_S(0.041)HS(0.959)S(1)PSLNPDAS(1)PVTAK	WT_NT-WT_EE_-_TS_NT-TS_EE	0.776641	0.461612	1.68245	14	0.11464	0.987093
Q2PFD7_S(0.045)HS(0.938)S(0.026)PS(0.991)LNPDASPVTAK	WT_NT-WT_EE_-_TS_NT-TS_EE	-0.433196	1.48446	-0.291822	10	0.776387	0.987093
Q2PFD7_S(0.965)HS(0.904)S(0.111)PS(0.02)LNPDASPVTAK	WT_NT-WT_EE_-_TS_NT-TS_EE	-0.772665	1.49889	-0.515492	9	0.618632	0.987093
Q2PFD7_SHS(1)SPSLNPDASPVTAK	WT_NT-WT_EE_-_TS_NT-TS_EE	0.366831	0.469538	0.781258	14	0.447661	0.987093
Q2TBE6_VAAAAGSGPS(1)PPCS(1)PGHDR	WT_NT-WT_EE_-_TS_NT-TS_EE	-0.837767	0.523039	-1.60173	13	0.133225	0.987093
Q2WF71_S(0.5)T(0.5)PHLDGAGGGAAGEDGDLGLGSAR	WT_NT-WT_EE_-_TS_NT-TS_EE	0.152835	0.534306	0.286044	9	0.78132	0.987093
Q3B7Z2_MLAES(1)DDS(1)GDEESVSQTDK	WT_NT-WT_EE_-_TS_NT-TS_EE	-0.296541	0.354455	-0.836612	13	0.417924	0.987093
Q3B7Z2_SLS(1)ELESLK	WT_NT-WT_EE_-_TS_NT-TS_EE	0.628677	0.278019	2.26127	13	0.0415333	0.987093
Q3TC46_QMAVPS(1)FNQQILCPK	WT_NT-WT_EE_-_TS_NT-TS_EE	-0.777583	0.736508	-1.05577	12	0.311866	0.987093
Q3TDQ1_RENPPVEDS(1)S(1)DEDDK	WT_NT-WT_EE_-_TS_NT-TS_EE	0.909538	1.43027	0.63592	8	0.542589	0.987093
Q3TES0_VQTPQS(1)PHQHPVAPGAIADK	WT_NT-WT_EE_-_TS_NT-TS_EE	0.191432	0.3642	0.525623	13	0.608	0.987093
Q3THG9_GAQADHFTESPLS(1)PGSQVQVR	WT_NT-WT_EE_-_TS_NT-TS_EE	0.0190988	0.352985	0.0541065	13	0.957673	0.997138
Q3THK3_GT(0.81)S(0.19)RPGT(0.99)PS(0.01)AEAASTSSTLR	WT_NT-WT_EE_-_TS_NT-TS_EE	0.55265	0.588868	0.938496	8	0.375455	0.987093
Q3TIX9_EADEDS(1)EPEREVR	WT_NT-WT_EE_-_TS_NT-TS_EE	0.483692	0.450723	1.07315	10	0.308419	0.987093
Q3TLH4_SES(0.049)S(0.951)DFEVVPK	WT_NT-WT_EE_-_TS_NT-TS_EE	0.269347	0.313776	0.858405	11	0.408984	0.987093
Q3TSG4_YQEDS(0.998)DPERS(0.001)DYEEHQLQK	WT_NT-WT_EE_-_TS_NT-TS_EE	0.0812302	0.58264	0.139418	8	0.892566	0.988049
Q3TVA9_GLS(1)LTETELEELR	WT_NT-WT_EE_-_TS_NT-TS_EE	-2.69923	1.97519	-1.36657	12	0.19682	0.987093
Q3TWL2_RIINLGPVHPGPLS(1)PEPQPMGVR	WT_NT-WT_EE_-_TS_NT-TS_EE	0.774966	0.747366	1.03693	13	0.318673	0.987093
Q3TWW8_S(0.001)HS(0.999)PLPAPPSK	WT_NT-WT_EE_-_TS_NT-TS_EE	0.0108216	0.416981	0.0259522	12	0.979722	0.999267
Q3TXS7_T(0.056)VGT(0.944)PIASVPGSTNTGTVPGSEK	WT_NT-WT_EE_-_TS_NT-TS_EE	0.160562	0.914667	0.175541	13	0.863359	0.988049
Q3TXS7_TASAVAGKT(1)PDAS(1)PEPK	WT_NT-WT_EE_-_TS_NT-TS_EE	0.641457	0.79123	0.810709	14	0.431099	0.987093
Q3TY60_DLESLS(1)PR	WT_NT-WT_EE_-_TS_NT-TS_EE	0.0721388	0.64486	0.111867	13	0.912637	0.988049
Q3TY60_DTDAYS(1)DLS(1)DGEK	WT_NT-WT_EE_-_TS_NT-TS_EE	0.36521	0.517228	0.70609	12	0.493613	0.987093
Q3TY65_ALPRDS(1)LEGDDFEK	WT_NT-WT_EE_-_TS_NT-TS_EE	-0.112193	0.406927	-0.275709	12	0.787462	0.987093
Q3U0M1_FNFESVPES(1)PGEK	WT_NT-WT_EE_-_TS_NT-TS_EE	-0.281762	0.39182	-0.71911	12	0.485842	0.987093
Q3U0V1_VQIS(1)PDSGGLPER	WT_NT-WT_EE_-_TS_NT-TS_EE	-0.260292	0.384459	-0.677033	11	0.512371	0.987093
Q3UCQ1_EGS(1)PAPLEPEPGASQPK	WT_NT-WT_EE_-_TS_NT-TS_EE	0.464343	0.74309	0.624881	9	0.547563	0.987093
Q3UDE2_MEIQSGPQPGS(1)PGR	WT_NT-WT_EE_-_TS_NT-TS_EE	0.319481	0.34619	0.922848	14	0.371718	0.987093
Q3UGS4_S(0.994)PT(0.006)NSSEIFTPAHEENVR	WT_NT-WT_EE_-_TS_NT-TS_EE	-0.591283	0.227403	-2.60016	12	0.0232192	0.987093
Q3UGY8_VAAPSS(0.004)S(0.992)PS(0.004)AEAEYWR	WT_NT-WT_EE_-_TS_NT-TS_EE	0.543499	1.34105	0.405279	10	0.693807	0.987093
Q3UH68_S(1)PEPEATLTFPFLDK	WT_NT-WT_EE_-_TS_NT-TS_EE	-1.02275	1.14903	-0.890097	10	0.394324	0.987093
Q3UH68_TINHQMES(1)PGER	WT_NT-WT_EE_-_TS_NT-TS_EE	0.475937	0.341346	1.39429	12	0.188507	0.987093
Q3UH99_ETISAIDT(0.004)S(0.996)PK	WT_NT-WT_EE_-_TS_NT-TS_EE	-0.477221	0.343015	-1.39125	12	0.189404	0.987093
Q3UH99_ILS(1)DEQLLSTER	WT_NT-WT_EE_-_TS_NT-TS_EE	-0.315375	1.19064	-0.264879	12	0.795598	0.987093
Q3UH99_LHSQDPLLS(1)PER	WT_NT-WT_EE_-_TS_NT-TS_EE	-0.799733	0.452598	-1.76698	13	0.100684	0.987093
Q3UHB8_S(0.008)FS(0.992)LGDLSHSPQTAQHVER	WT_NT-WT_EE_-_TS_NT-TS_EE	0.551705	0.628901	0.877252	11	0.399104	0.987093
Q3UHB8_S(0.012)FS(0.988)LGDLS(0.052)HS(0.947)PQT(0.001)AQHVER	WT_NT-WT_EE_-_TS_NT-TS_EE	0.562006	0.746478	0.752877	10	0.468877	0.987093
Q3UHB8_SHS(1)LDSLSR	WT_NT-WT_EE_-_TS_NT-TS_EE	-0.704571	1.37859	-0.511082	13	0.617862	0.987093
Q3UHC7_LPS(1)PTPENK	WT_NT-WT_EE_-_TS_NT-TS_EE	0.0897012	0.239856	0.373979	12	0.714944	0.987093
Q3UHD1_NENVATLSVS(0.001)S(0.999)LER	WT_NT-WT_EE_-_TS_NT-TS_EE	-0.00903086	0.596631	-0.0151364	13	0.988153	0.999267
Q3UHD6_SES(1)GYGFNVR	WT_NT-WT_EE_-_TS_NT-TS_EE	0.647435	0.585551	1.10568	14	0.287502	0.987093
Q3UHD9_ALS(1)TDCTPSGDLSPLSR	WT_NT-WT_EE_-_TS_NT-TS_EE	-0.64345	0.535926	-1.20063	13	0.251315	0.987093
Q3UHD9_LRTDS(1)QSEAVAIQAIR	WT_NT-WT_EE_-_TS_NT-TS_EE	-0.502679	0.606204	-0.829225	12	0.423165	0.987093
Q3UHE1_GS(1)FGLHAQPEFLRK	WT_NT-WT_EE_-_TS_NT-TS_EE	-0.302697	0.539836	-0.56072	11	0.586228	0.987093
Q3UHJ0_ILS(1)DVTHSAVFGVPASK	WT_NT-WT_EE_-_TS_NT-TS_EE	-2.2253	1.66605	-1.33567	11	0.208634	0.987093
Q3UHJ0_VGS(0.006)LT(0.994)PPS(0.869)S(0.131)PK	WT_NT-WT_EE_-_TS_NT-TS_EE	1.89407	2.04252	0.92732	13	0.370657	0.987093
Q3UHJ0_VGSLT(1)PPS(0.595)S(0.405)PK	WT_NT-WT_EE_-_TS_NT-TS_EE	0.00442057	0.417614	0.0105853	14	0.991704	0.999267
Q3UHJ0_VQT(0.001)T(0.999)PPPTIQGQK	WT_NT-WT_EE_-_TS_NT-TS_EE	0.188416	0.402605	0.467992	14	0.646993	0.987093
Q3UHK1_GSNYHLSDNDAS(1)DVE	WT_NT-WT_EE_-_TS_NT-TS_EE	-0.17444	0.597427	-0.291985	10	0.776266	0.987093
Q3UHK6_ELGLGEMT(1)PPHGTLYR	WT_NT-WT_EE_-_TS_NT-TS_EE	0.0931023	0.446696	0.208424	10	0.839082	0.988049
Q3UHL1_AAAT(1)PEPAVAQPDSTALEGATGQAPPSSK	WT_NT-WT_EE_-_TS_NT-TS_EE	0.156604	0.690063	0.226941	8	0.826161	0.987093
Q3UHL1_AT(0.998)PAT(0.002)EESTVPATQSSALPAAK	WT_NT-WT_EE_-_TS_NT-TS_EE	-0.631458	1.22157	-0.516922	10	0.61645	0.987093
Q3UJU9_S(0.001)HS(0.999)LPNSLDYAQASER	WT_NT-WT_EE_-_TS_NT-TS_EE	1.98305	0.960402	2.06481	11	0.0633374	0.987093
Q3UL36_AS(0.017)S(0.983)PPDRIDIFGR	WT_NT-WT_EE_-_TS_NT-TS_EE	0.80917	0.422871	1.91352	13	0.0779585	0.987093
Q3UM45_GAGQQQS(1)QEMMEVDR	WT_NT-WT_EE_-_TS_NT-TS_EE	-0.0600921	0.431389	-0.139299	13	0.891349	0.988049
Q3UM45_HGGGGIVANLS(1)EQS(1)LKDGVDR	WT_NT-WT_EE_-_TS_NT-TS_EE	-0.698944	0.374699	-1.86535	12	0.0867604	0.987093
Q3UM45_RVES(1)EES(1)GDEEGKK	WT_NT-WT_EE_-_TS_NT-TS_EE	1.22465	1.68753	0.725703	10	0.484658	0.987093
Q3UMB5_VAS(1)PANVGTLHTLSR	WT_NT-WT_EE_-_TS_NT-TS_EE	-0.0264412	0.236618	-0.111746	13	0.912731	0.988049
Q3UMR0_RPRPSEVPAQS(0.991)PT(0.009)R	WT_NT-WT_EE_-_TS_NT-TS_EE	0.650635	0.811669	0.801601	9	0.443432	0.987093
Q3UMT1_RGPAEGEEAGPAERS(0.99)PECS(0.005)T(0.005)VDGGSQVR	WT_NT-WT_EE_-_TS_NT-TS_EE	-1.30267	0.6345	-2.05307	9	0.0702638	0.987093
Q3UMU9_GGS(1)S(1)GEELEDEEPVKK	WT_NT-WT_EE_-_TS_NT-TS_EE	-0.157248	0.312425	-0.503316	14	0.622568	0.987093
Q3UNH4_AETVS(1)PGEVDAMTLGK	WT_NT-WT_EE_-_TS_NT-TS_EE	0.484784	0.342351	1.41604	13	0.180275	0.987093
Q3UNH4_APS(1)PAPRPPSR	WT_NT-WT_EE_-_TS_NT-TS_EE	-0.0532235	1.037	-0.0513244	12	0.959911	0.997138
Q3UNH4_ERPGS(0.998)T(0.002)GEGDLVSLR	WT_NT-WT_EE_-_TS_NT-TS_EE	0.152592	0.469772	0.324821	13	0.750484	0.987093
Q3UNH4_NSELVS(1)PVKPER	WT_NT-WT_EE_-_TS_NT-TS_EE	-0.0422405	0.423489	-0.099744	13	0.922069	0.9897
Q3UNH4_S(0.004)VAT(0.001)GPMT(0.994)PQAAAPPAVPPVFPEVR	WT_NT-WT_EE_-_TS_NT-TS_EE	0.313815	1.22521	0.256131	11	0.802576	0.987093
Q3UNH4_S(0.044)PS(0.956)AEAAAPPPGPR	WT_NT-WT_EE_-_TS_NT-TS_EE	0.305324	0.395572	0.771855	12	0.455133	0.987093
Q3UNH4_S(0.999)PS(0.001)AEAAAPPPGPR	WT_NT-WT_EE_-_TS_NT-TS_EE	-0.0969645	0.25119	-0.38602	14	0.705285	0.987093
Q3UNH4_VITQIPGAT(0.009)S(0.991)PGK	WT_NT-WT_EE_-_TS_NT-TS_EE	0.345061	0.359209	0.960613	11	0.357387	0.987093
Q3URD3_SDVIHAPLPS(1)PVDK	WT_NT-WT_EE_-_TS_NT-TS_EE	0.548773	0.347644	1.57855	11	0.142744	0.987093
Q3USB7_KLPSESDLLEGEVT(1)DEDEEAEMSR	WT_NT-WT_EE_-_TS_NT-TS_EE	-0.88667	0.838802	-1.05707	10	0.315348	0.987093
Q3USB7_TVS(1)FSSMPSEK	WT_NT-WT_EE_-_TS_NT-TS_EE	0.117468	0.468853	0.250543	9	0.807793	0.987093
Q3UTJ2_RGS(1)LPDNSILHR	WT_NT-WT_EE_-_TS_NT-TS_EE	0.367306	0.438924	0.836832	12	0.41904	0.987093
Q3UTJ2_S(1)EPAVGPLR	WT_NT-WT_EE_-_TS_NT-TS_EE	-0.0719872	0.615757	-0.116908	13	0.90872	0.988049
Q3UVC0_YSDLHIS(0.008)QT(0.992)LPK	WT_NT-WT_EE_-_TS_NT-TS_EE	-0.181569	0.283194	-0.641146	10	0.535844	0.987093
Q3UVL4_AAAAAVGPGLGSGPGDS(1)PEGPEADAPERR	WT_NT-WT_EE_-_TS_NT-TS_EE	1.44482	1.1381	1.2695	12	0.228331	0.987093
Q3UVX5_S(1)PS(1)PISTLSHLAGSAGR	WT_NT-WT_EE_-_TS_NT-TS_EE	1.35951	1.83715	0.74001	13	0.472447	0.987093
Q3UVX5_TDDDAPS(0.003)LHS(0.995)ET(0.002)AAR	WT_NT-WT_EE_-_TS_NT-TS_EE	0.276886	0.437381	0.633055	10	0.540904	0.987093
Q3UYC0_AAS(1)LRGGVGAPGSPSTPPTR	WT_NT-WT_EE_-_TS_NT-TS_EE	-0.279816	0.385353	-0.726128	11	0.482925	0.987093
Q3UZY0_KTSQARVHY(0.71)S(0.286)RT(0.008)LCS(0.996)K	WT_NT-WT_EE_-_TS_NT-TS_EE	-0.188765	0.620724	-0.304104	8	0.768808	0.987093
Q3V038_S(0.003)S(0.011)GNPS(0.986)PPALGEGPRPVPPPCVPSGGGAPER	WT_NT-WT_EE_-_TS_NT-TS_EE	-0.152854	0.783764	-0.195025	6	0.851809	0.988049
Q3V3V9_KAGS(1)DGDIMDSSTETPPISIK	WT_NT-WT_EE_-_TS_NT-TS_EE	0.117297	0.463535	0.253048	13	0.804188	0.987093
Q3V3V9_PLPPY(0.001)PT(0.033)EPS(0.909)S(0.058)PERSPPSPATDQR	WT_NT-WT_EE_-_TS_NT-TS_EE	0.926495	0.808362	1.14614	9	0.281297	0.987093
Q3V3V9_PLPPY(0.021)PT(0.026)EPS(0.478)S(0.478)PERS(0.995)PPS(0.002)PATDQR	WT_NT-WT_EE_-_TS_NT-TS_EE	0.43281	0.677409	0.63892	9	0.538793	0.987093
Q4ACU6_AHS(1)PQGEGEIPLHR	WT_NT-WT_EE_-_TS_NT-TS_EE	0.28834	0.424038	0.679987	12	0.509418	0.987093
Q4JIM5_VPVLIS(1)PTLK	WT_NT-WT_EE_-_TS_NT-TS_EE	0.0653168	0.934792	0.0698731	11	0.945549	0.994953
Q4KMM3_RDS(0.999)ET(0.001)EVEELR	WT_NT-WT_EE_-_TS_NT-TS_EE	-1.1412	0.965467	-1.18202	13	0.258369	0.987093
Q4KMM3_TTT(1)PDVAHPK	WT_NT-WT_EE_-_TS_NT-TS_EE	0.735987	2.89841	0.253928	11	0.804235	0.987093
Q4KMM3_VVSS(0.998)T(0.001)SEEEEAFTEK	WT_NT-WT_EE_-_TS_NT-TS_EE	-1.14485	1.72393	-0.664093	14	0.51742	0.987093
Q4KMM3_VVSST(0.001)S(0.999)EEEEAFTEK	WT_NT-WT_EE_-_TS_NT-TS_EE	-2.91331	2.7589	-1.05597	13	0.310213	0.987093
Q4U2R1_DEDHCS(0.093)S(0.906)PGGT(0.001)PISK	WT_NT-WT_EE_-_TS_NT-TS_EE	-0.0324553	0.398239	-0.081497	9	0.93683	0.992088
Q4VA53_AES(1)PETSAVESTQSTPQK	WT_NT-WT_EE_-_TS_NT-TS_EE	-0.167531	0.435489	-0.384696	12	0.707193	0.987093
Q52KI8_AAS(1)PS(1)PQSVR	WT_NT-WT_EE_-_TS_NT-TS_EE	-1.08562	1.93121	-0.562145	10	0.586396	0.987093
Q52KI8_APKPEPVPEPKEPS(1)PEK	WT_NT-WT_EE_-_TS_NT-TS_EE	-0.248901	0.322477	-0.771843	13	0.45401	0.987093
Q52KI8_APQTS(0.002)S(0.998)PPPVR	WT_NT-WT_EE_-_TS_NT-TS_EE	-0.224689	0.518725	-0.433157	9	0.675096	0.987093
Q52KI8_HRPSSPAT(1)PPPK	WT_NT-WT_EE_-_TS_NT-TS_EE	1.27697	2.13742	0.597435	13	0.56048	0.987093
Q52KI8_RRS(1)PS(1)PAPPPPPPPPPPR	WT_NT-WT_EE_-_TS_NT-TS_EE	-0.792807	1.30708	-0.606549	13	0.554595	0.987093
Q52KI8_RRT(1)AS(1)PPPPPK	WT_NT-WT_EE_-_TS_NT-TS_EE	-0.270909	2.6746	-0.10129	13	0.920866	0.9897
Q52KI8_RYS(1)PPIQR	WT_NT-WT_EE_-_TS_NT-TS_EE	0.0378632	0.230928	0.163961	13	0.872284	0.988049
Q52KI8_RYS(1)PS(1)PPPK	WT_NT-WT_EE_-_TS_NT-TS_EE	1.00259	0.717889	1.39659	11	0.190078	0.987093
Q52KI8_S(1)PELPEPSVR	WT_NT-WT_EE_-_TS_NT-TS_EE	0.110206	0.333196	0.330755	13	0.7461	0.987093
Q52KI8_SPTPS(0.003)LS(0.997)PAR	WT_NT-WT_EE_-_TS_NT-TS_EE	-0.654036	0.438855	-1.49032	8	0.174472	0.987093
Q52KI8_SPTPS(0.932)LS(0.067)PAR	WT_NT-WT_EE_-_TS_NT-TS_EE	-0.50725	1.61797	-0.313511	7	0.763028	0.987093
Q52KI8_VELSES(1)EEDK	WT_NT-WT_EE_-_TS_NT-TS_EE	0.0300826	0.416425	0.0722403	11	0.943707	0.994953
Q569Z6_ASVSDLS(1)PR	WT_NT-WT_EE_-_TS_NT-TS_EE	0.115383	0.403357	0.286057	14	0.779024	0.987093
Q569Z6_IDIS(0.999)PST(0.001)FRK	WT_NT-WT_EE_-_TS_NT-TS_EE	0.150951	0.42784	0.352821	14	0.729478	0.987093
Q569Z6_KS(1)PVGKS(0.997)PPAT(0.002)GSAYGSSQK	WT_NT-WT_EE_-_TS_NT-TS_EE	0.973938	0.978147	0.995697	10	0.34288	0.987093
Q569Z6_KSPVGKS(1)PPATGSAYGSSQK	WT_NT-WT_EE_-_TS_NT-TS_EE	0.938397	1.25698	0.74655	10	0.472522	0.987093
Q569Z6_MDS(1)FDEDLARPSGLLAQER	WT_NT-WT_EE_-_TS_NT-TS_EE	-0.730677	0.731339	-0.999096	8	0.347005	0.987093
Q569Z6_S(1)REEEWDPEYTPK	WT_NT-WT_EE_-_TS_NT-TS_EE	0.751525	0.761278	0.987189	8	0.352462	0.987093
Q56A07_EQKLS(0.207)T(0.793)DDLK	WT_NT-WT_EE_-_TS_NT-TS_EE	-0.230089	0.40722	-0.565025	13	0.581677	0.987093
Q56A07_LS(0.945)T(0.055)DDLK	WT_NT-WT_EE_-_TS_NT-TS_EE	-0.326116	0.431134	-0.756414	12	0.463993	0.987093
Q56A07_LSTDDLKT(1)EEEGK	WT_NT-WT_EE_-_TS_NT-TS_EE	-0.165749	0.398967	-0.415446	11	0.685804	0.987093
Q5DQR4_S(0.001)LS(0.001)GS(0.991)T(0.008)NTVSSEGVTK	WT_NT-WT_EE_-_TS_NT-TS_EE	0.8212	0.974909	0.842335	9	0.42142	0.987093
Q5DQR4_S(0.001)S(0.022)S(0.977)IS(0.994)S(0.006)IDK	WT_NT-WT_EE_-_TS_NT-TS_EE	2.54223	1.36367	1.86426	8	0.0992784	0.987093
Q5DQR4_SSS(1)ISSIDK	WT_NT-WT_EE_-_TS_NT-TS_EE	1.92092	1.15787	1.65902	14	0.119339	0.987093
Q5DTL9_DSGLEDGRES(1)PSFDTPSQR	WT_NT-WT_EE_-_TS_NT-TS_EE	-0.406542	1.07672	-0.377574	14	0.71141	0.987093
Q5DTL9_NDVS(0.999)RENS(0.987)T(0.014)VDFSK	WT_NT-WT_EE_-_TS_NT-TS_EE	-2.03546	0.774722	-2.62735	12	0.0220835	0.987093
Q5DTN8_S(1)PAINFHHTPFVDGK	WT_NT-WT_EE_-_TS_NT-TS_EE	0.499308	0.751758	0.664187	12	0.519129	0.987093
Q5DTY9_LLAPEDVKQS(1)PDEFCHSDFEDASQGSDTR	WT_NT-WT_EE_-_TS_NT-TS_EE	-0.20358	0.759189	-0.268155	10	0.79403	0.987093
Q5DTY9_T(0.001)LT(0.02)S(0.78)GS(0.2)RES(1)NISSK	WT_NT-WT_EE_-_TS_NT-TS_EE	-0.115134	0.575984	-0.199891	10	0.845572	0.988049
Q5DTY9_T(0.004)LT(0.025)S(0.963)GS(0.095)RES(0.913)NISSK	WT_NT-WT_EE_-_TS_NT-TS_EE	-0.373943	1.16635	-0.32061	10	0.755105	0.987093
Q5DTY9_TLT(0.007)S(0.006)GS(0.986)RESNISSK	WT_NT-WT_EE_-_TS_NT-TS_EE	0.541149	1.47837	0.366044	10	0.721957	0.987093
Q5DU25_AQNPAYFEGKPAS(1)LDEGAMAGAR	WT_NT-WT_EE_-_TS_NT-TS_EE	0.111939	0.668895	0.167349	13	0.869671	0.988049
Q5DU25_MQFS(1)FEEYEK	WT_NT-WT_EE_-_TS_NT-TS_EE	0.226793	0.719979	0.315	12	0.758172	0.987093
Q5DU25_S(0.198)S(0.802)LEDTYGAGDGLK	WT_NT-WT_EE_-_TS_NT-TS_EE	0.434473	0.550412	0.789361	11	0.446582	0.987093
Q5DU25_S(0.284)S(0.33)S(0.384)PGAGGGHS(0.002)T(0.002)S(0.002)T(0.002)S(0.003)T(0.024)S(0.966)PAT(0.002)TLQR	WT_NT-WT_EE_-_TS_NT-TS_EE	-0.522206	1.03445	-0.504816	8	0.627297	0.987093
Q5EBJ4_EES(0.021)LAREDS(0.978)PLGS(0.001)PGSQPGTPDEQPVFGK	WT_NT-WT_EE_-_TS_NT-TS_EE	-0.0380412	0.550921	-0.0690501	7	0.946881	0.994953
Q5F2E7_GADNDGS(1)GSESGYTTPK	WT_NT-WT_EE_-_TS_NT-TS_EE	0.19153	0.289277	0.662099	11	0.521537	0.987093
Q5F2E8_AGS(1)LKDPEIAELFFK	WT_NT-WT_EE_-_TS_NT-TS_EE	-1.34998	1.28891	-1.04738	9	0.322234	0.987093
Q5F2E8_ASDPQS(1)PPQVSR	WT_NT-WT_EE_-_TS_NT-TS_EE	0.308144	0.287929	1.07021	14	0.30263	0.987093
Q5FWK3_S(0.05)DDS(0.03)KS(0.011)S(0.91)S(1)PEPVTHLK	WT_NT-WT_EE_-_TS_NT-TS_EE	0.226777	0.357475	0.634388	13	0.536832	0.987093
Q5PR73_GTFRES(0.999)YIPTVEDTYR	WT_NT-WT_EE_-_TS_NT-TS_EE	1.00113	1.1755	0.851667	12	0.411073	0.987093
Q5RJI5_MQVPTAEEMSSLTPES(0.02)S(0.98)PELAK	WT_NT-WT_EE_-_TS_NT-TS_EE	-0.512296	0.927725	-0.552207	10	0.592933	0.987093
Q5RJI5_SSGGTPLHS(0.999)PLHTPR	WT_NT-WT_EE_-_TS_NT-TS_EE	0.0579769	1.13084	0.0512687	11	0.960031	0.997138
Q5SP85_HALGGS(1)LEHLPR	WT_NT-WT_EE_-_TS_NT-TS_EE	-0.50986	0.973625	-0.523672	13	0.609319	0.987093
Q5SP85_HPHPGS(0.286)S(0.714)PEVLPK	WT_NT-WT_EE_-_TS_NT-TS_EE	0.00946905	0.42922	0.0220611	12	0.982762	0.999267
Q5SP85_HPHPGS(0.648)S(0.352)PEVLPK	WT_NT-WT_EE_-_TS_NT-TS_EE	0.0701266	0.432911	0.161988	12	0.874011	0.988049
Q5SRX1_AAETVPDLPS(1)PPTEAPAPASNTSTR	WT_NT-WT_EE_-_TS_NT-TS_EE	0.375717	0.290204	1.29466	14	0.216383	0.987093
Q5SRX1_GIEFPMADLDALS(1)PIHT(1)PQR	WT_NT-WT_EE_-_TS_NT-TS_EE	-1.48204	1.66022	-0.892674	12	0.389582	0.987093
Q5SSH7_S(1)MEETRPVPTVK	WT_NT-WT_EE_-_TS_NT-TS_EE	-0.236349	0.74849	-0.315767	11	0.758089	0.987093
Q5SU73_VT(0.001)GS(0.999)PAEEDEEETK	WT_NT-WT_EE_-_TS_NT-TS_EE	0.676873	0.537153	1.26011	8	0.243142	0.987093
Q5SWP3_VS(0.006)LS(0.994)PHSTLNPK	WT_NT-WT_EE_-_TS_NT-TS_EE	0.266946	0.426513	0.625881	12	0.543114	0.987093
Q5SXY1_GS(0.995)PT(0.005)GSSPNNASELSLASLTEK	WT_NT-WT_EE_-_TS_NT-TS_EE	-0.265987	0.802183	-0.331579	9	0.747798	0.987093
Q5U3K5_FPVREDLS(0.998)DVT(0.002)DEDTGPAQPPPPSK	WT_NT-WT_EE_-_TS_NT-TS_EE	0.422885	0.664636	0.636265	10	0.538893	0.987093
Q5U3K5_NIS(0.009)LS(0.991)S(1)EEEAEGLAGHPR	WT_NT-WT_EE_-_TS_NT-TS_EE	0.0983802	0.74205	0.132579	7	0.898257	0.988049
Q5U4C3_APSPAPAVS(1)PK	WT_NT-WT_EE_-_TS_NT-TS_EE	0.552595	0.423217	1.3057	10	0.220893	0.987093
Q5XG69_GHTEENLS(1)PVSK	WT_NT-WT_EE_-_TS_NT-TS_EE	0.342359	0.350938	0.975555	11	0.350251	0.987093
Q5XJE5_GNS(1)DDEHPVASDNDEEK	WT_NT-WT_EE_-_TS_NT-TS_EE	0.398509	1.28444	0.310258	9	0.763429	0.987093
Q5XJE5_GSDS(1)EDEVLR	WT_NT-WT_EE_-_TS_NT-TS_EE	-0.40591	0.407183	-0.996874	10	0.342335	0.987093
Q5XJE5_IYSSDSDEGS(1)EEDK	WT_NT-WT_EE_-_TS_NT-TS_EE	0.300004	0.418837	0.716279	9	0.491985	0.987093
Q5XJV6_AQRPPEGMS(1)PELPPR	WT_NT-WT_EE_-_TS_NT-TS_EE	0.652953	0.624454	1.04564	12	0.316334	0.987093
Q60575_SGLS(1)LEELR	WT_NT-WT_EE_-_TS_NT-TS_EE	-0.0538606	0.337872	-0.159411	12	0.875997	0.988049
Q60592_KS(0.059)LIVT(0.936)S(0.005)S(0.007)T(0.271)S(0.725)PT(0.997)LPR	WT_NT-WT_EE_-_TS_NT-TS_EE	1.25837	0.667943	1.88395	11	0.0862593	0.987093
Q60592_KS(0.375)LIVT(0.624)S(0.001)S(0.039)T(0.947)S(0.871)PT(0.143)LPR	WT_NT-WT_EE_-_TS_NT-TS_EE	1.50084	0.575344	2.60859	8	0.0311988	0.987093
Q60598_KQT(1)PPAS(1)PS(1)PQPIEDRPPSSPIYEDAAPFK	WT_NT-WT_EE_-_TS_NT-TS_EE	0.498593	1.06664	0.467442	14	0.647376	0.987093
Q60598_PPS(0.005)S(0.995)PIYEDAAPFK	WT_NT-WT_EE_-_TS_NT-TS_EE	-1.22334	2.18087	-0.560942	9	0.588528	0.987093
Q60610_T(0.001)ES(0.999)LPSAQQYVPFGGK	WT_NT-WT_EE_-_TS_NT-TS_EE	0.504451	1.01487	0.497061	10	0.629892	0.987093
Q60668_IDASKNEEDEGHS(0.029)NS(0.942)S(0.029)PR	WT_NT-WT_EE_-_TS_NT-TS_EE	-1.81961	2.46524	-0.738105	10	0.477415	0.987093
Q60771_FYY(0.001)S(0.05)S(0.928)GS(0.173)S(0.495)S(0.353)PTHAK	WT_NT-WT_EE_-_TS_NT-TS_EE	-0.375878	1.38258	-0.271867	10	0.791255	0.987093
Q60771_FYYSS(0.003)GS(0.026)S(0.089)S(0.878)PT(0.004)HAK	WT_NT-WT_EE_-_TS_NT-TS_EE	3.12724	3.56109	0.878169	8	0.405453	0.987093
Q60771_FYYSS(0.012)GS(0.956)S(0.019)S(0.013)PTHAK	WT_NT-WT_EE_-_TS_NT-TS_EE	2.04091	3.48506	0.585616	13	0.568161	0.987093
Q60780_STGDSQNLGSS(0.018)S(0.982)PGR	WT_NT-WT_EE_-_TS_NT-TS_EE	2.45321	1.45996	1.68033	8	0.131404	0.987093
Q60829_ATLSEPGEEPQHPS(1)PP	WT_NT-WT_EE_-_TS_NT-TS_EE	0.087561	0.334276	0.261942	14	0.79718	0.987093
Q60829_AVQHLQTISNLSENQAS(1)EEEDELGELR	WT_NT-WT_EE_-_TS_NT-TS_EE	-1.77224	0.913556	-1.93994	9	0.0843178	0.987093
Q60829_VS(0.005)EHS(0.996)S(0.999)PEEEASPHQR	WT_NT-WT_EE_-_TS_NT-TS_EE	-0.516297	2.77094	-0.186325	14	0.854862	0.988049
Q60875_EAQELGS(1)PEDR	WT_NT-WT_EE_-_TS_NT-TS_EE	-0.183358	0.422943	-0.433529	12	0.672321	0.987093
Q60875_LES(1)FESLR	WT_NT-WT_EE_-_TS_NT-TS_EE	0.307721	0.277901	1.10731	13	0.28823	0.987093
Q60875_LQDS(0.004)S(0.996)DPDTGSEEEVSSR	WT_NT-WT_EE_-_TS_NT-TS_EE	2.16679	0.991431	2.18552	12	0.0494029	0.987093
Q60875_LS(1)PPHSPR	WT_NT-WT_EE_-_TS_NT-TS_EE	0.872803	1.45925	0.598117	12	0.560881	0.987093
Q60902_GIDPPQVLS(1)PDMVPPSER	WT_NT-WT_EE_-_TS_NT-TS_EE	0.132809	0.660254	0.201148	13	0.843696	0.988049
Q60902_STPSHGSVSSLNS(0.014)T(0.02)GS(0.025)LS(0.94)PK	WT_NT-WT_EE_-_TS_NT-TS_EE	-0.326712	1.09977	-0.297073	7	0.775033	0.987093
Q60902_TVFAGAVPVLPAS(1)PPPK	WT_NT-WT_EE_-_TS_NT-TS_EE	0.214731	0.590949	0.363366	14	0.721759	0.987093
Q60932_LTFDSSFS(0.999)PNT(0.001)GK	WT_NT-WT_EE_-_TS_NT-TS_EE	-0.104946	0.463068	-0.226632	13	0.824234	0.987093
Q61029_GPPDFSSDEEREPT(0.999)PVLGS(0.001)GASVGR	WT_NT-WT_EE_-_TS_NT-TS_EE	0.0950978	0.403905	0.235446	10	0.818614	0.987093
Q61036_S(0.009)DS(0.991)LDNEEKPPAPPLR	WT_NT-WT_EE_-_TS_NT-TS_EE	-0.267512	0.566661	-0.472085	13	0.644692	0.987093
Q61036_T(0.008)AS(0.008)EPPLAPPVS(0.984)EEEDEEEEEEEDDNEPPPVIAPRPEHTK	WT_NT-WT_EE_-_TS_NT-TS_EE	0.344894	1.40208	0.245988	10	0.810667	0.987093
Q61097_AAEPHFGT(1)LPK	WT_NT-WT_EE_-_TS_NT-TS_EE	0.454602	0.527415	0.861944	13	0.404338	0.987093
Q61097_RTES(1)VPSDINNPVDR	WT_NT-WT_EE_-_TS_NT-TS_EE	0.045192	0.332318	0.13599	13	0.893912	0.988049
Q61137_GNSPS(0.041)DES(0.959)EERERDPK	WT_NT-WT_EE_-_TS_NT-TS_EE	-3.48693	2.4798	-1.40613	9	0.193258	0.987093
Q61137_S(0.124)AS(0.876)AEAANEIHYIPSVLIGGHGR	WT_NT-WT_EE_-_TS_NT-TS_EE	-0.522332	1.41136	-0.37009	9	0.719875	0.987093
Q61165_EPSSPGTDDVFTPGS(0.001)S(0.008)DS(0.987)PS(0.004)S(0.001)QR	WT_NT-WT_EE_-_TS_NT-TS_EE	-0.409158	0.399695	-1.02367	7	0.340057	0.987093
Q61165_IGS(1)DPLAYEPK	WT_NT-WT_EE_-_TS_NT-TS_EE	-0.225986	0.407354	-0.554766	10	0.591246	0.987093
Q61165_LDS(1)PTLSR	WT_NT-WT_EE_-_TS_NT-TS_EE	-0.102989	0.449553	-0.229092	12	0.822656	0.987093
Q61235_GPAGEAS(0.96)AS(0.04)PPVR	WT_NT-WT_EE_-_TS_NT-TS_EE	0.215836	0.346867	0.622244	13	0.544541	0.987093
Q61290_HLLS(1)PDVSR	WT_NT-WT_EE_-_TS_NT-TS_EE	0.366279	0.638313	0.573823	13	0.575881	0.987093
Q61301_HIS(1)PVQALSEFK	WT_NT-WT_EE_-_TS_NT-TS_EE	-0.541133	0.594044	-0.910932	12	0.380266	0.987093
Q61301_TPEELEDDS(1)DFEQEDYDVR	WT_NT-WT_EE_-_TS_NT-TS_EE	0.113948	1.58229	0.0720149	13	0.943686	0.994953
Q61315_SPSEGPGAT(0.001)T(0.033)S(0.965)PR	WT_NT-WT_EE_-_TS_NT-TS_EE	3.57374	2.03724	1.75421	9	0.113291	0.987093
Q61316_AFS(1)DPFVEAEK	WT_NT-WT_EE_-_TS_NT-TS_EE	-0.0301735	0.440707	-0.0684661	8	0.947095	0.994953
Q61316_MQVDQEEPHTEEQQQQPQT(1)PAENK	WT_NT-WT_EE_-_TS_NT-TS_EE	-0.525374	0.458915	-1.14482	14	0.27148	0.987093
Q61361_EVGGET(0.003)GS(0.997)PELSGVPR	WT_NT-WT_EE_-_TS_NT-TS_EE	-0.809164	0.867626	-0.932618	8	0.378304	0.987093
Q61548_KPGNNEGS(1)GAPS(1)PLS(1)K	WT_NT-WT_EE_-_TS_NT-TS_EE	0.569516	0.529954	1.07465	14	0.300704	0.987093
Q61548_PDAAPSIDLFGTDAFS(0.003)S(0.997)PPR	WT_NT-WT_EE_-_TS_NT-TS_EE	-0.498894	2.04747	-0.243664	13	0.811294	0.987093
Q61548_S(0.829)S(0.171)PATTVT(0.006)S(0.979)PNS(0.772)T(0.242)PAK	WT_NT-WT_EE_-_TS_NT-TS_EE	1.48946	1.59188	0.93566	9	0.373873	0.987093
Q61548_T(0.005)IDT(0.007)S(0.988)PPVDIFATASAAAPVSSAK	WT_NT-WT_EE_-_TS_NT-TS_EE	-1.6413	2.90026	-0.565914	9	0.585284	0.987093
Q61644_GSVS(0.027)S(0.97)Y(0.002)DR	WT_NT-WT_EE_-_TS_NT-TS_EE	2.86714	2.38422	1.20255	12	0.252342	0.987093
Q61644_KAEGATLSNATGAVESTSQAGDRGS(0.997)VS(0.339)S(0.652)Y(0.011)DR	WT_NT-WT_EE_-_TS_NT-TS_EE	0.15489	1.14895	0.13481	12	0.894997	0.988049
Q61687_LTLS(0.999)DGESGEEKPTKPK	WT_NT-WT_EE_-_TS_NT-TS_EE	-0.361468	0.477505	-0.756992	10	0.466516	0.987093
Q61687_LTLSDGES(0.986)GEEKPT(0.014)KPK	WT_NT-WT_EE_-_TS_NT-TS_EE	-0.163711	0.692011	-0.236573	10	0.817764	0.987093
Q61687_YVES(1)DDEKPTDENVNEK	WT_NT-WT_EE_-_TS_NT-TS_EE	-0.176678	0.494548	-0.357252	13	0.726636	0.987093
Q61699_PKIES(1)PKLER	WT_NT-WT_EE_-_TS_NT-TS_EE	-0.00643399	0.583369	-0.011029	14	0.991356	0.999267
Q61699_VPT(1)EEEDGSSLEADMECPNQRPTESSDVDK	WT_NT-WT_EE_-_TS_NT-TS_EE	0.410423	0.899137	0.456464	11	0.656937	0.987093
Q61701_NCPS(1)PMQTGAATDDSK	WT_NT-WT_EE_-_TS_NT-TS_EE	-0.089773	0.417331	-0.215112	14	0.832782	0.988049
Q61771_DYEGPAIS(1)PK	WT_NT-WT_EE_-_TS_NT-TS_EE	-0.115664	0.28372	-0.407671	11	0.691337	0.987093
Q61845_MAT(1)S(1)DVKPKS(0.181)IS(0.819)R	WT_NT-WT_EE_-_TS_NT-TS_EE	0.543153	2.9303	0.185358	7	0.858205	0.988049
Q61990_PSS(0.001)S(0.999)PVIFAGGQDR	WT_NT-WT_EE_-_TS_NT-TS_EE	-0.507169	0.331663	-1.52917	9	0.160575	0.987093
Q62048_QPS(1)EEEIIK	WT_NT-WT_EE_-_TS_NT-TS_EE	-0.569351	0.842072	-0.676131	14	0.509974	0.987093
Q62108_EQLMNSSLGSGTAS(1)LR	WT_NT-WT_EE_-_TS_NT-TS_EE	-0.0884049	0.47563	-0.185869	7	0.857819	0.988049
Q62108_NTYDVVY(1)LK	WT_NT-WT_EE_-_TS_NT-TS_EE	1.14699	0.430417	2.66483	13	0.0194549	0.987093
Q62172_IAQEIASLS(1)K	WT_NT-WT_EE_-_TS_NT-TS_EE	-0.750826	0.264879	-2.8346	11	0.016238	0.987093
Q62172_T(0.003)GEPS(0.997)PPHDVLHEPPDT(0.163)VS(0.837)DDDK	WT_NT-WT_EE_-_TS_NT-TS_EE	0.400823	0.499374	0.802652	13	0.436605	0.987093
Q62172_T(0.008)GEPS(0.992)PPHDVLHEPPDT(0.075)VS(0.925)DDDK	WT_NT-WT_EE_-_TS_NT-TS_EE	-0.796023	0.557123	-1.42881	12	0.178568	0.987093
Q62172_TPS(0.918)S(0.082)EEIS(0.999)PT(0.001)K	WT_NT-WT_EE_-_TS_NT-TS_EE	0.130143	0.73768	0.176421	14	0.86249	0.988049
Q62172_TPS(0.998)S(0.002)EEIS(0.688)PT(0.312)K	WT_NT-WT_EE_-_TS_NT-TS_EE	0.496704	0.409457	1.21308	10	0.252976	0.987093
Q62179_LGS(1)EIR	WT_NT-WT_EE_-_TS_NT-TS_EE	-1.10635	0.778864	-1.42047	11	0.183191	0.987093
Q62188_GGT(0.006)PAGS(0.951)T(0.088)RGS(0.74)PT(0.215)RPNPPVR	WT_NT-WT_EE_-_TS_NT-TS_EE	0.229583	0.443692	0.517438	13	0.613542	0.987093
Q62188_GGT(0.882)PAGS(0.302)T(0.732)RGS(0.365)PT(0.719)RPNPPVR	WT_NT-WT_EE_-_TS_NT-TS_EE	4.27697	1.65879	2.57837	11	0.0256649	0.987093
Q62188_GGT(1)PAGS(0.88)T(0.469)RGS(0.636)PT(0.015)RPNPPVR	WT_NT-WT_EE_-_TS_NT-TS_EE	0.651632	0.329022	1.98051	13	0.0692108	0.987093
Q62188_GMYDGPVFDLTT(0.001)T(0.999)PK	WT_NT-WT_EE_-_TS_NT-TS_EE	0.280997	0.65004	0.432276	14	0.672125	0.987093
Q62188_GS(0.998)PT(0.002)RPNPPVR	WT_NT-WT_EE_-_TS_NT-TS_EE	-0.0489812	0.485897	-0.100806	14	0.921134	0.9897
Q62245_IPESETESTASAPNS(1)PR	WT_NT-WT_EE_-_TS_NT-TS_EE	-0.513391	0.380688	-1.34859	11	0.20458	0.987093
Q62245_TSISDPPES(1)PPLLPPREPVR	WT_NT-WT_EE_-_TS_NT-TS_EE	0.666093	0.255003	2.6121	9	0.0281735	0.987093
Q62261_AQTLPTSVVTITSES(0.001)S(0.999)PGK	WT_NT-WT_EE_-_TS_NT-TS_EE	-0.098083	0.576853	-0.170031	14	0.867418	0.988049
Q62261_ES(0.005)S(0.995)PVPS(0.806)PT(0.194)LDR	WT_NT-WT_EE_-_TS_NT-TS_EE	-0.198684	0.798795	-0.24873	10	0.808603	0.987093
Q62261_ES(0.073)S(0.927)PVPS(0.999)PT(0.001)LDRK	WT_NT-WT_EE_-_TS_NT-TS_EE	-0.18728	0.822127	-0.2278	10	0.824392	0.987093
Q62261_ES(0.904)S(0.096)PVPSPTLDR	WT_NT-WT_EE_-_TS_NT-TS_EE	0.4712	1.2788	0.368471	7	0.723413	0.987093
Q62261_HDTSAS(0.001)T(0.002)QS(0.997)T(0.999)PAS(0.001)SR	WT_NT-WT_EE_-_TS_NT-TS_EE	2.11046	2.15783	0.978052	8	0.356694	0.987093
Q62261_RRPPSPDPNT(1)K	WT_NT-WT_EE_-_TS_NT-TS_EE	0.209552	1.49004	0.140635	13	0.890314	0.988049
Q62261_TLET(1)PAAQMEGFLNR	WT_NT-WT_EE_-_TS_NT-TS_EE	-1.64133	1.29288	-1.26952	12	0.228325	0.987093
Q62277_LHQVY(1)FDAPSCVK	WT_NT-WT_EE_-_TS_NT-TS_EE	-0.486663	1.05066	-0.463197	13	0.650882	0.987093
Q62318_RPAASSAAAASAAAS(0.051)S(0.949)PAGGGGEAQELLEHCGVCR	WT_NT-WT_EE_-_TS_NT-TS_EE	-1.26206	1.0567	-1.19434	11	0.257462	0.987093
Q62318_S(1)GEGEVSGLLRK	WT_NT-WT_EE_-_TS_NT-TS_EE	0.38653	0.274665	1.40728	13	0.182803	0.987093
Q62376_YDERPGPS(1)PLPHR	WT_NT-WT_EE_-_TS_NT-TS_EE	-0.66216	0.600319	-1.10301	14	0.288621	0.987093
Q62407_AAS(0.996)S(0.004)EAAPHHQPPPESR	WT_NT-WT_EE_-_TS_NT-TS_EE	0.896231	3.07498	0.291459	11	0.776123	0.987093
Q62407_MPS(1)IPEEPEHGDLER	WT_NT-WT_EE_-_TS_NT-TS_EE	0.422534	0.385677	1.09557	12	0.29477	0.987093
Q62415_EPEQEGPS(0.001)VPGEGSTVES(0.001)LPRPLS(0.852)PT(0.145)K	WT_NT-WT_EE_-_TS_NT-TS_EE	0.339856	0.473377	0.71794	11	0.487762	0.987093
Q62415_EPEQEGPSVPGEGS(0.001)T(0.002)VES(0.021)LPRPLS(0.434)PT(0.543)K	WT_NT-WT_EE_-_TS_NT-TS_EE	-0.0320399	0.391795	-0.0817773	8	0.936833	0.992088
Q62417_DIS(1)PEEIDLK	WT_NT-WT_EE_-_TS_NT-TS_EE	0.347609	0.313556	1.1086	13	0.287691	0.987093
Q62417_GTPS(0.001)S(0.001)S(0.017)PVS(0.981)PQES(1)PKHESK	WT_NT-WT_EE_-_TS_NT-TS_EE	-0.250275	1.86944	-0.133877	11	0.895918	0.988049
Q62417_GTPSSS(0.002)PVS(0.999)PQES(0.997)PKHES(0.002)K	WT_NT-WT_EE_-_TS_NT-TS_EE	-0.192389	1.20066	-0.160237	9	0.876233	0.988049
Q62417_S(1)AESLLESTK	WT_NT-WT_EE_-_TS_NT-TS_EE	-0.2844	0.420268	-0.676711	12	0.511423	0.987093
Q62432_SSILPFT(1)PPVVK	WT_NT-WT_EE_-_TS_NT-TS_EE	0.786754	1.07895	0.729188	12	0.479878	0.987093
Q62433_S(1)RELHDVDLAEVKPLVEK	WT_NT-WT_EE_-_TS_NT-TS_EE	0.449711	1.91133	0.235287	12	0.817953	0.987093
Q62433_TAS(1)GSSVTSLEGTR	WT_NT-WT_EE_-_TS_NT-TS_EE	0.39059	0.53402	0.731415	13	0.477504	0.987093
Q62433_TASGSS(0.001)VT(0.059)S(0.941)LEGTR	WT_NT-WT_EE_-_TS_NT-TS_EE	0.565508	0.592116	0.955064	8	0.36751	0.987093
Q62441_SSSVS(0.998)PS(0.002)ASFR	WT_NT-WT_EE_-_TS_NT-TS_EE	0.536515	0.277153	1.93581	13	0.0749418	0.987093
Q62446_FLQDHGS(0.003)DS(0.997)FLAEHK	WT_NT-WT_EE_-_TS_NT-TS_EE	-0.51659	0.66075	-0.781824	10	0.452432	0.987093
Q63844_IADPEHDHTGFLT(1)EYVATR	WT_NT-WT_EE_-_TS_NT-TS_EE	0.175081	0.732189	0.23912	9	0.816369	0.987093
Q63943_LLS(1)PQQPALQR	WT_NT-WT_EE_-_TS_NT-TS_EE	-0.146104	0.427788	-0.341533	9	0.740541	0.987093
Q63943_VIPAKS(1)PPPPTHNTQLGAPSR	WT_NT-WT_EE_-_TS_NT-TS_EE	0.707224	0.569465	1.24191	10	0.242608	0.987093
Q64012_LPAPQEDTASEAGT(1)PQGEVQTR	WT_NT-WT_EE_-_TS_NT-TS_EE	-0.197644	0.635886	-0.310817	14	0.76052	0.987093
Q640R3_DKDS(0.991)S(0.009)EPDENPATEPR	WT_NT-WT_EE_-_TS_NT-TS_EE	0.0892784	0.319136	0.27975	13	0.784071	0.987093
Q640R3_S(1)PGLPIR	WT_NT-WT_EE_-_TS_NT-TS_EE	0.398669	1.08295	0.368134	12	0.719185	0.987093
Q640R3_T(0.006)HT(0.591)S(0.403)PPRAPS(0.985)S(0.015)PGR	WT_NT-WT_EE_-_TS_NT-TS_EE	0.532326	0.587884	0.905496	9	0.3888	0.987093
Q640R3_THT(0.009)S(0.991)PPRAPS(0.562)S(0.438)PGR	WT_NT-WT_EE_-_TS_NT-TS_EE	-1.53075	2.33736	-0.654908	12	0.524882	0.987093
Q64213_TGDLGIPPNPEDRS(0.999)PS(0.354)PEPIY(0.294)NS(0.353)EGK	WT_NT-WT_EE_-_TS_NT-TS_EE	0.568077	0.682597	0.83223	8	0.429421	0.987093
Q64332_MNQLLS(0.922)RT(0.175)PALS(0.834)PQRPLT(0.016)T(0.042)QQPQS(0.007)GT(0.004)LK	WT_NT-WT_EE_-_TS_NT-TS_EE	0.179217	0.582092	0.307885	9	0.765176	0.987093
Q64332_T(1)PALS(1)PQRPLTTQQPQSGTLK	WT_NT-WT_EE_-_TS_NT-TS_EE	1.96776	1.15054	1.7103	14	0.109269	0.987093
Q64337_LTPT(0.001)T(0.969)PES(0.014)S(0.014)STGTEDK	WT_NT-WT_EE_-_TS_NT-TS_EE	-0.0158442	0.428466	-0.0369789	10	0.97123	0.999267
Q65CL1_TPEELEDVS(1)DLEDDHEVR	WT_NT-WT_EE_-_TS_NT-TS_EE	-0.238142	0.986682	-0.241357	13	0.813044	0.987093
Q66L42_GS(0.003)DGAS(0.997)PPASPSIIPR	WT_NT-WT_EE_-_TS_NT-TS_EE	0.653594	0.340802	1.91781	13	0.0773691	0.987093
Q66L44_GAGDEVSELPAPARS(1)PPR	WT_NT-WT_EE_-_TS_NT-TS_EE	-0.785445	0.607876	-1.29211	14	0.217239	0.987093
Q66L44_HAS(1)LDGASPYFK	WT_NT-WT_EE_-_TS_NT-TS_EE	0.491211	0.579098	0.848235	13	0.411653	0.987093
Q66L44_SGDSSGSGSGGGGAAPAFPPPPES(1)PPALRPK	WT_NT-WT_EE_-_TS_NT-TS_EE	0.738742	0.397562	1.85818	12	0.087837	0.987093
Q68ED2_TELCENVDPNS(1)PAAK	WT_NT-WT_EE_-_TS_NT-TS_EE	0.746147	0.679528	1.09804	12	0.293732	0.987093
Q68EF6_GDIYCS(1)DPALYCPDER	WT_NT-WT_EE_-_TS_NT-TS_EE	0.958172	0.703103	1.36278	10	0.202852	0.987093
Q68EF6_RPS(0.039)VDT(0.961)PVTDVGFLR	WT_NT-WT_EE_-_TS_NT-TS_EE	1.38692	1.39464	0.994465	9	0.34598	0.987093
Q68EF6_RPS(1)VDTPVTDVGFLR	WT_NT-WT_EE_-_TS_NT-TS_EE	-0.504913	0.859851	-0.58721	9	0.571498	0.987093
Q68FD9_ILDPAAS(0.997)VPS(0.003)VFIEPR	WT_NT-WT_EE_-_TS_NT-TS_EE	-1.14357	0.593752	-1.92601	8	0.0902743	0.987093
Q68FE6_HTS(0.997)S(0.003)PEVVAEDR	WT_NT-WT_EE_-_TS_NT-TS_EE	-0.421959	0.510647	-0.826321	10	0.427897	0.987093
Q68FF6_HGS(1)GADSDYENTQSGDPLLGLEGK	WT_NT-WT_EE_-_TS_NT-TS_EE	-0.605963	0.927689	-0.653196	11	0.527047	0.987093
Q68FF6_SLS(0.001)S(0.999)PTDNLELSAR	WT_NT-WT_EE_-_TS_NT-TS_EE	0.12701	0.552609	0.229838	13	0.821795	0.987093
Q68FF6_SQSELDDQHDYDSVASDEDT(1)DQEPLPSAGATR	WT_NT-WT_EE_-_TS_NT-TS_EE	0.0613768	0.722019	0.0850073	10	0.933933	0.991677
Q68FH0_AASPYS(0.001)QRPAS(0.999)PTAVR	WT_NT-WT_EE_-_TS_NT-TS_EE	-0.153627	0.368528	-0.416865	9	0.686544	0.987093
Q68FH0_AQS(1)PSYVTSTGVS(0.993)PS(0.007)R	WT_NT-WT_EE_-_TS_NT-TS_EE	0.61972	0.573722	1.08018	8	0.311549	0.987093
Q68FH0_AQS(1)PSYVTSTGVS(0.999)PS(0.001)R	WT_NT-WT_EE_-_TS_NT-TS_EE	0.0963215	0.549317	0.175348	10	0.864306	0.988049
Q68FH0_LQHT(0.004)GPADDGAT(0.961)RS(0.031)PS(0.003)IDSIQK	WT_NT-WT_EE_-_TS_NT-TS_EE	0.329585	0.412847	0.798322	12	0.440197	0.987093
Q68FH0_LYLQS(1)PR	WT_NT-WT_EE_-_TS_NT-TS_EE	0.716913	0.445306	1.60993	12	0.133387	0.987093
Q68FH0_PSPIYISSYS(0.003)S(0.997)PAR	WT_NT-WT_EE_-_TS_NT-TS_EE	0.236932	0.497569	0.47618	12	0.642499	0.987093
Q68FH0_S(0.003)AVS(0.997)PDLHITPIYEGR	WT_NT-WT_EE_-_TS_NT-TS_EE	0.644312	0.641422	1.0045	13	0.333467	0.987093
Q68FH0_S(0.075)AVS(0.925)PDLHIT(1)PIYEGR	WT_NT-WT_EE_-_TS_NT-TS_EE	-0.328058	0.598936	-0.547735	8	0.598819	0.987093
Q68FH0_VASPSQGQVGSS(0.002)S(0.998)PK	WT_NT-WT_EE_-_TS_NT-TS_EE	-1.29776	1.05296	-1.23249	13	0.239593	0.987093
Q68FH0_VGS(1)PLTLTDAQTR	WT_NT-WT_EE_-_TS_NT-TS_EE	-0.152017	0.226122	-0.672281	14	0.512348	0.987093
Q68FL4_HRDGGEALVS(1)PDGTVTEAPR	WT_NT-WT_EE_-_TS_NT-TS_EE	-0.607044	0.924503	-0.656616	14	0.522075	0.987093
Q68FM6_GS(1)PLNSPLDR	WT_NT-WT_EE_-_TS_NT-TS_EE	0.00185256	0.492663	0.0037603	12	0.997062	0.999267
Q68FM6_HYY(0.007)S(0.035)GY(0.009)S(0.03)S(0.869)S(0.05)PEYSSESTHK	WT_NT-WT_EE_-_TS_NT-TS_EE	0.339218	0.609134	0.556885	12	0.587842	0.987093
Q68FM6_RDSTYSQLS(1)PR	WT_NT-WT_EE_-_TS_NT-TS_EE	-0.00681013	0.669467	-0.0101725	11	0.992066	0.999267
Q68FM6_VFSLDVPDHPT(0.5)PT(0.5)GLAK	WT_NT-WT_EE_-_TS_NT-TS_EE	-0.353022	0.597631	-0.590702	10	0.56783	0.987093
Q68FM6_VFSLDVPDHPT(0.61)PT(0.39)GLAK	WT_NT-WT_EE_-_TS_NT-TS_EE	-0.173916	0.549604	-0.316439	11	0.757593	0.987093
Q69Z38_ANTLS(1)PVR	WT_NT-WT_EE_-_TS_NT-TS_EE	0.0593354	0.343468	0.172754	10	0.866292	0.988049
Q69ZC8_KQDDS(1)PPRPIIGPALPPGFIK	WT_NT-WT_EE_-_TS_NT-TS_EE	0.24544	0.910716	0.269502	11	0.792532	0.987093
Q69ZH9_ARS(1)DDYLSR	WT_NT-WT_EE_-_TS_NT-TS_EE	-0.0612116	0.245147	-0.249694	12	0.807047	0.987093
Q69ZH9_RHS(0.989)T(0.005)S(0.005)DLSDATFSDIRR	WT_NT-WT_EE_-_TS_NT-TS_EE	-0.960631	1.00566	-0.955229	11	0.359984	0.987093
Q69ZH9_S(1)AEALGPGALVS(1)PR	WT_NT-WT_EE_-_TS_NT-TS_EE	0.161423	0.414646	0.389303	11	0.704483	0.987093
Q69ZH9_S(1)CDDGLNTFRDEGR	WT_NT-WT_EE_-_TS_NT-TS_EE	0.203201	0.641478	0.316769	13	0.756448	0.987093
Q69ZK9_RLS(1)PPGGSGSGVPGGGPLLPTAGR	WT_NT-WT_EE_-_TS_NT-TS_EE	0.264934	0.503032	0.526674	13	0.60729	0.987093
Q69ZL1_LPHPILPFS(0.001)GS(0.999)PEALK	WT_NT-WT_EE_-_TS_NT-TS_EE	0.00192679	0.639832	0.0030114	8	0.997671	0.999267
Q69ZZ6_ALGVISNFQS(0.004)S(0.996)PK	WT_NT-WT_EE_-_TS_NT-TS_EE	-0.303813	0.650834	-0.466806	11	0.649748	0.987093
Q69ZZ6_FGS(1)ADNIPNLK	WT_NT-WT_EE_-_TS_NT-TS_EE	-0.776354	0.718483	-1.08055	11	0.30302	0.987093
Q6A065_S(1)IKS(1)DVPVYLK	WT_NT-WT_EE_-_TS_NT-TS_EE	0.434504	1.04935	0.414069	13	0.685574	0.987093
Q6DFV3_DQGEPVS(1)PSEDEPFSWPGPK	WT_NT-WT_EE_-_TS_NT-TS_EE	0.937961	1.38933	0.675118	10	0.514907	0.987093
Q6DFV3_S(1)YDEGLDDYREDAK	WT_NT-WT_EE_-_TS_NT-TS_EE	0.248892	0.538059	0.462573	13	0.651318	0.987093
Q6DFV7_HS(0.001)GS(0.999)PENLGESTLNIHEDLDK	WT_NT-WT_EE_-_TS_NT-TS_EE	-1.62733	1.24695	-1.30505	12	0.216348	0.987093
Q6I6G8_ANS(1)DTDLVTSESR	WT_NT-WT_EE_-_TS_NT-TS_EE	-0.582393	0.653281	-0.891489	11	0.39175	0.987093
Q6IEE6_DQTEDPAS(0.006)S(0.916)PT(0.062)S(0.016)K	WT_NT-WT_EE_-_TS_NT-TS_EE	0.963971	1.00457	0.959585	7	0.369228	0.987093
Q6KAU4_HIS(1)LTLPATFR	WT_NT-WT_EE_-_TS_NT-TS_EE	-2.00508	1.03095	-1.94488	9	0.0836516	0.987093
Q6KAU4_LPPS(0.995)PT(0.005)R	WT_NT-WT_EE_-_TS_NT-TS_EE	-0.0213106	0.774649	-0.02751	13	0.978471	0.999267
Q6KCD5_AITSLLGGGS(1)PK	WT_NT-WT_EE_-_TS_NT-TS_EE	0.0336907	0.317104	0.106245	13	0.91701	0.988049
Q6NS52_FPHS(0.014)S(0.986)PNVK	WT_NT-WT_EE_-_TS_NT-TS_EE	0.268691	0.667985	0.40224	10	0.695971	0.987093
Q6NS52_FPHS(0.874)S(0.126)PNVK	WT_NT-WT_EE_-_TS_NT-TS_EE	-0.466532	0.644498	-0.723868	9	0.487535	0.987093
Q6NS60_RHS(1)T(1)EGEEGDVSDVGSR	WT_NT-WT_EE_-_TS_NT-TS_EE	0.456226	2.49961	0.182519	13	0.857991	0.988049
Q6NVE8_EAENTANQAGNES(1)PVQELR	WT_NT-WT_EE_-_TS_NT-TS_EE	-0.632312	0.392414	-1.61134	9	0.141565	0.987093
Q6NVE8_EYVSNDAT(0.001)QS(0.999)DDEEK	WT_NT-WT_EE_-_TS_NT-TS_EE	-0.106811	0.573159	-0.186355	12	0.85528	0.988049
Q6NVE8_KKS(1)ELEFEALK	WT_NT-WT_EE_-_TS_NT-TS_EE	-0.0578479	0.745058	-0.0776422	11	0.939507	0.992404
Q6NXN1_ILGS(0.001)AS(0.999)PEEEQEK	WT_NT-WT_EE_-_TS_NT-TS_EE	0.396617	0.367628	1.07885	11	0.303742	0.987093
Q6NXN1_S(0.046)KS(0.954)PPKVPIVIQDDSLPTGPPPQIR	WT_NT-WT_EE_-_TS_NT-TS_EE	0.954877	0.90556	1.05446	7	0.326702	0.987093
Q6NZC7_KLS(1)VGAYVSSVR	WT_NT-WT_EE_-_TS_NT-TS_EE	-0.429479	0.897246	-0.478664	9	0.643592	0.987093
Q6NZJ6_REATLPPVS(1)PPK	WT_NT-WT_EE_-_TS_NT-TS_EE	0.305358	0.350741	0.870608	12	0.40105	0.987093
Q6NZL0_SFYGDLDS(1)PLPK	WT_NT-WT_EE_-_TS_NT-TS_EE	0.159633	0.598319	0.266802	8	0.79637	0.987093
Q6P1I6_T(0.002)HS(0.023)S(0.973)PALS(0.002)LGHGPVTGSK	WT_NT-WT_EE_-_TS_NT-TS_EE	0.218214	0.3537	0.616945	9	0.552556	0.987093
Q6P1I6_T(0.031)HS(0.962)S(0.007)PALSLGHGPVTGSK	WT_NT-WT_EE_-_TS_NT-TS_EE	1.10017	0.583543	1.88533	10	0.0887424	0.987093
Q6P4S6_RAS(1)DGGANIQLHAQQLLK	WT_NT-WT_EE_-_TS_NT-TS_EE	-1.58269	0.805095	-1.96584	7	0.0900409	0.987093
Q6P4S6_T(1)WCGSPPYAAPELFEGK	WT_NT-WT_EE_-_TS_NT-TS_EE	-0.580121	1.2039	-0.481867	10	0.640272	0.987093
Q6P542_SKPAAADS(1)EGEEEEEDTAK	WT_NT-WT_EE_-_TS_NT-TS_EE	0.0476034	0.412381	0.115435	14	0.909739	0.988049
Q6P5E8_LGS(1)PAGS(1)PVLGISGR	WT_NT-WT_EE_-_TS_NT-TS_EE	0.174218	0.607117	0.28696	11	0.779476	0.987093
Q6P5E8_LGSPAGS(1)PVLGISGR	WT_NT-WT_EE_-_TS_NT-TS_EE	0.563337	0.727891	0.773929	11	0.455284	0.987093
Q6P5F6_PLAGTDDSVVSEDRLNETELTDLEAQQES(1)PPK	WT_NT-WT_EE_-_TS_NT-TS_EE	-0.332485	0.534338	-0.622237	12	0.545428	0.987093
Q6P9K8_AAASVVSGPPVASDCAS(1)PGDSAR	WT_NT-WT_EE_-_TS_NT-TS_EE	-0.362754	0.350372	-1.03534	14	0.318063	0.987093
Q6P9K8_AQPGS(1)PQALGGPHGPATAK	WT_NT-WT_EE_-_TS_NT-TS_EE	-0.181886	0.275676	-0.659783	13	0.520911	0.987093
Q6P9K8_PAS(0.21)S(0.736)PPS(0.026)QS(0.012)AS(0.016)PVKPPS(0.991)PGT(0.008)PALHVPAKPPR	WT_NT-WT_EE_-_TS_NT-TS_EE	-0.965246	1.68076	-0.574292	9	0.579839	0.987093
Q6P9K8_PAS(0.476)S(0.476)PPS(0.02)QS(0.02)AS(0.007)PVKPPS(0.047)PGT(0.953)PALHVPAKPPR	WT_NT-WT_EE_-_TS_NT-TS_EE	0.459765	1.72948	0.265841	7	0.798021	0.987093
Q6P9K8_RAHGT(1)PPPVSPKPPPPPTAPK	WT_NT-WT_EE_-_TS_NT-TS_EE	-0.378066	0.671842	-0.562731	14	0.582518	0.987093
Q6P9K8_RAS(1)DLAGSVDTGSAGSVK	WT_NT-WT_EE_-_TS_NT-TS_EE	-0.242461	0.380231	-0.637668	12	0.535668	0.987093
Q6P9K8_RGS(1)GEPAEQSHFMEDGTAR	WT_NT-WT_EE_-_TS_NT-TS_EE	-0.379804	0.496001	-0.765731	13	0.457515	0.987093
Q6P9K8_S(0.814)VS(0.182)ES(0.004)SPGDSPVKPPEGSSGAAR	WT_NT-WT_EE_-_TS_NT-TS_EE	0.40696	0.484746	0.839533	8	0.425545	0.987093
Q6P9K8_SVSESSPGDS(1)PVKPPEGSSGAAR	WT_NT-WT_EE_-_TS_NT-TS_EE	0.214319	0.391678	0.547181	13	0.593524	0.987093
Q6P9K8_VPLPGPGS(1)PEVK	WT_NT-WT_EE_-_TS_NT-TS_EE	-0.320984	0.708979	-0.452741	14	0.657672	0.987093
Q6P9S0_GLS(1)LEHQK	WT_NT-WT_EE_-_TS_NT-TS_EE	-0.222716	0.771566	-0.288654	9	0.779384	0.987093
Q6P9S0_TPTVPDS(1)PGYVGPTR	WT_NT-WT_EE_-_TS_NT-TS_EE	0.137192	0.482466	0.284355	13	0.780617	0.987093
Q6PAJ1_ASAPRPPPAPADGADPAPVEESEARPDGEGS(0.907)PS(0.092)K	WT_NT-WT_EE_-_TS_NT-TS_EE	-0.766108	0.483464	-1.58462	13	0.137067	0.987093
Q6PB44_REEGEAVEAGDT(1)PEELR	WT_NT-WT_EE_-_TS_NT-TS_EE	-0.134676	0.371812	-0.362215	10	0.724729	0.987093
Q6PB70_RRPGPSPDGLLEEGS(0.992)PT(0.007)MVEK	WT_NT-WT_EE_-_TS_NT-TS_EE	-0.492981	0.552048	-0.893004	7	0.401511	0.987093
Q6PCN3_APPDS(0.922)PT(0.03)T(0.048)PVR	WT_NT-WT_EE_-_TS_NT-TS_EE	0.284084	0.4968	0.571828	13	0.577193	0.987093
Q6PCN3_MDLPGS(1)PSR	WT_NT-WT_EE_-_TS_NT-TS_EE	-0.132774	0.281924	-0.470958	12	0.646117	0.987093
Q6PCN3_SVPLAEEEDFDS(1)K	WT_NT-WT_EE_-_TS_NT-TS_EE	0.192557	0.280861	0.685597	12	0.505997	0.987093
Q6PCP5_NDSIVT(1)PS(1)PPQAR	WT_NT-WT_EE_-_TS_NT-TS_EE	0.199068	0.901855	0.220732	10	0.829743	0.988049
Q6PCP5_PLALKT(1)PPR	WT_NT-WT_EE_-_TS_NT-TS_EE	0.719035	0.662512	1.08532	10	0.303252	0.987093
Q6PCP5_S(0.988)MS(0.012)ENAVR	WT_NT-WT_EE_-_TS_NT-TS_EE	0.389954	0.765705	0.509274	10	0.621609	0.987093
Q6PD24_GPES(1)PQKT(0.998)PPS(0.002)PAPPSFEEQLR	WT_NT-WT_EE_-_TS_NT-TS_EE	0.463084	0.290491	1.59414	13	0.134918	0.987093
Q6PD24_GPES(1)PQKT(1)PPSPAPPSFEEQLR	WT_NT-WT_EE_-_TS_NT-TS_EE	0.463084	0.290491	1.59414	13	0.134918	0.987093
Q6PDG5_DMDEPS(1)PVPNVEEVTLPK	WT_NT-WT_EE_-_TS_NT-TS_EE	-0.11367	0.703412	-0.161598	14	0.873932	0.988049
Q6PDG5_TLT(0.001)DEVNS(0.998)PDS(0.001)DRR	WT_NT-WT_EE_-_TS_NT-TS_EE	0.94462	0.393336	2.40156	13	0.0319914	0.987093
Q6PDG5_TLTDEVNS(0.249)PDS(0.751)DRR	WT_NT-WT_EE_-_TS_NT-TS_EE	0.685011	0.464069	1.4761	11	0.167961	0.987093
Q6PDG8_S(1)YEDLTELEDR	WT_NT-WT_EE_-_TS_NT-TS_EE	-0.0678491	0.54293	-0.124968	12	0.902618	0.988049
Q6PDI6_VT(0.001)AS(0.999)PELAEAAAGR	WT_NT-WT_EE_-_TS_NT-TS_EE	-0.137241	0.32671	-0.42007	11	0.682522	0.987093
Q6PDK2_ALS(1)PVIPIIPR	WT_NT-WT_EE_-_TS_NT-TS_EE	0.0143271	0.845336	0.0169484	13	0.986735	0.999267
Q6PDL0_EFQDYIEPEEGCQGS(1)PQRR	WT_NT-WT_EE_-_TS_NT-TS_EE	-0.352063	0.535201	-0.657813	14	0.521328	0.987093
Q6PDM2_VDGPRS(0.974)PS(0.979)Y(0.055)GRS(0.992)R	WT_NT-WT_EE_-_TS_NT-TS_EE	1.0591	2.35888	0.448985	10	0.663016	0.987093
Q6PDM2_VDGPRS(1)PS(0.598)Y(0.402)GR	WT_NT-WT_EE_-_TS_NT-TS_EE	-0.0871857	1.96058	-0.0444693	11	0.965327	0.9986
Q6PDM2_VDGPRS(1)PSYGRS(1)R	WT_NT-WT_EE_-_TS_NT-TS_EE	1.77338	1.97497	0.897927	10	0.390331	0.987093
Q6PE13_GLAS(0.006)S(0.993)PT(0.001)GGALRPR	WT_NT-WT_EE_-_TS_NT-TS_EE	-0.072575	0.289015	-0.251111	11	0.806357	0.987093
Q6PE13_GSVGPAPSLSELDLRPPS(1)PINLSR	WT_NT-WT_EE_-_TS_NT-TS_EE	-0.250478	2.27959	-0.109879	11	0.914484	0.988049
Q6PE13_RGS(1)QPDAELDGAGTSLLR	WT_NT-WT_EE_-_TS_NT-TS_EE	0.216334	0.74664	0.289744	14	0.776259	0.987093
Q6PER3_LIGTAVPQRT(0.025)S(0.975)PT(0.001)GPK	WT_NT-WT_EE_-_TS_NT-TS_EE	-1.14563	1.23952	-0.924252	11	0.375186	0.987093
Q6PF93_DGDES(0.009)S(0.991)PILTSFELVK	WT_NT-WT_EE_-_TS_NT-TS_EE	-0.844331	1.35853	-0.621506	9	0.549683	0.987093
Q6PFD9_YGLQDS(1)DEEEEEHPPK	WT_NT-WT_EE_-_TS_NT-TS_EE	0.0653938	0.379073	0.17251	12	0.865912	0.988049
Q6PFR5_RAHT(1)PTPGIYMGR	WT_NT-WT_EE_-_TS_NT-TS_EE	0.447706	0.547717	0.817403	10	0.432742	0.987093
Q6PGF7_GSNPFEDEDDEELAT(1)PEAEEEK	WT_NT-WT_EE_-_TS_NT-TS_EE	-0.458755	0.301554	-1.5213	14	0.150446	0.987093
Q6PGL7_ARPAQAPVSEELPPS(1)PKPGK	WT_NT-WT_EE_-_TS_NT-TS_EE	0.00923203	0.651404	0.0141725	9	0.989002	0.999267
Q6PGL7_VDNARVS(1)PEVGSADVASIAQK	WT_NT-WT_EE_-_TS_NT-TS_EE	0.0707397	0.302047	0.234201	13	0.818477	0.987093
Q6PIC6_RDVAGDAS(0.983)ES(0.017)ALLK	WT_NT-WT_EE_-_TS_NT-TS_EE	-0.265624	0.417263	-0.636587	11	0.537416	0.987093
Q6PIC6_S(1)PDCTHDNPLETR	WT_NT-WT_EE_-_TS_NT-TS_EE	-0.588243	0.614662	-0.957019	14	0.354793	0.987093
Q6PIE5_AGQENIS(1)VSK	WT_NT-WT_EE_-_TS_NT-TS_EE	-0.225302	0.468549	-0.480851	14	0.63805	0.987093
Q6PIE5_VLGFCQLNLPS(1)GK	WT_NT-WT_EE_-_TS_NT-TS_EE	-1.03462	1.02402	-1.01036	11	0.334033	0.987093
Q6R891_AS(0.006)S(0.994)LNENVDHSALLK	WT_NT-WT_EE_-_TS_NT-TS_EE	0.104952	1.35648	0.0773707	12	0.939604	0.992404
Q6V4S5_SPPRPSPGSLHY(0.003)S(0.997)DEDVTK	WT_NT-WT_EE_-_TS_NT-TS_EE	0.315711	0.479632	0.658236	13	0.521873	0.987093
Q6W8Q3_T(1)PPAANQASDPEEK	WT_NT-WT_EE_-_TS_NT-TS_EE	0.249104	0.610096	0.408303	11	0.690887	0.987093
Q6WQJ1_LLS(1)PVAAASAAR	WT_NT-WT_EE_-_TS_NT-TS_EE	0.656276	0.771622	0.850514	10	0.41494	0.987093
Q6WQJ1_TSTPT(0.002)GHGAS(0.993)PT(0.003)K	WT_NT-WT_EE_-_TS_NT-TS_EE	0.888678	1.84352	0.482055	11	0.639215	0.987093
Q6WVG3_S(0.041)PS(0.959)GGAAGPLLTPSQSLDGSR	WT_NT-WT_EE_-_TS_NT-TS_EE	-3.26405	1.47709	-2.20978	7	0.0628174	0.987093
Q6WVG3_S(0.986)PS(0.014)GGAAGPLLTPSQSLDGSRR	WT_NT-WT_EE_-_TS_NT-TS_EE	-0.224175	0.35747	-0.627115	11	0.543381	0.987093
Q6WVG3_SPSGGAAGPLLTPS(0.01)QS(0.989)LDGSR	WT_NT-WT_EE_-_TS_NT-TS_EE	-0.0611602	0.493318	-0.123977	9	0.904058	0.988049
Q6Y7W8_ALSSGGSIT(0.001)S(0.996)PPLS(0.002)PALPK	WT_NT-WT_EE_-_TS_NT-TS_EE	0.375181	0.376241	0.997183	10	0.342193	0.987093
Q6ZPE2_ALYLEPS(0.001)DGVS(0.994)PT(0.005)QETGEAQSQDDER	WT_NT-WT_EE_-_TS_NT-TS_EE	-0.179791	0.325747	-0.551934	12	0.591124	0.987093
Q6ZPE2_LGLGT(1)LSSSLSR	WT_NT-WT_EE_-_TS_NT-TS_EE	-0.55806	0.648726	-0.86024	11	0.408015	0.987093
Q6ZPE2_LGLGTLS(0.001)S(0.004)S(0.986)LS(0.01)R	WT_NT-WT_EE_-_TS_NT-TS_EE	-0.0103227	0.533072	-0.0193645	9	0.984973	0.999267
Q6ZPS6_GVAPADS(1)PDAPRR	WT_NT-WT_EE_-_TS_NT-TS_EE	-0.215576	0.950633	-0.226771	11	0.824761	0.987093
Q6ZQ58_ESPRPPAAAEAPAGS(1)DGEDGGR	WT_NT-WT_EE_-_TS_NT-TS_EE	-0.263202	0.386236	-0.681453	9	0.512737	0.987093
Q6ZQK5_KS(0.013)S(0.987)PS(0.004)T(0.003)GS(0.989)LDS(0.003)GNES(0.002)K	WT_NT-WT_EE_-_TS_NT-TS_EE	1.65612	0.658835	2.51371	13	0.0259097	0.987093
Q6ZQK5_KSS(1)PS(0.125)T(0.874)GS(0.001)LDSGNESK	WT_NT-WT_EE_-_TS_NT-TS_EE	1.12628	1.59568	0.705831	11	0.49497	0.987093
Q6ZQK5_YSALLS(0.007)PS(0.993)EQEK	WT_NT-WT_EE_-_TS_NT-TS_EE	0.379966	0.314512	1.20811	10	0.254798	0.987093
Q6ZWU9_DLLHPS(1)PEEEK	WT_NT-WT_EE_-_TS_NT-TS_EE	0.216334	0.354511	0.610232	11	0.554106	0.987093
Q78ZA7_EFITGDVEPTDAESAWHS(1)ENEEEDK	WT_NT-WT_EE_-_TS_NT-TS_EE	-1.12676	1.38515	-0.813454	9	0.436948	0.987093
Q7M750_RS(0.999)PT(0.001)HEMNPR	WT_NT-WT_EE_-_TS_NT-TS_EE	2.653	2.28971	1.15867	8	0.280008	0.987093
Q7SIG6_LLHEDLDES(1)DDDVDEK	WT_NT-WT_EE_-_TS_NT-TS_EE	-0.0720124	0.529186	-0.136081	13	0.893842	0.988049
Q7TMB8_SGDGES(0.01)T(0.99)PVEHVR	WT_NT-WT_EE_-_TS_NT-TS_EE	-0.936194	1.46479	-0.639133	14	0.533055	0.987093
Q7TME0_DALRS(1)LTDLNQDPSR	WT_NT-WT_EE_-_TS_NT-TS_EE	0.527621	0.532524	0.990793	13	0.339871	0.987093
Q7TME0_DAS(0.001)S(0.997)LT(0.002)NLK	WT_NT-WT_EE_-_TS_NT-TS_EE	0.899597	0.524113	1.71642	10	0.116844	0.987093
Q7TME0_MSLQVMDTEPEGQS(1)PPR	WT_NT-WT_EE_-_TS_NT-TS_EE	-0.270903	0.576106	-0.470231	12	0.646621	0.987093
Q7TME0_PGSSQLVHIPEETQENIS(0.003)T(0.01)S(0.987)PK	WT_NT-WT_EE_-_TS_NT-TS_EE	-0.670487	0.875948	-0.765441	13	0.457681	0.987093
Q7TME0_RANADVEIIT(0.003)PRS(0.997)PMGK	WT_NT-WT_EE_-_TS_NT-TS_EE	-1.80747	1.3293	-1.35971	8	0.211001	0.987093
Q7TME0_TVHT(0.014)S(0.986)PGGGLGAR	WT_NT-WT_EE_-_TS_NT-TS_EE	0.205316	0.284422	0.721873	12	0.484202	0.987093
Q7TMY8_AES(1)PEEVACR	WT_NT-WT_EE_-_TS_NT-TS_EE	0.23486	0.540967	0.434148	10	0.673398	0.987093
Q7TMY8_GSGTAS(1)DDEFENLR	WT_NT-WT_EE_-_TS_NT-TS_EE	-0.345878	0.286289	-1.20814	14	0.247004	0.987093
Q7TNV0_NKEES(1)S(1)EDEEKES(1)EEEQPPKK	WT_NT-WT_EE_-_TS_NT-TS_EE	-1.25051	0.854815	-1.4629	6	0.193819	0.987093
Q7TPB0_GLGLPDEAS(1)PVHLR	WT_NT-WT_EE_-_TS_NT-TS_EE	0.130021	1.15836	0.112246	9	0.913092	0.988049
Q7TPB0_S(0.005)VS(0.979)T(0.016)DELGPPGR	WT_NT-WT_EE_-_TS_NT-TS_EE	-0.218844	0.528462	-0.414115	11	0.68675	0.987093
Q7TPH6_LISGDAEPT(1)PEQEEK	WT_NT-WT_EE_-_TS_NT-TS_EE	0.0347343	0.335114	0.103649	14	0.918918	0.989026
Q7TPM1_LKFS(1)DDEDEEDVVK	WT_NT-WT_EE_-_TS_NT-TS_EE	0.0759659	0.356471	0.213105	12	0.834822	0.988049
Q7TQ95_ADS(1)VPNLEPSEESLVTK	WT_NT-WT_EE_-_TS_NT-TS_EE	-0.537314	0.225859	-2.37898	14	0.0321356	0.987093
Q7TQD2_AVS(0.001)S(0.997)PT(0.002)VSR	WT_NT-WT_EE_-_TS_NT-TS_EE	1.26079	2.27803	0.553456	9	0.593432	0.987093
Q7TQD2_AVS(0.994)S(0.006)PTVSR	WT_NT-WT_EE_-_TS_NT-TS_EE	-0.814095	0.776935	-1.04783	13	0.313809	0.987093
Q7TQD2_T(1)PPKS(1)PGDPAR	WT_NT-WT_EE_-_TS_NT-TS_EE	-0.470375	1.97274	-0.238437	14	0.814996	0.987093
Q7TQF7_AALPAGEGGS(1)PEGAK	WT_NT-WT_EE_-_TS_NT-TS_EE	0.00226655	0.277162	0.00817771	14	0.993591	0.999267
Q7TQF7_AFSIQGAPS(0.996)DS(0.004)GPLR	WT_NT-WT_EE_-_TS_NT-TS_EE	-0.445354	0.646608	-0.688754	9	0.508342	0.987093
Q7TQF7_IAKT(0.992)PS(0.984)PPEEPS(0.024)PLPS(0.624)PT(0.183)AS(0.183)PNHT(0.008)LAPAS(0.002)PAPVRPR	WT_NT-WT_EE_-_TS_NT-TS_EE	0.79322	1.73339	0.457612	10	0.657013	0.987093
Q7TQF7_T(0.022)PS(0.022)PPEEPS(0.954)PLPS(0.985)PT(0.016)AS(0.002)PNHTLAPASPAPVRPR	WT_NT-WT_EE_-_TS_NT-TS_EE	1.26301	0.714218	1.76839	12	0.102386	0.987093
Q7TQG1_DPSQT(0.002)S(0.995)PLGT(0.003)PR	WT_NT-WT_EE_-_TS_NT-TS_EE	-0.929416	0.490597	-1.89446	9	0.0906879	0.987093
Q7TQG1_S(1)PAEEELTPSAVVR	WT_NT-WT_EE_-_TS_NT-TS_EE	-0.156111	0.396622	-0.393603	13	0.700254	0.987093
Q7TQH0_EVDGLLTSDPMGS(1)PVSSK	WT_NT-WT_EE_-_TS_NT-TS_EE	0.182052	0.384339	0.473676	13	0.643587	0.987093
Q7TSC1_S(0.006)EGS(0.994)EYEEIPK	WT_NT-WT_EE_-_TS_NT-TS_EE	0.39237	0.434309	0.903436	9	0.389835	0.987093
Q7TSC1_T(0.021)AS(0.978)ET(0.002)RS(0.021)EGS(0.979)EY(0.001)EEIPK	WT_NT-WT_EE_-_TS_NT-TS_EE	0.21543	0.59616	0.361363	12	0.724111	0.987093
Q7TSC1_T(0.09)AS(0.905)ET(0.005)RS(0.99)EGS(0.01)EYEEIPK	WT_NT-WT_EE_-_TS_NT-TS_EE	0.881717	0.669295	1.31738	9	0.220261	0.987093
Q7TSJ2_AQS(1)PLLPEPLK	WT_NT-WT_EE_-_TS_NT-TS_EE	-0.231629	0.373059	-0.620892	13	0.545404	0.987093
Q7TSJ2_GQS(1)PTAPGPTK	WT_NT-WT_EE_-_TS_NT-TS_EE	0.559151	2.22048	0.251815	14	0.804843	0.987093
Q7TSJ2_GTQLPTVSPSPPVMIPT(0.001)VPHT(0.001)EYIEGS(0.998)P	WT_NT-WT_EE_-_TS_NT-TS_EE	-0.82179	1.4904	-0.551389	9	0.594789	0.987093
Q7TSK3_GGALREERPGAAGGGAS(0.999)APGS(0.998)PDET(0.003)AR	WT_NT-WT_EE_-_TS_NT-TS_EE	0.233	0.478368	0.487073	9	0.637849	0.987093
Q7TSK3_GGALREERPGAAGGGASAPGS(1)PDETAR	WT_NT-WT_EE_-_TS_NT-TS_EE	-0.108458	0.494885	-0.219158	13	0.829931	0.988049
Q7TT50_HSTPSNSSNPSGPPS(1)PNS(1)PHR	WT_NT-WT_EE_-_TS_NT-TS_EE	2.51067	1.2369	2.0298	11	0.0672734	0.987093
Q80T41_DLEEVTMQLQDT(1)PEK	WT_NT-WT_EE_-_TS_NT-TS_EE	0.231967	0.393827	0.589008	13	0.565951	0.987093
Q80T41_TCKDPIEDINS(1)PEHIQR	WT_NT-WT_EE_-_TS_NT-TS_EE	-0.261524	0.26873	-0.973185	13	0.348222	0.987093
Q80TE7_LET(0.004)T(0.996)PTTSPLPER	WT_NT-WT_EE_-_TS_NT-TS_EE	-0.225467	0.900155	-0.250475	13	0.806135	0.987093
Q80TE7_LETTPT(0.002)T(0.002)S(0.996)PLPERK	WT_NT-WT_EE_-_TS_NT-TS_EE	0.137724	0.936117	0.147123	13	0.885292	0.988049
Q80TE7_LETTPT(0.945)T(0.047)S(0.008)PLPER	WT_NT-WT_EE_-_TS_NT-TS_EE	-0.131425	0.764214	-0.171974	11	0.866581	0.988049
Q80TJ1_AGGGRPS(0.008)S(0.957)PS(0.035)PS(0.001)VVS(1)EK	WT_NT-WT_EE_-_TS_NT-TS_EE	-0.026526	0.38744	-0.0684648	13	0.946458	0.994953
Q80TL0_RPWPQHQCS(1)APADLGYEGR	WT_NT-WT_EE_-_TS_NT-TS_EE	1.0107	1.62932	0.620322	13	0.545767	0.987093
Q80TL0_VDS(1)FTDR	WT_NT-WT_EE_-_TS_NT-TS_EE	0.0917449	0.580491	0.158047	12	0.877048	0.988049
Q80TL1_S(1)PQHLFRPR	WT_NT-WT_EE_-_TS_NT-TS_EE	0.0583996	0.545381	0.10708	12	0.916495	0.988049
Q80TL4_RGT(1)VEGS(1)VQEVQEEK	WT_NT-WT_EE_-_TS_NT-TS_EE	2.04205	1.03594	1.97121	11	0.0743781	0.987093
Q80TL4_RLTEAPSCSVSISHVGPIADS(0.092)S(0.9)PAAS(0.004)S(0.002)S(0.002)K	WT_NT-WT_EE_-_TS_NT-TS_EE	0.453748	1.44158	0.314757	9	0.760121	0.987093
Q80TM6_AS(0.004)S(0.996)FSGISILTR	WT_NT-WT_EE_-_TS_NT-TS_EE	0.333771	0.66786	0.499761	13	0.625595	0.987093
Q80TS3_GPAHLVTS(1)L	WT_NT-WT_EE_-_TS_NT-TS_EE	0.0792168	0.293552	0.269857	10	0.792758	0.987093
Q80TS7_LRPGS(1)PEPPPR	WT_NT-WT_EE_-_TS_NT-TS_EE	-0.0286956	0.328328	-0.0873989	9	0.932268	0.990441
Q80TV8_NFDDEDS(1)VDGNRPSSASSSSSK	WT_NT-WT_EE_-_TS_NT-TS_EE	-0.0178967	0.361873	-0.0494558	7	0.961938	0.997138
Q80TY0_RTVS(1)DNS(0.992)LS(0.007)S(0.001)SK	WT_NT-WT_EE_-_TS_NT-TS_EE	1.02818	2.34605	0.43826	13	0.668392	0.987093
Q80TZ3_GAS(0.162)S(0.837)PDMEPS(0.001)YGGGLFDMVK	WT_NT-WT_EE_-_TS_NT-TS_EE	0.843197	0.590108	1.42888	13	0.176623	0.987093
Q80TZ3_GAS(0.961)S(0.038)PDMEPS(0.001)YGGGLFDMVK	WT_NT-WT_EE_-_TS_NT-TS_EE	0.843197	0.590108	1.42888	13	0.176623	0.987093
Q80TZ3_RTATSASAS(1)PTLR	WT_NT-WT_EE_-_TS_NT-TS_EE	-1.40823	1.65355	-0.85164	12	0.411088	0.987093
Q80U19_ELGS(0.995)T(0.005)EDIYITSR	WT_NT-WT_EE_-_TS_NT-TS_EE	-0.0776089	0.353046	-0.219827	9	0.830911	0.988049
Q80U23_EEGTGESAGGS(1)PARS(0.999)LT(0.001)R	WT_NT-WT_EE_-_TS_NT-TS_EE	-0.119157	0.391065	-0.304698	10	0.766843	0.987093
Q80U23_EEGTGESAGGS(1)PARS(1)LTR	WT_NT-WT_EE_-_TS_NT-TS_EE	-0.0901536	0.331407	-0.272033	12	0.79022	0.987093
Q80U23_RTS(1)PPVSVR	WT_NT-WT_EE_-_TS_NT-TS_EE	0.0108345	0.555015	0.0195212	13	0.984722	0.999267
Q80U28_LLRPNS(1)LK	WT_NT-WT_EE_-_TS_NT-TS_EE	-0.371834	0.684469	-0.543244	13	0.596154	0.987093
Q80U28_RKRS(1)PTENVNTPVGK	WT_NT-WT_EE_-_TS_NT-TS_EE	-0.0973057	0.342321	-0.284253	11	0.781496	0.987093
Q80U40_DHLS(1)PDFYDESETDPGAEELPAR	WT_NT-WT_EE_-_TS_NT-TS_EE	1.34318	0.77546	1.73211	10	0.113926	0.987093
Q80U49_EIHDVAGDGDSLGS(1)PGPTR	WT_NT-WT_EE_-_TS_NT-TS_EE	0.442737	0.430588	1.02822	10	0.328076	0.987093
Q80U49_ES(1)PLS(1)PPT(0.999)VPDPGGAT(0.001)PGSARER	WT_NT-WT_EE_-_TS_NT-TS_EE	0.609871	0.469312	1.2995	14	0.214764	0.987093
Q80U49_HEDGTQS(0.999)DS(0.001)EDPLAK	WT_NT-WT_EE_-_TS_NT-TS_EE	-0.20434	0.279942	-0.729934	13	0.478378	0.987093
Q80U49_LGNT(0.03)S(0.97)PVPR	WT_NT-WT_EE_-_TS_NT-TS_EE	0.350061	0.952217	0.367627	11	0.720127	0.987093
Q80U49_S(1)DLPVHTR	WT_NT-WT_EE_-_TS_NT-TS_EE	-0.698364	0.632438	-1.10424	10	0.29535	0.987093
Q80U87_RS(0.004)YS(0.939)S(0.057)PDITQALQEEEK	WT_NT-WT_EE_-_TS_NT-TS_EE	-0.369569	0.425391	-0.868776	12	0.402012	0.987093
Q80UJ7_FSVTHHYLVQES(1)PDK	WT_NT-WT_EE_-_TS_NT-TS_EE	-0.896131	0.891666	-1.00501	12	0.334729	0.987093
Q80UU9_PGEEPSEYT(1)DEEDTK	WT_NT-WT_EE_-_TS_NT-TS_EE	-0.833632	0.904623	-0.921524	14	0.372385	0.987093
Q80UZ0_KVPS(0.199)ALS(0.8)EVAAS(0.352)GEGS(0.643)AIS(0.12)GY(0.416)LS(0.47)RCK	WT_NT-WT_EE_-_TS_NT-TS_EE	1.15709	0.909763	1.27186	10	0.232205	0.987093
Q80UZ0_KVPS(0.2)ALS(0.8)EVAAS(0.05)GEGS(0.929)AIS(0.355)GY(0.31)LS(0.355)RCK	WT_NT-WT_EE_-_TS_NT-TS_EE	1.23171	1.02277	1.20429	9	0.259194	0.987093
Q80VC9_DLPDGHAVS(1)PR	WT_NT-WT_EE_-_TS_NT-TS_EE	-0.07286	0.425704	-0.171152	9	0.867891	0.988049
Q80VC9_FS(1)PSQVPVQTR	WT_NT-WT_EE_-_TS_NT-TS_EE	-0.178167	0.301915	-0.590123	12	0.566055	0.987093
Q80VC9_SSILLSEGT(1)PPEEPTTK	WT_NT-WT_EE_-_TS_NT-TS_EE	-0.0689458	0.429943	-0.16036	14	0.874888	0.988049
Q80VP1_TALPT(0.004)S(0.985)GS(0.01)STGELELLAGEVPAR	WT_NT-WT_EE_-_TS_NT-TS_EE	-2.03373	2.87814	-0.706614	9	0.497691	0.987093
Q80W04_ALSGSATLVS(0.001)S(0.999)PK	WT_NT-WT_EE_-_TS_NT-TS_EE	0.340671	0.6828	0.498931	10	0.62862	0.987093
Q80W04_EHQASQEAQQQQQQQGLSDQDS(1)PDEK	WT_NT-WT_EE_-_TS_NT-TS_EE	-0.665178	0.499411	-1.33192	13	0.205766	0.987093
Q80W04_FGS(1)ADNIAHLK	WT_NT-WT_EE_-_TS_NT-TS_EE	-0.643314	0.524436	-1.22668	11	0.245553	0.987093
Q80W47_GAYVPS(0.17)S(0.827)PT(0.003)R	WT_NT-WT_EE_-_TS_NT-TS_EE	1.72446	1.75271	0.983882	13	0.343131	0.987093
Q80WJ7_SQEPISNDQKVS(1)DDDK	WT_NT-WT_EE_-_TS_NT-TS_EE	2.31191	1.35535	1.70577	12	0.113776	0.987093
Q80X50_RYPSSISS(0.001)S(0.999)PQK	WT_NT-WT_EE_-_TS_NT-TS_EE	2.54017	1.31549	1.93096	11	0.0796562	0.987093
Q80X80_NLGT(0.997)PT(0.003)SSTPRPSIT(0.998)PT(0.001)K	WT_NT-WT_EE_-_TS_NT-TS_EE	-0.813505	0.722304	-1.12626	11	0.284025	0.987093
Q80X80_NLGT(1)PTSSTPRPSITPTK	WT_NT-WT_EE_-_TS_NT-TS_EE	-0.922311	0.731781	-1.26036	14	0.228141	0.987093
Q80X80_SDISERPS(0.999)VDDVESETGSTGALETR	WT_NT-WT_EE_-_TS_NT-TS_EE	0.0992792	0.395596	0.250961	13	0.805767	0.987093
Q80XI3_T(0.027)S(0.027)S(0.946)PTSLPPLAR	WT_NT-WT_EE_-_TS_NT-TS_EE	0.205333	0.294369	0.697537	14	0.496889	0.987093
Q80XQ2_TISSSPS(0.999)IESLPGGR	WT_NT-WT_EE_-_TS_NT-TS_EE	-0.224296	0.306559	-0.731657	14	0.476448	0.987093
Q80XU3_ATVTPS(1)PVK	WT_NT-WT_EE_-_TS_NT-TS_EE	-0.00793288	0.346675	-0.0228828	14	0.982067	0.999267
Q80XU3_EKT(1)PS(1)PKEEDEEAESPPEK	WT_NT-WT_EE_-_TS_NT-TS_EE	-0.452954	0.325042	-1.39353	10	0.193656	0.987093
Q80XU3_TPSPKEEDEEAES(1)PPEKK	WT_NT-WT_EE_-_TS_NT-TS_EE	0.254221	0.331653	0.766527	14	0.456094	0.987093
Q80Y17_DIILAPES(0.049)CEGS(0.935)PS(0.011)S(0.004)AHS(0.001)K	WT_NT-WT_EE_-_TS_NT-TS_EE	-0.328033	0.657557	-0.498867	11	0.627699	0.987093
Q80Y24_S(0.006)RS(0.994)DNALHLASER	WT_NT-WT_EE_-_TS_NT-TS_EE	0.496919	0.482259	1.0304	13	0.321613	0.987093
Q80Y24_YTEDMT(0.004)PT(0.996)EQTPR	WT_NT-WT_EE_-_TS_NT-TS_EE	-0.10152	0.575266	-0.176475	7	0.864918	0.988049
Q80Y98_NS(1)VSINRPAMSASEVNISK	WT_NT-WT_EE_-_TS_NT-TS_EE	0.444604	0.75754	0.586905	10	0.570279	0.987093
Q80YA9_GS(0.001)ES(0.999)PNSFLDQEYR	WT_NT-WT_EE_-_TS_NT-TS_EE	0.315641	0.29092	1.08498	13	0.297643	0.987093
Q80YA9_LGDS(1)LQDLYR	WT_NT-WT_EE_-_TS_NT-TS_EE	-0.434856	1.1551	-0.376467	14	0.712214	0.987093
Q80YA9_SPTSSVATPSST(0.001)IS(0.037)T(0.958)PT(0.004)K	WT_NT-WT_EE_-_TS_NT-TS_EE	0.881703	0.549551	1.60441	11	0.136927	0.987093
Q80YN3_RMS(1)DAQVQTDPVSIGPVGK	WT_NT-WT_EE_-_TS_NT-TS_EE	0.172937	0.290731	0.594836	11	0.563989	0.987093
Q80YX1_LPMGSQCSVDLESAS(1)GEK	WT_NT-WT_EE_-_TS_NT-TS_EE	-0.549286	0.984501	-0.557933	9	0.590496	0.987093
Q80Z38_NSPAFLS(0.989)T(0.011)DLGDEDVGLGPPAPR	WT_NT-WT_EE_-_TS_NT-TS_EE	-2.60805	1.65658	-1.57435	11	0.143709	0.987093
Q80Z38_RAPSPVVS(0.998)PT(0.002)ELSK	WT_NT-WT_EE_-_TS_NT-TS_EE	0.402054	0.643141	0.625141	13	0.542696	0.987093
Q80ZF8_IS(1)LNDDEEEK	WT_NT-WT_EE_-_TS_NT-TS_EE	-0.192217	0.22271	-0.863079	13	0.403736	0.987093
Q80ZF8_SETGSTISMS(0.006)S(0.994)LER	WT_NT-WT_EE_-_TS_NT-TS_EE	-0.135808	0.484643	-0.280223	12	0.784079	0.987093
Q810U3_DKEETEGNES(0.034)S(0.008)EAT(0.023)S(0.935)PVNAIYSLA	WT_NT-WT_EE_-_TS_NT-TS_EE	-1.57931	1.17721	-1.34157	8	0.216568	0.987093
Q810U4_EDDGTFGEYS(1)DAEDHK	WT_NT-WT_EE_-_TS_NT-TS_EE	-1.69211	0.497239	-3.403	12	0.00524055	0.895214
Q810U4_EKEPAEGNESS(0.001)EAPS(0.998)PVNAMNS(0.001)FV	WT_NT-WT_EE_-_TS_NT-TS_EE	-0.518205	0.643307	-0.805534	7	0.447007	0.987093
Q811P8_DAEAGGSQSQTPGSTASSEPVS(1)PVQEK	WT_NT-WT_EE_-_TS_NT-TS_EE	0.0926684	0.66257	0.139862	12	0.891089	0.988049
Q811P8_DVINRS(0.996)PT(0.004)QLQLGK	WT_NT-WT_EE_-_TS_NT-TS_EE	0.139756	0.303368	0.460682	13	0.652638	0.987093
Q812A2_LRS(1)DGAAIPR	WT_NT-WT_EE_-_TS_NT-TS_EE	-0.655847	1.45608	-0.450419	10	0.662016	0.987093
Q812A2_NDLQS(1)PTEHISDYGFGGVMGR	WT_NT-WT_EE_-_TS_NT-TS_EE	-0.113851	0.660133	-0.172466	11	0.866203	0.988049
Q812A2_S(1)LEAEALAEDIEK	WT_NT-WT_EE_-_TS_NT-TS_EE	0.0190461	1.48607	0.0128164	12	0.989985	0.999267
Q812A2_SGGDT(0.011)HS(0.989)PPRGLGPSIDTPPR	WT_NT-WT_EE_-_TS_NT-TS_EE	-0.228856	0.744354	-0.307456	10	0.764804	0.987093
Q8BFT9_SEDDAAS(1)GEHDIQIEGVR	WT_NT-WT_EE_-_TS_NT-TS_EE	-0.873213	0.552927	-1.57926	13	0.138292	0.987093
Q8BFU3_S(1)DESLPDGLSPK	WT_NT-WT_EE_-_TS_NT-TS_EE	0.596099	0.554007	1.07598	10	0.307211	0.987093
Q8BFU3_SLSFPILNPALSQS(0.001)SQPS(0.998)PPLPGS(0.001)HGR	WT_NT-WT_EE_-_TS_NT-TS_EE	-0.723744	1.31175	-0.551741	9	0.594558	0.987093
Q8BG89_MVEAVDRT(1)IEK	WT_NT-WT_EE_-_TS_NT-TS_EE	1.03514	0.585659	1.76748	6	0.127569	0.987093
Q8BGC0_ES(0.145)EDNDLGKES(0.855)EGEDS(1)LKK	WT_NT-WT_EE_-_TS_NT-TS_EE	-0.233912	0.856213	-0.273194	10	0.790263	0.987093
Q8BGC0_ESEDNDLGKES(1)EGEDS(1)LKK	WT_NT-WT_EE_-_TS_NT-TS_EE	-0.233912	0.856213	-0.273194	10	0.790263	0.987093
Q8BGC0_LFDDS(1)DEKEDEEDTDGKK	WT_NT-WT_EE_-_TS_NT-TS_EE	-0.350105	0.362326	-0.966271	10	0.356695	0.987093
Q8BGC0_LFDDS(1)DERGTVGNVK	WT_NT-WT_EE_-_TS_NT-TS_EE	0.0259648	0.373348	0.0695459	11	0.945803	0.994953
Q8BGD9_EEDCHS(0.978)PT(0.01)S(0.013)KPPKPDQPLK	WT_NT-WT_EE_-_TS_NT-TS_EE	-2.24431	1.91826	-1.16997	7	0.280301	0.987093
Q8BGD9_S(0.002)QS(0.998)SDTEQPSPTSGGGK	WT_NT-WT_EE_-_TS_NT-TS_EE	1.57857	1.887	0.836547	12	0.419195	0.987093
Q8BGD9_S(0.03)QS(0.97)SDTEQPS(1)PTSGGGK	WT_NT-WT_EE_-_TS_NT-TS_EE	2.58214	1.92786	1.33938	13	0.203393	0.987093
Q8BGD9_S(1)LENETLNK	WT_NT-WT_EE_-_TS_NT-TS_EE	-1.54005	0.443555	-3.47206	14	0.00373709	0.895214
Q8BGH4_SFS(1)MQDLTTIR	WT_NT-WT_EE_-_TS_NT-TS_EE	-1.17406	1.16479	-1.00797	12	0.333364	0.987093
Q8BGR5_S(0.223)S(0.761)S(0.016)FSLPAR	WT_NT-WT_EE_-_TS_NT-TS_EE	-0.287451	0.237605	-1.20979	8	0.260893	0.987093
Q8BGT8_LDHALS(0.996)S(0.315)PS(0.254)S(0.434)PCEEIK	WT_NT-WT_EE_-_TS_NT-TS_EE	-1.27092	0.817778	-1.55411	9	0.154578	0.987093
Q8BGT8_LDHALSSPS(0.01)S(0.99)PCEEIK	WT_NT-WT_EE_-_TS_NT-TS_EE	-0.834683	0.861554	-0.968811	12	0.351761	0.987093
Q8BGT8_NLS(1)LEAIQLCDR	WT_NT-WT_EE_-_TS_NT-TS_EE	-0.687719	1.43777	-0.478323	10	0.642705	0.987093
Q8BGU5_RS(0.956)AS(0.044)ADNLILPR	WT_NT-WT_EE_-_TS_NT-TS_EE	0.425682	0.419383	1.01502	12	0.330126	0.987093
Q8BGU5_RSAS(1)ADNLILPR	WT_NT-WT_EE_-_TS_NT-TS_EE	-0.356542	0.693574	-0.514064	14	0.615225	0.987093
Q8BH31_ANLGSEAEREPLLGPGS(0.999)PGS(0.001)R	WT_NT-WT_EE_-_TS_NT-TS_EE	-0.49939	0.490395	-1.01834	8	0.33832	0.987093
Q8BH50_RDS(0.989)S(0.009)ES(0.002)QLASTESDKPTTGR	WT_NT-WT_EE_-_TS_NT-TS_EE	-0.283106	0.274128	-1.03275	12	0.322087	0.987093
Q8BH66_SSDWS(0.001)S(0.999)EEEEPVRK	WT_NT-WT_EE_-_TS_NT-TS_EE	1.53383	0.690863	2.22017	11	0.0483509	0.987093
Q8BHE3_LGGAVEDS(0.001)S(0.015)S(0.984)PPSTLNLSGAHR	WT_NT-WT_EE_-_TS_NT-TS_EE	-0.304182	0.428859	-0.709283	11	0.492909	0.987093
Q8BHG1_LGADES(1)EEEGR	WT_NT-WT_EE_-_TS_NT-TS_EE	-0.00799497	0.367224	-0.0217714	14	0.982938	0.999267
Q8BHL3_AVGGAPS(1)PPPPVR	WT_NT-WT_EE_-_TS_NT-TS_EE	-0.714054	0.768167	-0.929556	11	0.372551	0.987093
Q8BHL3_RHGAPAAPS(1)PPPR	WT_NT-WT_EE_-_TS_NT-TS_EE	0.403296	0.728149	0.553866	10	0.591839	0.987093
Q8BHL8_ANS(1)PPREFPPATAR	WT_NT-WT_EE_-_TS_NT-TS_EE	0.787819	0.457884	1.72056	13	0.109027	0.987093
Q8BIE6_AAGALGSASS(0.005)GS(0.995)MPNLAAR	WT_NT-WT_EE_-_TS_NT-TS_EE	0.188242	0.207923	0.905344	12	0.383101	0.987093
Q8BIK4_AEPYVAS(1)EYK	WT_NT-WT_EE_-_TS_NT-TS_EE	0.158521	0.359229	0.441281	13	0.66626	0.987093
Q8BIK4_LPVHVY(0.001)EVDEEADKDEDAAS(1)LGS(1)QK	WT_NT-WT_EE_-_TS_NT-TS_EE	-0.807212	0.922446	-0.875077	10	0.402061	0.987093
Q8BJF9_ATIS(1)DEEIER	WT_NT-WT_EE_-_TS_NT-TS_EE	0.540713	0.380685	1.42037	13	0.179038	0.987093
Q8BJH1_NTT(1)PPSLAR	WT_NT-WT_EE_-_TS_NT-TS_EE	0.109994	0.303759	0.36211	9	0.725626	0.987093
Q8BJI1_DIS(1)NLEENDETR	WT_NT-WT_EE_-_TS_NT-TS_EE	-0.913222	0.463987	-1.96821	14	0.0691737	0.987093
Q8BJI1_YGSGYLLAS(0.002)T(0.998)PESEL	WT_NT-WT_EE_-_TS_NT-TS_EE	-1.17435	1.08057	-1.08679	13	0.296871	0.987093
Q8BJU0_APDRT(1)PPSEEDSAEAER	WT_NT-WT_EE_-_TS_NT-TS_EE	-0.194639	0.41456	-0.469508	14	0.645935	0.987093
Q8BK03_TLMLPLTEGS(1)LR	WT_NT-WT_EE_-_TS_NT-TS_EE	-0.817283	0.92633	-0.882281	12	0.394955	0.987093
Q8BKX1_SLS(1)PPQSQSK	WT_NT-WT_EE_-_TS_NT-TS_EE	2.23142	1.13166	1.97182	12	0.0721283	0.987093
Q8BL97_S(0.003)GS(0.997)IIGSR	WT_NT-WT_EE_-_TS_NT-TS_EE	0.930507	0.789337	1.17885	10	0.265747	0.987093
Q8BL97_S(0.988)GS(0.008)IIGS(0.004)R	WT_NT-WT_EE_-_TS_NT-TS_EE	0.607213	0.492134	1.23384	12	0.240883	0.987093
Q8BLK9_S(0.123)S(0.877)PDQFLFSSLR	WT_NT-WT_EE_-_TS_NT-TS_EE	-0.864677	1.05296	-0.821184	10	0.430683	0.987093
Q8BLK9_S(0.674)S(0.326)PDQFLFSSLR	WT_NT-WT_EE_-_TS_NT-TS_EE	0.145423	1.12828	0.128889	11	0.899772	0.988049
Q8BLQ9_GAEDAPDADTAIINAEGS(1)QVNAEEK	WT_NT-WT_EE_-_TS_NT-TS_EE	-0.673531	0.280467	-2.40146	13	0.0319972	0.987093
Q8BMG7_GGFS(1)PFGNTQGPSR	WT_NT-WT_EE_-_TS_NT-TS_EE	-0.457854	0.392655	-1.16605	14	0.263077	0.987093
Q8BMK4_VGAHGS(1)EEGAVFK	WT_NT-WT_EE_-_TS_NT-TS_EE	-0.0661313	0.579987	-0.114022	11	0.911275	0.988049
Q8BNW9_ASAAEGSEAS(1)PPS(1)LR	WT_NT-WT_EE_-_TS_NT-TS_EE	-0.586276	0.709146	-0.826734	12	0.424522	0.987093
Q8BNW9_ASAAEGSEAS(1)PPSLR	WT_NT-WT_EE_-_TS_NT-TS_EE	1.05324	0.887154	1.18722	14	0.254896	0.987093
Q8BNW9_S(0.043)GS(0.959)RPQS(0.996)PS(0.001)GDAESR	WT_NT-WT_EE_-_TS_NT-TS_EE	0.463045	1.75696	0.263548	7	0.799718	0.987093
Q8BNW9_S(0.131)GS(0.869)RPQS(0.999)PS(0.001)GDAESR	WT_NT-WT_EE_-_TS_NT-TS_EE	2.24902	2.31824	0.970141	11	0.352825	0.987093
Q8BP27_ENPPS(0.04)PPT(0.962)S(0.997)PAAPQPR	WT_NT-WT_EE_-_TS_NT-TS_EE	-1.11581	0.918629	-1.21465	10	0.252403	0.987093
Q8BP27_ENPPS(1)PPT(0.824)S(0.176)PAAPQPR	WT_NT-WT_EE_-_TS_NT-TS_EE	-1.49269	0.52078	-2.86626	12	0.014188	0.987093
Q8BPN8_ESEAGTGSSEHEDGEREGS(1)PR	WT_NT-WT_EE_-_TS_NT-TS_EE	-0.951439	2.71616	-0.350289	13	0.731732	0.987093
Q8BPN8_FGNVDADS(1)PVEETIQDHSALK	WT_NT-WT_EE_-_TS_NT-TS_EE	-0.615692	1.73086	-0.355714	14	0.727358	0.987093
Q8BPN8_LDHELS(1)LDR	WT_NT-WT_EE_-_TS_NT-TS_EE	-0.570683	1.97084	-0.289564	12	0.777092	0.987093
Q8BPN8_NLAS(1)PEGTLATLGLK	WT_NT-WT_EE_-_TS_NT-TS_EE	-2.50569	1.43346	-1.748	12	0.105976	0.987093
Q8BPN8_RKQS(1)EVEADLGYPGGK	WT_NT-WT_EE_-_TS_NT-TS_EE	1.42542	0.657263	2.16872	12	0.0509116	0.987093
Q8BPN8_RQS(1)ESIAAPPVASEDMDK	WT_NT-WT_EE_-_TS_NT-TS_EE	-0.456967	0.681905	-0.670133	9	0.519596	0.987093
Q8BR65_RPAS(0.902)PS(0.258)S(0.841)PEHLPATPAESPAQR	WT_NT-WT_EE_-_TS_NT-TS_EE	0.378575	0.454846	0.832315	11	0.422933	0.987093
Q8BR65_RPAS(0.995)PS(0.536)S(0.467)PEHLPAT(0.002)PAESPAQR	WT_NT-WT_EE_-_TS_NT-TS_EE	0.512193	0.40509	1.26439	13	0.228288	0.987093
Q8BR70_AEAEDS(1)PGEQEAAASK	WT_NT-WT_EE_-_TS_NT-TS_EE	0.038184	0.364777	0.104678	11	0.918516	0.989026
Q8BRF7_VNLEESTGVENS(1)PAGARPK	WT_NT-WT_EE_-_TS_NT-TS_EE	-1.10709	0.558642	-1.98175	11	0.0730503	0.987093
Q8BRT1_S(0.003)RS(0.997)DIDVNAAAGAK	WT_NT-WT_EE_-_TS_NT-TS_EE	1.43517	0.860246	1.66833	9	0.129595	0.987093
Q8BRT1_S(0.66)RS(0.34)DIDVNAAAGAK	WT_NT-WT_EE_-_TS_NT-TS_EE	1.24742	1.01451	1.22958	9	0.250029	0.987093
Q8BRV5_RDES(1)DEEPPRVER	WT_NT-WT_EE_-_TS_NT-TS_EE	-0.763375	0.735737	-1.03756	13	0.318387	0.987093
Q8BSF4_MAAS(1)GGRACVRS(1)LRGGVLWR	WT_NT-WT_EE_-_TS_NT-TS_EE	0.373918	0.312696	1.19579	11	0.25692	0.987093
Q8BSS9_MVS(0.001)S(0.001)EGS(0.987)T(0.01)ESEHLEGMEAGQK	WT_NT-WT_EE_-_TS_NT-TS_EE	0.392741	0.669475	0.58664	8	0.573622	0.987093
Q8BTG7_DRRLS(1)GGAVPS(0.037)AS(0.924)MT(0.039)R	WT_NT-WT_EE_-_TS_NT-TS_EE	-1.03383	1.16985	-0.883725	14	0.391768	0.987093
Q8BTG7_DRRLS(1)GGAVPS(0.634)AS(0.347)MT(0.02)R	WT_NT-WT_EE_-_TS_NT-TS_EE	-0.0621449	0.605285	-0.10267	9	0.920476	0.9897
Q8BTG7_RLS(1)GGAVPS(0.009)AS(0.989)MT(0.002)R	WT_NT-WT_EE_-_TS_NT-TS_EE	-0.523556	0.353622	-1.48055	13	0.162551	0.987093
Q8BTI8_AAETPAVASCWSGPQVS(1)PEHK	WT_NT-WT_EE_-_TS_NT-TS_EE	0.0473636	0.785236	0.0603177	10	0.953091	0.997097
Q8BTI8_DKFS(0.997)PT(0.003)QDRPESSTVLK	WT_NT-WT_EE_-_TS_NT-TS_EE	-0.899488	0.688898	-1.30569	13	0.214292	0.987093
Q8BTI8_GPSPEGS(0.952)S(0.017)S(0.017)S(0.012)ES(0.002)SPEHAPK	WT_NT-WT_EE_-_TS_NT-TS_EE	-1.459	1.16456	-1.25284	8	0.245645	0.987093
Q8BTI8_HAS(0.445)S(0.537)S(0.037)PES(0.982)LKPTPAPGSR	WT_NT-WT_EE_-_TS_NT-TS_EE	-1.3381	1.45765	-0.917983	10	0.380236	0.987093
Q8BTI8_HAS(0.993)S(0.005)S(0.001)PES(0.001)LKPTPAPGSR	WT_NT-WT_EE_-_TS_NT-TS_EE	0.793916	0.973503	0.815524	12	0.430662	0.987093
Q8BTI8_MELGT(1)PLR	WT_NT-WT_EE_-_TS_NT-TS_EE	0.20367	0.34731	0.586421	11	0.569431	0.987093
Q8BTI8_NSGPVSEVNTGFS(1)PEVK	WT_NT-WT_EE_-_TS_NT-TS_EE	-0.3899	0.283524	-1.37519	14	0.19068	0.987093
Q8BTI8_RRS(1)PSVSSPEPTEK	WT_NT-WT_EE_-_TS_NT-TS_EE	0.27352	0.651869	0.419593	12	0.682197	0.987093
Q8BTI8_RS(0.004)S(0.987)S(0.014)ELS(0.994)PEVVEK	WT_NT-WT_EE_-_TS_NT-TS_EE	0.721899	0.473932	1.52321	12	0.153615	0.987093
Q8BTI8_RVPS(0.994)PT(0.006)PVPK	WT_NT-WT_EE_-_TS_NT-TS_EE	-0.064772	0.656717	-0.09863	13	0.922937	0.9897
Q8BTI8_SAVRPS(1)PS(1)PER	WT_NT-WT_EE_-_TS_NT-TS_EE	0.37004	2.34607	0.157727	10	0.877811	0.988049
Q8BTI8_SEQPLSQVLPSLS(1)PEHK	WT_NT-WT_EE_-_TS_NT-TS_EE	0.393559	0.536054	0.734177	12	0.476942	0.987093
Q8BTI8_SLS(0.001)Y(0.001)S(0.999)PVER	WT_NT-WT_EE_-_TS_NT-TS_EE	0.686368	0.715592	0.959161	11	0.358086	0.987093
Q8BTI8_SPS(0.001)VS(0.987)S(0.011)PEPT(0.001)EK	WT_NT-WT_EE_-_TS_NT-TS_EE	-0.121792	0.388794	-0.313255	14	0.758705	0.987093
Q8BTI8_SSSPVTELTARS(1)PVK	WT_NT-WT_EE_-_TS_NT-TS_EE	2.47482	0.417867	5.92252	13	5.04614e-05	0.0996612
Q8BTM8_RAPS(1)VANIGSHCDLSLK	WT_NT-WT_EE_-_TS_NT-TS_EE	-1.24074	0.892693	-1.38988	11	0.192051	0.987093
Q8BUN5_SSILPFT(1)PPIVK	WT_NT-WT_EE_-_TS_NT-TS_EE	-0.513233	0.717313	-0.715493	13	0.486957	0.987093
Q8BUV3_DTASLS(0.013)T(0.975)T(0.451)PS(0.561)ES(1)PR	WT_NT-WT_EE_-_TS_NT-TS_EE	-0.954996	1.82592	-0.523023	11	0.611331	0.987093
Q8BUV3_EVHDELEDLPS(1)PPPPLS(1)PPPT(0.137)T(0.237)S(0.626)PHK	WT_NT-WT_EE_-_TS_NT-TS_EE	-2.11476	1.20268	-1.75838	12	0.104135	0.987093
Q8BW96_GDVMS(0.007)T(0.988)ACGT(0.005)PGYVAPEVLAQK	WT_NT-WT_EE_-_TS_NT-TS_EE	-0.064114	0.455995	-0.140602	10	0.890976	0.988049
Q8BWG8_DDKDEEDDGTGS(1)PHLNNR	WT_NT-WT_EE_-_TS_NT-TS_EE	-0.991441	0.740557	-1.33878	14	0.201977	0.987093
Q8BWS5_SVST(0.002)S(0.996)PS(0.002)ILPAYLK	WT_NT-WT_EE_-_TS_NT-TS_EE	1.28204	0.65498	1.95737	12	0.0739704	0.987093
Q8BX70_ILLENLGEASSQPS(0.988)PT(0.009)QY(0.003)AQEAAR	WT_NT-WT_EE_-_TS_NT-TS_EE	0.38941	0.674661	0.577194	8	0.579685	0.987093
Q8BX70_TANAS(1)LEEIIDK	WT_NT-WT_EE_-_TS_NT-TS_EE	0.306792	0.46221	0.663749	13	0.518449	0.987093
Q8BXR1_NLPS(1)LGDNEMLIGK	WT_NT-WT_EE_-_TS_NT-TS_EE	-0.678819	0.91166	-0.744596	11	0.472124	0.987093
Q8BYI8_SALGDLPEPDS(1)DADVAGAAK	WT_NT-WT_EE_-_TS_NT-TS_EE	0.0454002	0.643695	0.0705306	12	0.944933	0.994953
Q8BYM5_RQEPLRQPS(1)PQR	WT_NT-WT_EE_-_TS_NT-TS_EE	-1.0181	0.586746	-1.73516	11	0.110603	0.987093
Q8BZ97_LFAPPS(0.989)PET(0.011)GEAK	WT_NT-WT_EE_-_TS_NT-TS_EE	0.128758	0.243027	0.52981	12	0.605908	0.987093
Q8BZ98_RS(1)PPPS(1)PTTQR	WT_NT-WT_EE_-_TS_NT-TS_EE	-0.680882	1.60193	-0.425038	14	0.67727	0.987093
Q8BZ98_S(1)PPPSPTTQR	WT_NT-WT_EE_-_TS_NT-TS_EE	-0.776433	1.69631	-0.45772	14	0.654177	0.987093
Q8BZB3_ALDPAPLAQPTPLGS(0.001)VQT(0.08)S(0.919)PELEHR	WT_NT-WT_EE_-_TS_NT-TS_EE	-0.887256	0.466353	-1.90254	9	0.0895232	0.987093
Q8BZN6_ASLASLDS(0.999)NPS(0.001)TTEK	WT_NT-WT_EE_-_TS_NT-TS_EE	-0.122284	0.576972	-0.21194	11	0.83603	0.988049
Q8BZN6_DMSQS(1)PTSSFVR	WT_NT-WT_EE_-_TS_NT-TS_EE	0.472799	0.499479	0.946584	10	0.366162	0.987093
Q8C015_KES(1)PPT(1)PDQGAASR	WT_NT-WT_EE_-_TS_NT-TS_EE	-0.339064	0.933389	-0.363262	9	0.724795	0.987093
Q8C015_S(1)LVGTPYWMAPEVISR	WT_NT-WT_EE_-_TS_NT-TS_EE	0.553869	1.1898	0.465514	7	0.655699	0.987093
Q8C078_SLS(1)APGNLLTK	WT_NT-WT_EE_-_TS_NT-TS_EE	0.718958	0.383498	1.87474	12	0.0853686	0.987093
Q8C079_AAS(1)PPASASDLIEQQQK	WT_NT-WT_EE_-_TS_NT-TS_EE	-0.171297	0.345732	-0.495461	14	0.627961	0.987093
Q8C080_S(0.015)S(0.015)S(0.971)FGSVSTSSTSSK	WT_NT-WT_EE_-_TS_NT-TS_EE	1.00324	0.722021	1.38949	11	0.192167	0.987093
Q8C0D4_AT(0.185)T(0.815)PPNQGRPDS(0.911)PVY(0.089)ANLQELK	WT_NT-WT_EE_-_TS_NT-TS_EE	0.524234	0.777773	0.674019	12	0.513074	0.987093
Q8C0D4_AT(0.5)T(0.5)PPNQGRPDS(0.996)PVY(0.003)ANLQELK	WT_NT-WT_EE_-_TS_NT-TS_EE	0.53753	0.881512	0.609782	12	0.553378	0.987093
Q8C0D4_AT(0.501)T(0.501)PPNQGRPDS(0.986)PVY(0.012)ANLQELK	WT_NT-WT_EE_-_TS_NT-TS_EE	-1.32058	1.26963	-1.04013	12	0.318782	0.987093
Q8C0E2_S(0.003)MS(0.997)HQAAIASQR	WT_NT-WT_EE_-_TS_NT-TS_EE	-0.0758849	0.856829	-0.0885648	10	0.931176	0.990441
Q8C0L9_LTLEGLEEDEDDDDDKVS(0.93)PT(0.07)VLHK	WT_NT-WT_EE_-_TS_NT-TS_EE	0.825522	0.687631	1.20053	8	0.264272	0.987093
Q8C0T5_DPS(0.996)PT(0.004)LASK	WT_NT-WT_EE_-_TS_NT-TS_EE	0.146125	0.84072	0.173809	7	0.866935	0.988049
Q8C0T5_KLIDLES(0.034)PT(0.933)PES(0.034)QK	WT_NT-WT_EE_-_TS_NT-TS_EE	-0.383194	0.689245	-0.555962	8	0.593441	0.987093
Q8C0T5_LIDLES(1)PTPESQK	WT_NT-WT_EE_-_TS_NT-TS_EE	-0.440452	0.509135	-0.865097	14	0.401566	0.987093
Q8C1B1_LDGES(1)DKEQFDDDQK	WT_NT-WT_EE_-_TS_NT-TS_EE	-0.152443	0.296133	-0.514777	13	0.615349	0.987093
Q8C1B1_LNQSS(1)PDNLTDTK	WT_NT-WT_EE_-_TS_NT-TS_EE	-0.409966	0.604877	-0.677768	11	0.511923	0.987093
Q8C1B1_RFS(1)PSQVPIQTR	WT_NT-WT_EE_-_TS_NT-TS_EE	-0.0116955	0.384368	-0.0304279	13	0.976188	0.999267
Q8C1B1_SESVEGFLS(1)PSR	WT_NT-WT_EE_-_TS_NT-TS_EE	-0.292768	0.265408	-1.10309	14	0.28859	0.987093
Q8C1D8_GPASDS(1)EAEDASR	WT_NT-WT_EE_-_TS_NT-TS_EE	-0.868742	1.14357	-0.759672	10	0.464982	0.987093
Q8C1Y8_HIEPELAGRDS(1)PVR	WT_NT-WT_EE_-_TS_NT-TS_EE	-0.0477454	0.397029	-0.120257	13	0.906119	0.988049
Q8C3Q5_EHLLS(1)PPR	WT_NT-WT_EE_-_TS_NT-TS_EE	-0.211737	0.356196	-0.594438	12	0.563259	0.987093
Q8C3Q5_LVSQEHLLLS(0.001)S(0.999)PEALR	WT_NT-WT_EE_-_TS_NT-TS_EE	-1.01173	0.974445	-1.03826	12	0.319617	0.987093
Q8C437_NHS(1)LEEEFER	WT_NT-WT_EE_-_TS_NT-TS_EE	-0.656596	0.779596	-0.842226	14	0.413818	0.987093
Q8C437_S(1)PVDSSVLEGVK	WT_NT-WT_EE_-_TS_NT-TS_EE	-0.0828494	0.339466	-0.244058	13	0.810995	0.987093
Q8C4Q6_LPS(1)EPGMTLLTIR	WT_NT-WT_EE_-_TS_NT-TS_EE	-0.685661	0.989834	-0.692702	12	0.501682	0.987093
Q8C547_MLDS(0.999)PSHTAMK	WT_NT-WT_EE_-_TS_NT-TS_EE	-0.13086	0.521854	-0.250761	9	0.80763	0.987093
Q8C6B2_RPS(0.982)DS(0.018)VQPAQHSPCR	WT_NT-WT_EE_-_TS_NT-TS_EE	-0.413995	0.759384	-0.545172	9	0.598883	0.987093
Q8C6M1_AVPIAVADEGES(1)ES(1)EDDDLKPR	WT_NT-WT_EE_-_TS_NT-TS_EE	-0.325916	0.3034	-1.07421	9	0.310681	0.987093
Q8C729_HLS(1)LPAGQVVPK	WT_NT-WT_EE_-_TS_NT-TS_EE	-0.125923	0.705054	-0.178601	13	0.861004	0.988049
Q8C729_VEVT(0.984)PT(0.016)VPR	WT_NT-WT_EE_-_TS_NT-TS_EE	0.294059	0.64142	0.458451	11	0.655553	0.987093
Q8C7M3_RAS(0.233)GS(0.765)GVS(0.002)DY(0.001)DYLDLDK	WT_NT-WT_EE_-_TS_NT-TS_EE	-1.28673	0.641321	-2.00638	8	0.0797247	0.987093
Q8C8R3_AEGFES(0.039)ES(0.955)EDGAT(0.006)KPK	WT_NT-WT_EE_-_TS_NT-TS_EE	-0.579079	0.383253	-1.51096	10	0.161735	0.987093
Q8C8R3_ARS(1)YIETETESR	WT_NT-WT_EE_-_TS_NT-TS_EE	-0.719161	1.09072	-0.659343	14	0.520374	0.987093
Q8C8R3_AT(0.012)S(0.988)PLIEETPIGSIK	WT_NT-WT_EE_-_TS_NT-TS_EE	-1.33584	1.06644	-1.25262	10	0.238845	0.987093
Q8C8R3_DSLAHQDT(1)CENDREER	WT_NT-WT_EE_-_TS_NT-TS_EE	-1.36623	0.885513	-1.54287	10	0.153892	0.987093
Q8C8R3_DSLEAS(1)PVLEDNSSHK	WT_NT-WT_EE_-_TS_NT-TS_EE	0.267707	0.289463	0.924841	10	0.376827	0.987093
Q8C8R3_EIAS(0.999)PS(0.041)S(0.96)PVK	WT_NT-WT_EE_-_TS_NT-TS_EE	-0.764137	1.94998	-0.39187	10	0.703376	0.987093
Q8C8R3_EIAS(1)PS(0.261)S(0.74)PVK	WT_NT-WT_EE_-_TS_NT-TS_EE	0.945065	1.08893	0.867886	14	0.400089	0.987093
Q8C8R3_ERAEGFES(1)ESEDGATKPK	WT_NT-WT_EE_-_TS_NT-TS_EE	-0.631291	0.293842	-2.1484	13	0.0511052	0.987093
Q8C8R3_ES(0.002)ES(0.998)DQEPEEEIGMTSEK	WT_NT-WT_EE_-_TS_NT-TS_EE	0.427667	0.906026	0.472025	14	0.644182	0.987093
Q8C8R3_ES(0.988)ES(0.012)DQEPEEEIGMTSEK	WT_NT-WT_EE_-_TS_NT-TS_EE	-0.177902	0.521411	-0.341193	8	0.741746	0.987093
Q8C8R3_GS(1)PIVQEPEEASEPK	WT_NT-WT_EE_-_TS_NT-TS_EE	-0.821717	0.952105	-0.863053	12	0.405028	0.987093
Q8C8R3_HEGLAET(1)PETSPESLSFSPK	WT_NT-WT_EE_-_TS_NT-TS_EE	0.442478	1.02788	0.430478	12	0.674478	0.987093
Q8C8R3_HEGLAETPETSPESLS(0.001)FS(0.999)PK	WT_NT-WT_EE_-_TS_NT-TS_EE	-0.29061	1.06521	-0.272818	9	0.791149	0.987093
Q8C8R3_IVDEQGDMDFQIS(1)PDRK	WT_NT-WT_EE_-_TS_NT-TS_EE	0.206078	0.541408	0.380634	13	0.709622	0.987093
Q8C8R3_KGS(1)S(1)EES(1)VDEDR	WT_NT-WT_EE_-_TS_NT-TS_EE	1.11499	1.56322	0.713264	12	0.489322	0.987093
Q8C8R3_LLRDPDGS(1)AEDDSLEQTSLMESSGK	WT_NT-WT_EE_-_TS_NT-TS_EE	-0.0965244	0.814824	-0.11846	13	0.907514	0.988049
Q8C8R3_LSPVS(0.99)PS(0.01)AK	WT_NT-WT_EE_-_TS_NT-TS_EE	0.17007	0.442122	0.384667	10	0.708538	0.987093
Q8C8R3_RFT(1)PEEEMFK	WT_NT-WT_EE_-_TS_NT-TS_EE	-0.0318418	0.989786	-0.0321704	14	0.97479	0.999267
Q8C8R3_S(0.002)DS(0.998)NAS(1)FLR	WT_NT-WT_EE_-_TS_NT-TS_EE	1.02372	0.596269	1.71687	13	0.109717	0.987093
Q8C8R3_S(1)PQGLELPLPNR	WT_NT-WT_EE_-_TS_NT-TS_EE	-0.178421	0.707679	-0.252122	13	0.804889	0.987093
Q8C8R3_T(0.001)ERHS(0.999)PVFSGKPEK	WT_NT-WT_EE_-_TS_NT-TS_EE	0.820355	2.30122	0.356486	7	0.73198	0.987093
Q8C8R3_T(0.008)EGDS(0.99)PAAALS(0.001)PQMHQEPVQQDFSGK	WT_NT-WT_EE_-_TS_NT-TS_EE	0.91485	0.689983	1.3259	13	0.207699	0.987093
Q8C8R3_T(1)PEDIS(0.087)T(0.913)PPEGTK	WT_NT-WT_EE_-_TS_NT-TS_EE	-0.914556	0.595733	-1.53518	8	0.163288	0.987093
Q8C8R3_TEGDSPAAALS(1)PQMHQEPVQQDFSGK	WT_NT-WT_EE_-_TS_NT-TS_EE	0.239678	0.249434	0.960891	13	0.35414	0.987093
Q8C8R3_TPEDIS(0.003)T(0.995)PPEGT(0.002)K	WT_NT-WT_EE_-_TS_NT-TS_EE	1.37667	0.919064	1.4979	12	0.159995	0.987093
Q8C8R3_TPTEEGT(1)PTSEQNPFLFQEGK	WT_NT-WT_EE_-_TS_NT-TS_EE	-0.102816	0.443607	-0.231773	13	0.820323	0.987093
Q8C8R3_TQDQQEYYVT(0.007)T(0.993)PGAEVEDPQK	WT_NT-WT_EE_-_TS_NT-TS_EE	1.38594	0.880768	1.57356	12	0.141571	0.987093
Q8C8R3_TQSESETQESLT(1)PSEVTK	WT_NT-WT_EE_-_TS_NT-TS_EE	0.681656	0.786823	0.86634	11	0.404804	0.987093
Q8C8R3_VGT(1)PTDIHSEK	WT_NT-WT_EE_-_TS_NT-TS_EE	-1.95251	1.8659	-1.04642	12	0.315989	0.987093
Q8CAA7_AVAGVMIT(0.001)AS(0.999)HNR	WT_NT-WT_EE_-_TS_NT-TS_EE	-1.74278	0.947509	-1.83933	12	0.0907259	0.987093
Q8CB93_DVT(0.027)KT(0.957)VS(0.655)S(0.655)S(0.668)AY(0.036)VIS(0.002)PS(1)MK	WT_NT-WT_EE_-_TS_NT-TS_EE	0.232038	0.367921	0.630674	10	0.542397	0.987093
Q8CB93_DVT(0.116)KT(0.533)VS(0.253)S(0.279)S(0.828)AY(0.89)VIS(0.102)PS(1)MK	WT_NT-WT_EE_-_TS_NT-TS_EE	0.186989	0.397199	0.470769	9	0.649006	0.987093
Q8CBH5_VAILT(1)DDEEEQK	WT_NT-WT_EE_-_TS_NT-TS_EE	-0.698731	0.323192	-2.16197	13	0.0498538	0.987093
Q8CBW3_TNPPT(0.001)QKPPS(0.999)PPVSGR	WT_NT-WT_EE_-_TS_NT-TS_EE	0.500653	0.477345	1.04883	10	0.318944	0.987093
Q8CBX0_S(0.138)S(0.861)PS(0.001)EVSLEAERR	WT_NT-WT_EE_-_TS_NT-TS_EE	1.13216	0.265516	4.26399	8	0.00274649	0.895214
Q8CC35_AAS(1)PAKPSSLDLVPNLPR	WT_NT-WT_EE_-_TS_NT-TS_EE	0.716017	0.83744	0.855007	12	0.409294	0.987093
Q8CC35_PSLYALS(1)PVK	WT_NT-WT_EE_-_TS_NT-TS_EE	0.295222	0.890026	0.331701	10	0.746962	0.987093
Q8CC35_VAS(1)EEEEVPLVVYLK	WT_NT-WT_EE_-_TS_NT-TS_EE	0.0262765	1.52388	0.0172431	13	0.986505	0.999267
Q8CCJ4_ICLEAGS(0.994)PT(0.005)GSGDQSSR	WT_NT-WT_EE_-_TS_NT-TS_EE	-0.532875	0.530341	-1.00478	10	0.338697	0.987093
Q8CCN5_LADAMAES(0.197)PS(0.803)RDVVGSGTELQR	WT_NT-WT_EE_-_TS_NT-TS_EE	0.253548	0.477081	0.531457	9	0.607968	0.987093
Q8CCT4_GRAEDEGS(0.029)T(0.971)EEGGKADEDK	WT_NT-WT_EE_-_TS_NT-TS_EE	0.854791	0.847565	1.00852	9	0.339547	0.987093
Q8CCT4_GRAEDEGSTEEGGKADEDKS(1)DAEGK	WT_NT-WT_EE_-_TS_NT-TS_EE	1.49165	3.07959	0.484368	10	0.638558	0.987093
Q8CDA1_GLES(1)PLKK	WT_NT-WT_EE_-_TS_NT-TS_EE	0.389281	0.463553	0.839776	10	0.420657	0.987093
Q8CDG3_APYS(0.999)PT(0.001)TSK	WT_NT-WT_EE_-_TS_NT-TS_EE	0.932464	0.936266	0.995939	12	0.338939	0.987093
Q8CDG3_DGPS(0.001)S(0.999)APATPTK	WT_NT-WT_EE_-_TS_NT-TS_EE	-0.368111	1.29247	-0.284811	9	0.782234	0.987093
Q8CGA3_RLS(0.989)VGS(0.005)S(0.006)MR	WT_NT-WT_EE_-_TS_NT-TS_EE	-0.28565	0.505606	-0.564965	10	0.584548	0.987093
Q8CGF6_AAYADLLT(1)PLISK	WT_NT-WT_EE_-_TS_NT-TS_EE	-1.59026	1.13568	-1.40026	12	0.186756	0.987093
Q8CGM1_LS(1)LDEDEEPK	WT_NT-WT_EE_-_TS_NT-TS_EE	-0.698174	0.310843	-2.24607	9	0.051332	0.987093
Q8CH09_GRS(1)LNIADQEGTLLGK	WT_NT-WT_EE_-_TS_NT-TS_EE	-0.516338	0.566429	-0.911567	12	0.379945	0.987093
Q8CH25_DVQDAIAQS(1)PEK	WT_NT-WT_EE_-_TS_NT-TS_EE	0.28437	0.400564	0.709923	14	0.489409	0.987093
Q8CH25_S(1)PGHMVILNQTK	WT_NT-WT_EE_-_TS_NT-TS_EE	0.525669	0.3744	1.40403	13	0.183746	0.987093
Q8CH72_EMDMS(1)PEEVAPSPR	WT_NT-WT_EE_-_TS_NT-TS_EE	-0.180389	0.393529	-0.458387	11	0.655598	0.987093
Q8CH77_KLEYDS(0.071)GS(0.929)LK	WT_NT-WT_EE_-_TS_NT-TS_EE	0.240509	0.495189	0.485691	9	0.638791	0.987093
Q8CHC4_EFGGVGAPPS(1)PGVAR	WT_NT-WT_EE_-_TS_NT-TS_EE	-0.52985	1.14245	-0.463783	14	0.649932	0.987093
Q8CHC4_EIEAPKS(1)PGTAR	WT_NT-WT_EE_-_TS_NT-TS_EE	-1.06503	0.967437	-1.10088	8	0.302967	0.987093
Q8CHC4_HLEEEMS(1)LEK	WT_NT-WT_EE_-_TS_NT-TS_EE	-0.185532	0.43295	-0.42853	11	0.676536	0.987093
Q8CHC4_NQPS(1)PQAGLAGPGPAGYGAARPTIPAR	WT_NT-WT_EE_-_TS_NT-TS_EE	0.188494	0.791938	0.238016	10	0.816674	0.987093
Q8CHC4_TPGPPSSQGS(1)PVDTQPAAQK	WT_NT-WT_EE_-_TS_NT-TS_EE	2.21179	1.01749	2.17378	14	0.0473682	0.987093
Q8CHG7_RSS(1)FLNAK	WT_NT-WT_EE_-_TS_NT-TS_EE	0.58648	0.941947	0.622625	11	0.546222	0.987093
Q8CHG7_S(0.999)LGS(0.001)LSQGSANATVLDVAQTGGHK	WT_NT-WT_EE_-_TS_NT-TS_EE	1.15821	0.963221	1.20243	12	0.252386	0.987093
Q8CHG7_SET(0.02)S(0.98)PVAPR	WT_NT-WT_EE_-_TS_NT-TS_EE	0.672407	0.89138	0.754343	9	0.469919	0.987093
Q8CHH9_AATDLERVS(1)NAEPEPR	WT_NT-WT_EE_-_TS_NT-TS_EE	-0.481832	0.380235	-1.26719	14	0.22576	0.987093
Q8CI71_FLEQS(0.006)RS(0.994)PSVS(0.96)PS(0.04)K	WT_NT-WT_EE_-_TS_NT-TS_EE	-0.470899	0.584345	-0.805859	12	0.436003	0.987093
Q8CI71_FLEQS(0.04)RS(0.959)PS(0.001)VS(1)PSK	WT_NT-WT_EE_-_TS_NT-TS_EE	-0.290128	0.490322	-0.591709	13	0.564195	0.987093
Q8CI71_S(1)PPESLNDLGAFESLR	WT_NT-WT_EE_-_TS_NT-TS_EE	-0.596077	0.89212	-0.668158	10	0.519156	0.987093
Q8CI71_SAYQDYDS(0.028)DS(0.972)DVPEELK	WT_NT-WT_EE_-_TS_NT-TS_EE	0.216942	0.648468	0.334545	10	0.744879	0.987093
Q8CI75_RPGLEKAS(1)DEEPED	WT_NT-WT_EE_-_TS_NT-TS_EE	-0.376875	0.514267	-0.732839	11	0.478983	0.987093
Q8CIN4_YLS(1)FTPPEK	WT_NT-WT_EE_-_TS_NT-TS_EE	0.411453	0.176838	2.32672	13	0.0367865	0.987093
Q8CIQ7_GNVLASHSPMS(1)PENIK	WT_NT-WT_EE_-_TS_NT-TS_EE	0.123858	0.363339	0.340889	11	0.739609	0.987093
Q8CJ19_GRS(1)EEELEASK	WT_NT-WT_EE_-_TS_NT-TS_EE	-0.263081	1.37024	-0.191997	13	0.850711	0.988049
Q8CJ19_GTSQVS(0.001)S(0.988)PS(0.01)QPPEK	WT_NT-WT_EE_-_TS_NT-TS_EE	-0.430105	1.54807	-0.277834	12	0.785869	0.987093
Q8CJ19_VKS(1)PEEPLFPTPLLLR	WT_NT-WT_EE_-_TS_NT-TS_EE	-0.0340004	1.84324	-0.018446	13	0.985563	0.999267
Q8JZP2_S(0.006)QS(0.993)LT(0.001)NSLSTSDTSHR	WT_NT-WT_EE_-_TS_NT-TS_EE	0.335049	0.71377	0.469407	8	0.651306	0.987093
Q8JZP2_SPGS(1)PQLSR	WT_NT-WT_EE_-_TS_NT-TS_EE	2.08992	0.950769	2.19814	10	0.0526066	0.987093
Q8JZQ9_GHPSAGAEEEGGS(1)DGS(1)AAEAEPR	WT_NT-WT_EE_-_TS_NT-TS_EE	-0.0774849	0.276461	-0.280274	12	0.78404	0.987093
Q8JZQ9_PAAQSEEETAT(0.001)S(0.999)PAAS(0.986)PT(0.014)PQSAER	WT_NT-WT_EE_-_TS_NT-TS_EE	-0.234892	0.33338	-0.704578	12	0.49452	0.987093
Q8JZQ9_PAAQSEEETAT(0.087)S(0.912)PAAS(1)PTPQSAER	WT_NT-WT_EE_-_TS_NT-TS_EE	-0.438681	0.490172	-0.894953	12	0.388411	0.987093
Q8JZW4_FDLYDVDS(0.017)KS(0.983)PDLSK	WT_NT-WT_EE_-_TS_NT-TS_EE	-0.460703	0.948653	-0.485639	8	0.640244	0.987093
Q8JZW5_LGNPYCS(0.99)PT(0.01)LVR	WT_NT-WT_EE_-_TS_NT-TS_EE	-0.280143	0.718599	-0.389846	12	0.703481	0.987093
Q8JZX4_RPDPDS(1)DEDEDYERER	WT_NT-WT_EE_-_TS_NT-TS_EE	-0.40128	0.491183	-0.816967	13	0.428666	0.987093
Q8K012_TIS(1)DGTISAAK	WT_NT-WT_EE_-_TS_NT-TS_EE	0.0261969	0.205936	0.127209	12	0.900882	0.988049
Q8K019_ELFDYS(1)PPLHK	WT_NT-WT_EE_-_TS_NT-TS_EE	0.555342	0.481661	1.15297	13	0.269681	0.987093
Q8K019_EVQS(1)PEQVK	WT_NT-WT_EE_-_TS_NT-TS_EE	2.9367	1.96421	1.4951	8	0.173249	0.987093
Q8K019_IDIS(1)PSALR	WT_NT-WT_EE_-_TS_NT-TS_EE	-0.125427	0.362122	-0.346367	14	0.734217	0.987093
Q8K019_KAEGEPQEES(1)PLK	WT_NT-WT_EE_-_TS_NT-TS_EE	-0.723645	0.536058	-1.34994	14	0.198459	0.987093
Q8K070_DAS(1)PPEPASPTIGLDK	WT_NT-WT_EE_-_TS_NT-TS_EE	-0.412137	0.550013	-0.749323	11	0.469384	0.987093
Q8K070_LRDSASSAEDGEGS(1)DGPGGK	WT_NT-WT_EE_-_TS_NT-TS_EE	-0.168007	0.44918	-0.37403	13	0.714411	0.987093
Q8K070_VTDGCGS(1)PLHR	WT_NT-WT_EE_-_TS_NT-TS_EE	-0.139349	0.557764	-0.249834	9	0.808325	0.987093
Q8K0T0_GSVS(1)EDELIAAIK	WT_NT-WT_EE_-_TS_NT-TS_EE	-1.46844	1.2556	-1.16952	14	0.261722	0.987093
Q8K0T0_REQDS(1)PPMKPGALDAIR	WT_NT-WT_EE_-_TS_NT-TS_EE	0.136541	0.329717	0.414116	13	0.68554	0.987093
Q8K0T0_SPPVAMETASTGMAAVPDALDHS(0.986)PS(0.005)S(0.005)T(0.005)LK	WT_NT-WT_EE_-_TS_NT-TS_EE	-1.30339	1.22802	-1.06138	10	0.313479	0.987093
Q8K0U4_ETAPTSTY(0.001)S(0.006)S(0.993)PAR	WT_NT-WT_EE_-_TS_NT-TS_EE	-0.603004	0.241556	-2.49634	11	0.0296991	0.987093
Q8K0U4_LDLT(0.038)GS(0.952)GGT(0.01)AVPAR	WT_NT-WT_EE_-_TS_NT-TS_EE	0.117474	0.207103	0.567223	12	0.581019	0.987093
Q8K1A6_LANHDEGS(1)DDEEEETPKK	WT_NT-WT_EE_-_TS_NT-TS_EE	1.1392	1.46556	0.777315	9	0.456918	0.987093
Q8K1J5_EDGIDAVEVAADRPGS(1)PR	WT_NT-WT_EE_-_TS_NT-TS_EE	-0.00540428	0.382273	-0.0141373	13	0.988935	0.999267
Q8K1M6_SKPIPIMPAS(1)PQK	WT_NT-WT_EE_-_TS_NT-TS_EE	0.91656	1.63566	0.560359	12	0.585544	0.987093
Q8K212_DT(0.007)T(0.947)S(0.046)PMELAALEK	WT_NT-WT_EE_-_TS_NT-TS_EE	-0.50382	0.446775	-1.12768	12	0.281498	0.987093
Q8K212_GS(0.001)GVAQS(0.999)PQQQPQQQPPQPQQPTPPK	WT_NT-WT_EE_-_TS_NT-TS_EE	-0.0664723	0.500721	-0.132753	14	0.896278	0.988049
Q8K221_HPS(0.001)HS(0.003)T(0.008)S(0.988)PS(0.001)GPGDEVAR	WT_NT-WT_EE_-_TS_NT-TS_EE	1.05831	2.93328	0.360794	12	0.724525	0.987093
Q8K298_AES(0.005)ADS(0.984)LGS(0.011)EDRDLLYSIDAYR	WT_NT-WT_EE_-_TS_NT-TS_EE	-1.45681	1.70191	-0.855987	9	0.414213	0.987093
Q8K2C9_WLDES(1)DAEMELR	WT_NT-WT_EE_-_TS_NT-TS_EE	-3.01285	2.03582	-1.47992	12	0.164664	0.987093
Q8K2F0_SES(1)PPPLSEPK	WT_NT-WT_EE_-_TS_NT-TS_EE	-0.446729	0.267864	-1.66775	12	0.12123	0.987093
Q8K2F8_S(0.168)S(0.832)PQLDPLR	WT_NT-WT_EE_-_TS_NT-TS_EE	0.703474	0.267768	2.62718	11	0.0235255	0.987093
Q8K2F8_S(0.5)S(0.5)PQLDPLRK	WT_NT-WT_EE_-_TS_NT-TS_EE	1.6217	0.694349	2.33556	11	0.03948	0.987093
Q8K2F8_S(0.998)PT(0.002)MEQAVQTASAHLPAPAPVGR	WT_NT-WT_EE_-_TS_NT-TS_EE	-1.07298	0.885515	-1.21171	12	0.248945	0.987093
Q8K2L8_LSSLTAPVGEKS(1)PDSTSPSYSTR	WT_NT-WT_EE_-_TS_NT-TS_EE	0.0255624	0.455539	0.0561146	9	0.956477	0.997138
Q8K2P7_S(1)LTNSHLEK	WT_NT-WT_EE_-_TS_NT-TS_EE	2.46682	1.98644	1.24183	9	0.245687	0.987093
Q8K2Y9_GIITDS(1)FGR	WT_NT-WT_EE_-_TS_NT-TS_EE	0.128677	0.336786	0.382074	13	0.708579	0.987093
Q8K394_KLSSNCSGVEGDVT(1)DEDEGAEMSQR	WT_NT-WT_EE_-_TS_NT-TS_EE	-0.497443	0.51938	-0.957764	8	0.366227	0.987093
Q8K394_S(1)LEAIPEK	WT_NT-WT_EE_-_TS_NT-TS_EE	0.151783	0.399849	0.379599	13	0.710371	0.987093
Q8K3W3_RLEQTPVRDPS(1)PEPDAPLLGSPEK	WT_NT-WT_EE_-_TS_NT-TS_EE	-0.146418	0.255221	-0.573692	7	0.584129	0.987093
Q8K3X4_PAPEEGPPELNRQS(0.978)PNS(0.014)S(0.004)S(0.001)AAT(0.001)S(0.001)VAS(0.001)R	WT_NT-WT_EE_-_TS_NT-TS_EE	-0.572381	0.432459	-1.32355	9	0.218286	0.987093
Q8K400_KLS(1)LPTDLKPDLDVK	WT_NT-WT_EE_-_TS_NT-TS_EE	1.31177	2.11425	0.62044	13	0.545692	0.987093
Q8K4G5_S(0.995)S(0.005)GREEDEEELLR	WT_NT-WT_EE_-_TS_NT-TS_EE	-0.255875	0.507391	-0.504295	11	0.624002	0.987093
Q8K4G5_T(0.011)LS(0.989)PTPSAEGYQDVR	WT_NT-WT_EE_-_TS_NT-TS_EE	0.682723	0.531613	1.28425	13	0.22147	0.987093
Q8K4G5_TS(0.001)S(0.999)LPGYGK	WT_NT-WT_EE_-_TS_NT-TS_EE	0.419667	0.483554	0.867881	13	0.401197	0.987093
Q8K4I3_KAS(1)EEEYVIR	WT_NT-WT_EE_-_TS_NT-TS_EE	-0.379198	0.438339	-0.865079	12	0.403958	0.987093
Q8K4I3_MS(1)GFMYQGK	WT_NT-WT_EE_-_TS_NT-TS_EE	1.0184	0.349565	2.91334	11	0.0141046	0.987093
Q8K4I3_PSERPLS(1)PK	WT_NT-WT_EE_-_TS_NT-TS_EE	-0.802952	1.24531	-0.644782	10	0.53358	0.987093
Q8K4L3_RGS(1)LELGNPSAAHLGDELK	WT_NT-WT_EE_-_TS_NT-TS_EE	-0.244112	0.712172	-0.342771	9	0.73964	0.987093
Q8K4P8_S(0.02)T(0.1)S(0.876)DT(0.003)DLVTSDSR	WT_NT-WT_EE_-_TS_NT-TS_EE	0.0823234	0.361018	0.228031	8	0.825342	0.987093
Q8K4Q0_ILDTSSLTQSAPAS(1)PTNK	WT_NT-WT_EE_-_TS_NT-TS_EE	-0.594352	1.26303	-0.470577	12	0.646381	0.987093
Q8K4R4_S(1)APETLTLPDPEK	WT_NT-WT_EE_-_TS_NT-TS_EE	-0.533141	0.296245	-1.79966	12	0.0970882	0.987093
Q8K4Z3_RGS(1)ETMAGAAVK	WT_NT-WT_EE_-_TS_NT-TS_EE	-1.62098	2.85325	-0.568116	11	0.581368	0.987093
Q8QZV4_RGSSAAAPPS(0.001)S(0.999)PPPGR	WT_NT-WT_EE_-_TS_NT-TS_EE	-0.135316	0.238661	-0.566977	14	0.579707	0.987093
Q8R0A5_EGKPEDEVEPEDEEKS(1)DEDEKPDK	WT_NT-WT_EE_-_TS_NT-TS_EE	-1.23699	1.02357	-1.2085	14	0.246872	0.987093
Q8R0A7_TVTMIS(1)PEDEQK	WT_NT-WT_EE_-_TS_NT-TS_EE	0.587145	0.390446	1.50378	14	0.154859	0.987093
Q8R0S2_MQFS(1)FEGPEK	WT_NT-WT_EE_-_TS_NT-TS_EE	-0.107652	0.400588	-0.268736	13	0.79235	0.987093
Q8R0S2_NSWDS(1)PAFSNDVIR	WT_NT-WT_EE_-_TS_NT-TS_EE	0.325298	0.892213	0.364597	8	0.724862	0.987093
Q8R0S4_ATHTSSSTPMT(0.998)PLLGR	WT_NT-WT_EE_-_TS_NT-TS_EE	-0.155919	0.335715	-0.464438	10	0.652281	0.987093
Q8R146_ALDVSAS(1)DEEMARPK	WT_NT-WT_EE_-_TS_NT-TS_EE	0.229421	0.396393	0.578771	12	0.573447	0.987093
Q8R1B4_FFTTGSDSESESS(0.002)LS(0.998)GEELVTK	WT_NT-WT_EE_-_TS_NT-TS_EE	-0.71245	0.996323	-0.715079	10	0.490918	0.987093
Q8R1F6_T(0.167)GS(0.832)QEGT(0.001)SMEGSRPAAPAEPGTLK	WT_NT-WT_EE_-_TS_NT-TS_EE	0.535049	0.664749	0.804888	10	0.439601	0.987093
Q8R1N0_APLVPHS(0.003)GS(0.997)IEK	WT_NT-WT_EE_-_TS_NT-TS_EE	0.498621	0.651261	0.765624	8	0.465886	0.987093
Q8R1Q8_DFQEYVEPGEDFPAS(1)PQRR	WT_NT-WT_EE_-_TS_NT-TS_EE	-0.543108	0.732579	-0.741365	14	0.470726	0.987093
Q8R1Q8_KPASVS(0.999)PTT(0.002)PT(0.093)S(0.837)PT(0.069)EGEAS	WT_NT-WT_EE_-_TS_NT-TS_EE	-0.19387	0.422144	-0.459251	12	0.654262	0.987093
Q8R1Q8_KPASVSPT(0.001)T(0.001)PT(0.996)S(0.002)PTEGEAS	WT_NT-WT_EE_-_TS_NT-TS_EE	-0.230452	0.842849	-0.27342	13	0.788826	0.987093
Q8R1Q8_KPASVSPT(0.005)T(0.964)PT(0.034)S(0.998)PTEGEAS	WT_NT-WT_EE_-_TS_NT-TS_EE	0.398748	1.50552	0.264858	13	0.795272	0.987093
Q8R1Q8_KPASVSPT(0.005)T(0.992)PT(0.01)S(0.987)PT(0.006)EGEAS	WT_NT-WT_EE_-_TS_NT-TS_EE	0.52727	0.61529	0.856945	13	0.406995	0.987093
Q8R2R3_VASAESCHSEQQEPS(0.977)PT(0.023)AER	WT_NT-WT_EE_-_TS_NT-TS_EE	-0.520557	0.512772	-1.01518	9	0.336532	0.987093
Q8R311_AFLS(1)PPTLLEGPLR	WT_NT-WT_EE_-_TS_NT-TS_EE	-0.709261	1.57782	-0.449519	10	0.662644	0.987093
Q8R361_PLTAAPVEAS(1)PDRK	WT_NT-WT_EE_-_TS_NT-TS_EE	-0.32691	0.601997	-0.543043	14	0.595641	0.987093
Q8R3B7_AT(1)PPPSPLLSELLK	WT_NT-WT_EE_-_TS_NT-TS_EE	-0.274132	1.2142	-0.225772	9	0.826422	0.987093
Q8R3Q2_AAGAVEAVCTGHT(0.001)GKVS(0.999)PPPR	WT_NT-WT_EE_-_TS_NT-TS_EE	0.132568	0.568554	0.233168	13	0.819262	0.987093
Q8R3Q2_APLVASDSSSS(0.001)GGS(0.999)DSEDDEK	WT_NT-WT_EE_-_TS_NT-TS_EE	0.284261	0.665258	0.427294	11	0.677409	0.987093
Q8R3R5_VVITQS(1)PGK	WT_NT-WT_EE_-_TS_NT-TS_EE	-0.0981603	0.336203	-0.291967	12	0.775298	0.987093
Q8R3V5_VPVTYLELLS(1)	WT_NT-WT_EE_-_TS_NT-TS_EE	-0.604324	1.51044	-0.400098	13	0.695581	0.987093
Q8R3Y8_NVAEALGHS(1)PK	WT_NT-WT_EE_-_TS_NT-TS_EE	-0.0461935	0.344905	-0.133931	12	0.895677	0.988049
Q8R3Z5_ATHPPSS(0.001)T(0.999)PPNPLLNR	WT_NT-WT_EE_-_TS_NT-TS_EE	0.509971	0.431409	1.1821	11	0.262088	0.987093
Q8R464_GSYLTHEAS(1)GLDEQGEAR	WT_NT-WT_EE_-_TS_NT-TS_EE	-0.418761	0.758784	-0.551884	14	0.58973	0.987093
Q8R4E6_HS(0.003)APS(0.997)PPVS(1)VGS(1)EEHPHSVLK	WT_NT-WT_EE_-_TS_NT-TS_EE	-0.508324	0.883212	-0.57554	13	0.574754	0.987093
Q8R4E6_HSAPS(1)PPVS(0.012)VGS(0.988)EEHPHSVLK	WT_NT-WT_EE_-_TS_NT-TS_EE	0.314384	0.467958	0.671821	13	0.51346	0.987093
Q8R4E6_HSAPS(1)PPVS(1)VGS(1)EEHPHSVLK	WT_NT-WT_EE_-_TS_NT-TS_EE	1.38054	0.860572	1.60421	12	0.134647	0.987093
Q8R4H2_IT(0.054)S(0.946)PVLVGEENNVVHNQK	WT_NT-WT_EE_-_TS_NT-TS_EE	-0.424478	0.307596	-1.37998	12	0.19276	0.987093
Q8R4R6_GVLS(0.024)S(0.975)PS(0.001)LAFTTPIR	WT_NT-WT_EE_-_TS_NT-TS_EE	-0.111448	0.973783	-0.114448	12	0.910775	0.988049
Q8R516_RVS(1)ADGQPFQR	WT_NT-WT_EE_-_TS_NT-TS_EE	-0.136409	0.270237	-0.504776	12	0.622858	0.987093
Q8R554_RAAPGTGGPT(0.003)PGRS(0.997)PPAPAR	WT_NT-WT_EE_-_TS_NT-TS_EE	-0.230833	0.237479	-0.972013	12	0.35023	0.987093
Q8R554_T(0.002)VNT(0.998)VESLAPGGADAPGPAEHK	WT_NT-WT_EE_-_TS_NT-TS_EE	0.143892	0.379058	0.379605	11	0.711465	0.987093
Q8R574_LGIAVIHGEAQDAESDLVDGRHS(1)PPMVR	WT_NT-WT_EE_-_TS_NT-TS_EE	-0.230433	1.37354	-0.167766	9	0.870477	0.988049
Q8R5A6_S(0.012)VS(0.047)ES(0.047)HT(0.892)PCPS(0.002)ESTGDTVPLQR	WT_NT-WT_EE_-_TS_NT-TS_EE	0.342809	0.71622	0.478636	9	0.643611	0.987093
Q8VBT0_KVEEEQEADEEDVS(1)EEEAEDREGASK	WT_NT-WT_EE_-_TS_NT-TS_EE	-0.223443	0.293166	-0.762173	13	0.459562	0.987093
Q8VBW5_TADGRVS(1)PAGGTLDDKPK	WT_NT-WT_EE_-_TS_NT-TS_EE	-0.0263287	0.286924	-0.0917619	11	0.928537	0.990441
Q8VBX6_PLPLS(1)PEEGYVSAK	WT_NT-WT_EE_-_TS_NT-TS_EE	0.166971	0.285808	0.584206	11	0.570868	0.987093
Q8VBY2_S(1)FGNPFEPQAR	WT_NT-WT_EE_-_TS_NT-TS_EE	-0.0926465	0.300295	-0.308519	12	0.762978	0.987093
Q8VBY2_SMS(1)APGSLLMK	WT_NT-WT_EE_-_TS_NT-TS_EE	0.938284	0.373982	2.5089	12	0.0274631	0.987093
Q8VCD6_TET(0.007)S(0.993)EDDLGDK	WT_NT-WT_EE_-_TS_NT-TS_EE	-0.216772	0.413104	-0.524739	13	0.608597	0.987093
Q8VCE2_GNAS(1)PVLDPSDLILTR	WT_NT-WT_EE_-_TS_NT-TS_EE	-0.692092	0.98626	-0.701734	10	0.498851	0.987093
Q8VCI5_AKPS(1)PEHAPTISAPDASGPQK	WT_NT-WT_EE_-_TS_NT-TS_EE	-0.884007	0.97774	-0.904133	13	0.382374	0.987093
Q8VD37_ECGLGQRAT(1)PPPPPPPTYR	WT_NT-WT_EE_-_TS_NT-TS_EE	-0.0520138	0.664166	-0.0783145	8	0.939501	0.992404
Q8VD37_HVPS(1)PLNLEEVQKK	WT_NT-WT_EE_-_TS_NT-TS_EE	-0.256494	0.683798	-0.375101	13	0.713634	0.987093
Q8VD37_NLS(1)SEEVARPR	WT_NT-WT_EE_-_TS_NT-TS_EE	-1.44367	0.824442	-1.75109	14	0.1018	0.987093
Q8VD37_PFPTGT(1)PPPLPPK	WT_NT-WT_EE_-_TS_NT-TS_EE	0.291675	0.644725	0.452402	13	0.658436	0.987093
Q8VD37_PFS(1)PPIHS(0.012)S(0.494)S(0.494)PPPIAPLAR	WT_NT-WT_EE_-_TS_NT-TS_EE	3.09603	1.13113	2.73711	12	0.0180276	0.987093
Q8VD37_PFSPPIHSS(0.001)S(0.999)PPPIAPLAR	WT_NT-WT_EE_-_TS_NT-TS_EE	2.27405	1.19588	1.90158	12	0.0815017	0.987093
Q8VD37_RST(1)PT(1)PELTSK	WT_NT-WT_EE_-_TS_NT-TS_EE	-1.01067	0.770708	-1.31135	14	0.210841	0.987093
Q8VD37_T(0.015)VPAT(0.955)PPRT(0.956)GS(0.073)PLTVATGNDQAATEAK	WT_NT-WT_EE_-_TS_NT-TS_EE	0.516364	0.94638	0.54562	11	0.596218	0.987093
Q8VD37_T(0.681)VPAT(0.258)PPRT(0.128)GS(0.932)PLT(0.001)VATGNDQAATEAK	WT_NT-WT_EE_-_TS_NT-TS_EE	2.95696	1.52393	1.94036	8	0.0882977	0.987093
Q8VD37_TVPAT(1)PPR	WT_NT-WT_EE_-_TS_NT-TS_EE	0.340264	0.521719	0.652198	13	0.525638	0.987093
Q8VD37_VAEQTFIKDDYLETLS(0.001)S(0.999)PK	WT_NT-WT_EE_-_TS_NT-TS_EE	-0.0836689	0.295827	-0.28283	14	0.781446	0.987093
Q8VD37_WVHFS(1)DAS(1)PEHVT(1)PELTPR	WT_NT-WT_EE_-_TS_NT-TS_EE	-0.823068	1.11952	-0.735196	10	0.479108	0.987093
Q8VD37_WVHFSDAS(1)PEHVT(1)PELTPR	WT_NT-WT_EE_-_TS_NT-TS_EE	-1.89679	1.72916	-1.09694	12	0.294191	0.987093
Q8VD37_YNS(1)PELDEEGYSIRPEEPGSTK	WT_NT-WT_EE_-_TS_NT-TS_EE	0.413635	0.269152	1.53681	11	0.152591	0.987093
Q8VDD5_GTGDCS(1)DEEVDGK	WT_NT-WT_EE_-_TS_NT-TS_EE	2.11892	2.34267	0.904489	12	0.383536	0.987093
Q8VDM4_TPVQSQQPS(0.001)AT(0.014)T(0.983)PS(0.001)GADEK	WT_NT-WT_EE_-_TS_NT-TS_EE	1.16088	0.511689	2.26872	13	0.0409652	0.987093
Q8VDN2_S(1)PDFTNENPLETR	WT_NT-WT_EE_-_TS_NT-TS_EE	-0.269308	0.357197	-0.75395	14	0.463373	0.987093
Q8VDN2_YEPAAVS(1)EHGDK	WT_NT-WT_EE_-_TS_NT-TS_EE	0.323018	0.370058	0.872885	12	0.399855	0.987093
Q8VDN4_S(0.008)LS(0.992)APLHPEFEEVYR	WT_NT-WT_EE_-_TS_NT-TS_EE	0.894999	1.25034	0.715807	13	0.48677	0.987093
Q8VDZ4_GDS(1)LKEPTSIADSSR	WT_NT-WT_EE_-_TS_NT-TS_EE	0.292619	0.344948	0.848298	12	0.412874	0.987093
Q8VE19_GFSQYGVS(0.002)GS(0.998)PTK	WT_NT-WT_EE_-_TS_NT-TS_EE	0.339356	0.465679	0.728734	12	0.480145	0.987093
Q8VE52_AS(1)PVPEDHAEAAGAEQGGESTEGNAK	WT_NT-WT_EE_-_TS_NT-TS_EE	-0.77119	0.328935	-2.3445	12	0.037081	0.987093
Q8VE52_DSAADQS(0.004)DS(0.996)PPEK	WT_NT-WT_EE_-_TS_NT-TS_EE	0.789044	0.57636	1.36901	9	0.204187	0.987093
Q8VE52_EPGEEADKPS(1)PEPGSGDPK	WT_NT-WT_EE_-_TS_NT-TS_EE	-0.130975	0.44801	-0.292347	12	0.775014	0.987093
Q8VE88_AETSLGIPS(0.996)PT(0.003)EIS(0.001)AEVK	WT_NT-WT_EE_-_TS_NT-TS_EE	-1.51346	0.924569	-1.63694	11	0.129905	0.987093
Q8VED9_LDDGHLNNSLGS(1)PVQADVYFPR	WT_NT-WT_EE_-_TS_NT-TS_EE	-0.80596	2.11561	-0.380958	13	0.709387	0.987093
Q8VEL9_RRGS(1)MPVPYK	WT_NT-WT_EE_-_TS_NT-TS_EE	-0.0274331	0.622829	-0.0440459	10	0.965735	0.9986
Q8VH51_DKS(1)PVREPIDNLTPEER	WT_NT-WT_EE_-_TS_NT-TS_EE	-0.291602	0.737176	-0.395567	14	0.698387	0.987093
Q8VH51_Y(0.003)RS(0.996)PY(0.001)SGPK	WT_NT-WT_EE_-_TS_NT-TS_EE	0.305963	0.558792	0.547543	7	0.601019	0.987093
Q8VHI6_LSQSVHHGASSEGS(0.011)LS(0.988)PDTR	WT_NT-WT_EE_-_TS_NT-TS_EE	-0.176481	0.449047	-0.393012	11	0.70182	0.987093
Q8VHW2_AGGGAGGS(1)GGS(1)GPSAILR	WT_NT-WT_EE_-_TS_NT-TS_EE	-0.363916	0.879298	-0.413871	7	0.691355	0.987093
Q8VI36_T(0.002)GS(0.036)S(0.85)S(0.112)PPGGLSK	WT_NT-WT_EE_-_TS_NT-TS_EE	-0.0235845	0.613424	-0.0384474	8	0.970273	0.999267
Q91V14_EIQSITDESRGS(1)IR	WT_NT-WT_EE_-_TS_NT-TS_EE	-2.1829	1.10865	-1.96898	11	0.0746621	0.987093
Q91V14_NKGPS(1)PVSSEGIK	WT_NT-WT_EE_-_TS_NT-TS_EE	-0.533939	0.590583	-0.904088	11	0.385321	0.987093
Q91V36_EREDES(1)EDESDILEESPCGR	WT_NT-WT_EE_-_TS_NT-TS_EE	-0.449324	0.538949	-0.833704	9	0.426021	0.987093
Q91V36_IFSNALPDDLRS(1)PIR	WT_NT-WT_EE_-_TS_NT-TS_EE	-0.281507	0.900666	-0.312555	12	0.759984	0.987093
Q91V36_YS(1)EVSFLELDK	WT_NT-WT_EE_-_TS_NT-TS_EE	-0.0150824	1.1309	-0.0133367	11	0.989598	0.999267
Q91V92_TAS(0.999)FS(0.001)ESR	WT_NT-WT_EE_-_TS_NT-TS_EE	0.753251	0.656219	1.14786	13	0.27171	0.987093
Q91VK4_AAASGPASASAPAAEILLT(1)PAR	WT_NT-WT_EE_-_TS_NT-TS_EE	0.210481	0.375587	0.560405	13	0.584732	0.987093
Q91VM5_DVYLS(1)PR	WT_NT-WT_EE_-_TS_NT-TS_EE	0.0969105	0.512182	0.189211	13	0.85285	0.988049
Q91VN4_LSES(1)VVNR	WT_NT-WT_EE_-_TS_NT-TS_EE	-0.0799769	0.348123	-0.229737	8	0.824061	0.987093
Q91W39_MNT(0.004)APSRPS(0.992)PT(0.004)R	WT_NT-WT_EE_-_TS_NT-TS_EE	-0.559124	0.540651	-1.03417	9	0.328046	0.987093
Q91W92_RSDS(1)LLSFR	WT_NT-WT_EE_-_TS_NT-TS_EE	0.580745	0.419042	1.38589	13	0.189096	0.987093
Q91WG7_EGASSSEPNVSDYNS(1)DNAAK	WT_NT-WT_EE_-_TS_NT-TS_EE	0.451643	0.381865	1.18273	11	0.26185	0.987093
Q91WK0_RGS(1)GDTSSLIDPDTSLSELR	WT_NT-WT_EE_-_TS_NT-TS_EE	-0.701763	0.817473	-0.858453	12	0.407463	0.987093
Q91XM9_AIS(1)LEGEPR	WT_NT-WT_EE_-_TS_NT-TS_EE	-0.169788	0.520637	-0.326116	14	0.74916	0.987093
Q91XM9_GPELVHVS(1)EK	WT_NT-WT_EE_-_TS_NT-TS_EE	0.117175	0.727631	0.161037	13	0.87454	0.988049
Q91XM9_HYS(1)PVECDK	WT_NT-WT_EE_-_TS_NT-TS_EE	1.20084	2.2567	0.532122	11	0.605223	0.987093
Q91XM9_YQDEDGPHDHS(1)LPR	WT_NT-WT_EE_-_TS_NT-TS_EE	-0.121806	0.608642	-0.200127	12	0.844733	0.988049
Q91XV3_AEGAGT(0.007)EEEGT(0.993)PKES(1)EPQAAADATEVK	WT_NT-WT_EE_-_TS_NT-TS_EE	-0.44978	0.780036	-0.576614	14	0.573355	0.987093
Q91XV3_AGEAS(1)AESTGAADGAAPEEGEAK	WT_NT-WT_EE_-_TS_NT-TS_EE	2.37405	1.57271	1.50953	13	0.155081	0.987093
Q91XV3_AGEASAES(0.993)T(0.007)GAADGAAPEEGEAK	WT_NT-WT_EE_-_TS_NT-TS_EE	-1.54479	1.4899	-1.03685	11	0.322063	0.987093
Q91XV3_APAPAAPAAAEPQAEAPAAAAS(0.043)S(0.94)EQS(0.017)VAVK	WT_NT-WT_EE_-_TS_NT-TS_EE	0.415537	0.361799	1.14853	6	0.294468	0.987093
Q91XV3_KAEGAGT(1)EEEGT(1)PK	WT_NT-WT_EE_-_TS_NT-TS_EE	-0.384345	1.12977	-0.340197	14	0.738759	0.987093
Q91XV3_KAEGAGT(1)EEEGT(1)PKES(0.998)EPQAAADAT(0.002)EVK	WT_NT-WT_EE_-_TS_NT-TS_EE	3.60586	2.91141	1.23853	13	0.23742	0.987093
Q91XV3_S(1)EGAAEEQPEPAPAPEQEAAAPGPAAGGEAPK	WT_NT-WT_EE_-_TS_NT-TS_EE	-0.342483	0.985055	-0.347679	14	0.733253	0.987093
Q91XV3_SDAAPAAS(0.111)DS(0.242)KPS(0.905)S(0.742)AEPAPSSK	WT_NT-WT_EE_-_TS_NT-TS_EE	0.112599	0.631994	0.178164	8	0.863023	0.988049
Q91XV3_SDAAPAAS(1)DSKPSSAEPAPSSK	WT_NT-WT_EE_-_TS_NT-TS_EE	0.981077	1.36169	0.720485	14	0.483084	0.987093
Q91Y86_TAGT(0.019)S(0.952)FMMT(0.029)PYVVTR	WT_NT-WT_EE_-_TS_NT-TS_EE	0.149216	0.904843	0.164908	10	0.872302	0.988049
Q91Y86_TAGTSFMMT(1)PYVVTR	WT_NT-WT_EE_-_TS_NT-TS_EE	-0.177759	1.03824	-0.171212	13	0.866693	0.988049
Q91YM2_AGS(1)PLCNSNLQDSEEDVEPPSYHLFR	WT_NT-WT_EE_-_TS_NT-TS_EE	-1.35263	0.769794	-1.75713	8	0.116956	0.987093
Q91YM2_PRNEEENIY(0.999)S(0.001)VPHDSTQGK	WT_NT-WT_EE_-_TS_NT-TS_EE	-0.00702086	0.573817	-0.0122354	9	0.990505	0.999267
Q91YM2_TSFSVGS(1)DDELGPIRK	WT_NT-WT_EE_-_TS_NT-TS_EE	1.11705	0.477425	2.33974	13	0.0359057	0.987093
Q91Z67_ELEGPIYS(1)R	WT_NT-WT_EE_-_TS_NT-TS_EE	0.100424	0.267592	0.375288	11	0.714582	0.987093
Q91Z67_STVS(1)ETFMSK	WT_NT-WT_EE_-_TS_NT-TS_EE	0.935095	0.474593	1.97031	10	0.0771049	0.987093
Q91Z67_TSPVVAPTSEPS(0.169)S(0.827)PLHT(0.003)QLLK	WT_NT-WT_EE_-_TS_NT-TS_EE	2.20571	0.84047	2.62438	9	0.027612	0.987093
Q91ZU6_LLDPEDVDVS(0.002)S(0.998)PDEK	WT_NT-WT_EE_-_TS_NT-TS_EE	-0.333411	0.417123	-0.79931	12	0.439646	0.987093
Q91ZV8_VY(0.001)T(0.022)AEAAS(0.071)FS(0.906)DMMDVVYVAQMIQK	WT_NT-WT_EE_-_TS_NT-TS_EE	-1.57347	2.19789	-0.715901	11	0.488971	0.987093
Q91ZW3_GGPEGGAAPAAPCAAGSGPADTEMEEVFDHGS(1)PGK	WT_NT-WT_EE_-_TS_NT-TS_EE	-0.924942	0.608272	-1.52061	11	0.156569	0.987093
Q91ZX7_MLT(0.082)PPLLLLLPLLS(0.918)ALVS(0.083)GAT(0.909)MDAPKT(0.257)CS(0.751)PK	WT_NT-WT_EE_-_TS_NT-TS_EE	-1.33183	1.33726	-0.995938	8	0.348446	0.987093
Q91ZX7_MLT(0.246)PPLLLLLPLLS(0.753)ALVS(0.08)GAT(0.852)MDAPKT(0.297)CS(0.771)PK	WT_NT-WT_EE_-_TS_NT-TS_EE	-1.33183	1.33726	-0.995938	8	0.348446	0.987093
Q920B0_S(0.965)GS(0.977)LES(0.057)QS(0.001)HLLSEMDSDK	WT_NT-WT_EE_-_TS_NT-TS_EE	1.0648	0.414123	2.57122	7	0.0369419	0.987093
Q920I9_LPPHS(0.859)T(0.141)IRR	WT_NT-WT_EE_-_TS_NT-TS_EE	0.889817	0.986148	0.902316	11	0.386221	0.987093
Q920I9_TYQVPPVQPAS(0.995)PGS(0.005)HNALK	WT_NT-WT_EE_-_TS_NT-TS_EE	1.2072	1.59682	0.756002	12	0.464231	0.987093
Q920Q8_S(0.019)LS(0.981)FEMQPDELLEK	WT_NT-WT_EE_-_TS_NT-TS_EE	-1.66561	1.2039	-1.38351	9	0.199858	0.987093
Q920R0_DS(1)PEILSR	WT_NT-WT_EE_-_TS_NT-TS_EE	0.204751	0.306424	0.668198	13	0.515696	0.987093
Q921C1_DTTDELS(1)VVEAK	WT_NT-WT_EE_-_TS_NT-TS_EE	0.818558	0.377343	2.16927	12	0.0508616	0.987093
Q921F2_LPNSKQS(1)PDEPLR	WT_NT-WT_EE_-_TS_NT-TS_EE	-0.171935	0.392065	-0.438536	12	0.668789	0.987093
Q921Q7_ALPLS(1)PAQELQR	WT_NT-WT_EE_-_TS_NT-TS_EE	0.0746205	0.441509	0.169012	11	0.868855	0.988049
Q922J3_TASESISNLSEAGS(1)VK	WT_NT-WT_EE_-_TS_NT-TS_EE	0.565155	0.623126	0.906967	11	0.383862	0.987093
Q922U1_GDDDEES(1)DEEAVKK	WT_NT-WT_EE_-_TS_NT-TS_EE	-0.0261725	1.00904	-0.025938	9	0.979873	0.999267
Q923D5_GATAVPQRRS(0.069)EDDS(0.931)AVPVAK	WT_NT-WT_EE_-_TS_NT-TS_EE	0.564246	0.454037	1.24273	11	0.239806	0.987093
Q924A2_T(0.002)QS(0.996)LS(0.002)ALPK	WT_NT-WT_EE_-_TS_NT-TS_EE	0.315004	0.317592	0.99185	9	0.347187	0.987093
Q924K8_HAELS(0.993)GS(0.007)PLK	WT_NT-WT_EE_-_TS_NT-TS_EE	-0.116397	0.342265	-0.340078	8	0.742555	0.987093
Q925T6_RQS(1)IPEEFK	WT_NT-WT_EE_-_TS_NT-TS_EE	0.304957	0.460374	0.66241	12	0.520228	0.987093
Q925T6_SNT(1)LPSDVGR	WT_NT-WT_EE_-_TS_NT-TS_EE	0.517823	0.548522	0.944033	10	0.367402	0.987093
Q93092_TIVMGAS(1)FR	WT_NT-WT_EE_-_TS_NT-TS_EE	-0.354229	0.390359	-0.907445	13	0.380685	0.987093
Q99104_AIS(1)PTSATSSGR	WT_NT-WT_EE_-_TS_NT-TS_EE	0.166763	0.389748	0.427874	14	0.675252	0.987093
Q99J09_KDT(1)PPPLVPPAAR	WT_NT-WT_EE_-_TS_NT-TS_EE	-0.257153	0.376897	-0.68229	13	0.507031	0.987093
Q99J36_ATTAQQS(1)PQPVAGK	WT_NT-WT_EE_-_TS_NT-TS_EE	-0.243939	0.447451	-0.545175	13	0.594863	0.987093
Q99J36_DQQPS(1)GS(1)EGEDDDAEAALKK	WT_NT-WT_EE_-_TS_NT-TS_EE	0.051214	0.392474	0.13049	12	0.898341	0.988049
Q99J45_S(0.998)EGES(0.002)QT(0.027)VVS(0.137)S(0.235)GS(0.601)DPK	WT_NT-WT_EE_-_TS_NT-TS_EE	-0.0304375	0.561412	-0.054216	11	0.957735	0.997138
Q99JF8_EDT(1)DQEEKAS(1)NEDVTK	WT_NT-WT_EE_-_TS_NT-TS_EE	0.298272	0.934724	0.319102	9	0.756931	0.987093
Q99JF8_EDTDQEEKAS(1)NEDVTK	WT_NT-WT_EE_-_TS_NT-TS_EE	-1.74388	0.878346	-1.98541	14	0.0670453	0.987093
Q99JG2_PRES(1)PPLLPLGT(1)PC	WT_NT-WT_EE_-_TS_NT-TS_EE	-0.502047	0.662404	-0.757917	14	0.461069	0.987093
Q99JP6_SQS(1)ADTPGPTER	WT_NT-WT_EE_-_TS_NT-TS_EE	0.873325	1.25686	0.694846	12	0.500385	0.987093
Q99JP7_LPSSSSEMGSQDGS(1)PLR	WT_NT-WT_EE_-_TS_NT-TS_EE	-0.5156	0.578019	-0.892012	8	0.398422	0.987093
Q99JX3_ADASSLTVDVT(0.002)S(0.998)PASK	WT_NT-WT_EE_-_TS_NT-TS_EE	-0.0566082	0.434782	-0.130199	13	0.898402	0.988049
Q99K01_VQGTGVT(1)PPPTPLGTR	WT_NT-WT_EE_-_TS_NT-TS_EE	-0.0952183	0.392583	-0.242543	14	0.811876	0.987093
Q99KH8_AHS(1)PVQSGLPGMQNLK	WT_NT-WT_EE_-_TS_NT-TS_EE	0.514797	0.297359	1.73123	12	0.109015	0.987093
Q99KX1_LAIQGPEDS(0.998)PS(0.002)R	WT_NT-WT_EE_-_TS_NT-TS_EE	-0.0454407	0.359734	-0.126317	14	0.901277	0.988049
Q99L43_EDAPPEDKES(1)ESEAK	WT_NT-WT_EE_-_TS_NT-TS_EE	0.725341	2.03069	0.35719	13	0.726681	0.987093
Q99L43_ESESEAKLDGETAS(1)DSESR	WT_NT-WT_EE_-_TS_NT-TS_EE	3.41362	2.04415	1.66995	10	0.125885	0.987093
Q99L43_VVREDAPPEDKES(0.08)ES(0.92)EAK	WT_NT-WT_EE_-_TS_NT-TS_EE	-0.20638	1.0975	-0.188045	10	0.854602	0.988049
Q99LD4_EGS(1)QGELTPANSQSR	WT_NT-WT_EE_-_TS_NT-TS_EE	0.104646	0.428284	0.244337	12	0.811097	0.987093
Q99LG1_IQQQAGTVPHS(0.002)QEEDS(0.995)QEEEEDVS(0.002)S(0.002)R	WT_NT-WT_EE_-_TS_NT-TS_EE	-0.434733	0.509104	-0.853918	13	0.40861	0.987093
Q99LH9_GLS(0.606)DHAS(0.394)LDGQELGAQSR	WT_NT-WT_EE_-_TS_NT-TS_EE	0.354112	0.642713	0.550965	11	0.592672	0.987093
Q99M51_RKPS(0.983)VPDT(0.016)AS(0.001)PADDSFVDPGER	WT_NT-WT_EE_-_TS_NT-TS_EE	0.100124	0.562518	0.177992	11	0.861964	0.988049
Q99MR1_IS(0.777)S(0.223)PPGPPGDLEDEEGLK	WT_NT-WT_EE_-_TS_NT-TS_EE	-0.17431	0.400623	-0.435097	11	0.671906	0.987093
Q99NE5_ASQS(0.007)S(0.993)LESSSGPPCIR	WT_NT-WT_EE_-_TS_NT-TS_EE	0.0697002	0.800271	0.0870957	11	0.932161	0.990441
Q99NE5_GRS(1)QDYPDRLEK	WT_NT-WT_EE_-_TS_NT-TS_EE	0.736805	0.783622	0.940256	13	0.36423	0.987093
Q99NE5_LQTHDESSLPLPQPS(1)PFMPR	WT_NT-WT_EE_-_TS_NT-TS_EE	-1.47869	0.873453	-1.69293	12	0.116246	0.987093
Q99NE5_MERPSISVIS(1)PTSPGALK	WT_NT-WT_EE_-_TS_NT-TS_EE	0.956014	0.709873	1.34674	13	0.201074	0.987093
Q99NE5_S(1)LDEIHPTR	WT_NT-WT_EE_-_TS_NT-TS_EE	-0.83652	0.572768	-1.46049	13	0.1679	0.987093
Q99NF2_MYS(1)VDGVSDDVPIR	WT_NT-WT_EE_-_TS_NT-TS_EE	-0.68549	0.655505	-1.04574	11	0.318115	0.987093
Q99NF2_SWS(0.996)DPT(0.004)PMK	WT_NT-WT_EE_-_TS_NT-TS_EE	1.01563	0.64323	1.57895	8	0.153	0.987093
Q99P31_LLQTCFS(0.011)S(0.988)PT(0.001)DDSMDR	WT_NT-WT_EE_-_TS_NT-TS_EE	0.308344	0.501534	0.614801	12	0.550166	0.987093
Q99P72_EAEEKLPS(1)DTEK	WT_NT-WT_EE_-_TS_NT-TS_EE	0.288245	0.549321	0.524729	10	0.611206	0.987093
Q99P72_LPEDDEPPARPPAPAGAS(1)PLAEPAAPPSTPAAPK	WT_NT-WT_EE_-_TS_NT-TS_EE	-0.313174	0.64612	-0.484699	14	0.635386	0.987093
Q99P72_LSTEPS(1)PEFSNYSEIAK	WT_NT-WT_EE_-_TS_NT-TS_EE	-0.390193	0.596495	-0.654144	14	0.52362	0.987093
Q99P72_MEDIDQSSLVSSSADS(1)PPRPPPAFK	WT_NT-WT_EE_-_TS_NT-TS_EE	-1.97233	1.48384	-1.32921	10	0.213307	0.987093
Q99P72_RRGS(0.01)GS(0.031)VDET(0.959)LFALPAASEPVIPSSAEK	WT_NT-WT_EE_-_TS_NT-TS_EE	-3.6307	3.31857	-1.09406	10	0.299583	0.987093
Q99P72_RRGS(0.959)GS(0.959)VDET(0.082)LFALPAASEPVIPSSAEK	WT_NT-WT_EE_-_TS_NT-TS_EE	-1.79199	1.5972	-1.12196	9	0.290919	0.987093
Q99P72_VVKEDGVMS(1)PEK	WT_NT-WT_EE_-_TS_NT-TS_EE	0.111695	0.296256	0.377023	11	0.713329	0.987093
Q99PI5_LPAYLATS(0.999)PIPT(0.001)EDQFFK	WT_NT-WT_EE_-_TS_NT-TS_EE	-1.5136	1.69029	-0.895465	10	0.391584	0.987093
Q99PT1_S(1)IQEIQELDKDDESLRK	WT_NT-WT_EE_-_TS_NT-TS_EE	-0.674694	0.428656	-1.57398	11	0.143796	0.987093
Q99PU8_GGS(1)FEMTDDDSAIR	WT_NT-WT_EE_-_TS_NT-TS_EE	-0.0773266	0.563136	-0.137314	9	0.893805	0.988049
Q9CPQ3_AAAVAAAGAGEPLS(1)PEELLPK	WT_NT-WT_EE_-_TS_NT-TS_EE	-2.02606	2.67992	-0.756014	14	0.462173	0.987093
Q9CQS8_PGPTPSGTNVGSS(0.001)GRS(0.998)PSK	WT_NT-WT_EE_-_TS_NT-TS_EE	-0.609752	0.714762	-0.853083	9	0.415739	0.987093
Q9CR25_PALPLPVGS(0.981)PS(0.015)S(0.004)QPESLER	WT_NT-WT_EE_-_TS_NT-TS_EE	1.12875	0.772708	1.46078	7	0.187458	0.987093
Q9CR29_AALLAQYADVT(1)DEEDEADKK	WT_NT-WT_EE_-_TS_NT-TS_EE	-1.08878	0.817769	-1.3314	10	0.212609	0.987093
Q9CR86_DRS(1)PS(1)PLRGNVVPS(0.998)PLPT(0.002)R	WT_NT-WT_EE_-_TS_NT-TS_EE	-0.794814	0.909484	-0.873917	11	0.40084	0.987093
Q9CR86_GNVVPS(1)PLPTR	WT_NT-WT_EE_-_TS_NT-TS_EE	-0.482959	0.366212	-1.3188	14	0.208404	0.987093
Q9CR86_TFS(1)ATVR	WT_NT-WT_EE_-_TS_NT-TS_EE	-0.271487	0.313628	-0.865633	14	0.401282	0.987093
Q9CSU0_LSMEDS(0.044)KS(0.956)PPPK	WT_NT-WT_EE_-_TS_NT-TS_EE	-0.742748	0.344144	-2.15825	9	0.0592361	0.987093
Q9CT10_RSAGS(0.001)SSPEAGEDS(0.999)DHEDGNYCPPVK	WT_NT-WT_EE_-_TS_NT-TS_EE	-0.230098	0.479438	-0.479932	6	0.648271	0.987093
Q9CT10_S(0.001)PS(0.999)ESAEETHTLEEK	WT_NT-WT_EE_-_TS_NT-TS_EE	-0.186511	0.510036	-0.365682	10	0.72222	0.987093
Q9CW07_S(0.019)FS(0.981)LPADPILQAAK	WT_NT-WT_EE_-_TS_NT-TS_EE	0.908963	1.00164	0.907479	10	0.3855	0.987093
Q9CW46_AADVSVTHRPPLS(1)PEAEAEAETPETVDR	WT_NT-WT_EE_-_TS_NT-TS_EE	0.517231	0.914984	0.56529	12	0.582292	0.987093
Q9CWE0_AS(0.003)S(0.997)FADMMGILK	WT_NT-WT_EE_-_TS_NT-TS_EE	0.756611	0.589266	1.28399	12	0.223383	0.987093
Q9CWU4_LLPEGEETVES(1)DDDKDER	WT_NT-WT_EE_-_TS_NT-TS_EE	0.131661	0.205329	0.641218	13	0.532524	0.987093
Q9CWZ7_KKS(1)PAT(1)PQAKPDGAAGMAAEEEEDEYSGGLC	WT_NT-WT_EE_-_TS_NT-TS_EE	-1.56786	1.22038	-1.28474	13	0.221305	0.987093
Q9CY58_DELTES(1)PK	WT_NT-WT_EE_-_TS_NT-TS_EE	0.641573	0.832805	0.770376	13	0.45485	0.987093
Q9CY58_S(0.004)KS(0.995)EEAHAEDSVMDHHFR	WT_NT-WT_EE_-_TS_NT-TS_EE	-0.00125396	1.98812	-0.000630724	10	0.999509	0.999517
Q9CYI0_ELES(1)SEEGGSAEER	WT_NT-WT_EE_-_TS_NT-TS_EE	-0.620163	0.382343	-1.62201	11	0.133088	0.987093
Q9CYR6_ELLLEIGES(1)VNLGVVQTAYANGSSTR	WT_NT-WT_EE_-_TS_NT-TS_EE	1.05134	1.33621	0.786805	9	0.451616	0.987093
Q9CYT6_AQGQIRS(1)PTK	WT_NT-WT_EE_-_TS_NT-TS_EE	0.500079	1.1621	0.430324	11	0.67527	0.987093
Q9CYZ2_MDSASQDINLNS(1)PNK	WT_NT-WT_EE_-_TS_NT-TS_EE	-1.38905	0.6726	-2.0652	12	0.0612056	0.987093
Q9CZ00_TPVAEEEEEVGIPIPAPGFLQVT(1)ER	WT_NT-WT_EE_-_TS_NT-TS_EE	0.84148	0.217199	3.87423	10	0.0030878	0.895214
Q9CZ44_RRHS(1)GQDVHVVLK	WT_NT-WT_EE_-_TS_NT-TS_EE	-0.153866	0.757683	-0.203074	11	0.842785	0.988049
Q9CZ44_S(1)PNELVDDLFK	WT_NT-WT_EE_-_TS_NT-TS_EE	-2.18536	1.41356	-1.546	12	0.148059	0.987093
Q9CZV8_VHAYFAPVT(1)PPPSVGGSR	WT_NT-WT_EE_-_TS_NT-TS_EE	0.927232	0.387008	2.3959	11	0.0354893	0.987093
Q9CZW5_AS(1)PALGSGHHDGSGDSLEMSSLDR	WT_NT-WT_EE_-_TS_NT-TS_EE	0.172706	0.914061	0.188944	14	0.852848	0.988049
Q9D0L7_S(1)AEDLTDGSYDDILNAEQLK	WT_NT-WT_EE_-_TS_NT-TS_EE	-1.74857	1.49132	-1.1725	11	0.265765	0.987093
Q9D0L8_ASVASDPES(1)PPGGNEPAAASGQR	WT_NT-WT_EE_-_TS_NT-TS_EE	-0.108203	0.533003	-0.203006	12	0.842532	0.988049
Q9D0L8_EFGEDLVEQNSSYVQDS(0.998)PS(0.002)K	WT_NT-WT_EE_-_TS_NT-TS_EE	-0.365047	0.741766	-0.492132	9	0.634407	0.987093
Q9D0L8_GDVS(1)EDEPSLGR	WT_NT-WT_EE_-_TS_NT-TS_EE	0.051736	0.466087	0.111001	10	0.913812	0.988049
Q9D0V7_KLS(1)GDQITLPTTVDYSSVPK	WT_NT-WT_EE_-_TS_NT-TS_EE	-0.289371	0.774469	-0.373638	12	0.715191	0.987093
Q9D1E6_YEIS(1)PEAYER	WT_NT-WT_EE_-_TS_NT-TS_EE	-0.423044	0.27312	-1.54893	13	0.145393	0.987093
Q9D1F4_AATATRPPGPPPAPQPPS(1)PAPS(1)PPPRPALAR	WT_NT-WT_EE_-_TS_NT-TS_EE	0.932296	0.724695	1.28647	10	0.227265	0.987093
Q9D1L0_RAPAAQPPAAAAPSAVGS(1)PAAAPR	WT_NT-WT_EE_-_TS_NT-TS_EE	-0.263048	0.353866	-0.743353	13	0.47049	0.987093
Q9D1T0_S(1)DAGISSADAPR	WT_NT-WT_EE_-_TS_NT-TS_EE	-0.171486	0.529741	-0.323716	10	0.752822	0.987093
Q9D1T0_SDAGIS(0.111)S(0.889)ADAPRK	WT_NT-WT_EE_-_TS_NT-TS_EE	1.12377	0.765852	1.46734	9	0.176339	0.987093
Q9D219_IPVEGPLS(0.998)PS(0.002)R	WT_NT-WT_EE_-_TS_NT-TS_EE	0.257131	0.588692	0.436784	10	0.671549	0.987093
Q9D219_PLDRES(1)PGVENK	WT_NT-WT_EE_-_TS_NT-TS_EE	-0.348153	0.353987	-0.983519	13	0.343304	0.987093
Q9D2P8_HQPAAS(1)PVVVR	WT_NT-WT_EE_-_TS_NT-TS_EE	0.749511	0.854497	0.877138	12	0.397632	0.987093
Q9D2P8_S(1)PLMPAK	WT_NT-WT_EE_-_TS_NT-TS_EE	0.77555	0.723592	1.07181	8	0.315073	0.987093
Q9D394_ELDDISLT(1)PDPEPTHEDPNYLMANER	WT_NT-WT_EE_-_TS_NT-TS_EE	-1.63033	0.875446	-1.86229	11	0.0894684	0.987093
Q9D394_SALT(1)PPTDMPTPTTDK	WT_NT-WT_EE_-_TS_NT-TS_EE	0.251552	0.671874	0.374404	13	0.71414	0.987093
Q9D3A9_RFVQWQS(0.001)S(0.999)I	WT_NT-WT_EE_-_TS_NT-TS_EE	-1.20742	1.66475	-0.725283	9	0.486707	0.987093
Q9D415_AMGDEDS(1)GDS(1)DTSPKPSPK	WT_NT-WT_EE_-_TS_NT-TS_EE	-0.565219	0.665144	-0.849769	8	0.420155	0.987093
Q9D415_AMGDEDSGDSDT(0.012)S(0.988)PKPSPK	WT_NT-WT_EE_-_TS_NT-TS_EE	0.286863	0.366892	0.781874	11	0.450791	0.987093
Q9D415_GCS(1)QDDECVSLR	WT_NT-WT_EE_-_TS_NT-TS_EE	-0.00091042	0.406935	-0.00223726	11	0.998255	0.999267
Q9D415_SLDSLDPAGLLT(0.003)S(0.997)PK	WT_NT-WT_EE_-_TS_NT-TS_EE	0.83354	1.32702	0.628129	12	0.54169	0.987093
Q9D4C9_RSQS(1)VVEAGTLK	WT_NT-WT_EE_-_TS_NT-TS_EE	-0.146141	0.355557	-0.411019	13	0.687753	0.987093
Q9D6F9_INVYYNEAT(1)GGNYVPR	WT_NT-WT_EE_-_TS_NT-TS_EE	0.247173	0.746225	0.331231	10	0.747307	0.987093
Q9D6W8_T(0.003)LS(0.997)GEEEAESVGVSSR	WT_NT-WT_EE_-_TS_NT-TS_EE	0.0879869	0.335964	0.261893	10	0.798719	0.987093
Q9D6Z1_EELAS(1)DLEEMATSSAK	WT_NT-WT_EE_-_TS_NT-TS_EE	-1.0459	1.58862	-0.658372	10	0.525166	0.987093
Q9D6Z1_EEVAS(1)EPEEAASPTTPK	WT_NT-WT_EE_-_TS_NT-TS_EE	0.356921	0.807607	0.44195	14	0.665276	0.987093
Q9D6Z1_S(0.585)S(0.585)PKEEVAS(0.83)EPEEAAS(1)PTTPKK	WT_NT-WT_EE_-_TS_NT-TS_EE	0.458422	1.10081	0.416439	12	0.68444	0.987093
Q9D7P6_RAAS(1)ALLLR	WT_NT-WT_EE_-_TS_NT-TS_EE	0.500023	0.402888	1.2411	13	0.236499	0.987093
Q9D7V2_AHRPSAPS(1)PPPR	WT_NT-WT_EE_-_TS_NT-TS_EE	-1.07261	2.54541	-0.42139	13	0.680355	0.987093
Q9D8Y0_ADLNQGIGEPQS(0.001)PS(0.999)RR	WT_NT-WT_EE_-_TS_NT-TS_EE	-1.00123	1.0336	-0.968687	8	0.361072	0.987093
Q9D8Y0_RADLNQGIGEPQS(1)PSRR	WT_NT-WT_EE_-_TS_NT-TS_EE	-1.1072	0.903053	-1.22607	11	0.245774	0.987093
Q9DB52_HGLLLPAS(1)PVR	WT_NT-WT_EE_-_TS_NT-TS_EE	0.363392	0.530162	0.685437	11	0.507256	0.987093
Q9DB52_RIDFIPVS(0.001)PAPS(0.992)PT(0.007)R	WT_NT-WT_EE_-_TS_NT-TS_EE	-0.366092	0.831927	-0.440053	11	0.66842	0.987093
Q9DBC7_T(0.01)DS(0.99)REDEISPPPPNPVVK	WT_NT-WT_EE_-_TS_NT-TS_EE	0.550879	0.669818	0.822431	12	0.426872	0.987093
Q9DBC7_T(0.903)DS(0.929)REDEIS(0.168)PPPPNPVVK	WT_NT-WT_EE_-_TS_NT-TS_EE	0.505714	0.848773	0.595818	8	0.567767	0.987093
Q9DBC7_TDSREDEIS(1)PPPPNPVVK	WT_NT-WT_EE_-_TS_NT-TS_EE	0.775237	0.8381	0.924993	14	0.370639	0.987093
Q9DBD5_AAAVLSGAS(0.004)AGS(0.995)PAGAPGGPGGLSAVGSGPR	WT_NT-WT_EE_-_TS_NT-TS_EE	0.595291	0.707211	0.841744	12	0.416391	0.987093
Q9DBN4_HPASAQSTPSSTPHAS(1)PK	WT_NT-WT_EE_-_TS_NT-TS_EE	-2.87246	2.53576	-1.13278	11	0.281395	0.987093
Q9DBS2_DT(0.002)VDS(0.997)AGT(0.001)SPTAVLAAGEDAGAGRPGAGTPLR	WT_NT-WT_EE_-_TS_NT-TS_EE	0.557732	0.836938	0.666396	12	0.517765	0.987093
Q9DBS2_DT(0.007)VDS(0.993)AGT(0.014)S(0.947)PT(0.039)AVLAAGEDAGAGRPGAGTPLR	WT_NT-WT_EE_-_TS_NT-TS_EE	-0.757806	1.23348	-0.614364	13	0.549577	0.987093
Q9DBS2_DTVDSAGT(0.045)S(0.789)PT(0.166)AVLAAGEDAGAGRPGAGT(1)PLR	WT_NT-WT_EE_-_TS_NT-TS_EE	0.360481	1.01152	0.356375	12	0.727747	0.987093
Q9DC11_GS(1)GHPAYAEVEPVGEK	WT_NT-WT_EE_-_TS_NT-TS_EE	0.0202112	0.303969	0.0664909	13	0.947999	0.995373
Q9DCB1_VEEAQRTES(1)IEK	WT_NT-WT_EE_-_TS_NT-TS_EE	0.262621	0.602914	0.435586	10	0.672389	0.987093
Q9DCB4_SES(1)LDEEEK	WT_NT-WT_EE_-_TS_NT-TS_EE	0.808185	1.07535	0.751557	13	0.465707	0.987093
Q9DCB4_T(0.012)AS(0.988)FGGITVLTR	WT_NT-WT_EE_-_TS_NT-TS_EE	-0.0524114	0.862102	-0.060795	12	0.952523	0.997097
Q9DCC8_IVSAQS(1)LAEDDVE	WT_NT-WT_EE_-_TS_NT-TS_EE	-0.405282	0.329395	-1.23038	12	0.242128	0.987093
Q9DCL8_T(0.012)S(0.012)AAS(0.976)PPVVPSAEQPRPIVEEELSK	WT_NT-WT_EE_-_TS_NT-TS_EE	0.707273	0.56121	1.26027	9	0.239268	0.987093
Q9DCP2_S(0.011)PS(0.989)KEPHFTDFEGK	WT_NT-WT_EE_-_TS_NT-TS_EE	-0.606074	0.378419	-1.6016	10	0.140328	0.987093
Q9DCU2_AEFPS(0.005)KVS(0.97)T(0.025)R	WT_NT-WT_EE_-_TS_NT-TS_EE	0.109179	0.320656	0.340485	12	0.739378	0.987093
Q9DD18_S(0.03)AS(0.973)S(0.997)GAEGDVSSEREP	WT_NT-WT_EE_-_TS_NT-TS_EE	0.101146	2.37997	0.0424987	8	0.967143	0.99901
Q9DD18_SASSGAEGDVS(1)S(1)EREP	WT_NT-WT_EE_-_TS_NT-TS_EE	0.672129	0.918092	0.732093	14	0.47619	0.987093
Q9EPN1_AVPNVDAGSIISDTERS(1)DDGK	WT_NT-WT_EE_-_TS_NT-TS_EE	-0.407197	0.926415	-0.439541	11	0.66878	0.987093
Q9EPN1_RQFS(1)PGPR	WT_NT-WT_EE_-_TS_NT-TS_EE	-2.83148	3.12836	-0.905102	12	0.383224	0.987093
Q9EPN1_TPLENVPGNLS(1)PIKDPDR	WT_NT-WT_EE_-_TS_NT-TS_EE	1.019	0.563368	1.80876	14	0.0920099	0.987093
Q9EPR4_SSLAETLDSTGS(1)LDPQR	WT_NT-WT_EE_-_TS_NT-TS_EE	-0.295774	0.895383	-0.330332	9	0.748709	0.987093
Q9EQF6_EMGT(0.001)PLADT(0.99)PT(0.009)RPVTR	WT_NT-WT_EE_-_TS_NT-TS_EE	-0.434949	0.564014	-0.771168	14	0.453427	0.987093
Q9EQF6_EMGT(1)PLADTPTRPVTR	WT_NT-WT_EE_-_TS_NT-TS_EE	-0.377756	0.866687	-0.435863	14	0.669582	0.987093
Q9EQH3_PTTQQS(1)PQDEQEK	WT_NT-WT_EE_-_TS_NT-TS_EE	2.67106	2.20333	1.21229	10	0.253266	0.987093
Q9EQH3_RES(1)PESEGPIYEGLIL	WT_NT-WT_EE_-_TS_NT-TS_EE	-0.567318	1.71175	-0.331427	13	0.745604	0.987093
Q9EQU5_SAS(1)PGLPK	WT_NT-WT_EE_-_TS_NT-TS_EE	0.242757	0.293029	0.828439	13	0.422372	0.987093
Q9ER47_ALIQPSQCSPLVNIS(0.001)GPLDHS(0.268)S(0.73)PK	WT_NT-WT_EE_-_TS_NT-TS_EE	-0.752939	0.979336	-0.768826	11	0.458186	0.987093
Q9ER47_HVS(1)DPGLPGK	WT_NT-WT_EE_-_TS_NT-TS_EE	0.335283	0.254265	1.31863	13	0.210051	0.987093
Q9ERA6_KGAAEEADSEDS(1)DAEEKPVK	WT_NT-WT_EE_-_TS_NT-TS_EE	-0.17243	0.45933	-0.375395	12	0.713918	0.987093
Q9ERR1_S(1)APS(0.002)S(0.997)PT(0.001)LDCEK	WT_NT-WT_EE_-_TS_NT-TS_EE	1.18452	0.662757	1.78726	8	0.111706	0.987093
Q9ERT9_MEPDNS(1)PRK	WT_NT-WT_EE_-_TS_NT-TS_EE	1.22175	1.5758	0.775319	12	0.453159	0.987093
Q9ERT9_STLSMS(1)PR	WT_NT-WT_EE_-_TS_NT-TS_EE	0.214731	0.575049	0.373414	14	0.714434	0.987093
Q9ERZ4_KEPVANQDPVS(0.999)PS(0.001)LVQGR	WT_NT-WT_EE_-_TS_NT-TS_EE	0.0248572	0.434509	0.0572075	12	0.955321	0.997138
Q9ES28_EIKPSEKPVS(1)PK	WT_NT-WT_EE_-_TS_NT-TS_EE	1.24638	3.76589	0.330967	10	0.7475	0.987093
Q9ES28_KPS(1)DEEFAVRK	WT_NT-WT_EE_-_TS_NT-TS_EE	-0.506572	0.593065	-0.85416	10	0.413011	0.987093
Q9ES28_MS(1)GFIYQGK	WT_NT-WT_EE_-_TS_NT-TS_EE	0.0533141	0.420306	0.126846	14	0.900866	0.988049
Q9ES97_AEHICTYSLS(1)PSELPVASVEK	WT_NT-WT_EE_-_TS_NT-TS_EE	-1.52556	0.964197	-1.58221	11	0.141908	0.987093
Q9ES97_AESSAATQS(0.002)PS(0.01)VS(0.003)S(0.003)S(0.001)S(0.001)S(0.001)GAEPS(0.908)ALGGGGGS(0.071)PGACPALGAK	WT_NT-WT_EE_-_TS_NT-TS_EE	-0.273716	2.30739	-0.118626	6	0.909444	0.988049
Q9ES97_DS(1)PESPFEVIIDK	WT_NT-WT_EE_-_TS_NT-TS_EE	0.0684393	1.04543	0.0654653	13	0.9488	0.995685
Q9ES97_ETTGGAPTMS(1)PDLEQEQLTIR	WT_NT-WT_EE_-_TS_NT-TS_EE	-0.239352	0.387246	-0.618088	13	0.547194	0.987093
Q9ES97_SEMCENSEQPQAQPET(0.063)PT(0.937)QK	WT_NT-WT_EE_-_TS_NT-TS_EE	0.57216	0.573902	0.996965	11	0.340207	0.987093
Q9ES97_SEMCENSEQPQAQPET(0.912)PT(0.088)QK	WT_NT-WT_EE_-_TS_NT-TS_EE	0.67878	0.655915	1.03486	9	0.327739	0.987093
Q9ESJ4_APS(0.94)PEPPT(0.048)EEVAAET(0.009)NS(0.002)T(0.001)PDDLEAQDALSPETTEEK	WT_NT-WT_EE_-_TS_NT-TS_EE	0.0236942	1.37966	0.017174	6	0.986855	0.999267
Q9ESK9_ECLGRPDS(1)LNEHEGSEK	WT_NT-WT_EE_-_TS_NT-TS_EE	-0.369084	0.515989	-0.715295	10	0.49079	0.987093
Q9ESK9_VSTSQAS(0.999)PQSAASPR	WT_NT-WT_EE_-_TS_NT-TS_EE	-0.0343412	0.555521	-0.0618181	10	0.951926	0.997097
Q9ESN6_VIRS(1)ADVS(0.708)PT(0.284)T(0.008)EGVK	WT_NT-WT_EE_-_TS_NT-TS_EE	-0.389061	0.449958	-0.864661	14	0.401798	0.987093
Q9ESN6_VIRS(1)ADVS(0.999)PTTEGVK	WT_NT-WT_EE_-_TS_NT-TS_EE	-0.000179073	0.290755	-0.000615887	14	0.999517	0.999517
Q9ESN9_TGS(0.001)S(0.999)PTQGIVNK	WT_NT-WT_EE_-_TS_NT-TS_EE	2.52506	1.06334	2.37465	14	0.0324027	0.987093
Q9EST3_SSS(1)PVGLAK	WT_NT-WT_EE_-_TS_NT-TS_EE	0.778969	0.288465	2.70039	9	0.0243781	0.987093
Q9ESU6_TKPPPT(0.001)YES(0.998)EEEDK	WT_NT-WT_EE_-_TS_NT-TS_EE	0.438582	0.406552	1.07878	11	0.303771	0.987093
Q9ET77_SLPVALES(1)DEETGDELK	WT_NT-WT_EE_-_TS_NT-TS_EE	-1.04716	0.732194	-1.43017	13	0.176261	0.987093
Q9ET80_GT(0.023)T(0.977)PPRS(1)PESSPK	WT_NT-WT_EE_-_TS_NT-TS_EE	-0.0420777	1.3606	-0.0309258	11	0.975883	0.999267
Q9JHU2_MELS(0.988)PS(0.012)RAS(1)PGK	WT_NT-WT_EE_-_TS_NT-TS_EE	0.381671	0.644388	0.592299	13	0.563811	0.987093
Q9JHU2_MELS(1)PSRAS(1)PGK	WT_NT-WT_EE_-_TS_NT-TS_EE	-0.486848	0.58415	-0.833429	13	0.419652	0.987093
Q9JI99_RNS(1)LTGEEGELVK	WT_NT-WT_EE_-_TS_NT-TS_EE	-0.423597	0.467887	-0.905341	12	0.383102	0.987093
Q9JIA7_AKS(1)ELVLAPAPAPAAT(0.412)HS(0.588)PLHR	WT_NT-WT_EE_-_TS_NT-TS_EE	-0.0498231	0.571478	-0.087183	12	0.931964	0.990441
Q9JIA7_SELVLAPAPAPAAT(0.154)HS(0.846)PLHR	WT_NT-WT_EE_-_TS_NT-TS_EE	0.00371589	0.690515	0.00538133	13	0.995788	0.999267
Q9JIA7_SELVLAPAPAPAAT(0.85)HS(0.15)PLHR	WT_NT-WT_EE_-_TS_NT-TS_EE	0.315523	0.601097	0.524912	11	0.61006	0.987093
Q9JIS5_GGLS(1)DGEGPPGGRGEAQR	WT_NT-WT_EE_-_TS_NT-TS_EE	-0.0504064	0.281856	-0.178838	14	0.860627	0.988049
Q9JIS5_VFS(0.999)VT(0.001)HIK	WT_NT-WT_EE_-_TS_NT-TS_EE	-0.0638692	0.357085	-0.178863	12	0.86103	0.988049
Q9JIX8_SLS(1)PLSGTTDTK	WT_NT-WT_EE_-_TS_NT-TS_EE	0.156057	0.616078	0.253308	8	0.806418	0.987093
Q9JIX8_SSSFSEEKGES(1)DDEK	WT_NT-WT_EE_-_TS_NT-TS_EE	-0.846025	0.648537	-1.30451	10	0.221282	0.987093
Q9JJA9_FIPGLNRS(1)LEEEESQL	WT_NT-WT_EE_-_TS_NT-TS_EE	-0.902009	1.25731	-0.717413	8	0.493532	0.987093
Q9JJC6_MEEPLGS(1)PPAALSALEK	WT_NT-WT_EE_-_TS_NT-TS_EE	-0.444992	1.21493	-0.36627	10	0.721794	0.987093
Q9JJG0_LDNT(0.004)PAS(0.996)PPRS(0.999)PTEPSDTPIAK	WT_NT-WT_EE_-_TS_NT-TS_EE	0.127221	0.435989	0.2918	12	0.775423	0.987093
Q9JJG0_LDNTPAS(1)PPRS(0.992)PT(0.008)EPSDTPIAK	WT_NT-WT_EE_-_TS_NT-TS_EE	0.482765	0.743433	0.649372	14	0.526609	0.987093
Q9JJY3_DGDSGS(1)LGSPSASR	WT_NT-WT_EE_-_TS_NT-TS_EE	0.0844419	0.337365	0.250299	13	0.806269	0.987093
Q9JKC6_PAPTVPAAPS(0.012)S(0.987)PDAT(0.001)SEPK	WT_NT-WT_EE_-_TS_NT-TS_EE	0.282967	0.243134	1.16383	14	0.263944	0.987093
Q9JKC6_PAPTVPAAPS(0.079)S(0.079)PDAT(0.921)S(0.921)EPKGPGDGAEEDESNTGGR	WT_NT-WT_EE_-_TS_NT-TS_EE	-0.3122	0.390047	-0.800418	13	0.437852	0.987093
Q9JKC6_PAPTVPAAPS(0.44)S(0.559)PDAT(0.032)S(0.969)EPK	WT_NT-WT_EE_-_TS_NT-TS_EE	-0.185631	0.328728	-0.564696	12	0.582683	0.987093
Q9JKF6_AGIPQHHPPMAQNLQYPDDS(1)DDEK	WT_NT-WT_EE_-_TS_NT-TS_EE	0.561087	0.934793	0.600226	9	0.563162	0.987093
Q9JKF6_AGPLGGS(0.999)S(0.001)YEEEEEEEGGGGGER	WT_NT-WT_EE_-_TS_NT-TS_EE	-0.687855	0.933687	-0.736709	8	0.482342	0.987093
Q9JKK1_S(1)MEDPFFVVK	WT_NT-WT_EE_-_TS_NT-TS_EE	-0.621758	1.02052	-0.609257	11	0.554729	0.987093
Q9JL04_GATADDS(1)GGGS(1)PVLAAK	WT_NT-WT_EE_-_TS_NT-TS_EE	0.248686	0.268396	0.926566	12	0.372412	0.987093
Q9JL04_LPEEEPS(1)PK	WT_NT-WT_EE_-_TS_NT-TS_EE	0.215809	0.380229	0.567576	12	0.580787	0.987093
Q9JL04_SIQT(0.002)S(0.986)PT(0.012)EEGR	WT_NT-WT_EE_-_TS_NT-TS_EE	1.20673	0.805512	1.49809	12	0.159946	0.987093
Q9JL26_EAAADTSGREEPPT(1)PKS(1)PPK	WT_NT-WT_EE_-_TS_NT-TS_EE	-0.293921	0.399725	-0.735307	12	0.476279	0.987093
Q9JL26_PLDQS(1)VEDLSK	WT_NT-WT_EE_-_TS_NT-TS_EE	0.395963	0.627383	0.631135	12	0.539788	0.987093
Q9JLB2_NLDLAS(1)PEEYPK	WT_NT-WT_EE_-_TS_NT-TS_EE	0.293273	0.446491	0.656839	12	0.523682	0.987093
Q9JLC8_DSAPTTPT(0.044)S(0.9)PT(0.056)EFLTPGLR	WT_NT-WT_EE_-_TS_NT-TS_EE	0.0580262	0.747337	0.077644	10	0.939643	0.992404
Q9JLM8_AQPAPPELNS(0.001)ES(0.001)EDYS(0.998)PSSSETVR	WT_NT-WT_EE_-_TS_NT-TS_EE	0.0852844	0.426687	0.199876	13	0.844671	0.988049
Q9JLM8_IS(0.004)QHGGS(0.982)S(0.012)T(0.001)SLSSTK	WT_NT-WT_EE_-_TS_NT-TS_EE	-0.141678	2.77995	-0.0509643	13	0.960129	0.997138
Q9JLM8_ISQHGGSST(0.003)S(0.987)LS(0.005)S(0.005)TK	WT_NT-WT_EE_-_TS_NT-TS_EE	3.14958	2.62864	1.19818	8	0.265137	0.987093
Q9JLM8_REES(1)EEGFQIPATITER	WT_NT-WT_EE_-_TS_NT-TS_EE	-0.0788742	0.802431	-0.098294	13	0.923198	0.9897
Q9JLV5_FLPS(1)PVVIK	WT_NT-WT_EE_-_TS_NT-TS_EE	0.337546	0.351756	0.959602	12	0.356192	0.987093
Q9JM52_LDS(0.002)S(0.998)PVLSPGNK	WT_NT-WT_EE_-_TS_NT-TS_EE	0.0740441	0.852651	0.0868399	14	0.932029	0.990441
Q9JM52_LDSSPVLS(1)PGNK	WT_NT-WT_EE_-_TS_NT-TS_EE	0.470512	0.720253	0.653259	14	0.524173	0.987093
Q9JM52_SDSVLPASHGHLPQAGS(1)LER	WT_NT-WT_EE_-_TS_NT-TS_EE	-0.330877	0.673564	-0.491233	14	0.630873	0.987093
Q9JM52_SQS(1)LQDQPTR	WT_NT-WT_EE_-_TS_NT-TS_EE	0.531553	0.917986	0.579043	10	0.57537	0.987093
Q9JME5_AFYGS(1)EEDEAK	WT_NT-WT_EE_-_TS_NT-TS_EE	0.0513057	0.364178	0.140881	14	0.889971	0.988049
Q9JME5_GPGS(1)EEAATAALPAR	WT_NT-WT_EE_-_TS_NT-TS_EE	-0.299236	0.453195	-0.66028	14	0.519791	0.987093
Q9JMH9_FSHSYLSDS(0.998)DT(0.002)EAK	WT_NT-WT_EE_-_TS_NT-TS_EE	1.13814	0.476107	2.39051	10	0.0379256	0.987093
Q9JMH9_PLAPDPS(1)DDEHDPVDSISRPR	WT_NT-WT_EE_-_TS_NT-TS_EE	-0.504597	0.957863	-0.526794	14	0.606583	0.987093
Q9QUN9_PAFVGSHDHS(1)EESQLPR	WT_NT-WT_EE_-_TS_NT-TS_EE	-0.860822	1.13319	-0.759643	14	0.460069	0.987093
Q9QVP9_RNS(1)LPQIPTLNLEAR	WT_NT-WT_EE_-_TS_NT-TS_EE	-2.24349	1.54014	-1.45668	13	0.168931	0.987093
Q9QWI6_AVS(1)EVVRPASTPPIMASAIK	WT_NT-WT_EE_-_TS_NT-TS_EE	0.671629	0.47748	1.40661	12	0.184908	0.987093
Q9QWI6_AVS(1)VEAAERDWEEK	WT_NT-WT_EE_-_TS_NT-TS_EE	-0.71821	1.0816	-0.664025	7	0.527932	0.987093
Q9QWI6_FRQS(1)LPLSR	WT_NT-WT_EE_-_TS_NT-TS_EE	-0.15311	0.33005	-0.4639	13	0.650392	0.987093
Q9QWI6_GEPDPERS(0.019)S(0.981)PPMLSADDAEYPR	WT_NT-WT_EE_-_TS_NT-TS_EE	0.200847	0.372742	0.538835	11	0.600736	0.987093
Q9QWI6_KAES(1)EELEVQKPQVK	WT_NT-WT_EE_-_TS_NT-TS_EE	-0.857067	0.72538	-1.18154	13	0.258551	0.987093
Q9QWI6_KDS(0.999)GS(0.001)SSVFAES(1)PGGK	WT_NT-WT_EE_-_TS_NT-TS_EE	-0.371298	0.833551	-0.445442	14	0.662811	0.987093
Q9QWI6_KDS(1)GSSSVFAES(1)PGGK	WT_NT-WT_EE_-_TS_NT-TS_EE	0.240466	0.638353	0.376697	13	0.712475	0.987093
Q9QWI6_LADVSAPSGGPPPPHSPYSGPPS(0.994)RGS(0.006)PVR	WT_NT-WT_EE_-_TS_NT-TS_EE	0.169439	0.719195	0.235595	13	0.817418	0.987093
Q9QWI6_LSYAGGRPPS(0.001)Y(0.001)AGS(0.998)PVHHAAER	WT_NT-WT_EE_-_TS_NT-TS_EE	0.458593	0.562235	0.815661	13	0.429386	0.987093
Q9QWI6_RGS(1)DELTVPR	WT_NT-WT_EE_-_TS_NT-TS_EE	-1.14808	1.08524	-1.0579	14	0.308013	0.987093
Q9QWI6_S(1)PNTAILIK	WT_NT-WT_EE_-_TS_NT-TS_EE	-0.0248137	0.253612	-0.0978409	13	0.923551	0.9897
Q9QX47_ESAQAVAVALS(1)PK	WT_NT-WT_EE_-_TS_NT-TS_EE	-0.308439	0.32585	-0.946567	12	0.362531	0.987093
Q9QX47_SAAS(1)PVVISIPER	WT_NT-WT_EE_-_TS_NT-TS_EE	0.405365	0.344512	1.17664	12	0.262153	0.987093
Q9QXG4_VRGWS(1)PPPEVR	WT_NT-WT_EE_-_TS_NT-TS_EE	0.8294	1.01292	0.818818	12	0.428852	0.987093
Q9QXL2_KLS(0.995)S(0.005)SESPAPDTGSSAASGEADTSRPGTQQK	WT_NT-WT_EE_-_TS_NT-TS_EE	-0.914738	0.794802	-1.1509	11	0.274177	0.987093
Q9QXL2_LISES(0.003)S(0.997)PMNEFETLTAK	WT_NT-WT_EE_-_TS_NT-TS_EE	0.763294	0.501689	1.52145	12	0.154052	0.987093
Q9QXL2_SPYFSASSAFS(0.997)PT(0.003)ILSSDK	WT_NT-WT_EE_-_TS_NT-TS_EE	-1.02821	1.69113	-0.608002	11	0.555531	0.987093
Q9QXS1_AQLEPVAS(1)PAK	WT_NT-WT_EE_-_TS_NT-TS_EE	-0.367613	0.326316	-1.12655	14	0.278871	0.987093
Q9QXS1_NDESQLS(1)PATR	WT_NT-WT_EE_-_TS_NT-TS_EE	0.196689	0.385951	0.509623	12	0.619558	0.987093
Q9QXS6_ASDSGPSSSSSSSS(0.001)S(0.999)PPR	WT_NT-WT_EE_-_TS_NT-TS_EE	0.498998	3.61911	0.137879	12	0.892623	0.988049
Q9QXS6_LSS(1)PVLHR	WT_NT-WT_EE_-_TS_NT-TS_EE	-0.631922	0.94918	-0.665755	14	0.516387	0.987093
Q9QXS6_S(0.019)PS(0.979)DS(0.002)STASTPIAEQIER	WT_NT-WT_EE_-_TS_NT-TS_EE	0.626054	0.520659	1.20243	7	0.268289	0.987093
Q9QXV0_ILT(0.003)GS(0.997)SEPEAAPAPR	WT_NT-WT_EE_-_TS_NT-TS_EE	-0.391311	0.432647	-0.904459	14	0.381053	0.987093
Q9QXW9_NHPGS(0.99)DT(0.842)S(0.167)PEAEASSGGGGVALK	WT_NT-WT_EE_-_TS_NT-TS_EE	-2.77826	1.09432	-2.5388	11	0.0275387	0.987093
Q9QXW9_NHPGS(1)DT(0.011)S(0.989)PEAEASSGGGGVALK	WT_NT-WT_EE_-_TS_NT-TS_EE	0.227798	0.64752	0.351801	8	0.734074	0.987093
Q9QXW9_NHPGSDT(0.009)S(0.991)PEAEASSGGGGVALK	WT_NT-WT_EE_-_TS_NT-TS_EE	-0.0883621	0.597018	-0.148006	11	0.885016	0.988049
Q9QXZ0_AMDAT(0.003)LS(0.993)PT(0.004)K	WT_NT-WT_EE_-_TS_NT-TS_EE	0.091355	0.367286	0.24873	10	0.808603	0.987093
Q9QXZ0_DTQDIVHDLES(1)PGIDPSIIK	WT_NT-WT_EE_-_TS_NT-TS_EE	-1.19945	1.86172	-0.64427	11	0.532605	0.987093
Q9QXZ0_LLDAEDVDVPS(1)PDEK	WT_NT-WT_EE_-_TS_NT-TS_EE	-0.137901	0.338465	-0.40743	14	0.689854	0.987093
Q9QXZ0_RQGS(0.993)FS(0.007)EDVISHK	WT_NT-WT_EE_-_TS_NT-TS_EE	0.185353	0.500445	0.370377	13	0.717066	0.987093
Q9QY01_TPLPT(0.009)IIGS(0.987)PT(0.004)K	WT_NT-WT_EE_-_TS_NT-TS_EE	-0.0036892	0.47366	-0.00778871	10	0.993939	0.999267
Q9QY81_ELASPLALT(1)PR	WT_NT-WT_EE_-_TS_NT-TS_EE	0.0871619	0.395982	0.220116	9	0.830693	0.988049
Q9QYB5_SSDTSPAVVT(0.907)T(0.091)PPPPS(0.002)MPHK	WT_NT-WT_EE_-_TS_NT-TS_EE	-1.87881	2.16651	-0.867207	11	0.404349	0.987093
Q9QYB5_TEEVLS(1)PDGS(0.999)PS(0.001)KS(1)PSK	WT_NT-WT_EE_-_TS_NT-TS_EE	-0.392816	0.707334	-0.555347	14	0.587422	0.987093
Q9QYB5_TEEVLSPDGS(0.927)PS(0.073)KS(1)PSK	WT_NT-WT_EE_-_TS_NT-TS_EE	-0.299919	0.405862	-0.738969	14	0.472134	0.987093
Q9QYB8_DIAT(0.008)EKPGS(0.992)PVKS(1)T(0.996)PAS(0.005)PVQSPSK	WT_NT-WT_EE_-_TS_NT-TS_EE	-0.0420017	0.827966	-0.0507288	14	0.960258	0.997138
Q9QYB8_DKT(0.004)ES(0.011)VT(0.789)S(0.008)GPLS(0.016)PEGS(0.186)PS(0.986)K	WT_NT-WT_EE_-_TS_NT-TS_EE	-1.08636	1.70944	-0.635503	12	0.537031	0.987093
Q9QYB8_DKTESVTSGPLS(1)PEGS(1)PSK	WT_NT-WT_EE_-_TS_NT-TS_EE	0.0589649	0.467337	0.126172	14	0.90139	0.988049
Q9QYB8_GLGQMTTNADTDGDS(1)YK	WT_NT-WT_EE_-_TS_NT-TS_EE	0.0160395	0.769048	0.0208564	7	0.983942	0.999267
Q9QYB8_PGS(1)PVKS(0.999)T(0.265)PAS(0.737)PVQS(0.99)PS(0.009)K	WT_NT-WT_EE_-_TS_NT-TS_EE	-0.0846263	0.530408	-0.15955	14	0.875515	0.988049
Q9QYB8_S(1)PAVS(1)PS(0.004)KT(0.021)S(0.975)EDTK	WT_NT-WT_EE_-_TS_NT-TS_EE	-1.56752	1.58186	-0.990935	11	0.343015	0.987093
Q9QYB8_S(1)PAVS(1)PS(0.027)KT(0.121)S(0.852)EDTK	WT_NT-WT_EE_-_TS_NT-TS_EE	0.151512	0.885242	0.171153	14	0.866552	0.988049
Q9QYB8_S(1)PAVSPS(0.068)KT(0.542)S(0.39)EDTK	WT_NT-WT_EE_-_TS_NT-TS_EE	0.136611	0.885537	0.154269	14	0.879599	0.988049
Q9QYB8_SEDTVPEAAS(1)PPPSQGQHYFDR	WT_NT-WT_EE_-_TS_NT-TS_EE	-0.123037	0.390481	-0.315092	14	0.757339	0.987093
Q9QYB8_STPAS(1)PVQS(0.996)PS(0.004)K	WT_NT-WT_EE_-_TS_NT-TS_EE	2.09655	0.884722	2.36973	14	0.0327087	0.987093
Q9QYB8_STPAS(1)PVQS(0.999)PS(0.001)K	WT_NT-WT_EE_-_TS_NT-TS_EE	2.87841	1.20926	2.3803	14	0.0320549	0.987093
Q9QYB8_TESVT(0.001)S(0.005)GPLS(0.025)PEGS(0.157)PS(0.62)KS(0.283)PS(0.91)K	WT_NT-WT_EE_-_TS_NT-TS_EE	-0.130074	0.99285	-0.131011	14	0.897631	0.988049
Q9QYB8_TESVTSGPLS(1)PEGS(0.998)PS(0.002)KS(1)PSK	WT_NT-WT_EE_-_TS_NT-TS_EE	0.213679	0.483508	0.441934	14	0.665287	0.987093
Q9QYB8_TESVTSGPLSPEGSPSKS(1)PSK	WT_NT-WT_EE_-_TS_NT-TS_EE	-0.113232	0.63367	-0.178693	14	0.860739	0.988049
Q9QYC0_AAVVT(0.001)S(0.999)PPPTTAPHK	WT_NT-WT_EE_-_TS_NT-TS_EE	-0.0475414	0.364931	-0.130275	14	0.898202	0.988049
Q9QYC0_EKS(1)PPDQS(1)AVPNTPPSTPVK	WT_NT-WT_EE_-_TS_NT-TS_EE	-0.167936	0.679328	-0.247209	14	0.808335	0.987093
Q9QYC0_KYSDVEVPAS(0.001)VT(0.001)GHS(0.004)FAS(0.01)DGDS(0.505)GT(0.505)CS(0.974)PLR	WT_NT-WT_EE_-_TS_NT-TS_EE	0.377911	1.05556	0.35802	11	0.727104	0.987093
Q9QYC0_QKGS(1)EENLDETR	WT_NT-WT_EE_-_TS_NT-TS_EE	-0.0618915	0.436049	-0.141937	9	0.890256	0.988049
Q9QYC0_S(0.827)RS(0.173)PGT(1)PAGEGS(0.981)GS(0.019)PPK	WT_NT-WT_EE_-_TS_NT-TS_EE	4.05748	1.32006	3.07371	11	0.0105895	0.987093
Q9QYC0_S(0.922)RS(0.078)PGTPAGEGSGSPPK	WT_NT-WT_EE_-_TS_NT-TS_EE	-3.34571	3.6861	-0.907657	14	0.379418	0.987093
Q9QYC0_S(1)PGT(1)PAGEGSGSPPK	WT_NT-WT_EE_-_TS_NT-TS_EE	-0.777914	2.55763	-0.304154	14	0.765485	0.987093
Q9QYC0_SPPDQSAVPNT(0.074)PPS(0.963)T(0.963)PVKLEEDLPQEPTSR	WT_NT-WT_EE_-_TS_NT-TS_EE	1.0094	0.916125	1.10182	14	0.289123	0.987093
Q9QYC0_SPPDQSAVPNT(0.997)PPS(0.008)T(0.996)PVK	WT_NT-WT_EE_-_TS_NT-TS_EE	1.35758	0.835383	1.6251	14	0.126434	0.987093
Q9QYC0_SPPDQSAVPNT(1)PPS(0.313)T(0.687)PVK	WT_NT-WT_EE_-_TS_NT-TS_EE	1.15346	0.596148	1.93485	14	0.0734753	0.987093
Q9QYC0_SRSPGTPAGEGSGS(1)PPK	WT_NT-WT_EE_-_TS_NT-TS_EE	-0.801683	1.29664	-0.618276	7	0.555968	0.987093
Q9QYE3_GCS(1)PGESASGGLSK	WT_NT-WT_EE_-_TS_NT-TS_EE	-0.932977	0.611222	-1.52641	6	0.177758	0.987093
Q9QYE3_GVDKPPS(0.999)PS(0.001)PIEMK	WT_NT-WT_EE_-_TS_NT-TS_EE	0.015686	0.414195	0.037871	11	0.970469	0.999267
Q9QYE3_IYLESEHGS(1)PLTPR	WT_NT-WT_EE_-_TS_NT-TS_EE	0.662629	0.346385	1.91298	12	0.0799071	0.987093
Q9QYF9_THSTS(0.018)S(0.065)S(0.915)IGS(0.002)GESPFSR	WT_NT-WT_EE_-_TS_NT-TS_EE	-0.560873	1.05066	-0.533831	10	0.605121	0.987093
Q9QYF9_THSTSSSIGS(1)GESPFSR	WT_NT-WT_EE_-_TS_NT-TS_EE	0.481295	0.581128	0.828209	11	0.425157	0.987093
Q9QYG0_SRT(0.999)AS(0.904)LT(0.049)S(0.048)AAS(0.001)IDGSR	WT_NT-WT_EE_-_TS_NT-TS_EE	-0.899322	1.16506	-0.771908	13	0.453973	0.987093
Q9QYG0_T(0.04)AS(0.96)LTSAAS(1)IDGSR	WT_NT-WT_EE_-_TS_NT-TS_EE	0.528145	0.639524	0.825842	14	0.422745	0.987093
Q9QYG0_T(0.957)LS(0.032)QS(0.01)S(0.001)ESGTLPSGPPGHTMEVSC	WT_NT-WT_EE_-_TS_NT-TS_EE	1.07906	1.14453	0.9428	10	0.368003	0.987093
Q9QYG0_TAS(1)LTS(0.001)AAS(0.999)IDGSR	WT_NT-WT_EE_-_TS_NT-TS_EE	0.232253	0.362265	0.641113	14	0.531805	0.987093
Q9QYG0_TASLT(0.013)S(0.988)AAS(0.999)IDGSR	WT_NT-WT_EE_-_TS_NT-TS_EE	0.21558	1.90066	0.113424	9	0.912184	0.988049
Q9QYK9_LGQS(1)PEGEEASR	WT_NT-WT_EE_-_TS_NT-TS_EE	-0.818314	0.343343	-2.38337	11	0.0362844	0.987093
Q9QYR6_AELEEMEEVHPS(1)DEEEEETK	WT_NT-WT_EE_-_TS_NT-TS_EE	0.368921	0.327965	1.12488	12	0.282637	0.987093
Q9QYR6_ALGLEES(1)PEEEGK	WT_NT-WT_EE_-_TS_NT-TS_EE	-0.06797	0.270036	-0.251707	14	0.804925	0.987093
Q9QYR6_DEHLELRDKT(1)PEEK	WT_NT-WT_EE_-_TS_NT-TS_EE	-0.134284	0.547544	-0.245247	12	0.810409	0.987093
Q9QYR6_EAELT(1)PENIAAAR	WT_NT-WT_EE_-_TS_NT-TS_EE	-0.448	0.385729	-1.16144	11	0.270047	0.987093
Q9QYR6_EAELTPENIAAAREES(1)EPEVK	WT_NT-WT_EE_-_TS_NT-TS_EE	-0.817727	0.303855	-2.69118	13	0.0185026	0.987093
Q9QYR6_ELSSEPRT(1)PPAQK	WT_NT-WT_EE_-_TS_NT-TS_EE	-0.77221	0.665968	-1.15953	13	0.267094	0.987093
Q9QYR6_EMTLDQKS(1)PEK	WT_NT-WT_EE_-_TS_NT-TS_EE	-0.669688	0.815115	-0.821586	14	0.425083	0.987093
Q9QYR6_KHS(1)PGEITGPGGHFMTSDSSLTK	WT_NT-WT_EE_-_TS_NT-TS_EE	1.39649	0.84592	1.65085	13	0.122706	0.987093
Q9QYR6_MAS(0.948)PPPS(0.052)GPPSAAHTPFHQS(1)PVEEK	WT_NT-WT_EE_-_TS_NT-TS_EE	0.676612	1.10486	0.612398	14	0.550093	0.987093
Q9QYR6_MAS(1)PPPSGPPSAAHT(0.01)PFHQS(0.99)PVEEK	WT_NT-WT_EE_-_TS_NT-TS_EE	-0.366354	0.783661	-0.46749	14	0.647343	0.987093
Q9QYR6_PAS(0.067)PALS(0.396)EGS(0.379)S(0.379)S(0.763)EAT(0.013)T(0.003)PVISSVAER	WT_NT-WT_EE_-_TS_NT-TS_EE	-1.95935	1.72362	-1.13677	6	0.29899	0.987093
Q9QYR6_PASPALS(1)EGSSSEATTPVISSVAER	WT_NT-WT_EE_-_TS_NT-TS_EE	0.367163	1.05421	0.348284	13	0.733202	0.987093
Q9QYR6_S(1)PEQEVR	WT_NT-WT_EE_-_TS_NT-TS_EE	0.484474	0.98985	0.489441	13	0.632684	0.987093
Q9QYR6_S(1)PESLSSPAMEDLAMEWGGK	WT_NT-WT_EE_-_TS_NT-TS_EE	-1.25462	1.46031	-0.859144	8	0.415261	0.987093
Q9QYR6_S(1)PPCEDFSVTGESEK	WT_NT-WT_EE_-_TS_NT-TS_EE	-0.410501	1.23774	-0.331652	14	0.745065	0.987093
Q9QYR6_SEPQDFQEDS(1)WGDTK	WT_NT-WT_EE_-_TS_NT-TS_EE	1.28419	0.698187	1.83932	11	0.0929913	0.987093
Q9QYR6_SHWDDGTNDS(1)DLEK	WT_NT-WT_EE_-_TS_NT-TS_EE	1.41167	1.06921	1.3203	11	0.213549	0.987093
Q9QYR6_SPFEIIS(1)PPAS(1)PPEMTGQR	WT_NT-WT_EE_-_TS_NT-TS_EE	0.569957	0.653473	0.872197	14	0.397813	0.987093
Q9QYR6_TEATQGLDYVPSAGT(0.001)IS(0.994)PT(0.424)S(0.424)S(0.157)LEEDK	WT_NT-WT_EE_-_TS_NT-TS_EE	0.615115	1.32439	0.464452	13	0.650007	0.987093
Q9QYR6_TEATQGLDYVPSAGTISPT(0.004)S(0.022)S(0.974)LEEDK	WT_NT-WT_EE_-_TS_NT-TS_EE	1.04696	1.12352	0.931861	8	0.378673	0.987093
Q9QYR6_VAELEEEQS(1)QGSSSYSDWVK	WT_NT-WT_EE_-_TS_NT-TS_EE	-0.197392	0.880157	-0.224269	11	0.826659	0.987093
Q9QYR6_VPSAPGQES(1)PVPDTK	WT_NT-WT_EE_-_TS_NT-TS_EE	-1.31775	1.27324	-1.03496	14	0.318235	0.987093
Q9QYR6_WLAES(1)PVGLPPEEEDK	WT_NT-WT_EE_-_TS_NT-TS_EE	-0.12068	1.26003	-0.0957755	14	0.925056	0.9897
Q9QYX7_ADPTVQLAPS(1)PPK	WT_NT-WT_EE_-_TS_NT-TS_EE	1.13117	0.432006	2.61842	10	0.0256673	0.987093
Q9QYX7_ASYDSVEDSSESENS(1)PVAR	WT_NT-WT_EE_-_TS_NT-TS_EE	-0.673081	1.14417	-0.58827	14	0.565721	0.987093
Q9QYX7_AYLQGVAEDRDY(0.001)MS(0.998)DS(0.001)EVSSTRPSR	WT_NT-WT_EE_-_TS_NT-TS_EE	-0.731874	0.698149	-1.04831	8	0.325132	0.987093
Q9QYX7_DQFGS(0.417)S(0.832)HS(0.751)LPEVQQHMR	WT_NT-WT_EE_-_TS_NT-TS_EE	-0.0385584	0.647213	-0.0595761	12	0.953474	0.997097
Q9QYX7_DQFGS(0.947)S(0.07)HS(0.983)LPEVQQHMR	WT_NT-WT_EE_-_TS_NT-TS_EE	-0.374459	0.814031	-0.460006	13	0.653111	0.987093
Q9QYX7_ENPELVDDLS(1)PR	WT_NT-WT_EE_-_TS_NT-TS_EE	-0.482825	0.248422	-1.94357	14	0.0723282	0.987093
Q9QYX7_GAHAHSGPTSAGSSSVPS(0.999)PGQPGS(0.737)PS(0.241)VS(0.022)K	WT_NT-WT_EE_-_TS_NT-TS_EE	0.74584	0.740193	1.00763	10	0.337392	0.987093
Q9QYX7_GAHAHSGPTSAGSSSVPSPGQPGS(0.965)PS(0.026)VS(0.008)K	WT_NT-WT_EE_-_TS_NT-TS_EE	0.953692	0.817651	1.16638	12	0.266119	0.987093
Q9QYX7_IVDSGVQT(1)DDEETADR	WT_NT-WT_EE_-_TS_NT-TS_EE	-0.295446	0.405847	-0.727973	14	0.47863	0.987093
Q9QYX7_KDS(1)FSQESSPS(0.015)S(0.967)PS(0.018)DLAK	WT_NT-WT_EE_-_TS_NT-TS_EE	0.298648	0.42387	0.704574	9	0.4989	0.987093
Q9QYX7_LPTAVSLYS(1)PTDEQSVMQK	WT_NT-WT_EE_-_TS_NT-TS_EE	0.348638	0.859001	0.405864	12	0.691986	0.987093
Q9QYX7_PLPDDIS(1)PQK	WT_NT-WT_EE_-_TS_NT-TS_EE	-0.338424	0.346169	-0.977625	14	0.344852	0.987093
Q9QYX7_PLS(1)PTADESSR	WT_NT-WT_EE_-_TS_NT-TS_EE	-0.105109	0.568843	-0.184777	14	0.856054	0.988049
Q9QYX7_PSQQS(1)PAQTPAQQAK	WT_NT-WT_EE_-_TS_NT-TS_EE	1.32268	1.62297	0.814974	10	0.434068	0.987093
Q9QYX7_S(0.006)MS(0.994)DPKPLSPTADESSR	WT_NT-WT_EE_-_TS_NT-TS_EE	-0.25967	0.408064	-0.636346	14	0.534817	0.987093
Q9QYX7_SSCSEYSPSIESDPEGFEIS(1)PEK	WT_NT-WT_EE_-_TS_NT-TS_EE	1.56375	1.14149	1.36992	11	0.198024	0.987093
Q9QYX7_T(1)PPAVATDQK	WT_NT-WT_EE_-_TS_NT-TS_EE	-0.178244	0.45251	-0.3939	12	0.700564	0.987093
Q9QYX7_TQPQKVS(1)PEQPQDQQK	WT_NT-WT_EE_-_TS_NT-TS_EE	0.640624	1.74012	0.36815	11	0.719748	0.987093
Q9QZI8_SDGS(1)LDDGDGIHR	WT_NT-WT_EE_-_TS_NT-TS_EE	0.595225	0.325343	1.82953	11	0.0945299	0.987093
Q9QZM0_GPAAAPGAAS(1)PPAEPK	WT_NT-WT_EE_-_TS_NT-TS_EE	-0.116824	0.272469	-0.428762	14	0.67462	0.987093
Q9QZQ1_LPYLVELS(1)PGRR	WT_NT-WT_EE_-_TS_NT-TS_EE	-0.175731	1.04244	-0.168577	13	0.868724	0.988049
Q9QZQ1_SSPNVANQPPS(1)PGGK	WT_NT-WT_EE_-_TS_NT-TS_EE	1.82653	0.686783	2.65955	14	0.0186775	0.987093
Q9QZQ1_TQVLS(1)PDSLFTAK	WT_NT-WT_EE_-_TS_NT-TS_EE	2.05738	1.15434	1.78231	10	0.105032	0.987093
Q9QZQ1_TS(0.001)S(0.999)VVTLEVAK	WT_NT-WT_EE_-_TS_NT-TS_EE	0.299817	0.248941	1.20437	12	0.251665	0.987093
Q9QZS8_VHAPSATPSTSAQPAS(1)PVAR	WT_NT-WT_EE_-_TS_NT-TS_EE	0.10287	0.269529	0.381664	11	0.709981	0.987093
Q9R020_ENVEYIEREES(1)DGEYDEFGRK	WT_NT-WT_EE_-_TS_NT-TS_EE	-0.339091	0.319822	-1.06025	10	0.313967	0.987093
Q9R020_YNLDAS(1)EEEDSNKK	WT_NT-WT_EE_-_TS_NT-TS_EE	0.508168	0.624205	0.814104	14	0.429216	0.987093
Q9R0G7_NVVNYDNVVDAGSET(1)DEEDK	WT_NT-WT_EE_-_TS_NT-TS_EE	-0.236304	0.541321	-0.436532	10	0.671725	0.987093
Q9R0G8_IVDFGVS(1)AQVSR	WT_NT-WT_EE_-_TS_NT-TS_EE	-2.8288	1.11684	-2.53286	8	0.0350988	0.987093
Q9R0K7_NES(0.999)S(0.001)HGGEFGCTMEELR	WT_NT-WT_EE_-_TS_NT-TS_EE	-0.725828	0.558549	-1.29949	11	0.22035	0.987093
Q9R0K7_T(0.5)S(0.5)IHNFMAHPEFR	WT_NT-WT_EE_-_TS_NT-TS_EE	1.65289	1.42493	1.15998	13	0.266916	0.987093
Q9R0N7_NSLETVGT(1)PDS(1)GRGR	WT_NT-WT_EE_-_TS_NT-TS_EE	0.215241	0.807448	0.26657	14	0.793686	0.987093
Q9R0N9_KLHFS(1)VY(1)DFDRFS(1)R	WT_NT-WT_EE_-_TS_NT-TS_EE	-0.860509	1.25759	-0.684253	12	0.506815	0.987093
Q9R0P5_AS(1)GVQVADEVCRIFY(1)DMK	WT_NT-WT_EE_-_TS_NT-TS_EE	-0.273685	0.664889	-0.411624	13	0.687321	0.987093
Q9R1Q8_RGFS(1)EEQLR	WT_NT-WT_EE_-_TS_NT-TS_EE	-0.761399	0.405242	-1.87887	13	0.0828666	0.987093
Q9R1R2_ALRPGDLPPS(1)PDDVK	WT_NT-WT_EE_-_TS_NT-TS_EE	-0.333021	0.450008	-0.740035	13	0.472433	0.987093
Q9R1R2_REDS(1)PGPEVQPMDK	WT_NT-WT_EE_-_TS_NT-TS_EE	-0.680657	0.641995	-1.06022	14	0.306993	0.987093
Q9R1T4_AAAELLQSQGSQAGGS(1)QTLK	WT_NT-WT_EE_-_TS_NT-TS_EE	-0.864746	0.561353	-1.54047	11	0.151705	0.987093
Q9R1V6_SNS(0.998)T(0.002)ETLS(1)PAK	WT_NT-WT_EE_-_TS_NT-TS_EE	1.32645	0.480989	2.75776	9	0.0221933	0.987093
Q9R1V6_SNS(1)TET(0.003)LS(0.997)PAK	WT_NT-WT_EE_-_TS_NT-TS_EE	1.17119	0.665339	1.76029	14	0.100179	0.987093
Q9R1V6_SNS(1)WQGNMGGNK	WT_NT-WT_EE_-_TS_NT-TS_EE	0.282649	1.01321	0.278965	11	0.785447	0.987093
Q9WTK7_IDS(0.977)T(0.023)EVIYQPR	WT_NT-WT_EE_-_TS_NT-TS_EE	-0.769447	0.521761	-1.47471	7	0.18379	0.987093
Q9WTQ5_GPSEAPQEAEAEEGATS(1)DGEK	WT_NT-WT_EE_-_TS_NT-TS_EE	-1.55981	0.774424	-2.01416	14	0.0636223	0.987093
Q9WTQ5_RPS(1)ES(1)DKEEELDK	WT_NT-WT_EE_-_TS_NT-TS_EE	0.752249	2.13135	0.352944	11	0.730801	0.987093
Q9WTX2_EDS(0.994)GT(0.005)FSLGK	WT_NT-WT_EE_-_TS_NT-TS_EE	-0.127765	0.344027	-0.37138	12	0.716829	0.987093
Q9WTX5_GKT(1)PEEIRK	WT_NT-WT_EE_-_TS_NT-TS_EE	0.16273	0.867722	0.187537	13	0.854135	0.988049
Q9WUD1_LGT(0.615)GGGGS(0.385)PDKS(1)PSAQELK	WT_NT-WT_EE_-_TS_NT-TS_EE	-0.061002	0.700293	-0.0871093	14	0.931818	0.990441
Q9WUD1_LGTGGGGS(1)PDKS(0.747)PS(0.253)AQELK	WT_NT-WT_EE_-_TS_NT-TS_EE	0.0622145	0.533289	0.116662	13	0.908911	0.988049
Q9WV18_HPPT(1)PPDPSGGLPR	WT_NT-WT_EE_-_TS_NT-TS_EE	-0.257828	0.676225	-0.381276	14	0.708722	0.987093
Q9WV34_GIMES(1)PIVR	WT_NT-WT_EE_-_TS_NT-TS_EE	-0.567302	0.723802	-0.783781	13	0.447215	0.987093
Q9WV34_T(0.016)Y(0.002)ET(0.983)PPPS(0.999)PGLDPTFSNQPVPPDAVR	WT_NT-WT_EE_-_TS_NT-TS_EE	-0.673533	0.9185	-0.733296	13	0.476394	0.987093
Q9WV34_T(0.179)Y(0.288)ET(0.534)PPPS(1)PGLDPTFSNQPVPPDAVR	WT_NT-WT_EE_-_TS_NT-TS_EE	-1.89983	1.00628	-1.88797	11	0.0856756	0.987093
Q9WV60_IQAAAS(1)PPANATAASDTNAGDR	WT_NT-WT_EE_-_TS_NT-TS_EE	-0.00703822	0.338434	-0.0207964	14	0.983702	0.999267
Q9WV69_HLS(1)AEDFSR	WT_NT-WT_EE_-_TS_NT-TS_EE	-0.974336	1.06157	-0.91783	14	0.37425	0.987093
Q9WV69_MDRGNS(1)LPCVLEQK	WT_NT-WT_EE_-_TS_NT-TS_EE	-0.290116	0.710373	-0.408399	12	0.690174	0.987093
Q9WV92_DEVDAAES(0.106)T(0.858)PT(0.036)DR	WT_NT-WT_EE_-_TS_NT-TS_EE	-0.563087	0.464481	-1.21229	7	0.264725	0.987093
Q9WV92_DS(0.002)VS(0.998)AAEVGTGQYATTK	WT_NT-WT_EE_-_TS_NT-TS_EE	-0.130696	0.426891	-0.306157	11	0.765202	0.987093
Q9WV92_GIS(0.986)QT(0.014)NLITTVT(1)PEK	WT_NT-WT_EE_-_TS_NT-TS_EE	0.0737233	0.640901	0.115031	14	0.910054	0.988049
Q9WV92_GIS(1)QTNLITTVT(1)PEK	WT_NT-WT_EE_-_TS_NT-TS_EE	-0.567772	0.516926	-1.09836	14	0.290577	0.987093
Q9WV92_KAEEAT(1)PVTALR	WT_NT-WT_EE_-_TS_NT-TS_EE	-0.419991	0.355156	-1.18256	13	0.258163	0.987093
Q9WV92_RAS(1)ALIDR	WT_NT-WT_EE_-_TS_NT-TS_EE	0.146504	1.04671	0.139966	10	0.891466	0.988049
Q9WV92_TDTAADGETSATES(1)DQEEDAEIK	WT_NT-WT_EE_-_TS_NT-TS_EE	0.462578	0.677315	0.682958	14	0.505779	0.987093
Q9WV92_VESTSVGSIS(1)PGGAK	WT_NT-WT_EE_-_TS_NT-TS_EE	-0.387124	0.478989	-0.808211	14	0.432489	0.987093
Q9WVQ1_IIPQEELNS(0.046)PT(0.951)S(0.002)APSSEK	WT_NT-WT_EE_-_TS_NT-TS_EE	-0.424979	0.483804	-0.878412	8	0.405329	0.987093
Q9WVR4_T(0.016)DGS(0.984)IS(1)GDRQPVTVADYISR	WT_NT-WT_EE_-_TS_NT-TS_EE	2.03524	0.744354	2.73424	12	0.0181236	0.987093
Q9Z0H8_RYS(1)LIDPASPPELLK	WT_NT-WT_EE_-_TS_NT-TS_EE	-1.53751	1.1768	-1.30651	11	0.218035	0.987093
Q9Z0H8_TGNES(0.994)GS(0.006)NLS(0.999)DS(0.001)GSVK	WT_NT-WT_EE_-_TS_NT-TS_EE	1.67128	1.34378	1.24371	8	0.248812	0.987093
Q9Z0P4_EIDVLEFGESAPAAS(1)K	WT_NT-WT_EE_-_TS_NT-TS_EE	-0.904415	1.12135	-0.806543	13	0.434438	0.987093
Q9Z0P4_ENS(0.006)AAPS(0.994)PGRPQS(1)AS(1)PAKEEQK	WT_NT-WT_EE_-_TS_NT-TS_EE	0.313275	1.23988	0.252666	10	0.805644	0.987093
Q9Z0P4_ENSAAPS(1)PGRPQS(0.214)AS(0.786)PAKEEQK	WT_NT-WT_EE_-_TS_NT-TS_EE	0.339319	0.812004	0.417879	9	0.685829	0.987093
Q9Z0P4_ENSAAPSPGRPQSAS(1)PAK	WT_NT-WT_EE_-_TS_NT-TS_EE	-0.215849	1.49727	-0.144162	13	0.887584	0.988049
Q9Z0P4_SETLVNAQQT(1)PLGT(1)PK	WT_NT-WT_EE_-_TS_NT-TS_EE	0.0845553	0.221364	0.381974	14	0.708216	0.987093
Q9Z0P4_T(0.004)S(0.023)T(0.973)PVRS(0.909)PGGS(0.049)T(0.042)MMK	WT_NT-WT_EE_-_TS_NT-TS_EE	0.279606	0.550507	0.507906	10	0.622533	0.987093
Q9Z0P4_T(0.018)S(0.021)T(0.961)PVRS(1)PGGSTMMK	WT_NT-WT_EE_-_TS_NT-TS_EE	0.70501	0.537134	1.31254	14	0.210449	0.987093
Q9Z0R4_LLS(1)PGT(0.226)S(0.767)KIT(0.007)PTELPK	WT_NT-WT_EE_-_TS_NT-TS_EE	1.40544	0.802303	1.75176	13	0.103355	0.987093
Q9Z0R4_LLS(1)PGTSKIT(1)PTELPK	WT_NT-WT_EE_-_TS_NT-TS_EE	1.18958	0.391472	3.03874	11	0.0112718	0.987093
Q9Z0R4_LPEEPSS(1)EDEQQPEK	WT_NT-WT_EE_-_TS_NT-TS_EE	-0.551836	0.274063	-2.01353	13	0.0652384	0.987093
Q9Z0R4_SAFTPATATGSS(0.001)PS(0.999)PVLGQGEK	WT_NT-WT_EE_-_TS_NT-TS_EE	0.807854	1.12636	0.717223	11	0.488187	0.987093
Q9Z0U1_GS(0.001)YGS(0.999)DPEEEEYR	WT_NT-WT_EE_-_TS_NT-TS_EE	0.203534	0.597397	0.340702	8	0.742102	0.987093
Q9Z0U1_VQVAPLQGS(0.999)PPLS(0.001)HDDR	WT_NT-WT_EE_-_TS_NT-TS_EE	0.116237	0.275629	0.421715	13	0.680123	0.987093
Q9Z0V2_IPNANVS(0.001)GS(0.999)HR	WT_NT-WT_EE_-_TS_NT-TS_EE	0.122601	0.813244	0.150755	9	0.883494	0.988049
Q9Z140_PSTPAMTPS(0.001)PS(0.999)P	WT_NT-WT_EE_-_TS_NT-TS_EE	1.27295	0.856606	1.48604	13	0.161113	0.987093
Q9Z140_SCS(0.001)S(0.999)PVFSR	WT_NT-WT_EE_-_TS_NT-TS_EE	2.26211	1.74445	1.29675	13	0.217263	0.987093
Q9Z140_SSQSLHCLS(1)PR	WT_NT-WT_EE_-_TS_NT-TS_EE	1.89217	1.82188	1.03858	13	0.31793	0.987093
Q9Z188_IYQY(1)IQSR	WT_NT-WT_EE_-_TS_NT-TS_EE	0.360048	0.641224	0.561501	12	0.584791	0.987093
Q9Z1B3_S(1)PVEFVEYNK	WT_NT-WT_EE_-_TS_NT-TS_EE	-0.0667944	0.313971	-0.21274	7	0.837592	0.988049
Q9Z1B3_SPS(1)S(1)EEIER	WT_NT-WT_EE_-_TS_NT-TS_EE	0.538055	0.401356	1.34059	11	0.207082	0.987093
Q9Z1B3_VNLKS(1)PS(0.081)S(0.919)EEIER	WT_NT-WT_EE_-_TS_NT-TS_EE	-0.00680462	1.11016	-0.00612939	10	0.99523	0.999267
Q9Z1D1_GIPLPT(0.008)GDT(0.071)S(0.921)PEPELLPGDPLPPPK	WT_NT-WT_EE_-_TS_NT-TS_EE	-0.505873	0.944937	-0.535351	7	0.608986	0.987093
Q9Z1R2_AAGARPLT(0.001)S(0.998)PES(0.001)LSR	WT_NT-WT_EE_-_TS_NT-TS_EE	0.603036	0.575197	1.0484	8	0.325092	0.987093
Q9Z1R2_ENAS(1)PAPGTTAEEAMSR	WT_NT-WT_EE_-_TS_NT-TS_EE	-0.523251	0.355737	-1.47089	12	0.167051	0.987093
Q9Z1T1_NFYES(1)EEEEEEK	WT_NT-WT_EE_-_TS_NT-TS_EE	0.131617	0.369153	0.356537	14	0.726755	0.987093
Q9Z1T6_SPAS(0.997)PS(0.003)HLTHFK	WT_NT-WT_EE_-_TS_NT-TS_EE	0.600878	0.258928	2.32064	13	0.0372049	0.987093
Q9Z1W9_LLT(0.75)RT(0.25)PDIAQR	WT_NT-WT_EE_-_TS_NT-TS_EE	-0.274405	0.291436	-0.941563	8	0.373975	0.987093
Q9Z1X2_RVAGGSGS(0.005)ES(0.995)PLLK	WT_NT-WT_EE_-_TS_NT-TS_EE	-0.00268796	0.371979	-0.00722611	11	0.994364	0.999267
Q9Z207_FVIKMS(0.967)S(0.033)FVISANEQYEK	WT_NT-WT_EE_-_TS_NT-TS_EE	0.331983	0.776098	0.42776	11	0.67708	0.987093
Q9Z239_TGEPDEEEGTFRS(0.009)S(0.991)IR	WT_NT-WT_EE_-_TS_NT-TS_EE	-0.42633	1.08822	-0.391768	13	0.701576	0.987093
Q9Z266_AAAGSAAVS(1)GAGT(1)PVAGPTGR	WT_NT-WT_EE_-_TS_NT-TS_EE	0.184418	0.351081	0.525287	14	0.607603	0.987093
Q9Z2A0_ANS(1)FVGTAQYVSPELLTEK	WT_NT-WT_EE_-_TS_NT-TS_EE	0.378154	1.66721	0.226818	13	0.824093	0.987093
Q9Z2C4_GS(0.126)S(0.853)PT(0.02)HSATPVHTSV	WT_NT-WT_EE_-_TS_NT-TS_EE	0.797362	0.372955	2.13796	11	0.0558031	0.987093
Q9Z2D6_AETSESSGSAPAVPEASAS(1)PK	WT_NT-WT_EE_-_TS_NT-TS_EE	0.321689	0.414394	0.776287	14	0.450496	0.987093
Q9Z2F7_DHSSQS(1)EEEVVEGEK	WT_NT-WT_EE_-_TS_NT-TS_EE	0.17867	0.39115	0.456782	12	0.655986	0.987093
Q9Z2H5_DYSEADGLS(0.016)ERT(0.984)T(1)PSK	WT_NT-WT_EE_-_TS_NT-TS_EE	-0.517455	0.383856	-1.34804	14	0.199053	0.987093
Q9Z2H5_DYSEADGLS(1)ER	WT_NT-WT_EE_-_TS_NT-TS_EE	-0.112874	0.821661	-0.137373	12	0.893014	0.988049
Q9Z2H5_GACS(0.014)T(0.986)PEMPQFESVK	WT_NT-WT_EE_-_TS_NT-TS_EE	-1.04281	0.649532	-1.60548	11	0.136689	0.987093
Q9Z2H5_GPS(0.004)S(0.996)QEDESGGLEDSPDR	WT_NT-WT_EE_-_TS_NT-TS_EE	0.0445528	0.297596	0.149709	14	0.88313	0.988049
Q9Z2H5_GPSSQEDESGGLEDS(1)PDR	WT_NT-WT_EE_-_TS_NT-TS_EE	0.356726	0.39578	0.901326	13	0.38381	0.987093
Q9Z2H5_HLTQQDTRPAEQS(1)LDMDDK	WT_NT-WT_EE_-_TS_NT-TS_EE	-0.229599	0.316217	-0.72608	12	0.481712	0.987093
Q9Z2H5_LVS(1)PEPPPK	WT_NT-WT_EE_-_TS_NT-TS_EE	0.165783	0.232457	0.713175	14	0.487456	0.987093
Q9Z2H5_RLPS(0.004)S(0.233)PAS(0.763)PS(1)PKGT(1)PEK	WT_NT-WT_EE_-_TS_NT-TS_EE	-0.112717	0.412734	-0.273098	13	0.789068	0.987093
Q9Z2H5_RLPS(0.007)S(0.033)PAS(0.961)PS(1)PK	WT_NT-WT_EE_-_TS_NT-TS_EE	-0.697619	0.897591	-0.777213	14	0.449967	0.987093
Q9Z2H5_RLPSSPAS(1)PS(1)PKGT(1)PEK	WT_NT-WT_EE_-_TS_NT-TS_EE	0.0130695	0.49075	0.0266317	13	0.979158	0.999267
Q9Z2H5_S(1)LDGAEFSR	WT_NT-WT_EE_-_TS_NT-TS_EE	0.49918	0.494834	1.00878	11	0.334754	0.987093
Q9Z2H5_S(1)LPELDRDK	WT_NT-WT_EE_-_TS_NT-TS_EE	-0.526823	0.606138	-0.869147	11	0.403333	0.987093
Q9Z2H5_SEAEEGEVRT(1)PTK	WT_NT-WT_EE_-_TS_NT-TS_EE	-0.378923	2.2101	-0.171451	13	0.866509	0.988049
Q9Z2H5_SLS(1)PIIGK	WT_NT-WT_EE_-_TS_NT-TS_EE	-0.260209	1.03343	-0.251791	13	0.805139	0.987093
Q9Z2Q6_LAT(1)PEDKQDIDK	WT_NT-WT_EE_-_TS_NT-TS_EE	-0.343412	0.33476	-1.02584	10	0.32914	0.987093
Q9Z2Q6_MES(1)PIPILPLPT(0.998)PDAET(0.002)EK	WT_NT-WT_EE_-_TS_NT-TS_EE	-0.565661	1.25202	-0.4518	14	0.658334	0.987093
Q9Z2Q6_MESPIPILPLPT(1)PDAETEK	WT_NT-WT_EE_-_TS_NT-TS_EE	-2.97848	1.36586	-2.18067	12	0.0498339	0.987093
Q9Z2U1_RIT(0.048)S(0.907)PLMEPS(0.011)S(0.033)IEK	WT_NT-WT_EE_-_TS_NT-TS_EE	0.119826	0.390656	0.306732	7	0.767971	0.987093
Q9Z2W0_GT(1)PEPGPLGATDER	WT_NT-WT_EE_-_TS_NT-TS_EE	1.01616	0.903126	1.12515	12	0.282525	0.987093
Q9Z351_RS(0.004)PS(0.995)ADQS(0.001)LDDSPSK	WT_NT-WT_EE_-_TS_NT-TS_EE	-0.020489	0.357429	-0.0573233	13	0.955159	0.997138
Q9Z351_RSPSADQSLDDS(1)PSK	WT_NT-WT_EE_-_TS_NT-TS_EE	-0.727702	0.707023	-1.02925	14	0.320818	0.987093
Q9Z351_S(1)PSADQSLDDSPSK	WT_NT-WT_EE_-_TS_NT-TS_EE	-0.313965	0.750735	-0.418211	14	0.682137	0.987093

## Sheet: present in TG.EE-TG.NT
	Leading.proteins	Phospho..STY..Probabilities	WT_NT.1.1	WT_NT.2.1	WT_NT.3.1	WT_NT.4.1	WT_NT.5.1	COUNT.WT	WT_EGCG.2.1	WT_EGCG.3.1	WT_EGCG.4.1	WT_EGCG.5.1	COUNT.WT_EGCG	WT_EGCG_EE.1.1	WT_EGCG_EE.2.1	WT_EGCG_EE.3.1	WT_EGCG_EE.4.1	WT_EGCG_EE.5.1	COUNT.WT_EGCG_EE	WT_EE.1.1	WT_EE.2.1	WT_EE.3.1	WT_EE.5.1	COUNT.WT_EE	TS_NT.1.1	TS_NT.2.1	TS_NT.3.1	TS_NT.4.1	COUNT.TS	TS_EGCG.2.1	TS_EGCG.3.1	TS_EGCG.4.1	TS_EGCG.5.1	COUNT.TS.EGCG	TS_EGCG_EE.1.1	TS_EGCG_EE.2.1	TS_EGCG_EE.3.1	TS_EGCG_EE.4.1	TS_EGCG_EE.5.1	COUNT.TS_EGCG	TS_EE.1.1	TS_EE.2.1	TS_EE.3.1	TS_EE.4.1	TS_EE.5.1	COUNT.TS.EE
92	A2AP18	GT(0.005)KPGS(0.136)LDS(0.859)HAAGQPLPR	21076000	NA	NA	NA	NA	1	NA	NA	NA	NA	0	16373000	NA	NA	15450000	NA	2	NA	NA	NA	NA	0	NA	NA	NA	NA	0	NA	19619000	NA	NA	1	NA	NA	NA	NA	NA	0	NA	25037000	29746000	NA	17195000	3
97	A2AQ25	HQEETAHAPGQPLHCS(0.732)T(0.211)GS(0.057)PGDVK	NA	NA	4931600	NA	NA	1	9124200	5278000	NA	6318100	3	NA	NA	NA	NA	7479200	1	NA	NA	NA	5917600	1	NA	3961700	NA	NA	1	21734000	NA	NA	NA	1	NA	11005000	7281800	NA	NA	2	NA	8152000	NA	8890300	1946200	3
135	B1AXH1	GVT(0.016)S(0.984)PLHTDTEK	NA	NA	1321800	NA	1819800	2	5457700	2998900	3283300	1972800	4	3360800	NA	NA	4857400	2124500	3	NA	NA	2709600	NA	1	NA	NA	9908100	NA	1	7628500	2514800	NA	2787200	3	2981500	5922300	1741100	4760400	NA	4	2899900	5492800	3248700	4136000	3617700	5
169	B9EHT4	KKS(0.973)PS(0.024)S(0.003)PSLGSLQQR	NA	NA	2314700	1147700	NA	2	NA	1029200	2302400	NA	2	NA	NA	NA	922470	1576300	2	NA	NA	NA	2244900	1	NA	935780	NA	NA	1	NA	NA	NA	NA	0	NA	2585800	NA	NA	NA	1	1628900	NA	1732800	1024700	NA	3
239	F6SEU4	SSPAYCTS(0.009)S(0.865)S(0.125)DITEPEQK	NA	NA	NA	NA	NA	0	NA	996430	NA	NA	1	NA	NA	NA	1402900	NA	1	NA	NA	NA	2946000	1	NA	NA	NA	NA	0	NA	NA	NA	3474000	1	NA	3255900	NA	NA	NA	1	872590	NA	788180	NA	821150	3
321	O09126	S(0.77)DFS(0.23)DLEQSVK	903170	NA	NA	NA	1462700	2	NA	1420700	2602200	841150	3	NA	NA	NA	1272500	NA	1	NA	NA	NA	NA	0	NA	NA	NA	NA	0	NA	1067900	NA	NA	1	NA	602180	NA	1767700	NA	2	NA	1431000	1705800	751530	NA	3
350	O35551	RAQS(0.801)T(0.065)DS(0.108)LGT(0.018)S(0.006)S(0.002)SLQSK	NA	NA	NA	NA	NA	0	NA	NA	NA	NA	0	NA	NA	NA	NA	NA	0	NA	966240	NA	NA	1	NA	NA	1999700	NA	1	1140700	NA	NA	NA	1	NA	1097000	455610	773880	NA	3	546490	691180	NA	873160	NA	3
408	O54916	LIDLEDSADVGEQPGEVGY(0.213)S(0.731)GS(0.054)PAEAPPS(0.002)K	NA	NA	5178600	NA	NA	1	NA	NA	NA	NA	0	4641200	NA	2685300	NA	NA	2	NA	NA	NA	5557200	1	NA	NA	NA	NA	0	NA	NA	NA	NA	0	NA	NA	NA	5474400	NA	1	NA	NA	5015500	2169100	3380500	3
410	O54916	RTSSDHT(0.001)NPT(0.2)S(0.799)PLLVKPSDLSEENK	NA	NA	NA	NA	NA	0	NA	NA	NA	NA	0	NA	NA	NA	NA	NA	0	NA	NA	NA	NA	0	NA	NA	NA	NA	0	8989500	NA	NA	NA	1	4185300	NA	NA	6086100	NA	2	3974600	NA	NA	2811600	1236300	3
419	O54931	PQGMFAPPQVS(0.636)S(0.364)PVQEK	NA	NA	2481200	NA	NA	1	NA	1490500	NA	NA	1	NA	NA	NA	NA	1769500	1	NA	NA	NA	NA	0	NA	NA	NA	NA	0	NA	NA	NA	NA	0	1323500	NA	NA	NA	NA	1	1657100	NA	2279200	2498600	NA	3
467	O70305	T(0.024)NS(0.948)PS(0.17)IS(0.429)PS(0.428)MLS(0.002)NAEHK	873550	NA	NA	650960	NA	2	NA	NA	NA	NA	0	NA	NA	NA	NA	NA	0	NA	NA	NA	NA	0	NA	NA	NA	NA	0	2208100	NA	1112600	755510	3	1587400	873110	NA	1640200	NA	3	784470	698590	NA	1240200	NA	3
468	O70305	T(0.049)NS(0.921)PS(0.036)IS(0.763)PS(0.231)MLSNAEHK	873550	NA	NA	650960	NA	2	NA	NA	NA	NA	0	NA	NA	NA	NA	NA	0	NA	NA	NA	NA	0	NA	NA	NA	NA	0	2208100	NA	NA	NA	1	NA	873110	NA	1640200	NA	2	784470	698590	NA	1240200	NA	3
511	O88487	SVSTPS(0.069)EAGS(0.848)QDS(0.083)GDGAVGSR	NA	NA	827080	NA	NA	1	NA	921130	NA	NA	1	NA	1115500	NA	NA	NA	1	NA	NA	NA	NA	0	NA	NA	NA	NA	0	NA	NA	NA	NA	0	NA	1376000	971280	1152000	NA	3	650610	823880	NA	824530	NA	3
516	O88543	SMGS(1)QEDDSGNKPSSYS	1187400	NA	NA	767120	NA	2	1077500	NA	1662500	NA	2	NA	NA	NA	NA	NA	0	NA	NA	NA	1719000	1	NA	583230	NA	NA	1	2104700	NA	NA	NA	1	1193400	1007300	1415000	NA	NA	3	895770	873590	NA	831020	NA	3
551	O88737	GYMTPT(0.011)S(0.989)PAGS(0.001)ER	927260	NA	NA	1339900	NA	2	NA	NA	NA	NA	0	507500	NA	NA	NA	NA	1	NA	NA	NA	1214200	1	2946500	NA	NA	NA	1	1566200	358890	NA	NA	2	1393500	2399100	NA	1898000	1847100	4	956050	1405200	NA	1098200	1190700	4
554	O88737	GYS(0.016)YFT(0.056)GS(0.795)S(0.133)PPLSPSTPSESPTFSPGK	NA	NA	NA	NA	NA	0	NA	22118000	NA	NA	1	1535600	NA	NA	NA	NA	1	NA	NA	NA	1918000	1	NA	NA	NA	NA	0	4717900	NA	NA	NA	1	3290500	NA	NA	NA	NA	1	NA	1821800	2212700	NA	2056500	3
589	O88737	S(0.93)QGS(0.07)FEYQDTQDHDYGGR	NA	NA	NA	1317800	NA	1	1069400	NA	NA	NA	1	NA	NA	NA	NA	NA	0	NA	1930000	NA	NA	1	1098500	NA	NA	NA	1	2001200	NA	NA	737400	2	873730	1568600	NA	2475800	NA	3	984290	1171200	1755300	NA	NA	3
595	O88737	YLGQGLQY(0.002)GS(0.919)FT(0.079)DLR	NA	NA	NA	NA	NA	0	653750	1080800	1434300	NA	3	NA	NA	NA	3279100	2594600	2	NA	2792200	NA	NA	1	NA	NA	7854000	NA	1	5581300	NA	NA	709080	2	NA	NA	2898600	4517200	438010	3	NA	2458800	2241300	NA	1318100	3
660	P05064	LQS(1)IGTENTEENR	3315900	NA	7412500	3653100	NA	3	NA	NA	7890700	5795500	2	NA	NA	NA	NA	6704000	1	NA	NA	NA	NA	0	NA	4659100	NA	NA	1	12991000	NA	NA	NA	1	NA	6906900	NA	NA	2769600	2	NA	5682500	NA	3999900	2457300	3
1046	P20357	SGTSTPTTPGSTAIT(0.001)PGT(0.04)PPS(0.028)Y(0.035)S(0.069)S(0.827)R	NA	NA	NA	NA	NA	0	NA	NA	NA	NA	0	1103100	NA	NA	NA	NA	1	NA	NA	NA	4082700	1	NA	NA	NA	NA	0	NA	NA	197650000	NA	1	NA	NA	NA	NA	NA	0	NA	2592700	3277700	NA	1557300	3
1074	P22892	NLIMS(0.001)GY(0.096)S(0.904)PEHDVSGISDPFLQVR	NA	NA	NA	NA	NA	0	NA	1037900	NA	NA	1	989990	NA	NA	1050700	1911300	3	NA	822070	NA	NA	1	NA	NA	3241000	NA	1	2605700	2237400	2584600	NA	3	654580	NA	1305300	NA	NA	2	NA	551040	1594200	NA	1158400	3
1080	P22907	TLETLPEKS(1)AVGT(1)S(1)S(1)LRR	1084600	NA	NA	NA	NA	1	NA	NA	2239800	1380900	2	NA	NA	NA	NA	NA	0	1540600	NA	NA	NA	1	NA	NA	NA	1692800	1	NA	NA	NA	NA	0	NA	1008500	2058000	2024000	NA	3	653130	1433200	NA	1642400	NA	3
1081	P22907	TLETLPEKS(1)AVGT(1)S(1)S(1)LRR	1084600	NA	NA	NA	NA	1	NA	NA	2239800	1380900	2	NA	NA	NA	NA	NA	0	1540600	NA	NA	NA	1	NA	NA	NA	1692800	1	NA	NA	NA	NA	0	NA	1008500	2058000	2024000	NA	3	653130	1433200	NA	1642400	NA	3
1082	P22907	TLETLPEKS(1)AVGT(1)S(1)S(1)LRR	1084600	NA	NA	NA	NA	1	NA	NA	2239800	1380900	2	NA	NA	NA	NA	NA	0	1540600	NA	NA	NA	1	NA	NA	NA	1692800	1	NA	NA	NA	NA	0	NA	1008500	2058000	2024000	NA	3	653130	1433200	NA	1642400	NA	3
1131	P27671	FSSPPPLAIGT(0.043)S(0.032)S(0.899)PS(0.026)R	NA	NA	NA	1434800	NA	1	NA	NA	848200	931260	2	NA	NA	NA	NA	NA	0	NA	NA	NA	NA	0	NA	NA	NA	NA	0	3772700	NA	NA	NA	1	NA	1646300	NA	NA	NA	1	1416600	1214700	NA	1328300	NA	3
1235	P39688	DGSLNQS(0.633)S(0.184)GY(0.184)R	NA	NA	NA	NA	NA	0	NA	NA	NA	NA	0	NA	NA	NA	1619100	1361500	2	NA	NA	NA	1912500	1	NA	NA	NA	NA	0	2318000	NA	NA	NA	1	NA	2509000	1474200	1283500	NA	3	1144000	2302700	2020500	1871600	769040	5
1247	P42567	FHDS(0.124)S(0.667)S(0.209)PLLTSGPSVAELPWAVK	NA	NA	NA	NA	NA	0	NA	NA	NA	NA	0	2902900	NA	NA	NA	NA	1	NA	NA	NA	2316400	1	NA	NA	2190700	NA	1	NA	NA	NA	NA	0	643150	NA	NA	NA	NA	1	NA	454240	849690	NA	1171600	3
1256	P42859	S(0.776)GS(0.224)IVELLAGGGSSCSPVLSR	615440	NA	2336000	NA	314120	3	NA	742980	5043200	NA	2	NA	NA	NA	NA	1802600	1	NA	3360700	NA	NA	1	NA	NA	NA	NA	0	3127600	NA	2946800	747590	3	1493600	173690	4560600	2491800	NA	4	171600	1081100	1146200	300030	NA	4
1280	P46660	LSGPGGS(0.82)GS(0.18)FR	1315500	NA	NA	NA	NA	1	3335600	655530	1561200	NA	3	NA	5123100	NA	1553100	NA	2	NA	NA	NA	NA	0	2291400	NA	NA	NA	1	NA	NA	NA	NA	0	2059000	2439200	NA	NA	NA	2	NA	1073600	NA	1561100	2152700	3
1356	P52480	EAT(0.001)ES(0.012)FAS(0.985)DPILY(0.002)RPVAVALDTK	367400	NA	NA	NA	NA	1	NA	NA	NA	NA	0	NA	NA	NA	2468800	NA	1	NA	NA	NA	1775400	1	NA	NA	NA	NA	0	1757500	1932300	1510000	NA	3	969230	NA	1439900	1463900	NA	3	NA	608620	1148500	174370	NA	3
1482	P60469	MAQALALQAGS(1)PEDGAPPR	NA	NA	NA	NA	NA	0	NA	NA	NA	NA	0	NA	NA	NA	NA	NA	0	NA	NA	NA	NA	0	NA	NA	NA	NA	0	NA	NA	NA	NA	0	NA	NA	942380	NA	NA	1	NA	935010	NA	496210	1175500	3
1535	P63024	STGVPSGS(0.003)S(0.001)AAT(0.018)GS(0.978)NRR	NA	NA	NA	NA	NA	0	NA	NA	NA	NA	0	NA	1695500	NA	NA	1610500	2	NA	NA	NA	2379900	1	NA	NA	NA	NA	0	NA	NA	NA	NA	0	1227800	NA	1159100	NA	NA	2	1479100	1366900	933300	NA	NA	3
1562	P63318	MGPSSSPIPS(0.997)PS(0.054)PS(0.765)PT(0.181)DS(0.004)K	3635400	NA	NA	2897500	1446100	3	NA	NA	705580	954510	2	1216200	8897600	NA	3331200	3570300	4	NA	NA	3368600	NA	1	NA	NA	NA	3318400	1	7588900	2355100	3318000	1570500	4	6784900	2699700	5471200	NA	2255000	4	2704500	2246700	6224000	3436400	NA	4
1576	P70206	TAS(0.001)S(0.998)PDS(0.001)LR	3633700	NA	1339300	2758300	NA	3	NA	NA	NA	327720	1	NA	NA	3816900	NA	711310	2	NA	NA	NA	NA	0	NA	NA	NA	2468600	1	6157300	2004400	NA	NA	2	3195700	3193900	1374500	NA	NA	3	2627600	3074800	1438100	721400	NA	4
1663	P70671	SSLPHS(1)QENLPK	605080	NA	557340	NA	NA	2	694850	NA	671880	NA	2	NA	NA	NA	NA	NA	0	NA	1218100	NA	NA	1	NA	NA	NA	NA	0	1543700	NA	NA	NA	1	859370	NA	983380	1156800	NA	3	724320	776270	845980	653410	NA	4
1676	P81122	RTYS(0.934)LT(0.059)T(0.006)PAR	4448200	NA	3394600	3950500	NA	3	5653000	3245700	4796600	3240400	4	NA	NA	NA	NA	2684100	1	NA	NA	NA	NA	0	NA	NA	NA	5143500	1	7613700	4740900	4666700	3854000	4	3482900	NA	3679400	5605700	NA	3	3139900	4013000	NA	NA	3824700	3
1678	P81122	SDDYMPMS(0.642)PT(0.178)S(0.178)VS(0.002)APK	NA	NA	NA	NA	NA	0	NA	NA	NA	NA	0	NA	NA	NA	NA	NA	0	NA	NA	NA	1257800	1	1071100	NA	NA	NA	1	1360300	NA	NA	NA	1	NA	792700	831710	1291500	NA	3	655100	1276500	NA	1397800	NA	3
1711	P97427	SNITS(1)LG	NA	1330900	NA	NA	NA	1	NA	NA	1700300	NA	1	NA	1977500	NA	NA	NA	1	NA	NA	NA	NA	0	NA	NA	NA	NA	0	NA	NA	NA	NA	0	NA	1202600	NA	NA	NA	1	NA	1477900	NA	1992700	1464300	3
1740	P97793	GPGS(1)RNKPT(1)S(1)LWNPT(0.417)Y(0.215)GS(0.344)WFT(0.025)EK	533280	NA	NA	NA	NA	1	NA	NA	NA	NA	0	NA	NA	7249600	5017300	4931600	3	NA	NA	6980400	NA	1	NA	NA	7705600	NA	1	NA	NA	NA	NA	0	NA	NA	NA	NA	NA	0	NA	6660700	9505500	NA	4090500	3
1741	P97793	GPGS(1)RNKPT(1)S(1)LWNPT(0.417)Y(0.215)GS(0.344)WFT(0.025)EK	533280	NA	NA	NA	NA	1	NA	NA	NA	NA	0	NA	NA	7249600	5017300	4931600	3	NA	NA	6980400	NA	1	NA	NA	7705600	NA	1	NA	NA	NA	NA	0	NA	NA	NA	NA	NA	0	NA	6660700	9505500	NA	4090500	3
1865	Q07113	AEALS(0.044)S(0.038)LHGDDQDS(0.916)EDEVLT(0.002)VPEVK	NA	NA	NA	NA	NA	0	4024900	NA	6657900	NA	2	3356000	NA	2570000	NA	NA	2	NA	5190600	NA	NA	1	NA	NA	9654300	NA	1	NA	3005100	6356300	NA	2	NA	NA	NA	NA	5368600	1	490470	4292000	5421800	2296500	NA	4
1873	Q08460	SSPDNS(1)PVHGMLR	NA	NA	2591700	1808100	2100700	3	NA	2207800	1804200	NA	2	NA	NA	NA	1340200	1286200	2	NA	NA	NA	2236500	1	NA	NA	2054500	NA	1	3328100	NA	NA	NA	1	1255700	2155300	2577300	NA	NA	3	921760	1855100	3192300	1577600	1139500	5
1877	Q0GA42	S(0.002)DGLRS(0.998)PGEVVYLR	1259500	NA	NA	NA	NA	1	NA	NA	NA	NA	0	NA	NA	NA	NA	NA	0	NA	NA	NA	NA	0	NA	NA	NA	NA	0	1640600	NA	NA	NA	1	NA	1333200	NA	984620	656170	3	NA	746960	NA	718880	841100	3
1885	Q0KL01	LGSLTPEIVS(0.006)T(0.078)PS(0.715)S(0.201)PEEEDK	3030600	NA	NA	NA	2085900	2	NA	NA	NA	NA	0	NA	NA	NA	2484700	NA	1	2615900	NA	NA	NA	1	2342700	NA	NA	NA	1	NA	NA	NA	NA	0	NA	1251100	2855600	3060800	NA	3	NA	1624400	2287600	NA	2493000	3
1922	Q148V7	AAMAPGGGGS(0.002)GS(0.019)GVNPFLS(0.674)DS(0.304)DEDDDEVAATEDRR	1534900	NA	NA	NA	NA	1	NA	3476900	NA	NA	1	NA	NA	NA	2004800	NA	1	NA	NA	NA	NA	0	1165000	NA	NA	NA	1	NA	NA	NA	NA	0	NA	NA	4785400	NA	923570	2	NA	1734000	3280400	NA	1683300	3
1985	Q3TIR3	GLMAGGRPEGQY(0.095)S(0.886)EDEDT(0.012)DT(0.006)EEY(0.001)R	NA	NA	1793400	NA	NA	1	NA	NA	NA	NA	0	NA	NA	NA	NA	NA	0	NA	NA	NA	2424700	1	NA	NA	NA	NA	0	NA	NA	NA	2140200	1	NA	NA	2578200	3022600	NA	2	1269700	2407200	2157500	NA	NA	3
2031	Q3U1V6	DGVLS(0.999)PS(0.001)SQAQLSSR	1045200	NA	867420	1246200	NA	3	NA	1220300	957750	NA	2	NA	NA	NA	NA	1102900	1	765350	NA	NA	NA	1	NA	816940	NA	NA	1	1203200	892170	NA	NA	2	NA	1155000	NA	1271600	NA	2	992350	1105900	NA	1176800	NA	3
2038	Q3U2I3	DGTGLGLGGGS(1)PGASTPVLLPR	412470	NA	NA	427220	NA	2	NA	NA	869050	NA	1	NA	NA	NA	NA	NA	0	NA	NA	NA	NA	0	NA	NA	NA	NA	0	1392700	NA	NA	709110	2	NA	681610	NA	1768700	1466300	3	236790	1456100	NA	777230	NA	3
2181	Q3UNH4	SLGT(0.036)WGS(0.796)LS(0.168)AAK	731790	NA	NA	661810	NA	2	NA	NA	NA	NA	0	NA	NA	734380	NA	NA	1	NA	NA	NA	2187600	1	1884200	NA	NA	NA	1	1482300	NA	NA	678300	2	NA	NA	NA	1233300	1165000	2	NA	1176500	1801600	915140	NA	3
2214	Q3UU96	SMS(0.997)AS(0.002)S(0.002)GLSAR	546070	NA	404640	952880	NA	3	NA	NA	NA	NA	0	NA	NA	1132400	NA	NA	1	NA	NA	NA	1257200	1	NA	NA	1122700	NA	1	1744400	NA	NA	NA	1	1054300	1508000	NA	1041800	NA	3	807000	1214800	1243700	1060300	845960	5
2215	Q3UUG6	SSEAAGSSSLISHCSSDPADRLS(1)PFLAAR	NA	NA	4331000	NA	6147900	2	NA	3416900	NA	NA	1	NA	NA	NA	5736900	7124100	2	NA	12172000	NA	NA	1	NA	NA	10839000	NA	1	10727000	NA	NA	NA	1	NA	NA	8660600	6183300	NA	2	929810	6918000	9473300	NA	NA	3
2216	Q3UV16	MS(0.999)VRYTLNLR	NA	NA	NA	NA	NA	0	NA	NA	NA	NA	0	NA	NA	NA	NA	NA	0	NA	NA	NA	NA	0	NA	NA	NA	NA	0	NA	NA	NA	NA	0	NA	NA	NA	544540	1369000	2	NA	449340	NA	1759100	1045800	3
2301	Q50H33	HSTLLSVPDSTLASMFS(0.002)PS(0.258)S(0.74)PR	1140000	NA	1710300	NA	NA	2	NA	NA	NA	824890	1	NA	NA	NA	NA	1558600	1	NA	NA	NA	NA	0	1123100	NA	NA	NA	1	2235800	NA	NA	NA	1	2137100	NA	NA	1534500	967530	3	343820	1121000	NA	NA	2208400	3
2338	Q569Z6	RIDIS(0.066)PS(0.926)T(0.008)FR	NA	NA	NA	1036800	NA	1	NA	NA	NA	NA	0	NA	NA	NA	NA	NA	0	NA	NA	NA	NA	0	NA	NA	NA	NA	0	2585100	NA	NA	NA	1	NA	1542700	NA	NA	NA	1	1585000	NA	NA	2269700	1063100	3
2353	Q5DQR4	S(0.007)LS(0.992)GS(0.001)TNTVSSEGVTK	1238800	NA	NA	828780	NA	2	NA	NA	NA	NA	0	NA	NA	NA	1254400	1021800	2	NA	NA	NA	1257700	1	706340	NA	NA	NA	1	1124400	NA	NA	NA	1	814580	1462600	592020	1206700	1038300	5	875510	1329300	1245900	939230	NA	4
2394	Q5DU25	HS(0.876)WDS(0.124)PAFNNDVVQR	NA	NA	NA	1141500	NA	1	1384800	NA	1730800	NA	2	NA	NA	NA	NA	NA	0	NA	NA	NA	NA	0	NA	NA	NA	NA	0	1495600	NA	NA	2099400	2	NA	NA	NA	1327200	920130	2	NA	740050	NA	1696400	883080	3
2437	Q5PSV9	AVLALGGS(0.028)LAS(0.705)S(0.261)VNEAS(0.149)HLVT(0.857)DRIR	NA	NA	NA	NA	NA	0	NA	NA	NA	NA	0	NA	NA	NA	NA	NA	0	NA	NA	NA	NA	0	NA	NA	NA	NA	0	NA	NA	NA	NA	0	NA	NA	NA	NA	NA	0	NA	3967500	NA	6051100	4719400	3
2482	Q5SVL6	S(0.005)ET(0.01)S(0.858)S(0.127)NPS(0.125)S(0.875)PEICPNK	3461100	NA	955250	2161800	941310	4	NA	NA	5212000	NA	1	NA	9288600	NA	1548400	4480800	3	NA	NA	NA	4604500	1	NA	NA	NA	NA	0	8327800	NA	NA	NA	1	4225200	NA	1458400	4885500	NA	3	3516500	2455500	2921600	1848200	NA	4
2495	Q5SXY1	AS(0.5)LS(0.5)PDASDFEHITADTPSRPLSATSNPFK	NA	NA	NA	NA	NA	0	NA	NA	NA	NA	0	NA	NA	NA	NA	2707100	1	NA	4537500	NA	NA	1	NA	NA	NA	NA	0	NA	NA	NA	NA	0	NA	NA	NA	4166600	NA	1	NA	2291600	4098600	NA	1740500	3
2496	Q5SXY1	AS(0.5)LS(0.5)PDASDFEHITADTPSRPLSATSNPFK	NA	NA	NA	NA	NA	0	NA	NA	NA	NA	0	NA	NA	NA	NA	2707100	1	NA	4537500	NA	NA	1	NA	NA	NA	NA	0	NA	NA	NA	NA	0	NA	NA	NA	4166600	NA	1	NA	2291600	4098600	NA	1740500	3
2545	Q60610	GAS(1)VDRDLQEQLQAASISQR	NA	NA	NA	NA	NA	0	NA	NA	NA	NA	0	NA	NA	NA	NA	NA	0	NA	1856600	NA	NA	1	842950	NA	NA	NA	1	1496200	NA	NA	NA	1	596120	740920	NA	NA	972370	3	NA	1357400	1016200	1223400	NA	3
2579	Q60875	LQDSSDPDT(0.024)GS(0.024)EEEVS(0.739)S(0.215)RLS(0.199)PPHS(0.8)PR	NA	NA	NA	NA	NA	0	NA	NA	NA	NA	0	NA	3542100	NA	NA	NA	1	NA	NA	NA	NA	0	NA	NA	8911900	NA	1	NA	NA	NA	NA	0	NA	6364500	NA	12543000	3335100	3	NA	3750000	2905100	3919600	NA	3
2594	Q60949	LHSS(0.003)S(0.073)S(0.924)VPNFLK	NA	NA	NA	1450500	NA	1	NA	NA	NA	NA	0	NA	NA	NA	NA	NA	0	NA	2646200	NA	NA	1	NA	NA	4382900	NA	1	2449200	NA	NA	NA	1	1819600	NA	NA	NA	NA	1	1314500	1646500	2046400	NA	NA	3
2598	Q60953	VPAPPGS(1)PCR	583810	929750	1535900	NA	NA	3	915170	NA	1980400	NA	2	NA	2111500	NA	1083000	2095400	3	NA	1715000	NA	NA	1	NA	NA	NA	1618300	1	2441400	NA	1777300	1173200	3	884380	NA	1854500	1714800	281520	4	1031600	1640700	NA	437700	NA	3
2628	Q61136	S(1)RS(1)PLLNDRR	2012400	NA	NA	2234800	NA	2	2234300	833730	NA	NA	2	NA	NA	NA	NA	NA	0	NA	4826900	NA	NA	1	NA	1940100	NA	NA	1	3195800	NA	1113900	1109100	3	NA	1165400	NA	NA	599370	2	2885400	710640	NA	NA	751990	3
2629	Q61136	S(1)RS(1)PLLNDRR	2012400	NA	NA	2234800	NA	2	2234300	833730	NA	NA	2	NA	NA	NA	NA	NA	0	NA	4826900	NA	NA	1	NA	1940100	NA	NA	1	3195800	NA	1113900	1109100	3	NA	1165400	NA	NA	599370	2	2885400	710640	NA	NA	751990	3
2649	Q61191	AVTTVTQSTPVPGPSVPPPEELQVS(1)PGPR	1670800	NA	NA	NA	NA	1	NA	NA	1743700	NA	1	1394400	NA	3558400	NA	NA	2	NA	NA	NA	NA	0	NA	NA	NA	1651200	1	3064600	NA	NA	NA	1	NA	1045400	2466000	1699900	NA	3	1484600	2229400	NA	NA	1100900	3
2665	Q61290	GDIGGLTSALDNQRS(0.092)PLS(0.907)LGK	NA	NA	NA	NA	NA	0	NA	NA	NA	NA	0	NA	NA	NA	3513000	1858100	2	NA	NA	929620	NA	1	2686800	NA	NA	NA	1	5017500	NA	NA	NA	1	1006300	1248400	NA	NA	3118000	3	NA	3505600	3050500	2138800	NA	3
2735	Q61699	NIQQDNSEAGTQPQVQTDGQQT(0.001)SQS(0.001)PPS(0.969)PELT(0.016)S(0.006)EES(0.006)K	NA	6815700	11546000	NA	9207100	3	NA	NA	NA	12287000	1	NA	NA	15323000	6507900	NA	2	NA	NA	NA	12253000	1	4898300	NA	NA	NA	1	19440000	16206000	NA	8232900	3	8771900	8553600	14704000	NA	NA	3	NA	11730000	10446000	9274900	NA	3
2775	Q62172	TPS(0.091)S(0.908)EEISPTK	NA	1600100	1119100	1859400	NA	3	NA	NA	NA	NA	0	NA	NA	NA	1941400	2008700	2	NA	NA	NA	2058300	1	NA	NA	3513800	NA	1	NA	1636000	NA	NA	1	1901200	NA	NA	NA	NA	1	1897800	NA	2528100	NA	1369900	3
2846	Q62417	VGGS(1)IENLLMR	187650	NA	NA	60633	NA	2	330470	NA	300320	NA	2	483890	NA	401300	NA	NA	2	231650	NA	NA	NA	1	NA	NA	1682600	NA	1	717610	NA	NA	NA	1	494870	301540	NA	905770	528130	4	NA	578750	1079900	665010	624210	4
2888	Q64336	S(0.008)KLS(0.992)PVLDGVSELR	649440	NA	780480	NA	NA	2	NA	1081400	NA	1496800	2	905020	NA	NA	NA	810630	2	NA	NA	NA	1194800	1	NA	NA	NA	1032700	1	NA	1136500	1372300	NA	2	743890	NA	1142900	1461400	NA	3	NA	NA	1278000	833380	1225200	3
2941	Q68FE6	RFS(0.962)T(0.014)YS(0.014)QS(0.01)PPDTPSLR	NA	NA	NA	1628600	NA	1	NA	NA	2105700	NA	1	909530	NA	NA	NA	NA	1	NA	NA	NA	NA	0	NA	NA	NA	NA	0	NA	NA	NA	NA	0	1175600	NA	NA	NA	NA	1	1090800	1351100	1754200	1405800	NA	4
2959	Q68FH0	AQSPSYVTSTGVS(0.5)PS(0.5)R	NA	NA	NA	NA	NA	0	2067800	NA	NA	NA	1	NA	NA	NA	NA	NA	0	NA	2427500	NA	NA	1	NA	NA	NA	NA	0	NA	NA	2145300	1438600	2	NA	3515500	NA	NA	NA	1	NA	3882700	NA	3632800	2086100	3
2961	Q68FH0	GLYPGS(0.002)S(0.007)KPS(0.987)PIY(0.003)ISSYSSPAR	NA	NA	1875900	908730	1827900	3	1916600	4320700	2354300	NA	3	585160	2056000	NA	1479600	NA	3	NA	NA	NA	3760000	1	NA	342270	NA	NA	1	2673900	NA	NA	1451900	2	3178300	1538700	4100000	2702800	NA	4	1565700	1563400	2090900	1853300	NA	4
3017	Q69ZK9	RLS(0.025)PPGGS(0.071)GS(0.903)GVPGGGPLLPTAGR	14683000	NA	NA	14935000	NA	2	NA	22883000	18999000	NA	2	NA	NA	21286000	NA	NA	1	NA	NA	22042000	NA	1	NA	NA	20584000	NA	1	25684000	NA	18083000	11644000	3	20523000	13508000	NA	20647000	14051000	4	NA	16112000	NA	14118000	12515000	3
3038	Q6A065	S(0.064)S(0.064)GS(0.872)LGHRPSQEMDVMLK	NA	NA	NA	2095600	NA	1	2983900	NA	NA	NA	1	NA	NA	NA	NA	NA	0	NA	3575000	NA	NA	1	NA	NA	NA	NA	0	10589000	NA	NA	NA	1	NA	2222800	NA	NA	NA	1	1592100	3554000	NA	3324500	999290	4
3044	Q6DFV3	S(0.162)AS(0.838)QGALTSPPVSFNNHR	984930	NA	NA	NA	NA	1	719990	NA	NA	NA	1	NA	NA	NA	NA	NA	0	NA	NA	NA	1468400	1	855850	NA	NA	NA	1	1440600	NA	NA	670780	2	862050	NA	NA	1256900	NA	2	606650	911000	NA	728240	NA	3
3098	Q6NXN1	S(0.813)KS(0.164)PPKVPIVIQDDS(0.021)LPT(0.002)GPPPQIR	NA	NA	3118600	NA	NA	1	3672400	3325900	NA	NA	2	1560400	NA	NA	3114500	2891400	3	NA	NA	2464200	NA	1	NA	NA	5442400	NA	1	4800100	NA	3504700	NA	2	NA	NA	2826900	NA	NA	1	NA	NA	2908800	1900600	1495000	3
3246	Q6PFD5	EGYPLPY(0.001)EPPAT(0.171)DGS(0.825)PGPT(0.003)PVPAPGPGSGR	NA	NA	NA	1709500	NA	1	NA	NA	NA	1208500	1	1375200	NA	NA	NA	NA	1	NA	NA	1919700	NA	1	1789000	NA	NA	NA	1	NA	NA	NA	2458900	1	2276200	2928200	NA	3488300	1456500	4	1791500	2237500	NA	NA	2602900	3
3251	Q6PGE7	TGMY(0.001)VAT(0.008)LAGS(0.967)QS(0.023)PKPLMVHMR	NA	NA	3125200	NA	2718000	2	NA	1592300	NA	NA	1	766200	NA	NA	NA	9593600	2	NA	5793900	NA	NA	1	NA	NA	20669000	NA	1	24917000	NA	10687000	2567600	3	NA	NA	5495300	11990000	NA	2	NA	3909500	5297100	2366600	516820	4
3264	Q6PH08	TISNLEGS(0.982)PS(0.018)R	NA	NA	506780	NA	NA	1	1592100	NA	NA	NA	1	434350	NA	NA	NA	NA	1	NA	2250300	NA	NA	1	NA	NA	NA	NA	0	757410	NA	1573300	1498500	3	1310500	NA	651180	777290	NA	3	NA	661530	506300	502380	NA	3
3285	Q6VNB8	SQS(1)EYCNVGTK	956920	NA	NA	1069200	NA	2	1288400	NA	4434600	384600	3	431790	NA	NA	NA	2837500	2	NA	NA	NA	3000400	1	NA	852020	NA	NA	1	3495300	NA	2061100	1210600	3	1766600	2691700	NA	2279700	396270	4	1719100	1917000	NA	1848300	353110	4
3291	Q6WQJ1	GS(0.954)PS(0.046)LHAVLER	414900	NA	NA	NA	NA	1	NA	NA	NA	NA	0	904100	NA	832720	1488100	NA	3	NA	NA	NA	1799300	1	2585600	NA	NA	NA	1	1123100	NA	NA	NA	1	1138500	1371200	NA	1464100	NA	3	NA	705590	1225400	1274400	715810	4
3325	Q6ZPQ6	VAS(0.813)S(0.187)VEQLNIIEDEVSQPLAAPPSK	1342200	NA	NA	NA	NA	1	2090300	NA	1742400	NA	2	NA	NA	NA	NA	NA	0	NA	NA	NA	4877200	1	3781800	NA	NA	NA	1	NA	NA	NA	NA	0	3145500	NA	NA	NA	NA	1	NA	3988500	NA	617890	3021000	3
3331	Q6ZQ18	SPS(1)PLQAPEK	NA	1804200	1220900	1298400	NA	3	NA	NA	1719200	921450	2	NA	2683400	1562800	1308600	1309100	4	NA	NA	NA	1479500	1	NA	NA	NA	1092500	1	NA	1164600	NA	NA	1	1342500	1696900	NA	NA	NA	2	1784800	1298100	3368600	NA	NA	3
3424	Q7TQG1	IYS(1)PVRS(0.997)PS(0.003)AR	664150	NA	NA	1053000	NA	2	1594700	NA	1038900	842500	3	954380	NA	NA	NA	NA	1	NA	1807500	NA	NA	1	NA	1248400	NA	NA	1	2687700	NA	NA	1145700	2	1511200	805060	NA	1067700	1288300	4	1396800	719000	NA	854200	1050700	4
3425	Q7TQG1	IY(0.023)S(0.977)PVRS(0.999)PS(0.001)AR	664150	NA	NA	1053000	NA	2	1594700	NA	1038900	842500	3	954380	NA	NA	NA	NA	1	NA	1807500	NA	NA	1	NA	1248400	NA	NA	1	2687700	NA	NA	1145700	2	1511200	805060	NA	1067700	1288300	4	1396800	719000	NA	854200	1050700	4
3430	Q7TQH0	VPMAGVGGTEGPEQLPAPCPS(0.017)QT(0.05)GS(0.933)PPVGLIK	1996200	NA	2129700	NA	NA	2	NA	1893300	3293800	NA	2	NA	2948300	4540700	NA	NA	2	NA	3453100	NA	NA	1	903090	NA	NA	NA	1	NA	3076800	NA	NA	1	2132800	1388100	3559800	3853900	934610	5	859480	2610200	2590400	1950000	NA	4
3481	Q80TI0	SSIETKPDAS(1)PQLPKK	869960	NA	613170	NA	NA	2	NA	943550	NA	NA	1	NA	NA	NA	NA	1660000	1	NA	NA	NA	1896500	1	NA	NA	3199200	NA	1	2788100	NA	1216800	NA	2	1392800	1867700	1041100	NA	NA	3	1426900	1062700	854860	1108000	NA	4
3491	Q80TJ1	RS(0.001)HNAS(0.999)IIDMGEESENQLSK	NA	NA	NA	NA	NA	0	NA	NA	NA	NA	0	NA	NA	NA	NA	NA	0	NA	NA	NA	NA	0	NA	NA	6395600	NA	1	NA	NA	NA	NA	0	2445300	2882600	NA	1904300	1047400	4	NA	2211200	NA	1402300	863520	3
3510	Q80TM9	AAATLS(1)FGPER	399850	NA	NA	NA	NA	1	NA	NA	NA	NA	0	NA	1340400	NA	NA	NA	1	439000	NA	NA	NA	1	2042700	NA	NA	NA	1	1406700	NA	NA	NA	1	608030	931950	NA	952980	1445000	4	289870	1377100	NA	NA	600250	3
3517	Q80TR1	GPPPEPPVPPVPGVS(0.002)EDEAGGPGS(0.991)ADRAEIELLY(0.008)K	NA	NA	NA	NA	NA	0	NA	2467500	NA	NA	1	1722900	NA	NA	NA	NA	1	NA	NA	NA	1531700	1	NA	NA	NA	835730	1	2035100	NA	NA	NA	1	NA	NA	NA	NA	NA	0	NA	1942300	1989700	NA	1575600	3
3528	Q80TY0	RTVS(0.999)DNS(0.065)LS(0.929)S(0.006)SK	NA	NA	1990100	7254600	NA	2	NA	NA	NA	NA	0	NA	NA	2747200	NA	784350	2	NA	NA	2186900	NA	1	NA	NA	NA	NA	0	NA	NA	NA	NA	0	11501000	NA	NA	NA	NA	1	NA	6696500	3604600	NA	2733400	3
3554	Q80U28	AT(0.001)LS(0.035)DS(0.927)EIET(0.036)NSATSAIFGK	NA	NA	NA	NA	NA	0	NA	NA	NA	NA	0	NA	NA	NA	NA	NA	0	NA	NA	NA	NA	0	NA	NA	12899000	NA	1	NA	NA	NA	NA	0	NA	NA	NA	9995300	3876900	2	1537400	6499700	NA	4703200	NA	3
3557	Q80U28	LAS(0.998)DS(0.002)DAESDSR	1650400	485070	1848400	666920	NA	4	NA	NA	1249100	NA	1	NA	NA	NA	150640	NA	1	761080	NA	NA	NA	1	NA	NA	NA	NA	0	2561000	1907700	NA	NA	2	NA	306760	569830	NA	716370	3	1811500	1211500	265120	NA	NA	3
3604	Q80UG5	LVDS(0.001)LS(0.017)QRS(0.979)PKPS(0.003)LR	NA	NA	1089400	2139800	NA	2	NA	2401700	2216200	1730900	3	NA	NA	1887200	2618800	1885900	3	NA	NA	NA	2759400	1	NA	NA	NA	NA	0	5483500	2644200	NA	NA	2	2220100	4044800	1539800	NA	NA	3	1549200	2542100	2720500	1604300	NA	4
3637	Q80W04	ALS(0.035)GS(0.909)AT(0.027)LVS(0.016)S(0.013)PK	948860	NA	NA	664670	NA	2	NA	NA	513630	NA	1	714840	NA	NA	NA	814720	2	NA	NA	NA	963860	1	NA	NA	NA	NA	0	1427900	NA	NA	NA	1	852810	1070600	NA	NA	1513500	3	492080	910880	NA	834910	700230	4
3649	Q80WT5	SFS(1)PGDFR	711600	NA	NA	440030	NA	2	NA	NA	NA	NA	0	397360	NA	NA	NA	NA	1	NA	NA	NA	NA	0	1078900	NA	NA	NA	1	1125800	NA	NA	668440	2	898590	1117700	NA	1111200	731660	4	652630	749600	NA	NA	524950	3
3677	Q80XA6	ASS(1)LDLNK	NA	1296700	1796700	NA	3694100	3	2412400	1530800	2629100	1965300	4	859970	NA	2680900	NA	NA	2	2323500	NA	NA	NA	1	NA	NA	NA	NA	0	NA	2202200	NA	1931500	2	2953400	NA	NA	3343600	2791600	3	2510300	NA	5358900	3014100	NA	3
3691	Q80XQ2	SES(1)MPVQLNK	821920	NA	594470	NA	NA	2	NA	691780	NA	644100	2	NA	NA	NA	NA	1243900	1	NA	NA	NA	1259200	1	3234100	NA	NA	NA	1	1930800	NA	NA	NA	1	1046700	1310500	1377500	1451100	NA	4	1079300	1812900	1455400	NA	809300	4
3780	Q811D0	EQMMNSSVSSGSGS(1)LR	617790	NA	NA	723170	NA	2	NA	NA	1194900	803210	2	NA	NA	NA	NA	NA	0	NA	NA	1765600	NA	1	NA	NA	NA	NA	0	NA	NA	NA	NA	0	1550900	1542700	NA	NA	NA	2	1133400	1473300	NA	1580800	NA	3
3808	Q8BFT9	T(0.006)GES(0.006)ARS(0.988)EDDAASGEHDIQIEGVR	NA	NA	NA	NA	NA	0	NA	8205600	1684300	NA	2	NA	NA	NA	NA	2201200	1	NA	7776400	NA	NA	1	NA	NA	NA	NA	0	NA	NA	7059000	NA	1	NA	NA	NA	4117100	NA	1	NA	4831100	8877700	4545200	4656100	4
3820	Q8BG50	KDS(1)RPESIIIYR	NA	NA	NA	1380800	NA	1	NA	NA	NA	NA	0	NA	NA	NA	NA	NA	0	NA	NA	NA	NA	0	NA	NA	NA	1212300	1	2072000	NA	NA	NA	1	NA	731940	NA	NA	NA	1	667450	1020300	NA	1254800	617120	4
3824	Q8BG67	LGPPS(0.621)S(0.313)PS(0.067)AADK	NA	NA	1124700	NA	977200	2	NA	NA	1800400	1346700	2	NA	NA	NA	NA	NA	0	NA	NA	NA	NA	0	NA	2219100	NA	NA	1	1754600	NA	NA	1663100	2	1971800	1688600	NA	2270500	NA	3	3688400	1259800	NA	NA	1705500	3
3890	Q8BHY8	PSRPELTILS(0.992)PT(0.001)S(0.007)ENNK	NA	NA	NA	822000	NA	1	NA	NA	NA	NA	0	NA	NA	1954100	NA	1498300	2	NA	NA	1952100	NA	1	NA	NA	NA	1671700	1	NA	1631600	1618500	898350	3	NA	889140	1584400	962220	NA	3	775600	810870	NA	851480	NA	3
3931	Q8BKX1	S(0.003)S(0.011)S(0.985)TGNLLDK	NA	NA	NA	NA	NA	0	2021900	NA	1097100	NA	2	NA	3932500	NA	NA	NA	1	NA	NA	NA	NA	0	NA	NA	NA	NA	0	NA	NA	NA	NA	0	NA	NA	NA	5689700	4012200	2	NA	NA	256280	3658900	2471300	3
4084	Q8BTI8	S(0.127)RS(0.582)GS(0.164)S(0.127)QELDGKPSASPQER	NA	NA	1204000	NA	NA	1	NA	739960	NA	NA	1	NA	NA	NA	NA	NA	0	NA	NA	NA	916000	1	NA	NA	NA	NA	0	NA	NA	NA	NA	0	NA	971080	NA	NA	NA	1	1210700	1050500	1808200	1024800	NA	4
4097	Q8BTI8	S(0.01)S(0.013)S(0.977)PVTELT(0.009)ARS(0.991)PVK	4969700	3401200	NA	5572300	NA	3	8824700	NA	6715200	4187500	3	3297200	5309400	5341600	6269200	5769800	5	NA	NA	NA	NA	0	NA	NA	NA	NA	0	NA	NA	NA	NA	0	6810200	4838900	7110000	6089100	NA	4	6203100	5057000	7824600	5921300	4260100	5
4155	Q8BYR5	S(0.004)GGGS(0.01)GGGAARPVS(0.938)PS(0.041)PS(0.007)VLS(0.001)EGR	1253700	NA	NA	NA	NA	1	1261500	NA	NA	NA	1	1112000	NA	NA	NA	NA	1	NA	NA	NA	NA	0	NA	NA	NA	NA	0	4280200	NA	NA	1509000	2	2709600	3170200	NA	NA	1908200	3	1704100	3021800	2880400	2704300	1391900	5
4159	Q8BZ60	KPNTPSAATAAPDVPFNS(0.2)T(0.073)GS(0.726)FK	1175100	NA	NA	774890	NA	2	NA	NA	1102800	NA	1	NA	NA	1751300	1358200	1459200	3	NA	NA	NA	1263100	1	NA	NA	NA	NA	0	NA	NA	NA	NA	0	1221100	1539300	NA	2771500	NA	3	1234300	NA	1061500	961270	NA	3
4286	Q8C8R3	ELEEEWVIVS(1)DEEIQEAK	NA	NA	1342500	NA	NA	1	NA	1052000	1896900	1440600	3	1577700	NA	NA	1885800	1601800	3	NA	NA	NA	1306100	1	NA	NA	NA	2585100	1	2091100	1619500	1885000	NA	3	948770	NA	3358100	2933900	NA	3	NA	1268000	2319200	NA	1331700	3
4309	Q8C8R3	KT(0.009)S(0.983)T(0.009)DFSEVIK	NA	NA	NA	1282800	NA	1	NA	NA	NA	NA	0	2068600	NA	NA	NA	NA	1	1679400	NA	NA	NA	1	3195200	NA	NA	NA	1	3032700	NA	NA	1521200	2	2416800	4010000	NA	2500200	2308500	4	824170	2018100	NA	2545700	1692200	4
4321	Q8C8R3	S(0.024)KS(0.976)ESDASSLDAK	22342000	9401500	623210	NA	NA	3	NA	220510	NA	323970	2	NA	NA	462350	255470	1037300	3	NA	NA	NA	NA	0	NA	NA	241080	NA	1	NA	245020	NA	NA	1	14467000	7312600	130000	NA	540890	4	NA	NA	220240	436410	182830	3
4348	Q8C996	GHAPSTAAPAPS(0.001)PAPMS(0.139)S(0.048)S(0.694)VQS(0.118)DEERQPR	NA	NA	NA	NA	NA	0	1995000	NA	NA	1124800	2	906140	NA	NA	NA	NA	1	NA	NA	NA	NA	0	NA	NA	NA	NA	0	NA	NA	NA	NA	0	NA	NA	NA	NA	NA	0	4612400	1744600	NA	1591000	NA	3
4352	Q8C9H6	AAS(0.996)PPS(0.004)YTLDLGESQLAPPPSK	NA	NA	NA	NA	NA	0	1533800	NA	NA	1593200	2	NA	NA	NA	NA	NA	0	NA	1790600	NA	NA	1	NA	NA	NA	2114000	1	3132300	2232100	NA	1405600	3	NA	NA	3040400	NA	NA	1	692300	1336500	1909700	1109700	NA	4
4398	Q8CFI0	DT(0.011)LS(0.989)NPQSPQPSPYNSPK	1992100	NA	NA	1717100	NA	2	NA	NA	NA	NA	0	NA	NA	NA	NA	NA	0	NA	1726300	NA	NA	1	NA	554020	NA	NA	1	5105700	NA	NA	NA	1	549330	4528000	NA	1193400	NA	3	2357800	2624700	NA	712630	NA	3
4400	Q8CFI0	DT(0.029)LS(0.971)NPQS(0.996)PQPS(0.004)PY(0.019)NS(0.98)PKPQHK	1299200	NA	NA	972070	NA	2	NA	NA	NA	NA	0	NA	NA	NA	NA	NA	0	NA	1726300	NA	NA	1	NA	NA	NA	NA	0	4002600	NA	NA	NA	1	NA	3045700	NA	NA	NA	1	1239200	1470900	NA	712630	NA	3
4442	Q8CHC4	T(0.206)S(0.789)PCQS(0.002)PT(0.002)VPEYSAPSLPIRPSR	12668000	NA	NA	2358200	NA	2	3086300	NA	NA	NA	1	NA	8226700	NA	NA	6289200	2	NA	7900200	NA	NA	1	NA	NA	52437000	NA	1	NA	NA	3305100	3154800	2	11463000	10263000	NA	20140000	2987800	4	3419700	13814000	5366400	8248300	NA	4
4457	Q8CHG7	SSIVSNS(0.017)S(0.982)FDS(0.001)VPVSLHDER	NA	NA	NA	NA	NA	0	NA	NA	NA	NA	0	NA	NA	NA	NA	5331000	1	NA	NA	1510900	NA	1	NA	NA	8452600	NA	1	7660500	NA	NA	NA	1	NA	4611600	NA	7916100	2236300	3	NA	NA	5357700	5066600	2684500	3
4489	Q8CIZ9	RS(0.091)QQAMDGS(0.909)LAS(0.002)VLS(0.631)S(0.183)LS(0.183)HPEK	NA	NA	NA	NA	NA	0	NA	NA	5372900	NA	1	NA	NA	NA	NA	NA	0	NA	NA	NA	NA	0	27993000	NA	NA	NA	1	6963200	NA	NA	NA	1	13146000	2387200	NA	NA	18480000	3	NA	6691700	NA	9243700	18698000	3
4490	Q8CIZ9	RS(0.091)QQAMDGS(0.909)LAS(0.002)VLS(0.631)S(0.183)LS(0.183)HPEK	NA	NA	NA	NA	NA	0	NA	NA	5372900	NA	1	NA	NA	NA	NA	NA	0	NA	NA	NA	NA	0	27993000	NA	NA	NA	1	6963200	NA	NA	NA	1	13146000	2387200	NA	NA	18480000	3	NA	6691700	NA	9243700	18698000	3
4501	Q8JZP2	LSPQGQQPVS(1)PQSGSPQQQR	2980300	NA	NA	3173100	NA	2	NA	NA	NA	NA	0	783060	2395000	NA	NA	2018200	3	3089600	NA	NA	NA	1	NA	NA	NA	3578100	1	5495800	NA	NA	2715200	2	2652100	NA	1779600	5345800	1586400	4	NA	5406500	2032800	2847300	NA	3
4537	Q8K019	IDIS(0.029)PS(0.971)ALR	NA	NA	6111000	5767500	NA	2	NA	8803900	7157000	NA	2	6327200	NA	7018700	6657000	NA	3	NA	NA	NA	NA	0	NA	NA	NA	NA	0	NA	NA	7632300	7033700	2	7251200	NA	NA	NA	4933400	2	3742700	4335800	NA	6049400	6102800	4
4641	Q8K3F6	GSAFTYPS(0.001)QQS(0.999)PR	NA	NA	724300	1100300	NA	2	784960	NA	1119300	573340	3	255660	NA	NA	NA	1235600	2	NA	NA	NA	759110	1	NA	778560	NA	NA	1	2254000	NA	NA	NA	1	1204600	2142800	1334100	NA	NA	3	656290	1520200	NA	NA	659650	3
4674	Q8K4G5	TLSPT(0.017)PS(0.971)AEGY(0.012)QDVR	NA	NA	NA	22480000	NA	1	NA	NA	NA	NA	0	NA	NA	NA	NA	NA	0	NA	NA	NA	NA	0	783230	NA	NA	NA	1	1349600	NA	NA	956460	2	1788900	27815000	NA	NA	1502600	3	753090	1169000	NA	1028600	NA	3
4691	Q8K4Q0	SVS(0.215)S(0.779)Y(0.005)GNIR	687060	NA	NA	1059400	NA	2	NA	848650	NA	NA	1	NA	NA	NA	2124700	741660	2	NA	NA	NA	1359200	1	NA	952090	NA	NA	1	2137400	NA	NA	NA	1	1046000	2040200	890200	1668700	NA	4	879620	1608800	NA	745800	NA	3
4793	Q8R4H2	TDWSSGDAS(0.008)RPS(0.731)S(0.181)DS(0.048)ADS(0.033)PK	2078500	NA	NA	NA	1542500	2	NA	704880	2777000	1787700	3	NA	NA	2865100	1868900	2381900	3	NA	NA	NA	1865700	1	NA	NA	2666600	NA	1	2672600	NA	NA	NA	1	NA	NA	NA	1841700	NA	1	NA	891850	1482000	2152200	890040	4
4896	Q8VDN2	IVEIPFNS(0.609)T(0.391)NK	NA	NA	759330	NA	NA	1	NA	NA	NA	1234700	1	NA	NA	1635800	NA	1599400	2	NA	NA	1464100	NA	1	NA	807300	NA	NA	1	986720	1139100	NA	NA	2	804180	1069500	1911200	NA	NA	3	862110	752890	748470	NA	NA	3
4964	Q8VHJ5	SRPSSDLNNSTLQS(1)PAHLK	NA	NA	NA	1183500	NA	1	NA	960780	NA	NA	1	NA	NA	NA	NA	1246600	1	NA	NA	NA	1647600	1	NA	NA	2718500	NA	1	2330400	NA	NA	NA	1	1453200	1808900	NA	NA	NA	2	1261600	1433200	1948800	NA	NA	3
4983	Q8VI56	RGS(1)LPDTGWK	1116100	NA	NA	1136400	NA	2	1552700	NA	2251100	742340	3	560150	NA	2152300	NA	2248500	3	NA	NA	NA	1677600	1	NA	NA	NA	1629100	1	1340600	NA	1006600	1071900	3	NA	NA	2347900	1016800	NA	2	NA	491370	861110	637260	NA	3
4987	Q91V14	ES(0.079)S(0.921)PFINSTDTEK	1204400	NA	1703100	NA	NA	2	NA	2066500	NA	NA	1	1952000	5276200	4526300	5065300	3526100	5	NA	NA	NA	6364400	1	NA	NA	NA	NA	0	NA	NA	NA	NA	0	NA	7339300	2977200	7221000	NA	3	4113900	6597500	NA	3902000	2433100	4
5013	Q91WG5	TVFPFSYQES(1)PPR	615820	NA	NA	444070	422570	3	548280	NA	NA	394550	2	NA	NA	300060	NA	NA	1	NA	NA	NA	604280	1	NA	NA	NA	NA	0	1199200	NA	NA	482520	2	626550	556290	1053800	954570	428080	5	331950	1138200	863420	512020	NA	4
5122	Q921Q7	RLS(1)ADGSLGR	1079700	NA	1494500	1725300	NA	3	2283000	NA	1251200	1454900	3	1149300	NA	NA	NA	1401800	2	NA	3443400	NA	NA	1	NA	NA	NA	1535800	1	NA	NA	NA	1720400	1	NA	1483800	NA	1699900	1079700	3	1425200	1620100	NA	1166900	1428300	4
5134	Q922S4	GLPS(0.11)NNS(0.89)LDFLDEEYEVPDLDGTR	NA	NA	NA	NA	NA	0	NA	NA	1310700	NA	1	1383300	5114400	NA	4983000	2342000	4	NA	NA	NA	NA	0	NA	NA	8392700	NA	1	2745300	NA	2874600	NA	2	NA	NA	2399800	NA	NA	1	NA	795830	4914500	NA	2331700	3
5137	Q922Y1	S(0.5)S(0.5)PPATDPGPVPSSPSQEPPTK	820210	NA	2431800	1155100	NA	3	NA	762750	1698600	NA	2	NA	NA	NA	NA	673660	1	NA	NA	NA	1099100	1	NA	NA	NA	NA	0	682550	NA	NA	523910	2	1488900	1061100	1619500	809970	NA	4	764790	1088700	1204300	NA	NA	3
5138	Q922Y1	S(0.5)S(0.5)PPATDPGPVPSSPSQEPPTK	820210	NA	2431800	1155100	NA	3	NA	762750	1698600	NA	2	NA	NA	NA	NA	673660	1	NA	NA	NA	1099100	1	NA	NA	NA	NA	0	682550	NA	NA	523910	2	1488900	1061100	1619500	809970	NA	4	764790	1088700	1204300	NA	NA	3
5252	Q99NE5	RAS(0.999)QS(0.788)S(0.2)LES(0.008)S(0.002)S(0.002)GPPCIR	3120900	NA	NA	4659200	NA	2	NA	482720	3987900	NA	2	NA	3588600	NA	NA	NA	1	NA	NA	NA	3439900	1	NA	1867500	NA	NA	1	NA	NA	NA	NA	0	NA	2079600	3421800	3957400	1149000	4	1461900	1655600	NA	2905100	1041100	4
5267	Q99NE5	S(0.311)GS(0.689)IEQASLVVEER	NA	NA	NA	NA	NA	0	NA	NA	NA	NA	0	NA	NA	NA	1918700	1830500	2	NA	NA	NA	2183600	1	NA	NA	NA	NA	0	NA	NA	NA	NA	0	NA	NA	2442000	NA	NA	1	NA	2003800	1586500	1048400	NA	3
5281	Q99P72	DKEDLVCSAALHNPQES(0.994)PAT(0.006)LT(0.001)K	NA	NA	1795800	NA	NA	1	1308900	1804400	1557500	1638300	4	NA	NA	NA	NA	2123200	1	NA	2438400	NA	NA	1	NA	NA	4555100	NA	1	7131700	2678900	1881700	1905500	4	NA	2167500	1991600	2557200	1069200	4	NA	2169400	NA	2050900	1521300	3
5333	Q9CQU1	IVEPEVVGES(0.016)DS(0.984)EVEGDAWR	1412300	NA	NA	NA	NA	1	NA	NA	3160200	2255200	2	1821800	NA	2029300	2359500	NA	3	NA	NA	NA	NA	0	NA	NA	NA	2516900	1	NA	2226600	NA	1507700	2	NA	NA	5718900	3091900	1245600	3	NA	1148900	3075800	1197900	NA	3
5366	Q9CT10	T(0.079)S(0.079)S(0.843)LTHSEEK	NA	1302200	NA	NA	34598	2	NA	NA	NA	NA	0	NA	NA	NA	26074	109060	2	NA	NA	NA	48064	1	NA	NA	NA	NA	0	NA	NA	NA	NA	0	NA	NA	NA	NA	NA	0	NA	95256	34798	35064	NA	3
5413	Q9CZJ2	TQESCGIAPLT(0.002)PS(0.589)QS(0.409)PKPEAR	1148700	NA	NA	NA	NA	1	NA	NA	NA	NA	0	NA	NA	NA	NA	NA	0	NA	3498400	NA	NA	1	NA	1025800	NA	NA	1	5635700	NA	NA	875620	2	1840100	1634000	NA	1910300	NA	3	1692300	1184600	2197300	NA	NA	3
5444	Q9D1F4	AATATRPPGPPPAPQPPS(1)PAPS(1)PPPRPALAR	3291100	NA	941640	NA	NA	2	NA	NA	2323400	NA	1	2723800	2031600	NA	NA	3500700	3	NA	NA	NA	NA	0	2915200	NA	NA	NA	1	4728600	2547800	NA	NA	2	2668900	NA	NA	NA	NA	1	2591200	NA	3051500	NA	2467700	3
5494	Q9D620	T(0.999)PLS(0.002)QS(0.997)MS(0.975)VLPT(0.569)S(0.458)K	995830	NA	NA	1071900	NA	2	NA	1047800	NA	NA	1	1280800	NA	1388000	1188100	NA	3	NA	NA	NA	NA	0	1402900	NA	NA	NA	1	NA	NA	NA	NA	0	NA	NA	NA	NA	NA	0	NA	NA	837200	547990	1220600	3
5512	Q9D7X1	HNS(1)VEDAEQGK	NA	1527200	NA	NA	55511	2	NA	NA	106420	NA	1	NA	9731600	NA	58534	131370	3	NA	NA	NA	224020	1	NA	NA	NA	NA	0	NA	42118	NA	76972	2	NA	NA	NA	NA	81901	1	NA	NA	53947	52199	58619	3
5598	Q9EPJ9	SPSS(0.001)DS(0.998)WT(0.001)CADASTGR	1566800	NA	NA	1239700	NA	2	NA	NA	3210200	NA	1	NA	NA	NA	NA	2023700	1	NA	NA	NA	1378600	1	NA	NA	NA	NA	0	2140100	NA	1418700	NA	2	NA	NA	2692000	1348000	NA	2	637410	916720	NA	1223100	NA	3
5614	Q9EPW0	AS(0.994)PT(0.005)STEEEQVMLR	NA	NA	831230	604760	NA	2	NA	NA	NA	863930	1	1108600	2055600	2446900	NA	1453200	4	NA	NA	1514600	NA	1	NA	NA	3341800	NA	1	2771300	NA	NA	NA	1	1342100	2501400	949860	1603900	1890300	5	NA	1665500	NA	1431900	1201800	3
5630	Q9EQZ7	TGSVQT(0.036)S(0.963)PS(0.001)STPGTGR	383590	NA	888720	874200	NA	3	657090	724770	1038800	NA	3	NA	NA	NA	NA	NA	0	NA	1550100	NA	NA	1	NA	696870	NA	NA	1	1251900	157520	377470	NA	3	640950	947500	975240	760440	NA	4	886010	874960	221340	NA	NA	3
5660	Q9ERU9	S(0.003)HET(0.101)DGGS(0.896)AHGDEEDDGPHFEPVVPLPDK	NA	NA	NA	NA	NA	0	NA	NA	NA	NA	0	NA	NA	4950000	NA	NA	1	NA	NA	5232000	NA	1	NA	NA	NA	NA	0	NA	NA	4784600	NA	1	NA	NA	NA	5175800	3851400	2	1953200	4174100	NA	3963200	NA	3
5668	Q9ES28	SGTLKS(1)PPK	NA	NA	NA	NA	NA	0	NA	97606	360060	172440	3	NA	10106000	NA	218980	95744	3	NA	NA	38487	NA	1	NA	NA	77251	NA	1	527390	54484	NA	NA	2	NA	NA	247420	NA	NA	1	NA	109680	255760	72403	70793	4
5714	Q9ESX5	T(0.009)VLES(0.991)GGETGDGDNDTTK	769620	NA	589960	NA	NA	2	NA	612910	840720	NA	2	NA	NA	NA	NA	784990	1	NA	NA	NA	1222500	1	510230	NA	NA	NA	1	NA	NA	NA	NA	0	1023200	737990	871890	782980	NA	4	868890	530760	833780	711900	321650	5
5715	Q9ET43	S(0.01)RLS(0.99)AIEIDIPVVSHST	NA	NA	NA	NA	NA	0	NA	427950	NA	NA	1	1281700	NA	NA	1638500	1481200	3	NA	NA	NA	2889300	1	NA	NA	3639400	NA	1	955140	NA	NA	NA	1	706260	NA	NA	NA	NA	1	NA	668620	1223700	NA	844110	3
5823	Q9JMH9	GSIILDSGHLST(0.028)AS(0.822)S(0.075)S(0.075)DDLK	NA	NA	NA	NA	NA	0	NA	NA	NA	NA	0	NA	NA	1730100	NA	NA	1	NA	NA	NA	3989500	1	NA	NA	NA	NA	0	4213100	NA	NA	NA	1	NA	2788400	NA	NA	NA	1	NA	2859400	3414100	2620900	NA	3
5868	Q9QWI6	LNNLS(0.002)PAS(0.078)HLAS(0.03)S(0.081)S(0.809)PPPGLPSGLPSGLPSGSPSR	1009200	NA	3815200	NA	NA	2	NA	NA	NA	5461400	1	NA	NA	1295000	NA	5551200	2	NA	9966800	NA	NA	1	NA	NA	8042000	NA	1	7869200	NA	6170900	NA	2	1801300	1191100	NA	6696800	NA	3	1134200	NA	1734800	4343700	3107400	4
6018	Q9QYG0	S(0.738)RT(0.438)AS(0.342)LT(0.482)SAASIDGSR	16222000	NA	NA	11011000	NA	2	13183000	NA	10786000	NA	2	7401700	21298000	NA	1550000	NA	3	NA	NA	NA	NA	0	NA	3323700	NA	NA	1	NA	NA	NA	NA	0	22203000	NA	14716000	11612000	NA	3	10808000	10862000	406980	12573000	NA	4
6027	Q9QYG0	T(0.02)LS(0.005)QS(0.005)S(0.005)ES(0.002)GT(0.024)LPS(0.94)GPPGHTMEVSC	NA	NA	NA	13892000	NA	1	NA	NA	NA	NA	0	NA	25640000	NA	NA	NA	1	NA	20701000	NA	NA	1	NA	NA	NA	NA	0	55326000	NA	NA	NA	1	NA	NA	NA	NA	NA	0	27137000	20354000	NA	NA	9085400	3
6090	Q9QYR6	SSLLLDT(0.005)VT(0.053)S(0.942)IPS(0.614)S(0.386)R	3382000	NA	8106300	1815100	1915100	4	6839100	NA	1266700	10690000	3	NA	535010	2450800	1175400	NA	3	NA	NA	NA	1353700	1	NA	NA	NA	NA	0	8825500	NA	NA	NA	1	614360	NA	1241800	NA	NA	2	1348500	3166900	7444000	NA	NA	3
6182	Q9QZB7	RAFS(0.924)T(0.076)EK	182320	NA	NA	228490	NA	2	NA	NA	NA	30560	1	NA	NA	NA	NA	NA	0	NA	NA	NA	NA	0	169150	NA	NA	NA	1	NA	NA	NA	NA	0	NA	NA	NA	82194	252160	2	132760	581030	NA	171520	NA	3
6189	Q9QZQ1	ITSVSTGNLCT(0.072)EEQS(0.927)PPPRPEAYPIPTQTYTR	2109700	NA	5741100	NA	NA	2	NA	3758800	5251900	NA	2	NA	NA	2725300	NA	3554600	2	NA	NA	4487300	NA	1	NA	NA	4936000	NA	1	NA	2380100	NA	NA	1	NA	NA	NA	3680000	NA	1	1780800	NA	2759700	3170600	NA	3
6219	Q9R0P4	RS(0.037)AS(0.961)PDDDLGS(0.002)SNWEAADLGNEERK	NA	NA	NA	NA	5977400	1	NA	1555800	NA	4777300	2	NA	NA	NA	NA	10885000	1	NA	NA	NA	5936700	1	NA	NA	NA	5904200	1	7823300	4934200	6192200	4130000	4	NA	NA	10140000	NA	NA	1	807160	2860400	3170000	1895900	NA	4
6310	Q9Z0E0	LLS(0.003)T(0.028)S(0.97)PALQGTPASR	1146000	1373900	1694300	1407900	NA	4	1299800	1766900	1381300	1398600	4	NA	NA	1684300	1213500	1128600	3	NA	2080400	NA	NA	1	NA	1321500	NA	NA	1	2105900	NA	2739300	1207200	3	1344000	1197300	NA	NA	751950	3	1245800	956860	NA	960310	830640	4
6353	Q9Z0R4	S(0.066)T(0.217)S(0.717)IDTGPTESPASLK	NA	NA	NA	NA	2038600	1	NA	3349200	2152100	2619800	3	NA	NA	10278000	NA	NA	1	NA	NA	9645600	NA	1	NA	NA	NA	NA	0	NA	NA	NA	NA	0	NA	18792000	8091400	NA	NA	2	8016200	13980000	NA	NA	8298000	3
6359	Q9Z0U1	SYHEAYEPDY(0.001)GGGY(0.036)S(0.937)PS(0.014)Y(0.012)DRR	NA	NA	NA	NA	NA	0	2197600	1416900	NA	NA	2	NA	NA	NA	NA	1370300	1	NA	2598200	NA	NA	1	NA	NA	1770000	NA	1	2448100	NA	2460500	2191600	3	1215100	NA	NA	NA	NA	1	1050200	856420	2638600	1736500	NA	4
6365	Q9Z0V2	TPLS(0.015)NS(0.891)RS(0.193)S(0.902)LNAK	NA	NA	NA	NA	NA	0	NA	NA	NA	NA	0	NA	9878300	NA	NA	3642600	2	NA	4096500	NA	NA	1	NA	NA	NA	NA	0	NA	NA	NA	NA	0	NA	8096000	NA	5928500	1203800	3	NA	6457400	NA	3804900	655050	3
6398	Q9Z1R2	VGDPPQTLPEEPMEVQGAERT(0.5)S(0.5)PEPQR	NA	NA	NA	NA	NA	0	2454100	NA	2469200	1053800	3	1333600	NA	2620100	NA	1996200	3	1577200	NA	NA	NA	1	NA	NA	NA	1930400	1	3374200	2525700	NA	NA	2	NA	1467100	2515600	1999000	NA	3	1290200	1859300	2002300	NA	1098600	4
6399	Q9Z1S8	AS(0.071)S(0.927)CET(0.002)YEYPAR	686570	NA	NA	1050800	NA	2	NA	NA	573210	NA	1	NA	NA	NA	NA	1393600	1	NA	NA	NA	1124300	1	NA	NA	NA	NA	0	1332500	NA	NA	NA	1	808950	1281000	1364200	1207500	NA	4	1116800	959260	NA	1093400	NA	3
6423	Q9Z2D6	AETSESSGSAPAVPEAS(0.889)AS(0.111)PK	NA	NA	2986800	224590	NA	2	NA	NA	NA	5629800	1	4170300	NA	3066400	NA	5066500	3	NA	NA	NA	8373200	1	NA	NA	NA	5829700	1	4136000	NA	NA	NA	1	NA	NA	NA	NA	NA	0	9758400	2811900	NA	7756100	NA	3
6432	Q9Z2H2	SVYGVT(0.013)DET(0.009)QS(0.8)QS(0.178)PVHIPSQPIRK	NA	NA	NA	1349900	NA	1	NA	1399400	2286400	NA	2	NA	NA	NA	NA	1701200	1	NA	NA	NA	1394700	1	NA	NA	NA	NA	0	NA	NA	NA	1607300	1	NA	1426100	NA	1542300	NA	2	1179100	1271900	2350500	2103900	NA	4
6433	Q9Z2H2	SVYGVT(0.006)DET(0.023)QS(0.005)QS(0.961)PVHIPS(0.005)QPIR	NA	NA	3601900	1828400	NA	2	3422400	4219000	4312400	NA	3	NA	NA	NA	NA	6024100	1	NA	10956000	NA	NA	1	NA	NA	8175300	NA	1	7717400	NA	NA	NA	1	NA	3306400	NA	3528800	NA	2	5790100	3809200	4846000	2650700	NA	4
6464	Q9Z2R6	SAEPTREPGAEAESGS(0.005)ES(0.995)EPEPGPGPR	2228000	NA	4877300	NA	NA	2	NA	NA	1425600	NA	1	NA	5578300	4488500	NA	3548800	3	NA	NA	NA	NA	0	1246000	NA	NA	NA	1	2858500	6064300	NA	NA	2	NA	NA	1385600	NA	NA	1	1554200	4240600	5859800	6993000	NA	4
6492	A2AP18	KVAS(0.02)VEEGDET(0.98)LDSPGSQSR	5200200	NA	3874900	6569500	NA	3	NA	5987300	NA	NA	1	3549200	NA	14599000	7326900	10871000	4	NA	NA	NA	NA	0	NA	NA	NA	10771000	1	15556000	6756100	6269400	NA	3	9933300	NA	15021000	NA	NA	2	NA	9501100	10139000	7612100	3927200	4
6516	E9PUL5	AELAPET(0.015)T(0.015)ET(0.053)PVET(0.914)PET(0.003)VQATDLSLNPEEGSK	NA	NA	NA	NA	NA	0	NA	NA	5615900	56636000	2	1246700	13523000	NA	53949000	9848500	4	NA	NA	NA	NA	0	2433500	NA	NA	NA	1	17639000	NA	NA	NA	1	8966000	NA	9314600	NA	NA	2	NA	1756000	9864700	NA	40300000	3
6555	O35927	GGS(0.999)PLT(0.003)T(0.138)T(0.848)QGGS(0.012)PTK	NA	NA	NA	NA	NA	0	NA	4795600	NA	NA	1	NA	NA	NA	NA	NA	0	NA	9545500	NA	NA	1	NA	NA	NA	NA	0	12733000	4957500	NA	NA	2	NA	NA	NA	NA	4576700	1	6357800	7077500	NA	5903400	NA	3
6582	O55042	T(1)VEGAGNIAAATGFVK	469840	NA	NA	NA	NA	1	NA	NA	NA	NA	0	NA	NA	NA	1876700	NA	1	NA	NA	NA	831910	1	2284500	NA	NA	NA	1	733310	NA	NA	NA	1	NA	952650	NA	NA	NA	1	NA	1649100	NA	788250	717760	3
6589	O70439	EFGSLPT(0.194)T(0.803)PS(0.003)EQR	9306600	NA	NA	10831000	NA	2	NA	NA	NA	NA	0	5819000	NA	NA	NA	NA	1	NA	NA	NA	NA	0	NA	10058000	NA	NA	1	NA	NA	NA	NA	0	NA	NA	NA	NA	NA	0	NA	10810000	NA	7770800	7364200	3
6606	O88737	GY(0.007)S(0.008)Y(0.007)FT(0.098)GS(0.099)S(0.099)PPLS(0.375)PS(0.379)T(0.872)PS(0.011)ES(0.012)PT(0.015)FS(0.016)PGK	NA	NA	NA	NA	NA	0	NA	NA	NA	NA	0	NA	NA	NA	4682500	NA	1	NA	NA	NA	NA	0	NA	NA	NA	NA	0	9814800	NA	NA	NA	1	NA	NA	NA	NA	NA	0	NA	2262000	4007600	NA	1534800	3
6735	P20357	VAIIRT(1)PPKS(1)PAT(1)PK	9792100	NA	2764000	NA	3369100	3	8748600	3265400	NA	NA	2	4822500	NA	9733800	15345000	NA	3	NA	NA	NA	NA	0	NA	1479700	NA	NA	1	NA	3092300	NA	NA	1	NA	7815400	2656000	NA	28246000	3	NA	8236600	13277000	5588800	15946000	4
6753	P27546	AAVGVT(0.001)GNDIT(0.842)T(0.157)PPNKEPPPS(0.999)PEK	NA	NA	NA	NA	NA	0	NA	3684500	NA	2801400	2	3123700	NA	6041400	NA	NA	2	NA	NA	5057700	NA	1	NA	NA	NA	4783000	1	5441300	25654000	4713500	3573000	4	NA	NA	4871300	NA	3878800	2	5125600	5998200	5043200	3833400	NA	4
6818	P52479	T(0.947)CDS(0.05)PQNPVDFIS(0.003)GPVPDSPFPR	1414500	NA	1678500	NA	NA	2	457550	884660	NA	NA	2	NA	2722800	NA	NA	NA	1	NA	3487400	NA	NA	1	248320	NA	NA	NA	1	5411400	NA	NA	NA	1	NA	236830	4338400	3706900	232830	4	NA	1234600	2871600	695910	NA	3
6825	P54728	PAQT(1)PVLT(0.025)S(0.975)PAPADSTPGDSSR	NA	NA	NA	NA	NA	0	1724700	NA	NA	NA	1	NA	NA	NA	NA	917420	1	NA	NA	NA	1050900	1	1811000	NA	NA	NA	1	2556600	NA	NA	NA	1	1689900	1841800	570390	NA	NA	3	1138300	1633800	NA	986840	NA	3
6998	Q3UHL1	S(0.047)AT(0.047)PAT(0.696)DGRAT(0.042)PAT(0.042)EES(0.099)T(0.026)VPATQSSALPAAK	20864000	NA	NA	NA	12462000	2	NA	NA	83422000	7739500	2	NA	NA	88123000	NA	135550000	2	NA	NA	15583000	NA	1	NA	NA	98880000	NA	1	161350000	NA	NA	NA	1	NA	NA	NA	NA	87580000	1	1221700	NA	137320000	78923000	NA	3
7006	Q3UNH4	S(0.071)VAT(0.87)GPMT(0.059)PQAAAPPAVPPVFPEVR	NA	NA	NA	NA	NA	0	NA	NA	NA	NA	0	6236600	NA	NA	NA	NA	1	NA	NA	NA	NA	0	NA	NA	NA	NA	0	NA	8767400	NA	3647000	2	NA	NA	NA	NA	NA	0	5305900	9145700	9844900	NA	NA	3
7026	Q4QQM4	KHS(0.132)QT(0.868)DLVSR	NA	NA	NA	NA	150930	1	286790	NA	NA	NA	1	NA	NA	NA	NA	668900	1	NA	NA	223210	NA	1	NA	NA	230480	NA	1	NA	NA	NA	NA	0	NA	NA	NA	NA	376980	1	NA	NA	16786	200510	197540	3
7041	Q5DTY9	T(0.703)LT(0.297)S(0.322)GS(0.678)RESNISSK	1570300	NA	957960	NA	NA	2	NA	928760	1605000	NA	2	NA	NA	NA	1483700	1783600	2	NA	NA	NA	NA	0	1617800	NA	NA	NA	1	3725500	NA	NA	NA	1	2604000	2394700	NA	NA	NA	2	1752300	NA	NA	1222200	800660	3
7057	Q5PSV9	AVLALGGS(0.028)LAS(0.705)S(0.261)VNEAS(0.149)HLVT(0.857)DRIR	NA	NA	NA	NA	NA	0	NA	NA	NA	NA	0	NA	NA	NA	NA	NA	0	NA	NA	NA	NA	0	NA	NA	NA	NA	0	NA	NA	NA	NA	0	NA	NA	NA	NA	NA	0	NA	3967500	NA	6051100	4719400	3
7176	Q68FH0	AASPYS(0.006)QRPAS(0.049)PT(0.946)AVRR	1490200	NA	NA	1367800	NA	2	NA	2203200	NA	NA	1	NA	NA	NA	1911700	NA	1	NA	NA	NA	1982600	1	NA	NA	2214100	NA	1	2221700	NA	NA	NA	1	1902500	2354600	2552700	NA	NA	3	1667300	1436400	2809900	1814200	NA	4
7223	Q6PER3	KLIGTAVPQRT(0.027)S(0.051)PT(0.921)GPK	NA	NA	NA	NA	NA	0	NA	NA	NA	NA	0	NA	NA	NA	NA	NA	0	NA	NA	1273700	NA	1	NA	NA	3886800	NA	1	2518500	NA	NA	NA	1	NA	NA	NA	NA	NA	0	781650	934950	NA	1244900	385350	4
7226	Q6PFX7	ERET(1)PPLPPPPPAANLLLLGPSGR	NA	NA	1022100	NA	NA	1	603830	NA	NA	NA	1	NA	NA	NA	NA	1188400	1	NA	880020	NA	NA	1	991100	NA	NA	NA	1	NA	NA	NA	NA	0	1112900	NA	NA	NA	NA	1	218370	NA	2063600	353860	NA	3
7246	Q6ZPJ0	TAPSSPLT(0.965)S(0.029)PS(0.006)DTR	NA	NA	NA	NA	NA	0	NA	851790	NA	NA	1	1174300	NA	1156500	NA	1856200	3	NA	NA	1663200	NA	1	NA	NA	NA	NA	0	2777500	686650	NA	NA	2	1529800	NA	1314600	1506200	NA	3	1325200	1568500	NA	2212200	1390300	4
7360	Q8BFT9	T(0.723)GES(0.209)ARS(0.099)EDDAAS(0.968)GEHDIQIEGVR	NA	NA	NA	NA	NA	0	NA	1658200	NA	NA	1	NA	NA	NA	NA	NA	0	NA	NA	NA	4214900	1	NA	NA	6137400	NA	1	NA	NA	NA	NA	0	2835000	NA	NA	NA	NA	1	3093200	1645200	3392600	1534500	NA	4
7422	Q8BUV3	EVHDELEDLPS(1)PPPPLS(0.093)PPPT(0.834)T(0.055)S(0.019)PHK	8262500	NA	5110800	NA	NA	2	NA	2556900	9508400	7617400	3	NA	2485200	NA	NA	NA	1	NA	NA	NA	NA	0	NA	NA	NA	NA	0	NA	NA	NA	NA	0	3358900	NA	NA	NA	6700900	2	2863300	6921000	NA	NA	7669100	3
7425	Q8BVL9	RHT(0.868)S(0.132)LNDLSLTR	NA	NA	NA	1264700	NA	1	1863200	NA	843430	NA	2	NA	NA	NA	786530	2013600	2	NA	1713700	NA	NA	1	NA	NA	NA	1512300	1	2943900	NA	1989700	1337100	3	859800	1170700	NA	1927500	NA	3	810990	1755500	NA	NA	845780	3
7482	Q8C8R3	VQPPSPLPS(0.002)S(0.002)IDS(0.003)NS(0.003)S(0.019)PEEAT(0.971)QFQPIVPK	NA	NA	5794300	512650	NA	2	NA	NA	NA	NA	0	1779000	NA	5112800	NA	NA	2	2007100	NA	NA	NA	1	NA	NA	NA	NA	0	9672400	NA	NA	NA	1	4574500	NA	NA	4047500	1669600	3	1849200	5273900	NA	NA	1421700	3
7590	Q8VD37	DT(0.029)DS(0.169)T(0.764)GS(0.038)PDRDGMQPSPHEPPYHSK	NA	NA	NA	NA	NA	0	2821200	NA	NA	NA	1	NA	NA	NA	NA	NA	0	NA	NA	4643900	NA	1	NA	NA	NA	NA	0	4270800	3720000	NA	NA	2	NA	2462800	3931700	NA	NA	2	1980400	2965100	3917400	NA	NA	3
7598	Q8VD37	T(0.078)GS(0.1)PLT(0.817)VAT(0.005)GNDQAATEAK	1530400	NA	NA	1692300	NA	2	NA	NA	1688600	1047100	2	895600	18744000	NA	NA	1926400	3	NA	NA	NA	2006000	1	1111100	NA	NA	NA	1	1595500	NA	NA	NA	1	3011700	1011000	NA	2156900	NA	3	NA	1176300	NA	1942700	868120	3
7687	Q9CPS8	T(0.87)PS(0.13)PGEQQQVQEVK	695890	1004400	1553800	NA	NA	3	NA	1022000	NA	NA	1	NA	1382600	NA	NA	3298700	2	NA	1371000	NA	NA	1	NA	907410	NA	NA	1	4481100	NA	NA	1221700	2	837140	686630	4594900	1284600	NA	4	797490	709660	772360	NA	NA	3
7715	Q9D0R8	T(0.001)ET(0.999)PPPLASLNVSK	660840	NA	NA	475240	NA	2	NA	NA	NA	NA	0	319940	961660	NA	NA	NA	2	NA	NA	NA	NA	0	NA	483530	NA	NA	1	NA	NA	NA	NA	0	932380	1025400	1312200	1552100	NA	4	746410	1060800	531290	NA	NA	3
7744	Q9DBR2	AES(0.181)GRNHGES(0.158)QET(0.661)EHVVPSQSECQGR	NA	NA	1115400	NA	NA	1	NA	NA	NA	NA	0	NA	NA	2145100	NA	NA	1	NA	NA	NA	NA	0	NA	NA	NA	NA	0	2359700	NA	NA	NA	1	NA	NA	3899300	NA	NA	1	1747500	1505000	1069800	NA	NA	3
7789	Q9JHU9	MERPGPGIKPGEVVAT(0.9)S(0.1)PLPCK	2801300	NA	4635800	NA	NA	2	4059700	NA	NA	NA	1	NA	NA	7453600	NA	9118500	2	2476400	NA	NA	NA	1	NA	NA	NA	5665600	1	13835000	5832100	NA	NA	2	NA	7843300	7981700	7464800	NA	3	4848500	5519700	NA	3700700	NA	3
7815	Q9QXL2	AHNLQDGQLS(0.138)DT(0.861)GDLGEDIASN	NA	NA	NA	NA	NA	0	NA	NA	3551500	2883000	2	NA	NA	NA	NA	NA	0	NA	NA	NA	NA	0	1443500	NA	NA	NA	1	2449300	NA	NA	NA	1	NA	1377000	NA	NA	NA	1	1289900	2561600	NA	2009100	NA	3
7901	Q9WTQ5	EVCVSGGDHT(0.001)QLT(0.801)DLS(0.198)PEEK	1890300	NA	3976300	NA	NA	2	2388300	2555400	2814300	NA	3	1152400	NA	2000600	NA	NA	2	NA	NA	741210	NA	1	NA	NA	NA	NA	0	8544500	NA	NA	NA	1	NA	NA	NA	NA	1615100	1	1653900	NA	NA	1556200	1563600	3
7906	Q9WUA6	YFDEEFTAQTITIT(1)PPEK	NA	NA	NA	NA	NA	0	NA	1119800	NA	NA	1	1838600	NA	NA	NA	NA	1	NA	NA	NA	NA	0	NA	NA	NA	1357200	1	2140500	NA	NA	NA	1	1023700	NA	NA	1896800	NA	2	NA	1768500	2413000	NA	1827300	3
7941	Q9Z1R2	VGDPPQTLPEEPMEVQGAERT(0.5)S(0.5)PEPQR	NA	NA	NA	NA	NA	0	2454100	NA	2469200	1053800	3	1333600	NA	2620100	NA	1996200	3	1577200	NA	NA	NA	1	NA	NA	NA	1930400	1	3374200	2525700	NA	NA	2	NA	1467100	2515600	1999000	NA	3	1290200	1859300	2002300	NA	1098600	4

## Sheet: absent in TS.EE-TS.NT
	Leading.proteins	Phospho..STY..Probabilities	WT_NT.1.1	WT_NT.2.1	WT_NT.3.1	WT_NT.4.1	WT_NT.5.1	COUNT.WT	WT_EGCG.2.1	WT_EGCG.3.1	WT_EGCG.4.1	WT_EGCG.5.1	COUNT.WT_EGCG	WT_EGCG_EE.1.1	WT_EGCG_EE.2.1	WT_EGCG_EE.3.1	WT_EGCG_EE.4.1	WT_EGCG_EE.5.1	COUNT.WT_EGCG_EE	WT_EE.1.1	WT_EE.2.1	WT_EE.3.1	WT_EE.5.1	COUNT.WT_EE	TS_NT.1.1	TS_NT.2.1	TS_NT.3.1	TS_NT.4.1	COUNT.TS	TS_EGCG.2.1	TS_EGCG.3.1	TS_EGCG.4.1	TS_EGCG.5.1	COUNT.TS.EGCG	TS_EGCG_EE.1.1	TS_EGCG_EE.2.1	TS_EGCG_EE.3.1	TS_EGCG_EE.4.1	TS_EGCG_EE.5.1	COUNT.TS_EGCG	TS_EE.1.1	TS_EE.2.1	TS_EE.3.1	TS_EE.4.1	TS_EE.5.1	COUNT.TS.EE
32	A2AAE1	SSETFGPAGVRS(0.844)PT(0.147)EPT(0.008)CR	816440	NA	889190	NA	NA	2	966820	NA	1719400	NA	2	NA	NA	NA	NA	NA	0	NA	996960	NA	798970	2	NA	1001200	2258000	NA	2	3295400	NA	NA	1126100	2	1227800	NA	1708700	NA	NA	2	NA	NA	NA	NA	NA	0
62	A2AJI0	EPAAPAS(1)PAPSPVPSPTPAQPQK	1906900	NA	NA	1494700	NA	2	NA	NA	2480500	2020800	2	1211200	NA	2682700	1897000	1937000	4	2123900	4050200	NA	1875900	3	686170	2956400	NA	1984300	3	3200400	NA	NA	1836400	2	NA	NA	NA	NA	889540	1	NA	2024500	NA	NA	NA	1
196	D3Z0R2	FVALLS(0.65)LQDT(0.35)EMQR	NA	NA	NA	NA	NA	0	NA	903350	NA	1349300	2	NA	NA	1185400	NA	595080	2	1350500	1781400	NA	NA	2	NA	NA	2166500	1605500	2	NA	1488400	NA	513970	2	1338700	1693700	901540	NA	NA	3	NA	NA	NA	NA	890510	1
200	E9PUL5	HPS(0.789)S(0.211)QLAGPGVEGGEGTQKPR	652700	NA	794330	2016500	NA	3	564420	NA	NA	NA	1	593300	NA	NA	1276200	2049200	3	1020400	1079000	1953100	1547500	4	NA	1014000	2632700	2353900	3	NA	1002900	1250400	771150	3	1184800	1273300	1083300	912610	1215800	5	NA	NA	NA	NA	736040	1
201	E9PUL5	HPS(0.5)S(0.5)QLAGPGVEGGEGTQK	652700	NA	794330	2016500	NA	3	564420	NA	NA	NA	1	593300	NA	NA	1276200	2049200	3	1020400	1079000	1953100	1547500	4	NA	1014000	2632700	2353900	3	NA	1002900	1250400	771150	3	1184800	1273300	1083300	912610	1215800	5	NA	NA	NA	NA	736040	1
223	F6SEU4	EGS(0.001)IGGS(0.998)GGS(0.998)GGGGGGGLKPS(0.002)IT(0.001)K	NA	NA	901670	1978200	NA	2	1473100	NA	2100700	NA	2	NA	NA	3470800	NA	NA	1	NA	3532600	NA	2656600	2	1719900	1273100	NA	NA	2	4545800	2127400	4337100	NA	3	NA	1312300	3383600	NA	NA	2	NA	1450000	NA	NA	NA	1
366	O35691	ESRQES(1)DPEDDDVK	1928100	NA	NA	1557800	NA	2	2463500	NA	NA	NA	1	NA	NA	NA	NA	NA	0	1497400	3583600	NA	NA	2	NA	2278700	NA	662470	2	2969000	NA	NA	NA	1	NA	NA	NA	NA	NA	0	NA	1508200	NA	NA	NA	1
367	O35737	EGRPSGEAFVELES(1)EDEVK	NA	NA	NA	NA	NA	0	1457300	NA	NA	NA	1	NA	NA	NA	NA	1011200	1	NA	1817500	1095200	771180	3	646400	NA	1201200	NA	2	NA	1642600	2513500	951120	3	792060	NA	2090500	NA	NA	2	NA	NA	NA	NA	NA	0
463	O70251	DDDDIDLFGS(1)DDEEESEEAK	2393000	NA	NA	NA	NA	1	2080000	1457900	4596600	NA	3	1113000	3331000	2057800	NA	2399100	4	864500	2373700	NA	2452400	3	1562400	NA	2768900	2637000	3	2528500	1459600	NA	NA	2	3270400	NA	3605900	2769500	NA	3	NA	NA	2100300	NA	NA	1
560	O88737	HDAT(0.001)AS(0.909)S(0.053)S(0.015)T(0.015)T(0.006)AAATAR	NA	NA	313360	NA	NA	1	426960	NA	NA	NA	1	229530	NA	NA	NA	NA	1	230910	367610	NA	NA	2	304990	415740	NA	240560	3	412370	NA	NA	NA	1	NA	432680	NA	NA	NA	1	NA	261780	NA	NA	NA	1
577	O88737	SPQVLYS(0.032)PVS(0.971)PLS(0.996)PHR	3264200	NA	NA	3133000	NA	2	4221200	NA	NA	NA	1	NA	NA	NA	NA	NA	0	NA	1860900	NA	3151600	2	NA	861980	4354600	NA	2	NA	NA	NA	NA	0	NA	1937600	NA	1536300	2313400	3	NA	NA	NA	NA	NA	0
602	O88852	S(0.5)S(0.5)PERDEGTPVPDSR	1590400	NA	NA	NA	NA	1	NA	2224300	1613400	1168400	3	1497800	NA	1946000	NA	1256900	3	1930000	NA	1985100	1423200	3	1308500	NA	NA	1421400	2	1886500	1252500	NA	NA	2	1869200	NA	1956100	NA	NA	2	NA	NA	NA	NA	NA	0
603	O88852	S(0.019)S(0.979)PERDEGT(0.002)PVPDSR	1590400	NA	NA	NA	NA	1	NA	2224300	1613400	1168400	3	1497800	NA	1946000	1462600	1256900	4	1930000	NA	1985100	1423200	3	1308500	NA	NA	1421400	2	1886500	1252500	NA	NA	2	1869200	NA	1956100	NA	NA	2	NA	NA	NA	NA	NA	0
651	P02088	VITAFNDGLNHLDS(1)LK	1939700	NA	4721200	538980	3375400	4	4451100	4766100	3890900	5469100	4	2156800	NA	1698900	4104900	8600200	4	NA	3876400	3281800	6698200	3	1757500	NA	4043800	2757200	3	5668400	5949900	6477300	NA	3	3534500	NA	5334500	3060400	NA	3	NA	NA	3361400	NA	NA	1
666	P06745	ELQAAGKS(1)PEDLEK	NA	NA	724410	NA	NA	1	NA	616910	756150	420780	3	NA	NA	NA	NA	738720	1	NA	1008900	917490	NA	2	NA	640880	1394800	NA	2	1636100	1028200	NA	NA	2	NA	793570	920170	548540	NA	3	730510	NA	NA	NA	NA	1
712	P0C1Q2	AS(0.17)S(0.829)LPPTTAHILSALLESR	NA	NA	NA	NA	NA	0	NA	NA	NA	NA	0	NA	NA	NA	NA	563510	1	NA	822470	NA	306820	2	68330	NA	1177700	NA	2	961950	NA	NA	NA	1	152390	NA	NA	768120	NA	2	NA	NA	NA	NA	NA	0
761	P11983	HGS(1)YENAVHSGALDD	NA	NA	1532200	1535000	NA	2	NA	NA	NA	NA	0	NA	NA	NA	NA	NA	0	1441100	NA	2907700	1311100	3	1276100	1545000	NA	1746500	3	NA	1271100	1907100	NA	2	1133700	1895100	2345900	NA	NA	3	1255700	NA	NA	NA	NA	1
779	P13595	GVTAS(0.022)S(0.075)S(0.857)S(0.045)PASAPK	1174900	NA	233190000	1252300	NA	3	165380000	181770000	1751500	NA	3	970150	NA	NA	1012400	3553100	3	178070000	5393800	238910000	218320	4	153430000	156160000	5356400	314810	4	2796700	NA	NA	434490	2	NA	1659700	1229100	NA	3672800	3	NA	1461700	NA	NA	NA	1
895	P16014	WAS(0.547)S(0.453)REDAGAPVEDSQGQTK	16663000	NA	16076000	16830000	NA	3	NA	11575000	30334000	25381000	3	NA	4681000	38082000	NA	NA	2	13862000	20712000	16095000	23773000	4	13219000	7023300	38336000	23478000	4	40474000	31902000	21023000	19652000	4	NA	NA	30122000	23177000	NA	2	NA	NA	NA	15232000	NA	1
936	P18872	LFDVGGQRS(1)ER	NA	NA	5474300	NA	4288800	2	3393000	3383200	NA	1720100	3	1805800	NA	NA	NA	2390400	2	2684000	5685400	NA	NA	2	2258000	1808300	2813600	NA	3	NA	3367600	2604700	2560700	3	NA	NA	2726800	2390700	1229900	3	NA	NA	3476800	NA	NA	1
1096	P25444	S(1)PYQEFTDHLVK	830530	NA	896520	NA	NA	2	NA	1070300	NA	NA	1	NA	NA	849180	NA	NA	1	841950	1371600	1151800	NA	3	854310	180010	NA	NA	2	1186100	949480	1702500	602750	4	640210	NA	NA	NA	NA	1	NA	NA	815310	NA	NA	1
1105	P26645	AEDGAAPS(0.049)PS(0.044)S(0.812)ET(0.095)PK	4341700	NA	NA	6055600	414250	3	5200600	NA	NA	365970	2	NA	254250	NA	NA	NA	1	NA	7412900	NA	601060	2	2737500	649800	2239100	NA	3	NA	NA	NA	290580	1	NA	3188600	NA	NA	NA	1	NA	NA	NA	NA	NA	0
1132	P27671	HSSDVLKEES(0.007)EDDQNHS(0.981)DEDNT(0.011)EVS(0.002)PVK	NA	NA	1687300	655870	NA	2	2058700	1284700	NA	1481400	3	NA	NA	NA	NA	NA	0	2751100	NA	NA	2415400	2	1085200	NA	3559900	2577300	3	NA	NA	3351100	1352200	2	1708500	NA	2273400	1742000	NA	3	1127500	NA	NA	NA	NA	1
1143	P28652	ESSDS(0.996)T(0.004)NTTIEDEDAK	41764000	1866700	30039000	45068000	25476000	5	55708000	24567000	51571000	NA	3	NA	NA	57956000	38167000	45375000	3	57134000	12946000	NA	53357000	3	43581000	53097000	NA	24671000	3	87918000	NA	40142000	32844000	3	53373000	60215000	62438000	56911000	4493700	5	50564000	NA	NA	NA	NA	1
1194	P35283	RPAGGS(0.001)LGAVS(0.999)PALSGGQAR	3287100	NA	3130700	5026800	NA	3	9617000	1120200	NA	3568600	3	NA	1985000	NA	2621400	1841800	3	3030500	NA	5821100	948330	3	12871000	3265900	NA	5988900	3	NA	NA	10053000	NA	1	NA	8438500	784750	6836400	4596700	4	NA	5408100	NA	NA	NA	1
1253	P42703	IEDT(0.004)EIIS(0.996)PVAERPGER	1184400	NA	937920	980600	NA	3	NA	638090	742580	632460	3	1140900	NA	1031800	NA	972180	3	853650	935250	1445700	NA	3	1257800	643120	NA	1691400	3	NA	1265000	NA	877600	2	1252900	728180	1693000	1375700	674280	5	NA	NA	1456500	NA	NA	1
1273	P46061	ILDPNSGEPAPVLSSPT(0.002)PT(0.005)DLS(0.013)T(0.038)FLS(0.11)FPS(0.832)PEK	399880	NA	1394600	NA	NA	2	NA	NA	NA	1052800	1	1932800	NA	NA	NA	479340	2	NA	769860	475720	NA	2	465770	NA	2216700	1207600	3	2243000	2909300	4660300	NA	3	NA	NA	1439600	NA	NA	1	NA	NA	2759300	NA	NA	1
1308	P48437	DRAS(1)PESLDLTR	1420100	NA	NA	NA	NA	1	993610	NA	NA	574490	2	791550	NA	963620	1262300	NA	3	1053000	1305700	1125300	1016900	4	695940	NA	NA	935430	2	1203400	NA	653210	836670	3	984470	NA	1220500	NA	886410	3	NA	NA	NA	NA	NA	0
1370	P54071	AGY(1)LRAVS(0.788)S(0.211)LCRAS(0.136)GS(0.865)AR	NA	520220	881740	NA	NA	2	NA	NA	NA	NA	0	NA	1582900	NA	NA	NA	1	1419100	977750	NA	NA	2	1087800	883740	NA	NA	2	NA	2853300	782920	NA	2	NA	NA	NA	NA	NA	0	NA	NA	NA	NA	NA	0
1408	P56695	MNS(0.899)GT(0.101)PPPSPSGPPPPPAPQPQAR	3211500	1311100	NA	3922600	NA	3	NA	NA	7363700	4454800	2	NA	2653900	4922700	NA	NA	2	3070900	4249800	NA	2892000	3	NA	2150700	NA	2963400	2	2785000	2871600	NA	NA	2	NA	1595900	NA	NA	2032300	2	2337300	NA	NA	NA	NA	1
1454	P59281	EDT(0.002)S(0.001)S(0.013)CS(0.984)PPGVLLEK	NA	1825400	NA	NA	NA	1	NA	NA	NA	1977600	1	NA	NA	NA	NA	1477600	1	1606800	2307800	NA	NA	2	NA	921770	NA	1236200	2	NA	NA	NA	NA	0	NA	NA	NA	1801400	NA	1	NA	NA	NA	1171700	NA	1
1495	P60904	S(0.001)LS(0.003)TS(0.003)GES(0.993)LYHVLGLDK	NA	NA	NA	NA	NA	0	NA	91081	2681500	NA	2	510670	2508700	NA	13229000	5562700	4	374600	NA	105630	8713200	3	NA	NA	19975000	1599100	2	1487900	240370	2404300	NA	3	690900	NA	1748300	3310200	NA	3	NA	NA	2258600	NA	NA	1
1558	P63318	RGS(1)DELYAIK	2195100	NA	2310100	3509300	NA	3	3450500	3727500	4670400	2369200	4	999700	NA	2293500	NA	3121900	3	2153600	NA	NA	2675600	2	NA	2138700	NA	3422900	2	5725200	2432700	NA	2319000	3	NA	NA	4246100	4045600	1487800	3	NA	NA	NA	NA	NA	0
1563	P63318	MGPSSSPIPS(0.002)PS(0.997)PS(0.867)PT(0.134)DSK	1349500	1507900	NA	NA	1456700	3	3464800	2420500	2968200	NA	3	NA	8867400	4181000	NA	NA	2	NA	5071700	NA	4715400	2	3546600	NA	6539200	NA	2	1533200	2355100	NA	NA	2	NA	NA	778790	5228300	954490	3	NA	NA	NA	NA	3020700	1
1673	P80560	KSEQPEEVLS(0.004)S(0.996)EEETAGVEHVR	869440	NA	3308000	NA	NA	2	2260700	NA	1948000	1498800	3	1208500	NA	2215400	2183200	1926500	4	1936600	2896400	3901300	NA	3	1320700	NA	NA	2422700	2	2952100	3366400	1611100	1467500	4	2459300	1997800	NA	2695100	NA	3	NA	NA	1685700	NA	NA	1
1675	P81122	ASSPAES(0.029)S(0.956)PEDS(0.015)GYMR	NA	NA	1231300	966950	NA	2	2032500	NA	1645500	NA	2	NA	NA	NA	NA	1063400	1	1224700	1426900	NA	NA	2	843980	1134800	NA	991550	3	2211600	1283900	1396800	1062300	4	1247100	877380	1933400	1598000	NA	4	NA	NA	NA	NA	NA	0
1720	P97445	EVAEVS(1)PLSAANMSIAVK	NA	NA	1474700	NA	527520	2	1411300	2213600	3429800	NA	3	971150	1533700	NA	2086200	1201000	4	452750	1841400	1977700	2755200	4	1155900	NA	2439800	NA	2	NA	1855800	2941000	2074700	3	1519600	NA	4393400	NA	828370	3	NA	NA	1967500	NA	NA	1
1783	Q01065	S(1)PPEMLESDCPSPLELK	976240	NA	1249400	467760	1043400	4	2037400	1482900	2751100	1670400	4	NA	NA	2437700	NA	NA	1	1355900	1563800	2286100	1649100	4	NA	174520	NA	1476600	2	NA	1915200	NA	1064700	2	NA	558490	2837100	1228900	NA	3	599010	NA	NA	NA	NA	1
1822	Q03517	EHLGPGS(0.979)S(0.021)QEMER	959420	NA	NA	1434700	NA	2	1630400	NA	NA	1150500	2	2347100	NA	3211200	NA	2755800	3	2453000	2905800	NA	2649400	3	948490	NA	3665800	1420000	3	NA	NA	1119100	1119700	2	1751900	3950900	1840900	2769000	NA	4	2822200	NA	NA	NA	NA	1
1834	Q04447	HEKFS(1)EVLK	NA	NA	5395400	1437500	NA	2	5075600	NA	NA	2935200	2	1398700	NA	4977700	3458600	3769200	4	2217400	4293900	3236600	2549700	4	1768700	NA	NA	1802800	2	NA	5374200	3675100	NA	2	1549700	NA	3085200	NA	NA	2	1164100	NA	NA	NA	NA	1
1890	Q0KL02	NFLNALT(0.13)S(0.87)PIEYQR	145350	NA	573980	NA	NA	2	NA	332160	NA	418110	2	NA	NA	119170	1218300	NA	2	NA	NA	369780	1276900	2	343510	NA	2596400	297890	3	1399500	811470	NA	NA	2	740080	NA	1053400	NA	NA	2	NA	NA	NA	NA	NA	0
2021	Q3TZZ7	S(0.101)S(0.566)S(0.332)S(0.001)LLASPSHIAAK	697530	NA	NA	1086900	NA	2	850640	NA	NA	NA	1	NA	NA	NA	NA	NA	0	807620	1162200	NA	NA	2	1361300	702580	NA	1210500	3	NA	NA	NA	712090	1	NA	NA	NA	1131400	971380	2	NA	NA	NA	NA	NA	0
2046	Q3UDW8	LINS(0.001)ELGS(0.995)PS(0.004)R	1444200	NA	1985500	3033500	NA	3	NA	NA	2192600	NA	1	2241400	NA	2330700	NA	NA	2	1653100	NA	1704300	NA	2	2395000	NA	NA	1927100	2	NA	2463800	NA	NA	1	2620600	NA	NA	1937200	NA	2	NA	NA	NA	NA	NA	0
2050	Q3UE31	S(0.202)HS(0.729)ANDS(0.068)EEFFREDDSGADLHNATNLR	1208000	NA	2996800	NA	3234400	3	3880400	3692500	NA	2061800	3	NA	NA	2126700	NA	5556300	2	NA	8660600	NA	5387200	2	2611500	NA	NA	2640000	2	NA	2005300	NA	3188600	2	5932700	NA	NA	8018400	1159700	3	NA	NA	NA	NA	NA	0
2066	Q3UH68	GS(0.001)S(0.008)DGRGS(0.985)DS(0.006)ESDLPHR	2064200	NA	1828700	NA	NA	2	4893800	NA	NA	1708600	2	NA	2513000	2638900	NA	NA	2	3906300	4208700	NA	2059200	3	2035100	NA	2982300	2514700	3	NA	2361100	NA	NA	1	2819600	NA	NA	NA	NA	1	NA	NA	NA	NA	NA	0
2124	Q3UHJ0	VGS(0.001)LT(0.005)PPS(0.121)S(0.873)PK	692210	4909800	27696000	NA	27644000	4	NA	NA	NA	25320000	1	NA	NA	NA	NA	NA	0	NA	NA	7082400	53263000	2	NA	NA	87132000	33724000	2	NA	NA	42076000	31793000	2	7009300	NA	NA	NA	42319000	2	NA	4485400	NA	NA	NA	1
2167	Q3UMU9	RPKPERPPS(0.005)T(0.005)S(0.133)S(0.135)S(0.712)DS(0.004)DS(0.003)DS(0.002)GEVDR	NA	NA	NA	NA	NA	0	NA	924000	NA	NA	1	NA	NA	1431300	NA	NA	1	NA	NA	1724800	1116300	2	1086100	NA	1460400	1774100	3	NA	NA	NA	NA	0	1618500	NA	NA	1501100	NA	2	1008300	NA	NA	NA	NA	1
2205	Q3UTJ2	RGS(0.137)LPDNS(0.863)ILHR	NA	NA	NA	NA	NA	0	NA	NA	NA	NA	0	1143300	NA	3390000	NA	NA	2	1473300	NA	4560100	NA	2	3378900	NA	NA	2246500	2	NA	NA	NA	NA	0	2939100	NA	NA	NA	NA	1	NA	NA	NA	NA	NA	0
2248	Q3V3Q7	EPSGQPEDS(1)PEAETSTLDVFTEK	840400	NA	NA	NA	NA	1	836940	NA	NA	1184300	2	NA	NA	1128700	NA	1315700	2	758840	1489000	1908800	1406300	4	924430	NA	NA	1541600	2	NA	2015000	NA	718350	2	1400800	NA	2336400	1670300	NA	3	643620	NA	NA	NA	NA	1
2422	Q5FWK3	SDDS(0.003)KS(0.764)S(0.234)S(0.998)PEPVTHLK	7717000	NA	NA	3993800	NA	2	3476200	NA	6944200	NA	2	NA	3609900	NA	NA	NA	1	3165500	5985500	NA	NA	2	2987200	3302500	NA	3381400	3	4898400	NA	NA	NA	1	6274100	NA	3310800	NA	NA	2	3610700	NA	NA	NA	NA	1
2565	Q60790	Y(0.06)GS(0.94)QEHPIGDK	3516600	NA	3419300	5664700	NA	3	NA	5513100	5793200	NA	2	2256800	NA	2801200	NA	NA	2	1972500	NA	1198000	NA	2	1996000	NA	543440	2513000	3	9068200	NA	NA	NA	1	6471600	6521700	7436300	NA	NA	3	NA	5110900	NA	NA	NA	1
2603	Q61036	S(0.937)DS(0.063)LDNEEKPPAPPLR	3309300	NA	985050	4893600	NA	3	NA	NA	1938700	1310400	2	NA	NA	1674800	NA	1220400	2	4576100	6795200	NA	NA	2	NA	1214300	12170000	NA	2	NA	2432900	NA	NA	1	1095100	977200	1206200	NA	NA	3	963600	NA	NA	NA	NA	1
2626	Q61136	S(1)KS(1)PVDLRDK	5729900	NA	1053500	4719200	NA	3	3711400	1117200	4060000	NA	3	2293300	NA	2763600	1533400	1365500	4	NA	5887800	1871300	2039300	3	NA	2872300	NA	4643000	2	5152000	NA	NA	NA	1	5493100	1733500	3361200	NA	NA	3	NA	NA	2879800	NA	NA	1
2627	Q61136	S(1)KS(1)PVDLRDK	5729900	NA	1053500	4719200	NA	3	3711400	1117200	4060000	NA	3	2293300	NA	2763600	1533400	1365500	4	NA	5887800	1871300	2039300	3	NA	2872300	NA	4643000	2	5152000	NA	NA	NA	1	5493100	1733500	3361200	NA	NA	3	NA	NA	2879800	NA	NA	1
2638	Q61165	ADLPVITIDPASPQS(0.966)PES(0.034)VDLVNEELK	NA	NA	1353500	NA	NA	1	NA	2991500	NA	NA	1	NA	NA	NA	NA	1378500	1	NA	827270	NA	1912500	2	223820	NA	NA	1107600	2	1676700	925540	2192300	NA	3	NA	NA	2046600	NA	NA	1	NA	429930	NA	NA	NA	1
2653	Q61234	NSAGGTSVGWDS(1)PPASPLQR	NA	NA	NA	1085700	1830800	2	1415000	NA	NA	NA	1	NA	NA	NA	1907900	2068900	2	NA	NA	981450	1965400	2	NA	NA	4164800	1765000	2	NA	1890600	1794000	1630500	3	594910	NA	3243500	NA	434060	3	NA	NA	1245000	NA	NA	1
2654	Q61235	GLGPPS(1)PPAPPR	2491000	2337400	2454900	NA	NA	3	3906800	3877600	3018000	2378300	4	2417700	2912600	5089500	2771200	3282500	5	1740400	3327300	4801100	2259200	4	2989000	1920600	NA	2369500	3	NA	3140800	3390900	2066000	3	NA	NA	4445900	2890300	2129500	3	NA	NA	NA	NA	2082200	1
2664	Q61290	GDIGGLT(0.001)SALDNQRS(0.917)PLS(0.082)LGK	NA	NA	787220	NA	NA	1	NA	923170	NA	986890	2	1115500	NA	NA	NA	NA	1	451990	NA	NA	7350000	2	NA	NA	9592700	1328700	2	NA	1134300	NA	NA	1	NA	NA	NA	7798900	NA	1	NA	NA	NA	NA	NA	0
2721	Q61627	RINS(1)LMDEDIAHK	NA	NA	NA	927740	NA	1	1344800	527770	NA	NA	2	509870	NA	1180200	1164000	794850	4	596750	1244600	NA	1337800	3	1585600	NA	3587400	849110	3	2835700	NA	NA	836450	2	1152900	1646300	NA	NA	NA	2	NA	NA	NA	1086100	NA	1
2768	Q62132	NQEIHLS(1)PIAR	1529800	NA	1012400	NA	1260100	3	1417500	1559300	1468600	855200	4	NA	NA	1713000	1149500	1167000	3	1128900	2372900	2138300	1416200	4	1003300	803010	2152700	NA	3	NA	1407700	1169500	NA	2	NA	NA	1921300	1704200	NA	2	NA	NA	1673500	NA	NA	1
2799	Q62261	SALPAQS(0.894)AAT(0.106)LPAR	NA	NA	NA	NA	NA	0	NA	NA	NA	NA	0	1946900	NA	NA	NA	2638700	2	2467700	NA	2510800	NA	2	2353200	NA	3210700	NA	2	NA	1180200	NA	1344200	2	NA	NA	3119200	2789800	1758300	3	NA	NA	NA	3050600	NA	1
2805	Q62313	S(0.033)DQS(0.026)S(0.174)T(0.174)EDS(0.541)GKPT(0.026)GGNS(0.025)GKPT(0.003)GGDSGKPTEAGSNK	3700500	NA	2080000	NA	NA	2	NA	NA	NA	NA	0	79858	NA	NA	NA	NA	1	NA	7344700	NA	92164	2	784900	NA	NA	131660	2	NA	NA	NA	NA	0	NA	NA	NA	NA	NA	0	NA	112490	NA	NA	NA	1
2822	Q62393	ASAAFS(0.043)S(0.081)VGS(0.87)VIT(0.005)K	3041700	NA	1278900	2619400	2969500	4	NA	3349500	NA	2486400	2	4864200	NA	2067700	3313400	1554400	4	2047800	951470	2643100	2114400	4	5465400	NA	NA	2472000	2	1667200	2138500	NA	NA	2	2782900	NA	2037000	NA	NA	2	NA	NA	2566000	NA	NA	1
2857	Q62446	FLQDHGS(0.986)DS(0.014)FLAEHK	1869300	NA	3545500	NA	NA	2	3939000	3289300	NA	750750	3	748190	NA	2680100	NA	788090	3	NA	5349600	NA	901550	2	892100	NA	5394400	3493200	3	NA	823260	NA	3000300	2	NA	NA	NA	4103200	NA	1	NA	2006900	NA	NA	NA	1
2920	Q68EF6	AS(1)PLYATYK	1906000	NA	NA	NA	2384700	2	2875900	NA	NA	NA	1	NA	NA	1647300	NA	NA	1	1550500	2070700	1731700	NA	3	3835000	2458500	3197700	NA	3	NA	1089400	2221100	4577000	3	NA	NA	NA	4533100	2694000	2	NA	2802300	NA	NA	NA	1
3106	Q6NZL0	EQS(0.978)ES(0.017)LS(0.005)ELR	NA	NA	NA	NA	2672500	1	NA	NA	NA	NA	0	NA	NA	NA	NA	3701700	1	NA	4050100	4011000	NA	2	NA	2708000	3036900	NA	2	NA	NA	NA	2968500	1	NA	NA	NA	NA	1895000	1	NA	NA	NA	NA	NA	0
3140	Q6P9K8	LLATVLS(1)QK	542550	NA	NA	450380	NA	2	NA	NA	NA	NA	0	NA	NA	NA	NA	NA	0	NA	466090	NA	491160	2	1333400	NA	2139800	NA	2	698580	NA	NA	NA	1	NA	1520600	NA	NA	NA	1	NA	NA	NA	715710	NA	1
3167	Q6P9S0	AGS(1)EECVFYTDEVASPLAPDLAK	638380	NA	NA	NA	NA	1	599520	NA	1963900	960250	3	NA	3869900	440910	NA	2559900	3	461170	2388800	NA	2628100	3	1167600	NA	4951500	1379600	3	6428700	1668800	NA	1184500	3	967750	315860	3306800	NA	NA	3	NA	2025000	NA	NA	NA	1
3191	Q6PCL9	KPMDS(0.978)IGGES(0.023)MPIPT(0.921)IDT(0.078)ARK	NA	NA	3258100	NA	NA	1	NA	667210	901300	203760	3	NA	NA	3795400	873620	NA	2	1816100	NA	1826900	NA	2	692860	NA	18412000	3806500	3	1121300	NA	NA	NA	1	NA	4207800	4736400	2220700	NA	3	NA	565270	NA	NA	NA	1
3249	Q6PFR5	SDVEENNFEGRES(1)R	1016600	NA	733050	956270	NA	3	NA	NA	1244600	NA	1	NA	NA	NA	NA	NA	0	1224700	NA	NA	1434600	2	1015500	736550	NA	870450	3	NA	NA	NA	NA	0	1180600	NA	1461400	NA	NA	2	881480	NA	NA	NA	NA	1
3413	Q7TQD2	RLS(1)LES(0.999)EGANEGAT(0.001)AAPELSALEEAFRR	NA	NA	671280	NA	NA	1	NA	14672000	29550000	200980	3	NA	1996000	NA	131540000	NA	2	288890	NA	NA	311590	2	NA	NA	5272900	5217500	2	NA	402190	NA	NA	1	29813000	NA	NA	NA	NA	1	NA	NA	NA	368780	NA	1
3433	Q7TSC1	LKFS(0.993)DEEDGRDS(0.007)DEEGAEGHK	NA	NA	NA	NA	NA	0	NA	3251500	NA	NA	1	2324500	NA	2999000	NA	NA	2	3794000	612520	NA	NA	2	2366500	NA	NA	695590	2	4974700	2716600	NA	NA	2	2676600	2638900	1684900	2467400	862200	5	NA	NA	NA	NA	NA	0
3663	Q80X80	LDS(1)PS(0.893)RS(0.107)PSK	3907500	NA	1879200	3168800	NA	3	5828700	NA	1964500	64513	3	1692000	NA	3650100	NA	77177	3	4056600	NA	1245400	44780	3	1014300	2586200	NA	NA	2	NA	NA	NA	NA	0	7156300	8928300	506080	1141600	216780	5	4042300	NA	NA	NA	NA	1
3764	Q80ZK9	KDS(1)ISEDEMVLR	NA	NA	1612900	NA	1677300	2	NA	2239700	1146000	1025100	3	760940	NA	2213500	NA	1810400	3	1326000	NA	2698600	1771900	3	1147500	NA	2267900	1704400	3	2353000	1757700	2200500	NA	3	1021500	NA	1359300	NA	NA	2	NA	NA	NA	NA	NA	0
3822	Q8BG50	MEESAPVES(0.002)QGQLPS(0.999)PHHGS(0.998)LRR	2252800	NA	2273300	NA	NA	2	2253900	NA	NA	NA	1	NA	NA	NA	NA	NA	0	2042100	NA	1956600	1297600	3	2330100	1069500	NA	NA	2	2041600	NA	NA	1039100	2	NA	NA	975930	1654500	1214000	3	NA	2622600	NA	NA	NA	1
3871	Q8BH66	DRNS(1)WGGFSEK	1689700	NA	NA	2592400	NA	2	1210800	757720	NA	NA	2	NA	NA	2719700	2129800	2777500	3	NA	852060	NA	3150800	2	2327700	NA	5676600	NA	2	NA	1233800	866770	1459500	3	NA	NA	2552800	2928200	2362100	3	NA	NA	1952200	NA	NA	1
3889	Q8BHS8	VSPASESPFS(0.999)EEESR	822840	NA	554740	NA	NA	2	1129200	NA	NA	NA	1	NA	NA	1562200	1327200	NA	2	1242600	1619900	880630	NA	3	899950	NA	NA	861400	2	1086100	NA	NA	NA	1	NA	NA	NA	NA	NA	0	586960	NA	NA	NA	NA	1
3899	Q8BIK4	LPVHVY(0.002)EVDEEADKDEDAAS(0.998)LGS(1)QK	2203600	NA	NA	NA	NA	1	NA	NA	NA	NA	0	NA	NA	NA	NA	2236300	1	NA	4424400	NA	2863600	2	1712000	NA	5507100	2159500	3	5034500	NA	NA	NA	1	5183900	NA	2827600	NA	NA	2	NA	NA	8347800	NA	NA	1
3906	Q8BJ05	DLVQPDKPAS(1)PK	1283900	NA	1562000	1858600	NA	3	1680200	2159400	NA	1561500	3	1032700	NA	NA	NA	NA	1	2248500	2412800	NA	NA	2	1606700	1648000	2953100	1643000	4	NA	NA	NA	NA	0	NA	NA	NA	1895100	NA	1	1494400	NA	NA	NA	NA	1
3993	Q8BPN8	LDHELS(0.73)LDRES(0.232)EAGT(0.052)GS(0.705)S(0.281)EHEDGER	NA	NA	NA	NA	NA	0	NA	NA	NA	NA	0	1214300	NA	2999600	2493900	NA	3	1822700	NA	2472700	2904400	3	2221000	NA	2805600	2672300	3	NA	NA	NA	NA	0	NA	NA	1714900	2244200	NA	2	NA	NA	4493000	NA	NA	1
4117	Q8BUV3	EVHDELEDLPS(1)PPPPLS(0.996)PPPT(0.026)T(0.075)S(0.903)PHK	10447000	NA	NA	NA	NA	1	6626300	10882000	20414000	8399900	4	4876700	12879000	4883000	13628000	13382000	5	NA	17645000	7454700	NA	2	9957500	NA	18786000	NA	2	20350000	NA	13321000	NA	2	14575000	NA	17553000	18149000	NA	3	NA	10520000	NA	NA	NA	1
4123	Q8BVL3	VTSSVPLPS(0.021)GGT(0.185)S(0.548)S(0.23)PS(0.016)R	NA	NA	NA	6267400	NA	1	NA	NA	NA	NA	0	NA	NA	7706400	6370500	NA	2	4786000	NA	6698500	5522700	3	5904000	NA	NA	5152000	2	NA	5491500	NA	NA	1	NA	NA	NA	NA	NA	0	NA	NA	NA	NA	NA	0
4128	Q8BWJ3	S(1)LNLVDSPQPLLK	475740	NA	NA	375660	NA	2	NA	NA	NA	NA	0	NA	NA	442100	1226700	NA	2	401870	NA	NA	1868900	2	928390	NA	2486200	638110	3	1697300	NA	NA	1169200	2	759110	531720	802250	1586300	NA	4	NA	716610	NA	NA	NA	1
4136	Q8BX90	MS(0.006)S(0.994)PPPSPQK	NA	NA	NA	427670	NA	1	NA	NA	482570	NA	1	NA	NA	818110	NA	NA	1	483060	592520	778090	NA	3	NA	NA	194010	417380	2	833500	602960	NA	NA	2	NA	NA	276070	NA	NA	1	NA	427540	NA	NA	NA	1
4140	Q8BXR1	ET(0.032)CS(0.967)PVSEGEEFSSPATNTCGAK	NA	NA	1708400	NA	NA	1	NA	NA	NA	1921100	1	NA	2164200	1518900	NA	1224000	3	NA	3252900	2486600	1621400	3	NA	878590	NA	2246600	2	3220500	NA	1519400	1195400	3	NA	1064400	2120200	1247600	NA	3	1229200	NA	NA	NA	NA	1
4202	Q8C0P7	EEEFLS(0.001)HY(0.999)KEHHS(0.057)IDY(0.061)VFVS(0.951)EKT(0.931)K	NA	NA	NA	NA	1247200	1	NA	7722700	NA	NA	1	NA	NA	NA	NA	14514000	1	NA	NA	9121000	7558800	2	NA	NA	83393000	4927900	2	NA	7735000	44132000	NA	2	NA	NA	NA	NA	NA	0	NA	NA	1518600	NA	NA	1
4222	Q8C1B1	S(0.999)PTTPVDPER	NA	NA	NA	NA	NA	0	NA	NA	NA	NA	0	NA	NA	2901100	3310100	1684600	3	1749700	NA	2444500	NA	2	4007600	NA	4442400	NA	2	NA	NA	NA	NA	0	NA	4080400	NA	3414800	NA	2	NA	NA	NA	NA	NA	0
4278	Q8C8R3	DEFLPALSLQSGALGGS(0.337)S(0.528)ES(0.135)LK	NA	NA	NA	NA	NA	0	NA	749180	NA	NA	1	969260	NA	120930	NA	NA	2	NA	479340	222200	NA	2	495200	NA	NA	630640	2	721860	NA	NA	NA	1	1336300	NA	362300	2167300	747480	4	NA	NA	NA	109870	NA	1
4383	Q8CCN5	LADAMAES(0.983)PS(0.017)R	NA	NA	1184400	1376400	NA	2	1998300	NA	1341600	1390000	3	746740	NA	1145000	2696400	1484300	4	1325900	1604800	2481900	1741800	4	1673000	1577500	3709900	1495400	4	2615300	NA	NA	NA	1	NA	2205400	1028700	907110	NA	3	1497100	NA	NA	NA	NA	1
4403	Q8CFN5	NS(1)PGLLVSPGNLNK	NA	NA	1821800	NA	2566400	2	1242600	1953100	1884000	1707000	4	NA	NA	1963600	1329100	NA	2	NA	1719600	2373000	NA	2	NA	625390	2377400	1396300	3	NA	1511800	2083900	1173600	3	NA	NA	1642400	NA	NA	1	NA	NA	NA	NA	NA	0
4432	Q8CH77	SASSYSDIEEIATPDS(0.002)S(0.001)APS(0.551)S(0.447)PK	NA	NA	NA	NA	NA	0	1847600	NA	NA	NA	1	1321900	NA	NA	NA	NA	1	1207800	2557000	NA	NA	2	1075600	748020	NA	NA	2	NA	NA	NA	1601500	1	1456900	1329100	NA	NA	NA	2	NA	1894500	NA	NA	NA	1
4465	Q8CHP6	MDRT(0.996)PPPPT(0.004)LS(0.999)PAAVTVGR	843960	NA	NA	805430	NA	2	1556700	1218400	NA	1114200	3	NA	NA	1338600	NA	NA	1	1230700	NA	1604200	1579500	3	1484500	429350	NA	1138100	3	1431600	1262600	NA	949790	3	1269500	1281600	1250400	NA	949480	4	NA	NA	NA	1457000	NA	1
4470	Q8CHU3	KT(0.198)PES(0.802)FLGPNAALVNLDSLVTK	NA	NA	NA	NA	NA	0	NA	NA	346210	NA	1	NA	1493400	NA	NA	NA	1	NA	369770	NA	1074900	2	1008800	NA	3597900	690560	3	NA	NA	NA	NA	0	NA	NA	NA	3303300	NA	1	NA	1447500	NA	NA	NA	1
4538	Q8K019	NTPSQHS(0.013)HS(0.964)IQHS(0.023)PER	NA	NA	NA	NA	NA	0	112710	34237	70847	NA	3	NA	NA	NA	NA	45192	1	145280	NA	NA	136830	2	170790	113260	NA	576180	3	76794	NA	NA	NA	1	1415600	89111	133710	NA	NA	3	NA	NA	NA	NA	NA	0
4550	Q8K0T0	S(1)PPVAMETASTGMAAVPDALDHSPSSTLK	NA	NA	NA	NA	1473000	1	1136500	NA	NA	1330100	2	NA	NA	NA	NA	4124800	1	NA	NA	3049300	3162000	2	NA	NA	5087300	1426000	2	8406700	NA	NA	NA	1	1805900	NA	NA	4042900	NA	2	NA	NA	NA	NA	NA	0
4572	Q8K124	S(0.03)S(0.947)S(0.023)LGDLLR	1058000	NA	898670	871430	NA	3	1712300	1048000	1292800	NA	3	NA	NA	NA	NA	NA	0	696370	NA	760120	813930	3	1116200	427120	1422900	NA	3	2147500	903650	1640400	1517900	4	1206800	506100	NA	NA	1056600	3	NA	NA	NA	980790	NA	1
4685	Q8K4P0	DAPRPDHPPHDGHS(0.984)PAS(0.016)R	655320	NA	NA	1439700	NA	2	2515500	NA	NA	NA	1	1476500	NA	NA	NA	73828	2	287790	122370	28672	NA	3	4376600	2102100	61358	NA	3	71326	NA	NA	NA	1	2836600	2784600	NA	NA	NA	2	2070800	NA	NA	NA	NA	1
4689	Q8K4Q0	ILDTSSLT(0.042)QS(0.958)APAS(0.982)PT(0.018)NK	1767800	NA	NA	NA	NA	1	1029800	NA	NA	NA	1	NA	2067600	NA	2448500	1634400	3	NA	NA	1505500	2065600	2	1756600	NA	3913900	NA	2	3539700	NA	1156200	NA	2	NA	NA	NA	2927900	1235600	2	NA	NA	NA	NA	NA	0
4771	Q8R3Q2	RVGTEGLVDS(1)FSQGLER	608310	NA	1403600	NA	NA	2	NA	1655800	NA	NA	1	881430	NA	NA	NA	1567200	2	NA	1588600	871780	1018400	3	1061400	NA	NA	618620	2	1067100	1562400	986050	648610	4	858210	NA	NA	1675200	NA	2	NA	1013300	NA	NA	NA	1
4863	Q8VD37	EQVVT(0.02)PPAAS(0.978)DIPADS(0.002)PAPAPPGPTGSAGPPGPPGPR	21154000	NA	7699700	16261000	9259300	4	NA	18323000	15702000	NA	2	NA	NA	NA	NA	NA	0	NA	NA	28559000	22853000	2	11247000	NA	NA	26290000	2	NA	16899000	NA	NA	1	NA	NA	NA	NA	NA	0	NA	19439000	NA	NA	NA	1
4902	Q8VDP4	DEVQNEGT(0.001)AAES(0.973)DS(0.027)PLK	NA	NA	NA	NA	NA	0	NA	NA	NA	1678900	1	NA	NA	NA	NA	2414800	1	2589900	NA	NA	2172200	2	1822700	NA	NA	1778300	2	NA	NA	NA	NA	0	NA	NA	2274500	NA	2455400	2	NA	NA	NA	NA	NA	0
4924	Q8VDZ4	SIGSASPGPGQPPLS(0.715)S(0.21)PT(0.075)R	NA	NA	NA	4044700	NA	1	NA	2692200	NA	1548900	2	NA	NA	3566800	3933600	3104700	3	3277400	3860300	3660200	NA	3	3575900	2629300	NA	NA	2	NA	NA	NA	NA	0	NA	NA	NA	NA	2433000	1	NA	NA	3226900	NA	NA	1
4947	Q8VEL9	GHAGGQRPEPS(0.04)S(0.96)PDGPAPPTR	31208000	NA	18967000	37795000	29112000	4	37321000	18446000	49507000	NA	3	559040	NA	79033000	NA	NA	2	NA	40526000	NA	18496000	2	20999000	NA	NA	29323000	2	NA	76441000	29215000	NA	2	37540000	30208000	NA	26813000	NA	3	NA	NA	NA	NA	NA	0
5042	Q91XV3	APAPAAPAAAEPQAEAPAAAAS(0.736)S(0.193)EQS(0.07)VAVKE	NA	NA	NA	NA	3303100	1	NA	NA	NA	NA	0	NA	NA	NA	NA	5457700	1	NA	7920400	NA	6655600	2	NA	7311400	NA	7673600	2	NA	NA	5884600	7165200	2	NA	NA	NA	NA	4599400	1	NA	NA	NA	NA	NA	0
5084	Q91ZU6	S(0.995)FS(0.005)EDVISHK	NA	NA	NA	NA	NA	0	NA	4220200	NA	NA	1	NA	3541000	5248400	NA	4002000	3	4272800	NA	5323600	4687000	3	4846800	NA	5425700	NA	2	NA	NA	NA	NA	0	NA	NA	NA	5450800	4073100	2	NA	3744400	NA	NA	NA	1
5091	Q91ZZ3	EQAS(1)HLGGAVFSGAGNIAAATGLVK	NA	NA	1102900	NA	NA	1	NA	609100	NA	NA	1	539130	NA	NA	1540600	905950	3	NA	NA	660820	1018500	2	NA	NA	3030300	617480	2	2554100	1002400	2404300	NA	3	1262500	NA	1004500	1936500	NA	3	NA	NA	967360	NA	NA	1
5171	Q99J36	DQQPS(1)GS(1)EGEDDDAEAALKK	2694900	2418500	NA	2072400	4841900	4	NA	3846400	NA	NA	1	NA	NA	NA	2652600	3653100	2	5851600	6365200	6432200	3627800	4	3081500	NA	6096200	4927500	3	NA	4955900	3794800	2673600	3	NA	NA	3016800	NA	2278300	2	NA	NA	3840800	NA	NA	1
5198	Q99KG3	GLVAAYSGES(0.001)DS(0.999)EEEQER	1722900	NA	991220	1372500	NA	3	2351300	NA	2719700	NA	2	NA	NA	NA	NA	NA	0	1560800	2470000	NA	NA	2	1810100	780170	NA	1809700	3	NA	NA	NA	1145200	1	2234600	1087300	NA	NA	1690900	3	1414800	NA	NA	NA	NA	1
5209	Q99KY4	EPETGLDNT(0.004)S(0.996)PK	NA	4119600	NA	4050200	10547000	3	4116700	3570100	NA	3621400	3	1442500	10801000	6992800	3866700	4695000	5	6829100	8095000	NA	NA	2	3284800	NA	NA	5172500	2	NA	7371200	NA	NA	1	NA	4706300	6407000	NA	NA	2	NA	4663100	NA	NA	NA	1
5228	Q99M31	FELLCS(1)PLFNK	NA	NA	1312700	NA	5833600	2	NA	1617200	NA	1086500	2	NA	NA	1752900	1473900	1563100	3	1688500	NA	2199100	755110	3	NA	NA	7869000	2896900	2	2405000	1541600	NA	NA	2	NA	NA	NA	NA	NA	0	NA	NA	2718900	NA	NA	1
5231	Q99MB3	MAAAWPAGRAS(1)PAAGPPGLLR	NA	NA	NA	NA	NA	0	NA	NA	NA	NA	0	NA	NA	NA	NA	NA	0	1816200	2273200	NA	NA	2	8316100	568780	NA	1911600	3	NA	NA	NA	NA	0	NA	NA	NA	NA	NA	0	NA	NA	NA	3791900	NA	1
5254	Q99NE5	ET(0.123)S(0.86)PIS(0.015)S(0.002)HPVTWQPSK	NA	NA	NA	1091500	4234100	2	NA	1397900	NA	NA	1	NA	NA	5622300	2630100	NA	2	783260	NA	NA	4114800	2	2874000	NA	4758300	2750800	3	NA	3412500	NA	NA	1	1008800	NA	6670500	NA	NA	2	NA	NA	NA	NA	NA	0
5323	Q9CQJ8	AMY(1)PDY(1)FS(1)KREQWK	NA	NA	NA	NA	NA	0	NA	3341200	NA	NA	1	2072600	NA	NA	4822100	NA	2	NA	21588000	NA	7110800	2	5202000	14501000	NA	NA	2	NA	NA	NA	NA	0	NA	NA	7467400	NA	NA	1	NA	NA	NA	NA	NA	0
5364	Q9CT10	S(0.993)PS(0.007)ESAEETHTLEEK	2038700	NA	NA	2188800	2024900	3	2053300	2529400	NA	NA	2	1595100	1410700	NA	NA	NA	2	2944000	2371500	2615700	2948000	4	NA	2244800	2284300	2354800	3	NA	1870300	NA	1272700	2	NA	NA	NA	2536200	NA	1	NA	NA	NA	NA	NA	0
5423	Q9D032	NS(1)PNNISGISNPPGTPR	671570	NA	1264100	NA	1534900	3	1284300	NA	NA	980760	2	NA	NA	1057200	NA	1293900	2	1458100	NA	NA	923750	2	NA	773790	2172500	NA	2	NA	NA	NA	1136400	1	NA	NA	1897800	NA	NA	1	808150	NA	NA	NA	NA	1
5461	Q9D2N4	ELNSEVASETESTVDSEFSRPQFEDLAPS(0.932)PT(0.034)S(0.034)EK	NA	NA	NA	NA	NA	0	NA	1210300	NA	780130	2	NA	NA	NA	NA	2674000	1	NA	2070800	NA	3810100	2	NA	NA	6913600	2008300	2	5099000	2867600	NA	NA	2	NA	NA	NA	4216700	NA	1	NA	NA	2021700	NA	NA	1
5495	Q9D6E4	GALSPVLMLS(0.006)AAPEPPPRPPPALS(0.4)PPGPGS(0.594)APR	669130	NA	NA	NA	305630	2	NA	NA	NA	NA	0	NA	NA	NA	NA	1061100	1	NA	NA	994780	1545700	2	835390	NA	NA	893300	2	1431400	NA	NA	NA	1	NA	NA	NA	NA	NA	0	NA	NA	NA	NA	NA	0
5515	Q9D898	AFHAALRNS(1)PINTK	11847000	1871900	30635000	15330000	31614000	5	23460000	NA	NA	19276000	2	NA	NA	28358000	21767000	33707000	3	17445000	38206000	37408000	32581000	4	10162000	8203400	56119000	22691000	4	NA	27327000	20534000	22289000	3	NA	28238000	37711000	24982000	8576600	4	20868000	NA	NA	NA	NA	1
5554	Q9DBR1	RKAEDS(1)DS(1)EPEPEDNVR	4155500	NA	NA	2531400	NA	2	1541000	NA	NA	NA	1	NA	NA	NA	NA	NA	0	872990	4463400	NA	NA	2	896590	NA	NA	1666900	2	2379200	NA	NA	NA	1	3207600	NA	NA	NA	NA	1	1595900	NA	NA	NA	NA	1
5555	Q9DBR1	RKAEDS(1)DS(1)EPEPEDNVR	4155500	NA	NA	2531400	NA	2	1541000	NA	NA	NA	1	NA	NA	NA	NA	NA	0	872990	4463400	NA	NA	2	896590	NA	NA	1666900	2	2379200	NA	NA	NA	1	3207600	NA	NA	NA	NA	1	1595900	NA	NA	NA	NA	1
5610	Q9EPQ8	LS(0.648)T(0.172)S(0.18)PATRDEAAS(1)PGAK	NA	NA	NA	NA	1385800	1	NA	1741700	NA	1032800	2	NA	NA	1211400	1840000	811190	3	1854400	NA	1683900	2144600	3	1287500	NA	1397400	NA	2	NA	1206500	NA	NA	1	NA	NA	1639900	NA	NA	1	NA	NA	2498000	NA	NA	1
5612	Q9EPQ8	LS(0.333)T(0.333)S(0.333)PATRDEAAS(1)PGAK	NA	NA	NA	NA	1385800	1	1833300	1741700	NA	1032800	3	NA	2573600	1211400	1840000	811190	4	1854400	1766800	1683900	2144600	4	1287500	1244600	1397400	NA	3	NA	1206500	NA	NA	1	NA	NA	1639900	NA	1302400	2	NA	NA	2498000	NA	NA	1
5735	Q9JIX8	APVVLQPEQIVS(0.973)EEET(0.027)PPPLLTK	NA	NA	861760	NA	381390	2	624260	NA	2048900	NA	2	NA	NA	465130	NA	NA	1	460970	NA	NA	1946000	2	NA	NA	1605100	986570	2	NA	NA	NA	NA	0	NA	NA	NA	NA	1091100	1	NA	NA	NA	NA	929980	1
5860	Q9QWI6	LADVSAPS(0.004)GGPPPPHS(0.008)PY(0.187)S(0.804)GPPS(0.919)RGS(0.078)PVR	NA	NA	1833200	2333900	2502600	3	NA	2638200	NA	NA	1	NA	3906100	2505500	NA	1943000	3	2094300	4349700	NA	2663000	3	2336800	NA	NA	1924500	2	4700500	1946800	NA	NA	2	12007000	1660000	NA	2660500	2174100	4	NA	2616200	NA	NA	NA	1
5874	Q9QWI6	LPPS(0.19)S(0.81)PQK	NA	NA	NA	NA	NA	0	NA	NA	NA	NA	0	NA	NA	1412000	NA	NA	1	NA	2153100	605190	NA	2	NA	NA	837190	1331200	2	NA	NA	NA	NA	0	NA	NA	NA	NA	NA	0	NA	1764100	NA	NA	NA	1
5909	Q9QXL2	LISES(0.98)S(0.02)PMNEFETLTAK	NA	NA	3236000	NA	2068900	2	NA	NA	2575800	2257700	2	NA	NA	NA	6981500	2420700	2	2267500	NA	NA	3829700	2	3592800	NA	5655900	3215200	3	3451400	3261300	1983300	NA	3	3993600	3137900	2974700	NA	NA	3	NA	NA	NA	NA	NA	0
5941	Q9QXW9	NHPGSDT(0.131)S(0.869)PEAEAS(0.012)S(0.988)GGGGVALK	1625500	NA	2065700	2088800	NA	3	3137000	NA	3677900	1197500	3	NA	NA	2211700	NA	NA	1	2491500	3606800	NA	NA	2	1281500	1383200	NA	2178700	3	NA	NA	NA	1457700	1	1878900	NA	NA	NA	NA	1	NA	NA	833340	NA	NA	1
6013	Q9QYF9	THS(0.006)T(0.019)S(0.97)S(0.005)SIGSGESPFSR	2902500	NA	NA	2912600	1706800	3	5083100	3010100	4771400	2007000	4	NA	NA	3654800	3855700	NA	2	NA	7563400	2606000	4201800	3	2319300	2009900	3299600	NA	3	NA	1736400	1508300	NA	2	NA	NA	2303800	3282700	2226600	3	NA	NA	NA	NA	NA	0
6186	Q9QZL6	ADHGVPLPGS(1)PPPAVALPLPSR	NA	NA	NA	NA	NA	0	NA	NA	NA	NA	0	NA	NA	NA	NA	NA	0	379880	1994100	NA	992270	3	1122800	NA	NA	1138800	2	NA	NA	NA	NA	0	NA	NA	NA	NA	NA	0	299490	NA	NA	NA	NA	1
6247	Q9WTQ5	PLESPT(0.034)S(0.963)PVS(0.002)NETTSSFK	1876400	NA	NA	1513000	NA	2	1303500	1478700	NA	NA	2	635400	1941300	NA	NA	NA	2	937400	1660200	NA	NA	2	NA	785060	NA	1305000	2	1207500	1741100	NA	1386700	3	989350	NA	812980	900200	NA	3	1384800	NA	NA	NA	NA	1
6288	Q9WV92	DEVDAAES(0.957)T(0.043)PTDRR	NA	NA	2036900	NA	NA	1	4732300	NA	NA	NA	1	2168400	NA	4719800	3440100	2108600	4	3059000	5222200	NA	NA	2	3531600	NA	3928900	NA	2	3832500	NA	NA	NA	1	3544700	NA	3036100	NA	2337900	3	NA	NA	NA	NA	NA	0
6343	Q9Z0R4	LLS(0.995)PGT(0.04)S(0.961)KIT(0.004)PTELPK	4304700	NA	2946800	3463800	3223900	4	4438300	4168400	2500100	1730900	4	5331500	1928200	5066200	2403100	3620100	5	2669700	5113200	2977700	4899000	4	NA	1148100	11457000	NA	2	NA	4480200	3979000	3974000	3	NA	6903900	4247600	NA	6174100	3	NA	NA	7615100	NA	NA	1
6428	Q9Z2F7	DHS(0.907)S(0.047)QS(0.047)EEEVVEGEK	NA	NA	NA	NA	NA	0	NA	NA	NA	NA	0	NA	NA	NA	NA	NA	0	2861200	NA	3474200	NA	2	1661400	NA	NA	2167700	2	NA	NA	NA	1850200	1	NA	NA	NA	NA	NA	0	2062200	NA	NA	NA	NA	1
6440	Q9Z2H5	EDDAES(1)GGRRS(1)EAEEGEVR	4106400	NA	12469000	3310900	NA	3	1256800	653060	NA	NA	2	4179300	NA	NA	2581200	NA	2	2810300	13017000	8711500	265130	4	2334400	4479100	2748300	7460600	4	1031700	7085800	685740	NA	3	2724300	NA	3605000	NA	NA	2	3813800	NA	NA	NA	NA	1
6441	Q9Z2H5	S(1)EAEEGEVRT(0.998)PT(0.002)K	2152300	NA	652400	1443100	NA	3	4333700	2824900	2728200	NA	3	894420	NA	NA	NA	NA	1	2810300	7835200	NA	NA	2	744710	3385200	NA	1887100	3	1031700	1986800	685740	NA	3	1052900	NA	1688900	NA	NA	2	833340	NA	NA	NA	NA	1
6463	Q9Z2R6	SAEPTREPGAEAES(0.005)GS(0.971)ES(0.024)EPEPGPGPR	2228000	NA	NA	NA	3343900	2	5858500	NA	1425600	3772400	3	4996300	2522200	NA	4654600	NA	3	NA	NA	5509800	4111400	2	1246000	6041900	5945200	4691800	4	10599000	NA	4646300	3480800	3	6795100	4354000	5680300	NA	3555600	4	1554200	NA	NA	NA	NA	1
6475	A2A5R2	PMQSKPQS(1)PVIQAT(0.904)AGS(0.096)PK	NA	NA	NA	NA	NA	0	NA	2424500	NA	NA	1	NA	NA	3337700	3307300	2828600	3	2386000	NA	3627800	NA	2	791590	NA	NA	2876700	2	NA	NA	2287000	NA	1	NA	NA	2440900	NA	NA	1	NA	NA	NA	NA	NA	0
6580	O55022	EGEEPT(1)VYSDDEEPK	NA	NA	NA	8309400	NA	1	16132000	16523000	NA	NA	2	1725400	NA	NA	NA	NA	1	23427000	34372000	26361000	NA	3	7781300	12450000	NA	13573000	3	NA	16325000	13660000	11735000	3	11847000	14596000	NA	NA	4186000	3	11348000	NA	NA	NA	NA	1
6584	O55131	ILEQQNS(0.006)S(0.002)RT(0.992)LEK	4799400	NA	NA	6039500	NA	2	NA	NA	7976300	NA	1	1874800	11097000	13398000	NA	10638000	4	9674700	NA	NA	12038000	2	8832800	7323400	25826000	8433300	4	NA	NA	7386100	NA	1	9040000	NA	13943000	NA	6438300	3	NA	NA	NA	NA	NA	0
6627	P06837	AGSAETESAAKAT(0.994)T(0.006)DNS(0.882)PS(0.116)S(0.002)K	128980	NA	121460	127350	NA	3	115300	NA	NA	NA	1	NA	NA	NA	NA	NA	0	192930	286130	NA	NA	2	NA	147370	NA	124590	2	357600	NA	NA	NA	1	211850	NA	NA	NA	NA	1	168040	NA	NA	NA	NA	1
6628	P06837	AT(0.121)T(0.86)DNS(0.019)PS(0.2)S(0.8)KAEDGPAK	693250	NA	NA	526220	NA	2	NA	NA	NA	NA	0	204330	2236000	NA	NA	NA	2	468760	1019600	NA	NA	2	511760	445870	66447	434130	4	1275000	NA	NA	NA	1	NA	703650	NA	NA	NA	1	NA	202670	NA	NA	NA	1
6713	P20065	NPLPS(0.013)KET(0.987)IEQEK	4144500	NA	NA	NA	NA	1	NA	NA	NA	NA	0	NA	10214000	NA	NA	5142200	2	11678000	5564900	NA	NA	2	9250000	3167300	13127000	4520700	4	7113900	NA	NA	2538600	2	5244700	16574000	4804000	4230800	5027200	5	3992600	NA	NA	NA	NA	1
6780	P35486	YGMGT(0.94)S(0.06)VER	494530	3351900	NA	NA	NA	2	NA	793170	1498200	667670	3	NA	27224000	969760	NA	987200	3	773030	NA	16224000	NA	2	654280	593620	NA	NA	2	1047100	NA	NA	NA	1	507010	601720	918120	994210	359810	5	NA	NA	895520	NA	NA	1
6802	P47212	EAGALDSLPGIPLAT(0.834)S(0.062)S(0.104)EDLEK	NA	NA	1310700	NA	NA	1	NA	NA	NA	NA	0	NA	NA	NA	1377700	NA	1	474970	NA	785960	2274300	3	515740	NA	NA	816910	2	NA	NA	NA	NA	0	NA	128870	NA	1990300	NA	2	NA	NA	NA	NA	NA	0
6901	P97492	PLREPGSSHLGS(0.03)PDT(0.97)AR	NA	NA	NA	NA	1429800	1	NA	NA	NA	NA	0	NA	NA	1674300	NA	NA	1	2210000	NA	1566500	NA	2	1869800	NA	1422300	NA	2	NA	NA	NA	NA	0	796750	NA	NA	NA	NA	1	NA	NA	NA	NA	NA	0
6953	Q148V7	AGSIS(0.002)T(0.852)LDS(0.146)LDFAR	NA	NA	NA	NA	NA	0	NA	NA	NA	NA	0	NA	NA	NA	1893600	NA	1	166020	NA	NA	2859800	2	1112900	NA	3069500	NA	2	2246100	NA	NA	NA	1	1153400	455890	NA	2274000	1284000	4	NA	NA	1409600	NA	NA	1
7126	Q61768	PIRPGQHPAAS(0.157)PT(0.84)HPGT(0.003)VR	19547000	NA	NA	NA	NA	1	75828000	NA	NA	43207000	2	NA	NA	59545000	NA	NA	1	31257000	NA	61492000	NA	2	61503000	NA	138310000	NA	2	NA	61181000	51575000	43348000	3	46674000	NA	NA	46731000	32989000	3	NA	NA	NA	NA	35023000	1
7127	Q62018	KGGEFDEFVNDDT(1)DDDLPVSK	760160	NA	NA	NA	NA	1	1794200	1262600	NA	NA	2	NA	NA	NA	NA	NA	0	NA	1210000	NA	1233100	2	1320100	NA	NA	1245700	2	1749500	NA	NA	NA	1	1544700	NA	1506700	1091200	NA	3	NA	NA	1917200	NA	NA	1
7295	Q80TE7	LET(0.844)T(0.152)PT(0.002)TS(0.001)PLPERK	NA	NA	NA	NA	NA	0	NA	NA	NA	NA	0	NA	NA	NA	NA	NA	0	1282500	952700	NA	1426900	3	1449400	NA	2023500	NA	2	1755400	NA	NA	NA	1	NA	NA	NA	1656600	NA	1	NA	2009300	NA	NA	NA	1
7307	Q80U28	RS(0.002)PT(0.998)ENVNTPVGK	1177800	NA	1923500	1488800	NA	3	1692300	998370	1755400	NA	3	1362600	NA	2355000	NA	NA	2	1556000	2153400	NA	NA	2	NA	1973100	NA	1709500	2	NA	NA	NA	2203800	1	NA	NA	NA	1573200	NA	1	2833500	NA	NA	NA	NA	1
7395	Q8BLK9	GVDLLLEGVQGES(0.006)S(0.027)PT(0.967)RR	935800	NA	NA	NA	NA	1	1713100	NA	3062900	NA	2	NA	NA	1607400	NA	3530100	2	384010	NA	2999700	NA	2	1218600	NA	NA	1889300	2	NA	4241800	NA	NA	1	NA	496110	4515700	NA	NA	2	NA	NA	NA	1175500	NA	1
7485	Q8CB93	DVT(0.027)KT(0.957)VS(0.655)S(0.655)S(0.668)AY(0.036)VIS(0.002)PS(1)MK	NA	NA	NA	2330700	NA	1	NA	2272100	2752700	NA	2	NA	2768800	2289100	1720700	1594300	4	NA	2601100	2253300	NA	2	NA	1322200	2641100	NA	2	NA	2001700	NA	NA	1	NA	NA	2736400	NA	NA	1	NA	NA	1551500	NA	NA	1
7498	Q8CG79	IPRPLS(0.006)PT(0.994)K	4816400	NA	5479100	NA	6795200	3	NA	6077200	7259500	5579900	3	NA	NA	7174700	6124400	5500100	3	NA	8650700	7807300	NA	2	NA	NA	7531100	5531200	2	NA	NA	NA	NA	0	NA	6972600	7992000	NA	NA	2	NA	NA	NA	NA	NA	0
7508	Q8CHP6	MDRT(1)PPPPT(0.007)LS(0.992)PAAVT(0.001)VGR	843960	NA	NA	805430	15907000	3	1556700	4319900	NA	1852900	3	NA	NA	3963900	5029600	1533100	3	2172800	NA	1604200	1579500	3	1484500	429350	8414200	1138100	4	1431600	2587600	NA	949790	3	1269500	2695000	2187600	NA	949480	4	NA	NA	NA	1457000	NA	1
7540	Q8K3F6	IDMIFTPGPPS(0.147)T(0.852)PK	1396300	NA	NA	NA	2188500	2	1901200	NA	NA	2226600	2	NA	NA	NA	NA	2125100	1	1379200	NA	NA	2093200	2	1699100	NA	2798500	2552000	3	3196600	NA	NA	1434900	2	NA	NA	3265300	NA	NA	1	NA	NA	3534700	NA	NA	1
7551	Q8K4J6	FGS(0.006)T(0.028)GS(0.065)T(0.899)PPVS(0.001)PTPSER	NA	NA	NA	NA	NA	0	2855000	NA	NA	NA	1	NA	NA	NA	NA	NA	0	2620900	3113800	3529600	NA	3	1407200	645480	NA	NA	2	2565600	2873300	NA	1647900	3	1922500	NA	2605400	NA	NA	2	1934200	NA	NA	NA	NA	1
7662	Q99JF8	PGVTST(0.918)S(0.082)DSEDEDDQEGEK	604720	17259000	10852000	NA	9566300	4	7081000	7713900	1367300	9152300	4	7388000	859060	16747000	NA	12972000	4	1212500	12689000	NA	NA	2	13515000	NA	NA	13004000	2	19417000	NA	NA	3257900	2	15959000	461940	NA	NA	8231500	3	15926000	NA	NA	NA	NA	1
7828	Q9QYB8	SPAVS(0.995)PS(0.052)KT(0.95)S(0.003)EDTK	NA	NA	397550	NA	NA	1	NA	NA	NA	297280	1	242570	NA	NA	NA	NA	1	390420	NA	181470	NA	2	NA	1729600	1437200	NA	2	438940	1465700	1204800	NA	3	503450	NA	180500	NA	NA	2	NA	242650	NA	NA	NA	1
7832	Q9QYB8	SRSPS(0.072)T(0.841)ES(0.087)QLMSK	NA	NA	2719200	NA	NA	1	1953300	1604300	NA	NA	2	NA	NA	NA	NA	NA	0	1497100	2183300	NA	NA	2	NA	1229700	2262800	NA	2	1029400	NA	1305100	507390	3	2523300	NA	NA	897900	NA	2	NA	NA	NA	NA	NA	0
7924	Q9Z0H8	IGFPS(0.065)T(0.737)S(0.198)PAK	NA	4560400	8210000	NA	NA	2	NA	NA	NA	NA	0	NA	NA	NA	NA	NA	0	NA	NA	11469000	8916700	2	NA	7939700	14149000	NA	2	14946000	NA	NA	NA	1	9325300	NA	7784800	NA	NA	2	NA	NA	9324300	NA	NA	1
7954	Q9Z2H5	ELKPEQET(0.005)T(0.995)PR	38640000	10981000	31319000	NA	209310	4	46848000	32433000	42905000	590840	4	14455000	49533000	55783000	25003000	6588500	5	76030000	72539000	71047000	NA	3	45158000	NA	83523000	NA	2	94859000	NA	25399000	2490100	3	47215000	NA	40469000	51404000	28329000	4	NA	NA	25125000	NA	NA	1
8021	Q9CZ42	IGIVGGCQEY(0.99)T(0.01)GAPYFAGISALK	328050	NA	919400	NA	NA	2	NA	663920	NA	NA	1	NA	NA	NA	1044700	1384300	2	NA	759780	333480	1297700	3	NA	NA	644920	388410	2	1530500	683590	NA	521290	3	829010	NA	1365000	824310	NA	3	NA	694700	NA	NA	NA	1
