# Supplementary material for: Re-establishment of the epigenetic state and rescue of kinome deregulation in Ts65Dn mice upon treatment with green tea extract and environmental enrichment
Source: Sci Rep. 2020 Sep 29;10:16023. doi: 10.1038/s41598-020-72625-z (PMC7524756; doi:10.1038/s41598-020-72625-z)
Supplement: Supplementary file 22 — Supplementary Table 20. [file 41598_2020_72625_MOESM22_ESM.xlsx]

## Sheet: myresults_P_WT_NT-WT_EGCGEE_-_T
Protein	Label	log2FC	SE	Tvalue	DF	pvalue	adj.pvalue
A1A535_ADS(0.191)S(0.854)RRKT(0.974)S(0.992)T(0.99)EVSIPEK	WT_NT-WT_EGCGEE_-_TS_NT-TS_EGCGEE	-0.797752	0.623373	-1.27973	11	0.226971	0.999259
A1A535_ADS(0.984)S(0.986)RRKT(0.939)S(0.588)T(0.496)EVS(0.008)IPEK	WT_NT-WT_EGCGEE_-_TS_NT-TS_EGCGEE	-0.797752	0.623373	-1.27973	11	0.226971	0.999259
A2A5R2_PMQSKPQS(1)PVIQATAGS(1)PK	WT_NT-WT_EGCGEE_-_TS_NT-TS_EGCGEE	0.526116	0.581422	0.904879	15	0.379834	0.999259
A2A5R2_PQS(1)PVIQAT(0.849)AGS(0.151)PK	WT_NT-WT_EGCGEE_-_TS_NT-TS_EGCGEE	0.235591	0.865227	0.272288	13	0.789678	0.999259
A2A690_EYPS(1)PPPSPLR	WT_NT-WT_EGCGEE_-_TS_NT-TS_EGCGEE	0.055204	0.429486	0.128535	12	0.899855	0.999259
A2A690_PSQGLPVIQS(1)PPSSPAHR	WT_NT-WT_EGCGEE_-_TS_NT-TS_EGCGEE	-0.555637	0.625493	-0.888318	11	0.39338	0.999259
A2A699_RDS(0.996)LT(0.003)S(0.001)PEDELGAEVGDEAGDKK	WT_NT-WT_EGCGEE_-_TS_NT-TS_EGCGEE	-0.622178	0.303328	-2.05117	11	0.0648448	0.999259
A2A699_S(1)VEGPGGLEPSLDEYRR	WT_NT-WT_EGCGEE_-_TS_NT-TS_EGCGEE	-1.3623	0.745848	-1.82652	10	0.0977309	0.999259
A2AAE1_ALETIPIT(1)PIER	WT_NT-WT_EGCGEE_-_TS_NT-TS_EGCGEE	-0.331883	0.408952	-0.811546	12	0.432855	0.999259
A2AAE1_SDENVLDS(1)PK	WT_NT-WT_EGCGEE_-_TS_NT-TS_EGCGEE	-0.0376511	0.302655	-0.124403	13	0.902899	0.999259
A2AG50_S(0.278)NS(0.716)LDDS(0.004)T(0.002)EDVQSMDVSPVSK	WT_NT-WT_EGCGEE_-_TS_NT-TS_EGCGEE	0.220429	0.486464	0.453125	11	0.659266	0.999259
A2AG50_VATS(0.001)AAS(0.99)GGHGS(0.008)PLRR	WT_NT-WT_EGCGEE_-_TS_NT-TS_EGCGEE	-1.4993	3.41455	-0.43909	10	0.669932	0.999259
A2AHC3_APVHFVEPLS(1)PTGVPGHR	WT_NT-WT_EGCGEE_-_TS_NT-TS_EGCGEE	0.401126	1.27361	0.314952	10	0.759272	0.999259
A2AHC3_S(0.999)PS(0.001)DPGGELPEK	WT_NT-WT_EGCGEE_-_TS_NT-TS_EGCGEE	-0.0830132	0.573157	-0.144835	9	0.888033	0.999259
A2AIV2_SFLSEPS(0.186)S(0.814)PGR	WT_NT-WT_EGCGEE_-_TS_NT-TS_EGCGEE	0.428307	0.497535	0.860858	11	0.407689	0.999259
A2AIV2_SFLSEPS(0.784)S(0.216)PGR	WT_NT-WT_EGCGEE_-_TS_NT-TS_EGCGEE	0.18195	0.494492	0.367954	11	0.71989	0.999259
A2AJA9_ASQGLATAPAS(1)PPVLQR	WT_NT-WT_EGCGEE_-_TS_NT-TS_EGCGEE	0.121602	0.261713	0.464638	15	0.648864	0.999259
A2AJA9_DT(0.032)RGS(0.984)S(0.984)PEGRRPPVVVNLS(1)T(1)S(1)PR	WT_NT-WT_EGCGEE_-_TS_NT-TS_EGCGEE	1.12282	0.59034	1.90199	9	0.0896026	0.999259
A2AJA9_VALAAGS(0.999)PT(0.001)RPPPAR	WT_NT-WT_EGCGEE_-_TS_NT-TS_EGCGEE	-0.171171	0.719846	-0.237788	12	0.816057	0.999259
A2AJI0_RSS(1)QPS(0.379)PT(0.564)T(0.057)VPASDSPPAK	WT_NT-WT_EGCGEE_-_TS_NT-TS_EGCGEE	0.350882	0.62059	0.565401	9	0.585618	0.999259
A2ALS5_RS(0.003)S(0.997)AIGIENIQEVQEK	WT_NT-WT_EGCGEE_-_TS_NT-TS_EGCGEE	-0.828431	0.692967	-1.19548	10	0.259477	0.999259
A2AN08_AAPPPPPPPPPLES(0.275)S(0.725)PR	WT_NT-WT_EGCGEE_-_TS_NT-TS_EGCGEE	-0.228008	0.264572	-0.861799	11	0.407193	0.999259
A2AN08_ELAS(1)PVSPELR	WT_NT-WT_EGCGEE_-_TS_NT-TS_EGCGEE	0.304413	0.271757	1.12017	14	0.281492	0.999259
A2AP18_GT(0.004)KPGS(0.956)LDS(0.04)HAAGQPLPR	WT_NT-WT_EGCGEE_-_TS_NT-TS_EGCGEE	0.29529	0.807797	0.365549	11	0.721634	0.999259
A2AP18_VAS(1)VEEGDETLDSPGSQSR	WT_NT-WT_EGCGEE_-_TS_NT-TS_EGCGEE	-0.416174	0.290448	-1.43287	14	0.173846	0.999259
A2AQ25_IGGKS(1)PPPPPPPPRR	WT_NT-WT_EGCGEE_-_TS_NT-TS_EGCGEE	-0.963848	0.400081	-2.40913	12	0.0329651	0.999259
A2AQ25_LELSEDS(1)PNSEQELDK	WT_NT-WT_EGCGEE_-_TS_NT-TS_EGCGEE	0.604833	0.399305	1.51471	12	0.155732	0.999259
A2AQ25_PSIAST(0.001)PLS(0.999)PQAGR	WT_NT-WT_EGCGEE_-_TS_NT-TS_EGCGEE	0.117635	0.611077	0.192505	13	0.850321	0.999259
A2BH40_SHHAPMS(0.999)PGSSGGGGQPLAR	WT_NT-WT_EGCGEE_-_TS_NT-TS_EGCGEE	0.41474	0.798967	0.519095	8	0.617745	0.999259
A2RSJ4_NLGS(0.999)PPKS(0.95)PT(0.051)HASPQHTQTEK	WT_NT-WT_EGCGEE_-_TS_NT-TS_EGCGEE	0.0609372	0.34263	0.177851	9	0.862778	0.999259
A2RSJ4_NLGS(1)PPKS(0.491)PT(0.491)HAS(0.017)PQHTQTEK	WT_NT-WT_EGCGEE_-_TS_NT-TS_EGCGEE	-0.106809	0.306555	-0.348416	14	0.732712	0.999259
A2RSJ4_SMS(1)VDLSHAPLK	WT_NT-WT_EGCGEE_-_TS_NT-TS_EGCGEE	0.976365	0.84036	1.16184	11	0.26989	0.999259
A6H619_EVS(1)PAPATQGESR	WT_NT-WT_EGCGEE_-_TS_NT-TS_EGCGEE	0.492324	0.52167	0.943745	13	0.36251	0.999259
B1AY13_VSDQNS(1)PVLPK	WT_NT-WT_EGCGEE_-_TS_NT-TS_EGCGEE	-0.140378	0.558085	-0.251535	15	0.804814	0.999259
B1AZA5_GGPAEAPS(1)PR	WT_NT-WT_EGCGEE_-_TS_NT-TS_EGCGEE	-0.271367	0.377875	-0.71814	15	0.483707	0.999259
B1AZA5_GGPAEAPS(1)PRGS(1)PRPESR	WT_NT-WT_EGCGEE_-_TS_NT-TS_EGCGEE	-0.172968	0.268614	-0.643927	14	0.530031	0.999259
B1AZP2_ANSWQLVET(1)PEK	WT_NT-WT_EGCGEE_-_TS_NT-TS_EGCGEE	0.0242823	0.692993	0.0350397	8	0.972907	0.999259
B1AZP2_RS(1)LDRLDS(1)VDMLLPSK	WT_NT-WT_EGCGEE_-_TS_NT-TS_EGCGEE	-1.38844	1.35446	-1.02509	11	0.327338	0.999259
B2RQC6_IHRAS(1)DPGLPAEEPK	WT_NT-WT_EGCGEE_-_TS_NT-TS_EGCGEE	-1.06402	0.300371	-3.54234	10	0.00533588	0.999259
B2RUJ5_APT(1)PGGGHPDS(1)PGLPAPAGQQQR	WT_NT-WT_EGCGEE_-_TS_NT-TS_EGCGEE	0.576673	0.732736	0.787014	14	0.444393	0.999259
B2RY56_LGASNS(1)PGQPNSVK	WT_NT-WT_EGCGEE_-_TS_NT-TS_EGCGEE	0.738765	1.31356	0.562412	10	0.586221	0.999259
B9EKI3_SVSEINS(1)DDELPGK	WT_NT-WT_EGCGEE_-_TS_NT-TS_EGCGEE	0.189132	0.552921	0.34206	7	0.742346	0.999259
D3YVE8_REDYQEILDS(1)PIK	WT_NT-WT_EGCGEE_-_TS_NT-TS_EGCGEE	-0.706115	0.596479	-1.18381	12	0.25941	0.999259
D3YVF0_ASLLESSAAGS(1)PR	WT_NT-WT_EGCGEE_-_TS_NT-TS_EGCGEE	-0.393077	0.418794	-0.938594	15	0.362808	0.999259
D3YVF0_GPVAAS(1)PQK	WT_NT-WT_EGCGEE_-_TS_NT-TS_EGCGEE	2.4102	2.39119	1.00795	9	0.339809	0.999259
D3YVF0_SSAIQMGT(1)PELEK	WT_NT-WT_EGCGEE_-_TS_NT-TS_EGCGEE	0.889797	0.77623	1.14631	12	0.274013	0.999259
D3YXK2_APTAALS(1)PEPQDSK	WT_NT-WT_EGCGEE_-_TS_NT-TS_EGCGEE	0.171951	0.383928	0.447872	15	0.660646	0.999259
D3YZP9_LDQPVS(1)APPS(1)PR	WT_NT-WT_EGCGEE_-_TS_NT-TS_EGCGEE	-0.119935	0.371542	-0.322802	15	0.751301	0.999259
D3YZU1_NHREQDVVPFQES(1)PK	WT_NT-WT_EGCGEE_-_TS_NT-TS_EGCGEE	0.0293935	0.408978	0.0718706	14	0.943722	0.999259
D3YZU1_S(1)IDEGMFSAEPYLR	WT_NT-WT_EGCGEE_-_TS_NT-TS_EGCGEE	-2.07475	1.07337	-1.93293	13	0.0753253	0.999259
D3Z0R2_FVALLS(0.001)LQDT(0.999)EMQR	WT_NT-WT_EGCGEE_-_TS_NT-TS_EGCGEE	-0.409099	1.45105	-0.281932	9	0.784371	0.999259
E9PUL5_AS(1)PSPS(0.782)PS(0.218)EAR	WT_NT-WT_EGCGEE_-_TS_NT-TS_EGCGEE	-1.81436	1.98275	-0.915073	15	0.37463	0.999259
E9PUL5_ASPSPS(0.973)PS(0.026)EAR	WT_NT-WT_EGCGEE_-_TS_NT-TS_EGCGEE	1.26735	1.07905	1.1745	15	0.258503	0.999259
E9PUL5_HPS(0.5)S(0.5)QLAGPGVEGGEGTQK	WT_NT-WT_EGCGEE_-_TS_NT-TS_EGCGEE	-0.918392	0.643982	-1.42611	10	0.184299	0.999259
E9PUL5_HPS(0.789)S(0.211)QLAGPGVEGGEGTQKPR	WT_NT-WT_EGCGEE_-_TS_NT-TS_EGCGEE	-0.918392	0.643982	-1.42611	10	0.184299	0.999259
E9Q1P8_RKPS(1)PEPEGEVGPPK	WT_NT-WT_EGCGEE_-_TS_NT-TS_EGCGEE	-0.209816	0.491794	-0.426633	9	0.67967	0.999259
E9Q401_EAAVPEEEGGT(1)PEK	WT_NT-WT_EGCGEE_-_TS_NT-TS_EGCGEE	0.0376772	0.536906	0.0701746	13	0.945123	0.999259
E9Q401_IAEDPS(0.004)RDGPS(0.986)PT(0.002)S(0.008)GSSK	WT_NT-WT_EGCGEE_-_TS_NT-TS_EGCGEE	-0.634233	0.477468	-1.32833	13	0.206919	0.999259
E9Q5K9_GIS(1)PIVFDR	WT_NT-WT_EGCGEE_-_TS_NT-TS_EGCGEE	-0.220719	0.729132	-0.302715	15	0.766265	0.999259
F6SEU4_EGS(0.001)IGGS(0.998)GGS(0.998)GGGGGGGLKPS(0.002)IT(0.001)K	WT_NT-WT_EGCGEE_-_TS_NT-TS_EGCGEE	0.684583	0.644221	1.06265	11	0.310713	0.999259
F6SEU4_EGS(1)IGGSGGSGGGGGGGLK	WT_NT-WT_EGCGEE_-_TS_NT-TS_EGCGEE	0.313347	0.680218	0.460657	13	0.652656	0.999259
F6SEU4_EYEEEIHS(1)LK	WT_NT-WT_EGCGEE_-_TS_NT-TS_EGCGEE	1.07295	0.616145	1.74139	14	0.103534	0.999259
F6SEU4_TVS(1)VPVEGR	WT_NT-WT_EGCGEE_-_TS_NT-TS_EGCGEE	-0.490129	0.731715	-0.669837	11	0.516776	0.999259
F8VPU2_ACT(0.001)LELGPHQS(0.999)PALPKS(0.981)PPGS(0.019)K	WT_NT-WT_EGCGEE_-_TS_NT-TS_EGCGEE	-0.606545	0.610025	-0.994295	9	0.346058	0.999259
F8VPU2_ACTLELGPHQS(1)PALPK	WT_NT-WT_EGCGEE_-_TS_NT-TS_EGCGEE	0.788903	0.533825	1.47783	13	0.163268	0.999259
F8VPU2_LGAPENSGIS(0.018)T(0.982)LER	WT_NT-WT_EGCGEE_-_TS_NT-TS_EGCGEE	-0.0245312	0.468891	-0.0523174	13	0.959071	0.999259
G5E829_AQDGAAMEMQPLKS(1)EEGGDGDEK	WT_NT-WT_EGCGEE_-_TS_NT-TS_EGCGEE	0.0761642	0.635597	0.119831	12	0.9066	0.999259
G5E829_RNS(0.998)S(0.001)PPPS(0.001)PNK	WT_NT-WT_EGCGEE_-_TS_NT-TS_EGCGEE	-1.12174	1.74396	-0.643214	12	0.532184	0.999259
G5E829_SATSSSPGS(1)PLHSLETSL	WT_NT-WT_EGCGEE_-_TS_NT-TS_EGCGEE	-0.75569	0.645194	-1.17126	14	0.261044	0.999259
G5E829_SATSSSPGSPLHSLET(0.005)S(0.995)L	WT_NT-WT_EGCGEE_-_TS_NT-TS_EGCGEE	-0.737831	0.747118	-0.987569	14	0.340125	0.999259
G5E8K5_LDDS(0.999)S(0.999)DQARDS(0.002)ITSYLTGEPGK	WT_NT-WT_EGCGEE_-_TS_NT-TS_EGCGEE	0.100318	0.955211	0.105021	8	0.918944	0.999259
G5E8K5_VALLLLDQGAS(1)PHAAAK	WT_NT-WT_EGCGEE_-_TS_NT-TS_EGCGEE	0.520643	0.579414	0.898567	13	0.385224	0.999259
G5E8Z2_S(0.96)NS(0.04)GQLMLVSPQQAVTGAK	WT_NT-WT_EGCGEE_-_TS_NT-TS_EGCGEE	-0.251439	0.857219	-0.29332	12	0.774288	0.999259
O08539_GNKS(1)PS(1)PPPDGS(1)PAATPEIR	WT_NT-WT_EGCGEE_-_TS_NT-TS_EGCGEE	0.505947	0.536062	0.943821	15	0.360216	0.999259
O08539_S(1)PS(1)PPPDGSPAATPEIR	WT_NT-WT_EGCGEE_-_TS_NT-TS_EGCGEE	-0.186729	0.560288	-0.333273	15	0.743541	0.999259
O08539_VNHEPEPASGAS(1)PGATIPK	WT_NT-WT_EGCGEE_-_TS_NT-TS_EGCGEE	-0.457027	0.38129	-1.19863	12	0.253806	0.999259
O08547_NLGS(1)INTELQDVQR	WT_NT-WT_EGCGEE_-_TS_NT-TS_EGCGEE	-0.145646	0.87492	-0.166468	10	0.871107	0.999259
O08553_GLYDGPVCEVS(1)VT(1)PK	WT_NT-WT_EGCGEE_-_TS_NT-TS_EGCGEE	0.499311	0.631873	0.790209	15	0.44172	0.999259
O08553_T(0.159)VT(0.841)PAS(1)S(1)AKT(0.81)S(0.19)PAK	WT_NT-WT_EGCGEE_-_TS_NT-TS_EGCGEE	-1.30389	4.07744	-0.319783	15	0.753544	0.999259
O08553_TVT(1)PASSAK	WT_NT-WT_EGCGEE_-_TS_NT-TS_EGCGEE	-0.956058	3.14037	-0.304441	15	0.764975	0.999259
O08553_TVTPASSAKT(1)S(1)PAK	WT_NT-WT_EGCGEE_-_TS_NT-TS_EGCGEE	-1.66938	3.01119	-0.554391	15	0.587482	0.999259
O08582_LVLVS(1)PTSEQYDSLLR	WT_NT-WT_EGCGEE_-_TS_NT-TS_EGCGEE	-0.82135	1.12378	-0.730883	13	0.477818	0.999259
O08582_S(0.162)RS(0.837)PVDS(0.001)PVPASMFAPEPS(0.013)S(0.987)PGAAR	WT_NT-WT_EGCGEE_-_TS_NT-TS_EGCGEE	-0.204491	0.538966	-0.379413	12	0.71101	0.999259
O08585_LQS(1)EPESIRK	WT_NT-WT_EGCGEE_-_TS_NT-TS_EGCGEE	-0.0171582	0.473317	-0.036251	13	0.971633	0.999259
O08638_VIENTDGS(1)EEEMDAR	WT_NT-WT_EGCGEE_-_TS_NT-TS_EGCGEE	0.81121	0.598472	1.35547	15	0.195328	0.999259
O08919_AEAAAAPAVAPGPAQPGHVS(0.003)PT(0.05)PAT(0.896)T(0.284)S(0.766)PGEK	WT_NT-WT_EGCGEE_-_TS_NT-TS_EGCGEE	-0.426932	0.460226	-0.927656	10	0.375434	0.999259
O08919_AEAAAAPAVAPGPAQPGHVS(0.012)PT(0.035)PAT(0.547)T(0.547)S(0.858)PGEK	WT_NT-WT_EGCGEE_-_TS_NT-TS_EGCGEE	-0.617425	1.14886	-0.537424	13	0.600054	0.999259
O08919_KAEAAAAPAVAPGPAQPGHVS(0.984)PT(0.524)PAT(0.117)T(0.101)S(0.275)PGEK	WT_NT-WT_EGCGEE_-_TS_NT-TS_EGCGEE	-0.489717	1.79691	-0.272532	10	0.790758	0.999259
O08992_SLYPS(1)LEDLK	WT_NT-WT_EGCGEE_-_TS_NT-TS_EGCGEE	-0.752778	0.889826	-0.845983	11	0.415586	0.999259
O35099_TLFLGIPDENFEDHS(0.006)APPS(0.994)PEEK	WT_NT-WT_EGCGEE_-_TS_NT-TS_EGCGEE	-1.47596	1.16417	-1.26782	10	0.233586	0.999259
O35136_DGS(1)KEPIVEMR	WT_NT-WT_EGCGEE_-_TS_NT-TS_EGCGEE	0.632346	0.490967	1.28796	13	0.220214	0.999259
O35136_T(0.002)EDERIT(0.998)NHEDGS(1)PVNEPNETTPLTEPEK	WT_NT-WT_EGCGEE_-_TS_NT-TS_EGCGEE	-0.794081	0.987956	-0.803762	11	0.438559	0.999259
O35136_T(0.069)EDERIT(0.931)NHEDGS(1)PVNEPNETTPLTEPEK	WT_NT-WT_EGCGEE_-_TS_NT-TS_EGCGEE	-0.48756	1.22193	-0.399009	12	0.696896	0.999259
O35188_S(0.024)LGS(0.976)EEINPVHTDNFQER	WT_NT-WT_EGCGEE_-_TS_NT-TS_EGCGEE	0.629077	0.66821	0.941436	10	0.368667	0.999259
O35295_ADGDS(1)GS(1)ERGGGGGGGGGPGGFQPAPR	WT_NT-WT_EGCGEE_-_TS_NT-TS_EGCGEE	1.21681	0.769677	1.58094	10	0.144974	0.999259
O35344_RNVPQEES(1)LEDSDVDADFK	WT_NT-WT_EGCGEE_-_TS_NT-TS_EGCGEE	0.3815	0.576923	0.661267	11	0.522051	0.999259
O35344_RNVPQEESLEDS(1)DVDADFK	WT_NT-WT_EGCGEE_-_TS_NT-TS_EGCGEE	0.030547	0.521566	0.0585679	14	0.954124	0.999259
O35526_HSAILAS(1)PNPDEK	WT_NT-WT_EGCGEE_-_TS_NT-TS_EGCGEE	-0.83972	0.89618	-0.936999	15	0.363601	0.999259
O35526_TAKDS(1)DDDDDVTVTVDR	WT_NT-WT_EGCGEE_-_TS_NT-TS_EGCGEE	-0.797192	1.01506	-0.785363	15	0.444469	0.999259
O35607_LNINS(0.076)S(0.924)PDEHEPLLR	WT_NT-WT_EGCGEE_-_TS_NT-TS_EGCGEE	0.542807	0.495428	1.09563	11	0.296648	0.999259
O35609_KLS(0.999)PT(0.001)EPR	WT_NT-WT_EGCGEE_-_TS_NT-TS_EGCGEE	-0.796829	2.69943	-0.295184	12	0.772898	0.999259
O35621_TVGHSVVS(1)PQDTVQR	WT_NT-WT_EGCGEE_-_TS_NT-TS_EGCGEE	1.24008	0.736692	1.68331	13	0.11616	0.999259
O35691_EAGIVHS(1)DAEK	WT_NT-WT_EGCGEE_-_TS_NT-TS_EGCGEE	0.570243	2.81001	0.202932	10	0.843257	0.999259
O35737_HTGPNS(1)PDTANDGFVR	WT_NT-WT_EGCGEE_-_TS_NT-TS_EGCGEE	0.538134	0.341906	1.57392	14	0.137826	0.999259
O35927_ALQS(1)PEHHIDPIYEDR	WT_NT-WT_EGCGEE_-_TS_NT-TS_EGCGEE	1.07329	1.2144	0.883805	14	0.391726	0.999259
O35927_GGS(1)PLTT(0.107)T(0.652)QGGS(0.24)PT(0.001)K	WT_NT-WT_EGCGEE_-_TS_NT-TS_EGCGEE	1.28292	0.674025	1.90337	15	0.0763606	0.999259
O35927_GGS(1)PLTTT(0.002)QGGS(0.977)PT(0.022)K	WT_NT-WT_EGCGEE_-_TS_NT-TS_EGCGEE	0.453796	0.680856	0.666508	15	0.515208	0.999259
O35954_S(0.011)S(0.011)T(0.011)EARPGT(0.209)S(0.072)T(0.072)AGT(0.612)PDGPEAPPGPDAS(1)PDASFGK	WT_NT-WT_EGCGEE_-_TS_NT-TS_EGCGEE	0.560571	0.590939	0.948611	14	0.358907	0.999259
O54724_LPAKLS(0.999)VS(0.001)K	WT_NT-WT_EGCGEE_-_TS_NT-TS_EGCGEE	0.498214	0.495359	1.00576	11	0.336141	0.999259
O54774_HSS(1)LPTESDEDIAPAQR	WT_NT-WT_EGCGEE_-_TS_NT-TS_EGCGEE	0.263914	0.402314	0.655991	13	0.523271	0.999259
O54774_HSSLPTES(1)DEDIAPAQR	WT_NT-WT_EGCGEE_-_TS_NT-TS_EGCGEE	-1.275	0.870976	-1.46387	14	0.16532	0.999259
O54774_VDIITEEMPENALPS(1)DEDDK	WT_NT-WT_EGCGEE_-_TS_NT-TS_EGCGEE	0.193113	1.05128	0.183692	14	0.856889	0.999259
O54781_AADLEDT(0.002)T(0.998)EEETAK	WT_NT-WT_EGCGEE_-_TS_NT-TS_EGCGEE	0.440417	0.464742	0.947659	12	0.361997	0.999259
O54829_S(0.033)HS(0.965)PT(0.001)HTPTPETK	WT_NT-WT_EGCGEE_-_TS_NT-TS_EGCGEE	-4.04925	1.83775	-2.20338	11	0.0497914	0.999259
O54991_DQNLPQILEES(0.001)RS(0.999)E	WT_NT-WT_EGCGEE_-_TS_NT-TS_EGCGEE	0.0207808	0.776537	0.0267609	10	0.979177	0.999259
O55003_AEIDS(0.773)HS(0.227)FGEK	WT_NT-WT_EGCGEE_-_TS_NT-TS_EGCGEE	0.247989	0.78341	0.316551	9	0.758804	0.999259
O55003_NSTLS(1)EEDYIER	WT_NT-WT_EGCGEE_-_TS_NT-TS_EGCGEE	0.270728	0.298697	0.906361	10	0.386063	0.999259
O55017_IGS(1)DPYLGQR	WT_NT-WT_EGCGEE_-_TS_NT-TS_EGCGEE	0.0539731	0.503003	0.107302	13	0.916188	0.999259
O55022_EGEEPTVYS(1)DDEEPKDETAR	WT_NT-WT_EGCGEE_-_TS_NT-TS_EGCGEE	1.55203	2.23966	0.692976	15	0.498914	0.999259
O55023_S(0.741)S(0.259)PADLVTVTDQK	WT_NT-WT_EGCGEE_-_TS_NT-TS_EGCGEE	0.373895	0.812344	0.460267	10	0.65517	0.999259
O55091_TEEVEVES(1)EEDPILEHPPENPVK	WT_NT-WT_EGCGEE_-_TS_NT-TS_EGCGEE	-0.561477	0.808872	-0.694149	11	0.501986	0.999259
O55131_IYEFPET(1)DDEEENK	WT_NT-WT_EGCGEE_-_TS_NT-TS_EGCGEE	0.15535	0.327518	0.474325	15	0.642099	0.999259
O55131_S(1)PLAQMEEERR	WT_NT-WT_EGCGEE_-_TS_NT-TS_EGCGEE	-0.0374922	0.581602	-0.0644636	12	0.949662	0.999259
O55143_EFDELSPS(1)AQR	WT_NT-WT_EGCGEE_-_TS_NT-TS_EGCGEE	-0.0534496	0.36726	-0.145536	15	0.886225	0.999259
O70161_RT(0.095)QS(0.853)S(0.052)GQDGRPQEEPHAEDLQK	WT_NT-WT_EGCGEE_-_TS_NT-TS_EGCGEE	-0.500065	0.668744	-0.747768	11	0.470284	0.999259
O70161_SWVYSPLHYSARPAS(0.999)DGES(0.001)DT	WT_NT-WT_EGCGEE_-_TS_NT-TS_EGCGEE	-1.94467	1.16262	-1.67266	8	0.132933	0.999259
O70166_DAS(1)LEELQK	WT_NT-WT_EGCGEE_-_TS_NT-TS_EGCGEE	-0.0126044	0.343019	-0.0367456	15	0.971172	0.999259
O70166_SPSDLSPES(0.997)PVLS(0.953)S(0.05)PPK	WT_NT-WT_EGCGEE_-_TS_NT-TS_EGCGEE	-2.38052	1.07318	-2.21819	8	0.0573435	0.999259
O70166_SPSDLSPES(1)PVLSSPPK	WT_NT-WT_EGCGEE_-_TS_NT-TS_EGCGEE	0.524258	0.609671	0.859903	15	0.403377	0.999259
O70251_YGPS(0.006)S(0.994)VEDTTGSGAADAK	WT_NT-WT_EGCGEE_-_TS_NT-TS_EGCGEE	0.0433637	0.464854	0.0932845	14	0.926999	0.999259
O70310_SGLS(1)PANDTGAK	WT_NT-WT_EGCGEE_-_TS_NT-TS_EGCGEE	1.16954	0.736808	1.5873	12	0.138429	0.999259
O70439_EFGSLPT(0.677)T(0.316)PS(0.007)EQR	WT_NT-WT_EGCGEE_-_TS_NT-TS_EGCGEE	-0.153754	0.347904	-0.441944	10	0.667934	0.999259
O70439_TLNQLGT(1)PQDSPELR	WT_NT-WT_EGCGEE_-_TS_NT-TS_EGCGEE	0.488731	0.378427	1.29148	14	0.217453	0.999259
O88196_RNS(0.993)DS(0.007)AGPFAVPDHLR	WT_NT-WT_EGCGEE_-_TS_NT-TS_EGCGEE	0.147834	0.279483	0.528955	10	0.608377	0.999259
O88207_GEAGPS(1)GAAGPPGPKGPPGDDGPK	WT_NT-WT_EGCGEE_-_TS_NT-TS_EGCGEE	0.571038	0.455755	1.25295	11	0.236205	0.999259
O88343_ISENYS(1)DK	WT_NT-WT_EGCGEE_-_TS_NT-TS_EGCGEE	1.66795	1.44021	1.15813	13	0.267644	0.999259
O88447_KYDDDIS(1)PSEDK	WT_NT-WT_EGCGEE_-_TS_NT-TS_EGCGEE	-0.0564294	0.341029	-0.165468	14	0.870941	0.999259
O88447_VDS(1)PTVTTTLK	WT_NT-WT_EGCGEE_-_TS_NT-TS_EGCGEE	-0.329468	0.444358	-0.741448	14	0.470678	0.999259
O88454_EQPLLPSSLPAPPAVVEPAGRPGS(1)PAPAEK	WT_NT-WT_EGCGEE_-_TS_NT-TS_EGCGEE	-1.11566	0.660071	-1.69021	9	0.125249	0.999259
O88485_ANRADS(1)EEEGAVELAA	WT_NT-WT_EGCGEE_-_TS_NT-TS_EGCGEE	-0.0272002	0.479497	-0.0567264	14	0.955565	0.999259
O88485_ETQTPLAT(0.002)HQS(0.998)EEDEEDEEMVEPK	WT_NT-WT_EGCGEE_-_TS_NT-TS_EGCGEE	-0.468437	0.64275	-0.728802	13	0.479048	0.999259
O88485_KEPVQDDS(1)DLDRK	WT_NT-WT_EGCGEE_-_TS_NT-TS_EGCGEE	-0.0111484	0.666535	-0.0167259	10	0.986984	0.999259
O88532_RRDS(1)DGVDGFEAEGKK	WT_NT-WT_EGCGEE_-_TS_NT-TS_EGCGEE	-0.103771	0.377299	-0.275035	11	0.788386	0.999259
O88587_AVYQGPGS(0.001)S(0.999)PVK	WT_NT-WT_EGCGEE_-_TS_NT-TS_EGCGEE	0.973638	0.374419	2.6004	15	0.020083	0.999259
O88643_YMS(1)FTDK	WT_NT-WT_EGCGEE_-_TS_NT-TS_EGCGEE	-0.214964	0.471722	-0.455701	13	0.656123	0.999259
O88703_GAASGPSAAEEAGS(1)EEAGPAGEPR	WT_NT-WT_EGCGEE_-_TS_NT-TS_EGCGEE	-0.1508	0.341364	-0.441758	15	0.664966	0.999259
O88703_PLVGPLALGS(1)PR	WT_NT-WT_EGCGEE_-_TS_NT-TS_EGCGEE	-0.803303	0.752177	-1.06797	15	0.302421	0.999259
O88703_RAPPGPLPPAAS(1)PGPPAAS(1)PPAAPS(0.944)S(0.056)PR	WT_NT-WT_EGCGEE_-_TS_NT-TS_EGCGEE	-0.090682	0.695358	-0.13041	12	0.898402	0.999259
O88703_RAPPGPLPPAASPGPPAAS(0.999)PPAAPS(0.087)S(0.914)PR	WT_NT-WT_EGCGEE_-_TS_NT-TS_EGCGEE	0.6704	0.685443	0.978054	10	0.351115	0.999259
O88703_RAPPGPLPPAASPGPPAAS(1)PPAAPS(0.299)S(0.701)PR	WT_NT-WT_EGCGEE_-_TS_NT-TS_EGCGEE	0.29058	0.473337	0.613896	11	0.551769	0.999259
O88704_KNS(1)ILLQK	WT_NT-WT_EGCGEE_-_TS_NT-TS_EGCGEE	0.218084	0.818838	0.266333	10	0.795393	0.999259
O88704_VDGGGGEEPAGS(1)FEDAEGPRR	WT_NT-WT_EGCGEE_-_TS_NT-TS_EGCGEE	-0.129059	0.441215	-0.292508	11	0.775342	0.999259
O88705_GPLPLS(1)PDSPATLLAR	WT_NT-WT_EGCGEE_-_TS_NT-TS_EGCGEE	-0.846291	0.837396	-1.01062	11	0.333911	0.999259
O88737_FS(1)PIEEAK	WT_NT-WT_EGCGEE_-_TS_NT-TS_EGCGEE	-0.0548217	0.378713	-0.144758	13	0.887122	0.999259
O88737_GEEES(1)EEDSYDPR	WT_NT-WT_EGCGEE_-_TS_NT-TS_EGCGEE	-0.311769	0.474675	-0.656804	12	0.523704	0.999259
O88737_GYSYFT(0.001)GS(0.033)S(0.964)PPLS(0.001)PSTPSESPTFSPGK	WT_NT-WT_EGCGEE_-_TS_NT-TS_EGCGEE	0.512671	1.16104	0.441563	13	0.666061	0.999259
O88737_IADSSVQT(1)DDEEGEGR	WT_NT-WT_EGCGEE_-_TS_NT-TS_EGCGEE	0.440638	0.488689	0.901675	14	0.38248	0.999259
O88737_LHS(0.002)S(0.998)PVSSTLTSK	WT_NT-WT_EGCGEE_-_TS_NT-TS_EGCGEE	-0.0370958	0.92188	-0.0402393	13	0.968514	0.999259
O88737_PLS(0.999)PT(0.001)AEESAK	WT_NT-WT_EGCGEE_-_TS_NT-TS_EGCGEE	-0.627609	0.462035	-1.35836	15	0.194431	0.999259
O88737_S(0.004)QAS(0.011)EEES(0.985)PVS(1)PLGRPR	WT_NT-WT_EGCGEE_-_TS_NT-TS_EGCGEE	1.26902	1.31124	0.967804	8	0.361486	0.999259
O88737_S(0.006)LS(0.994)DPKPLSPTAEESAK	WT_NT-WT_EGCGEE_-_TS_NT-TS_EGCGEE	-0.842858	0.602245	-1.39953	15	0.181996	0.999259
O88737_SQAS(1)EEESPVSPLGR	WT_NT-WT_EGCGEE_-_TS_NT-TS_EGCGEE	1.97595	0.927195	2.13111	12	0.0544474	0.999259
O88737_SQASEEESPVS(1)PLGR	WT_NT-WT_EGCGEE_-_TS_NT-TS_EGCGEE	2.11166	0.704351	2.99803	14	0.00958892	0.999259
O88746_GDLSQHATPLPTPAVLPGDS(0.993)PIT(0.007)PTPEQIGK	WT_NT-WT_EGCGEE_-_TS_NT-TS_EGCGEE	-0.853417	1.09998	-0.77585	11	0.454196	0.999259
O88746_GLEFPMTDLDMLS(0.999)PIHT(0.001)PQR	WT_NT-WT_EGCGEE_-_TS_NT-TS_EGCGEE	-1.93957	0.943252	-2.05626	9	0.0699025	0.999259
O88935_ASTAAPVASPAAPS(0.998)PGS(0.001)SGGGGFFSSLSNAVK	WT_NT-WT_EGCGEE_-_TS_NT-TS_EGCGEE	0.861649	2.32883	0.369992	12	0.717836	0.999259
O88935_DAS(1)PGRGSHSQSSSPGALTLGR	WT_NT-WT_EGCGEE_-_TS_NT-TS_EGCGEE	0.89619	0.885934	1.01158	14	0.328905	0.999259
O88935_GS(0.01)HS(0.986)QS(0.005)S(0.578)S(0.42)PGALTLGR	WT_NT-WT_EGCGEE_-_TS_NT-TS_EGCGEE	0.487181	1.4643	0.332707	9	0.746974	0.999259
O88935_GS(0.997)HS(0.003)QS(0.074)S(0.227)S(0.699)PGALT(0.001)LGR	WT_NT-WT_EGCGEE_-_TS_NT-TS_EGCGEE	0.394637	1.72056	0.229366	12	0.822448	0.999259
O88935_GSHSQSS(0.018)S(0.982)PGALTLGR	WT_NT-WT_EGCGEE_-_TS_NT-TS_EGCGEE	-0.266196	1.02438	-0.259862	13	0.799041	0.999259
O88935_GSHSQSS(0.941)S(0.059)PGALTLGR	WT_NT-WT_EGCGEE_-_TS_NT-TS_EGCGEE	0.163825	1.40533	0.116574	13	0.908979	0.999259
O88935_PQPPPPPPS(0.005)AAS(0.995)PGATPGSATASAER	WT_NT-WT_EGCGEE_-_TS_NT-TS_EGCGEE	-0.792955	0.705432	-1.12407	8	0.293579	0.999259
O88935_PVAGGPGAPPAARPPAS(1)PS(1)PQR	WT_NT-WT_EGCGEE_-_TS_NT-TS_EGCGEE	-3.1289	1.12818	-2.77342	15	0.0142007	0.999259
O88935_S(0.123)QS(0.874)LT(0.003)NAFNLPEPAPPRPSLSQDEVK	WT_NT-WT_EGCGEE_-_TS_NT-TS_EGCGEE	-3.04715	1.96645	-1.54957	12	0.147204	0.999259
O89079_APPVPGAVSGGS(1)GEVDELFDVK	WT_NT-WT_EGCGEE_-_TS_NT-TS_EGCGEE	-1.56675	1.58307	-0.989692	11	0.343595	0.999259
O89084_LVHT(0.946)GS(0.054)LNINVPR	WT_NT-WT_EGCGEE_-_TS_NT-TS_EGCGEE	-1.36738	0.6018	-2.27215	7	0.0572952	0.999259
P02088_VITAFNDGLNHLDS(1)LK	WT_NT-WT_EGCGEE_-_TS_NT-TS_EGCGEE	-0.138605	1.08887	-0.127292	10	0.901233	0.999259
P04370_NIVTPRT(1)PPPSQGK	WT_NT-WT_EGCGEE_-_TS_NT-TS_EGCGEE	0.363124	0.528284	0.687365	13	0.503932	0.999259
P05063_GILAADES(1)VGSMAK	WT_NT-WT_EGCGEE_-_TS_NT-TS_EGCGEE	-0.219049	0.537274	-0.407704	11	0.691314	0.999259
P05063_GILAADESVGS(1)MAK	WT_NT-WT_EGCGEE_-_TS_NT-TS_EGCGEE	0.611451	0.534819	1.14328	14	0.272095	0.999259
P05063_RLS(1)QIGVENTEENRR	WT_NT-WT_EGCGEE_-_TS_NT-TS_EGCGEE	0.269705	0.425034	0.634551	11	0.538695	0.999259
P05064_GILAADES(0.935)T(0.064)GSIAK	WT_NT-WT_EGCGEE_-_TS_NT-TS_EGCGEE	0.60173	1.52087	0.395649	15	0.697934	0.999259
P05064_GILAADESTGS(1)IAK	WT_NT-WT_EGCGEE_-_TS_NT-TS_EGCGEE	-0.12681	0.544183	-0.233027	15	0.81889	0.999259
P05480_LFGGFNSSDTVTS(1)PQR	WT_NT-WT_EGCGEE_-_TS_NT-TS_EGCGEE	-0.042603	0.681157	-0.0625451	13	0.95108	0.999259
P05480_S(1)LEPSENVHGAGGAFPASQTPSK	WT_NT-WT_EGCGEE_-_TS_NT-TS_EGCGEE	-0.0760041	0.899521	-0.084494	15	0.933781	0.999259
P06837_AAQPPTETAES(0.04)S(0.96)QAEEEK	WT_NT-WT_EGCGEE_-_TS_NT-TS_EGCGEE	0.656162	1.21385	0.540565	12	0.598698	0.999259
P06837_KEGDGS(0.058)AT(0.933)T(0.01)DAAPAT(0.241)S(0.759)PK	WT_NT-WT_EGCGEE_-_TS_NT-TS_EGCGEE	0.034937	0.422715	0.0826491	9	0.93594	0.999259
P06837_KEGDGS(0.995)AT(0.003)T(0.002)DAAPAT(0.962)S(0.038)PK	WT_NT-WT_EGCGEE_-_TS_NT-TS_EGCGEE	-1.07548	1.12929	-0.952349	10	0.363371	0.999259
P06837_KEGDGS(1)ATTDAAPAT(0.87)S(0.13)PK	WT_NT-WT_EGCGEE_-_TS_NT-TS_EGCGEE	-0.0395776	0.393223	-0.100649	15	0.921162	0.999259
P06837_KEGDGSATTDAAPATS(1)PK	WT_NT-WT_EGCGEE_-_TS_NT-TS_EGCGEE	2.01495	1.24069	1.62405	15	0.125187	0.999259
P06837_QADVPAAVTDAAATT(1)PAAEDAATK	WT_NT-WT_EGCGEE_-_TS_NT-TS_EGCGEE	0.0256662	0.293283	0.0875134	15	0.931421	0.999259
P07901_EVS(1)DDEAEEKEEKEEEK	WT_NT-WT_EGCGEE_-_TS_NT-TS_EGCGEE	-0.910936	0.990892	-0.919309	15	0.372482	0.999259
P07901_PEIEDVGS(1)DEEEEEKK	WT_NT-WT_EGCGEE_-_TS_NT-TS_EGCGEE	-0.227621	0.655016	-0.347504	15	0.733041	0.999259
P08551_DEPPS(1)EGEAEEEEK	WT_NT-WT_EGCGEE_-_TS_NT-TS_EGCGEE	-0.2859	0.495121	-0.577434	15	0.572212	0.999259
P08553_AEEEGGS(1)EEEGSDRSPQESK	WT_NT-WT_EGCGEE_-_TS_NT-TS_EGCGEE	1.12364	2.27987	0.492852	15	0.629254	0.999259
P08553_EKAEEEGGSEEEGS(0.002)DRS(0.998)PQESK	WT_NT-WT_EGCGEE_-_TS_NT-TS_EGCGEE	-3.75878	3.4005	-1.10536	12	0.290674	0.999259
P08553_GVVTNGLDVS(1)PAEEK	WT_NT-WT_EGCGEE_-_TS_NT-TS_EGCGEE	0.581163	0.452313	1.28487	15	0.218325	0.999259
P08553_S(1)PMPKS(1)PVEEVKPKPEAK	WT_NT-WT_EGCGEE_-_TS_NT-TS_EGCGEE	0.096837	0.937868	0.103252	13	0.919339	0.999259
P08553_S(1)PVEEVKPKPEAK	WT_NT-WT_EGCGEE_-_TS_NT-TS_EGCGEE	0.105699	0.726949	0.145401	15	0.88633	0.999259
P08553_S(1)PVKS(1)PEAKEEEEEGEK	WT_NT-WT_EGCGEE_-_TS_NT-TS_EGCGEE	-0.199769	0.892489	-0.223833	15	0.825907	0.999259
P08553_VSGS(1)PSSGFR	WT_NT-WT_EGCGEE_-_TS_NT-TS_EGCGEE	-0.202557	0.452494	-0.447646	15	0.660806	0.999259
P09405_GLS(1)EDTTEETLK	WT_NT-WT_EGCGEE_-_TS_NT-TS_EGCGEE	-0.871994	0.370588	-2.353	9	0.0430928	0.999259
P09411_ALES(1)PERPFLAILGGAK	WT_NT-WT_EGCGEE_-_TS_NT-TS_EGCGEE	-1.78479	2.07486	-0.860201	12	0.406536	0.999259
P09470_GPQFGS(1)EVELR	WT_NT-WT_EGCGEE_-_TS_NT-TS_EGCGEE	0.440028	0.666799	0.659911	14	0.520021	0.999259
P09528_T(0.002)T(0.002)AS(0.968)PS(0.029)QVR	WT_NT-WT_EGCGEE_-_TS_NT-TS_EGCGEE	-0.0417887	0.437413	-0.0955359	14	0.925243	0.999259
P0C7L0_AQLVS(1)PPAPPTK	WT_NT-WT_EGCGEE_-_TS_NT-TS_EGCGEE	0.20816	0.299779	0.694378	14	0.498807	0.999259
P10518_DAAQS(0.001)S(0.999)PAFGDR	WT_NT-WT_EGCGEE_-_TS_NT-TS_EGCGEE	-0.949201	0.75284	-1.26083	10	0.235993	0.999259
P10518_DAAQS(0.646)S(0.354)PAFGDRR	WT_NT-WT_EGCGEE_-_TS_NT-TS_EGCGEE	-0.971151	0.739934	-1.31248	10	0.218682	0.999259
P10637_IGS(0.993)T(0.007)ENLK	WT_NT-WT_EGCGEE_-_TS_NT-TS_EGCGEE	-0.961381	1.20952	-0.794843	13	0.440975	0.999259
P10637_S(0.001)GYS(0.246)S(0.753)PGS(1)PGTPGSR	WT_NT-WT_EGCGEE_-_TS_NT-TS_EGCGEE	1.4907	1.75909	0.847426	15	0.410076	0.999259
P10637_S(0.002)GYS(0.958)S(0.047)PGS(0.992)PGT(0.999)PGSR	WT_NT-WT_EGCGEE_-_TS_NT-TS_EGCGEE	0.0129096	1.05485	0.0122384	13	0.990421	0.999259
P10637_S(0.005)GERS(0.987)GY(0.024)S(0.061)S(0.922)PGSPGTPGSR	WT_NT-WT_EGCGEE_-_TS_NT-TS_EGCGEE	0.730988	1.01585	0.719586	10	0.488256	0.999259
P10637_S(0.074)GY(0.004)S(0.957)S(0.957)PGS(0.006)PGTPGSR	WT_NT-WT_EGCGEE_-_TS_NT-TS_EGCGEE	0.182696	2.49506	0.0732231	12	0.942835	0.999259
P10637_S(0.742)RT(0.246)PS(0.012)LPT(1)PPTREPK	WT_NT-WT_EGCGEE_-_TS_NT-TS_EGCGEE	-1.56866	1.25509	-1.24984	13	0.23339	0.999259
P10637_S(0.875)RT(0.125)PS(0.076)LPT(0.923)PPT(0.001)REPK	WT_NT-WT_EGCGEE_-_TS_NT-TS_EGCGEE	-0.252423	0.759209	-0.332481	14	0.744452	0.999259
P10637_S(1)PVVS(0.002)GDT(0.652)S(0.346)PR	WT_NT-WT_EGCGEE_-_TS_NT-TS_EGCGEE	-1.02745	0.942461	-1.09018	15	0.292838	0.999259
P10637_SPVVS(1)GDT(0.003)S(0.997)PR	WT_NT-WT_EGCGEE_-_TS_NT-TS_EGCGEE	-1.67965	1.65683	-1.01377	15	0.326765	0.999259
P10637_SPVVS(1)GDT(0.125)S(0.875)PR	WT_NT-WT_EGCGEE_-_TS_NT-TS_EGCGEE	0.0679326	0.723204	0.0939329	15	0.926406	0.999259
P10637_T(0.001)PS(0.999)LPTPPTR	WT_NT-WT_EGCGEE_-_TS_NT-TS_EGCGEE	-0.238189	0.429531	-0.554532	15	0.587388	0.999259
P10637_T(1)PPGSGEPPK	WT_NT-WT_EGCGEE_-_TS_NT-TS_EGCGEE	1.22156	1.48386	0.823231	15	0.423272	0.999259
P10637_TDHGAEIVY(0.01)KS(0.99)PVVS(0.997)GDT(0.98)S(0.023)PR	WT_NT-WT_EGCGEE_-_TS_NT-TS_EGCGEE	1.40542	2.87513	0.488819	13	0.633113	0.999259
P10637_TPPGSGEPPKS(1)GER	WT_NT-WT_EGCGEE_-_TS_NT-TS_EGCGEE	-2.4392	2.44229	-0.998735	10	0.341477	0.999259
P10637_VAVVRT(1)PPK	WT_NT-WT_EGCGEE_-_TS_NT-TS_EGCGEE	-0.615419	1.06572	-0.577466	14	0.572795	0.999259
P10637_VAVVRT(1)PPKS(0.996)PS(0.004)ASK	WT_NT-WT_EGCGEE_-_TS_NT-TS_EGCGEE	-1.06901	3.16745	-0.337499	13	0.741128	0.999259
P10711_KKEPAISSQNS(1)PEAR	WT_NT-WT_EGCGEE_-_TS_NT-TS_EGCGEE	-0.218614	0.560028	-0.390363	11	0.703721	0.999259
P11499_EIS(1)DDEAEEEKGEKEEEDKEDEEK	WT_NT-WT_EGCGEE_-_TS_NT-TS_EGCGEE	-0.0306491	0.299223	-0.102429	15	0.919773	0.999259
P11499_IEDVGS(1)DEEDDS(1)GKDK	WT_NT-WT_EGCGEE_-_TS_NT-TS_EGCGEE	-0.193995	0.550181	-0.352602	13	0.730038	0.999259
P11499_PKIEDVGS(1)DEEDDSGK	WT_NT-WT_EGCGEE_-_TS_NT-TS_EGCGEE	-0.054317	0.291674	-0.186225	15	0.854763	0.999259
P11627_DET(0.003)FGEY(0.064)RS(0.897)LES(0.036)DNEEK	WT_NT-WT_EGCGEE_-_TS_NT-TS_EGCGEE	-0.101819	0.46979	-0.216733	8	0.833841	0.999259
P11798_ES(0.999)S(0.001)ES(0.949)T(0.048)NT(0.003)T(0.001)IEDEDTK	WT_NT-WT_EGCGEE_-_TS_NT-TS_EGCGEE	1.56365	2.03864	0.767007	14	0.455818	0.999259
P11798_ESSES(0.995)T(0.005)NTTIEDEDTK	WT_NT-WT_EGCGEE_-_TS_NT-TS_EGCGEE	-1.09745	1.43698	-0.763716	13	0.458673	0.999259
P11798_ESSEST(0.001)NT(0.999)T(1)IEDEDTK	WT_NT-WT_EGCGEE_-_TS_NT-TS_EGCGEE	3.57326	2.67699	1.33481	11	0.208909	0.999259
P11798_KNDGVKES(0.996)S(0.988)ES(0.011)T(0.006)NTTIEDEDTK	WT_NT-WT_EGCGEE_-_TS_NT-TS_EGCGEE	0.559487	1.47721	0.378746	14	0.710558	0.999259
P11798_S(0.957)T(0.043)VASCMHR	WT_NT-WT_EGCGEE_-_TS_NT-TS_EGCGEE	2.0868	1.60892	1.29702	12	0.219008	0.999259
P12657_SQPGAEGS(0.002)PES(0.998)PPGR	WT_NT-WT_EGCGEE_-_TS_NT-TS_EGCGEE	0.750223	0.606954	1.23605	11	0.242186	0.999259
P12961_SVPHFS(1)EEEK	WT_NT-WT_EGCGEE_-_TS_NT-TS_EGCGEE	-0.118836	0.593192	-0.200333	13	0.84432	0.999259
P13595_AAFS(1)KDES(1)KEPIVEVR	WT_NT-WT_EGCGEE_-_TS_NT-TS_EGCGEE	0.438766	0.802296	0.546888	13	0.59372	0.999259
P13595_AS(0.994)PAPT(0.006)PTPAGAASPLAAVAAPATDAPQAK	WT_NT-WT_EGCGEE_-_TS_NT-TS_EGCGEE	-0.427039	0.726468	-0.587829	15	0.565392	0.999259
P13595_ASPAPTPTPAGAAS(1)PLAAVAAPATDAPQAK	WT_NT-WT_EGCGEE_-_TS_NT-TS_EGCGEE	-1.11596	1.01871	-1.09547	14	0.291801	0.999259
P13595_DES(1)KEPIVEVR	WT_NT-WT_EGCGEE_-_TS_NT-TS_EGCGEE	-0.644483	1.17983	-0.546251	15	0.592926	0.999259
P13595_GVTAS(0.022)S(0.075)S(0.857)S(0.045)PASAPK	WT_NT-WT_EGCGEE_-_TS_NT-TS_EGCGEE	-0.595153	3.80134	-0.156564	9	0.879044	0.999259
P13595_GVTASS(0.016)S(0.053)S(0.931)PAS(0.001)APK	WT_NT-WT_EGCGEE_-_TS_NT-TS_EGCGEE	4.70134	2.76288	1.70161	14	0.110921	0.999259
P13595_MDEGNFKT(1)PDIDLAK	WT_NT-WT_EGCGEE_-_TS_NT-TS_EGCGEE	-0.301092	0.66243	-0.454526	12	0.657563	0.999259
P13595_NPPEAATAPAS(1)PK	WT_NT-WT_EGCGEE_-_TS_NT-TS_EGCGEE	-0.114797	0.2341	-0.490378	15	0.630962	0.999259
P14152_KLS(0.998)S(0.001)AMSAAK	WT_NT-WT_EGCGEE_-_TS_NT-TS_EGCGEE	-0.158641	0.768609	-0.2064	8	0.841635	0.999259
P14873_ADS(0.999)RES(0.001)LKPATK	WT_NT-WT_EGCGEE_-_TS_NT-TS_EGCGEE	-0.839987	1.65228	-0.50838	10	0.622213	0.999259
P14873_AS(0.134)LS(0.866)PMDEPVPDSES(1)PVEK	WT_NT-WT_EGCGEE_-_TS_NT-TS_EGCGEE	-0.398609	0.283789	-1.40459	15	0.18051	0.999259
P14873_ASLS(1)PMDEPVPDSESPVEK	WT_NT-WT_EGCGEE_-_TS_NT-TS_EGCGEE	-0.660944	0.620619	-1.06498	15	0.30373	0.999259
P14873_DLTGQVPT(1)PPVK	WT_NT-WT_EGCGEE_-_TS_NT-TS_EGCGEE	-0.835186	0.871955	-0.957832	11	0.358726	0.999259
P14873_DVMSDETNNEETES(1)PSQEFVNITK	WT_NT-WT_EGCGEE_-_TS_NT-TS_EGCGEE	-0.45707	0.977863	-0.467417	14	0.647393	0.999259
P14873_DVSDERLS(1)PAK	WT_NT-WT_EGCGEE_-_TS_NT-TS_EGCGEE	-0.961163	0.597368	-1.609	15	0.128457	0.999259
P14873_DYNASAST(0.01)IS(0.975)PPS(0.01)S(0.003)MEEDK	WT_NT-WT_EGCGEE_-_TS_NT-TS_EGCGEE	-0.129258	0.459396	-0.281364	8	0.785571	0.999259
P14873_EECPRPMS(1)IS(1)PPDFSPK	WT_NT-WT_EGCGEE_-_TS_NT-TS_EGCGEE	-0.103896	0.636375	-0.163262	11	0.873273	0.999259
P14873_EECPRPMSISPPDFS(1)PK	WT_NT-WT_EGCGEE_-_TS_NT-TS_EGCGEE	0.25406	0.63823	0.39807	12	0.69757	0.999259
P14873_ES(0.016)S(0.984)PLYSPGFSDSTSAAK	WT_NT-WT_EGCGEE_-_TS_NT-TS_EGCGEE	1.07798	0.837263	1.28751	14	0.218794	0.999259
P14873_ESSPLYS(1)PGFSDSTSAAK	WT_NT-WT_EGCGEE_-_TS_NT-TS_EGCGEE	-0.397959	0.541752	-0.734577	15	0.473925	0.999259
P14873_EVSSKEEQS(1)PVK	WT_NT-WT_EGCGEE_-_TS_NT-TS_EGCGEE	-1.92422	3.0366	-0.633673	9	0.542061	0.999259
P14873_GEAEQS(1)EEEGEEEDKAEDAR	WT_NT-WT_EGCGEE_-_TS_NT-TS_EGCGEE	-0.18921	1.39661	-0.135478	15	0.894035	0.999259
P14873_HSPTEDDES(1)AKAEADVHLK	WT_NT-WT_EGCGEE_-_TS_NT-TS_EGCGEE	-0.433004	0.72115	-0.600435	11	0.560383	0.999259
P14873_IAELEEERS(1)QGSTSNSDWMK	WT_NT-WT_EGCGEE_-_TS_NT-TS_EGCGEE	-0.622311	1.4131	-0.440387	12	0.667485	0.999259
P14873_LGGDVS(1)PTQIDVSQFGSFK	WT_NT-WT_EGCGEE_-_TS_NT-TS_EGCGEE	-3.56923	1.64783	-2.16602	14	0.0480601	0.999259
P14873_LSPAKS(1)PS(0.012)LS(0.789)PS(0.199)PPS(1)PIEK	WT_NT-WT_EGCGEE_-_TS_NT-TS_EGCGEE	-1.07107	0.588719	-1.81933	12	0.0938855	0.999259
P14873_MSIS(1)EGTVSDK	WT_NT-WT_EGCGEE_-_TS_NT-TS_EGCGEE	0.411193	0.443436	0.927289	15	0.368457	0.999259
P14873_MSISEGTVS(1)DK	WT_NT-WT_EGCGEE_-_TS_NT-TS_EGCGEE	-0.182879	0.72086	-0.253695	15	0.803175	0.999259
P14873_PLAAS(1)PKPGALK	WT_NT-WT_EGCGEE_-_TS_NT-TS_EGCGEE	-0.445303	0.849811	-0.524002	15	0.607933	0.999259
P14873_QGFPDRES(1)PVSDLTSTGLYQDK	WT_NT-WT_EGCGEE_-_TS_NT-TS_EGCGEE	-0.23964	0.861879	-0.278044	11	0.786136	0.999259
P14873_RES(1)VVS(1)GDDRAEEDMDDVLEK	WT_NT-WT_EGCGEE_-_TS_NT-TS_EGCGEE	0.180439	0.941772	0.191595	15	0.850629	0.999259
P14873_S(0.5)VS(0.5)PGVTQAVVEEHCAS(1)PEEK	WT_NT-WT_EGCGEE_-_TS_NT-TS_EGCGEE	0.625587	1.30293	0.480139	15	0.638055	0.999259
P14873_S(0.941)S(0.059)HLPTEVTEK	WT_NT-WT_EGCGEE_-_TS_NT-TS_EGCGEE	0.299901	0.859563	0.3489	11	0.733751	0.999259
P14873_S(1)PCDSGYSYETIEK	WT_NT-WT_EGCGEE_-_TS_NT-TS_EGCGEE	-0.153329	1.13327	-0.135298	11	0.89482	0.999259
P14873_S(1)PDTSAYCYETMEK	WT_NT-WT_EGCGEE_-_TS_NT-TS_EGCGEE	2.08908	0.888743	2.3506	15	0.0328397	0.999259
P14873_SDIS(1)PLT(1)PR	WT_NT-WT_EGCGEE_-_TS_NT-TS_EGCGEE	-0.684521	0.653609	-1.04729	15	0.311547	0.999259
P14873_SLMS(1)S(1)PEDLTK	WT_NT-WT_EGCGEE_-_TS_NT-TS_EGCGEE	0.38262	0.580265	0.659389	15	0.519642	0.999259
P14873_SPSLS(1)PS(0.001)PPS(0.999)PIEK	WT_NT-WT_EGCGEE_-_TS_NT-TS_EGCGEE	-0.0448223	0.504821	-0.0887885	15	0.930425	0.999259
P14873_SPSLS(1)PSPPS(1)PIEK	WT_NT-WT_EGCGEE_-_TS_NT-TS_EGCGEE	0.224726	0.887804	0.253125	15	0.803608	0.999259
P14873_SPSLSPS(0.992)PPS(0.008)PIEK	WT_NT-WT_EGCGEE_-_TS_NT-TS_EGCGEE	-0.638361	1.66172	-0.384156	13	0.707073	0.999259
P14873_T(1)PEEGGYSYEISEK	WT_NT-WT_EGCGEE_-_TS_NT-TS_EGCGEE	-0.0112768	0.467429	-0.0241251	11	0.981185	0.999259
P14873_TLEVVS(0.995)PS(0.016)QS(0.04)VT(0.174)GS(0.588)AGHT(0.126)PY(0.025)Y(0.025)QS(0.009)PT(0.003)DEK	WT_NT-WT_EGCGEE_-_TS_NT-TS_EGCGEE	1.71823	1.14534	1.50019	13	0.157455	0.999259
P14873_VLS(1)PLRS(1)PPLLGSESPYEDFLSADSK	WT_NT-WT_EGCGEE_-_TS_NT-TS_EGCGEE	-2.2265	3.42607	-0.64987	12	0.528021	0.999259
P14873_VQS(1)LEGEKLS(1)PK	WT_NT-WT_EGCGEE_-_TS_NT-TS_EGCGEE	0.328407	0.882639	0.372074	15	0.715042	0.999259
P16014_ADAHS(1)MELEEK	WT_NT-WT_EGCGEE_-_TS_NT-TS_EGCGEE	-0.225281	0.86078	-0.261717	15	0.797099	0.999259
P16014_EGVDDQESLRPSNQQAS(1)K	WT_NT-WT_EGCGEE_-_TS_NT-TS_EGCGEE	-0.115617	0.572921	-0.201803	10	0.844117	0.999259
P16014_HIEDS(1)GEKPNTFSNK	WT_NT-WT_EGCGEE_-_TS_NT-TS_EGCGEE	1.78751	1.18769	1.50503	9	0.166575	0.999259
P16014_WAS(0.028)S(0.972)REDAGAPVEDSQGQTK	WT_NT-WT_EGCGEE_-_TS_NT-TS_EGCGEE	0.455954	0.972479	0.468857	11	0.648327	0.999259
P16054_GFS(1)YFGEDLMP	WT_NT-WT_EGCGEE_-_TS_NT-TS_EGCGEE	-1.14057	1.52321	-0.748794	13	0.467314	0.999259
P16054_LAAGAES(1)PQPAS(0.001)GNS(0.997)PS(0.002)EDDR	WT_NT-WT_EGCGEE_-_TS_NT-TS_EGCGEE	-0.73416	0.264278	-2.77799	15	0.0140706	0.999259
P16054_LAAGAESPQPASGNS(1)PSEDDR	WT_NT-WT_EGCGEE_-_TS_NT-TS_EGCGEE	-0.504345	1.64881	-0.305884	15	0.763897	0.999259
P16054_S(1)APT(0.067)S(0.933)PCDQELK	WT_NT-WT_EGCGEE_-_TS_NT-TS_EGCGEE	0.775254	0.946069	0.819447	14	0.426262	0.999259
P16054_SAPT(0.001)S(0.999)PCDQELK	WT_NT-WT_EGCGEE_-_TS_NT-TS_EGCGEE	0.771953	0.862426	0.895094	13	0.38701	0.999259
P16283_ALPSVGLQSDQS(1)PQR	WT_NT-WT_EGCGEE_-_TS_NT-TS_EGCGEE	-0.202669	0.426547	-0.475139	11	0.643982	0.999259
P16283_FSIGS(1)DEDDSPGLPVK	WT_NT-WT_EGCGEE_-_TS_NT-TS_EGCGEE	0.0173816	1.34461	0.0129269	14	0.989869	0.999259
P16283_GS(1)PSGLAPILR	WT_NT-WT_EGCGEE_-_TS_NT-TS_EGCGEE	-0.19038	0.440069	-0.432614	13	0.672385	0.999259
P16330_HFIS(1)GDEPK	WT_NT-WT_EGCGEE_-_TS_NT-TS_EGCGEE	-0.0315918	0.372017	-0.0849201	13	0.933619	0.999259
P16546_WRS(1)LQQLAEER	WT_NT-WT_EGCGEE_-_TS_NT-TS_EGCGEE	-0.94335	0.689143	-1.36887	11	0.198342	0.999259
P17182_TIAPALVS(1)K	WT_NT-WT_EGCGEE_-_TS_NT-TS_EGCGEE	-0.33014	0.264373	-1.24877	11	0.237673	0.999259
P17182_YDLDFKS(1)PDDPSR	WT_NT-WT_EGCGEE_-_TS_NT-TS_EGCGEE	-0.508053	0.785497	-0.646791	15	0.527541	0.999259
P17183_YDLDFKS(1)PADPSR	WT_NT-WT_EGCGEE_-_TS_NT-TS_EGCGEE	0.0612306	0.452877	0.135204	14	0.894376	0.999259
P18581_NLS(1)LPFILHEK	WT_NT-WT_EGCGEE_-_TS_NT-TS_EGCGEE	-1.91998	1.36858	-1.40289	12	0.185989	0.999259
P19096_DIMLAT(0.003)GKLS(0.997)PDAIPGK	WT_NT-WT_EGCGEE_-_TS_NT-TS_EGCGEE	-0.523548	0.717922	-0.729255	8	0.486645	0.999259
P19246_EDIKPPAEAKS(1)PEK	WT_NT-WT_EGCGEE_-_TS_NT-TS_EGCGEE	-0.441785	1.03916	-0.425135	15	0.676774	0.999259
P19246_EEEEGAAAT(0.001)S(0.999)PPAEEAASPEK	WT_NT-WT_EGCGEE_-_TS_NT-TS_EGCGEE	0.549841	0.745262	0.737782	14	0.472833	0.999259
P19246_EEEEGAAAT(0.004)S(0.996)PPAEEAAS(1)PEK	WT_NT-WT_EGCGEE_-_TS_NT-TS_EGCGEE	0.276083	0.758378	0.364044	13	0.721678	0.999259
P19246_HPTDIRPPEQVKS(1)PAK	WT_NT-WT_EGCGEE_-_TS_NT-TS_EGCGEE	1.48799	0.950476	1.56552	13	0.141471	0.999259
P19246_IGFGPS(1)PFSLTEGLPK	WT_NT-WT_EGCGEE_-_TS_NT-TS_EGCGEE	-1.35271	1.26838	-1.06649	12	0.307188	0.999259
P19246_S(0.003)PGEAKS(0.997)PAEPKS(1)PAEAKS(1)PAEVK	WT_NT-WT_EGCGEE_-_TS_NT-TS_EGCGEE	0.354289	0.628285	0.563898	15	0.581157	0.999259
P19246_S(0.923)PS(0.224)EAKS(0.853)PAEAKS(1)PAEAKS(1)PAEAK	WT_NT-WT_EGCGEE_-_TS_NT-TS_EGCGEE	-0.332667	2.36756	-0.14051	15	0.890126	0.999259
P19246_S(0.976)PS(0.981)EAKS(0.053)PAEAKS(0.99)PAEAK	WT_NT-WT_EGCGEE_-_TS_NT-TS_EGCGEE	-0.405941	2.01975	-0.200986	13	0.84382	0.999259
P19246_S(1)PAEAKS(0.999)PAT(0.001)VK	WT_NT-WT_EGCGEE_-_TS_NT-TS_EGCGEE	-0.410715	0.986922	-0.416157	15	0.683188	0.999259
P19246_S(1)PAEAKS(1)PAAVKS(1)PGEAK	WT_NT-WT_EGCGEE_-_TS_NT-TS_EGCGEE	-0.420619	1.86977	-0.224958	12	0.825797	0.999259
P19246_S(1)PAEAKS(1)PAEAKS(1)PAEAKS(0.978)PAT(0.022)VK	WT_NT-WT_EGCGEE_-_TS_NT-TS_EGCGEE	-0.481135	0.674145	-0.713696	15	0.486372	0.999259
P19246_S(1)PAEAKS(1)PAEAKS(1)PAEAKS(1)PAEAK	WT_NT-WT_EGCGEE_-_TS_NT-TS_EGCGEE	0.40498	1.97427	0.205129	15	0.840229	0.999259
P19246_S(1)PAEAKS(1)PAEAKS(1)PAEAKS(1)PAEVK	WT_NT-WT_EGCGEE_-_TS_NT-TS_EGCGEE	0.378881	1.45614	0.260195	12	0.799124	0.999259
P19246_S(1)PAEAKS(1)PAEAKS(1)PAEVKS(1)PGEAK	WT_NT-WT_EGCGEE_-_TS_NT-TS_EGCGEE	0.234387	0.78791	0.29748	15	0.77018	0.999259
P19246_S(1)PAEAKS(1)PAEAKS(1)PATVK	WT_NT-WT_EGCGEE_-_TS_NT-TS_EGCGEE	-0.457747	0.94531	-0.48423	15	0.635217	0.999259
P19246_S(1)PAEAKS(1)PAEVKS(1)PGEAKS(1)PAEPK	WT_NT-WT_EGCGEE_-_TS_NT-TS_EGCGEE	-0.0641969	0.703991	-0.0911899	15	0.928548	0.999259
P19246_S(1)PAEPKS(0.996)PAT(0.018)VKS(0.986)PGEAK	WT_NT-WT_EGCGEE_-_TS_NT-TS_EGCGEE	0.0963171	0.909528	0.105898	15	0.917067	0.999259
P19246_S(1)PAEVKS(1)PAEAKS(1)PAEVKS(1)PGEAK	WT_NT-WT_EGCGEE_-_TS_NT-TS_EGCGEE	-0.437611	0.813074	-0.538218	15	0.598323	0.999259
P19246_S(1)PAEVKS(1)PGEAKS(1)PAAVKS(1)PAEAK	WT_NT-WT_EGCGEE_-_TS_NT-TS_EGCGEE	-0.140744	0.589658	-0.238688	15	0.814578	0.999259
P19246_S(1)PAEVKS(1)PGEAKS(1)PAEPKS(1)PAEAK	WT_NT-WT_EGCGEE_-_TS_NT-TS_EGCGEE	0.0431497	1.06611	0.0404739	15	0.968249	0.999259
P19246_S(1)PATVKS(1)PGEAK	WT_NT-WT_EGCGEE_-_TS_NT-TS_EGCGEE	-1.10384	0.940554	-1.17361	15	0.258852	0.999259
P19246_S(1)PEAQT(1)PVQEEAK	WT_NT-WT_EGCGEE_-_TS_NT-TS_EGCGEE	-0.355297	0.817969	-0.434365	15	0.670207	0.999259
P19246_S(1)PGEAKS(0.999)PS(0.023)EAKS(0.977)PAEAK	WT_NT-WT_EGCGEE_-_TS_NT-TS_EGCGEE	2.13774	1.83023	1.16802	15	0.261031	0.999259
P19246_S(1)PGEAKS(1)PAAVKS(1)PAEAKS(1)PAAVK	WT_NT-WT_EGCGEE_-_TS_NT-TS_EGCGEE	-0.306536	0.566772	-0.540846	15	0.596555	0.999259
P19246_S(1)PGEAKS(1)PAEAKS(1)PAEAKS(1)PIEVK	WT_NT-WT_EGCGEE_-_TS_NT-TS_EGCGEE	0.0738131	0.474789	0.155465	15	0.878527	0.999259
P19246_S(1)PGEAKS(1)PAEPKS(1)PAEAKS(1)PAEVK	WT_NT-WT_EGCGEE_-_TS_NT-TS_EGCGEE	-1.15151	0.914631	-1.25899	15	0.227275	0.999259
P19246_S(1)PGEAKS(1)PGEAKS(1)PAEAKS(1)PGEAK	WT_NT-WT_EGCGEE_-_TS_NT-TS_EGCGEE	1.19287	2.38177	0.500834	13	0.62486	0.999259
P19246_S(1)PGEAKS(1)PGEAKS(1)PAEPKS(1)PAEPK	WT_NT-WT_EGCGEE_-_TS_NT-TS_EGCGEE	0.407114	0.838977	0.485251	15	0.634509	0.999259
P19246_S(1)PGEAKS(1)PGEAKS(1)PGEAK	WT_NT-WT_EGCGEE_-_TS_NT-TS_EGCGEE	0.591691	1.27797	0.462994	15	0.650015	0.999259
P19246_S(1)PIEVKS(1)PEK	WT_NT-WT_EGCGEE_-_TS_NT-TS_EGCGEE	0.1077	0.608887	0.17688	15	0.861969	0.999259
P19246_S(1)PVKEEVKAKEPPK	WT_NT-WT_EGCGEE_-_TS_NT-TS_EGCGEE	-0.197034	1.7899	-0.110081	15	0.913805	0.999259
P19246_SPGEAKS(1)PAEPKS(1)PAEPKS(1)PAEAK	WT_NT-WT_EGCGEE_-_TS_NT-TS_EGCGEE	-0.515894	0.745272	-0.692223	15	0.499374	0.999259
P19246_SPGEAKS(1)PSEAKS(1)PAEAK	WT_NT-WT_EGCGEE_-_TS_NT-TS_EGCGEE	2.78371	1.94748	1.42939	13	0.176481	0.999259
P19246_TSVSS(0.002)VS(0.019)AS(0.978)PS(0.002)R	WT_NT-WT_EGCGEE_-_TS_NT-TS_EGCGEE	-0.294453	0.482652	-0.610073	11	0.554208	0.999259
P20357_APHWTSASLTEAAAHPHS(1)PEMK	WT_NT-WT_EGCGEE_-_TS_NT-TS_EGCGEE	-1.57198	1.47861	-1.06315	11	0.310498	0.999259
P20357_DGS(1)PDAPAT(1)PEKEEVAFSEYK	WT_NT-WT_EGCGEE_-_TS_NT-TS_EGCGEE	0.221204	0.256779	0.861458	15	0.402547	0.999259
P20357_EAS(1)PPTSADK	WT_NT-WT_EGCGEE_-_TS_NT-TS_EGCGEE	0.31189	3.42779	0.0909886	8	0.929739	0.999259
P20357_GLS(0.074)S(0.926)VPEVAEVEPTTK	WT_NT-WT_EGCGEE_-_TS_NT-TS_EGCGEE	0.132789	0.398959	0.332839	11	0.745513	0.999259
P20357_GSAQES(0.417)LDT(0.583)IS(1)PK	WT_NT-WT_EGCGEE_-_TS_NT-TS_EGCGEE	0.117235	0.522129	0.224533	15	0.825372	0.999259
P20357_KET(0.006)S(0.994)PETSLIQDEVALK	WT_NT-WT_EGCGEE_-_TS_NT-TS_EGCGEE	-0.496861	0.71236	-0.697485	14	0.49692	0.999259
P20357_SEVQAHS(0.999)PS(0.001)R	WT_NT-WT_EGCGEE_-_TS_NT-TS_EGCGEE	-0.752273	1.71562	-0.438485	13	0.668234	0.999259
P20357_SGTSTPTTPGSTAITPGT(0.999)PPSYSSR	WT_NT-WT_EGCGEE_-_TS_NT-TS_EGCGEE	-1.15791	1.50526	-0.769239	15	0.453695	0.999259
P20357_STVS(1)IEEAVAK	WT_NT-WT_EGCGEE_-_TS_NT-TS_EGCGEE	1.40234	0.71995	1.94783	12	0.0752112	0.999259
P20357_TGVIQT(0.001)S(0.003)T(0.013)EQS(0.981)FS(0.002)K	WT_NT-WT_EGCGEE_-_TS_NT-TS_EGCGEE	0.689491	1.09215	0.631317	10	0.541994	0.999259
P20357_VAIIRT(1)PPKS(1)PAT(1)PK	WT_NT-WT_EGCGEE_-_TS_NT-TS_EGCGEE	-0.567232	1.25938	-0.450406	15	0.658859	0.999259
P20357_VDHGAEIITQS(1)PSR	WT_NT-WT_EGCGEE_-_TS_NT-TS_EGCGEE	-0.884686	0.96961	-0.912415	15	0.375982	0.999259
P20357_VSLQDPSALAT(0.011)S(0.989)K	WT_NT-WT_EGCGEE_-_TS_NT-TS_EGCGEE	2.66298	2.64684	1.0061	8	0.343825	0.999259
P20357_VT(0.002)S(0.998)EPEAVSER	WT_NT-WT_EGCGEE_-_TS_NT-TS_EGCGEE	-0.899424	1.17964	-0.762454	9	0.465301	0.999259
P20357_VTDGIS(0.003)KS(0.997)PEK	WT_NT-WT_EGCGEE_-_TS_NT-TS_EGCGEE	-0.511404	3.11694	-0.164072	15	0.871865	0.999259
P20444_VIS(1)PSEDRK	WT_NT-WT_EGCGEE_-_TS_NT-TS_EGCGEE	0.624876	2.36912	0.263759	11	0.796842	0.999259
P20917_GES(1)PELDLSYSHSDLGK	WT_NT-WT_EGCGEE_-_TS_NT-TS_EGCGEE	-0.571835	0.688853	-0.830126	10	0.425841	0.999259
P22005_FAESLPSDEEGENYS(1)K	WT_NT-WT_EGCGEE_-_TS_NT-TS_EGCGEE	-0.663549	0.594475	-1.11619	12	0.286192	0.999259
P23242_VAAGHELQPLAIVDQRPS(0.018)S(0.982)R	WT_NT-WT_EGCGEE_-_TS_NT-TS_EGCGEE	-0.838751	1.68385	-0.498115	12	0.627407	0.999259
P23818_GFCLIPQQS(1)INEAIR	WT_NT-WT_EGCGEE_-_TS_NT-TS_EGCGEE	-1.42465	1.3533	-1.05272	11	0.315044	0.999259
P26039_VLVQNAAGS(1)QEK	WT_NT-WT_EGCGEE_-_TS_NT-TS_EGCGEE	1.22791	0.66986	1.83308	9	0.100005	0.999259
P26049_SAAAPSASSTPTAIAS(1)PK	WT_NT-WT_EGCGEE_-_TS_NT-TS_EGCGEE	-0.067397	0.401794	-0.16774	14	0.869187	0.999259
P26369_S(1)DFDEFER	WT_NT-WT_EGCGEE_-_TS_NT-TS_EGCGEE	-0.713301	0.869621	-0.820244	10	0.431194	0.999259
P26645_AEDGAAPS(0.996)PS(0.139)S(0.103)ET(0.763)PKK	WT_NT-WT_EGCGEE_-_TS_NT-TS_EGCGEE	1.01304	0.969717	1.04468	15	0.312717	0.999259
P26645_AEDGAAPSPSSET(1)PK	WT_NT-WT_EGCGEE_-_TS_NT-TS_EGCGEE	-1.60652	0.834831	-1.92436	15	0.0734926	0.999259
P26645_EAAEAEPAEPS(0.197)S(0.802)PAAEAEGAS(0.004)AS(0.007)S(0.052)T(0.209)S(0.143)S(0.586)PK	WT_NT-WT_EGCGEE_-_TS_NT-TS_EGCGEE	-1.06595	1.54494	-0.689966	14	0.501494	0.999259
P26645_EAAEAEPAEPS(0.794)S(0.206)PAAEAEGAS(0.007)AS(0.005)S(0.127)T(0.088)S(0.375)S(0.398)PK	WT_NT-WT_EGCGEE_-_TS_NT-TS_EGCGEE	-2.76572	1.61237	-1.71531	14	0.108326	0.999259
P26645_EAEAAEPEQPEQPEQPAAEEPQAEEQS(1)EAAGEK	WT_NT-WT_EGCGEE_-_TS_NT-TS_EGCGEE	-0.627541	0.377849	-1.66082	12	0.122632	0.999259
P26645_EEPASGSAAT(1)PAAAEK	WT_NT-WT_EGCGEE_-_TS_NT-TS_EGCGEE	0.0289802	0.370954	0.0781236	15	0.938762	0.999259
P26645_GEATAERPGEAAVAS(0.001)S(0.999)PSK	WT_NT-WT_EGCGEE_-_TS_NT-TS_EGCGEE	-0.247149	0.511672	-0.483023	15	0.636054	0.999259
P26645_GEATAERPGEAAVASS(0.001)PS(0.999)K	WT_NT-WT_EGCGEE_-_TS_NT-TS_EGCGEE	0.0573937	0.373753	0.15356	10	0.881011	0.999259
P26645_KES(1)GEGAEAEGATAEGAK	WT_NT-WT_EGCGEE_-_TS_NT-TS_EGCGEE	-0.965937	0.927994	-1.04089	14	0.315571	0.999259
P26645_LSGFS(1)FKK	WT_NT-WT_EGCGEE_-_TS_NT-TS_EGCGEE	-0.67749	0.805767	-0.840801	14	0.414589	0.999259
P26645_VNGDAS(1)PAAAEPGAK	WT_NT-WT_EGCGEE_-_TS_NT-TS_EGCGEE	-1.25188	0.658253	-1.90182	13	0.0795852	0.999259
P26883_GVQVETIS(1)PGDGR	WT_NT-WT_EGCGEE_-_TS_NT-TS_EGCGEE	-0.428081	0.481643	-0.888793	13	0.390264	0.999259
P27546_AAVGVTGNDITT(1)PPNK	WT_NT-WT_EGCGEE_-_TS_NT-TS_EGCGEE	0.206991	0.462056	0.447978	15	0.660572	0.999259
P27546_AT(0.008)S(0.988)PS(0.003)T(0.001)LVSTGPSSR	WT_NT-WT_EGCGEE_-_TS_NT-TS_EGCGEE	-0.186115	0.43729	-0.42561	14	0.676862	0.999259
P27546_DMS(1)PSAETEAPLAK	WT_NT-WT_EGCGEE_-_TS_NT-TS_EGCGEE	-0.335869	0.499598	-0.672278	14	0.51235	0.999259
P27546_EPPPS(1)PEK	WT_NT-WT_EGCGEE_-_TS_NT-TS_EGCGEE	-1.28539	0.821752	-1.56421	15	0.138616	0.999259
P27546_LATTVS(1)APDLK	WT_NT-WT_EGCGEE_-_TS_NT-TS_EGCGEE	-0.32684	0.378758	-0.862924	15	0.401766	0.999259
P27546_RNT(0.998)T(0.002)PTGAAPPAGMTSTR	WT_NT-WT_EGCGEE_-_TS_NT-TS_EGCGEE	0.544049	0.395598	1.37526	12	0.194182	0.999259
P27546_VGS(1)LDNVGHLPAGGAVK	WT_NT-WT_EGCGEE_-_TS_NT-TS_EGCGEE	-0.381863	0.424462	-0.89964	14	0.383525	0.999259
P28028_DRS(0.092)S(0.092)S(0.817)APNVHINTIEPVNIDEK	WT_NT-WT_EGCGEE_-_TS_NT-TS_EGCGEE	0.753709	0.561452	1.34243	12	0.204302	0.999259
P28028_SAS(1)EPSLNR	WT_NT-WT_EGCGEE_-_TS_NT-TS_EGCGEE	1.63908	0.789741	2.07546	15	0.0555574	0.999259
P28028_T(1)PIQAGGYGEFAAFK	WT_NT-WT_EGCGEE_-_TS_NT-TS_EGCGEE	0.0900553	0.795979	0.113138	13	0.91165	0.999259
P28352_AAADDGEEPKS(1)EPETK	WT_NT-WT_EGCGEE_-_TS_NT-TS_EGCGEE	1.49663	2.23641	0.669211	11	0.51716	0.999259
P28652_ESSDS(0.996)T(0.004)NTTIEDEDAK	WT_NT-WT_EGCGEE_-_TS_NT-TS_EGCGEE	-1.40419	1.46275	-0.959964	12	0.356017	0.999259
P28652_ESSDSTNT(0.003)T(0.997)IEDEDAK	WT_NT-WT_EGCGEE_-_TS_NT-TS_EGCGEE	1.83894	0.420185	4.37651	10	0.00138493	0.999259
P28652_GS(1)LPPAALEPQTTVIHNPVDGIK	WT_NT-WT_EGCGEE_-_TS_NT-TS_EGCGEE	0.993759	1.10931	0.895838	13	0.386627	0.999259
P28652_NSSAITS(1)PK	WT_NT-WT_EGCGEE_-_TS_NT-TS_EGCGEE	0.518466	2.42213	0.214054	12	0.834099	0.999259
P28656_LDGLVDT(1)PTGYIESLPK	WT_NT-WT_EGCGEE_-_TS_NT-TS_EGCGEE	-0.344929	0.724086	-0.476365	9	0.645167	0.999259
P28661_LDPYDS(0.911)S(0.089)EDDK	WT_NT-WT_EGCGEE_-_TS_NT-TS_EGCGEE	-0.527627	0.420999	-1.25327	10	0.238617	0.999259
P28661_VARPQILEPRPQS(1)PDLCDDDVEFR	WT_NT-WT_EGCGEE_-_TS_NT-TS_EGCGEE	-0.110511	0.597947	-0.184818	13	0.856224	0.999259
P28667_AAAT(1)PES(1)QEPQAK	WT_NT-WT_EGCGEE_-_TS_NT-TS_EGCGEE	-0.00643141	2.98271	-0.00215623	15	0.998308	0.999259
P28667_GDVTAEEAAGAS(1)PAK	WT_NT-WT_EGCGEE_-_TS_NT-TS_EGCGEE	0.431406	0.339051	1.27239	14	0.223962	0.999259
P28738_PIRPGHYPAS(0.974)S(0.025)PT(0.001)AVHAVR	WT_NT-WT_EGCGEE_-_TS_NT-TS_EGCGEE	-2.14079	2.62516	-0.815492	11	0.432094	0.999259
P28867_AS(0.155)T(0.845)FCGTPDYIAPEILQGLK	WT_NT-WT_EGCGEE_-_TS_NT-TS_EGCGEE	-0.115819	1.502	-0.0771098	10	0.940057	0.999259
P28867_AS(0.5)T(0.5)FCGTPDYIAPEILQGLK	WT_NT-WT_EGCGEE_-_TS_NT-TS_EGCGEE	-0.264442	1.62755	-0.162479	9	0.874518	0.999259
P29699_HAFSPVASVES(1)AS(0.997)GET(0.003)LHSPK	WT_NT-WT_EGCGEE_-_TS_NT-TS_EGCGEE	1.99306	1.27265	1.56607	12	0.143309	0.999259
P29699_VMHTQCHSTPDS(1)AEDVRK	WT_NT-WT_EGCGEE_-_TS_NT-TS_EGCGEE	1.88091	1.71653	1.09576	11	0.296594	0.999259
P30275_GTGGVDTAAT(0.003)GS(0.996)VFDIS(0.001)NLDR	WT_NT-WT_EGCGEE_-_TS_NT-TS_EGCGEE	-1.00979	1.07291	-0.941174	12	0.365177	0.999259
P30275_LGYILTCPS(1)NLGTGLR	WT_NT-WT_EGCGEE_-_TS_NT-TS_EGCGEE	-1.30762	1.45151	-0.900867	11	0.386958	0.999259
P31324_RAS(1)VCAEAYNPDEEEDDAESR	WT_NT-WT_EGCGEE_-_TS_NT-TS_EGCGEE	1.55012	1.0254	1.51172	14	0.152845	0.999259
P31650_AAEEARGS(1)ETLGGGGGGAAGTR	WT_NT-WT_EGCGEE_-_TS_NT-TS_EGCGEE	0.0792127	0.36129	0.21925	12	0.83014	0.999259
P33173_PAS(1)PEPELLPELDSK	WT_NT-WT_EGCGEE_-_TS_NT-TS_EGCGEE	0.653572	1.07733	0.606661	15	0.553148	0.999259
P33173_S(0.001)DS(0.999)LILDHQWELEK	WT_NT-WT_EGCGEE_-_TS_NT-TS_EGCGEE	-1.34511	1.09394	-1.22959	10	0.246994	0.999259
P33173_S(0.867)DS(0.133)LILDHQWELEK	WT_NT-WT_EGCGEE_-_TS_NT-TS_EGCGEE	-1.14809	1.41285	-0.812609	10	0.435361	0.999259
P33173_T(0.004)PQPCS(0.996)RPAS(1)PEPELLPELDSK	WT_NT-WT_EGCGEE_-_TS_NT-TS_EGCGEE	-0.663637	0.96364	-0.688677	10	0.506689	0.999259
P33175_PVRPGHYPAS(0.01)S(0.985)PT(0.005)NPYGTR	WT_NT-WT_EGCGEE_-_TS_NT-TS_EGCGEE	0.569277	0.896815	0.634776	11	0.538553	0.999259
P34152_LQPQEIS(0.999)PPPT(0.001)ANLDR	WT_NT-WT_EGCGEE_-_TS_NT-TS_EGCGEE	-0.0645723	0.405373	-0.159291	15	0.875565	0.999259
P35283_RPAGGS(0.001)LGAVS(0.999)PALSGGQAR	WT_NT-WT_EGCGEE_-_TS_NT-TS_EGCGEE	0.198108	1.19337	0.166007	9	0.871821	0.999259
P35436_KMPS(0.999)IES(0.001)DV	WT_NT-WT_EGCGEE_-_TS_NT-TS_EGCGEE	0.358344	0.47304	0.757534	13	0.462241	0.999259
P35486_YGMGT(0.172)S(0.828)VER	WT_NT-WT_EGCGEE_-_TS_NT-TS_EGCGEE	-0.331706	1.10054	-0.301403	14	0.767538	0.999259
P35486_YHGHS(0.002)MS(0.998)DPGVSYR	WT_NT-WT_EGCGEE_-_TS_NT-TS_EGCGEE	3.97938	2.67713	1.48643	14	0.159335	0.999259
P35486_YHGHS(0.997)MS(0.003)DPGVS(1)YR	WT_NT-WT_EGCGEE_-_TS_NT-TS_EGCGEE	0.00198135	1.67176	0.00118519	12	0.999074	0.999259
P35486_YHGHS(1)MSDPGVS(1)YR	WT_NT-WT_EGCGEE_-_TS_NT-TS_EGCGEE	2.70414	1.96703	1.37473	15	0.189404	0.999259
P35564_AEEDEILNRS(1)PR	WT_NT-WT_EGCGEE_-_TS_NT-TS_EGCGEE	-0.686851	1.07561	-0.638568	15	0.532733	0.999259
P35564_QKS(1)DAEEDGVTGSQDEEDSKPK	WT_NT-WT_EGCGEE_-_TS_NT-TS_EGCGEE	-0.102868	0.783736	-0.131253	14	0.897443	0.999259
P35564_SDAEEDGVTGS(1)QDEEDSKPK	WT_NT-WT_EGCGEE_-_TS_NT-TS_EGCGEE	1.17509	0.844123	1.39208	15	0.184194	0.999259
P35802_EEQELHDIHS(0.01)T(0.99)R	WT_NT-WT_EGCGEE_-_TS_NT-TS_EGCGEE	-1.52556	2.42603	-0.628831	13	0.540352	0.999259
P35802_EEQELHDIHS(0.984)T(0.016)RS(1)K	WT_NT-WT_EGCGEE_-_TS_NT-TS_EGCGEE	-3.01914	2.36178	-1.27833	12	0.225306	0.999259
P35802_EEQELHDIHS(1)T(0.018)RS(0.983)K	WT_NT-WT_EGCGEE_-_TS_NT-TS_EGCGEE	-1.8472	1.25982	-1.46623	14	0.164684	0.999259
P35802_S(1)KEEQELHDIHSTR	WT_NT-WT_EGCGEE_-_TS_NT-TS_EGCGEE	-0.395164	1.08605	-0.363854	13	0.721816	0.999259
P35803_EEQELQDIQS(1)R	WT_NT-WT_EGCGEE_-_TS_NT-TS_EGCGEE	0.177274	0.776963	0.228163	12	0.823361	0.999259
P36916_REEQTDT(0.019)S(0.974)DGES(0.004)VT(0.004)HHIR	WT_NT-WT_EGCGEE_-_TS_NT-TS_EGCGEE	-0.221753	0.606627	-0.365552	12	0.721062	0.999259
P39447_KDVNDT(1)AS(1)FK	WT_NT-WT_EGCGEE_-_TS_NT-TS_EGCGEE	-0.484557	0.576617	-0.840345	12	0.417144	0.999259
P39447_S(0.011)REDLS(0.989)AQPVQTK	WT_NT-WT_EGCGEE_-_TS_NT-TS_EGCGEE	-0.405594	0.390783	-1.0379	9	0.326396	0.999259
P40124_LEAVSHTSDMHCGYGDS(1)PSK	WT_NT-WT_EGCGEE_-_TS_NT-TS_EGCGEE	0.994962	1.32251	0.75233	15	0.463496	0.999259
P40124_PFSAPKPQT(0.001)S(0.999)PSPK	WT_NT-WT_EGCGEE_-_TS_NT-TS_EGCGEE	-0.11272	0.999098	-0.112822	12	0.912037	0.999259
P40124_PFSAPKPQTSPS(1)PKPATK	WT_NT-WT_EGCGEE_-_TS_NT-TS_EGCGEE	0.820319	0.666526	1.23074	13	0.240225	0.999259
P40142_ILAT(1)PPQEDAPSVDIANIR	WT_NT-WT_EGCGEE_-_TS_NT-TS_EGCGEE	-0.550467	0.727041	-0.757133	10	0.466435	0.999259
P42128_EEAPAS(1)PLRPLYPQISPLK	WT_NT-WT_EGCGEE_-_TS_NT-TS_EGCGEE	-0.919234	0.612967	-1.49965	11	0.161848	0.999259
P42208_IYHLPDAES(1)DEDEDFK	WT_NT-WT_EGCGEE_-_TS_NT-TS_EGCGEE	-0.80514	1.29613	-0.621186	15	0.543802	0.999259
P42567_LNDPFQPFPGNDS(1)PK	WT_NT-WT_EGCGEE_-_TS_NT-TS_EGCGEE	0.120366	0.647795	0.18581	12	0.855698	0.999259
P42703_IEDT(0.004)EIIS(0.996)PVAERPGER	WT_NT-WT_EGCGEE_-_TS_NT-TS_EGCGEE	-0.327317	0.472412	-0.692864	10	0.504168	0.999259
P43006_MHDS(1)HLS(0.936)S(0.064)DEPK	WT_NT-WT_EGCGEE_-_TS_NT-TS_EGCGEE	-0.416859	0.717918	-0.580651	13	0.571405	0.999259
P43006_MHDS(1)HLS(0.993)S(0.007)DEPK	WT_NT-WT_EGCGEE_-_TS_NT-TS_EGCGEE	0.593217	2.17165	0.273164	14	0.788715	0.999259
P43006_MHDSHLS(0.002)S(0.997)DEPK	WT_NT-WT_EGCGEE_-_TS_NT-TS_EGCGEE	1.70947	1.92604	0.887557	10	0.395625	0.999259
P43006_NHRES(0.996)NS(0.004)NQCVYAAHNSVVIDECK	WT_NT-WT_EGCGEE_-_TS_NT-TS_EGCGEE	-0.80259	1.38744	-0.578468	7	0.581074	0.999259
P43006_SADCS(1)VEEEPWK	WT_NT-WT_EGCGEE_-_TS_NT-TS_EGCGEE	0.3148	1.14579	0.274746	11	0.788603	0.999259
P43006_TQS(1)IYDDK	WT_NT-WT_EGCGEE_-_TS_NT-TS_EGCGEE	0.712308	0.836843	0.851184	15	0.40805	0.999259
P43274_SETAPAAPAAPAPAEKT(1)PVK	WT_NT-WT_EGCGEE_-_TS_NT-TS_EGCGEE	-0.360514	1.37435	-0.262316	12	0.797526	0.999259
P46096_DDDAETGLT(1)DGEEKEEPK	WT_NT-WT_EGCGEE_-_TS_NT-TS_EGCGEE	0.18325	0.515067	0.355779	15	0.72696	0.999259
P46096_DQALKDDDAET(0.946)GLT(0.054)DGEEKEEPKEEEK	WT_NT-WT_EGCGEE_-_TS_NT-TS_EGCGEE	0.646617	0.566512	1.1414	12	0.275969	0.999259
P46097_GGQDDDDAET(0.01)GLT(0.99)EGEGEGEEEK	WT_NT-WT_EGCGEE_-_TS_NT-TS_EGCGEE	0.0389771	0.612436	0.0636428	14	0.950154	0.999259
P46460_ENRQS(1)IINPDWNFEK	WT_NT-WT_EGCGEE_-_TS_NT-TS_EGCGEE	-2.12766	0.780723	-2.72524	10	0.0213672	0.999259
P46467_GNDS(1)DGEAESDDPEKK	WT_NT-WT_EGCGEE_-_TS_NT-TS_EGCGEE	0.580481	0.513047	1.13144	14	0.27688	0.999259
P46935_RQIS(1)EDVDGPDNR	WT_NT-WT_EGCGEE_-_TS_NT-TS_EGCGEE	-0.209679	0.355615	-0.589623	10	0.568525	0.999259
P47746_S(1)IIIHTSEDGK	WT_NT-WT_EGCGEE_-_TS_NT-TS_EGCGEE	-0.0403486	0.530283	-0.0760889	14	0.940425	0.999259
P47809_LKIS(1)PEQHWDFTAEDLK	WT_NT-WT_EGCGEE_-_TS_NT-TS_EGCGEE	-2.48805	1.05976	-2.34774	10	0.0407974	0.999259
P47856_VDS(0.999)T(0.001)TCLFPVEEK	WT_NT-WT_EGCGEE_-_TS_NT-TS_EGCGEE	-0.503197	0.311466	-1.61558	12	0.132155	0.999259
P48437_EMAPQS(0.012)VS(0.988)PR	WT_NT-WT_EGCGEE_-_TS_NT-TS_EGCGEE	0.971764	0.624332	1.55648	9	0.154018	0.999259
P48453_ICS(1)FEEAK	WT_NT-WT_EGCGEE_-_TS_NT-TS_EGCGEE	-0.523421	0.96613	-0.541771	13	0.59714	0.999259
P48678_LRLS(0.998)PS(0.982)PT(0.008)S(0.013)QR	WT_NT-WT_EGCGEE_-_TS_NT-TS_EGCGEE	1.28455	1.42764	0.899768	12	0.385944	0.999259
P48678_LRLS(0.999)PS(0.001)PTSQR	WT_NT-WT_EGCGEE_-_TS_NT-TS_EGCGEE	0.536287	1.0186	0.526491	13	0.607413	0.999259
P48722_S(1)FDDPIVQTER	WT_NT-WT_EGCGEE_-_TS_NT-TS_EGCGEE	-0.28673	0.412899	-0.694432	14	0.498774	0.999259
P49312_S(0.003)KS(0.997)ES(1)PKEPEQLRK	WT_NT-WT_EGCGEE_-_TS_NT-TS_EGCGEE	0.781542	1.73352	0.450842	15	0.658552	0.999259
P49615_IGEGT(0.014)YGT(0.986)VFK	WT_NT-WT_EGCGEE_-_TS_NT-TS_EGCGEE	-0.0780755	0.38161	-0.204595	12	0.841318	0.999259
P50136_IGHHS(0.989)T(0.01)S(0.001)DDSSAYR	WT_NT-WT_EGCGEE_-_TS_NT-TS_EGCGEE	0.247645	2.33427	0.106091	10	0.917608	0.999259
P51830_GQGT(0.101)AS(0.899)PGS(0.857)VS(0.143)DLAQTVK	WT_NT-WT_EGCGEE_-_TS_NT-TS_EGCGEE	-0.11147	0.475011	-0.234668	15	0.81764	0.999259
P51830_GQGTAS(1)PGSVSDLAQTVK	WT_NT-WT_EGCGEE_-_TS_NT-TS_EGCGEE	0.035439	0.59719	0.059343	15	0.953462	0.999259
P51859_RAGDVLEDS(1)PK	WT_NT-WT_EGCGEE_-_TS_NT-TS_EGCGEE	-0.432198	0.350804	-1.23202	13	0.239761	0.999259
P51910_MVTMLMFLATLAGLFT(1)T(1)AK	WT_NT-WT_EGCGEE_-_TS_NT-TS_EGCGEE	-1.97192	1.25711	-1.56862	8	0.155376	0.999259
P53986_AAQS(1)PQQHSSGDPTEEES(1)PV	WT_NT-WT_EGCGEE_-_TS_NT-TS_EGCGEE	0.245556	0.449464	0.54633	15	0.592873	0.999259
P53986_LKS(1)KES(1)LQEAGK	WT_NT-WT_EGCGEE_-_TS_NT-TS_EGCGEE	2.35524	2.28353	1.0314	13	0.321159	0.999259
P53986_REGKEDEAS(1)T(1)DVDEKPK	WT_NT-WT_EGCGEE_-_TS_NT-TS_EGCGEE	-0.723671	2.68885	-0.269137	14	0.79175	0.999259
P53986_SDANTDLIGGS(1)PK	WT_NT-WT_EGCGEE_-_TS_NT-TS_EGCGEE	0.393111	0.36281	1.08352	15	0.295688	0.999259
P54227_ESVPDFPLS(1)PPKK	WT_NT-WT_EGCGEE_-_TS_NT-TS_EGCGEE	0.0184609	0.310833	0.0593918	15	0.953424	0.999259
P54227_RAS(1)GQAFELILS(1)PR	WT_NT-WT_EGCGEE_-_TS_NT-TS_EGCGEE	-2.57059	1.74265	-1.4751	12	0.165934	0.999259
P54227_S(1)HEAEVLK	WT_NT-WT_EGCGEE_-_TS_NT-TS_EGCGEE	-0.909387	2.2751	-0.399713	8	0.699828	0.999259
P54310_S(0.666)VS(0.334)EAALAQPEGLLGTDTLK	WT_NT-WT_EGCGEE_-_TS_NT-TS_EGCGEE	-0.596092	1.13277	-0.526225	8	0.613004	0.999259
P54728_PAQTPVLTS(1)PAPADSTPGDSSR	WT_NT-WT_EGCGEE_-_TS_NT-TS_EGCGEE	-0.385786	0.381402	-1.01149	14	0.328944	0.999259
P55012_GEGTPAAGDGLGRPLGPTPS(0.999)QS(0.001)R	WT_NT-WT_EGCGEE_-_TS_NT-TS_EGCGEE	-0.590086	0.677827	-0.870556	10	0.40441	0.999259
P55088_GS(1)YMEVEDNR	WT_NT-WT_EGCGEE_-_TS_NT-TS_EGCGEE	0.926196	0.515563	1.79648	13	0.0956816	0.999259
P55088_GSYMEVEDNRS(1)QVETEDLILK	WT_NT-WT_EGCGEE_-_TS_NT-TS_EGCGEE	-0.17321	1.37324	-0.126132	11	0.901903	0.999259
P55288_PGLRPAPNS(1)VDVDDFINTR	WT_NT-WT_EGCGEE_-_TS_NT-TS_EGCGEE	-1.01712	0.912884	-1.11419	10	0.291261	0.999259
P56183_EAGS(1)EAESSSADPGPGR	WT_NT-WT_EGCGEE_-_TS_NT-TS_EGCGEE	-0.183305	0.473111	-0.387446	10	0.706545	0.999259
P56388_ALDIYSAVDDAS(1)HEK	WT_NT-WT_EGCGEE_-_TS_NT-TS_EGCGEE	-0.59542	0.566047	-1.05189	13	0.31201	0.999259
P56399_GTGLQPGEEELPDIAPPLVT(1)PDEPK	WT_NT-WT_EGCGEE_-_TS_NT-TS_EGCGEE	-0.355823	1.29062	-0.2757	15	0.78654	0.999259
P56399_SAAES(1)ISESVPVGPK	WT_NT-WT_EGCGEE_-_TS_NT-TS_EGCGEE	-0.211203	0.236954	-0.891327	15	0.386828	0.999259
P56399_SAAESIS(0.997)ES(0.002)VPVGPK	WT_NT-WT_EGCGEE_-_TS_NT-TS_EGCGEE	0.11985	0.356537	0.33615	13	0.742121	0.999259
P56564_NRDVEMGNS(1)VIEENEMK	WT_NT-WT_EGCGEE_-_TS_NT-TS_EGCGEE	-0.0917575	0.662198	-0.138565	11	0.892298	0.999259
P56695_LNATAS(1)LEQDK	WT_NT-WT_EGCGEE_-_TS_NT-TS_EGCGEE	-0.381286	0.584175	-0.652691	12	0.526262	0.999259
P57776_ATAPQT(0.968)QHVS(0.032)PMR	WT_NT-WT_EGCGEE_-_TS_NT-TS_EGCGEE	0.401778	0.469165	0.856368	12	0.40857	0.999259
P57776_ATAPQTQHVS(1)PMR	WT_NT-WT_EGCGEE_-_TS_NT-TS_EGCGEE	-0.371607	0.641089	-0.57965	15	0.570755	0.999259
P57776_KGATPAEDDEDKDIDLFGS(1)DEEEEDK	WT_NT-WT_EGCGEE_-_TS_NT-TS_EGCGEE	-0.592786	1.64242	-0.360922	15	0.72319	0.999259
P58404_AS(1)PGPGGLSGGESLLVK	WT_NT-WT_EGCGEE_-_TS_NT-TS_EGCGEE	-0.30896	0.831198	-0.371705	14	0.715678	0.999259
P58871_DVGHLEEGASGGLLS(1)PSTPHSR	WT_NT-WT_EGCGEE_-_TS_NT-TS_EGCGEE	-0.5015	0.782593	-0.640819	13	0.532775	0.999259
P58871_ENYEDQEPLVGHES(1)PITLAAR	WT_NT-WT_EGCGEE_-_TS_NT-TS_EGCGEE	1.06757	0.760043	1.40462	14	0.181931	0.999259
P58871_GEGVSQVGPGT(1)PPAPES(0.926)PRKPIS(0.074)GVQGNDPGISLPQR	WT_NT-WT_EGCGEE_-_TS_NT-TS_EGCGEE	-0.18152	0.618814	-0.293335	12	0.774277	0.999259
P58871_MQAESQS(1)PTNVDLEDK	WT_NT-WT_EGCGEE_-_TS_NT-TS_EGCGEE	-0.187655	0.481719	-0.389554	15	0.702342	0.999259
P58871_RDS(0.999)LGS(0.001)FSTR	WT_NT-WT_EGCGEE_-_TS_NT-TS_EGCGEE	0.00414009	0.380013	0.0108946	13	0.991473	0.999259
P58871_SSGSLS(1)PGLETEDPLEAR	WT_NT-WT_EGCGEE_-_TS_NT-TS_EGCGEE	1.21652	1.80315	0.674668	8	0.518904	0.999259
P58871_VPS(1)S(1)DEEVVEEPQSR	WT_NT-WT_EGCGEE_-_TS_NT-TS_EGCGEE	-0.828177	0.686243	-1.20683	13	0.249001	0.999259
P59281_AFS(1)EDEALAQQDSK	WT_NT-WT_EGCGEE_-_TS_NT-TS_EGCGEE	-0.338618	0.371819	-0.910706	14	0.377864	0.999259
P59648_S(0.006)ELPS(0.916)S(0.078)APGGGGV	WT_NT-WT_EGCGEE_-_TS_NT-TS_EGCGEE	-0.201803	0.404974	-0.498312	13	0.626588	0.999259
P59764_AS(1)PLLSDK	WT_NT-WT_EGCGEE_-_TS_NT-TS_EGCGEE	0.962249	0.899789	1.06942	12	0.305922	0.999259
P59764_HTTSVSPSPAGRS(1)PLK	WT_NT-WT_EGCGEE_-_TS_NT-TS_EGCGEE	-1.07429	1.94384	-0.552662	10	0.592633	0.999259
P59808_AGGS(1)VESLR	WT_NT-WT_EGCGEE_-_TS_NT-TS_EGCGEE	-0.323465	0.406412	-0.795904	12	0.441548	0.999259
P59808_S(0.004)HS(0.996)LDDLQGDADVGK	WT_NT-WT_EGCGEE_-_TS_NT-TS_EGCGEE	0.681006	0.437955	1.55497	13	0.143954	0.999259
P60469_EEAGVPRGEGPAVPGDT(1)PPPTPR	WT_NT-WT_EGCGEE_-_TS_NT-TS_EGCGEE	-0.0818265	0.273343	-0.299355	15	0.768777	0.999259
P60469_RGS(1)ALGPDEAGGELER	WT_NT-WT_EGCGEE_-_TS_NT-TS_EGCGEE	-0.899852	0.358383	-2.51087	13	0.0260494	0.999259
P60469_RQAQS(1)PGGVSSEVEVLK	WT_NT-WT_EGCGEE_-_TS_NT-TS_EGCGEE	-0.0573279	0.761051	-0.0753273	13	0.941101	0.999259
P60469_S(1)LPGSALELR	WT_NT-WT_EGCGEE_-_TS_NT-TS_EGCGEE	-0.655322	0.333211	-1.96669	10	0.0775699	0.999259
P60904_S(0.001)LS(0.002)T(0.015)S(0.971)GES(0.011)LYHVLGLDK	WT_NT-WT_EGCGEE_-_TS_NT-TS_EGCGEE	-0.0101326	1.60342	-0.0063194	10	0.995082	0.999259
P60904_S(0.835)LS(0.164)T(0.001)SGESLYHVLGLDK	WT_NT-WT_EGCGEE_-_TS_NT-TS_EGCGEE	-2.86238	3.47234	-0.824339	9	0.431051	0.999259
P60904_SLS(0.999)TSGESLYHVLGLDK	WT_NT-WT_EGCGEE_-_TS_NT-TS_EGCGEE	-0.365059	2.9016	-0.125813	14	0.901669	0.999259
P61264_S(1)AKDS(1)DDEEEVVHVDR	WT_NT-WT_EGCGEE_-_TS_NT-TS_EGCGEE	-0.507172	1.08783	-0.466222	15	0.647755	0.999259
P61264_T(0.007)T(0.007)T(0.985)NEELEDMLESGK	WT_NT-WT_EGCGEE_-_TS_NT-TS_EGCGEE	0.00946016	0.522866	0.0180929	14	0.98582	0.999259
P61315_KVDIMGYDLPS(0.999)GGAGPTTEACLK	WT_NT-WT_EGCGEE_-_TS_NT-TS_EGCGEE	-0.152853	1.36505	-0.111976	8	0.913601	0.999259
P61329_EPS(1)LHEIGEK	WT_NT-WT_EGCGEE_-_TS_NT-TS_EGCGEE	-0.52743	0.363394	-1.4514	11	0.174585	0.999259
P61807_LMTANS(1)PEVHG	WT_NT-WT_EGCGEE_-_TS_NT-TS_EGCGEE	-0.193573	0.476981	-0.405829	10	0.693416	0.999259
P61967_AIEQADLLQEEDES(1)PR	WT_NT-WT_EGCGEE_-_TS_NT-TS_EGCGEE	-0.186364	0.378849	-0.491923	11	0.632443	0.999259
P61979_DYDDMS(1)PR	WT_NT-WT_EGCGEE_-_TS_NT-TS_EGCGEE	0.284673	0.44517	0.63947	15	0.532162	0.999259
P62071_FQEQECPPS(1)PEPTRK	WT_NT-WT_EGCGEE_-_TS_NT-TS_EGCGEE	-0.262941	0.690178	-0.380976	14	0.70894	0.999259
P62259_AAFDDAIAELDTLS(1)EESYK	WT_NT-WT_EGCGEE_-_TS_NT-TS_EGCGEE	-2.73351	2.40526	-1.13647	12	0.277947	0.999259
P62482_MYPES(0.01)T(0.006)T(0.287)GS(0.697)PARLS(1)LR	WT_NT-WT_EGCGEE_-_TS_NT-TS_EGCGEE	-0.369765	0.690437	-0.535553	14	0.600673	0.999259
P62482_MYPESTTGS(1)PAR	WT_NT-WT_EGCGEE_-_TS_NT-TS_EGCGEE	0.0593508	0.38903	0.152561	13	0.881087	0.999259
P62482_RSS(1)LVITTK	WT_NT-WT_EGCGEE_-_TS_NT-TS_EGCGEE	-0.300161	0.314389	-0.954745	13	0.357124	0.999259
P62484_HTPPTIGGS(1)LPYR	WT_NT-WT_EGCGEE_-_TS_NT-TS_EGCGEE	0.323509	0.450019	0.718879	13	0.484938	0.999259
P62484_NMAPS(0.001)QQS(0.999)PVR	WT_NT-WT_EGCGEE_-_TS_NT-TS_EGCGEE	0.255713	0.513951	0.497543	13	0.627115	0.999259
P62484_TTPPTQKPPS(1)PPMSGK	WT_NT-WT_EGCGEE_-_TS_NT-TS_EGCGEE	2.56982	1.03461	2.48386	15	0.0252982	0.999259
P62754_LS(0.068)S(0.932)LRAS(0.903)T(0.058)S(0.039)K	WT_NT-WT_EGCGEE_-_TS_NT-TS_EGCGEE	3.32776	3.35961	0.99052	8	0.350929	0.999259
P62754_RLS(1)S(1)LR	WT_NT-WT_EGCGEE_-_TS_NT-TS_EGCGEE	-1.38032	0.821436	-1.68038	15	0.113583	0.999259
P62774_GEDVNRT(1)LEGGRK	WT_NT-WT_EGCGEE_-_TS_NT-TS_EGCGEE	0.059178	0.329017	0.179863	14	0.859838	0.999259
P62908_DEILPT(0.007)T(0.99)PIS(0.003)EQK	WT_NT-WT_EGCGEE_-_TS_NT-TS_EGCGEE	-0.248291	0.470089	-0.528179	12	0.607004	0.999259
P62996_RPHT(1)PTPGIYMGR	WT_NT-WT_EGCGEE_-_TS_NT-TS_EGCGEE	-0.466362	0.896515	-0.520194	14	0.611056	0.999259
P62996_SDSGEQNYGERES(1)R	WT_NT-WT_EGCGEE_-_TS_NT-TS_EGCGEE	0.912877	0.443417	2.05873	15	0.057325	0.999259
P63011_MS(0.001)ES(0.999)LDTADPAVTGAK	WT_NT-WT_EGCGEE_-_TS_NT-TS_EGCGEE	0.0962457	0.451213	0.213304	12	0.834671	0.999259
P63011_MS(1)ESLDTADPAVTGAK	WT_NT-WT_EGCGEE_-_TS_NT-TS_EGCGEE	-0.32026	0.581626	-0.550628	15	0.589996	0.999259
P63042_RRDPS(1)LEEIQK	WT_NT-WT_EGCGEE_-_TS_NT-TS_EGCGEE	-0.0525576	0.50069	-0.10497	10	0.918475	0.999259
P63046_AESEAETPGT(1)PGEFESK	WT_NT-WT_EGCGEE_-_TS_NT-TS_EGCGEE	-0.416194	0.494268	-0.84204	14	0.413919	0.999259
P63085_VADPDHDHTGFLT(0.999)EY(0.001)VATR	WT_NT-WT_EGCGEE_-_TS_NT-TS_EGCGEE	-1.11508	1.39665	-0.798396	12	0.440156	0.999259
P63101_TAFDEAIAELDTLS(1)EESYK	WT_NT-WT_EGCGEE_-_TS_NT-TS_EGCGEE	-4.46118	3.43957	-1.29702	12	0.219008	0.999259
P63101_VVS(0.004)S(0.996)IEQK	WT_NT-WT_EGCGEE_-_TS_NT-TS_EGCGEE	0.684292	0.45555	1.50212	10	0.163967	0.999259
P63115_RDS(0.993)DMAS(0.007)HIQQPGGHGNPGPAPSPSPGPGPGPGASER	WT_NT-WT_EGCGEE_-_TS_NT-TS_EGCGEE	-0.143734	1.06663	-0.134755	11	0.89524	0.999259
P63141_ETEGEEQAQYLQVTS(1)CPK	WT_NT-WT_EGCGEE_-_TS_NT-TS_EGCGEE	0.0124079	0.745434	0.0166452	9	0.987083	0.999259
P63141_IPS(1)S(1)PDLKK	WT_NT-WT_EGCGEE_-_TS_NT-TS_EGCGEE	0.470345	1.191	0.394914	15	0.698465	0.999259
P63166_S(1)DQEAKPSTEDLGDK	WT_NT-WT_EGCGEE_-_TS_NT-TS_EGCGEE	0.0701068	0.695134	0.100854	15	0.921002	0.999259
P63213_EDPLLT(1)PVPASENPFR	WT_NT-WT_EGCGEE_-_TS_NT-TS_EGCGEE	0.0701895	0.926045	0.0757949	14	0.940655	0.999259
P63216_GET(1)PVNSTMSIGQAR	WT_NT-WT_EGCGEE_-_TS_NT-TS_EGCGEE	0.271865	0.40925	0.6643	15	0.51658	0.999259
P63318_AAPALT(1)PPDR	WT_NT-WT_EGCGEE_-_TS_NT-TS_EGCGEE	-0.34971	0.297032	-1.17735	15	0.2574	0.999259
P63318_MGPSS(0.001)S(0.999)PIPSPSPSPTDSK	WT_NT-WT_EGCGEE_-_TS_NT-TS_EGCGEE	-0.0117902	0.713512	-0.0165242	15	0.987034	0.999259
P63318_MGPSSSPIPS(0.574)PS(0.43)PS(0.993)PT(0.004)DSK	WT_NT-WT_EGCGEE_-_TS_NT-TS_EGCGEE	-0.865958	0.890619	-0.97231	15	0.346316	0.999259
P63318_MGPSSSPIPSPSPSPT(0.999)DSK	WT_NT-WT_EGCGEE_-_TS_NT-TS_EGCGEE	-0.326255	0.725388	-0.449766	15	0.65931	0.999259
P63318_RGS(1)DELYAIK	WT_NT-WT_EGCGEE_-_TS_NT-TS_EGCGEE	0.270446	0.535824	0.50473	7	0.629246	0.999259
P63328_ITS(1)FEEAK	WT_NT-WT_EGCGEE_-_TS_NT-TS_EGCGEE	-0.52887	0.742867	-0.711931	15	0.487434	0.999259
P68372_INVYYNEAT(1)GGK	WT_NT-WT_EGCGEE_-_TS_NT-TS_EGCGEE	0.496479	0.646186	0.768322	10	0.460055	0.999259
P68404_ADPAAGPPPS(1)EGEESTVR	WT_NT-WT_EGCGEE_-_TS_NT-TS_EGCGEE	-0.677126	0.419908	-1.61256	11	0.135137	0.999259
P70182_IPLKPS(0.218)PT(0.782)K	WT_NT-WT_EGCGEE_-_TS_NT-TS_EGCGEE	-0.592834	1.58752	-0.373435	14	0.714419	0.999259
P70182_KIPLKPS(0.988)PT(0.012)K	WT_NT-WT_EGCGEE_-_TS_NT-TS_EGCGEE	-0.592834	1.58752	-0.373435	14	0.714419	0.999259
P70288_MLPHAPGVQMQAIPEDAVHEDS(1)GDEDGEDPDK	WT_NT-WT_EGCGEE_-_TS_NT-TS_EGCGEE	-0.614459	0.278833	-2.20368	12	0.0478201	0.999259
P70362_FIAFSGEGQS(1)LRK	WT_NT-WT_EGCGEE_-_TS_NT-TS_EGCGEE	-0.861642	0.646278	-1.33324	11	0.209407	0.999259
P70399_DAVTEDS(1)PQPPLPSVR	WT_NT-WT_EGCGEE_-_TS_NT-TS_EGCGEE	-0.14771	0.408907	-0.361232	12	0.724206	0.999259
P70399_LPTSEEERS(1)PAK	WT_NT-WT_EGCGEE_-_TS_NT-TS_EGCGEE	0.650814	0.74496	0.873623	11	0.400994	0.999259
P70399_MESLGS(1)PR	WT_NT-WT_EGCGEE_-_TS_NT-TS_EGCGEE	0.289717	0.453347	0.639063	14	0.533099	0.999259
P70399_TEEDRENTQIDDTEPLS(0.995)PVS(0.005)NSK	WT_NT-WT_EGCGEE_-_TS_NT-TS_EGCGEE	1.01694	0.562281	1.80859	10	0.100634	0.999259
P70408_LAEMYGGGES(1)DKDA	WT_NT-WT_EGCGEE_-_TS_NT-TS_EGCGEE	0.0528437	0.455178	0.116095	15	0.909118	0.999259
P70414_GMIIEHEGDRPAS(1)K	WT_NT-WT_EGCGEE_-_TS_NT-TS_EGCGEE	0.281009	0.735796	0.381912	10	0.710517	0.999259
P70429_S(0.003)NS(0.997)VEKPVSSLLSR	WT_NT-WT_EGCGEE_-_TS_NT-TS_EGCGEE	1.01821	0.577203	1.76405	13	0.101193	0.999259
P70441_EALVEPASES(1)PRPALAR	WT_NT-WT_EGCGEE_-_TS_NT-TS_EGCGEE	-0.694656	0.918212	-0.756531	14	0.461873	0.999259
P70441_S(0.005)AS(0.993)S(0.001)DTSEELNSQDS(1)PK	WT_NT-WT_EGCGEE_-_TS_NT-TS_EGCGEE	-0.131122	1.10686	-0.118463	12	0.907661	0.999259
P70441_SASSDTSEELNSQDS(1)PK	WT_NT-WT_EGCGEE_-_TS_NT-TS_EGCGEE	0.740819	0.818553	0.905035	13	0.381914	0.999259
P70663_GKES(1)QEQPVSDSHQQPNESSK	WT_NT-WT_EGCGEE_-_TS_NT-TS_EGCGEE	2.28728	2.49932	0.915158	11	0.379733	0.999259
P70663_PSALNS(1)EEETHEQSTEQDK	WT_NT-WT_EGCGEE_-_TS_NT-TS_EGCGEE	-0.704461	0.871272	-0.808542	14	0.432304	0.999259
P70663_PSALNSEEETHEQS(0.079)T(0.921)EQDK	WT_NT-WT_EGCGEE_-_TS_NT-TS_EGCGEE	2.42172	2.20126	1.10015	7	0.307654	0.999259
P70663_PSALNSEEETHEQS(0.978)T(0.022)EQDK	WT_NT-WT_EGCGEE_-_TS_NT-TS_EGCGEE	-0.346913	0.931258	-0.372521	12	0.716001	0.999259
P70704_T(0.002)DDVS(0.998)EKT(1)S(1)LADQEEVR	WT_NT-WT_EGCGEE_-_TS_NT-TS_EGCGEE	0.962932	0.865242	1.11291	14	0.284494	0.999259
P70704_TDDVS(1)EKT(0.09)S(0.91)LADQEEVR	WT_NT-WT_EGCGEE_-_TS_NT-TS_EGCGEE	0.560596	0.549096	1.02094	13	0.325905	0.999259
P80560_ADSVAGAIQSDPAEGS(1)QESHGR	WT_NT-WT_EGCGEE_-_TS_NT-TS_EGCGEE	-0.517286	0.466561	-1.10872	13	0.287641	0.999259
P81122_RVS(1)GDGAQDLDR	WT_NT-WT_EGCGEE_-_TS_NT-TS_EGCGEE	-0.90337	0.563114	-1.60424	12	0.13464	0.999259
P83093_GS(1)PECVGLTETK	WT_NT-WT_EGCGEE_-_TS_NT-TS_EGCGEE	1.55382	0.889138	1.74756	10	0.111119	0.999259
P83093_RAS(1)GSAGAAASPSAAAAGER	WT_NT-WT_EGCGEE_-_TS_NT-TS_EGCGEE	-0.540312	0.440764	-1.22585	12	0.243767	0.999259
P83510_LGSQPIRAS(1)NPDLR	WT_NT-WT_EGCGEE_-_TS_NT-TS_EGCGEE	0.0894192	0.838974	0.106582	13	0.916748	0.999259
P83510_SEGS(1)PVLPHEPSK	WT_NT-WT_EGCGEE_-_TS_NT-TS_EGCGEE	-0.126596	0.439263	-0.288201	15	0.777137	0.999259
P84086_AALEQPCEGS(0.999)LT(0.001)RPK	WT_NT-WT_EGCGEE_-_TS_NT-TS_EGCGEE	0.259761	0.768815	0.337872	12	0.741297	0.999259
P97315_GFGFGQGAGALVHS(1)E	WT_NT-WT_EGCGEE_-_TS_NT-TS_EGCGEE	0.587476	1.01966	0.57615	12	0.575161	0.999259
P97379_S(0.003)AT(0.997)PPPAEPASLPQEPPK	WT_NT-WT_EGCGEE_-_TS_NT-TS_EGCGEE	0.0513363	0.197575	0.259833	15	0.798525	0.999259
P97427_GMYDGPVYEVPAT(1)PK	WT_NT-WT_EGCGEE_-_TS_NT-TS_EGCGEE	-0.658986	0.486706	-1.35397	15	0.195794	0.999259
P97427_HAAPAPS(1)AK	WT_NT-WT_EGCGEE_-_TS_NT-TS_EGCGEE	1.14455	1.71362	0.667913	13	0.515873	0.999259
P97427_HAAPAPS(1)AKS(1)S(0.998)PS(0.002)K	WT_NT-WT_EGCGEE_-_TS_NT-TS_EGCGEE	-1.88411	3.09109	-0.609531	11	0.554554	0.999259
P97427_HAAPAPSAKS(1)S(1)PSK	WT_NT-WT_EGCGEE_-_TS_NT-TS_EGCGEE	-1.88411	3.09109	-0.609531	11	0.554554	0.999259
P97427_S(1)IPHITSDR	WT_NT-WT_EGCGEE_-_TS_NT-TS_EGCGEE	-0.680572	0.989731	-0.687633	15	0.502179	0.999259
P97427_VFGLHSVS(1)R	WT_NT-WT_EGCGEE_-_TS_NT-TS_EGCGEE	-0.062513	0.296459	-0.210865	11	0.836848	0.999259
P97445_GADYTEPDS(1)PREPPGGAHDPAPR	WT_NT-WT_EGCGEE_-_TS_NT-TS_EGCGEE	0.455092	0.580406	0.784093	13	0.447037	0.999259
P97492_EPGS(0.444)S(0.555)HLGSPDTAR	WT_NT-WT_EGCGEE_-_TS_NT-TS_EGCGEE	-0.402502	0.501523	-0.802559	11	0.439226	0.999259
P97492_PLREPGSSHLGS(0.999)PDT(0.001)AR	WT_NT-WT_EGCGEE_-_TS_NT-TS_EGCGEE	0.440029	1.01155	0.435004	14	0.67019	0.999259
P97492_S(1)LGSGESESESRPGK	WT_NT-WT_EGCGEE_-_TS_NT-TS_EGCGEE	-0.675088	0.75221	-0.897472	13	0.385787	0.999259
P97496_RKPS(1)PS(1)PPPPTATESR	WT_NT-WT_EGCGEE_-_TS_NT-TS_EGCGEE	0.804512	1.62965	0.49367	13	0.629774	0.999259
P97798_LELKPIDKS(1)PDPNPVMTDTPIPR	WT_NT-WT_EGCGEE_-_TS_NT-TS_EGCGEE	-0.653604	0.677146	-0.965233	12	0.353478	0.999259
P97801_AMGSGGAGS(1)EQEDTVLFR	WT_NT-WT_EGCGEE_-_TS_NT-TS_EGCGEE	-0.871055	0.929598	-0.937024	9	0.373208	0.999259
P97825_S(0.001)NS(0.998)S(0.001)EASSGDFLDLK	WT_NT-WT_EGCGEE_-_TS_NT-TS_EGCGEE	0.0613535	0.47225	0.129918	15	0.898358	0.999259
P97855_S(0.063)T(0.063)S(0.874)PAPADVAPAQEDLR	WT_NT-WT_EGCGEE_-_TS_NT-TS_EGCGEE	0.113253	0.237207	0.477445	14	0.640413	0.999259
P97868_VEGTEIVKPS(1)PK	WT_NT-WT_EGCGEE_-_TS_NT-TS_EGCGEE	-0.0447147	0.289565	-0.15442	14	0.879483	0.999259
P97927_LAALS(0.001)IEES(0.999)K	WT_NT-WT_EGCGEE_-_TS_NT-TS_EGCGEE	-0.617128	0.800477	-0.770951	12	0.455648	0.999259
P98084_S(0.017)AS(0.983)QDCIETTPGAQEGK	WT_NT-WT_EGCGEE_-_TS_NT-TS_EGCGEE	-0.521833	0.783079	-0.666386	11	0.518896	0.999259
P98203_GSLGS(1)LDR	WT_NT-WT_EGCGEE_-_TS_NT-TS_EGCGEE	-0.0801109	0.294617	-0.271916	12	0.790309	0.999259
P99027_LASVPAGGAVAVSAAPGSAAPAAGS(1)APAAAEEK	WT_NT-WT_EGCGEE_-_TS_NT-TS_EGCGEE	0.0396532	0.476149	0.0832789	11	0.935126	0.999259
Q00PI9_S(0.002)GDET(0.998)PGS(1)EAPGDK	WT_NT-WT_EGCGEE_-_TS_NT-TS_EGCGEE	2.53979	2.29906	1.10471	13	0.289312	0.999259
Q00PI9_S(1)GDETPGSEAPGDK	WT_NT-WT_EGCGEE_-_TS_NT-TS_EGCGEE	1.26202	0.71472	1.76575	14	0.0992275	0.999259
Q00PI9_SGDET(1)PGSEAPGDK	WT_NT-WT_EGCGEE_-_TS_NT-TS_EGCGEE	1.9596	2.12623	0.921629	13	0.37351	0.999259
Q01063_SDSDYDLS(1)PK	WT_NT-WT_EGCGEE_-_TS_NT-TS_EGCGEE	-0.393376	0.391792	-1.00404	13	0.333681	0.999259
Q01338_RGPGAAGPGAS(0.001)GS(0.999)GHGEER	WT_NT-WT_EGCGEE_-_TS_NT-TS_EGCGEE	-1.16764	1.64213	-0.711053	14	0.48873	0.999259
Q01341_NAEPPS(0.995)PT(0.005)PAAHTR	WT_NT-WT_EGCGEE_-_TS_NT-TS_EGCGEE	-0.607916	0.644626	-0.943052	11	0.365906	0.999259
Q01815_SITADGES(1)PPTTK	WT_NT-WT_EGCGEE_-_TS_NT-TS_EGCGEE	0.136755	0.432769	0.316	12	0.757431	0.999259
Q02053_ATLPS(1)PDK	WT_NT-WT_EGCGEE_-_TS_NT-TS_EGCGEE	-0.0134789	0.649035	-0.0207677	15	0.983705	0.999259
Q02053_IHVS(1)DQELQSANASVDDSRLEELK	WT_NT-WT_EGCGEE_-_TS_NT-TS_EGCGEE	1.05076	0.795217	1.32135	8	0.222923	0.999259
Q02248_RT(0.003)S(0.997)MGGTQQQFVEGVR	WT_NT-WT_EGCGEE_-_TS_NT-TS_EGCGEE	-0.103238	0.544939	-0.189448	13	0.852667	0.999259
Q02357_RRT(0.171)LT(0.86)PLT(0.968)LRY(1)S(1)ILS(1)ES(1)R	WT_NT-WT_EGCGEE_-_TS_NT-TS_EGCGEE	-0.718827	1.01506	-0.708159	11	0.49358	0.999259
Q02357_RRT(0.48)LT(0.623)PLT(0.897)LRY(1)S(1)ILS(1)ES(1)R	WT_NT-WT_EGCGEE_-_TS_NT-TS_EGCGEE	-0.718827	1.01506	-0.708159	11	0.49358	0.999259
Q02819_AQRLS(1)QETEALGR	WT_NT-WT_EGCGEE_-_TS_NT-TS_EGCGEE	-0.157619	0.596024	-0.264451	12	0.79592	0.999259
Q03173_NSRPS(0.117)S(0.883)PVNTPSSQPPAAK	WT_NT-WT_EGCGEE_-_TS_NT-TS_EGCGEE	-0.503515	0.799681	-0.629645	11	0.541784	0.999259
Q03517_EHLGPGS(0.004)S(0.996)QEMER	WT_NT-WT_EGCGEE_-_TS_NT-TS_EGCGEE	-1.14639	0.507478	-2.259	10	0.0474487	0.999259
Q03517_IET(0.017)QT(0.983)QEEVRDS(1)K	WT_NT-WT_EGCGEE_-_TS_NT-TS_EGCGEE	-1.04027	0.830681	-1.25231	14	0.230972	0.999259
Q03517_VPS(0.003)PVS(0.985)S(0.013)EDDLQEEEQLEQAIK	WT_NT-WT_EGCGEE_-_TS_NT-TS_EGCGEE	-1.22116	0.953379	-1.28088	11	0.226582	0.999259
Q04447_PVS(1)PLLLASGMAR	WT_NT-WT_EGCGEE_-_TS_NT-TS_EGCGEE	0.138501	0.737156	0.187886	11	0.854387	0.999259
Q04690_RQEMES(0.002)GIT(0.036)T(0.961)PPK	WT_NT-WT_EGCGEE_-_TS_NT-TS_EGCGEE	0.3024	0.407221	0.742595	10	0.474809	0.999259
Q04690_RQEMESGIT(0.5)T(0.5)PPK	WT_NT-WT_EGCGEE_-_TS_NT-TS_EGCGEE	0.3024	0.407221	0.742595	10	0.474809	0.999259
Q04690_S(1)FDHLISDTK	WT_NT-WT_EGCGEE_-_TS_NT-TS_EGCGEE	-0.29296	0.849894	-0.344702	14	0.735442	0.999259
Q04690_SSSGLATYS(1)PPMGAVSER	WT_NT-WT_EGCGEE_-_TS_NT-TS_EGCGEE	0.607865	0.484183	1.25544	13	0.231415	0.999259
Q04735_KIS(0.999)T(0.001)EDINK	WT_NT-WT_EGCGEE_-_TS_NT-TS_EGCGEE	-0.054577	1.25887	-0.0433539	9	0.966366	0.999259
Q04736_YTPENLTEPVS(0.96)PS(0.036)AS(0.003)HY(0.001)GVEHATVAPTSSTK	WT_NT-WT_EGCGEE_-_TS_NT-TS_EGCGEE	0.285008	0.368781	0.772839	10	0.457496	0.999259
Q05512_VPVAS(1)PSAHNISSSSGAPDR	WT_NT-WT_EGCGEE_-_TS_NT-TS_EGCGEE	-0.0679332	0.846712	-0.0802318	11	0.937494	0.999259
Q05CL8_T(0.263)AS(0.737)EGS(1)EAETPEAPK	WT_NT-WT_EGCGEE_-_TS_NT-TS_EGCGEE	0.811539	0.508641	1.59551	10	0.141683	0.999259
Q05D44_KTS(1)FDENDS(1)EELEDK	WT_NT-WT_EGCGEE_-_TS_NT-TS_EGCGEE	0.839116	0.949856	0.883414	10	0.397753	0.999259
Q05D44_SVPTVDS(1)GNEDDDSSFK	WT_NT-WT_EGCGEE_-_TS_NT-TS_EGCGEE	0.15665	0.411653	0.38054	15	0.70888	0.999259
Q05D44_TARPNSEAPLS(1)GS(1)EDADDSNK	WT_NT-WT_EGCGEE_-_TS_NT-TS_EGCGEE	0.354636	0.727389	0.487547	9	0.637526	0.999259
Q08274_RYHS(1)LGNISR	WT_NT-WT_EGCGEE_-_TS_NT-TS_EGCGEE	0.859438	0.767593	1.11965	13	0.283122	0.999259
Q08460_GGYS(0.006)T(0.993)PQTLANR	WT_NT-WT_EGCGEE_-_TS_NT-TS_EGCGEE	0.721838	0.52232	1.38198	14	0.188631	0.999259
Q08460_RLEDEQPPT(1)LS(1)PK	WT_NT-WT_EGCGEE_-_TS_NT-TS_EGCGEE	1.31414	0.736443	1.78445	14	0.0960298	0.999259
Q09XV5_T(0.121)AS(0.846)PS(0.033)PLRPDAPVEK	WT_NT-WT_EGCGEE_-_TS_NT-TS_EGCGEE	-0.524999	0.388632	-1.35089	9	0.209712	0.999259
Q0P678_LGVS(0.002)VS(0.972)PS(0.026)R	WT_NT-WT_EGCGEE_-_TS_NT-TS_EGCGEE	-0.0285846	0.410369	-0.0696558	11	0.945718	0.999259
Q0P678_SFSSSPS(0.003)PS(0.001)PT(0.005)PS(0.991)PHRPPVR	WT_NT-WT_EGCGEE_-_TS_NT-TS_EGCGEE	-0.264883	0.706539	-0.374902	9	0.716415	0.999259
Q0P678_VQSQEETRSDEEDRAS(1)EPK	WT_NT-WT_EGCGEE_-_TS_NT-TS_EGCGEE	0.958351	1.14515	0.836878	11	0.420471	0.999259
Q0PHV7_AFSFPVS(1)PER	WT_NT-WT_EGCGEE_-_TS_NT-TS_EGCGEE	-0.00719213	0.451111	-0.0159432	11	0.987565	0.999259
Q0PHV7_PRPPEAS(1)PPPGGAR	WT_NT-WT_EGCGEE_-_TS_NT-TS_EGCGEE	-1.14688	0.598753	-1.91544	9	0.087694	0.999259
Q0PHV7_S(1)LGDASPSAPESVGAR	WT_NT-WT_EGCGEE_-_TS_NT-TS_EGCGEE	-0.416141	0.468921	-0.887445	12	0.392279	0.999259
Q148V7_AGS(0.996)IS(0.004)TLDSLDFAR	WT_NT-WT_EGCGEE_-_TS_NT-TS_EGCGEE	-2.31412	0.909199	-2.54523	13	0.024412	0.999259
Q148V7_S(0.138)S(0.862)PEIQEPIK	WT_NT-WT_EGCGEE_-_TS_NT-TS_EGCGEE	1.45792	0.784884	1.8575	14	0.0843981	0.999259
Q148V7_S(0.604)S(0.396)PEIQEPIK	WT_NT-WT_EGCGEE_-_TS_NT-TS_EGCGEE	1.73523	0.952168	1.8224	11	0.0956661	0.999259
Q14AX6_NNS(1)PAPPQPAPVK	WT_NT-WT_EGCGEE_-_TS_NT-TS_EGCGEE	-0.626653	0.68534	-0.914369	9	0.384366	0.999259
Q14CH0_HILEGGSGVIIEHPGEES(1)PGRK	WT_NT-WT_EGCGEE_-_TS_NT-TS_EGCGEE	0.208763	1.02491	0.20369	8	0.843682	0.999259
Q14CH0_STVEDFEANT(0.004)S(0.995)PT(0.001)K	WT_NT-WT_EGCGEE_-_TS_NT-TS_EGCGEE	0.886044	0.503508	1.75974	14	0.100274	0.999259
Q1HFZ0_EGVILTNENAAS(1)PEQPGDEDAK	WT_NT-WT_EGCGEE_-_TS_NT-TS_EGCGEE	-0.679359	0.585405	-1.16049	12	0.268415	0.999259
Q2M3X8_LPCLPVKLS(1)PPLPPKK	WT_NT-WT_EGCGEE_-_TS_NT-TS_EGCGEE	-0.99241	1.30286	-0.761714	9	0.465722	0.999259
Q2M3X8_S(0.999)DT(0.001)PYLAEAR	WT_NT-WT_EGCGEE_-_TS_NT-TS_EGCGEE	-0.736619	0.58314	-1.26319	13	0.228705	0.999259
Q2PFD7_DHRPET(1)PGIK	WT_NT-WT_EGCGEE_-_TS_NT-TS_EGCGEE	0.388614	3.63487	0.106913	10	0.916973	0.999259
Q2PFD7_IGS(0.994)T(0.006)TNPFLDIPHDPNAAVYK	WT_NT-WT_EGCGEE_-_TS_NT-TS_EGCGEE	-0.392236	1.99891	-0.196225	13	0.847468	0.999259
Q2PFD7_S(0.009)HS(0.991)S(1)PSLNPDAS(1)PVTAK	WT_NT-WT_EGCGEE_-_TS_NT-TS_EGCGEE	0.584222	0.778584	0.750364	15	0.464644	0.999259
Q2PFD7_S(0.041)HS(0.959)S(1)PSLNPDAS(1)PVTAK	WT_NT-WT_EGCGEE_-_TS_NT-TS_EGCGEE	0.851489	0.413695	2.05825	15	0.0573767	0.999259
Q2PFD7_S(0.045)HS(0.938)S(0.026)PS(0.991)LNPDASPVTAK	WT_NT-WT_EGCGEE_-_TS_NT-TS_EGCGEE	-1.21895	1.82928	-0.666353	13	0.516837	0.999259
Q2PFD7_S(0.965)HS(0.904)S(0.111)PS(0.02)LNPDASPVTAK	WT_NT-WT_EGCGEE_-_TS_NT-TS_EGCGEE	0.864503	1.16738	0.740552	11	0.474476	0.999259
Q2PFD7_SHS(1)SPSLNPDASPVTAK	WT_NT-WT_EGCGEE_-_TS_NT-TS_EGCGEE	0.469663	0.442367	1.0617	15	0.305166	0.999259
Q2TBE6_VAAAAGSGPS(1)PPCS(1)PGHDR	WT_NT-WT_EGCGEE_-_TS_NT-TS_EGCGEE	0.102548	0.634588	0.161598	13	0.874107	0.999259
Q2WF71_S(0.5)T(0.5)PHLDGAGGGAAGEDGDLGLGSAR	WT_NT-WT_EGCGEE_-_TS_NT-TS_EGCGEE	0.553773	0.738706	0.749653	11	0.469194	0.999259
Q3B7Z2_MLAES(1)DDS(1)GDEESVSQTDK	WT_NT-WT_EGCGEE_-_TS_NT-TS_EGCGEE	0.0715221	0.473751	0.15097	12	0.882508	0.999259
Q3B7Z2_SLS(1)ELESLK	WT_NT-WT_EGCGEE_-_TS_NT-TS_EGCGEE	0.882312	0.338599	2.60577	14	0.020743	0.999259
Q3TC46_QMAVPS(1)FNQQILCPK	WT_NT-WT_EGCGEE_-_TS_NT-TS_EGCGEE	-0.99928	0.671676	-1.48774	12	0.162619	0.999259
Q3TES0_VQTPQS(1)PHQHPVAPGAIADK	WT_NT-WT_EGCGEE_-_TS_NT-TS_EGCGEE	0.378645	0.484442	0.781609	13	0.448446	0.999259
Q3THG9_GAQADHFTESPLS(1)PGSQVQVR	WT_NT-WT_EGCGEE_-_TS_NT-TS_EGCGEE	-0.166289	0.381958	-0.435359	13	0.670443	0.999259
Q3THK3_GT(0.81)S(0.19)RPGT(0.99)PS(0.01)AEAASTSSTLR	WT_NT-WT_EGCGEE_-_TS_NT-TS_EGCGEE	0.188898	0.51267	0.368458	9	0.721049	0.999259
Q3TLH4_SES(0.049)S(0.951)DFEVVPK	WT_NT-WT_EGCGEE_-_TS_NT-TS_EGCGEE	0.300829	0.311243	0.96654	10	0.356567	0.999259
Q3TQI7_RADS(0.007)ES(0.993)EEDEQESEEVR	WT_NT-WT_EGCGEE_-_TS_NT-TS_EGCGEE	0.000402362	0.421624	0.000954316	9	0.999259	0.999259
Q3TVA9_GLS(1)LTETELEELR	WT_NT-WT_EGCGEE_-_TS_NT-TS_EGCGEE	-2.92999	1.50369	-1.94853	13	0.0732686	0.999259
Q3TWL2_RIINLGPVHPGPLS(1)PEPQPMGVR	WT_NT-WT_EGCGEE_-_TS_NT-TS_EGCGEE	-0.235173	0.778729	-0.301996	13	0.767432	0.999259
Q3TWW8_S(0.001)HS(0.999)PLPAPPSK	WT_NT-WT_EGCGEE_-_TS_NT-TS_EGCGEE	-0.077513	0.390866	-0.198311	11	0.846419	0.999259
Q3TXS7_T(0.056)VGT(0.944)PIASVPGSTNTGTVPGSEK	WT_NT-WT_EGCGEE_-_TS_NT-TS_EGCGEE	0.135647	0.860628	0.157614	14	0.877012	0.999259
Q3TXS7_TASAVAGKT(1)PDAS(1)PEPK	WT_NT-WT_EGCGEE_-_TS_NT-TS_EGCGEE	0.691828	0.763394	0.906253	15	0.379129	0.999259
Q3TY60_DLESLS(1)PR	WT_NT-WT_EGCGEE_-_TS_NT-TS_EGCGEE	-0.354122	0.814231	-0.434916	12	0.671342	0.999259
Q3TY60_DTDAYS(1)DLS(1)DGEK	WT_NT-WT_EGCGEE_-_TS_NT-TS_EGCGEE	0.442664	0.429049	1.03174	12	0.322543	0.999259
Q3TY65_ALPRDS(1)LEGDDFEK	WT_NT-WT_EGCGEE_-_TS_NT-TS_EGCGEE	-0.292847	0.411389	-0.711849	12	0.490167	0.999259
Q3U0M1_FNFESVPES(1)PGEK	WT_NT-WT_EGCGEE_-_TS_NT-TS_EGCGEE	-0.0625267	0.357387	-0.174955	13	0.86381	0.999259
Q3U0V1_VQIS(1)PDSGGLPER	WT_NT-WT_EGCGEE_-_TS_NT-TS_EGCGEE	-0.137233	0.431835	-0.317791	12	0.756105	0.999259
Q3UDE2_MEIQSGPQPGS(1)PGR	WT_NT-WT_EGCGEE_-_TS_NT-TS_EGCGEE	0.214932	0.530865	0.404871	15	0.691287	0.999259
Q3UGS4_S(0.994)PT(0.006)NSSEIFTPAHEENVR	WT_NT-WT_EGCGEE_-_TS_NT-TS_EGCGEE	0.0161507	0.22363	0.0722207	13	0.943526	0.999259
Q3UGY8_VAAPSS(0.004)S(0.992)PS(0.004)AEAEYWR	WT_NT-WT_EGCGEE_-_TS_NT-TS_EGCGEE	-0.756486	1.23768	-0.611215	11	0.553478	0.999259
Q3UH68_S(1)PEPEATLTFPFLDK	WT_NT-WT_EGCGEE_-_TS_NT-TS_EGCGEE	-0.835847	1.00709	-0.829962	9	0.428026	0.999259
Q3UH68_TINHQMES(1)PGER	WT_NT-WT_EGCGEE_-_TS_NT-TS_EGCGEE	0.460209	0.348994	1.31867	13	0.210038	0.999259
Q3UH99_ETISAIDT(0.004)S(0.996)PK	WT_NT-WT_EGCGEE_-_TS_NT-TS_EGCGEE	-0.226534	0.363405	-0.623366	14	0.543067	0.999259
Q3UH99_ILS(1)DEQLLSTER	WT_NT-WT_EGCGEE_-_TS_NT-TS_EGCGEE	-0.686748	0.935989	-0.733714	13	0.476148	0.999259
Q3UH99_LHSQDPLLS(1)PER	WT_NT-WT_EGCGEE_-_TS_NT-TS_EGCGEE	-0.620718	0.574492	-1.08046	13	0.299573	0.999259
Q3UHB8_S(0.008)FS(0.992)LGDLSHSPQTAQHVER	WT_NT-WT_EGCGEE_-_TS_NT-TS_EGCGEE	0.287549	0.504859	0.569563	12	0.57948	0.999259
Q3UHB8_S(0.012)FS(0.988)LGDLS(0.052)HS(0.947)PQT(0.001)AQHVER	WT_NT-WT_EGCGEE_-_TS_NT-TS_EGCGEE	0.680821	1.00047	0.680499	9	0.513312	0.999259
Q3UHB8_SHS(1)LDSLSR	WT_NT-WT_EGCGEE_-_TS_NT-TS_EGCGEE	0.2101	1.11866	0.187814	12	0.854161	0.999259
Q3UHC7_LPS(1)PTPENK	WT_NT-WT_EGCGEE_-_TS_NT-TS_EGCGEE	0.185745	0.369541	0.502637	14	0.623033	0.999259
Q3UHD1_NENVATLSVS(0.001)S(0.999)LER	WT_NT-WT_EGCGEE_-_TS_NT-TS_EGCGEE	-0.212316	0.550094	-0.385962	14	0.705326	0.999259
Q3UHD6_SES(1)GYGFNVR	WT_NT-WT_EGCGEE_-_TS_NT-TS_EGCGEE	0.579624	0.566469	1.02322	15	0.322422	0.999259
Q3UHD9_ALS(1)TDCTPSGDLSPLSR	WT_NT-WT_EGCGEE_-_TS_NT-TS_EGCGEE	-0.873741	0.840544	-1.03949	13	0.317523	0.999259
Q3UHD9_LRTDS(1)QSEAVAIQAIR	WT_NT-WT_EGCGEE_-_TS_NT-TS_EGCGEE	-0.547551	0.469401	-1.16649	12	0.266076	0.999259
Q3UHE1_GS(1)FGLHAQPEFLRK	WT_NT-WT_EGCGEE_-_TS_NT-TS_EGCGEE	-1.5438	0.63245	-2.44099	12	0.0311017	0.999259
Q3UHF7_EKEAPT(1)KEPEK	WT_NT-WT_EGCGEE_-_TS_NT-TS_EGCGEE	0.387882	3.67022	0.105684	11	0.917736	0.999259
Q3UHJ0_ILS(1)DVTHSAVFGVPASK	WT_NT-WT_EGCGEE_-_TS_NT-TS_EGCGEE	-2.05071	1.64891	-1.24367	12	0.237367	0.999259
Q3UHJ0_VGS(0.006)LT(0.994)PPS(0.869)S(0.131)PK	WT_NT-WT_EGCGEE_-_TS_NT-TS_EGCGEE	0.451741	1.72894	0.261283	13	0.797968	0.999259
Q3UHJ0_VGSLT(1)PPS(0.595)S(0.405)PK	WT_NT-WT_EGCGEE_-_TS_NT-TS_EGCGEE	-0.0580591	0.409013	-0.141949	15	0.889009	0.999259
Q3UHJ0_VQT(0.001)T(0.999)PPPTIQGQK	WT_NT-WT_EGCGEE_-_TS_NT-TS_EGCGEE	1.12075	0.90003	1.24524	15	0.232147	0.999259
Q3UHK1_GSNYHLSDNDAS(1)DVE	WT_NT-WT_EGCGEE_-_TS_NT-TS_EGCGEE	-0.104934	0.573248	-0.183052	11	0.858088	0.999259
Q3UHK6_ELGLGEMT(1)PPHGTLYR	WT_NT-WT_EGCGEE_-_TS_NT-TS_EGCGEE	-0.701087	0.422115	-1.66089	9	0.131104	0.999259
Q3UHL1_AAAT(1)PEPAVAQPDSTALEGATGQAPPSSK	WT_NT-WT_EGCGEE_-_TS_NT-TS_EGCGEE	-0.960736	0.982558	-0.977791	10	0.351239	0.999259
Q3UJU9_S(0.001)HS(0.999)LPNSLDYAQASER	WT_NT-WT_EGCGEE_-_TS_NT-TS_EGCGEE	1.30062	0.719429	1.80785	11	0.0980234	0.999259
Q3UKC1_LEGQS(1)PQQVSR	WT_NT-WT_EGCGEE_-_TS_NT-TS_EGCGEE	-0.643707	0.379748	-1.69509	8	0.128505	0.999259
Q3UL36_AS(0.017)S(0.983)PPDRIDIFGR	WT_NT-WT_EGCGEE_-_TS_NT-TS_EGCGEE	0.518395	0.473621	1.09454	13	0.293586	0.999259
Q3UM45_GAGQQQS(1)QEMMEVDR	WT_NT-WT_EGCGEE_-_TS_NT-TS_EGCGEE	0.48685	0.518359	0.939216	13	0.364744	0.999259
Q3UM45_HGGGGIVANLS(1)EQS(1)LKDGVDR	WT_NT-WT_EGCGEE_-_TS_NT-TS_EGCGEE	-0.258127	0.684753	-0.376964	13	0.712282	0.999259
Q3UM45_RVES(1)EES(1)GDEEGKK	WT_NT-WT_EGCGEE_-_TS_NT-TS_EGCGEE	-0.478673	2.26033	-0.211771	13	0.83557	0.999259
Q3UMB5_VAS(1)PANVGTLHTLSR	WT_NT-WT_EGCGEE_-_TS_NT-TS_EGCGEE	0.369163	0.482765	0.764685	14	0.457156	0.999259
Q3UMR0_RPRPSEVPAQS(0.991)PT(0.009)R	WT_NT-WT_EGCGEE_-_TS_NT-TS_EGCGEE	1.82172	1.15175	1.58169	10	0.144802	0.999259
Q3UMT1_RGPAEGEEAGPAERS(0.99)PECS(0.005)T(0.005)VDGGSQVR	WT_NT-WT_EGCGEE_-_TS_NT-TS_EGCGEE	-0.547463	0.765333	-0.715327	8	0.494751	0.999259
Q3UMU9_GGS(1)S(1)GEELEDEEPVKK	WT_NT-WT_EGCGEE_-_TS_NT-TS_EGCGEE	-0.29557	0.36477	-0.810292	15	0.430441	0.999259
Q3UNH4_AETVS(1)PGEVDAMTLGK	WT_NT-WT_EGCGEE_-_TS_NT-TS_EGCGEE	-0.0381799	0.395587	-0.0965145	14	0.92448	0.999259
Q3UNH4_APS(1)PAPRPPSR	WT_NT-WT_EGCGEE_-_TS_NT-TS_EGCGEE	0.272285	1.17043	0.232636	13	0.819666	0.999259
Q3UNH4_ERPGS(0.998)T(0.002)GEGDLVSLR	WT_NT-WT_EGCGEE_-_TS_NT-TS_EGCGEE	-0.0302061	0.431201	-0.0700512	12	0.945307	0.999259
Q3UNH4_NSELVS(1)PVKPER	WT_NT-WT_EGCGEE_-_TS_NT-TS_EGCGEE	0.192405	0.497055	0.38709	14	0.70451	0.999259
Q3UNH4_S(0.004)VAT(0.001)GPMT(0.994)PQAAAPPAVPPVFPEVR	WT_NT-WT_EGCGEE_-_TS_NT-TS_EGCGEE	0.461841	1.19505	0.386462	11	0.706525	0.999259
Q3UNH4_S(0.044)PS(0.956)AEAAAPPPGPR	WT_NT-WT_EGCGEE_-_TS_NT-TS_EGCGEE	0.156509	0.431183	0.362976	12	0.722936	0.999259
Q3UNH4_S(0.999)PS(0.001)AEAAAPPPGPR	WT_NT-WT_EGCGEE_-_TS_NT-TS_EGCGEE	0.781468	1.30214	0.600143	15	0.55737	0.999259
Q3UNH4_VITQIPGAT(0.009)S(0.991)PGK	WT_NT-WT_EGCGEE_-_TS_NT-TS_EGCGEE	0.00291933	0.544951	0.00535704	12	0.995814	0.999259
Q3URD3_SDVIHAPLPS(1)PVDK	WT_NT-WT_EGCGEE_-_TS_NT-TS_EGCGEE	0.298777	0.41524	0.719528	11	0.486822	0.999259
Q3USB7_KLPSESDLLEGEVT(1)DEDEEAEMSR	WT_NT-WT_EGCGEE_-_TS_NT-TS_EGCGEE	-0.55058	0.750143	-0.733966	11	0.478322	0.999259
Q3USB7_TVS(1)FSSMPSEK	WT_NT-WT_EGCGEE_-_TS_NT-TS_EGCGEE	-0.0905954	0.404634	-0.223894	11	0.826943	0.999259
Q3UTJ2_RGS(1)LPDNSILHR	WT_NT-WT_EGCGEE_-_TS_NT-TS_EGCGEE	-0.291865	0.461658	-0.632209	12	0.539109	0.999259
Q3UTJ2_S(1)EPAVGPLR	WT_NT-WT_EGCGEE_-_TS_NT-TS_EGCGEE	0.00840785	0.5946	0.0141403	14	0.988918	0.999259
Q3UVC0_YSDLHIS(0.008)QT(0.992)LPK	WT_NT-WT_EGCGEE_-_TS_NT-TS_EGCGEE	-0.140327	0.290748	-0.482642	13	0.637376	0.999259
Q3UVL4_AAAAAVGPGLGSGPGDS(1)PEGPEADAPERR	WT_NT-WT_EGCGEE_-_TS_NT-TS_EGCGEE	1.35085	1.1402	1.18476	12	0.259048	0.999259
Q3UVX5_S(1)PS(1)PISTLSHLAGSAGR	WT_NT-WT_EGCGEE_-_TS_NT-TS_EGCGEE	0.861001	1.7406	0.494657	13	0.629097	0.999259
Q3UYC0_AAS(1)LRGGVGAPGSPSTPPTR	WT_NT-WT_EGCGEE_-_TS_NT-TS_EGCGEE	-0.509359	0.401085	-1.26995	11	0.230309	0.999259
Q3UZY0_KTSQARVHY(0.71)S(0.286)RT(0.008)LCS(0.996)K	WT_NT-WT_EGCGEE_-_TS_NT-TS_EGCGEE	-0.15221	0.46061	-0.330452	11	0.747267	0.999259
Q3V0G7_GASAHT(0.003)S(0.996)PQT(1)PPAR	WT_NT-WT_EGCGEE_-_TS_NT-TS_EGCGEE	-0.0566119	1.93405	-0.0292712	10	0.977224	0.999259
Q3V3V9_KAGS(1)DGDIMDSSTETPPISIK	WT_NT-WT_EGCGEE_-_TS_NT-TS_EGCGEE	0.262403	0.38943	0.673814	14	0.511402	0.999259
Q3V3V9_PLPPY(0.021)PT(0.026)EPS(0.478)S(0.478)PERS(0.995)PPS(0.002)PATDQR	WT_NT-WT_EGCGEE_-_TS_NT-TS_EGCGEE	-0.136352	0.713653	-0.191062	12	0.851671	0.999259
Q4ACU6_AHS(1)PQGEGEIPLHR	WT_NT-WT_EGCGEE_-_TS_NT-TS_EGCGEE	0.15458	0.468177	0.330175	12	0.74696	0.999259
Q4JIM5_VPVLIS(1)PTLK	WT_NT-WT_EGCGEE_-_TS_NT-TS_EGCGEE	-0.101534	0.981597	-0.103438	13	0.919194	0.999259
Q4KMM3_RDS(0.999)ET(0.001)EVEELR	WT_NT-WT_EGCGEE_-_TS_NT-TS_EGCGEE	-0.366906	1.10024	-0.333478	15	0.74339	0.999259
Q4KMM3_TTT(1)PDVAHPK	WT_NT-WT_EGCGEE_-_TS_NT-TS_EGCGEE	-0.827602	2.96689	-0.278946	14	0.784365	0.999259
Q4KMM3_VVSS(0.998)T(0.001)SEEEEAFTEK	WT_NT-WT_EGCGEE_-_TS_NT-TS_EGCGEE	-0.170256	1.33638	-0.1274	15	0.900316	0.999259
Q4KMM3_VVSST(0.001)S(0.999)EEEEAFTEK	WT_NT-WT_EGCGEE_-_TS_NT-TS_EGCGEE	-2.93919	1.44745	-2.0306	14	0.061738	0.999259
Q4U2R1_DEDHCS(0.093)S(0.906)PGGT(0.001)PISK	WT_NT-WT_EGCGEE_-_TS_NT-TS_EGCGEE	0.205855	0.495099	0.415785	11	0.685563	0.999259
Q4VA53_AES(1)PETSAVESTQSTPQK	WT_NT-WT_EGCGEE_-_TS_NT-TS_EGCGEE	0.15923	0.610671	0.260747	13	0.798373	0.999259
Q52KI8_AAS(1)PS(1)PQSVR	WT_NT-WT_EGCGEE_-_TS_NT-TS_EGCGEE	-0.681183	1.72553	-0.394767	11	0.700562	0.999259
Q52KI8_APKPEPVPEPKEPS(1)PEK	WT_NT-WT_EGCGEE_-_TS_NT-TS_EGCGEE	0.00584921	0.369586	0.0158264	14	0.987596	0.999259
Q52KI8_APQTS(0.002)S(0.998)PPPVR	WT_NT-WT_EGCGEE_-_TS_NT-TS_EGCGEE	-0.262662	0.422103	-0.622271	10	0.547689	0.999259
Q52KI8_HRPSSPAT(1)PPPK	WT_NT-WT_EGCGEE_-_TS_NT-TS_EGCGEE	0.738773	2.417	0.305657	13	0.764705	0.999259
Q52KI8_RRS(1)PS(1)PAPPPPPPPPPPR	WT_NT-WT_EGCGEE_-_TS_NT-TS_EGCGEE	-1.89783	0.933215	-2.03365	14	0.0613941	0.999259
Q52KI8_RRT(1)AS(1)PPPPPK	WT_NT-WT_EGCGEE_-_TS_NT-TS_EGCGEE	0.244284	2.52364	0.0967984	14	0.924259	0.999259
Q52KI8_RYS(1)PPIQR	WT_NT-WT_EGCGEE_-_TS_NT-TS_EGCGEE	0.15882	0.261729	0.60681	14	0.553691	0.999259
Q52KI8_RYS(1)PS(1)PPPK	WT_NT-WT_EGCGEE_-_TS_NT-TS_EGCGEE	0.726351	0.521078	1.39394	11	0.190855	0.999259
Q52KI8_S(1)PELPEPSVR	WT_NT-WT_EGCGEE_-_TS_NT-TS_EGCGEE	0.204878	0.403999	0.507125	14	0.619961	0.999259
Q52KI8_SPTPS(0.932)LS(0.067)PAR	WT_NT-WT_EGCGEE_-_TS_NT-TS_EGCGEE	1.18095	1.01059	1.16858	9	0.272594	0.999259
Q52KI8_VELSES(1)EEDK	WT_NT-WT_EGCGEE_-_TS_NT-TS_EGCGEE	-0.0760108	0.398323	-0.190827	12	0.851851	0.999259
Q52KP5_S(1)PDTVVVLK	WT_NT-WT_EGCGEE_-_TS_NT-TS_EGCGEE	-1.17292	0.978024	-1.19928	12	0.253565	0.999259
Q569Z6_ASVSDLS(1)PR	WT_NT-WT_EGCGEE_-_TS_NT-TS_EGCGEE	0.0733518	0.412386	0.177872	14	0.861372	0.999259
Q569Z6_IDIS(0.999)PST(0.001)FRK	WT_NT-WT_EGCGEE_-_TS_NT-TS_EGCGEE	0.0791675	0.495236	0.159858	15	0.875126	0.999259
Q569Z6_KSPVGKS(1)PPATGSAYGSSQK	WT_NT-WT_EGCGEE_-_TS_NT-TS_EGCGEE	2.25552	1.09314	2.06334	11	0.0634989	0.999259
Q569Z6_MDS(1)FDEDLARPSGLLAQER	WT_NT-WT_EGCGEE_-_TS_NT-TS_EGCGEE	-0.107967	0.89395	-0.120775	10	0.906261	0.999259
Q569Z6_S(1)REEEWDPEYTPK	WT_NT-WT_EGCGEE_-_TS_NT-TS_EGCGEE	0.801083	0.250897	3.19287	9	0.0109559	0.999259
Q56A07_EQKLS(0.207)T(0.793)DDLK	WT_NT-WT_EGCGEE_-_TS_NT-TS_EGCGEE	1.07032	0.775219	1.38067	11	0.194788	0.999259
Q56A07_LS(0.945)T(0.055)DDLK	WT_NT-WT_EGCGEE_-_TS_NT-TS_EGCGEE	1.31992	0.790376	1.66999	10	0.125877	0.999259
Q56A07_LSTDDLKT(1)EEEGK	WT_NT-WT_EGCGEE_-_TS_NT-TS_EGCGEE	-0.392663	0.513863	-0.764139	11	0.460862	0.999259
Q5DQR4_S(0.001)LS(0.001)GS(0.991)T(0.008)NTVSSEGVTK	WT_NT-WT_EGCGEE_-_TS_NT-TS_EGCGEE	0.968049	0.736478	1.31443	10	0.21805	0.999259
Q5DQR4_SLSGSTNTVS(0.002)S(0.998)EGVTK	WT_NT-WT_EGCGEE_-_TS_NT-TS_EGCGEE	1.50521	1.1762	1.27972	13	0.223013	0.999259
Q5DQR4_SSS(1)ISSIDK	WT_NT-WT_EGCGEE_-_TS_NT-TS_EGCGEE	1.6949	0.44009	3.85125	15	0.0015699	0.999259
Q5DTL9_DSGLEDGRES(1)PSFDTPSQR	WT_NT-WT_EGCGEE_-_TS_NT-TS_EGCGEE	-0.752753	1.01799	-0.73945	14	0.471851	0.999259
Q5DTL9_NDVS(0.999)RENS(0.987)T(0.014)VDFSK	WT_NT-WT_EGCGEE_-_TS_NT-TS_EGCGEE	0.0135513	0.829502	0.0163367	14	0.987196	0.999259
Q5DTN8_S(1)PAINFHHTPFVDGK	WT_NT-WT_EGCGEE_-_TS_NT-TS_EGCGEE	0.243332	0.654639	0.371704	12	0.716594	0.999259
Q5DTY9_LLAPEDVKQS(1)PDEFCHSDFEDASQGSDTR	WT_NT-WT_EGCGEE_-_TS_NT-TS_EGCGEE	0.178645	0.819268	0.218054	11	0.831379	0.999259
Q5DTY9_T(0.004)LT(0.025)S(0.963)GS(0.095)RES(0.913)NISSK	WT_NT-WT_EGCGEE_-_TS_NT-TS_EGCGEE	1.07345	1.0709	1.00238	12	0.335947	0.999259
Q5DTY9_TLT(0.007)S(0.006)GS(0.986)RESNISSK	WT_NT-WT_EGCGEE_-_TS_NT-TS_EGCGEE	1.604	1.69742	0.944961	13	0.361912	0.999259
Q5DU25_AQNPAYFEGKPAS(1)LDEGAMAGAR	WT_NT-WT_EGCGEE_-_TS_NT-TS_EGCGEE	0.844473	0.846375	0.997753	13	0.336609	0.999259
Q5DU25_MQFS(1)FEEYEK	WT_NT-WT_EGCGEE_-_TS_NT-TS_EGCGEE	-0.290827	0.925499	-0.314238	12	0.758737	0.999259
Q5DU25_S(0.198)S(0.802)LEDTYGAGDGLK	WT_NT-WT_EGCGEE_-_TS_NT-TS_EGCGEE	0.332367	0.549623	0.604718	12	0.556628	0.999259
Q5DU25_S(0.284)S(0.33)S(0.384)PGAGGGHS(0.002)T(0.002)S(0.002)T(0.002)S(0.003)T(0.024)S(0.966)PAT(0.002)TLQR	WT_NT-WT_EGCGEE_-_TS_NT-TS_EGCGEE	-0.463731	1.02112	-0.454141	8	0.661795	0.999259
Q5EBJ4_EES(0.021)LAREDS(0.978)PLGS(0.001)PGSQPGTPDEQPVFGK	WT_NT-WT_EGCGEE_-_TS_NT-TS_EGCGEE	-0.513699	0.463968	-1.10719	9	0.296926	0.999259
Q5F2E8_AGS(1)LKDPEIAELFFK	WT_NT-WT_EGCGEE_-_TS_NT-TS_EGCGEE	-1.50434	1.01888	-1.47645	9	0.173933	0.999259
Q5F2E8_ASDPQS(1)PPQVSR	WT_NT-WT_EGCGEE_-_TS_NT-TS_EGCGEE	0.271756	0.287645	0.944761	15	0.359751	0.999259
Q5FWK3_S(0.05)DDS(0.03)KS(0.011)S(0.91)S(1)PEPVTHLK	WT_NT-WT_EGCGEE_-_TS_NT-TS_EGCGEE	0.386288	0.390148	0.990106	14	0.338927	0.999259
Q5HZI1_S(0.998)LLVGS(0.998)APKT(0.149)S(0.862)T(0.862)T(0.137)PGRS(0.066)S(0.188)S(0.188)KPDS(0.552)R	WT_NT-WT_EGCGEE_-_TS_NT-TS_EGCGEE	-2.96497	3.32539	-0.891616	8	0.398622	0.999259
Q5PR73_GTFRES(0.999)YIPTVEDTYR	WT_NT-WT_EGCGEE_-_TS_NT-TS_EGCGEE	0.198893	1.31912	0.150777	10	0.88315	0.999259
Q5RJI5_SSGGTPLHS(0.999)PLHTPR	WT_NT-WT_EGCGEE_-_TS_NT-TS_EGCGEE	-0.504831	1.21393	-0.415865	10	0.686292	0.999259
Q5SP85_HALGGS(1)LEHLPR	WT_NT-WT_EGCGEE_-_TS_NT-TS_EGCGEE	-0.768492	0.972531	-0.790199	13	0.443588	0.999259
Q5SP85_HPHPGS(0.286)S(0.714)PEVLPK	WT_NT-WT_EGCGEE_-_TS_NT-TS_EGCGEE	0.128516	0.710271	0.180939	11	0.859706	0.999259
Q5SP85_HPHPGS(0.648)S(0.352)PEVLPK	WT_NT-WT_EGCGEE_-_TS_NT-TS_EGCGEE	0.0926998	0.608289	0.152394	14	0.88105	0.999259
Q5SRX1_AAETVPDLPS(1)PPTEAPAPASNTSTR	WT_NT-WT_EGCGEE_-_TS_NT-TS_EGCGEE	0.277578	0.297446	0.933204	15	0.365494	0.999259
Q5SRX1_GIEFPMADLDALS(1)PIHT(1)PQR	WT_NT-WT_EGCGEE_-_TS_NT-TS_EGCGEE	-1.80327	1.70879	-1.05529	13	0.310512	0.999259
Q5SSH7_S(1)MEETRPVPTVK	WT_NT-WT_EGCGEE_-_TS_NT-TS_EGCGEE	-0.619877	0.766144	-0.809086	10	0.437292	0.999259
Q5SSM3_HSATDKRDS(1)EEESESTAL	WT_NT-WT_EGCGEE_-_TS_NT-TS_EGCGEE	-1.20672	0.846587	-1.42539	9	0.18779	0.999259
Q5SWP3_VS(0.006)LS(0.994)PHSTLNPK	WT_NT-WT_EGCGEE_-_TS_NT-TS_EGCGEE	0.167496	0.422827	0.396134	10	0.700326	0.999259
Q5SXY1_GS(0.995)PT(0.005)GSSPNNASELSLASLTEK	WT_NT-WT_EGCGEE_-_TS_NT-TS_EGCGEE	-0.048194	0.826607	-0.0583034	9	0.954781	0.999259
Q5U3K5_FPVREDLS(0.998)DVT(0.002)DEDTGPAQPPPPSK	WT_NT-WT_EGCGEE_-_TS_NT-TS_EGCGEE	0.353432	0.61006	0.579339	9	0.576572	0.999259
Q5U3K5_NIS(0.009)LS(0.991)S(1)EEEAEGLAGHPR	WT_NT-WT_EGCGEE_-_TS_NT-TS_EGCGEE	0.412516	0.770198	0.535597	11	0.602897	0.999259
Q5U4C3_APSPAPAVS(1)PK	WT_NT-WT_EGCGEE_-_TS_NT-TS_EGCGEE	0.376544	0.488161	0.771353	13	0.45429	0.999259
Q5XG69_GHTEENLS(1)PVSK	WT_NT-WT_EGCGEE_-_TS_NT-TS_EGCGEE	0.144668	0.34933	0.41413	13	0.68553	0.999259
Q5XJE5_GSDS(1)EDEVLR	WT_NT-WT_EGCGEE_-_TS_NT-TS_EGCGEE	-0.04989	0.435609	-0.114529	10	0.911085	0.999259
Q5XJV6_AQRPPEGMS(1)PELPPR	WT_NT-WT_EGCGEE_-_TS_NT-TS_EGCGEE	0.664568	0.609012	1.09122	13	0.294987	0.999259
Q60575_SGLS(1)LEELR	WT_NT-WT_EGCGEE_-_TS_NT-TS_EGCGEE	0.14958	0.428875	0.348774	12	0.733302	0.999259
Q60592_KS(0.059)LIVT(0.936)S(0.005)S(0.007)T(0.271)S(0.725)PT(0.997)LPR	WT_NT-WT_EGCGEE_-_TS_NT-TS_EGCGEE	0.303371	0.609244	0.497946	13	0.626839	0.999259
Q60592_KS(0.375)LIVT(0.624)S(0.001)S(0.039)T(0.947)S(0.871)PT(0.143)LPR	WT_NT-WT_EGCGEE_-_TS_NT-TS_EGCGEE	0.188991	0.424675	0.445024	13	0.663622	0.999259
Q60598_KQT(1)PPAS(1)PS(1)PQPIEDRPPSSPIYEDAAPFK	WT_NT-WT_EGCGEE_-_TS_NT-TS_EGCGEE	0.754708	1.09172	0.691302	15	0.499936	0.999259
Q60668_IDASKNEEDEGHS(0.029)NS(0.942)S(0.029)PR	WT_NT-WT_EGCGEE_-_TS_NT-TS_EGCGEE	1.63258	2.38422	0.684744	11	0.507677	0.999259
Q60771_FYY(0.001)S(0.05)S(0.928)GS(0.173)S(0.495)S(0.353)PTHAK	WT_NT-WT_EGCGEE_-_TS_NT-TS_EGCGEE	-0.145649	1.21132	-0.120241	10	0.906674	0.999259
Q60771_FYYSS(0.003)GS(0.026)S(0.089)S(0.878)PT(0.004)HAK	WT_NT-WT_EGCGEE_-_TS_NT-TS_EGCGEE	-1.22506	2.63038	-0.465734	10	0.651384	0.999259
Q60771_FYYSS(0.012)GS(0.956)S(0.019)S(0.013)PTHAK	WT_NT-WT_EGCGEE_-_TS_NT-TS_EGCGEE	0.458469	3.79165	0.120915	13	0.905607	0.999259
Q60780_STGDSQNLGSS(0.018)S(0.982)PGR	WT_NT-WT_EGCGEE_-_TS_NT-TS_EGCGEE	2.62635	0.929893	2.82435	10	0.0180256	0.999259
Q60829_ATLSEPGEEPQHPS(1)PP	WT_NT-WT_EGCGEE_-_TS_NT-TS_EGCGEE	-0.348669	0.346163	-1.00724	15	0.329793	0.999259
Q60829_AVQHLQTISNLSENQAS(1)EEEDELGELR	WT_NT-WT_EGCGEE_-_TS_NT-TS_EGCGEE	-1.05788	1.10956	-0.953424	11	0.360857	0.999259
Q60829_VS(0.005)EHS(0.996)S(0.999)PEEEASPHQR	WT_NT-WT_EGCGEE_-_TS_NT-TS_EGCGEE	0.0338548	2.26938	0.0149181	15	0.988294	0.999259
Q60875_EAQELGS(1)PEDR	WT_NT-WT_EGCGEE_-_TS_NT-TS_EGCGEE	-0.0366141	0.382672	-0.09568	12	0.925354	0.999259
Q60875_LES(1)FESLR	WT_NT-WT_EGCGEE_-_TS_NT-TS_EGCGEE	-0.0858776	0.338283	-0.253863	13	0.803572	0.999259
Q60875_LQDS(0.004)S(0.996)DPDTGSEEEVSSR	WT_NT-WT_EGCGEE_-_TS_NT-TS_EGCGEE	1.74346	1.32262	1.31819	14	0.208601	0.999259
Q60875_LS(1)PPHSPR	WT_NT-WT_EGCGEE_-_TS_NT-TS_EGCGEE	0.789446	1.10207	0.71633	14	0.485566	0.999259
Q60902_GIDPPQVLS(1)PDMVPPSER	WT_NT-WT_EGCGEE_-_TS_NT-TS_EGCGEE	0.109576	0.678261	0.161555	13	0.87414	0.999259
Q60902_TVFAGAVPVLPAS(1)PPPK	WT_NT-WT_EGCGEE_-_TS_NT-TS_EGCGEE	0.000613839	0.592903	0.00103531	15	0.999188	0.999259
Q60932_LTFDSSFS(0.999)PNT(0.001)GK	WT_NT-WT_EGCGEE_-_TS_NT-TS_EGCGEE	0.391311	0.524051	0.746703	13	0.468533	0.999259
Q61029_GPPDFSSDEEREPT(0.999)PVLGS(0.001)GASVGR	WT_NT-WT_EGCGEE_-_TS_NT-TS_EGCGEE	-0.274166	0.375468	-0.730197	10	0.482025	0.999259
Q61036_S(0.009)DS(0.991)LDNEEKPPAPPLR	WT_NT-WT_EGCGEE_-_TS_NT-TS_EGCGEE	0.163275	0.522427	0.312533	14	0.759242	0.999259
Q61097_AAEPHFGT(1)LPK	WT_NT-WT_EGCGEE_-_TS_NT-TS_EGCGEE	0.386742	0.57508	0.672501	13	0.513041	0.999259
Q61097_RTES(1)VPSDINNPVDR	WT_NT-WT_EGCGEE_-_TS_NT-TS_EGCGEE	-0.27745	0.41305	-0.671709	14	0.512701	0.999259
Q61136_S(1)KS(1)PVDLRDK	WT_NT-WT_EGCGEE_-_TS_NT-TS_EGCGEE	0.121926	1.03074	0.11829	8	0.908754	0.999259
Q61137_S(0.124)AS(0.876)AEAANEIHYIPSVLIGGHGR	WT_NT-WT_EGCGEE_-_TS_NT-TS_EGCGEE	0.0346641	1.39976	0.0247643	10	0.98073	0.999259
Q61165_IGS(1)DPLAYEPK	WT_NT-WT_EGCGEE_-_TS_NT-TS_EGCGEE	-0.372417	0.430065	-0.865956	12	0.403496	0.999259
Q61165_LDS(1)PTLSR	WT_NT-WT_EGCGEE_-_TS_NT-TS_EGCGEE	-0.182288	0.429551	-0.424367	15	0.677322	0.999259
Q61235_GLGPPS(1)PPAPPR	WT_NT-WT_EGCGEE_-_TS_NT-TS_EGCGEE	-0.107153	0.366961	-0.292002	10	0.776253	0.999259
Q61235_GPAGEAS(0.96)AS(0.04)PPVR	WT_NT-WT_EGCGEE_-_TS_NT-TS_EGCGEE	0.445162	0.334975	1.32894	13	0.206722	0.999259
Q61290_HLLS(1)PDVSR	WT_NT-WT_EGCGEE_-_TS_NT-TS_EGCGEE	-0.247208	0.732691	-0.337397	13	0.741203	0.999259
Q61301_HIS(1)PVQALSEFK	WT_NT-WT_EGCGEE_-_TS_NT-TS_EGCGEE	-0.307254	0.478163	-0.642571	12	0.532588	0.999259
Q61301_TPEELEDDS(1)DFEQEDYDVR	WT_NT-WT_EGCGEE_-_TS_NT-TS_EGCGEE	0.450065	1.59507	0.282161	14	0.781948	0.999259
Q61315_SPSEGPGAT(0.001)T(0.033)S(0.965)PR	WT_NT-WT_EGCGEE_-_TS_NT-TS_EGCGEE	2.7133	1.95744	1.38615	11	0.193156	0.999259
Q61316_AFS(1)DPFVEAEK	WT_NT-WT_EGCGEE_-_TS_NT-TS_EGCGEE	0.171947	0.491274	0.350001	11	0.732948	0.999259
Q61316_MQVDQEEPHTEEQQQQPQT(1)PAENK	WT_NT-WT_EGCGEE_-_TS_NT-TS_EGCGEE	-0.582959	0.459811	-1.26782	15	0.224189	0.999259
Q61548_KPGNNEGS(1)GAPS(1)PLS(1)K	WT_NT-WT_EGCGEE_-_TS_NT-TS_EGCGEE	-0.249292	1.34455	-0.18541	15	0.855391	0.999259
Q61548_PDAAPSIDLFGTDAFS(0.003)S(0.997)PPR	WT_NT-WT_EGCGEE_-_TS_NT-TS_EGCGEE	-0.583134	1.894	-0.307885	14	0.762702	0.999259
Q61548_S(0.44)S(0.558)PAT(0.002)TVT(0.004)S(0.009)PNS(0.923)T(0.063)PAK	WT_NT-WT_EGCGEE_-_TS_NT-TS_EGCGEE	0.0441539	0.783049	0.0563872	8	0.956416	0.999259
Q61548_S(0.829)S(0.171)PATTVT(0.006)S(0.979)PNS(0.772)T(0.242)PAK	WT_NT-WT_EGCGEE_-_TS_NT-TS_EGCGEE	1.88406	1.3807	1.36457	10	0.202305	0.999259
Q61548_T(0.005)IDT(0.007)S(0.988)PPVDIFATASAAAPVSSAK	WT_NT-WT_EGCGEE_-_TS_NT-TS_EGCGEE	-1.65705	3.06699	-0.540287	11	0.599767	0.999259
Q61644_GSVS(0.027)S(0.97)Y(0.002)DR	WT_NT-WT_EGCGEE_-_TS_NT-TS_EGCGEE	2.38896	2.35969	1.0124	12	0.331324	0.999259
Q61644_KAEGATLSNATGAVESTSQAGDRGS(0.997)VS(0.339)S(0.652)Y(0.011)DR	WT_NT-WT_EGCGEE_-_TS_NT-TS_EGCGEE	1.77944	1.14165	1.55866	14	0.141391	0.999259
Q61687_LTLS(0.999)DGESGEEKPTKPK	WT_NT-WT_EGCGEE_-_TS_NT-TS_EGCGEE	-0.583893	0.648188	-0.900807	8	0.394	0.999259
Q61687_LTLSDGES(0.986)GEEKPT(0.014)KPK	WT_NT-WT_EGCGEE_-_TS_NT-TS_EGCGEE	0.7078	0.661581	1.06986	11	0.307596	0.999259
Q61687_YVES(1)DDEKPTDENVNEK	WT_NT-WT_EGCGEE_-_TS_NT-TS_EGCGEE	0.676546	0.520615	1.29951	13	0.216341	0.999259
Q61699_PKIES(1)PKLER	WT_NT-WT_EGCGEE_-_TS_NT-TS_EGCGEE	-0.0240587	0.630898	-0.038134	15	0.970084	0.999259
Q61699_VPT(1)EEEDGSSLEADMECPNQRPTESSDVDK	WT_NT-WT_EGCGEE_-_TS_NT-TS_EGCGEE	1.1734	0.935538	1.25425	14	0.23029	0.999259
Q61701_NCPS(1)PMQTGAATDDSK	WT_NT-WT_EGCGEE_-_TS_NT-TS_EGCGEE	0.479878	0.556999	0.861542	15	0.402503	0.999259
Q61771_DYEGPAIS(1)PK	WT_NT-WT_EGCGEE_-_TS_NT-TS_EGCGEE	-0.0435429	0.443698	-0.0981364	11	0.923589	0.999259
Q61990_PSS(0.001)S(0.999)PVIFAGGQDR	WT_NT-WT_EGCGEE_-_TS_NT-TS_EGCGEE	-0.512004	0.433373	-1.18144	9	0.267705	0.999259
Q62048_QPS(1)EEEIIK	WT_NT-WT_EGCGEE_-_TS_NT-TS_EGCGEE	-0.446989	0.890419	-0.501998	15	0.622957	0.999259
Q62108_NTYDVVY(1)LK	WT_NT-WT_EGCGEE_-_TS_NT-TS_EGCGEE	0.962589	0.632714	1.52137	12	0.154073	0.999259
Q62172_IAQEIASLS(1)K	WT_NT-WT_EGCGEE_-_TS_NT-TS_EGCGEE	-0.92085	0.446888	-2.06058	11	0.0638012	0.999259
Q62172_T(0.003)GEPS(0.997)PPHDVLHEPPDT(0.163)VS(0.837)DDDK	WT_NT-WT_EGCGEE_-_TS_NT-TS_EGCGEE	0.906571	0.372139	2.43611	14	0.0288029	0.999259
Q62172_T(0.008)GEPS(0.992)PPHDVLHEPPDT(0.075)VS(0.925)DDDK	WT_NT-WT_EGCGEE_-_TS_NT-TS_EGCGEE	-1.26848	0.588124	-2.15682	12	0.0520055	0.999259
Q62172_TPS(0.918)S(0.082)EEIS(0.999)PT(0.001)K	WT_NT-WT_EGCGEE_-_TS_NT-TS_EGCGEE	0.0416254	0.813705	0.0511554	14	0.959924	0.999259
Q62172_TPS(0.998)S(0.002)EEIS(0.688)PT(0.312)K	WT_NT-WT_EGCGEE_-_TS_NT-TS_EGCGEE	-0.362852	0.386558	-0.938676	11	0.368051	0.999259
Q62179_LGS(1)EIR	WT_NT-WT_EGCGEE_-_TS_NT-TS_EGCGEE	-1.09694	0.765733	-1.43254	11	0.179791	0.999259
Q62188_GGT(0.006)PAGS(0.951)T(0.088)RGS(0.74)PT(0.215)RPNPPVR	WT_NT-WT_EGCGEE_-_TS_NT-TS_EGCGEE	1.03367	0.381488	2.70958	13	0.0178644	0.999259
Q62188_GGT(0.882)PAGS(0.302)T(0.732)RGS(0.365)PT(0.719)RPNPPVR	WT_NT-WT_EGCGEE_-_TS_NT-TS_EGCGEE	3.51925	1.37333	2.56257	9	0.0305579	0.999259
Q62188_GGT(1)PAGS(0.88)T(0.469)RGS(0.636)PT(0.015)RPNPPVR	WT_NT-WT_EGCGEE_-_TS_NT-TS_EGCGEE	0.92237	0.337535	2.73267	13	0.0170946	0.999259
Q62188_GMYDGPVFDLTT(0.001)T(0.999)PK	WT_NT-WT_EGCGEE_-_TS_NT-TS_EGCGEE	-0.996566	1.15723	-0.861167	15	0.402703	0.999259
Q62188_GS(0.998)PT(0.002)RPNPPVR	WT_NT-WT_EGCGEE_-_TS_NT-TS_EGCGEE	0.295374	0.594686	0.496689	15	0.626608	0.999259
Q62261_AQTLPTSVVTITSES(0.001)S(0.999)PGK	WT_NT-WT_EGCGEE_-_TS_NT-TS_EGCGEE	0.0462703	0.555511	0.0832932	15	0.93472	0.999259
Q62261_ES(0.005)S(0.995)PVPS(0.806)PT(0.194)LDR	WT_NT-WT_EGCGEE_-_TS_NT-TS_EGCGEE	1.77023	2.05781	0.860247	10	0.409803	0.999259
Q62261_ES(0.073)S(0.927)PVPS(0.999)PT(0.001)LDRK	WT_NT-WT_EGCGEE_-_TS_NT-TS_EGCGEE	1.75011	2.06567	0.847232	10	0.416681	0.999259
Q62261_HDTSAS(0.001)T(0.002)QS(0.997)T(0.999)PAS(0.001)SR	WT_NT-WT_EGCGEE_-_TS_NT-TS_EGCGEE	0.932167	2.5786	0.361501	9	0.726066	0.999259
Q62261_RRPPSPDPNT(1)K	WT_NT-WT_EGCGEE_-_TS_NT-TS_EGCGEE	-0.260453	1.98046	-0.131511	10	0.897979	0.999259
Q62261_TLET(1)PAAQMEGFLNR	WT_NT-WT_EGCGEE_-_TS_NT-TS_EGCGEE	-1.3648	1.15073	-1.18603	13	0.256836	0.999259
Q62277_LHQVY(1)FDAPSCVK	WT_NT-WT_EGCGEE_-_TS_NT-TS_EGCGEE	1.42719	1.28823	1.10787	12	0.289631	0.999259
Q62318_RPAASSAAAASAAAS(0.051)S(0.949)PAGGGGEAQELLEHCGVCR	WT_NT-WT_EGCGEE_-_TS_NT-TS_EGCGEE	-0.655037	1.14496	-0.572103	11	0.578757	0.999259
Q62318_S(1)GEGEVSGLLRK	WT_NT-WT_EGCGEE_-_TS_NT-TS_EGCGEE	0.331325	0.363645	0.911123	13	0.378816	0.999259
Q62376_YDERPGPS(1)PLPHR	WT_NT-WT_EGCGEE_-_TS_NT-TS_EGCGEE	-0.630621	0.678703	-0.929156	15	0.36752	0.999259
Q62407_AAS(0.996)S(0.004)EAAPHHQPPPESR	WT_NT-WT_EGCGEE_-_TS_NT-TS_EGCGEE	-0.668963	3.48529	-0.191939	11	0.851287	0.999259
Q62407_MPS(1)IPEEPEHGDLER	WT_NT-WT_EGCGEE_-_TS_NT-TS_EGCGEE	0.051568	0.311094	0.165764	11	0.87135	0.999259
Q62415_EPEQEGPS(0.001)VPGEGSTVES(0.001)LPRPLS(0.852)PT(0.145)K	WT_NT-WT_EGCGEE_-_TS_NT-TS_EGCGEE	0.760337	0.404722	1.87866	12	0.0847928	0.999259
Q62415_EPEQEGPSVPGEGS(0.001)T(0.002)VES(0.021)LPRPLS(0.434)PT(0.543)K	WT_NT-WT_EGCGEE_-_TS_NT-TS_EGCGEE	0.396401	0.247859	1.5993	10	0.140837	0.999259
Q62417_DIS(1)PEEIDLK	WT_NT-WT_EGCGEE_-_TS_NT-TS_EGCGEE	0.106239	0.301245	0.352667	14	0.729591	0.999259
Q62417_GTPS(0.001)S(0.001)S(0.017)PVS(0.981)PQES(1)PKHESK	WT_NT-WT_EGCGEE_-_TS_NT-TS_EGCGEE	1.72749	1.4719	1.17365	14	0.260117	0.999259
Q62417_GTPSSS(0.002)PVS(0.999)PQES(0.997)PKHES(0.002)K	WT_NT-WT_EGCGEE_-_TS_NT-TS_EGCGEE	0.129499	1.08217	0.119667	10	0.907117	0.999259
Q62417_S(1)AESLLESTK	WT_NT-WT_EGCGEE_-_TS_NT-TS_EGCGEE	-0.522949	0.444504	-1.17648	12	0.262214	0.999259
Q62432_SSILPFT(1)PPVVK	WT_NT-WT_EGCGEE_-_TS_NT-TS_EGCGEE	0.531915	0.985903	0.539521	13	0.598647	0.999259
Q62433_S(1)RELHDVDLAEVKPLVEK	WT_NT-WT_EGCGEE_-_TS_NT-TS_EGCGEE	0.405283	1.8813	0.215427	12	0.833053	0.999259
Q62433_TAS(1)GSSVTSLEGTR	WT_NT-WT_EGCGEE_-_TS_NT-TS_EGCGEE	-0.0841188	0.490091	-0.171639	15	0.866015	0.999259
Q62441_SSSVS(0.998)PS(0.002)ASFR	WT_NT-WT_EGCGEE_-_TS_NT-TS_EGCGEE	0.746194	0.300488	2.48327	14	0.0263026	0.999259
Q62446_FLQDHGS(0.003)DS(0.997)FLAEHK	WT_NT-WT_EGCGEE_-_TS_NT-TS_EGCGEE	-0.710266	0.611093	-1.16229	10	0.272106	0.999259
Q63844_IADPEHDHTGFLT(1)EYVATR	WT_NT-WT_EGCGEE_-_TS_NT-TS_EGCGEE	-1.45634	0.820591	-1.77474	10	0.106331	0.999259
Q64012_LPAPQEDTASEAGT(1)PQGEVQTR	WT_NT-WT_EGCGEE_-_TS_NT-TS_EGCGEE	0.269106	0.61818	0.43532	15	0.669529	0.999259
Q640R3_DKDS(0.991)S(0.009)EPDENPATEPR	WT_NT-WT_EGCGEE_-_TS_NT-TS_EGCGEE	-0.160753	0.342568	-0.469259	13	0.646657	0.999259
Q640R3_S(1)PGLPIR	WT_NT-WT_EGCGEE_-_TS_NT-TS_EGCGEE	0.313964	0.944678	0.332351	14	0.744548	0.999259
Q640R3_T(0.006)HT(0.591)S(0.403)PPRAPS(0.985)S(0.015)PGR	WT_NT-WT_EGCGEE_-_TS_NT-TS_EGCGEE	-0.221647	0.438764	-0.505162	11	0.623412	0.999259
Q640R3_THT(0.009)S(0.991)PPRAPS(0.562)S(0.438)PGR	WT_NT-WT_EGCGEE_-_TS_NT-TS_EGCGEE	0.204805	2.08117	0.0984085	12	0.923233	0.999259
Q64213_TGDLGIPPNPEDRS(0.999)PS(0.354)PEPIY(0.294)NS(0.353)EGK	WT_NT-WT_EGCGEE_-_TS_NT-TS_EGCGEE	-0.078439	0.769219	-0.101972	10	0.920795	0.999259
Q64322_GPT(0.007)S(0.988)PS(0.005)TPR	WT_NT-WT_EGCGEE_-_TS_NT-TS_EGCGEE	-0.846883	2.73422	-0.309734	10	0.763121	0.999259
Q64332_MNQLLS(0.922)RT(0.175)PALS(0.834)PQRPLT(0.016)T(0.042)QQPQS(0.007)GT(0.004)LK	WT_NT-WT_EGCGEE_-_TS_NT-TS_EGCGEE	0.214263	1.4627	0.146484	11	0.886189	0.999259
Q64332_T(1)PALS(1)PQRPLTTQQPQSGTLK	WT_NT-WT_EGCGEE_-_TS_NT-TS_EGCGEE	0.640466	1.05405	0.607627	15	0.552524	0.999259
Q65CL1_TPEELEDVS(1)DLEDDHEVR	WT_NT-WT_EGCGEE_-_TS_NT-TS_EGCGEE	-0.0854445	0.985529	-0.0866991	14	0.932139	0.999259
Q66L42_GS(0.003)DGAS(0.997)PPASPSIIPR	WT_NT-WT_EGCGEE_-_TS_NT-TS_EGCGEE	0.634005	0.381042	1.66387	13	0.120043	0.999259
Q66L44_GAGDEVS(0.005)ELPAPARS(0.995)PPRS(1)PR	WT_NT-WT_EGCGEE_-_TS_NT-TS_EGCGEE	0.873248	1.07682	0.810948	11	0.434591	0.999259
Q66L44_GAGDEVSELPAPARS(1)PPR	WT_NT-WT_EGCGEE_-_TS_NT-TS_EGCGEE	-0.520814	0.648642	-0.802929	15	0.434555	0.999259
Q66L44_HAS(1)LDGASPYFK	WT_NT-WT_EGCGEE_-_TS_NT-TS_EGCGEE	0.902138	1.06997	0.843145	13	0.414392	0.999259
Q66L44_SGDSSGSGSGGGGAAPAFPPPPES(1)PPALRPK	WT_NT-WT_EGCGEE_-_TS_NT-TS_EGCGEE	0.425099	0.458457	0.927239	13	0.370698	0.999259
Q68ED2_TELCENVDPNS(1)PAAK	WT_NT-WT_EGCGEE_-_TS_NT-TS_EGCGEE	0.678362	0.684727	0.990704	12	0.341387	0.999259
Q68EF6_GDIYCS(1)DPALYCPDER	WT_NT-WT_EGCGEE_-_TS_NT-TS_EGCGEE	1.64127	0.941075	1.74403	9	0.115119	0.999259
Q68EF6_RPS(1)VDTPVTDVGFLR	WT_NT-WT_EGCGEE_-_TS_NT-TS_EGCGEE	-0.457691	0.622838	-0.734848	9	0.48114	0.999259
Q68EF6_YYGGGGGGGAAGGGS(1)PGDK	WT_NT-WT_EGCGEE_-_TS_NT-TS_EGCGEE	-0.239126	0.926429	-0.258116	11	0.801083	0.999259
Q68FD9_ILDPAAS(0.997)VPS(0.003)VFIEPR	WT_NT-WT_EGCGEE_-_TS_NT-TS_EGCGEE	-1.89602	0.993941	-1.90758	8	0.0928776	0.999259
Q68FE6_HTS(0.997)S(0.003)PEVVAEDR	WT_NT-WT_EGCGEE_-_TS_NT-TS_EGCGEE	-0.852128	0.480826	-1.77222	11	0.104018	0.999259
Q68FF6_HGS(1)GADSDYENTQSGDPLLGLEGK	WT_NT-WT_EGCGEE_-_TS_NT-TS_EGCGEE	-0.733873	0.796213	-0.921705	12	0.374842	0.999259
Q68FF6_SLS(0.001)S(0.999)PTDNLELSAR	WT_NT-WT_EGCGEE_-_TS_NT-TS_EGCGEE	-0.856676	1.18485	-0.723026	15	0.480787	0.999259
Q68FF6_SQSELDDQHDYDSVASDEDT(1)DQEPLPSAGATR	WT_NT-WT_EGCGEE_-_TS_NT-TS_EGCGEE	-0.111753	0.775504	-0.144103	9	0.888594	0.999259
Q68FH0_AQS(1)PSYVTSTGVS(0.993)PS(0.007)R	WT_NT-WT_EGCGEE_-_TS_NT-TS_EGCGEE	0.142021	0.434078	0.32718	11	0.749674	0.999259
Q68FH0_AQS(1)PSYVTSTGVS(0.999)PS(0.001)R	WT_NT-WT_EGCGEE_-_TS_NT-TS_EGCGEE	0.440072	0.673716	0.653201	10	0.528358	0.999259
Q68FH0_LYLQS(1)PR	WT_NT-WT_EGCGEE_-_TS_NT-TS_EGCGEE	0.850409	0.42268	2.01195	13	0.0654243	0.999259
Q68FH0_PSPIYISSYS(0.003)S(0.997)PAR	WT_NT-WT_EGCGEE_-_TS_NT-TS_EGCGEE	0.287302	0.51075	0.562509	13	0.58334	0.999259
Q68FH0_S(0.003)AVS(0.997)PDLHITPIYEGR	WT_NT-WT_EGCGEE_-_TS_NT-TS_EGCGEE	0.804342	0.920476	0.873832	14	0.396952	0.999259
Q68FH0_S(0.075)AVS(0.925)PDLHIT(1)PIYEGR	WT_NT-WT_EGCGEE_-_TS_NT-TS_EGCGEE	-0.647948	0.732464	-0.884614	9	0.399381	0.999259
Q68FH0_VAS(1)PSQGQVGS(0.001)S(0.105)S(0.894)PK	WT_NT-WT_EGCGEE_-_TS_NT-TS_EGCGEE	0.349561	0.885159	0.394913	9	0.702103	0.999259
Q68FH0_VASPSQGQVGSS(0.002)S(0.998)PK	WT_NT-WT_EGCGEE_-_TS_NT-TS_EGCGEE	0.989817	0.973431	1.01683	12	0.329297	0.999259
Q68FH0_VGS(1)PLTLTDAQTR	WT_NT-WT_EGCGEE_-_TS_NT-TS_EGCGEE	-0.292357	0.243919	-1.19858	15	0.249285	0.999259
Q68FL4_HRDGGEALVS(1)PDGTVTEAPR	WT_NT-WT_EGCGEE_-_TS_NT-TS_EGCGEE	-0.323029	1.04431	-0.309323	15	0.761331	0.999259
Q68FM6_GS(1)PLNSPLDR	WT_NT-WT_EGCGEE_-_TS_NT-TS_EGCGEE	0.153134	0.502581	0.304695	14	0.765081	0.999259
Q68FM6_HYY(0.007)S(0.035)GY(0.009)S(0.03)S(0.869)S(0.05)PEYSSESTHK	WT_NT-WT_EGCGEE_-_TS_NT-TS_EGCGEE	0.769592	0.752322	1.02296	11	0.3283	0.999259
Q68FM6_RDSTYSQLS(1)PR	WT_NT-WT_EGCGEE_-_TS_NT-TS_EGCGEE	0.805136	0.962024	0.83692	9	0.424302	0.999259
Q68FM6_VFSLDVPDHPT(0.5)PT(0.5)GLAK	WT_NT-WT_EGCGEE_-_TS_NT-TS_EGCGEE	-0.528412	0.433277	-1.21957	12	0.246056	0.999259
Q68FM6_VFSLDVPDHPT(0.61)PT(0.39)GLAK	WT_NT-WT_EGCGEE_-_TS_NT-TS_EGCGEE	-0.528412	0.433277	-1.21957	12	0.246056	0.999259
Q69Z38_ANTLS(1)PVR	WT_NT-WT_EGCGEE_-_TS_NT-TS_EGCGEE	-0.66886	1.25004	-0.53507	9	0.605567	0.999259
Q69ZC8_KQDDS(1)PPRPIIGPALPPGFIK	WT_NT-WT_EGCGEE_-_TS_NT-TS_EGCGEE	0.980121	0.882308	1.11086	11	0.29032	0.999259
Q69ZH9_ARS(1)DDYLSR	WT_NT-WT_EGCGEE_-_TS_NT-TS_EGCGEE	0.0838583	0.593338	0.141333	13	0.889773	0.999259
Q69ZH9_RHS(0.989)T(0.005)S(0.005)DLSDATFSDIRR	WT_NT-WT_EGCGEE_-_TS_NT-TS_EGCGEE	-0.065797	0.831841	-0.079098	12	0.938258	0.999259
Q69ZH9_S(1)AEALGPGALVS(1)PR	WT_NT-WT_EGCGEE_-_TS_NT-TS_EGCGEE	0.0581766	0.496248	0.117233	12	0.908615	0.999259
Q69ZH9_S(1)CDDGLNTFRDEGR	WT_NT-WT_EGCGEE_-_TS_NT-TS_EGCGEE	0.16151	0.645906	0.250053	13	0.806455	0.999259
Q69ZK9_RLS(1)PPGGSGSGVPGGGPLLPTAGR	WT_NT-WT_EGCGEE_-_TS_NT-TS_EGCGEE	0.28027	0.487304	0.575144	13	0.575014	0.999259
Q69ZZ6_ALGVISNFQS(0.004)S(0.996)PK	WT_NT-WT_EGCGEE_-_TS_NT-TS_EGCGEE	-0.194023	0.658565	-0.294614	11	0.773774	0.999259
Q6A065_S(1)IKS(1)DVPVYLK	WT_NT-WT_EGCGEE_-_TS_NT-TS_EGCGEE	0.211102	1.0553	0.20004	14	0.844326	0.999259
Q6DFV3_DQGEPVS(1)PSEDEPFSWPGPK	WT_NT-WT_EGCGEE_-_TS_NT-TS_EGCGEE	-0.528704	1.3522	-0.390994	13	0.702134	0.999259
Q6DFV3_S(1)YDEGLDDYREDAK	WT_NT-WT_EGCGEE_-_TS_NT-TS_EGCGEE	0.0669885	0.481608	0.139094	14	0.891357	0.999259
Q6DFV7_HS(0.001)GS(0.999)PENLGESTLNIHEDLDK	WT_NT-WT_EGCGEE_-_TS_NT-TS_EGCGEE	-0.609297	1.16715	-0.522039	12	0.611144	0.999259
Q6I6G8_ANS(1)DTDLVTSESR	WT_NT-WT_EGCGEE_-_TS_NT-TS_EGCGEE	-0.61295	0.546985	-1.1206	14	0.281315	0.999259
Q6KAU4_HIS(1)LTLPATFR	WT_NT-WT_EGCGEE_-_TS_NT-TS_EGCGEE	-2.38642	1.00602	-2.37215	10	0.0391334	0.999259
Q6KAU4_LPPS(0.995)PT(0.005)R	WT_NT-WT_EGCGEE_-_TS_NT-TS_EGCGEE	-0.424864	0.850905	-0.499309	13	0.625905	0.999259
Q6KCD5_AITSLLGGGS(1)PK	WT_NT-WT_EGCGEE_-_TS_NT-TS_EGCGEE	0.0626155	0.319557	0.195944	13	0.847683	0.999259
Q6NS52_FPHS(0.014)S(0.986)PNVK	WT_NT-WT_EGCGEE_-_TS_NT-TS_EGCGEE	0.89553	0.814465	1.09953	10	0.297301	0.999259
Q6NS52_FPHS(0.874)S(0.126)PNVK	WT_NT-WT_EGCGEE_-_TS_NT-TS_EGCGEE	0.25051	0.930853	0.269119	10	0.793309	0.999259
Q6NS60_RHS(1)T(1)EGEEGDVSDVGSR	WT_NT-WT_EGCGEE_-_TS_NT-TS_EGCGEE	0.235775	2.26524	0.104084	14	0.918579	0.999259
Q6NVE8_EYVSNDAT(0.001)QS(0.999)DDEEK	WT_NT-WT_EGCGEE_-_TS_NT-TS_EGCGEE	0.473185	0.729277	0.648842	12	0.528663	0.999259
Q6NVE8_KKS(1)ELEFEALK	WT_NT-WT_EGCGEE_-_TS_NT-TS_EGCGEE	-0.542885	0.63262	-0.858153	11	0.409117	0.999259
Q6NXN1_ILGS(0.001)AS(0.999)PEEEQEK	WT_NT-WT_EGCGEE_-_TS_NT-TS_EGCGEE	0.42089	0.273068	1.54134	13	0.147218	0.999259
Q6NXN1_S(0.046)KS(0.954)PPKVPIVIQDDSLPTGPPPQIR	WT_NT-WT_EGCGEE_-_TS_NT-TS_EGCGEE	0.745532	0.921171	0.809331	7	0.444959	0.999259
Q6NZC7_KLS(1)VGAYVSSVR	WT_NT-WT_EGCGEE_-_TS_NT-TS_EGCGEE	-0.983903	0.764943	-1.28624	10	0.227339	0.999259
Q6NZJ6_REATLPPVS(1)PPK	WT_NT-WT_EGCGEE_-_TS_NT-TS_EGCGEE	-0.244346	0.195906	-1.24726	12	0.236094	0.999259
Q6NZL0_SFYGDLDS(1)PLPK	WT_NT-WT_EGCGEE_-_TS_NT-TS_EGCGEE	-0.34868	0.42007	-0.830051	9	0.427978	0.999259
Q6P1I6_T(0.031)HS(0.962)S(0.007)PALSLGHGPVTGSK	WT_NT-WT_EGCGEE_-_TS_NT-TS_EGCGEE	0.578891	0.607633	0.952699	11	0.361208	0.999259
Q6P4S6_RAS(1)DGGANIQLHAQQLLK	WT_NT-WT_EGCGEE_-_TS_NT-TS_EGCGEE	-1.70462	1.12885	-1.51005	7	0.174776	0.999259
Q6P4S6_T(1)WCGSPPYAAPELFEGK	WT_NT-WT_EGCGEE_-_TS_NT-TS_EGCGEE	-1.08226	0.97706	-1.10767	11	0.291637	0.999259
Q6P542_SKPAAADS(1)EGEEEEEDTAK	WT_NT-WT_EGCGEE_-_TS_NT-TS_EGCGEE	-0.0484737	0.381453	-0.127076	15	0.900568	0.999259
Q6P5E8_LGS(1)PAGS(1)PVLGISGR	WT_NT-WT_EGCGEE_-_TS_NT-TS_EGCGEE	0.462085	0.631681	0.731517	12	0.478506	0.999259
Q6P5E8_LGSPAGS(1)PVLGISGR	WT_NT-WT_EGCGEE_-_TS_NT-TS_EGCGEE	0.0685935	0.875263	0.0783691	11	0.938942	0.999259
Q6P5F6_PLAGTDDSVVSEDRLNETELTDLEAQQES(1)PPK	WT_NT-WT_EGCGEE_-_TS_NT-TS_EGCGEE	0.123072	0.543819	0.226311	13	0.824479	0.999259
Q6P9K8_AAASVVSGPPVASDCAS(1)PGDSAR	WT_NT-WT_EGCGEE_-_TS_NT-TS_EGCGEE	0.0161162	0.503508	0.0320078	15	0.974888	0.999259
Q6P9K8_AQPGS(1)PQALGGPHGPATAK	WT_NT-WT_EGCGEE_-_TS_NT-TS_EGCGEE	-0.131193	0.321033	-0.408659	14	0.688972	0.999259
Q6P9K8_PAS(0.21)S(0.736)PPS(0.026)QS(0.012)AS(0.016)PVKPPS(0.991)PGT(0.008)PALHVPAKPPR	WT_NT-WT_EGCGEE_-_TS_NT-TS_EGCGEE	0.117861	1.16927	0.100799	10	0.921702	0.999259
Q6P9K8_RAHGT(1)PPPVSPKPPPPPTAPK	WT_NT-WT_EGCGEE_-_TS_NT-TS_EGCGEE	-0.468711	0.821651	-0.570451	15	0.576818	0.999259
Q6P9K8_RAS(1)DLAGSVDTGSAGSVK	WT_NT-WT_EGCGEE_-_TS_NT-TS_EGCGEE	-0.432709	0.535798	-0.807596	12	0.43504	0.999259
Q6P9K8_RGS(1)GEPAEQSHFMEDGTAR	WT_NT-WT_EGCGEE_-_TS_NT-TS_EGCGEE	-0.0345416	0.440854	-0.0783517	13	0.938741	0.999259
Q6P9K8_S(0.814)VS(0.182)ES(0.004)SPGDSPVKPPEGSSGAAR	WT_NT-WT_EGCGEE_-_TS_NT-TS_EGCGEE	0.490274	0.531334	0.922722	9	0.380224	0.999259
Q6P9K8_SVSESSPGDS(1)PVKPPEGSSGAAR	WT_NT-WT_EGCGEE_-_TS_NT-TS_EGCGEE	-0.193102	0.602903	-0.320287	14	0.753481	0.999259
Q6P9K8_VPLPGPGS(1)PEVK	WT_NT-WT_EGCGEE_-_TS_NT-TS_EGCGEE	-0.536602	0.735528	-0.729547	15	0.476906	0.999259
Q6P9S0_GLS(1)LEHQK	WT_NT-WT_EGCGEE_-_TS_NT-TS_EGCGEE	-0.318332	0.74765	-0.425777	11	0.678482	0.999259
Q6P9S0_TPTVPDS(1)PGYVGPTR	WT_NT-WT_EGCGEE_-_TS_NT-TS_EGCGEE	-0.268266	0.523811	-0.512142	13	0.617141	0.999259
Q6PAJ1_ASAPRPPPAPADGADPAPVEESEARPDGEGS(0.907)PS(0.092)K	WT_NT-WT_EGCGEE_-_TS_NT-TS_EGCGEE	-0.263842	0.515855	-0.511467	13	0.617601	0.999259
Q6PAM0_IMVGS(0.965)T(0.035)DDPSVFSLPDSK	WT_NT-WT_EGCGEE_-_TS_NT-TS_EGCGEE	-0.747519	0.441134	-1.69454	9	0.124405	0.999259
Q6PAM1_EQGVESPGAQPAS(1)S(1)PR	WT_NT-WT_EGCGEE_-_TS_NT-TS_EGCGEE	0.121824	0.639171	0.190597	12	0.852028	0.999259
Q6PB44_REEGEAVEAGDT(1)PEELR	WT_NT-WT_EGCGEE_-_TS_NT-TS_EGCGEE	-0.0754086	0.340183	-0.221671	12	0.828297	0.999259
Q6PCN3_APPDS(0.922)PT(0.03)T(0.048)PVR	WT_NT-WT_EGCGEE_-_TS_NT-TS_EGCGEE	-0.759418	0.617399	-1.23003	13	0.240482	0.999259
Q6PCN3_MDLPGS(1)PSR	WT_NT-WT_EGCGEE_-_TS_NT-TS_EGCGEE	-0.159682	0.36308	-0.439798	12	0.6679	0.999259
Q6PCN3_SVPLAEEEDFDS(1)K	WT_NT-WT_EGCGEE_-_TS_NT-TS_EGCGEE	0.361753	0.247199	1.46341	10	0.174067	0.999259
Q6PCP5_NDSIVT(1)PS(1)PPQAR	WT_NT-WT_EGCGEE_-_TS_NT-TS_EGCGEE	0.355679	0.905077	0.392982	9	0.703479	0.999259
Q6PCP5_PLALKT(1)PPR	WT_NT-WT_EGCGEE_-_TS_NT-TS_EGCGEE	-0.105652	0.623235	-0.169522	11	0.868464	0.999259
Q6PCP5_S(0.988)MS(0.012)ENAVR	WT_NT-WT_EGCGEE_-_TS_NT-TS_EGCGEE	1.1086	1.19347	0.928888	10	0.374825	0.999259
Q6PD24_GPES(1)PQKT(0.998)PPS(0.002)PAPPSFEEQLR	WT_NT-WT_EGCGEE_-_TS_NT-TS_EGCGEE	0.113245	0.363651	0.311412	14	0.760076	0.999259
Q6PD24_GPES(1)PQKT(1)PPSPAPPSFEEQLR	WT_NT-WT_EGCGEE_-_TS_NT-TS_EGCGEE	0.113245	0.363651	0.311412	14	0.760076	0.999259
Q6PDG5_DMDEPS(1)PVPNVEEVTLPK	WT_NT-WT_EGCGEE_-_TS_NT-TS_EGCGEE	-0.0211973	0.716774	-0.0295732	15	0.976797	0.999259
Q6PDG5_TLT(0.001)DEVNS(0.998)PDS(0.001)DRR	WT_NT-WT_EGCGEE_-_TS_NT-TS_EGCGEE	0.975646	0.402483	2.42407	14	0.0294766	0.999259
Q6PDG5_TLTDEVNS(0.249)PDS(0.751)DRR	WT_NT-WT_EGCGEE_-_TS_NT-TS_EGCGEE	0.610084	0.468909	1.30107	10	0.222413	0.999259
Q6PDG8_S(1)YEDLTELEDR	WT_NT-WT_EGCGEE_-_TS_NT-TS_EGCGEE	-0.529903	0.584665	-0.906336	13	0.38125	0.999259
Q6PDI6_VT(0.001)AS(0.999)PELAEAAAGR	WT_NT-WT_EGCGEE_-_TS_NT-TS_EGCGEE	-0.57683	0.242226	-2.38137	11	0.0364125	0.999259
Q6PDK2_ALS(1)PVIPIIPR	WT_NT-WT_EGCGEE_-_TS_NT-TS_EGCGEE	-0.0380707	0.839159	-0.0453677	13	0.964504	0.999259
Q6PDL0_EFQDYIEPEEGCQGS(1)PQRR	WT_NT-WT_EGCGEE_-_TS_NT-TS_EGCGEE	-0.151933	0.678223	-0.224017	14	0.82598	0.999259
Q6PDM2_VDGPRS(0.974)PS(0.979)Y(0.055)GRS(0.992)R	WT_NT-WT_EGCGEE_-_TS_NT-TS_EGCGEE	0.993998	2.09892	0.473577	12	0.644301	0.999259
Q6PDM2_VDGPRS(1)PS(0.598)Y(0.402)GR	WT_NT-WT_EGCGEE_-_TS_NT-TS_EGCGEE	-0.866351	1.89004	-0.458376	14	0.653717	0.999259
Q6PDM2_VDGPRS(1)PSYGRS(1)R	WT_NT-WT_EGCGEE_-_TS_NT-TS_EGCGEE	1.38459	1.74345	0.794168	11	0.443894	0.999259
Q6PE13_GLAS(0.006)S(0.993)PT(0.001)GGALRPR	WT_NT-WT_EGCGEE_-_TS_NT-TS_EGCGEE	-0.758032	0.33095	-2.29047	10	0.0449776	0.999259
Q6PE13_GSVGPAPSLSELDLRPPS(1)PINLSR	WT_NT-WT_EGCGEE_-_TS_NT-TS_EGCGEE	0.561167	2.35589	0.238198	12	0.815747	0.999259
Q6PE13_RGS(1)QPDAELDGAGTSLLR	WT_NT-WT_EGCGEE_-_TS_NT-TS_EGCGEE	0.645459	0.74256	0.869234	15	0.398415	0.999259
Q6PER3_LIGTAVPQRT(0.025)S(0.975)PT(0.001)GPK	WT_NT-WT_EGCGEE_-_TS_NT-TS_EGCGEE	-0.945857	1.15201	-0.821048	13	0.426419	0.999259
Q6PF93_DGDES(0.009)S(0.991)PILTSFELVK	WT_NT-WT_EGCGEE_-_TS_NT-TS_EGCGEE	-0.337461	1.27461	-0.264757	8	0.797891	0.999259
Q6PFD9_YGLQDS(1)DEEEEEHPPK	WT_NT-WT_EGCGEE_-_TS_NT-TS_EGCGEE	-0.235547	0.36181	-0.651022	13	0.526373	0.999259
Q6PFR5_RAHT(1)PTPGIYMGR	WT_NT-WT_EGCGEE_-_TS_NT-TS_EGCGEE	-0.0491428	0.499393	-0.0984051	11	0.923381	0.999259
Q6PGF7_GSNPFEDEDDEELAT(1)PEAEEEK	WT_NT-WT_EGCGEE_-_TS_NT-TS_EGCGEE	-0.293655	0.306245	-0.958888	15	0.352817	0.999259
Q6PGL7_ARPAQAPVSEELPPS(1)PKPGK	WT_NT-WT_EGCGEE_-_TS_NT-TS_EGCGEE	-0.867464	0.595139	-1.45758	11	0.172906	0.999259
Q6PGL7_VDNARVS(1)PEVGSADVASIAQK	WT_NT-WT_EGCGEE_-_TS_NT-TS_EGCGEE	0.0959619	0.292684	0.327868	14	0.747863	0.999259
Q6PIC6_RDVAGDAS(0.983)ES(0.017)ALLK	WT_NT-WT_EGCGEE_-_TS_NT-TS_EGCGEE	-0.0519991	0.318001	-0.163519	10	0.873367	0.999259
Q6PIC6_S(1)PDCTHDNPLETR	WT_NT-WT_EGCGEE_-_TS_NT-TS_EGCGEE	0.146273	0.745761	0.19614	15	0.847133	0.999259
Q6PIE5_AGQENIS(1)VSK	WT_NT-WT_EGCGEE_-_TS_NT-TS_EGCGEE	0.358664	0.63814	0.562045	14	0.582972	0.999259
Q6PIE5_VLGFCQLNLPS(1)GK	WT_NT-WT_EGCGEE_-_TS_NT-TS_EGCGEE	-1.09642	1.07379	-1.02108	11	0.32915	0.999259
Q6R891_AS(0.006)S(0.994)LNENVDHSALLK	WT_NT-WT_EGCGEE_-_TS_NT-TS_EGCGEE	0.25114	1.34849	0.186238	13	0.855133	0.999259
Q6V4S5_SPPRPSPGSLHY(0.003)S(0.997)DEDVTK	WT_NT-WT_EGCGEE_-_TS_NT-TS_EGCGEE	0.156139	0.401884	0.388517	12	0.704439	0.999259
Q6W8Q3_T(1)PPAANQASDPEEK	WT_NT-WT_EGCGEE_-_TS_NT-TS_EGCGEE	0.287118	0.484366	0.592771	12	0.564339	0.999259
Q6WQJ1_LLS(1)PVAAASAAR	WT_NT-WT_EGCGEE_-_TS_NT-TS_EGCGEE	0.267534	0.652695	0.409891	11	0.689755	0.999259
Q6WQJ1_TSTPT(0.002)GHGAS(0.993)PT(0.003)K	WT_NT-WT_EGCGEE_-_TS_NT-TS_EGCGEE	2.41857	1.94096	1.24607	11	0.238625	0.999259
Q6WVG3_S(0.041)PS(0.959)GGAAGPLLTPSQSLDGSR	WT_NT-WT_EGCGEE_-_TS_NT-TS_EGCGEE	-0.754241	1.12691	-0.669299	8	0.522148	0.999259
Q6WVG3_S(0.986)PS(0.014)GGAAGPLLTPSQSLDGSRR	WT_NT-WT_EGCGEE_-_TS_NT-TS_EGCGEE	-0.948348	0.749443	-1.2654	13	0.227937	0.999259
Q6WVG3_SPSGGAAGPLLTPS(0.01)QS(0.989)LDGSR	WT_NT-WT_EGCGEE_-_TS_NT-TS_EGCGEE	-0.339284	0.733462	-0.462579	10	0.653568	0.999259
Q6ZPE2_ALYLEPS(0.001)DGVS(0.994)PT(0.005)QETGEAQSQDDER	WT_NT-WT_EGCGEE_-_TS_NT-TS_EGCGEE	-0.155717	0.393656	-0.395565	14	0.698388	0.999259
Q6ZPE2_LGLGT(1)LSSSLSR	WT_NT-WT_EGCGEE_-_TS_NT-TS_EGCGEE	-0.658393	0.570727	-1.1536	13	0.269432	0.999259
Q6ZPJ3_KEEKPEVQS(1)PVK	WT_NT-WT_EGCGEE_-_TS_NT-TS_EGCGEE	0.851638	2.27081	0.375037	14	0.713254	0.999259
Q6ZPS6_GVAPADS(1)PDAPRR	WT_NT-WT_EGCGEE_-_TS_NT-TS_EGCGEE	0.00562696	0.644862	0.00872584	11	0.993194	0.999259
Q6ZQ58_ESPRPPAAAEAPAGS(1)DGEDGGR	WT_NT-WT_EGCGEE_-_TS_NT-TS_EGCGEE	0.00320214	0.636865	0.00502798	8	0.996111	0.999259
Q6ZQK5_KS(0.013)S(0.987)PS(0.004)T(0.003)GS(0.989)LDS(0.003)GNES(0.002)K	WT_NT-WT_EGCGEE_-_TS_NT-TS_EGCGEE	1.9863	0.701201	2.83271	13	0.014117	0.999259
Q6ZQK5_KSS(1)PS(0.125)T(0.874)GS(0.001)LDSGNESK	WT_NT-WT_EGCGEE_-_TS_NT-TS_EGCGEE	1.77444	1.66653	1.06476	13	0.306364	0.999259
Q6ZQK5_YSALLS(0.007)PS(0.993)EQEK	WT_NT-WT_EGCGEE_-_TS_NT-TS_EGCGEE	0.640186	0.235305	2.72066	10	0.0215358	0.999259
Q6ZWU9_DLLHPS(1)PEEEK	WT_NT-WT_EGCGEE_-_TS_NT-TS_EGCGEE	0.0697595	0.413138	0.168853	13	0.868511	0.999259
Q78ZA7_EFITGDVEPTDAESAWHS(1)ENEEEDK	WT_NT-WT_EGCGEE_-_TS_NT-TS_EGCGEE	-1.50704	2.11936	-0.711084	9	0.495047	0.999259
Q7M750_RS(0.999)PT(0.001)HEMNPR	WT_NT-WT_EGCGEE_-_TS_NT-TS_EGCGEE	3.64883	2.38717	1.52852	11	0.154616	0.999259
Q7SIG6_LLHEDLDES(1)DDDVDEK	WT_NT-WT_EGCGEE_-_TS_NT-TS_EGCGEE	-0.180234	0.601854	-0.299465	14	0.768985	0.999259
Q7TMB8_SGDGES(0.01)T(0.99)PVEHVR	WT_NT-WT_EGCGEE_-_TS_NT-TS_EGCGEE	-1.06532	1.24915	-0.852834	14	0.408105	0.999259
Q7TME0_DALRS(1)LTDLNQDPSR	WT_NT-WT_EGCGEE_-_TS_NT-TS_EGCGEE	0.544655	0.638794	0.852631	13	0.409298	0.999259
Q7TME0_DAS(0.001)S(0.997)LT(0.002)NLK	WT_NT-WT_EGCGEE_-_TS_NT-TS_EGCGEE	0.824444	0.688833	1.19687	10	0.25896	0.999259
Q7TME0_MSLQVMDTEPEGQS(1)PPR	WT_NT-WT_EGCGEE_-_TS_NT-TS_EGCGEE	-0.418733	0.62613	-0.668762	11	0.517436	0.999259
Q7TME0_PGSSQLVHIPEETQENIS(0.003)T(0.01)S(0.987)PK	WT_NT-WT_EGCGEE_-_TS_NT-TS_EGCGEE	0.252933	0.874652	0.289182	14	0.776681	0.999259
Q7TME0_RANADVEIIT(0.003)PRS(0.997)PMGK	WT_NT-WT_EGCGEE_-_TS_NT-TS_EGCGEE	-1.74157	0.788314	-2.20923	8	0.0581505	0.999259
Q7TME0_TVHT(0.014)S(0.986)PGGGLGAR	WT_NT-WT_EGCGEE_-_TS_NT-TS_EGCGEE	-0.132086	0.460374	-0.286911	12	0.779074	0.999259
Q7TMY8_AES(1)PEEVACR	WT_NT-WT_EGCGEE_-_TS_NT-TS_EGCGEE	-0.310676	0.477404	-0.650763	11	0.528559	0.999259
Q7TMY8_GSGTAS(1)DDEFENLR	WT_NT-WT_EGCGEE_-_TS_NT-TS_EGCGEE	-0.0891753	0.332404	-0.268274	15	0.792143	0.999259
Q7TPB0_S(0.005)VS(0.979)T(0.016)DELGPPGR	WT_NT-WT_EGCGEE_-_TS_NT-TS_EGCGEE	-0.412909	0.467149	-0.883892	13	0.392808	0.999259
Q7TPH6_LISGDAEPT(1)PEQEEK	WT_NT-WT_EGCGEE_-_TS_NT-TS_EGCGEE	0.354296	0.329393	1.0756	14	0.300292	0.999259
Q7TPM1_LKFS(1)DDEDEEDVVK	WT_NT-WT_EGCGEE_-_TS_NT-TS_EGCGEE	0.228888	0.413105	0.554069	12	0.589708	0.999259
Q7TQ95_ADS(1)VPNLEPSEESLVTK	WT_NT-WT_EGCGEE_-_TS_NT-TS_EGCGEE	-0.142205	0.251272	-0.565942	15	0.579802	0.999259
Q7TQD2_AVS(0.001)S(0.997)PT(0.002)VSR	WT_NT-WT_EGCGEE_-_TS_NT-TS_EGCGEE	1.23372	2.99865	0.411425	9	0.690386	0.999259
Q7TQD2_AVS(0.994)S(0.006)PTVSR	WT_NT-WT_EGCGEE_-_TS_NT-TS_EGCGEE	-1.26115	0.81095	-1.55515	13	0.14391	0.999259
Q7TQD2_T(1)PPKS(1)PGDPAR	WT_NT-WT_EGCGEE_-_TS_NT-TS_EGCGEE	-0.259632	1.51677	-0.171174	15	0.866375	0.999259
Q7TQF7_AALPAGEGGS(1)PEGAK	WT_NT-WT_EGCGEE_-_TS_NT-TS_EGCGEE	-0.147709	0.294732	-0.501164	15	0.62353	0.999259
Q7TQF7_IAKT(0.992)PS(0.984)PPEEPS(0.024)PLPS(0.624)PT(0.183)AS(0.183)PNHT(0.008)LAPAS(0.002)PAPVRPR	WT_NT-WT_EGCGEE_-_TS_NT-TS_EGCGEE	-1.60728	1.40083	-1.14738	10	0.277935	0.999259
Q7TQF7_T(0.022)PS(0.022)PPEEPS(0.954)PLPS(0.985)PT(0.016)AS(0.002)PNHTLAPASPAPVRPR	WT_NT-WT_EGCGEE_-_TS_NT-TS_EGCGEE	0.0950071	0.893977	0.106275	12	0.91712	0.999259
Q7TQG1_DPSQT(0.002)S(0.995)PLGT(0.003)PR	WT_NT-WT_EGCGEE_-_TS_NT-TS_EGCGEE	-0.997364	0.468299	-2.12976	12	0.0545782	0.999259
Q7TQG1_S(1)PAEEELTPSAVVR	WT_NT-WT_EGCGEE_-_TS_NT-TS_EGCGEE	-0.502665	0.396943	-1.26634	14	0.226057	0.999259
Q7TQH0_EVDGLLTSDPMGS(1)PVSSK	WT_NT-WT_EGCGEE_-_TS_NT-TS_EGCGEE	-0.42664	0.357242	-1.19426	13	0.253713	0.999259
Q7TSC1_S(0.006)EGS(0.994)EYEEIPK	WT_NT-WT_EGCGEE_-_TS_NT-TS_EGCGEE	0.237765	0.62607	0.379773	12	0.710749	0.999259
Q7TSC1_T(0.021)AS(0.978)ET(0.002)RS(0.021)EGS(0.979)EY(0.001)EEIPK	WT_NT-WT_EGCGEE_-_TS_NT-TS_EGCGEE	0.0851594	0.742927	0.114627	14	0.910369	0.999259
Q7TSC1_T(0.09)AS(0.905)ET(0.005)RS(0.99)EGS(0.01)EYEEIPK	WT_NT-WT_EGCGEE_-_TS_NT-TS_EGCGEE	0.274553	0.697767	0.393474	9	0.703128	0.999259
Q7TSJ2_AQS(1)PLLPEPLK	WT_NT-WT_EGCGEE_-_TS_NT-TS_EGCGEE	-0.474516	0.410236	-1.15669	14	0.266755	0.999259
Q7TSJ2_GQS(1)PTAPGPTK	WT_NT-WT_EGCGEE_-_TS_NT-TS_EGCGEE	0.996022	2.97593	0.334693	14	0.742819	0.999259
Q7TSJ2_GTQLPTVSPSPPVMIPT(0.001)VPHT(0.001)EYIEGS(0.998)P	WT_NT-WT_EGCGEE_-_TS_NT-TS_EGCGEE	-1.66981	1.66441	-1.00324	10	0.339402	0.999259
Q7TSK3_GGALREERPGAAGGGAS(0.999)APGS(0.998)PDET(0.003)AR	WT_NT-WT_EGCGEE_-_TS_NT-TS_EGCGEE	0.0261887	0.415128	0.0630857	10	0.950941	0.999259
Q7TSK3_GGALREERPGAAGGGASAPGS(1)PDETAR	WT_NT-WT_EGCGEE_-_TS_NT-TS_EGCGEE	0.444078	0.655076	0.677903	13	0.50972	0.999259
Q7TT50_HSTPSNSSNPSGPPS(1)PNS(1)PHR	WT_NT-WT_EGCGEE_-_TS_NT-TS_EGCGEE	2.17954	1.00802	2.16219	13	0.0498335	0.999259
Q80T41_DLEEVTMQLQDT(1)PEK	WT_NT-WT_EGCGEE_-_TS_NT-TS_EGCGEE	-0.13378	0.565784	-0.236451	14	0.816507	0.999259
Q80T41_T(0.141)S(0.141)T(0.141)S(0.563)VT(0.014)S(0.001)VNQASTSR	WT_NT-WT_EGCGEE_-_TS_NT-TS_EGCGEE	1.15448	0.741763	1.55641	9	0.154036	0.999259
Q80T41_TCKDPIEDINS(1)PEHIQR	WT_NT-WT_EGCGEE_-_TS_NT-TS_EGCGEE	-0.1432	0.269711	-0.530938	14	0.603783	0.999259
Q80TE7_LET(0.004)T(0.996)PTTSPLPER	WT_NT-WT_EGCGEE_-_TS_NT-TS_EGCGEE	-0.714613	0.897925	-0.79585	14	0.439406	0.999259
Q80TE7_LETTPT(0.002)T(0.002)S(0.996)PLPERK	WT_NT-WT_EGCGEE_-_TS_NT-TS_EGCGEE	-0.215871	0.935603	-0.230729	14	0.820863	0.999259
Q80TE7_LETTPT(0.945)T(0.047)S(0.008)PLPER	WT_NT-WT_EGCGEE_-_TS_NT-TS_EGCGEE	-0.683526	0.955072	-0.71568	11	0.489103	0.999259
Q80TJ1_AGGGRPS(0.008)S(0.957)PS(0.035)PS(0.001)VVS(1)EK	WT_NT-WT_EGCGEE_-_TS_NT-TS_EGCGEE	0.945606	0.590202	1.60217	14	0.131433	0.999259
Q80TL0_RPWPQHQCS(1)APADLGYEGR	WT_NT-WT_EGCGEE_-_TS_NT-TS_EGCGEE	0.607825	1.62055	0.375073	13	0.713654	0.999259
Q80TL0_VDS(1)FTDR	WT_NT-WT_EGCGEE_-_TS_NT-TS_EGCGEE	-0.394825	0.588848	-0.670504	14	0.513446	0.999259
Q80TL1_S(1)PQHLFRPR	WT_NT-WT_EGCGEE_-_TS_NT-TS_EGCGEE	-0.515524	1.25476	-0.410855	11	0.689069	0.999259
Q80TL4_RGT(1)VEGS(1)VQEVQEEK	WT_NT-WT_EGCGEE_-_TS_NT-TS_EGCGEE	2.41433	1.17311	2.05806	14	0.0587029	0.999259
Q80TM6_AS(0.004)S(0.996)FSGISILTR	WT_NT-WT_EGCGEE_-_TS_NT-TS_EGCGEE	0.126971	0.580545	0.21871	14	0.830032	0.999259
Q80TS3_GPAHLVTS(1)L	WT_NT-WT_EGCGEE_-_TS_NT-TS_EGCGEE	-0.204659	0.381917	-0.535873	9	0.605035	0.999259
Q80TY0_RTVS(1)DNS(0.992)LS(0.007)S(0.001)SK	WT_NT-WT_EGCGEE_-_TS_NT-TS_EGCGEE	0.322967	1.82024	0.177432	13	0.861904	0.999259
Q80TZ3_GAS(0.162)S(0.837)PDMEPS(0.001)YGGGLFDMVK	WT_NT-WT_EGCGEE_-_TS_NT-TS_EGCGEE	0.505612	0.616892	0.819612	14	0.426171	0.999259
Q80TZ3_GAS(0.961)S(0.038)PDMEPS(0.001)YGGGLFDMVK	WT_NT-WT_EGCGEE_-_TS_NT-TS_EGCGEE	0.36655	0.567718	0.645655	14	0.528944	0.999259
Q80TZ3_RTATSASAS(1)PTLR	WT_NT-WT_EGCGEE_-_TS_NT-TS_EGCGEE	-0.590987	1.26794	-0.466099	13	0.648858	0.999259
Q80U19_ELGS(0.995)T(0.005)EDIYITSR	WT_NT-WT_EGCGEE_-_TS_NT-TS_EGCGEE	0.0954595	0.369417	0.258406	10	0.801335	0.999259
Q80U23_EEGTGESAGGS(1)PARS(0.999)LT(0.001)R	WT_NT-WT_EGCGEE_-_TS_NT-TS_EGCGEE	1.59895	1.58334	1.00986	9	0.33894	0.999259
Q80U23_EEGTGESAGGS(1)PARS(1)LTR	WT_NT-WT_EGCGEE_-_TS_NT-TS_EGCGEE	0.452984	0.332838	1.36097	13	0.196649	0.999259
Q80U23_RTS(1)PPVSVR	WT_NT-WT_EGCGEE_-_TS_NT-TS_EGCGEE	-0.125918	0.505778	-0.24896	14	0.807007	0.999259
Q80U28_LLRPNS(1)LK	WT_NT-WT_EGCGEE_-_TS_NT-TS_EGCGEE	0.616616	0.797116	0.773558	14	0.452057	0.999259
Q80U28_RKRS(1)PTENVNTPVGK	WT_NT-WT_EGCGEE_-_TS_NT-TS_EGCGEE	-0.00108258	0.298181	-0.00363063	14	0.997154	0.999259
Q80U40_DHLS(1)PDFYDESETDPGAEELPAR	WT_NT-WT_EGCGEE_-_TS_NT-TS_EGCGEE	1.79072	1.03677	1.72722	9	0.1182	0.999259
Q80U49_EIHDVAGDGDSLGS(1)PGPTR	WT_NT-WT_EGCGEE_-_TS_NT-TS_EGCGEE	0.37027	0.500671	0.739549	12	0.473794	0.999259
Q80U49_ES(1)PLS(1)PPT(0.999)VPDPGGAT(0.001)PGSARER	WT_NT-WT_EGCGEE_-_TS_NT-TS_EGCGEE	0.548252	0.41103	1.33385	15	0.202153	0.999259
Q80U49_HEDGTQS(0.999)DS(0.001)EDPLAK	WT_NT-WT_EGCGEE_-_TS_NT-TS_EGCGEE	-0.25027	0.26481	-0.945091	13	0.361848	0.999259
Q80U49_S(1)DLPVHTR	WT_NT-WT_EGCGEE_-_TS_NT-TS_EGCGEE	-0.612001	0.506611	-1.20803	11	0.252367	0.999259
Q80U87_RS(0.004)YS(0.939)S(0.057)PDITQALQEEEK	WT_NT-WT_EGCGEE_-_TS_NT-TS_EGCGEE	-0.278184	0.395142	-0.704012	10	0.497491	0.999259
Q80UJ7_FSVTHHYLVQES(1)PDK	WT_NT-WT_EGCGEE_-_TS_NT-TS_EGCGEE	-0.441357	0.594009	-0.743014	12	0.47177	0.999259
Q80UU9_PGEEPSEYT(1)DEEDTK	WT_NT-WT_EGCGEE_-_TS_NT-TS_EGCGEE	-0.535497	0.910187	-0.588337	15	0.56506	0.999259
Q80UZ0_KVPS(0.199)ALS(0.8)EVAAS(0.352)GEGS(0.643)AIS(0.12)GY(0.416)LS(0.47)RCK	WT_NT-WT_EGCGEE_-_TS_NT-TS_EGCGEE	0.880549	0.954216	0.922799	12	0.374294	0.999259
Q80UZ0_KVPS(0.2)ALS(0.8)EVAAS(0.05)GEGS(0.929)AIS(0.355)GY(0.31)LS(0.355)RCK	WT_NT-WT_EGCGEE_-_TS_NT-TS_EGCGEE	0.880549	0.954216	0.922799	12	0.374294	0.999259
Q80VC9_DLPDGHAVS(1)PR	WT_NT-WT_EGCGEE_-_TS_NT-TS_EGCGEE	-0.0640159	0.601018	-0.106512	12	0.916936	0.999259
Q80VC9_FS(1)PSQVPVQTR	WT_NT-WT_EGCGEE_-_TS_NT-TS_EGCGEE	-0.172815	1.0669	-0.161977	13	0.873814	0.999259
Q80VC9_SSILLSEGT(1)PPEEPTTK	WT_NT-WT_EGCGEE_-_TS_NT-TS_EGCGEE	-0.157302	0.410135	-0.383538	15	0.706702	0.999259
Q80VP1_TALPT(0.004)S(0.985)GS(0.01)STGELELLAGEVPAR	WT_NT-WT_EGCGEE_-_TS_NT-TS_EGCGEE	-2.275	2.04422	-1.1129	9	0.294593	0.999259
Q80W04_ALSGSATLVS(0.001)S(0.999)PK	WT_NT-WT_EGCGEE_-_TS_NT-TS_EGCGEE	0.141206	0.604004	0.233783	11	0.819447	0.999259
Q80W04_EHQASQEAQQQQQQQGLSDQDS(1)PDEK	WT_NT-WT_EGCGEE_-_TS_NT-TS_EGCGEE	0.104121	0.517862	0.201059	14	0.843545	0.999259
Q80W04_FGS(1)ADNIAHLK	WT_NT-WT_EGCGEE_-_TS_NT-TS_EGCGEE	-0.436101	0.594397	-0.733687	11	0.478486	0.999259
Q80W47_GAYVPS(0.17)S(0.827)PT(0.003)R	WT_NT-WT_EGCGEE_-_TS_NT-TS_EGCGEE	1.51134	1.79111	0.8438	13	0.414039	0.999259
Q80WJ7_SQEPISNDQKVS(1)DDDK	WT_NT-WT_EGCGEE_-_TS_NT-TS_EGCGEE	2.04125	1.38529	1.47351	13	0.16441	0.999259
Q80X50_RYPSSISS(0.001)S(0.999)PQK	WT_NT-WT_EGCGEE_-_TS_NT-TS_EGCGEE	2.53693	1.04375	2.43059	11	0.0333745	0.999259
Q80X80_LDS(1)PS(0.893)RS(0.107)PSK	WT_NT-WT_EGCGEE_-_TS_NT-TS_EGCGEE	1.48676	2.45743	0.605007	9	0.560117	0.999259
Q80X80_NLGT(0.997)PT(0.003)SSTPRPSIT(0.998)PT(0.001)K	WT_NT-WT_EGCGEE_-_TS_NT-TS_EGCGEE	-1.62252	0.82095	-1.9764	13	0.0697206	0.999259
Q80X80_NLGT(1)PTSSTPRPSITPTK	WT_NT-WT_EGCGEE_-_TS_NT-TS_EGCGEE	-0.62557	0.70435	-0.888151	15	0.38848	0.999259
Q80X80_SDISERPS(0.999)VDDVESETGSTGALETR	WT_NT-WT_EGCGEE_-_TS_NT-TS_EGCGEE	-0.092064	0.516211	-0.178346	14	0.861006	0.999259
Q80X80_VDGKLDS(0.508)PS(0.508)RS(0.976)PS(0.009)K	WT_NT-WT_EGCGEE_-_TS_NT-TS_EGCGEE	-2.70566	1.23159	-2.19688	10	0.0527183	0.999259
Q80XI3_T(0.027)S(0.027)S(0.946)PTSLPPLAR	WT_NT-WT_EGCGEE_-_TS_NT-TS_EGCGEE	0.133127	0.298728	0.445645	15	0.662218	0.999259
Q80XQ2_TISSSPS(0.999)IESLPGGR	WT_NT-WT_EGCGEE_-_TS_NT-TS_EGCGEE	-0.646053	0.311284	-2.07545	14	0.0568538	0.999259
Q80XU3_ATVTPS(1)PVK	WT_NT-WT_EGCGEE_-_TS_NT-TS_EGCGEE	-0.155485	0.336181	-0.462504	15	0.650358	0.999259
Q80XU3_EKT(1)PS(1)PKEEDEEAESPPEK	WT_NT-WT_EGCGEE_-_TS_NT-TS_EGCGEE	-0.0998797	0.278416	-0.358743	11	0.726578	0.999259
Q80XU3_TPSPKEEDEEAES(1)PPEKK	WT_NT-WT_EGCGEE_-_TS_NT-TS_EGCGEE	0.022805	0.298513	0.0763953	15	0.940114	0.999259
Q80Y24_S(0.006)RS(0.994)DNALHLASER	WT_NT-WT_EGCGEE_-_TS_NT-TS_EGCGEE	0.276208	0.337701	0.817906	13	0.428148	0.999259
Q80Y24_YTEDMT(0.004)PT(0.996)EQTPR	WT_NT-WT_EGCGEE_-_TS_NT-TS_EGCGEE	0.384133	0.398182	0.964718	9	0.359891	0.999259
Q80YA9_GS(0.001)ES(0.999)PNSFLDQEYR	WT_NT-WT_EGCGEE_-_TS_NT-TS_EGCGEE	0.397467	0.431683	0.920738	13	0.373958	0.999259
Q80YA9_LGDS(1)LQDLYR	WT_NT-WT_EGCGEE_-_TS_NT-TS_EGCGEE	-0.232481	1.17129	-0.198483	15	0.845333	0.999259
Q80YA9_SPTSSVATPSST(0.001)IS(0.037)T(0.958)PT(0.004)K	WT_NT-WT_EGCGEE_-_TS_NT-TS_EGCGEE	0.750636	0.593087	1.26564	12	0.229663	0.999259
Q80YN3_RMS(1)DAQVQTDPVSIGPVGK	WT_NT-WT_EGCGEE_-_TS_NT-TS_EGCGEE	-0.0329748	0.40845	-0.0807315	12	0.936986	0.999259
Q80YX1_LPMGSQCSVDLESAS(1)GEK	WT_NT-WT_EGCGEE_-_TS_NT-TS_EGCGEE	-0.508036	1.07748	-0.471503	9	0.648502	0.999259
Q80Z38_NSPAFLS(0.989)T(0.011)DLGDEDVGLGPPAPR	WT_NT-WT_EGCGEE_-_TS_NT-TS_EGCGEE	-3.136	1.80993	-1.73266	9	0.117194	0.999259
Q80Z38_RAPSPVVS(0.998)PT(0.002)ELSK	WT_NT-WT_EGCGEE_-_TS_NT-TS_EGCGEE	-0.0951921	0.723692	-0.131537	14	0.897222	0.999259
Q80ZF8_IS(1)LNDDEEEK	WT_NT-WT_EGCGEE_-_TS_NT-TS_EGCGEE	0.210843	0.281538	0.748896	14	0.466317	0.999259
Q80ZF8_SETGSTISMS(0.006)S(0.994)LER	WT_NT-WT_EGCGEE_-_TS_NT-TS_EGCGEE	-0.752634	0.478041	-1.57441	13	0.139406	0.999259
Q810U3_DKEETEGNES(0.034)S(0.008)EAT(0.023)S(0.935)PVNAIYSLA	WT_NT-WT_EGCGEE_-_TS_NT-TS_EGCGEE	-0.83366	0.994199	-0.838524	9	0.423447	0.999259
Q810U4_EDDGTFGEYS(1)DAEDHK	WT_NT-WT_EGCGEE_-_TS_NT-TS_EGCGEE	-0.707879	0.550144	-1.28672	11	0.224613	0.999259
Q811P8_DAEAGGSQSQTPGSTASSEPVS(1)PVQEK	WT_NT-WT_EGCGEE_-_TS_NT-TS_EGCGEE	0.697712	0.627196	1.11243	12	0.287742	0.999259
Q811P8_DVINRS(0.996)PT(0.004)QLQLGK	WT_NT-WT_EGCGEE_-_TS_NT-TS_EGCGEE	0.508705	0.328891	1.54673	14	0.144231	0.999259
Q812A2_LRS(1)DGAAIPR	WT_NT-WT_EGCGEE_-_TS_NT-TS_EGCGEE	-0.997249	1.62572	-0.613419	11	0.552072	0.999259
Q812A2_NDLQS(1)PTEHISDYGFGGVMGR	WT_NT-WT_EGCGEE_-_TS_NT-TS_EGCGEE	-0.834475	0.791535	-1.05425	12	0.312534	0.999259
Q812A2_S(1)LEAEALAEDIEK	WT_NT-WT_EGCGEE_-_TS_NT-TS_EGCGEE	-0.245907	1.31794	-0.186584	12	0.855104	0.999259
Q812A2_SGGDT(0.011)HS(0.989)PPRGLGPSIDTPPR	WT_NT-WT_EGCGEE_-_TS_NT-TS_EGCGEE	-0.42379	0.674654	-0.628159	13	0.540778	0.999259
Q8BFT9_SEDDAAS(1)GEHDIQIEGVR	WT_NT-WT_EGCGEE_-_TS_NT-TS_EGCGEE	-0.416223	0.581472	-0.715809	14	0.485878	0.999259
Q8BFU3_S(1)DESLPDGLSPK	WT_NT-WT_EGCGEE_-_TS_NT-TS_EGCGEE	-0.0381105	0.431441	-0.0883332	13	0.930958	0.999259
Q8BFU3_SLSFPILNPALSQS(0.001)SQPS(0.998)PPLPGS(0.001)HGR	WT_NT-WT_EGCGEE_-_TS_NT-TS_EGCGEE	0.351358	0.669134	0.525094	9	0.612206	0.999259
Q8BG89_MVEAVDRT(1)IEK	WT_NT-WT_EGCGEE_-_TS_NT-TS_EGCGEE	1.06758	0.638986	1.67074	10	0.125726	0.999259
Q8BGC0_ES(0.145)EDNDLGKES(0.855)EGEDS(1)LKK	WT_NT-WT_EGCGEE_-_TS_NT-TS_EGCGEE	0.873071	0.887131	0.984151	11	0.346193	0.999259
Q8BGC0_ESEDNDLGKES(1)EGEDS(1)LKK	WT_NT-WT_EGCGEE_-_TS_NT-TS_EGCGEE	0.873071	0.887131	0.984151	11	0.346193	0.999259
Q8BGC0_LFDDS(1)DEKEDEEDTDGKK	WT_NT-WT_EGCGEE_-_TS_NT-TS_EGCGEE	0.166058	0.586264	0.283247	12	0.781815	0.999259
Q8BGC0_LFDDS(1)DERGTVGNVK	WT_NT-WT_EGCGEE_-_TS_NT-TS_EGCGEE	0.332713	0.411505	0.808527	13	0.433335	0.999259
Q8BGD9_S(0.002)QS(0.998)SDTEQPSPTSGGGK	WT_NT-WT_EGCGEE_-_TS_NT-TS_EGCGEE	0.490864	1.62759	0.301589	14	0.767399	0.999259
Q8BGD9_S(0.03)QS(0.97)SDTEQPS(1)PTSGGGK	WT_NT-WT_EGCGEE_-_TS_NT-TS_EGCGEE	2.0295	1.72893	1.17385	15	0.258758	0.999259
Q8BGD9_S(0.09)QS(0.914)S(0.996)DTEQPSPTSGGGK	WT_NT-WT_EGCGEE_-_TS_NT-TS_EGCGEE	2.39052	3.07488	0.777435	12	0.451957	0.999259
Q8BGD9_S(1)LENETLNK	WT_NT-WT_EGCGEE_-_TS_NT-TS_EGCGEE	-0.332044	0.574147	-0.578325	15	0.571626	0.999259
Q8BGH4_SFS(1)MQDLTTIR	WT_NT-WT_EGCGEE_-_TS_NT-TS_EGCGEE	-1.57959	1.00954	-1.56466	13	0.141671	0.999259
Q8BGT8_LDHALS(0.996)S(0.315)PS(0.254)S(0.434)PCEEIK	WT_NT-WT_EGCGEE_-_TS_NT-TS_EGCGEE	-0.33887	0.733604	-0.461924	9	0.655098	0.999259
Q8BGT8_LDHALSSPS(0.01)S(0.99)PCEEIK	WT_NT-WT_EGCGEE_-_TS_NT-TS_EGCGEE	0.120756	0.827207	0.14598	11	0.886578	0.999259
Q8BGT8_NLS(1)LEAIQLCDR	WT_NT-WT_EGCGEE_-_TS_NT-TS_EGCGEE	-0.369726	1.32288	-0.279485	10	0.785568	0.999259
Q8BGU5_RS(0.956)AS(0.044)ADNLILPR	WT_NT-WT_EGCGEE_-_TS_NT-TS_EGCGEE	0.662129	0.759235	0.872099	13	0.398975	0.999259
Q8BGU5_RSAS(1)ADNLILPR	WT_NT-WT_EGCGEE_-_TS_NT-TS_EGCGEE	-0.00566291	0.751274	-0.00753775	15	0.994085	0.999259
Q8BH31_ANLGSEAEREPLLGPGS(0.999)PGS(0.001)R	WT_NT-WT_EGCGEE_-_TS_NT-TS_EGCGEE	-0.476718	0.446085	-1.06867	8	0.316401	0.999259
Q8BH50_RDS(0.989)S(0.009)ES(0.002)QLASTESDKPTTGR	WT_NT-WT_EGCGEE_-_TS_NT-TS_EGCGEE	-0.123144	0.293445	-0.419649	12	0.682157	0.999259
Q8BH66_SSDWS(0.001)S(0.999)EEEEPVRK	WT_NT-WT_EGCGEE_-_TS_NT-TS_EGCGEE	0.0498617	0.712387	0.0699925	13	0.945265	0.999259
Q8BH66_SSDWS(0.994)S(0.005)EEEEPVRK	WT_NT-WT_EGCGEE_-_TS_NT-TS_EGCGEE	-0.375907	0.777939	-0.483209	11	0.638421	0.999259
Q8BHG1_LGADES(1)EEEGR	WT_NT-WT_EGCGEE_-_TS_NT-TS_EGCGEE	0.120292	0.401989	0.299241	14	0.769152	0.999259
Q8BHL3_AVGGAPS(1)PPPPVR	WT_NT-WT_EGCGEE_-_TS_NT-TS_EGCGEE	-0.340944	0.759637	-0.448825	13	0.660949	0.999259
Q8BHL3_RHGAPAAPS(1)PPPR	WT_NT-WT_EGCGEE_-_TS_NT-TS_EGCGEE	0.510904	0.707579	0.722045	11	0.485334	0.999259
Q8BHL8_ANS(1)PPREFPPATAR	WT_NT-WT_EGCGEE_-_TS_NT-TS_EGCGEE	0.0116872	0.436982	0.0267452	13	0.979069	0.999259
Q8BIE6_AAGALGSASS(0.005)GS(0.995)MPNLAAR	WT_NT-WT_EGCGEE_-_TS_NT-TS_EGCGEE	0.31317	0.280526	1.11637	13	0.284475	0.999259
Q8BIK4_AEPYVAS(1)EYK	WT_NT-WT_EGCGEE_-_TS_NT-TS_EGCGEE	0.256867	0.362095	0.709389	14	0.489729	0.999259
Q8BIK4_LPVHVY(0.001)EVDEEADKDEDAAS(1)LGS(1)QK	WT_NT-WT_EGCGEE_-_TS_NT-TS_EGCGEE	-0.249458	1.07633	-0.231769	11	0.820973	0.999259
Q8BJH1_NTT(1)PPSLAR	WT_NT-WT_EGCGEE_-_TS_NT-TS_EGCGEE	1.04171	1.07656	0.967623	9	0.358514	0.999259
Q8BJI1_DIS(1)NLEENDETR	WT_NT-WT_EGCGEE_-_TS_NT-TS_EGCGEE	-1.16635	0.545095	-2.13972	15	0.0492243	0.999259
Q8BJI1_YGSGYLLAS(0.002)T(0.998)PESEL	WT_NT-WT_EGCGEE_-_TS_NT-TS_EGCGEE	-1.22648	0.913509	-1.3426	14	0.200766	0.999259
Q8BJU0_APDRT(1)PPSEEDSAEAER	WT_NT-WT_EGCGEE_-_TS_NT-TS_EGCGEE	-0.235013	0.418906	-0.561017	15	0.583071	0.999259
Q8BK03_TLMLPLTEGS(1)LR	WT_NT-WT_EGCGEE_-_TS_NT-TS_EGCGEE	-0.85541	0.626983	-1.36433	13	0.195618	0.999259
Q8BKX1_SLS(1)PPQSQSK	WT_NT-WT_EGCGEE_-_TS_NT-TS_EGCGEE	1.03705	0.624186	1.66144	11	0.124828	0.999259
Q8BL97_S(0.003)GS(0.997)IIGSR	WT_NT-WT_EGCGEE_-_TS_NT-TS_EGCGEE	1.54792	0.834479	1.85495	9	0.0965866	0.999259
Q8BL97_S(0.988)GS(0.008)IIGS(0.004)R	WT_NT-WT_EGCGEE_-_TS_NT-TS_EGCGEE	-0.177075	0.647144	-0.273626	13	0.788672	0.999259
Q8BL97_S(0.999)RS(0.945)GS(0.056)IIGSR	WT_NT-WT_EGCGEE_-_TS_NT-TS_EGCGEE	1.92892	0.977224	1.97388	11	0.0740394	0.999259
Q8BLK9_S(0.123)S(0.877)PDQFLFSSLR	WT_NT-WT_EGCGEE_-_TS_NT-TS_EGCGEE	0.116037	1.01298	0.11455	13	0.910552	0.999259
Q8BLK9_S(0.674)S(0.326)PDQFLFSSLR	WT_NT-WT_EGCGEE_-_TS_NT-TS_EGCGEE	0.116037	1.01298	0.11455	13	0.910552	0.999259
Q8BLQ9_GAEDAPDADTAIINAEGS(1)QVNAEEK	WT_NT-WT_EGCGEE_-_TS_NT-TS_EGCGEE	-0.669052	0.262904	-2.54485	12	0.0257078	0.999259
Q8BMG7_GGFS(1)PFGNTQGPSR	WT_NT-WT_EGCGEE_-_TS_NT-TS_EGCGEE	-0.304238	0.430094	-0.707375	15	0.490178	0.999259
Q8BNW9_ASAAEGSEAS(1)PPS(1)LR	WT_NT-WT_EGCGEE_-_TS_NT-TS_EGCGEE	-0.616947	0.949505	-0.649756	11	0.529185	0.999259
Q8BNW9_ASAAEGSEAS(1)PPSLR	WT_NT-WT_EGCGEE_-_TS_NT-TS_EGCGEE	0.838338	0.821998	1.01988	15	0.323954	0.999259
Q8BNW9_S(0.043)GS(0.959)RPQS(0.996)PS(0.001)GDAESR	WT_NT-WT_EGCGEE_-_TS_NT-TS_EGCGEE	2.08992	2.5923	0.806203	9	0.440908	0.999259
Q8BNW9_S(0.131)GS(0.869)RPQS(0.999)PS(0.001)GDAESR	WT_NT-WT_EGCGEE_-_TS_NT-TS_EGCGEE	0.31579	2.40849	0.131116	11	0.898051	0.999259
Q8BP27_ENPPS(0.04)PPT(0.962)S(0.997)PAAPQPR	WT_NT-WT_EGCGEE_-_TS_NT-TS_EGCGEE	-0.417393	1.11722	-0.373601	10	0.7165	0.999259
Q8BP27_ENPPS(1)PPT(0.824)S(0.176)PAAPQPR	WT_NT-WT_EGCGEE_-_TS_NT-TS_EGCGEE	0.100771	1.12069	0.0899187	11	0.929968	0.999259
Q8BPN8_ESEAGTGSSEHEDGEREGS(1)PR	WT_NT-WT_EGCGEE_-_TS_NT-TS_EGCGEE	-1.64743	2.2595	-0.729113	14	0.477954	0.999259
Q8BPN8_FGNVDADS(1)PVEETIQDHSALK	WT_NT-WT_EGCGEE_-_TS_NT-TS_EGCGEE	-0.217526	1.74946	-0.124338	15	0.902698	0.999259
Q8BPN8_LDHELS(1)LDR	WT_NT-WT_EGCGEE_-_TS_NT-TS_EGCGEE	-1.63992	2.14062	-0.766095	12	0.458425	0.999259
Q8BPN8_NLAS(1)PEGTLATLGLK	WT_NT-WT_EGCGEE_-_TS_NT-TS_EGCGEE	-1.84837	1.25683	-1.47066	13	0.165169	0.999259
Q8BPN8_RKQS(1)EVEADLGYPGGK	WT_NT-WT_EGCGEE_-_TS_NT-TS_EGCGEE	0.874984	0.829205	1.05521	13	0.310547	0.999259
Q8BPN8_RQS(1)ESIAAPPVASEDMDK	WT_NT-WT_EGCGEE_-_TS_NT-TS_EGCGEE	-0.220861	0.57489	-0.38418	10	0.708888	0.999259
Q8BPN8_VS(1)VDS(1)NLFVYSK	WT_NT-WT_EGCGEE_-_TS_NT-TS_EGCGEE	0.328929	1.41947	0.231726	11	0.821005	0.999259
Q8BR65_RPAS(0.902)PS(0.258)S(0.841)PEHLPATPAESPAQR	WT_NT-WT_EGCGEE_-_TS_NT-TS_EGCGEE	0.364706	0.350835	1.03954	12	0.319048	0.999259
Q8BR65_RPAS(0.995)PS(0.536)S(0.467)PEHLPAT(0.002)PAESPAQR	WT_NT-WT_EGCGEE_-_TS_NT-TS_EGCGEE	0.585023	0.339736	1.72199	14	0.10708	0.999259
Q8BR70_AEAEDS(1)PGEQEAAASK	WT_NT-WT_EGCGEE_-_TS_NT-TS_EGCGEE	-0.345781	0.359356	-0.962224	12	0.354926	0.999259
Q8BRT1_S(0.66)RS(0.34)DIDVNAAAGAK	WT_NT-WT_EGCGEE_-_TS_NT-TS_EGCGEE	0.733184	0.875278	0.837658	9	0.423908	0.999259
Q8BRV5_RDES(1)DEEPPRVER	WT_NT-WT_EGCGEE_-_TS_NT-TS_EGCGEE	-0.571411	0.756464	-0.755371	14	0.462546	0.999259
Q8BTG7_DRRLS(1)GGAVPS(0.037)AS(0.924)MT(0.039)R	WT_NT-WT_EGCGEE_-_TS_NT-TS_EGCGEE	-0.563797	1.20845	-0.466547	15	0.647528	0.999259
Q8BTG7_DRRLS(1)GGAVPS(0.634)AS(0.347)MT(0.02)R	WT_NT-WT_EGCGEE_-_TS_NT-TS_EGCGEE	-0.537454	0.776156	-0.692456	11	0.503007	0.999259
Q8BTG7_RLS(1)GGAVPS(0.009)AS(0.989)MT(0.002)R	WT_NT-WT_EGCGEE_-_TS_NT-TS_EGCGEE	0.207644	0.452515	0.458867	14	0.653373	0.999259
Q8BTI8_DKFS(0.997)PT(0.003)QDRPESSTVLK	WT_NT-WT_EGCGEE_-_TS_NT-TS_EGCGEE	-0.74355	0.693613	-1.072	13	0.30322	0.999259
Q8BTI8_GPSPEGS(0.952)S(0.017)S(0.017)S(0.012)ES(0.002)SPEHAPK	WT_NT-WT_EGCGEE_-_TS_NT-TS_EGCGEE	-1.37258	1.08111	-1.2696	8	0.239913	0.999259
Q8BTI8_HAS(0.445)S(0.537)S(0.037)PES(0.982)LKPTPAPGSR	WT_NT-WT_EGCGEE_-_TS_NT-TS_EGCGEE	-0.293226	1.72373	-0.170111	10	0.868315	0.999259
Q8BTI8_HAS(0.993)S(0.005)S(0.001)PES(0.001)LKPTPAPGSR	WT_NT-WT_EGCGEE_-_TS_NT-TS_EGCGEE	0.543583	1.11444	0.487765	11	0.635293	0.999259
Q8BTI8_NSGPVSEVNTGFS(1)PEVK	WT_NT-WT_EGCGEE_-_TS_NT-TS_EGCGEE	-0.32671	0.293698	-1.1124	15	0.283476	0.999259
Q8BTI8_RRS(1)PSVSSPEPTEK	WT_NT-WT_EGCGEE_-_TS_NT-TS_EGCGEE	-0.482731	1.13464	-0.425448	11	0.678714	0.999259
Q8BTI8_RS(0.004)S(0.987)S(0.014)ELS(0.994)PEVVEK	WT_NT-WT_EGCGEE_-_TS_NT-TS_EGCGEE	0.512798	0.439478	1.16683	13	0.264236	0.999259
Q8BTI8_RVPS(0.994)PT(0.006)PVPK	WT_NT-WT_EGCGEE_-_TS_NT-TS_EGCGEE	-0.66942	0.677063	-0.988712	13	0.34085	0.999259
Q8BTI8_S(0.186)GS(0.74)S(0.073)QELDGKPSASPQER	WT_NT-WT_EGCGEE_-_TS_NT-TS_EGCGEE	1.61979	0.876654	1.84769	8	0.101837	0.999259
Q8BTI8_SAVRPS(1)PS(1)PER	WT_NT-WT_EGCGEE_-_TS_NT-TS_EGCGEE	-1.01981	2.24078	-0.455113	13	0.656535	0.999259
Q8BTI8_SEQPLSQVLPSLS(1)PEHK	WT_NT-WT_EGCGEE_-_TS_NT-TS_EGCGEE	0.485332	0.708164	0.685338	12	0.506154	0.999259
Q8BTI8_SLS(0.001)Y(0.001)S(0.999)PVER	WT_NT-WT_EGCGEE_-_TS_NT-TS_EGCGEE	0.0844233	0.466845	0.180838	11	0.859783	0.999259
Q8BTI8_SPS(0.001)VS(0.987)S(0.011)PEPT(0.001)EK	WT_NT-WT_EGCGEE_-_TS_NT-TS_EGCGEE	-0.832843	0.495382	-1.68122	15	0.113418	0.999259
Q8BTI8_SSSPVTELTARS(1)PVK	WT_NT-WT_EGCGEE_-_TS_NT-TS_EGCGEE	0.887958	0.630503	1.40833	13	0.182497	0.999259
Q8BTM8_RAPS(1)VANIGSHCDLSLK	WT_NT-WT_EGCGEE_-_TS_NT-TS_EGCGEE	0.0274583	0.967934	0.0283679	10	0.977927	0.999259
Q8BUN5_SSILPFT(1)PPIVK	WT_NT-WT_EGCGEE_-_TS_NT-TS_EGCGEE	-0.856218	0.730203	-1.17258	13	0.262006	0.999259
Q8BUV3_DTASLS(0.013)T(0.975)T(0.451)PS(0.561)ES(1)PR	WT_NT-WT_EGCGEE_-_TS_NT-TS_EGCGEE	-0.872795	1.7084	-0.510884	11	0.61953	0.999259
Q8BUV3_EVHDELEDLPS(1)PPPPLS(1)PPPT(0.137)T(0.237)S(0.626)PHK	WT_NT-WT_EGCGEE_-_TS_NT-TS_EGCGEE	-1.86253	1.01423	-1.8364	13	0.0892653	0.999259
Q8BW96_GDVMS(0.007)T(0.988)ACGT(0.005)PGYVAPEVLAQK	WT_NT-WT_EGCGEE_-_TS_NT-TS_EGCGEE	0.640969	0.63366	1.01153	11	0.333494	0.999259
Q8BWG8_DDKDEEDDGT(0.971)GS(0.029)PHLNNR	WT_NT-WT_EGCGEE_-_TS_NT-TS_EGCGEE	-0.35708	0.430054	-0.830314	9	0.427837	0.999259
Q8BWG8_DDKDEEDDGTGS(1)PHLNNR	WT_NT-WT_EGCGEE_-_TS_NT-TS_EGCGEE	-0.513129	0.776949	-0.660441	15	0.518985	0.999259
Q8BWS5_SVST(0.002)S(0.996)PS(0.002)ILPAYLK	WT_NT-WT_EGCGEE_-_TS_NT-TS_EGCGEE	1.12859	0.631089	1.78832	13	0.0970424	0.999259
Q8BX70_TANAS(1)LEEIIDK	WT_NT-WT_EGCGEE_-_TS_NT-TS_EGCGEE	0.611343	0.363583	1.68144	14	0.11484	0.999259
Q8BXQ8_SLS(1)VPVDLSR	WT_NT-WT_EGCGEE_-_TS_NT-TS_EGCGEE	-0.205449	0.311983	-0.658526	7	0.531255	0.999259
Q8BXR1_NLPS(1)LGDNEMLIGK	WT_NT-WT_EGCGEE_-_TS_NT-TS_EGCGEE	-0.74136	0.823322	-0.90045	9	0.391338	0.999259
Q8BYI8_SALGDLPEPDS(1)DADVAGAAK	WT_NT-WT_EGCGEE_-_TS_NT-TS_EGCGEE	-0.44834	0.586076	-0.764986	12	0.459061	0.999259
Q8BYM5_RQEPLRQPS(1)PQR	WT_NT-WT_EGCGEE_-_TS_NT-TS_EGCGEE	-0.801674	0.660874	-1.21305	11	0.250517	0.999259
Q8BZ97_LFAPPS(0.989)PET(0.011)GEAK	WT_NT-WT_EGCGEE_-_TS_NT-TS_EGCGEE	-0.00913267	0.238487	-0.0382942	12	0.970083	0.999259
Q8BZ98_RS(1)PPPS(1)PTTQR	WT_NT-WT_EGCGEE_-_TS_NT-TS_EGCGEE	-0.556872	1.79671	-0.30994	14	0.761172	0.999259
Q8BZ98_S(1)PPPSPTTQR	WT_NT-WT_EGCGEE_-_TS_NT-TS_EGCGEE	-0.721373	1.94662	-0.370577	15	0.716133	0.999259
Q8BZN6_ASLASLDS(0.999)NPS(0.001)TTEK	WT_NT-WT_EGCGEE_-_TS_NT-TS_EGCGEE	-0.102773	0.61792	-0.16632	10	0.87122	0.999259
Q8BZN6_DMSQS(1)PTSSFVR	WT_NT-WT_EGCGEE_-_TS_NT-TS_EGCGEE	0.705856	0.473031	1.4922	11	0.163761	0.999259
Q8C015_KES(1)PPT(1)PDQGAASR	WT_NT-WT_EGCGEE_-_TS_NT-TS_EGCGEE	-0.159293	0.827625	-0.19247	10	0.851226	0.999259
Q8C015_S(1)LVGTPYWMAPEVISR	WT_NT-WT_EGCGEE_-_TS_NT-TS_EGCGEE	-1.03076	1.07037	-0.963	8	0.363749	0.999259
Q8C078_SLS(1)APGNLLTK	WT_NT-WT_EGCGEE_-_TS_NT-TS_EGCGEE	0.315456	0.37411	0.843218	12	0.415598	0.999259
Q8C079_AAS(1)PPASASDLIEQQQK	WT_NT-WT_EGCGEE_-_TS_NT-TS_EGCGEE	0.261401	0.3315	0.788541	15	0.442665	0.999259
Q8C080_S(0.015)S(0.015)S(0.971)FGSVSTSSTSSK	WT_NT-WT_EGCGEE_-_TS_NT-TS_EGCGEE	0.313631	0.617019	0.5083	12	0.620458	0.999259
Q8C0D4_AT(0.185)T(0.815)PPNQGRPDS(0.911)PVY(0.089)ANLQELK	WT_NT-WT_EGCGEE_-_TS_NT-TS_EGCGEE	0.405669	0.730558	0.555287	13	0.588127	0.999259
Q8C0D4_AT(0.5)T(0.5)PPNQGRPDS(0.996)PVY(0.003)ANLQELK	WT_NT-WT_EGCGEE_-_TS_NT-TS_EGCGEE	0.351959	0.855676	0.411323	13	0.687536	0.999259
Q8C0D4_AT(0.501)T(0.501)PPNQGRPDS(0.986)PVY(0.012)ANLQELK	WT_NT-WT_EGCGEE_-_TS_NT-TS_EGCGEE	-0.939125	1.3298	-0.706214	11	0.494741	0.999259
Q8C0E2_S(0.003)MS(0.997)HQAAIASQR	WT_NT-WT_EGCGEE_-_TS_NT-TS_EGCGEE	0.366621	0.80936	0.452976	11	0.65937	0.999259
Q8C0L9_LTLEGLEEDEDDDDDKVS(0.93)PT(0.07)VLHK	WT_NT-WT_EGCGEE_-_TS_NT-TS_EGCGEE	-0.664282	1.31754	-0.504182	8	0.627723	0.999259
Q8C0P5_PGS(1)ELLDS(0.624)QT(0.376)LPPER	WT_NT-WT_EGCGEE_-_TS_NT-TS_EGCGEE	-0.512755	0.549835	-0.932561	9	0.375387	0.999259
Q8C0P5_PGS(1)ELLDS(0.978)QT(0.022)LPPER	WT_NT-WT_EGCGEE_-_TS_NT-TS_EGCGEE	-0.512755	0.549835	-0.932561	9	0.375387	0.999259
Q8C0T5_DPS(0.996)PT(0.004)LASK	WT_NT-WT_EGCGEE_-_TS_NT-TS_EGCGEE	-0.355271	0.994953	-0.357073	9	0.729267	0.999259
Q8C0T5_KLIDLES(0.034)PT(0.933)PES(0.034)QK	WT_NT-WT_EGCGEE_-_TS_NT-TS_EGCGEE	-0.436353	0.604496	-0.721846	11	0.485451	0.999259
Q8C0T5_LIDLES(1)PTPESQK	WT_NT-WT_EGCGEE_-_TS_NT-TS_EGCGEE	-0.445146	0.516415	-0.861993	15	0.402262	0.999259
Q8C1B1_LDGES(1)DKEQFDDDQK	WT_NT-WT_EGCGEE_-_TS_NT-TS_EGCGEE	0.456099	0.414566	1.10018	14	0.28981	0.999259
Q8C1B1_LNQSS(1)PDNLTDTK	WT_NT-WT_EGCGEE_-_TS_NT-TS_EGCGEE	0.792429	0.864287	0.916858	13	0.375913	0.999259
Q8C1B1_RFS(1)PSQVPIQTR	WT_NT-WT_EGCGEE_-_TS_NT-TS_EGCGEE	0.147395	0.413804	0.356195	13	0.727409	0.999259
Q8C1B1_SESVEGFLS(1)PSR	WT_NT-WT_EGCGEE_-_TS_NT-TS_EGCGEE	-0.43678	0.319778	-1.36588	15	0.192106	0.999259
Q8C1D8_GPASDS(1)EAEDASR	WT_NT-WT_EGCGEE_-_TS_NT-TS_EGCGEE	-1.35008	1.06117	-1.27226	11	0.229519	0.999259
Q8C1D8_RETTVAS(1)DS(1)EEEAGK	WT_NT-WT_EGCGEE_-_TS_NT-TS_EGCGEE	0.119871	0.692121	0.173193	7	0.867401	0.999259
Q8C1Y8_HIEPELAGRDS(1)PVR	WT_NT-WT_EGCGEE_-_TS_NT-TS_EGCGEE	-0.199052	0.473963	-0.419974	10	0.683385	0.999259
Q8C3Q5_EHLLS(1)PPR	WT_NT-WT_EGCGEE_-_TS_NT-TS_EGCGEE	-0.705087	0.672006	-1.04923	14	0.31185	0.999259
Q8C3Q5_LVSQEHLLLS(0.001)S(0.999)PEALR	WT_NT-WT_EGCGEE_-_TS_NT-TS_EGCGEE	-1.13536	0.870612	-1.30409	12	0.216662	0.999259
Q8C437_NHS(1)LEEEFER	WT_NT-WT_EGCGEE_-_TS_NT-TS_EGCGEE	-0.311695	0.836258	-0.372726	15	0.714566	0.999259
Q8C437_S(1)PVDSSVLEGVK	WT_NT-WT_EGCGEE_-_TS_NT-TS_EGCGEE	-0.293463	0.363824	-0.806606	14	0.433383	0.999259
Q8C4Q6_LPS(1)EPGMTLLTIR	WT_NT-WT_EGCGEE_-_TS_NT-TS_EGCGEE	-0.708568	0.952304	-0.744057	11	0.472438	0.999259
Q8C547_MLDS(0.999)PSHTAMK	WT_NT-WT_EGCGEE_-_TS_NT-TS_EGCGEE	-0.792958	0.692146	-1.14565	11	0.276253	0.999259
Q8C6M1_AVPIAVADEGES(1)ES(1)EDDDLKPR	WT_NT-WT_EGCGEE_-_TS_NT-TS_EGCGEE	-0.0419497	0.482004	-0.0870318	9	0.932552	0.999259
Q8C729_HLS(1)LPAGQVVPK	WT_NT-WT_EGCGEE_-_TS_NT-TS_EGCGEE	-0.0873283	0.8453	-0.10331	14	0.919182	0.999259
Q8C729_VEVT(0.984)PT(0.016)VPR	WT_NT-WT_EGCGEE_-_TS_NT-TS_EGCGEE	-0.309757	0.67194	-0.460988	12	0.65305	0.999259
Q8C7M3_RAS(0.233)GS(0.765)GVS(0.002)DY(0.001)DYLDLDK	WT_NT-WT_EGCGEE_-_TS_NT-TS_EGCGEE	-0.990527	0.556135	-1.78109	8	0.112763	0.999259
Q8C7M3_RAS(0.994)GS(0.006)GVSDYDYLDLDK	WT_NT-WT_EGCGEE_-_TS_NT-TS_EGCGEE	-1.05795	0.394703	-2.68038	11	0.0213936	0.999259
Q8C8R3_AEGFES(0.039)ES(0.955)EDGAT(0.006)KPK	WT_NT-WT_EGCGEE_-_TS_NT-TS_EGCGEE	-0.264519	0.48499	-0.545411	10	0.597425	0.999259
Q8C8R3_ARS(1)YIETETESR	WT_NT-WT_EGCGEE_-_TS_NT-TS_EGCGEE	-0.379136	1.12239	-0.337795	15	0.740199	0.999259
Q8C8R3_AT(0.012)S(0.988)PLIEETPIGSIK	WT_NT-WT_EGCGEE_-_TS_NT-TS_EGCGEE	-1.42825	1.138	-1.25505	11	0.235468	0.999259
Q8C8R3_DSLAHQDT(1)CENDREER	WT_NT-WT_EGCGEE_-_TS_NT-TS_EGCGEE	-0.340411	0.860143	-0.395761	11	0.699849	0.999259
Q8C8R3_DSLEAS(1)PVLEDNSSHK	WT_NT-WT_EGCGEE_-_TS_NT-TS_EGCGEE	0.50515	0.27072	1.86595	10	0.0916153	0.999259
Q8C8R3_EIAS(0.999)PS(0.041)S(0.96)PVK	WT_NT-WT_EGCGEE_-_TS_NT-TS_EGCGEE	-3.97638	1.92075	-2.07023	12	0.0606636	0.999259
Q8C8R3_EIAS(1)PS(0.261)S(0.74)PVK	WT_NT-WT_EGCGEE_-_TS_NT-TS_EGCGEE	1.45268	1.19582	1.2148	15	0.243221	0.999259
Q8C8R3_ERAEGFES(1)ESEDGATKPK	WT_NT-WT_EGCGEE_-_TS_NT-TS_EGCGEE	-0.453352	0.607435	-0.746339	13	0.468746	0.999259
Q8C8R3_ES(0.002)ES(0.998)DQEPEEEIGMTSEK	WT_NT-WT_EGCGEE_-_TS_NT-TS_EGCGEE	0.438447	0.274678	1.59622	12	0.136423	0.999259
Q8C8R3_ES(0.988)ES(0.012)DQEPEEEIGMTSEK	WT_NT-WT_EGCGEE_-_TS_NT-TS_EGCGEE	0.326123	0.432826	0.753474	9	0.470416	0.999259
Q8C8R3_GS(1)PIVQEPEEASEPK	WT_NT-WT_EGCGEE_-_TS_NT-TS_EGCGEE	-1.62656	1.32116	-1.23116	9	0.249466	0.999259
Q8C8R3_HEGLAET(1)PETSPESLSFSPK	WT_NT-WT_EGCGEE_-_TS_NT-TS_EGCGEE	-1.10777	1.16031	-0.954719	14	0.355915	0.999259
Q8C8R3_HEGLAETPETSPESLS(0.001)FS(0.999)PK	WT_NT-WT_EGCGEE_-_TS_NT-TS_EGCGEE	-0.239856	0.982601	-0.244103	12	0.811274	0.999259
Q8C8R3_IVDEQGDMDFQIS(1)PDRK	WT_NT-WT_EGCGEE_-_TS_NT-TS_EGCGEE	0.35954	0.629418	0.571226	14	0.576902	0.999259
Q8C8R3_KGS(1)S(1)EES(1)VDEDR	WT_NT-WT_EGCGEE_-_TS_NT-TS_EGCGEE	0.750936	1.65348	0.454156	13	0.657206	0.999259
Q8C8R3_LSPVS(0.99)PS(0.01)AK	WT_NT-WT_EGCGEE_-_TS_NT-TS_EGCGEE	0.168136	0.504121	0.333522	12	0.744496	0.999259
Q8C8R3_RFT(1)PEEEMFK	WT_NT-WT_EGCGEE_-_TS_NT-TS_EGCGEE	-0.216683	0.954886	-0.226921	14	0.823766	0.999259
Q8C8R3_S(0.002)DS(0.998)NAS(1)FLR	WT_NT-WT_EGCGEE_-_TS_NT-TS_EGCGEE	0.949881	0.70538	1.34662	15	0.198098	0.999259
Q8C8R3_S(0.003)PLS(0.997)PDT(1)PSSEEVSYEVTPK	WT_NT-WT_EGCGEE_-_TS_NT-TS_EGCGEE	1.20053	0.538779	2.22825	14	0.0427705	0.999259
Q8C8R3_S(1)PQGLELPLPNR	WT_NT-WT_EGCGEE_-_TS_NT-TS_EGCGEE	0.404686	0.698844	0.579079	13	0.572433	0.999259
Q8C8R3_T(0.008)EGDS(0.99)PAAALS(0.001)PQMHQEPVQQDFSGK	WT_NT-WT_EGCGEE_-_TS_NT-TS_EGCGEE	1.50221	0.735627	2.04208	14	0.060452	0.999259
Q8C8R3_T(1)PEDIS(0.087)T(0.913)PPEGTK	WT_NT-WT_EGCGEE_-_TS_NT-TS_EGCGEE	-1.08765	0.515195	-2.11114	9	0.0639508	0.999259
Q8C8R3_TEGDSPAAALS(1)PQMHQEPVQQDFSGK	WT_NT-WT_EGCGEE_-_TS_NT-TS_EGCGEE	0.15083	0.360207	0.418732	14	0.681765	0.999259
Q8C8R3_TPEDIS(0.003)T(0.995)PPEGT(0.002)K	WT_NT-WT_EGCGEE_-_TS_NT-TS_EGCGEE	2.48436	1.08613	2.28734	12	0.0411286	0.999259
Q8C8R3_TPTEEGT(1)PTSEQNPFLFQEGK	WT_NT-WT_EGCGEE_-_TS_NT-TS_EGCGEE	0.0426942	0.488237	0.0874456	14	0.931556	0.999259
Q8C8R3_TQDQQEYYVT(0.007)T(0.993)PGAEVEDPQK	WT_NT-WT_EGCGEE_-_TS_NT-TS_EGCGEE	1.17015	0.969629	1.20681	13	0.249008	0.999259
Q8C8R3_TQSESETQESLT(1)PSEVTK	WT_NT-WT_EGCGEE_-_TS_NT-TS_EGCGEE	0.141299	0.748865	0.188684	12	0.853494	0.999259
Q8C8R3_VGT(1)PTDIHSEK	WT_NT-WT_EGCGEE_-_TS_NT-TS_EGCGEE	-1.54124	1.49928	-1.02799	14	0.32139	0.999259
Q8CAA7_AVAGVMIT(0.001)AS(0.999)HNR	WT_NT-WT_EGCGEE_-_TS_NT-TS_EGCGEE	-0.0454936	1.06982	-0.0425247	13	0.966727	0.999259
Q8CB93_DVT(0.027)KT(0.957)VS(0.655)S(0.655)S(0.668)AY(0.036)VIS(0.002)PS(1)MK	WT_NT-WT_EGCGEE_-_TS_NT-TS_EGCGEE	0.251865	0.361289	0.697129	10	0.501606	0.999259
Q8CB93_DVT(0.116)KT(0.533)VS(0.253)S(0.279)S(0.828)AY(0.89)VIS(0.102)PS(1)MK	WT_NT-WT_EGCGEE_-_TS_NT-TS_EGCGEE	0.200697	0.388624	0.516431	9	0.618002	0.999259
Q8CBH5_VAILT(1)DDEEEQK	WT_NT-WT_EGCGEE_-_TS_NT-TS_EGCGEE	-0.732917	0.408994	-1.792	13	0.0964262	0.999259
Q8CBW3_TNPPT(0.001)QKPPS(0.999)PPVSGR	WT_NT-WT_EGCGEE_-_TS_NT-TS_EGCGEE	0.883978	0.535949	1.64937	11	0.127308	0.999259
Q8CC35_AAS(1)PAKPSSLDLVPNLPR	WT_NT-WT_EGCGEE_-_TS_NT-TS_EGCGEE	0.296309	0.721909	0.410452	12	0.688708	0.999259
Q8CC35_PSLYALS(1)PVK	WT_NT-WT_EGCGEE_-_TS_NT-TS_EGCGEE	-0.680966	0.99902	-0.681634	10	0.510948	0.999259
Q8CC35_VAS(1)EEEEVPLVVYLK	WT_NT-WT_EGCGEE_-_TS_NT-TS_EGCGEE	0.00715659	1.39124	0.00514405	14	0.995968	0.999259
Q8CCB4_KLES(0.911)PPPS(0.07)T(0.02)NPFLEDET(0.004)T(0.996)PEMEELALEK	WT_NT-WT_EGCGEE_-_TS_NT-TS_EGCGEE	-0.926481	0.884074	-1.04797	9	0.32198	0.999259
Q8CCB4_KLES(0.982)PPPS(0.009)T(0.009)NPFLEDETTPEMEELALEK	WT_NT-WT_EGCGEE_-_TS_NT-TS_EGCGEE	-0.550038	1.89911	-0.289629	11	0.777486	0.999259
Q8CCN5_LADAMAES(0.197)PS(0.803)RDVVGSGTELQR	WT_NT-WT_EGCGEE_-_TS_NT-TS_EGCGEE	0.586749	0.511265	1.14764	9	0.280707	0.999259
Q8CCT4_GRAEDEGSTEEGGKADEDKS(1)DAEGK	WT_NT-WT_EGCGEE_-_TS_NT-TS_EGCGEE	1.39019	3.10393	0.447881	10	0.663786	0.999259
Q8CDA1_GLES(1)PLKK	WT_NT-WT_EGCGEE_-_TS_NT-TS_EGCGEE	0.283617	0.412581	0.687423	13	0.503896	0.999259
Q8CGA3_RLS(0.989)VGS(0.005)S(0.006)MR	WT_NT-WT_EGCGEE_-_TS_NT-TS_EGCGEE	-0.49131	0.553338	-0.887902	11	0.393594	0.999259
Q8CGF6_AAYADLLT(1)PLISK	WT_NT-WT_EGCGEE_-_TS_NT-TS_EGCGEE	-1.62752	0.949875	-1.71341	13	0.110367	0.999259
Q8CGM1_LS(1)LDEDEEPK	WT_NT-WT_EGCGEE_-_TS_NT-TS_EGCGEE	-0.721007	0.437966	-1.64626	9	0.134117	0.999259
Q8CH09_GRS(1)LNIADQEGTLLGK	WT_NT-WT_EGCGEE_-_TS_NT-TS_EGCGEE	0.273896	0.573037	0.477972	12	0.641259	0.999259
Q8CH25_DVQDAIAQS(1)PEK	WT_NT-WT_EGCGEE_-_TS_NT-TS_EGCGEE	0.464559	0.360656	1.28809	14	0.218597	0.999259
Q8CH25_S(1)PGHMVILNQTK	WT_NT-WT_EGCGEE_-_TS_NT-TS_EGCGEE	0.802195	0.393454	2.03886	12	0.06412	0.999259
Q8CH72_EMDMS(1)PEEVAPSPR	WT_NT-WT_EGCGEE_-_TS_NT-TS_EGCGEE	-0.341141	0.317727	-1.07369	12	0.304078	0.999259
Q8CH77_KLEYDS(0.071)GS(0.929)LK	WT_NT-WT_EGCGEE_-_TS_NT-TS_EGCGEE	-0.089221	0.777499	-0.114754	10	0.910912	0.999259
Q8CHC4_EFGGVGAPPS(1)PGVAR	WT_NT-WT_EGCGEE_-_TS_NT-TS_EGCGEE	-0.880135	1.25255	-0.702676	15	0.493019	0.999259
Q8CHC4_EIEAPKS(1)PGTAR	WT_NT-WT_EGCGEE_-_TS_NT-TS_EGCGEE	-1.62411	1.30666	-1.24295	9	0.245291	0.999259
Q8CHC4_NQPS(1)PQAGLAGPGPAGYGAARPTIPAR	WT_NT-WT_EGCGEE_-_TS_NT-TS_EGCGEE	0.724769	1.04679	0.692372	9	0.506173	0.999259
Q8CHC4_TPGPPSSQGS(1)PVDTQPAAQK	WT_NT-WT_EGCGEE_-_TS_NT-TS_EGCGEE	2.08912	1.16183	1.79813	15	0.0923103	0.999259
Q8CHG7_RSS(1)FLNAK	WT_NT-WT_EGCGEE_-_TS_NT-TS_EGCGEE	1.75525	0.582132	3.01521	12	0.0107582	0.999259
Q8CHG7_S(0.999)LGS(0.001)LSQGSANATVLDVAQTGGHK	WT_NT-WT_EGCGEE_-_TS_NT-TS_EGCGEE	1.45618	1.09494	1.32992	10	0.213082	0.999259
Q8CHH9_AATDLERVS(1)NAEPEPR	WT_NT-WT_EGCGEE_-_TS_NT-TS_EGCGEE	-0.427616	0.383058	-1.11632	15	0.281848	0.999259
Q8CHP6_MDRT(1)PPPPT(0.007)LS(0.992)PAAVT(0.001)VGR	WT_NT-WT_EGCGEE_-_TS_NT-TS_EGCGEE	-0.109931	1.55345	-0.0707659	10	0.944979	0.999259
Q8CHW4_AGS(1)PQLDDIR	WT_NT-WT_EGCGEE_-_TS_NT-TS_EGCGEE	0.316928	0.509746	0.621737	13	0.544864	0.999259
Q8CHX7_PVTWNSAAQT(1)PERK	WT_NT-WT_EGCGEE_-_TS_NT-TS_EGCGEE	-1.09596	1.15726	-0.947025	9	0.368358	0.999259
Q8CI71_FLEQS(0.006)RS(0.994)PSVS(0.96)PS(0.04)K	WT_NT-WT_EGCGEE_-_TS_NT-TS_EGCGEE	-0.0265027	0.678246	-0.0390754	12	0.969473	0.999259
Q8CI71_FLEQS(0.04)RS(0.959)PS(0.001)VS(1)PSK	WT_NT-WT_EGCGEE_-_TS_NT-TS_EGCGEE	0.111875	0.481518	0.232339	15	0.819415	0.999259
Q8CI71_S(1)PPESLNDLGAFESLR	WT_NT-WT_EGCGEE_-_TS_NT-TS_EGCGEE	-0.315884	0.75482	-0.418489	8	0.686598	0.999259
Q8CI71_SAYQDYDS(0.028)DS(0.972)DVPEELK	WT_NT-WT_EGCGEE_-_TS_NT-TS_EGCGEE	-0.0349798	0.674662	-0.051848	11	0.959579	0.999259
Q8CI75_RPGLEKAS(1)DEEPED	WT_NT-WT_EGCGEE_-_TS_NT-TS_EGCGEE	-0.320568	0.52622	-0.60919	10	0.555985	0.999259
Q8CIN4_YLS(1)FTPPEK	WT_NT-WT_EGCGEE_-_TS_NT-TS_EGCGEE	0.231134	0.409835	0.563968	14	0.581698	0.999259
Q8CJ19_GRS(1)EEELEASK	WT_NT-WT_EGCGEE_-_TS_NT-TS_EGCGEE	-0.3221	0.798806	-0.403227	13	0.693335	0.999259
Q8CJ19_GTSQVS(0.001)S(0.988)PS(0.01)QPPEK	WT_NT-WT_EGCGEE_-_TS_NT-TS_EGCGEE	-0.247262	1.4449	-0.171128	13	0.866758	0.999259
Q8CJ19_VKS(1)PEEPLFPTPLLLR	WT_NT-WT_EGCGEE_-_TS_NT-TS_EGCGEE	-1.41385	1.98822	-0.711116	14	0.488692	0.999259
Q8JZP2_S(0.006)QS(0.993)LT(0.001)NSLSTSDTSHR	WT_NT-WT_EGCGEE_-_TS_NT-TS_EGCGEE	0.806585	0.708284	1.13879	10	0.281337	0.999259
Q8JZP2_SPGS(1)PQLSR	WT_NT-WT_EGCGEE_-_TS_NT-TS_EGCGEE	1.96872	0.718917	2.73845	11	0.0192847	0.999259
Q8JZQ9_GHPSAGAEEEGGS(1)DGS(1)AAEAEPR	WT_NT-WT_EGCGEE_-_TS_NT-TS_EGCGEE	0.0231735	0.403195	0.0574748	13	0.955041	0.999259
Q8JZQ9_PAAQSEEETAT(0.001)S(0.999)PAAS(0.986)PT(0.014)PQSAER	WT_NT-WT_EGCGEE_-_TS_NT-TS_EGCGEE	0.00163696	0.271443	0.00603057	13	0.99528	0.999259
Q8JZQ9_PAAQSEEETAT(0.087)S(0.912)PAAS(1)PTPQSAER	WT_NT-WT_EGCGEE_-_TS_NT-TS_EGCGEE	0.0497211	0.360912	0.137765	13	0.892537	0.999259
Q8JZW5_LGNPYCS(0.99)PT(0.01)LVR	WT_NT-WT_EGCGEE_-_TS_NT-TS_EGCGEE	0.0579851	0.815709	0.0710856	13	0.944412	0.999259
Q8JZX4_RPDPDS(1)DEDEDYERER	WT_NT-WT_EGCGEE_-_TS_NT-TS_EGCGEE	-0.17998	0.411033	-0.437871	13	0.668667	0.999259
Q8K012_TIS(1)DGTISAAK	WT_NT-WT_EGCGEE_-_TS_NT-TS_EGCGEE	-0.0592225	0.22779	-0.259988	13	0.798946	0.999259
Q8K019_ELFDYS(1)PPLHK	WT_NT-WT_EGCGEE_-_TS_NT-TS_EGCGEE	0.805222	0.629135	1.27989	14	0.221387	0.999259
Q8K019_EVQS(1)PEQVK	WT_NT-WT_EGCGEE_-_TS_NT-TS_EGCGEE	1.20611	2.07567	0.581071	10	0.574055	0.999259
Q8K019_IDIS(1)PSALR	WT_NT-WT_EGCGEE_-_TS_NT-TS_EGCGEE	-0.095112	0.410947	-0.231446	15	0.820096	0.999259
Q8K019_KAEGEPQEES(1)PLK	WT_NT-WT_EGCGEE_-_TS_NT-TS_EGCGEE	0.110823	0.552362	0.200634	15	0.84368	0.999259
Q8K070_DAS(1)PPEPASPTIGLDK	WT_NT-WT_EGCGEE_-_TS_NT-TS_EGCGEE	-0.557668	0.530243	-1.05172	11	0.315483	0.999259
Q8K070_LRDSASSAEDGEGS(1)DGPGGK	WT_NT-WT_EGCGEE_-_TS_NT-TS_EGCGEE	-0.240233	0.449904	-0.533966	13	0.602377	0.999259
Q8K070_VTDGCGS(1)PLHR	WT_NT-WT_EGCGEE_-_TS_NT-TS_EGCGEE	-0.168554	0.685614	-0.245844	10	0.810775	0.999259
Q8K0T0_GSVS(1)EDELIAAIK	WT_NT-WT_EGCGEE_-_TS_NT-TS_EGCGEE	-1.66534	1.06312	-1.56646	15	0.13809	0.999259
Q8K0T0_REQDS(1)PPMKPGALDAIR	WT_NT-WT_EGCGEE_-_TS_NT-TS_EGCGEE	-0.208231	0.404179	-0.515196	12	0.615774	0.999259
Q8K0T0_SPPVAMETASTGMAAVPDALDHS(0.986)PS(0.005)S(0.005)T(0.005)LK	WT_NT-WT_EGCGEE_-_TS_NT-TS_EGCGEE	-1.60005	1.13257	-1.41276	12	0.183135	0.999259
Q8K0U4_ETAPTSTY(0.001)S(0.006)S(0.993)PAR	WT_NT-WT_EGCGEE_-_TS_NT-TS_EGCGEE	-0.415394	0.28756	-1.44455	12	0.174185	0.999259
Q8K1A6_LANHDEGS(1)DDEEEETPKK	WT_NT-WT_EGCGEE_-_TS_NT-TS_EGCGEE	1.11636	2.03119	0.549607	11	0.593571	0.999259
Q8K1J5_EDGIDAVEVAADRPGS(1)PR	WT_NT-WT_EGCGEE_-_TS_NT-TS_EGCGEE	0.0161005	0.326483	0.049315	13	0.961418	0.999259
Q8K1M6_SKPIPIMPAS(1)PQK	WT_NT-WT_EGCGEE_-_TS_NT-TS_EGCGEE	0.554161	1.37049	0.404351	13	0.692528	0.999259
Q8K212_DT(0.007)T(0.947)S(0.046)PMELAALEK	WT_NT-WT_EGCGEE_-_TS_NT-TS_EGCGEE	-0.627902	0.587416	-1.06892	11	0.308001	0.999259
Q8K212_GS(0.001)GVAQS(0.999)PQQQPQQQPPQPQQPTPPK	WT_NT-WT_EGCGEE_-_TS_NT-TS_EGCGEE	0.296901	0.562514	0.527811	15	0.605351	0.999259
Q8K221_HPS(0.001)HS(0.003)T(0.008)S(0.988)PS(0.001)GPGDEVAR	WT_NT-WT_EGCGEE_-_TS_NT-TS_EGCGEE	1.40974	3.08914	0.456352	12	0.656286	0.999259
Q8K298_AES(0.005)ADS(0.984)LGS(0.011)EDRDLLYSIDAYR	WT_NT-WT_EGCGEE_-_TS_NT-TS_EGCGEE	-2.35494	1.27338	-1.84936	8	0.101576	0.999259
Q8K2C9_WLDES(1)DAEMELR	WT_NT-WT_EGCGEE_-_TS_NT-TS_EGCGEE	-4.16608	1.89853	-2.19437	13	0.0469804	0.999259
Q8K2F0_SES(1)PPPLSEPK	WT_NT-WT_EGCGEE_-_TS_NT-TS_EGCGEE	-0.824694	0.212142	-3.88747	10	0.00302195	0.999259
Q8K2F8_S(0.168)S(0.832)PQLDPLR	WT_NT-WT_EGCGEE_-_TS_NT-TS_EGCGEE	-0.00257253	0.253576	-0.010145	12	0.992072	0.999259
Q8K2F8_S(0.5)S(0.5)PQLDPLRK	WT_NT-WT_EGCGEE_-_TS_NT-TS_EGCGEE	1.16079	0.840661	1.38081	12	0.192514	0.999259
Q8K2F8_S(0.998)PT(0.002)MEQAVQTASAHLPAPAPVGR	WT_NT-WT_EGCGEE_-_TS_NT-TS_EGCGEE	-0.462729	0.843676	-0.548468	13	0.592666	0.999259
Q8K2L8_LSSLTAPVGEKS(1)PDSTSPSYSTR	WT_NT-WT_EGCGEE_-_TS_NT-TS_EGCGEE	0.0363234	0.437224	0.0830773	12	0.93516	0.999259
Q8K2Y9_GIITDS(1)FGR	WT_NT-WT_EGCGEE_-_TS_NT-TS_EGCGEE	-0.139679	0.508412	-0.274737	13	0.787836	0.999259
Q8K394_S(1)LEAIPEK	WT_NT-WT_EGCGEE_-_TS_NT-TS_EGCGEE	0.116646	0.460309	0.253407	15	0.803394	0.999259
Q8K3X4_PAPEEGPPELNRQS(0.978)PNS(0.014)S(0.004)S(0.001)AAT(0.001)S(0.001)VAS(0.001)R	WT_NT-WT_EGCGEE_-_TS_NT-TS_EGCGEE	0.105602	0.406089	0.260045	12	0.799237	0.999259
Q8K400_KLS(1)LPTDLKPDLDVK	WT_NT-WT_EGCGEE_-_TS_NT-TS_EGCGEE	1.27269	1.9184	0.663415	14	0.51784	0.999259
Q8K4G5_S(0.995)S(0.005)GREEDEEELLR	WT_NT-WT_EGCGEE_-_TS_NT-TS_EGCGEE	-1.25666	0.724692	-1.73406	8	0.121132	0.999259
Q8K4G5_T(0.011)LS(0.989)PTPSAEGYQDVR	WT_NT-WT_EGCGEE_-_TS_NT-TS_EGCGEE	0.419808	0.5727	0.733034	13	0.476549	0.999259
Q8K4G5_TS(0.001)S(0.999)LPGYGK	WT_NT-WT_EGCGEE_-_TS_NT-TS_EGCGEE	-0.029067	0.448424	-0.0648203	14	0.949234	0.999259
Q8K4I3_KAS(1)EEEYVIR	WT_NT-WT_EGCGEE_-_TS_NT-TS_EGCGEE	-0.564694	0.370257	-1.52514	13	0.151178	0.999259
Q8K4Q0_ILDTSSLTQSAPAS(1)PTNK	WT_NT-WT_EGCGEE_-_TS_NT-TS_EGCGEE	0.0524613	1.27483	0.0411516	13	0.9678	0.999259
Q8K4R4_S(1)APETLTLPDPEK	WT_NT-WT_EGCGEE_-_TS_NT-TS_EGCGEE	-0.83528	0.406879	-2.05289	14	0.0592634	0.999259
Q8K4Z3_RGS(1)ETMAGAAVK	WT_NT-WT_EGCGEE_-_TS_NT-TS_EGCGEE	0.51089	1.92362	0.265587	11	0.795469	0.999259
Q8QZV4_RGSSAAAPPS(0.001)S(0.999)PPPGR	WT_NT-WT_EGCGEE_-_TS_NT-TS_EGCGEE	-0.336438	0.256615	-1.31106	15	0.209554	0.999259
Q8QZV4_RGSSAAAPPS(0.865)S(0.135)PPPGR	WT_NT-WT_EGCGEE_-_TS_NT-TS_EGCGEE	-0.465043	1.4486	-0.32103	9	0.755517	0.999259
Q8R0A5_EGKPEDEVEPEDEEKS(1)DEDEKPDK	WT_NT-WT_EGCGEE_-_TS_NT-TS_EGCGEE	-0.408104	1.03343	-0.394903	15	0.698473	0.999259
Q8R0A7_TVTMIS(1)PEDEQK	WT_NT-WT_EGCGEE_-_TS_NT-TS_EGCGEE	0.552504	0.525801	1.05079	15	0.309992	0.999259
Q8R0S2_MQFS(1)FEGPEK	WT_NT-WT_EGCGEE_-_TS_NT-TS_EGCGEE	-0.474423	0.474145	-1.00058	14	0.334009	0.999259
Q8R0S2_NSWDS(1)PAFSNDVIR	WT_NT-WT_EGCGEE_-_TS_NT-TS_EGCGEE	-1.34703	0.80135	-1.68095	10	0.123689	0.999259
Q8R0S4_ATHTSSSTPMT(0.998)PLLGR	WT_NT-WT_EGCGEE_-_TS_NT-TS_EGCGEE	0.241475	0.681589	0.354283	10	0.730484	0.999259
Q8R146_ALDVSAS(1)DEEMARPK	WT_NT-WT_EGCGEE_-_TS_NT-TS_EGCGEE	0.303958	0.508547	0.597699	13	0.560309	0.999259
Q8R1F6_T(0.167)GS(0.832)QEGT(0.001)SMEGSRPAAPAEPGTLK	WT_NT-WT_EGCGEE_-_TS_NT-TS_EGCGEE	0.905021	0.68412	1.3229	11	0.212711	0.999259
Q8R1N0_APLVPHS(0.003)GS(0.997)IEK	WT_NT-WT_EGCGEE_-_TS_NT-TS_EGCGEE	0.345093	0.583956	0.590958	10	0.567665	0.999259
Q8R1Q8_DFQEYVEPGEDFPAS(1)PQRR	WT_NT-WT_EGCGEE_-_TS_NT-TS_EGCGEE	0.183739	0.793438	0.231573	15	0.819999	0.999259
Q8R1Q8_KPASVS(0.999)PTT(0.002)PT(0.093)S(0.837)PT(0.069)EGEAS	WT_NT-WT_EGCGEE_-_TS_NT-TS_EGCGEE	-0.752382	0.397243	-1.89401	15	0.0776726	0.999259
Q8R1Q8_KPASVSPT(0.005)T(0.964)PT(0.034)S(0.998)PTEGEAS	WT_NT-WT_EGCGEE_-_TS_NT-TS_EGCGEE	-0.0410435	1.16728	-0.0351615	15	0.972415	0.999259
Q8R1Q8_KPASVSPT(0.005)T(0.992)PT(0.01)S(0.987)PT(0.006)EGEAS	WT_NT-WT_EGCGEE_-_TS_NT-TS_EGCGEE	-0.24704	0.691702	-0.357148	14	0.726307	0.999259
Q8R1X6_KS(1)PEQESVSTAPQR	WT_NT-WT_EGCGEE_-_TS_NT-TS_EGCGEE	-0.137923	0.779322	-0.176979	11	0.862742	0.999259
Q8R2R3_VASAESCHSEQQEPS(0.977)PT(0.023)AER	WT_NT-WT_EGCGEE_-_TS_NT-TS_EGCGEE	-0.389303	0.788976	-0.493428	10	0.632367	0.999259
Q8R311_AFLS(1)PPTLLEGPLR	WT_NT-WT_EGCGEE_-_TS_NT-TS_EGCGEE	-1.2681	0.603758	-2.10035	10	0.0620411	0.999259
Q8R361_PLTAAPVEAS(1)PDRK	WT_NT-WT_EGCGEE_-_TS_NT-TS_EGCGEE	-0.460086	0.68242	-0.674199	15	0.510442	0.999259
Q8R3B7_AT(1)PPPSPLLSELLK	WT_NT-WT_EGCGEE_-_TS_NT-TS_EGCGEE	-0.570268	1.15964	-0.491765	8	0.636094	0.999259
Q8R3Q2_AAGAVEAVCTGHT(0.001)GKVS(0.999)PPPR	WT_NT-WT_EGCGEE_-_TS_NT-TS_EGCGEE	0.796374	0.694231	1.14713	14	0.270555	0.999259
Q8R3Q2_APLVASDSSSS(0.001)GGS(0.999)DSEDDEK	WT_NT-WT_EGCGEE_-_TS_NT-TS_EGCGEE	0.0974132	0.531323	0.183341	13	0.857359	0.999259
Q8R3R5_VVITQS(1)PGK	WT_NT-WT_EGCGEE_-_TS_NT-TS_EGCGEE	-0.0981026	0.439296	-0.223318	11	0.827381	0.999259
Q8R3V5_VPVTYLELLS(1)	WT_NT-WT_EGCGEE_-_TS_NT-TS_EGCGEE	-1.1552	1.45069	-0.796313	14	0.439145	0.999259
Q8R3Y8_NVAEALGHS(1)PK	WT_NT-WT_EGCGEE_-_TS_NT-TS_EGCGEE	-0.144995	0.383139	-0.378439	12	0.711715	0.999259
Q8R3Z5_ATHPPSS(0.001)T(0.999)PPNPLLNR	WT_NT-WT_EGCGEE_-_TS_NT-TS_EGCGEE	0.163832	0.356424	0.459654	11	0.654716	0.999259
Q8R464_GSYLTHEAS(1)GLDEQGEAR	WT_NT-WT_EGCGEE_-_TS_NT-TS_EGCGEE	-0.497151	0.750619	-0.662321	15	0.517813	0.999259
Q8R4E6_HS(0.003)APS(0.997)PPVS(1)VGS(1)EEHPHSVLK	WT_NT-WT_EGCGEE_-_TS_NT-TS_EGCGEE	0.308124	0.871228	0.353667	14	0.728858	0.999259
Q8R4E6_HSAPS(1)PPVS(0.012)VGS(0.988)EEHPHSVLK	WT_NT-WT_EGCGEE_-_TS_NT-TS_EGCGEE	0.968182	0.472672	2.04831	14	0.0597641	0.999259
Q8R4E6_HSAPS(1)PPVS(1)VGS(1)EEHPHSVLK	WT_NT-WT_EGCGEE_-_TS_NT-TS_EGCGEE	-0.598804	1.24826	-0.47971	11	0.64083	0.999259
Q8R4H2_IT(0.054)S(0.946)PVLVGEENNVVHNQK	WT_NT-WT_EGCGEE_-_TS_NT-TS_EGCGEE	-0.43302	0.419251	-1.03284	11	0.323852	0.999259
Q8R4R6_GVLS(0.024)S(0.975)PS(0.001)LAFTTPIR	WT_NT-WT_EGCGEE_-_TS_NT-TS_EGCGEE	-0.825325	1.04391	-0.790606	10	0.447518	0.999259
Q8R516_RVS(1)ADGQPFQR	WT_NT-WT_EGCGEE_-_TS_NT-TS_EGCGEE	-0.0221757	0.290952	-0.0762175	13	0.940407	0.999259
Q8R554_RAAPGTGGPT(0.003)PGRS(0.997)PPAPAR	WT_NT-WT_EGCGEE_-_TS_NT-TS_EGCGEE	-0.597102	0.277021	-2.15544	12	0.0521347	0.999259
Q8R554_T(0.002)VNT(0.998)VESLAPGGADAPGPAEHK	WT_NT-WT_EGCGEE_-_TS_NT-TS_EGCGEE	0.401125	0.375212	1.06906	12	0.306076	0.999259
Q8R574_LGIAVIHGEAQDAESDLVDGRHS(1)PPMVR	WT_NT-WT_EGCGEE_-_TS_NT-TS_EGCGEE	-0.511626	1.70395	-0.300259	10	0.770129	0.999259
Q8R5A6_S(0.012)VS(0.047)ES(0.047)HT(0.892)PCPS(0.002)ESTGDTVPLQR	WT_NT-WT_EGCGEE_-_TS_NT-TS_EGCGEE	0.942554	0.446358	2.11166	7	0.0726108	0.999259
Q8VBT0_KVEEEQEADEEDVS(1)EEEAEDREGASK	WT_NT-WT_EGCGEE_-_TS_NT-TS_EGCGEE	0.425107	0.526575	0.807307	14	0.432992	0.999259
Q8VBW5_TADGRVS(1)PAGGTLDDKPK	WT_NT-WT_EGCGEE_-_TS_NT-TS_EGCGEE	-0.0810165	0.309796	-0.261515	12	0.79813	0.999259
Q8VBX6_PLPLS(1)PEEGYVSAK	WT_NT-WT_EGCGEE_-_TS_NT-TS_EGCGEE	-0.173847	0.427691	-0.406478	12	0.691547	0.999259
Q8VBY2_S(1)FGNPFEPQAR	WT_NT-WT_EGCGEE_-_TS_NT-TS_EGCGEE	-0.197804	0.369924	-0.534716	13	0.601872	0.999259
Q8VBY2_SMS(1)APGSLLMK	WT_NT-WT_EGCGEE_-_TS_NT-TS_EGCGEE	0.369342	0.299479	1.23328	13	0.239305	0.999259
Q8VCD6_TET(0.007)S(0.993)EDDLGDK	WT_NT-WT_EGCGEE_-_TS_NT-TS_EGCGEE	-0.575608	0.525305	-1.09576	14	0.291676	0.999259
Q8VCE2_GNAS(1)PVLDPSDLILTR	WT_NT-WT_EGCGEE_-_TS_NT-TS_EGCGEE	-1.4365	0.998315	-1.43893	10	0.180727	0.999259
Q8VCI5_AKPS(1)PEHAPTISAPDASGPQK	WT_NT-WT_EGCGEE_-_TS_NT-TS_EGCGEE	-0.690262	0.95934	-0.719517	15	0.482883	0.999259
Q8VD37_HVPS(1)PLNLEEVQKK	WT_NT-WT_EGCGEE_-_TS_NT-TS_EGCGEE	-0.148761	0.70257	-0.211738	14	0.835363	0.999259
Q8VD37_NLS(1)SEEVARPR	WT_NT-WT_EGCGEE_-_TS_NT-TS_EGCGEE	-0.332004	0.927021	-0.358141	15	0.725228	0.999259
Q8VD37_PFPTGT(1)PPPLPPK	WT_NT-WT_EGCGEE_-_TS_NT-TS_EGCGEE	-0.47062	0.791424	-0.59465	14	0.561566	0.999259
Q8VD37_PFS(1)PPIHS(0.012)S(0.494)S(0.494)PPPIAPLAR	WT_NT-WT_EGCGEE_-_TS_NT-TS_EGCGEE	0.420045	1.47327	0.28511	11	0.780856	0.999259
Q8VD37_PFSPPIHSS(0.001)S(0.999)PPPIAPLAR	WT_NT-WT_EGCGEE_-_TS_NT-TS_EGCGEE	1.81956	1.18244	1.53881	12	0.149792	0.999259
Q8VD37_RST(1)PT(1)PELTSK	WT_NT-WT_EGCGEE_-_TS_NT-TS_EGCGEE	-1.2852	0.725757	-1.77084	15	0.0968995	0.999259
Q8VD37_T(0.012)VVS(0.043)S(0.944)PGPGS(0.001)GSGTGTTSGASSPAR	WT_NT-WT_EGCGEE_-_TS_NT-TS_EGCGEE	0.0036355	0.465638	0.00780758	12	0.993899	0.999259
Q8VD37_T(0.015)VPAT(0.955)PPRT(0.956)GS(0.073)PLTVATGNDQAATEAK	WT_NT-WT_EGCGEE_-_TS_NT-TS_EGCGEE	1.38381	0.960221	1.44114	11	0.177401	0.999259
Q8VD37_T(0.681)VPAT(0.258)PPRT(0.128)GS(0.932)PLT(0.001)VATGNDQAATEAK	WT_NT-WT_EGCGEE_-_TS_NT-TS_EGCGEE	1.06875	1.08493	0.985084	10	0.347817	0.999259
Q8VD37_TVPAT(1)PPR	WT_NT-WT_EGCGEE_-_TS_NT-TS_EGCGEE	0.0848366	0.597825	0.141909	14	0.889174	0.999259
Q8VD37_VAEQTFIKDDYLETLS(0.001)S(0.999)PK	WT_NT-WT_EGCGEE_-_TS_NT-TS_EGCGEE	-0.292378	0.320302	-0.912821	15	0.375775	0.999259
Q8VD37_WVHFS(1)DAS(1)PEHVT(1)PELTPR	WT_NT-WT_EGCGEE_-_TS_NT-TS_EGCGEE	-2.80088	1.96268	-1.42707	12	0.179058	0.999259
Q8VD37_WVHFSDAS(1)PEHVT(1)PELTPR	WT_NT-WT_EGCGEE_-_TS_NT-TS_EGCGEE	-2.15657	1.75349	-1.22988	13	0.240537	0.999259
Q8VD37_YNS(1)PELDEEGYSIRPEEPGSTK	WT_NT-WT_EGCGEE_-_TS_NT-TS_EGCGEE	0.218146	0.364675	0.598191	11	0.561827	0.999259
Q8VDD5_GTGDCS(1)DEEVDGK	WT_NT-WT_EGCGEE_-_TS_NT-TS_EGCGEE	3.25467	1.35451	2.40283	12	0.033346	0.999259
Q8VDM4_TPVQSQQPS(0.001)AT(0.014)T(0.983)PS(0.001)GADEK	WT_NT-WT_EGCGEE_-_TS_NT-TS_EGCGEE	1.0073	0.553786	1.81893	13	0.092024	0.999259
Q8VDN2_S(1)PDFTNENPLETR	WT_NT-WT_EGCGEE_-_TS_NT-TS_EGCGEE	-0.395049	0.356003	-1.10968	15	0.284612	0.999259
Q8VDN2_YEPAAVS(1)EHGDK	WT_NT-WT_EGCGEE_-_TS_NT-TS_EGCGEE	-0.052656	0.514032	-0.102437	12	0.920102	0.999259
Q8VDN4_S(0.008)LS(0.992)APLHPEFEEVYR	WT_NT-WT_EGCGEE_-_TS_NT-TS_EGCGEE	0.430776	1.22463	0.35176	13	0.730654	0.999259
Q8VDY9_SVNEILGLAES(0.002)S(0.998)PK	WT_NT-WT_EGCGEE_-_TS_NT-TS_EGCGEE	0.247265	0.919425	0.268935	10	0.793447	0.999259
Q8VDZ4_GDS(1)LKEPTSIADSSR	WT_NT-WT_EGCGEE_-_TS_NT-TS_EGCGEE	0.0463642	0.328518	0.141132	12	0.890108	0.999259
Q8VE19_GFSQYGVS(0.002)GS(0.998)PTK	WT_NT-WT_EGCGEE_-_TS_NT-TS_EGCGEE	0.521361	0.498919	1.04498	13	0.315075	0.999259
Q8VE52_AS(1)PVPEDHAEAAGAEQGGESTEGNAK	WT_NT-WT_EGCGEE_-_TS_NT-TS_EGCGEE	-0.153798	0.316946	-0.485249	13	0.635575	0.999259
Q8VE52_EPGEEADKPS(1)PEPGSGDPK	WT_NT-WT_EGCGEE_-_TS_NT-TS_EGCGEE	-0.076245	0.401813	-0.189752	12	0.852675	0.999259
Q8VE88_AETSLGIPS(0.996)PT(0.003)EIS(0.001)AEVK	WT_NT-WT_EGCGEE_-_TS_NT-TS_EGCGEE	-1.4476	0.973427	-1.48711	11	0.165077	0.999259
Q8VED9_LDDGHLNNSLGS(1)PVQADVYFPR	WT_NT-WT_EGCGEE_-_TS_NT-TS_EGCGEE	0.143166	1.92381	0.074418	13	0.941811	0.999259
Q8VH51_DKS(1)PVREPIDNLTPEER	WT_NT-WT_EGCGEE_-_TS_NT-TS_EGCGEE	0.0627042	0.890138	0.0704432	15	0.944772	0.999259
Q8VHI6_LSQSVHHGASSEGS(0.011)LS(0.988)PDTR	WT_NT-WT_EGCGEE_-_TS_NT-TS_EGCGEE	0.571036	0.549959	1.03833	14	0.31672	0.999259
Q8VHW2_AGGGAGGS(1)GGS(1)GPSAILR	WT_NT-WT_EGCGEE_-_TS_NT-TS_EGCGEE	-0.567352	0.54386	-1.0432	8	0.327353	0.999259
Q8VI36_T(0.002)GS(0.036)S(0.85)S(0.112)PPGGLSK	WT_NT-WT_EGCGEE_-_TS_NT-TS_EGCGEE	-0.0723426	0.483386	-0.149658	11	0.883743	0.999259
Q91V14_EIQSITDESRGS(1)IR	WT_NT-WT_EGCGEE_-_TS_NT-TS_EGCGEE	-1.48578	1.1067	-1.34254	13	0.202396	0.999259
Q91V14_NKGPS(1)PVSSEGIK	WT_NT-WT_EGCGEE_-_TS_NT-TS_EGCGEE	0.738037	0.900558	0.819533	10	0.431581	0.999259
Q91V36_IFSNALPDDLRS(1)PIR	WT_NT-WT_EGCGEE_-_TS_NT-TS_EGCGEE	-0.625744	0.82558	-0.757945	12	0.46311	0.999259
Q91V36_YS(1)EVSFLELDK	WT_NT-WT_EGCGEE_-_TS_NT-TS_EGCGEE	-0.59085	0.852916	-0.692741	11	0.502835	0.999259
Q91V92_TAS(0.999)FS(0.001)ESR	WT_NT-WT_EGCGEE_-_TS_NT-TS_EGCGEE	0.979258	0.730574	1.3404	13	0.203073	0.999259
Q91VK4_AAASGPASASAPAAEILLT(1)PAR	WT_NT-WT_EGCGEE_-_TS_NT-TS_EGCGEE	0.0673681	0.257241	0.261887	14	0.797222	0.999259
Q91VM5_DVYLS(1)PR	WT_NT-WT_EGCGEE_-_TS_NT-TS_EGCGEE	-0.0332313	0.539681	-0.0615758	14	0.951771	0.999259
Q91VN4_LSES(1)VVNR	WT_NT-WT_EGCGEE_-_TS_NT-TS_EGCGEE	0.0577895	0.391102	0.147761	9	0.885789	0.999259
Q91W39_MNT(0.004)APSRPS(0.992)PT(0.004)R	WT_NT-WT_EGCGEE_-_TS_NT-TS_EGCGEE	-0.471544	0.861022	-0.547656	10	0.59594	0.999259
Q91W92_RSDS(1)LLSFR	WT_NT-WT_EGCGEE_-_TS_NT-TS_EGCGEE	-0.156471	0.353161	-0.443057	12	0.665606	0.999259
Q91WK0_RGS(1)GDTSSLIDPDTSLSELR	WT_NT-WT_EGCGEE_-_TS_NT-TS_EGCGEE	-1.15717	0.72032	-1.60646	11	0.136474	0.999259
Q91XM9_AIS(1)LEGEPR	WT_NT-WT_EGCGEE_-_TS_NT-TS_EGCGEE	-0.44354	0.508561	-0.872148	15	0.396873	0.999259
Q91XM9_GPELVHVS(1)EK	WT_NT-WT_EGCGEE_-_TS_NT-TS_EGCGEE	-0.225228	0.722061	-0.311924	12	0.760451	0.999259
Q91XM9_HYS(1)PVECDK	WT_NT-WT_EGCGEE_-_TS_NT-TS_EGCGEE	0.991044	2.74978	0.360408	13	0.72433	0.999259
Q91XM9_YQDEDGPHDHS(1)LPR	WT_NT-WT_EGCGEE_-_TS_NT-TS_EGCGEE	-0.432868	0.550767	-0.785937	12	0.447146	0.999259
Q91XV3_AEGAGT(0.007)EEEGT(0.993)PKES(1)EPQAAADATEVK	WT_NT-WT_EGCGEE_-_TS_NT-TS_EGCGEE	0.146596	0.786085	0.186489	15	0.85456	0.999259
Q91XV3_AGEAS(1)AESTGAADGAAPEEGEAK	WT_NT-WT_EGCGEE_-_TS_NT-TS_EGCGEE	1.72776	1.5496	1.11497	13	0.285051	0.999259
Q91XV3_AGEASAES(0.993)T(0.007)GAADGAAPEEGEAK	WT_NT-WT_EGCGEE_-_TS_NT-TS_EGCGEE	-1.59902	1.4193	-1.12662	11	0.283879	0.999259
Q91XV3_APAPAAPAAAEPQAEAPAAAAS(0.043)S(0.94)EQS(0.017)VAVK	WT_NT-WT_EGCGEE_-_TS_NT-TS_EGCGEE	-0.00523149	0.453634	-0.0115324	7	0.99112	0.999259
Q91XV3_KAEGAGT(1)EEEGT(1)PK	WT_NT-WT_EGCGEE_-_TS_NT-TS_EGCGEE	-0.484306	1.17389	-0.412564	15	0.685763	0.999259
Q91XV3_KAEGAGT(1)EEEGT(1)PKES(0.998)EPQAAADAT(0.002)EVK	WT_NT-WT_EGCGEE_-_TS_NT-TS_EGCGEE	2.11547	2.42161	0.87358	13	0.398197	0.999259
Q91XV3_S(1)EGAAEEQPEPAPAPEQEAAAPGPAAGGEAPK	WT_NT-WT_EGCGEE_-_TS_NT-TS_EGCGEE	-0.127417	0.895721	-0.142251	15	0.888775	0.999259
Q91XV3_SDAAPAAS(0.111)DS(0.242)KPS(0.905)S(0.742)AEPAPSSK	WT_NT-WT_EGCGEE_-_TS_NT-TS_EGCGEE	0.617109	0.53151	1.16105	9	0.275491	0.999259
Q91XV3_SDAAPAAS(1)DSKPSSAEPAPSSK	WT_NT-WT_EGCGEE_-_TS_NT-TS_EGCGEE	0.220257	0.992845	0.221844	13	0.827882	0.999259
Q91Y86_TAGT(0.019)S(0.952)FMMT(0.029)PYVVTR	WT_NT-WT_EGCGEE_-_TS_NT-TS_EGCGEE	-0.489823	0.914902	-0.535383	10	0.604086	0.999259
Q91Y86_TAGTSFMMT(1)PYVVTR	WT_NT-WT_EGCGEE_-_TS_NT-TS_EGCGEE	-0.332348	0.804108	-0.413313	13	0.686114	0.999259
Q91YM2_PRNEEENIY(0.999)S(0.001)VPHDSTQGK	WT_NT-WT_EGCGEE_-_TS_NT-TS_EGCGEE	-0.144795	0.707352	-0.204701	10	0.841912	0.999259
Q91YM2_TSFSVGS(1)DDELGPIRK	WT_NT-WT_EGCGEE_-_TS_NT-TS_EGCGEE	1.3018	0.559733	2.32575	14	0.0355682	0.999259
Q91Z67_STVS(1)ETFMSK	WT_NT-WT_EGCGEE_-_TS_NT-TS_EGCGEE	0.62077	0.625294	0.992766	9	0.346763	0.999259
Q91Z67_TSPVVAPTSEPS(0.169)S(0.827)PLHT(0.003)QLLK	WT_NT-WT_EGCGEE_-_TS_NT-TS_EGCGEE	1.42677	0.964007	1.48005	9	0.172993	0.999259
Q91ZU6_LLDPEDVDVS(0.002)S(0.998)PDEK	WT_NT-WT_EGCGEE_-_TS_NT-TS_EGCGEE	-0.245238	0.413698	-0.592796	13	0.563488	0.999259
Q91ZV8_VY(0.001)T(0.022)AEAAS(0.071)FS(0.906)DMMDVVYVAQMIQK	WT_NT-WT_EGCGEE_-_TS_NT-TS_EGCGEE	-0.0128295	1.85988	-0.00689804	10	0.994632	0.999259
Q91ZX7_MLT(0.082)PPLLLLLPLLS(0.918)ALVS(0.083)GAT(0.909)MDAPKT(0.257)CS(0.751)PK	WT_NT-WT_EGCGEE_-_TS_NT-TS_EGCGEE	-1.29371	1.27356	-1.01582	9	0.336243	0.999259
Q91ZX7_MLT(0.246)PPLLLLLPLLS(0.753)ALVS(0.08)GAT(0.852)MDAPKT(0.297)CS(0.771)PK	WT_NT-WT_EGCGEE_-_TS_NT-TS_EGCGEE	-1.29371	1.27356	-1.01582	9	0.336243	0.999259
Q920I9_LPPHS(0.859)T(0.141)IRR	WT_NT-WT_EGCGEE_-_TS_NT-TS_EGCGEE	0.877336	1.11525	0.786672	11	0.448091	0.999259
Q920I9_TYQVPPVQPAS(0.995)PGS(0.005)HNALK	WT_NT-WT_EGCGEE_-_TS_NT-TS_EGCGEE	0.781381	1.19765	0.652426	14	0.524695	0.999259
Q920Q8_S(0.019)LS(0.981)FEMQPDELLEK	WT_NT-WT_EGCGEE_-_TS_NT-TS_EGCGEE	-0.73918	0.643301	-1.14904	9	0.280158	0.999259
Q920R0_DS(1)PEILSR	WT_NT-WT_EGCGEE_-_TS_NT-TS_EGCGEE	0.106497	0.335656	0.31728	12	0.756483	0.999259
Q921C1_DTTDELS(1)VVEAK	WT_NT-WT_EGCGEE_-_TS_NT-TS_EGCGEE	0.421018	0.36129	1.16532	11	0.268538	0.999259
Q921F2_LPNSKQS(1)PDEPLR	WT_NT-WT_EGCGEE_-_TS_NT-TS_EGCGEE	0.610239	0.4037	1.51161	12	0.156511	0.999259
Q921Q7_ALPLS(1)PAQELQR	WT_NT-WT_EGCGEE_-_TS_NT-TS_EGCGEE	-0.0482561	0.503446	-0.0958516	11	0.925362	0.999259
Q922J3_TASESISNLSEAGS(1)VK	WT_NT-WT_EGCGEE_-_TS_NT-TS_EGCGEE	0.434375	0.60961	0.712546	12	0.48975	0.999259
Q922S4_RPEAVQNT(0.002)S(0.998)VDASEDQK	WT_NT-WT_EGCGEE_-_TS_NT-TS_EGCGEE	-0.123521	0.908707	-0.135931	10	0.894574	0.999259
Q922U1_GDDDEES(1)DEEAVKK	WT_NT-WT_EGCGEE_-_TS_NT-TS_EGCGEE	0.991272	1.01771	0.974023	10	0.353017	0.999259
Q924A2_T(0.002)QS(0.996)LS(0.002)ALPK	WT_NT-WT_EGCGEE_-_TS_NT-TS_EGCGEE	0.912137	0.429099	2.1257	10	0.0594499	0.999259
Q924K8_HAELS(0.993)GS(0.007)PLK	WT_NT-WT_EGCGEE_-_TS_NT-TS_EGCGEE	-0.281364	0.387948	-0.725261	8	0.48896	0.999259
Q925T6_RQS(1)IPEEFK	WT_NT-WT_EGCGEE_-_TS_NT-TS_EGCGEE	0.704721	0.690735	1.02025	14	0.324919	0.999259
Q925T6_SNT(1)LPSDVGR	WT_NT-WT_EGCGEE_-_TS_NT-TS_EGCGEE	-0.0491394	0.869579	-0.0565094	11	0.955949	0.999259
Q93092_TIVMGAS(1)FR	WT_NT-WT_EGCGEE_-_TS_NT-TS_EGCGEE	-0.523943	0.472421	-1.10906	14	0.286093	0.999259
Q99104_AIS(1)PTSATSSGR	WT_NT-WT_EGCGEE_-_TS_NT-TS_EGCGEE	0.358198	0.296309	1.20887	15	0.245425	0.999259
Q99J09_KDT(1)PPPLVPPAAR	WT_NT-WT_EGCGEE_-_TS_NT-TS_EGCGEE	-0.33037	0.457631	-0.721915	14	0.482231	0.999259
Q99J36_ATTAQQS(1)PQPVAGK	WT_NT-WT_EGCGEE_-_TS_NT-TS_EGCGEE	-0.0125705	0.47408	-0.0265155	15	0.979196	0.999259
Q99J36_DQQPS(1)GS(1)EGEDDDAEAALKK	WT_NT-WT_EGCGEE_-_TS_NT-TS_EGCGEE	-0.015205	0.38862	-0.0391258	12	0.969434	0.999259
Q99J45_S(0.998)EGES(0.002)QT(0.027)VVS(0.137)S(0.235)GS(0.601)DPK	WT_NT-WT_EGCGEE_-_TS_NT-TS_EGCGEE	0.77861	0.487261	1.59793	13	0.13407	0.999259
Q99JF8_EDT(1)DQEEKAS(1)NEDVTK	WT_NT-WT_EGCGEE_-_TS_NT-TS_EGCGEE	0.826635	0.820228	1.00781	10	0.337308	0.999259
Q99JF8_EDTDQEEKAS(1)NEDVTK	WT_NT-WT_EGCGEE_-_TS_NT-TS_EGCGEE	0.424847	0.950296	0.447068	15	0.661213	0.999259
Q99JF8_PGVTST(0.918)S(0.082)DSEDEDDQEGEK	WT_NT-WT_EGCGEE_-_TS_NT-TS_EGCGEE	-1.65656	2.59448	-0.638493	9	0.539059	0.999259
Q99JG2_PRES(1)PPLLPLGT(1)PC	WT_NT-WT_EGCGEE_-_TS_NT-TS_EGCGEE	-0.100649	0.688948	-0.146091	15	0.885795	0.999259
Q99JP6_SQS(1)ADTPGPTER	WT_NT-WT_EGCGEE_-_TS_NT-TS_EGCGEE	1.88074	0.992618	1.89473	13	0.0805869	0.999259
Q99JP7_LPSSSSEMGSQDGS(1)PLR	WT_NT-WT_EGCGEE_-_TS_NT-TS_EGCGEE	0.13337	0.526364	0.253379	8	0.806365	0.999259
Q99JX3_ADASSLTVDVT(0.002)S(0.998)PASK	WT_NT-WT_EGCGEE_-_TS_NT-TS_EGCGEE	-0.45613	0.420707	-1.0842	14	0.296596	0.999259
Q99K01_VQGTGVT(1)PPPTPLGTR	WT_NT-WT_EGCGEE_-_TS_NT-TS_EGCGEE	-0.42826	0.384167	-1.11478	15	0.282489	0.999259
Q99KH8_AHS(1)PVQSGLPGMQNLK	WT_NT-WT_EGCGEE_-_TS_NT-TS_EGCGEE	-0.321868	0.411697	-0.781807	10	0.452441	0.999259
Q99KX1_LAIQGPEDS(0.998)PS(0.002)R	WT_NT-WT_EGCGEE_-_TS_NT-TS_EGCGEE	-0.213206	0.368332	-0.578842	15	0.571286	0.999259
Q99L43_EDAPPEDKES(1)ESEAK	WT_NT-WT_EGCGEE_-_TS_NT-TS_EGCGEE	0.424523	1.6808	0.252572	14	0.804269	0.999259
Q99L43_ESESEAKLDGETAS(1)DSESR	WT_NT-WT_EGCGEE_-_TS_NT-TS_EGCGEE	0.84721	2.49746	0.339229	13	0.739855	0.999259
Q99L43_VVREDAPPEDKES(0.08)ES(0.92)EAK	WT_NT-WT_EGCGEE_-_TS_NT-TS_EGCGEE	-0.223861	0.986156	-0.227004	12	0.824242	0.999259
Q99LD4_EGS(1)QGELTPANSQSR	WT_NT-WT_EGCGEE_-_TS_NT-TS_EGCGEE	0.155189	0.57381	0.270454	12	0.791407	0.999259
Q99LG1_IQQQAGTVPHS(0.002)QEEDS(0.995)QEEEEDVS(0.002)S(0.002)R	WT_NT-WT_EGCGEE_-_TS_NT-TS_EGCGEE	-0.0484698	0.776909	-0.0623881	13	0.951203	0.999259
Q99LH9_GLS(0.606)DHAS(0.394)LDGQELGAQSR	WT_NT-WT_EGCGEE_-_TS_NT-TS_EGCGEE	-0.125267	0.714528	-0.175314	9	0.864714	0.999259
Q99M51_RKPS(0.983)VPDT(0.016)AS(0.001)PADDSFVDPGER	WT_NT-WT_EGCGEE_-_TS_NT-TS_EGCGEE	-0.393463	0.455509	-0.863788	9	0.410134	0.999259
Q99MR1_IS(0.777)S(0.223)PPGPPGDLEDEEGLK	WT_NT-WT_EGCGEE_-_TS_NT-TS_EGCGEE	-0.503539	0.493086	-1.0212	8	0.337045	0.999259
Q99NE5_ASQS(0.007)S(0.993)LESSSGPPCIR	WT_NT-WT_EGCGEE_-_TS_NT-TS_EGCGEE	0.562865	0.783525	0.718375	11	0.487504	0.999259
Q99NE5_GRS(1)QDYPDRLEK	WT_NT-WT_EGCGEE_-_TS_NT-TS_EGCGEE	0.704577	0.870974	0.808952	13	0.433099	0.999259
Q99NE5_LQTHDESSLPLPQPS(1)PFMPR	WT_NT-WT_EGCGEE_-_TS_NT-TS_EGCGEE	-0.935688	0.761143	-1.22932	13	0.240739	0.999259
Q99NE5_MERPSISVIS(1)PTSPGALK	WT_NT-WT_EGCGEE_-_TS_NT-TS_EGCGEE	1.53167	0.882214	1.73617	14	0.104478	0.999259
Q99NE5_S(1)LDEIHPTR	WT_NT-WT_EGCGEE_-_TS_NT-TS_EGCGEE	-0.816529	0.652297	-1.25177	14	0.231164	0.999259
Q99NF2_MYS(1)VDGVSDDVPIR	WT_NT-WT_EGCGEE_-_TS_NT-TS_EGCGEE	-0.765521	0.647444	-1.18237	11	0.261985	0.999259
Q99NF2_SWS(0.996)DPT(0.004)PMK	WT_NT-WT_EGCGEE_-_TS_NT-TS_EGCGEE	-0.192288	0.70415	-0.273078	10	0.79035	0.999259
Q99P31_LLQTCFS(0.011)S(0.988)PT(0.001)DDSMDR	WT_NT-WT_EGCGEE_-_TS_NT-TS_EGCGEE	0.589909	0.648366	0.909839	12	0.380819	0.999259
Q99P72_LPEDDEPPARPPAPAGAS(1)PLAEPAAPPSTPAAPK	WT_NT-WT_EGCGEE_-_TS_NT-TS_EGCGEE	-0.583793	0.703546	-0.829786	15	0.41967	0.999259
Q99P72_LSTEPS(1)PEFSNYSEIAK	WT_NT-WT_EGCGEE_-_TS_NT-TS_EGCGEE	-0.0126862	0.582709	-0.0217711	15	0.982918	0.999259
Q99P72_MEDIDQSSLVSSSADS(1)PPRPPPAFK	WT_NT-WT_EGCGEE_-_TS_NT-TS_EGCGEE	-0.93593	1.51281	-0.61867	9	0.551468	0.999259
Q99P72_RRGS(0.959)GS(0.959)VDET(0.082)LFALPAASEPVIPSSAEK	WT_NT-WT_EGCGEE_-_TS_NT-TS_EGCGEE	-1.16172	1.60629	-0.723229	11	0.484634	0.999259
Q99P72_VVKEDGVMS(1)PEK	WT_NT-WT_EGCGEE_-_TS_NT-TS_EGCGEE	0.683014	0.421854	1.61908	13	0.129425	0.999259
Q99PI5_LPAYLATS(0.999)PIPT(0.001)EDQFFK	WT_NT-WT_EGCGEE_-_TS_NT-TS_EGCGEE	-0.818567	0.974519	-0.839971	10	0.420553	0.999259
Q99PT1_S(1)IQEIQELDKDDESLRK	WT_NT-WT_EGCGEE_-_TS_NT-TS_EGCGEE	-0.444885	0.483619	-0.919908	12	0.375743	0.999259
Q99PU8_GGS(1)FEMTDDDSAIR	WT_NT-WT_EGCGEE_-_TS_NT-TS_EGCGEE	-0.0546059	0.588195	-0.0928364	10	0.927867	0.999259
Q9CPQ3_AAAVAAAGAGEPLS(1)PEELLPK	WT_NT-WT_EGCGEE_-_TS_NT-TS_EGCGEE	-1.53908	1.83333	-0.839502	15	0.414368	0.999259
Q9CQS8_PGPTPSGTNVGSS(0.001)GRS(0.998)PSK	WT_NT-WT_EGCGEE_-_TS_NT-TS_EGCGEE	-0.121768	0.857727	-0.141966	9	0.890234	0.999259
Q9CR25_PALPLPVGS(0.981)PS(0.015)S(0.004)QPESLER	WT_NT-WT_EGCGEE_-_TS_NT-TS_EGCGEE	0.0201722	0.614951	0.0328029	9	0.974548	0.999259
Q9CR29_AALLAQYADVT(1)DEEDEADKK	WT_NT-WT_EGCGEE_-_TS_NT-TS_EGCGEE	-0.954086	0.6786	-1.40596	12	0.185097	0.999259
Q9CR73_GGGERYNIPDPQS(1)R	WT_NT-WT_EGCGEE_-_TS_NT-TS_EGCGEE	-1.18427	3.99755	-0.29625	10	0.773101	0.999259
Q9CR86_DRS(1)PS(1)PLRGNVVPS(0.998)PLPT(0.002)R	WT_NT-WT_EGCGEE_-_TS_NT-TS_EGCGEE	-0.951687	0.834129	-1.14093	12	0.276156	0.999259
Q9CR86_GNVVPS(1)PLPTR	WT_NT-WT_EGCGEE_-_TS_NT-TS_EGCGEE	-1.16382	0.358096	-3.25003	15	0.005383	0.999259
Q9CR86_TFS(1)ATVR	WT_NT-WT_EGCGEE_-_TS_NT-TS_EGCGEE	-0.579186	0.341024	-1.69837	15	0.110078	0.999259
Q9CSU0_LSMEDS(0.044)KS(0.956)PPPK	WT_NT-WT_EGCGEE_-_TS_NT-TS_EGCGEE	-0.584173	0.405837	-1.43943	10	0.180588	0.999259
Q9CT10_S(0.001)PS(0.999)ESAEETHTLEEK	WT_NT-WT_EGCGEE_-_TS_NT-TS_EGCGEE	0.220885	0.489894	0.450882	10	0.661693	0.999259
Q9CW07_S(0.019)FS(0.981)LPADPILQAAK	WT_NT-WT_EGCGEE_-_TS_NT-TS_EGCGEE	0.532372	1.13227	0.470182	11	0.647409	0.999259
Q9CW46_AADVSVTHRPPLS(1)PEAEAEAETPETVDR	WT_NT-WT_EGCGEE_-_TS_NT-TS_EGCGEE	0.721181	0.873143	0.82596	14	0.42268	0.999259
Q9CWE0_AS(0.003)S(0.997)FADMMGILK	WT_NT-WT_EGCGEE_-_TS_NT-TS_EGCGEE	0.318181	0.672024	0.473466	12	0.644377	0.999259
Q9CWU4_LLPEGEETVES(1)DDDKDER	WT_NT-WT_EGCGEE_-_TS_NT-TS_EGCGEE	-0.218707	0.232187	-0.941939	13	0.363399	0.999259
Q9CWZ7_KKS(1)PAT(1)PQAKPDGAAGMAAEEEEDEYSGGLC	WT_NT-WT_EGCGEE_-_TS_NT-TS_EGCGEE	-0.526824	1.40794	-0.374181	13	0.714302	0.999259
Q9CY58_DELTES(1)PK	WT_NT-WT_EGCGEE_-_TS_NT-TS_EGCGEE	0.910597	0.792881	1.14847	12	0.273155	0.999259
Q9CY58_S(0.004)KS(0.995)EEAHAEDSVMDHHFR	WT_NT-WT_EGCGEE_-_TS_NT-TS_EGCGEE	3.21989	1.40509	2.29159	12	0.040814	0.999259
Q9CYI0_ELES(1)SEEGGSAEER	WT_NT-WT_EGCGEE_-_TS_NT-TS_EGCGEE	-0.784255	0.368645	-2.1274	11	0.0568357	0.999259
Q9CYT6_AQGQIRS(1)PTK	WT_NT-WT_EGCGEE_-_TS_NT-TS_EGCGEE	-0.893014	2.60632	-0.342634	11	0.738331	0.999259
Q9CYZ2_MDSASQDINLNS(1)PNK	WT_NT-WT_EGCGEE_-_TS_NT-TS_EGCGEE	-1.21921	0.650562	-1.87408	12	0.0854648	0.999259
Q9CZ00_TPVAEEEEEVGIPIPAPGFLQVT(1)ER	WT_NT-WT_EGCGEE_-_TS_NT-TS_EGCGEE	0.720238	0.480704	1.4983	11	0.162193	0.999259
Q9CZ44_RRHS(1)GQDVHVVLK	WT_NT-WT_EGCGEE_-_TS_NT-TS_EGCGEE	-0.522273	0.747849	-0.698367	11	0.499446	0.999259
Q9CZ44_S(1)PNELVDDLFK	WT_NT-WT_EGCGEE_-_TS_NT-TS_EGCGEE	-2.21748	1.31165	-1.69061	13	0.114732	0.999259
Q9CZV8_VHAYFAPVT(1)PPPSVGGSR	WT_NT-WT_EGCGEE_-_TS_NT-TS_EGCGEE	-0.0960223	0.390575	-0.245849	12	0.809954	0.999259
Q9CZW5_AS(1)PALGSGHHDGSGDSLEMSSLDR	WT_NT-WT_EGCGEE_-_TS_NT-TS_EGCGEE	-0.159448	1.24166	-0.128414	15	0.899527	0.999259
Q9D0F4_IGELGAPEVWGLS(1)PK	WT_NT-WT_EGCGEE_-_TS_NT-TS_EGCGEE	-0.921818	0.780042	-1.18175	10	0.264643	0.999259
Q9D0L7_S(1)AEDLTDGSYDDILNAEQLK	WT_NT-WT_EGCGEE_-_TS_NT-TS_EGCGEE	-1.79311	1.40856	-1.27302	12	0.227122	0.999259
Q9D0L8_ASVASDPES(1)PPGGNEPAAASGQR	WT_NT-WT_EGCGEE_-_TS_NT-TS_EGCGEE	-0.305746	0.352065	-0.868436	11	0.403705	0.999259
Q9D0L8_EFGEDLVEQNSSYVQDS(0.998)PS(0.002)K	WT_NT-WT_EGCGEE_-_TS_NT-TS_EGCGEE	0.219462	0.769223	0.285303	9	0.781869	0.999259
Q9D0V7_KLS(1)GDQITLPTTVDYSSVPK	WT_NT-WT_EGCGEE_-_TS_NT-TS_EGCGEE	0.133322	0.905602	0.147219	11	0.885623	0.999259
Q9D1C2_PLFGSIFS(1)PK	WT_NT-WT_EGCGEE_-_TS_NT-TS_EGCGEE	-1.32416	1.24636	-1.06243	10	0.313026	0.999259
Q9D1E6_YEIS(1)PEAYER	WT_NT-WT_EGCGEE_-_TS_NT-TS_EGCGEE	-0.590939	0.277351	-2.13065	15	0.0500755	0.999259
Q9D1F4_AATATRPPGPPPAPQPPS(1)PAPS(1)PPPRPALAR	WT_NT-WT_EGCGEE_-_TS_NT-TS_EGCGEE	0.611941	0.710169	0.861683	11	0.407254	0.999259
Q9D1L0_RAPAAQPPAAAAPSAVGS(1)PAAAPR	WT_NT-WT_EGCGEE_-_TS_NT-TS_EGCGEE	-0.375678	0.391648	-0.959224	14	0.35372	0.999259
Q9D1N4_LLLPT(1)LS(0.997)S(0.989)LAFLPT(0.014)VS(0.228)IAT(0.771)KR	WT_NT-WT_EGCGEE_-_TS_NT-TS_EGCGEE	-0.360514	0.964772	-0.373678	11	0.715746	0.999259
Q9D1T0_S(1)DAGISSADAPR	WT_NT-WT_EGCGEE_-_TS_NT-TS_EGCGEE	-0.517563	0.449788	-1.15068	13	0.270589	0.999259
Q9D219_IPVEGPLS(0.998)PS(0.002)R	WT_NT-WT_EGCGEE_-_TS_NT-TS_EGCGEE	0.0215154	0.567093	0.0379398	10	0.970482	0.999259
Q9D219_PLDRES(1)PGVENK	WT_NT-WT_EGCGEE_-_TS_NT-TS_EGCGEE	0.146209	0.437266	0.33437	13	0.743433	0.999259
Q9D2P8_HQPAAS(1)PVVVR	WT_NT-WT_EGCGEE_-_TS_NT-TS_EGCGEE	0.562986	0.88645	0.635102	12	0.537284	0.999259
Q9D2P8_S(1)PLMPAK	WT_NT-WT_EGCGEE_-_TS_NT-TS_EGCGEE	0.429538	0.619406	0.693468	9	0.505517	0.999259
Q9D394_ELDDISLT(1)PDPEPTHEDPNYLMANER	WT_NT-WT_EGCGEE_-_TS_NT-TS_EGCGEE	-0.961333	0.6028	-1.59478	11	0.139068	0.999259
Q9D394_SALT(1)PPTDMPTPTTDK	WT_NT-WT_EGCGEE_-_TS_NT-TS_EGCGEE	-0.197004	1.13123	-0.17415	13	0.864431	0.999259
Q9D3A9_RFVQWQS(0.001)S(0.999)I	WT_NT-WT_EGCGEE_-_TS_NT-TS_EGCGEE	-1.9023	1.30421	-1.45859	11	0.172634	0.999259
Q9D415_AMGDEDSGDSDT(0.012)S(0.988)PKPSPK	WT_NT-WT_EGCGEE_-_TS_NT-TS_EGCGEE	0.139092	0.365435	0.380622	9	0.712312	0.999259
Q9D415_GCS(1)QDDECVSLR	WT_NT-WT_EGCGEE_-_TS_NT-TS_EGCGEE	-0.0575336	0.564364	-0.101944	12	0.920485	0.999259
Q9D415_SLDSLDPAGLLT(0.003)S(0.997)PK	WT_NT-WT_EGCGEE_-_TS_NT-TS_EGCGEE	0.416252	1.37071	0.303676	11	0.767042	0.999259
Q9D4C9_RSQS(1)VVEAGTLK	WT_NT-WT_EGCGEE_-_TS_NT-TS_EGCGEE	0.054633	0.508188	0.107506	14	0.915913	0.999259
Q9D5V6_T(1)PPVVIK	WT_NT-WT_EGCGEE_-_TS_NT-TS_EGCGEE	0.274009	0.389345	0.70377	12	0.495006	0.999259
Q9D6F9_INVYYNEAT(1)GGNYVPR	WT_NT-WT_EGCGEE_-_TS_NT-TS_EGCGEE	0.620637	0.817324	0.759352	11	0.463604	0.999259
Q9D6W8_T(0.003)LS(0.997)GEEEAESVGVSSR	WT_NT-WT_EGCGEE_-_TS_NT-TS_EGCGEE	0.0310417	0.330129	0.094029	11	0.926777	0.999259
Q9D6Z1_EELAS(1)DLEEMATSSAK	WT_NT-WT_EGCGEE_-_TS_NT-TS_EGCGEE	-0.873268	1.3348	-0.654233	11	0.526403	0.999259
Q9D6Z1_EEVAS(1)EPEEAASPTTPK	WT_NT-WT_EGCGEE_-_TS_NT-TS_EGCGEE	0.130039	0.732131	0.177617	15	0.8614	0.999259
Q9D6Z1_S(0.585)S(0.585)PKEEVAS(0.83)EPEEAAS(1)PTTPKK	WT_NT-WT_EGCGEE_-_TS_NT-TS_EGCGEE	1.64673	1.0375	1.5872	13	0.136482	0.999259
Q9D7P6_RAAS(1)ALLLR	WT_NT-WT_EGCGEE_-_TS_NT-TS_EGCGEE	0.851283	0.577079	1.47516	14	0.162303	0.999259
Q9D7V2_AHRPSAPS(1)PPPR	WT_NT-WT_EGCGEE_-_TS_NT-TS_EGCGEE	-0.0754327	2.17942	-0.0346114	14	0.972878	0.999259
Q9D898_AFHAALRNS(1)PINTK	WT_NT-WT_EGCGEE_-_TS_NT-TS_EGCGEE	-0.570701	1.16813	-0.488559	12	0.63396	0.999259
Q9D8Y0_RADLNQGIGEPQS(1)PSRR	WT_NT-WT_EGCGEE_-_TS_NT-TS_EGCGEE	-1.06793	1.03917	-1.02768	11	0.32617	0.999259
Q9DB52_HGLLLPAS(1)PVR	WT_NT-WT_EGCGEE_-_TS_NT-TS_EGCGEE	0.300146	0.373586	0.803417	12	0.437359	0.999259
Q9DB52_RIDFIPVS(0.001)PAPS(0.992)PT(0.007)R	WT_NT-WT_EGCGEE_-_TS_NT-TS_EGCGEE	-0.83671	0.758967	-1.10243	10	0.296098	0.999259
Q9DBC7_T(0.01)DS(0.99)REDEISPPPPNPVVK	WT_NT-WT_EGCGEE_-_TS_NT-TS_EGCGEE	0.641925	0.674739	0.951367	13	0.358772	0.999259
Q9DBC7_T(0.903)DS(0.929)REDEIS(0.168)PPPPNPVVK	WT_NT-WT_EGCGEE_-_TS_NT-TS_EGCGEE	0.0329927	0.789727	0.0417774	8	0.9677	0.999259
Q9DBC7_TDSREDEIS(1)PPPPNPVVK	WT_NT-WT_EGCGEE_-_TS_NT-TS_EGCGEE	0.0060015	0.503511	0.0119193	15	0.990647	0.999259
Q9DBD5_AAAVLSGAS(0.004)AGS(0.995)PAGAPGGPGGLSAVGSGPR	WT_NT-WT_EGCGEE_-_TS_NT-TS_EGCGEE	0.159166	0.575119	0.276752	13	0.786322	0.999259
Q9DBN4_HPASAQSTPSSTPHAS(1)PK	WT_NT-WT_EGCGEE_-_TS_NT-TS_EGCGEE	-3.46381	2.80218	-1.23611	13	0.238286	0.999259
Q9DBS2_DT(0.002)VDS(0.997)AGT(0.001)SPTAVLAAGEDAGAGRPGAGTPLR	WT_NT-WT_EGCGEE_-_TS_NT-TS_EGCGEE	0.425106	1.32049	0.32193	12	0.753045	0.999259
Q9DBS2_DT(0.007)VDS(0.993)AGT(0.014)S(0.947)PT(0.039)AVLAAGEDAGAGRPGAGTPLR	WT_NT-WT_EGCGEE_-_TS_NT-TS_EGCGEE	-2.3696	1.4312	-1.65568	14	0.120021	0.999259
Q9DBS2_DTVDSAGT(0.045)S(0.789)PT(0.166)AVLAAGEDAGAGRPGAGT(1)PLR	WT_NT-WT_EGCGEE_-_TS_NT-TS_EGCGEE	-1.11917	1.11685	-1.00207	13	0.334596	0.999259
Q9DC11_GS(1)GHPAYAEVEPVGEK	WT_NT-WT_EGCGEE_-_TS_NT-TS_EGCGEE	1.10936	0.654365	1.69532	14	0.11213	0.999259
Q9DCB1_VEEAQRTES(1)IEK	WT_NT-WT_EGCGEE_-_TS_NT-TS_EGCGEE	-0.500066	0.65035	-0.768918	10	0.459717	0.999259
Q9DCB4_SES(1)LDEEEK	WT_NT-WT_EGCGEE_-_TS_NT-TS_EGCGEE	0.954948	1.08851	0.877296	14	0.395132	0.999259
Q9DCB4_T(0.012)AS(0.988)FGGITVLTR	WT_NT-WT_EGCGEE_-_TS_NT-TS_EGCGEE	-0.0081756	0.759817	-0.01076	14	0.991567	0.999259
Q9DCC8_IVSAQS(1)LAEDDVE	WT_NT-WT_EGCGEE_-_TS_NT-TS_EGCGEE	-0.451173	0.347541	-1.29818	13	0.216783	0.999259
Q9DCL8_T(0.012)S(0.012)AAS(0.976)PPVVPSAEQPRPIVEEELSK	WT_NT-WT_EGCGEE_-_TS_NT-TS_EGCGEE	0.759996	0.575405	1.3208	12	0.211202	0.999259
Q9DCP2_S(0.011)PS(0.989)KEPHFTDFEGK	WT_NT-WT_EGCGEE_-_TS_NT-TS_EGCGEE	-0.967339	0.374561	-2.58259	9	0.0295706	0.999259
Q9DCU2_AEFPS(0.005)KVS(0.97)T(0.025)R	WT_NT-WT_EGCGEE_-_TS_NT-TS_EGCGEE	-0.16108	0.335511	-0.480102	12	0.639788	0.999259
Q9DD18_S(0.03)AS(0.973)S(0.997)GAEGDVSSEREP	WT_NT-WT_EGCGEE_-_TS_NT-TS_EGCGEE	-0.657264	1.57302	-0.417836	10	0.684897	0.999259
Q9DD18_SASSGAEGDVS(1)S(1)EREP	WT_NT-WT_EGCGEE_-_TS_NT-TS_EGCGEE	0.123574	0.823981	0.149973	14	0.882925	0.999259
Q9EPN1_AVPNVDAGSIISDTERS(1)DDGK	WT_NT-WT_EGCGEE_-_TS_NT-TS_EGCGEE	-0.223974	1.04344	-0.214649	12	0.833645	0.999259
Q9EPN1_TPLENVPGNLS(1)PIKDPDR	WT_NT-WT_EGCGEE_-_TS_NT-TS_EGCGEE	1.34028	0.543842	2.46446	15	0.0262834	0.999259
Q9EPR4_SSLAETLDSTGS(1)LDPQR	WT_NT-WT_EGCGEE_-_TS_NT-TS_EGCGEE	0.216049	1.05444	0.204894	9	0.842214	0.999259
Q9EQF6_EMGT(0.001)PLADT(0.99)PT(0.009)RPVTR	WT_NT-WT_EGCGEE_-_TS_NT-TS_EGCGEE	-0.0071546	0.604219	-0.0118411	15	0.990708	0.999259
Q9EQF6_EMGT(1)PLADTPTRPVTR	WT_NT-WT_EGCGEE_-_TS_NT-TS_EGCGEE	0.172932	1.09426	0.158036	15	0.876536	0.999259
Q9EQH3_PTTQQS(1)PQDEQEK	WT_NT-WT_EGCGEE_-_TS_NT-TS_EGCGEE	0.519283	3.10253	0.167374	9	0.870776	0.999259
Q9EQH3_RES(1)PESEGPIYEGLIL	WT_NT-WT_EGCGEE_-_TS_NT-TS_EGCGEE	-0.749098	1.62743	-0.460295	14	0.652372	0.999259
Q9EQU5_SAS(1)PGLPK	WT_NT-WT_EGCGEE_-_TS_NT-TS_EGCGEE	0.242045	0.263737	0.91775	13	0.375463	0.999259
Q9ER47_ALIQPSQCSPLVNIS(0.001)GPLDHS(0.268)S(0.73)PK	WT_NT-WT_EGCGEE_-_TS_NT-TS_EGCGEE	-2.33867	0.921996	-2.53653	9	0.0318921	0.999259
Q9ER47_HVS(1)DPGLPGK	WT_NT-WT_EGCGEE_-_TS_NT-TS_EGCGEE	0.40247	0.304275	1.32271	14	0.207131	0.999259
Q9ERA6_KGAAEEADSEDS(1)DAEEKPVK	WT_NT-WT_EGCGEE_-_TS_NT-TS_EGCGEE	-0.118751	0.320863	-0.370098	11	0.718336	0.999259
Q9ERT9_MEPDNS(1)PRK	WT_NT-WT_EGCGEE_-_TS_NT-TS_EGCGEE	1.60254	1.55549	1.03025	11	0.325013	0.999259
Q9ERT9_STLSMS(1)PR	WT_NT-WT_EGCGEE_-_TS_NT-TS_EGCGEE	0.15291	0.590465	0.258966	15	0.799181	0.999259
Q9ERZ4_KEPVANQDPVS(0.999)PS(0.001)LVQGR	WT_NT-WT_EGCGEE_-_TS_NT-TS_EGCGEE	-0.249553	0.44686	-0.558459	13	0.586021	0.999259
Q9ES00_LAGGQTSQPTTPLT(0.002)S(0.998)PQR	WT_NT-WT_EGCGEE_-_TS_NT-TS_EGCGEE	-0.300824	0.485034	-0.620212	9	0.550497	0.999259
Q9ES28_EIKPSEKPVS(1)PK	WT_NT-WT_EGCGEE_-_TS_NT-TS_EGCGEE	1.69312	3.15924	0.535926	12	0.601802	0.999259
Q9ES28_KPS(1)DEEFAVRK	WT_NT-WT_EGCGEE_-_TS_NT-TS_EGCGEE	-0.201752	0.593805	-0.339762	13	0.739463	0.999259
Q9ES28_MS(1)GFIYQGK	WT_NT-WT_EGCGEE_-_TS_NT-TS_EGCGEE	-0.330399	0.509243	-0.648805	15	0.526274	0.999259
Q9ES97_AEHICTYSLS(1)PSELPVASVEK	WT_NT-WT_EGCGEE_-_TS_NT-TS_EGCGEE	-1.31135	0.709341	-1.84869	10	0.0942474	0.999259
Q9ES97_DS(1)PESPFEVIIDK	WT_NT-WT_EGCGEE_-_TS_NT-TS_EGCGEE	-0.352842	1.14182	-0.309017	14	0.76186	0.999259
Q9ES97_ETTGGAPTMS(1)PDLEQEQLTIR	WT_NT-WT_EGCGEE_-_TS_NT-TS_EGCGEE	0.00699472	0.374569	0.0186741	14	0.985365	0.999259
Q9ESK9_VSTSQAS(0.999)PQSAASPR	WT_NT-WT_EGCGEE_-_TS_NT-TS_EGCGEE	0.546762	0.550531	0.993153	11	0.34198	0.999259
Q9ESN6_VIRS(1)ADVS(0.708)PT(0.284)T(0.008)EGVK	WT_NT-WT_EGCGEE_-_TS_NT-TS_EGCGEE	-0.203096	0.428218	-0.474283	15	0.642128	0.999259
Q9ESN6_VIRS(1)ADVS(0.999)PTTEGVK	WT_NT-WT_EGCGEE_-_TS_NT-TS_EGCGEE	-0.137775	0.268055	-0.51398	15	0.614754	0.999259
Q9ESN9_TGS(0.001)S(0.999)PTQGIVNK	WT_NT-WT_EGCGEE_-_TS_NT-TS_EGCGEE	2.25202	1.13627	1.98195	15	0.0661152	0.999259
Q9EST3_SSS(1)PVGLAK	WT_NT-WT_EGCGEE_-_TS_NT-TS_EGCGEE	0.670311	0.282139	2.37582	12	0.0350285	0.999259
Q9ESU6_TKPPPT(0.001)YES(0.998)EEEDK	WT_NT-WT_EGCGEE_-_TS_NT-TS_EGCGEE	0.518355	0.432092	1.19964	11	0.25548	0.999259
Q9ET77_SLPVALES(1)DEETGDELK	WT_NT-WT_EGCGEE_-_TS_NT-TS_EGCGEE	-0.866969	0.766038	-1.13176	14	0.27675	0.999259
Q9ET80_GT(0.023)T(0.977)PPRS(1)PESSPK	WT_NT-WT_EGCGEE_-_TS_NT-TS_EGCGEE	-0.0573721	1.20831	-0.0474812	12	0.962911	0.999259
Q9JHU2_MELS(0.988)PS(0.012)RAS(1)PGK	WT_NT-WT_EGCGEE_-_TS_NT-TS_EGCGEE	0.216432	0.623133	0.347329	14	0.73351	0.999259
Q9JHU2_MELS(1)PSRAS(1)PGK	WT_NT-WT_EGCGEE_-_TS_NT-TS_EGCGEE	-0.468953	0.529968	-0.884872	14	0.39117	0.999259
Q9JI99_RNS(1)LTGEEGELVK	WT_NT-WT_EGCGEE_-_TS_NT-TS_EGCGEE	0.233626	0.74033	0.31557	14	0.756984	0.999259
Q9JIA7_AKS(1)ELVLAPAPAPAAT(0.412)HS(0.588)PLHR	WT_NT-WT_EGCGEE_-_TS_NT-TS_EGCGEE	0.151234	0.36902	0.409827	12	0.689154	0.999259
Q9JIA7_SELVLAPAPAPAAT(0.154)HS(0.846)PLHR	WT_NT-WT_EGCGEE_-_TS_NT-TS_EGCGEE	-0.971892	0.504395	-1.92685	13	0.0761415	0.999259
Q9JIA7_SELVLAPAPAPAAT(0.85)HS(0.15)PLHR	WT_NT-WT_EGCGEE_-_TS_NT-TS_EGCGEE	-0.210093	0.705385	-0.297841	9	0.772586	0.999259
Q9JIS5_GGLS(1)DGEGPPGGRGEAQR	WT_NT-WT_EGCGEE_-_TS_NT-TS_EGCGEE	-0.0961795	0.343633	-0.27989	15	0.783385	0.999259
Q9JIS5_VFS(0.999)VT(0.001)HIK	WT_NT-WT_EGCGEE_-_TS_NT-TS_EGCGEE	-0.378151	0.351661	-1.07533	12	0.303373	0.999259
Q9JIX8_SLS(1)PLSGTTDTK	WT_NT-WT_EGCGEE_-_TS_NT-TS_EGCGEE	-0.559163	1.18684	-0.471134	11	0.64675	0.999259
Q9JIX8_SSSFSEEKGES(1)DDEK	WT_NT-WT_EGCGEE_-_TS_NT-TS_EGCGEE	-0.0325167	0.649467	-0.0500667	11	0.960967	0.999259
Q9JJA9_FIPGLNRS(1)LEEEESQL	WT_NT-WT_EGCGEE_-_TS_NT-TS_EGCGEE	-1.28275	1.34793	-0.951646	12	0.360052	0.999259
Q9JJC6_MEEPLGS(1)PPAALSALEK	WT_NT-WT_EGCGEE_-_TS_NT-TS_EGCGEE	-0.617765	0.893579	-0.691338	10	0.505086	0.999259
Q9JJG0_LDNT(0.004)PAS(0.996)PPRS(0.999)PTEPSDTPIAK	WT_NT-WT_EGCGEE_-_TS_NT-TS_EGCGEE	-0.264878	0.36683	-0.722072	13	0.483037	0.999259
Q9JJG0_LDNTPAS(1)PPRS(0.992)PT(0.008)EPSDTPIAK	WT_NT-WT_EGCGEE_-_TS_NT-TS_EGCGEE	0.4879	0.613771	0.794922	15	0.439056	0.999259
Q9JJY3_DGDSGS(1)LGSPSASR	WT_NT-WT_EGCGEE_-_TS_NT-TS_EGCGEE	-0.248945	0.32105	-0.775408	14	0.450999	0.999259
Q9JKC6_PAPTVPAAPS(0.012)S(0.987)PDAT(0.001)SEPK	WT_NT-WT_EGCGEE_-_TS_NT-TS_EGCGEE	0.0190851	0.225336	0.0846961	15	0.933623	0.999259
Q9JKC6_PAPTVPAAPS(0.079)S(0.079)PDAT(0.921)S(0.921)EPKGPGDGAEEDESNTGGR	WT_NT-WT_EGCGEE_-_TS_NT-TS_EGCGEE	-0.238983	0.381551	-0.626346	15	0.540504	0.999259
Q9JKC6_PAPTVPAAPS(0.44)S(0.559)PDAT(0.032)S(0.969)EPK	WT_NT-WT_EGCGEE_-_TS_NT-TS_EGCGEE	-0.394198	0.281851	-1.3986	14	0.183693	0.999259
Q9JKF6_AGIPQHHPPMAQNLQYPDDS(1)DDEK	WT_NT-WT_EGCGEE_-_TS_NT-TS_EGCGEE	0.58135	0.764176	0.760754	10	0.464365	0.999259
Q9JKF6_AGPLGGS(0.999)S(0.001)YEEEEEEEGGGGGER	WT_NT-WT_EGCGEE_-_TS_NT-TS_EGCGEE	-0.718889	0.676115	-1.06326	10	0.312664	0.999259
Q9JKK1_S(1)MEDPFFVVK	WT_NT-WT_EGCGEE_-_TS_NT-TS_EGCGEE	-1.10228	0.875559	-1.25895	14	0.228637	0.999259
Q9JL04_GATADDS(1)GGGS(1)PVLAAK	WT_NT-WT_EGCGEE_-_TS_NT-TS_EGCGEE	0.247404	0.559142	0.442471	13	0.66542	0.999259
Q9JL04_LPEEEPS(1)PK	WT_NT-WT_EGCGEE_-_TS_NT-TS_EGCGEE	0.0246441	0.339436	0.0726031	14	0.943149	0.999259
Q9JL04_SIQT(0.002)S(0.986)PT(0.012)EEGR	WT_NT-WT_EGCGEE_-_TS_NT-TS_EGCGEE	1.63506	0.975459	1.67619	13	0.11757	0.999259
Q9JL26_EAAADTSGREEPPT(1)PKS(1)PPK	WT_NT-WT_EGCGEE_-_TS_NT-TS_EGCGEE	0.380957	0.391424	0.973259	14	0.346941	0.999259
Q9JL26_PLDQS(1)VEDLSK	WT_NT-WT_EGCGEE_-_TS_NT-TS_EGCGEE	0.436983	0.643948	0.6786	12	0.510267	0.999259
Q9JLB2_NLDLAS(1)PEEYPK	WT_NT-WT_EGCGEE_-_TS_NT-TS_EGCGEE	-0.0921915	0.573124	-0.160858	11	0.875121	0.999259
Q9JLC8_DSAPTTPT(0.044)S(0.9)PT(0.056)EFLTPGLR	WT_NT-WT_EGCGEE_-_TS_NT-TS_EGCGEE	0.00272104	0.616814	0.00441144	10	0.996567	0.999259
Q9JLM8_AQPAPPELNS(0.001)ES(0.001)EDYS(0.998)PSSSETVR	WT_NT-WT_EGCGEE_-_TS_NT-TS_EGCGEE	0.524218	0.357772	1.46523	14	0.164954	0.999259
Q9JLM8_IS(0.004)QHGGS(0.982)S(0.012)T(0.001)SLSSTK	WT_NT-WT_EGCGEE_-_TS_NT-TS_EGCGEE	0.333205	2.19437	0.151845	14	0.881475	0.999259
Q9JLM8_REES(1)EEGFQIPATITER	WT_NT-WT_EGCGEE_-_TS_NT-TS_EGCGEE	0.616231	0.956715	0.644111	14	0.529915	0.999259
Q9JLV5_FLPS(1)PVVIK	WT_NT-WT_EGCGEE_-_TS_NT-TS_EGCGEE	0.161611	0.363204	0.444961	13	0.663667	0.999259
Q9JM52_LDS(0.002)S(0.998)PVLSPGNK	WT_NT-WT_EGCGEE_-_TS_NT-TS_EGCGEE	-0.830049	0.522083	-1.58988	15	0.132713	0.999259
Q9JM52_LDSSPVLS(1)PGNK	WT_NT-WT_EGCGEE_-_TS_NT-TS_EGCGEE	0.664536	0.476944	1.39332	15	0.183827	0.999259
Q9JM52_SDSVLPASHGHLPQAGS(1)LER	WT_NT-WT_EGCGEE_-_TS_NT-TS_EGCGEE	0.217781	0.883868	0.246396	15	0.808716	0.999259
Q9JME5_AFYGS(1)EEDEAK	WT_NT-WT_EGCGEE_-_TS_NT-TS_EGCGEE	0.016902	0.381319	0.0443251	15	0.96523	0.999259
Q9JME5_GPGS(1)EEAATAALPAR	WT_NT-WT_EGCGEE_-_TS_NT-TS_EGCGEE	-0.563801	0.466941	-1.20744	15	0.245959	0.999259
Q9JMH9_FSHSYLSDS(0.998)DT(0.002)EAK	WT_NT-WT_EGCGEE_-_TS_NT-TS_EGCGEE	0.532378	0.457337	1.16408	11	0.269018	0.999259
Q9JMH9_PLAPDPS(1)DDEHDPVDSISRPR	WT_NT-WT_EGCGEE_-_TS_NT-TS_EGCGEE	-0.0488578	1.17755	-0.0414909	14	0.96749	0.999259
Q9QUN9_PAFVGSHDHS(1)EESQLPR	WT_NT-WT_EGCGEE_-_TS_NT-TS_EGCGEE	-0.59889	1.43034	-0.418704	14	0.681785	0.999259
Q9QVP9_RNS(1)LPQIPTLNLEAR	WT_NT-WT_EGCGEE_-_TS_NT-TS_EGCGEE	-1.1262	1.32164	-0.852127	14	0.408484	0.999259
Q9QWI6_AVS(1)EVVRPASTPPIMASAIK	WT_NT-WT_EGCGEE_-_TS_NT-TS_EGCGEE	-0.104561	0.670366	-0.155977	11	0.878877	0.999259
Q9QWI6_AVS(1)VEAAERDWEEK	WT_NT-WT_EGCGEE_-_TS_NT-TS_EGCGEE	0.338734	1.26005	0.268825	8	0.794867	0.999259
Q9QWI6_FRQS(1)LPLSR	WT_NT-WT_EGCGEE_-_TS_NT-TS_EGCGEE	-0.0873661	0.356013	-0.245401	13	0.809977	0.999259
Q9QWI6_GEPDPERS(0.019)S(0.981)PPMLSADDAEYPR	WT_NT-WT_EGCGEE_-_TS_NT-TS_EGCGEE	0.475484	0.635974	0.747648	10	0.471888	0.999259
Q9QWI6_HTVIAAQS(1)LEALSGLQK	WT_NT-WT_EGCGEE_-_TS_NT-TS_EGCGEE	-0.404593	0.92437	-0.437696	10	0.670909	0.999259
Q9QWI6_KAES(1)EELEVQKPQVK	WT_NT-WT_EGCGEE_-_TS_NT-TS_EGCGEE	0.00611586	0.888574	0.00688278	14	0.994605	0.999259
Q9QWI6_KDS(0.999)GS(0.001)SSVFAES(1)PGGK	WT_NT-WT_EGCGEE_-_TS_NT-TS_EGCGEE	-0.268705	0.793281	-0.338727	15	0.739511	0.999259
Q9QWI6_KDS(1)GSSSVFAES(1)PGGK	WT_NT-WT_EGCGEE_-_TS_NT-TS_EGCGEE	0.521731	0.634687	0.822029	12	0.427092	0.999259
Q9QWI6_LADVSAPS(0.004)GGPPPPHS(0.008)PY(0.187)S(0.804)GPPS(0.919)RGS(0.078)PVR	WT_NT-WT_EGCGEE_-_TS_NT-TS_EGCGEE	0.697235	0.916325	0.760903	8	0.468547	0.999259
Q9QWI6_LADVSAPSGGPPPPHSPYSGPPS(0.994)RGS(0.006)PVR	WT_NT-WT_EGCGEE_-_TS_NT-TS_EGCGEE	-1.0841	0.77323	-1.40204	13	0.184328	0.999259
Q9QWI6_LSYAGGRPPS(0.001)Y(0.001)AGS(0.998)PVHHAAER	WT_NT-WT_EGCGEE_-_TS_NT-TS_EGCGEE	0.214623	0.566289	0.378999	13	0.710807	0.999259
Q9QWI6_RGS(1)DELTVPR	WT_NT-WT_EGCGEE_-_TS_NT-TS_EGCGEE	-0.666784	1.08657	-0.613657	15	0.548636	0.999259
Q9QWI6_S(1)PNTAILIK	WT_NT-WT_EGCGEE_-_TS_NT-TS_EGCGEE	0.301083	0.254827	1.18152	13	0.258559	0.999259
Q9QX47_ESAQAVAVALS(1)PK	WT_NT-WT_EGCGEE_-_TS_NT-TS_EGCGEE	0.0441599	0.396525	0.111367	13	0.913026	0.999259
Q9QX47_SAAS(1)PVVISIPER	WT_NT-WT_EGCGEE_-_TS_NT-TS_EGCGEE	0.50209	0.385564	1.30222	14	0.213858	0.999259
Q9QXG4_VRGWS(1)PPPEVR	WT_NT-WT_EGCGEE_-_TS_NT-TS_EGCGEE	-0.787837	1.0034	-0.785171	13	0.446427	0.999259
Q9QXL2_KLS(0.995)S(0.005)SESPAPDTGSSAASGEADTSRPGTQQK	WT_NT-WT_EGCGEE_-_TS_NT-TS_EGCGEE	0.0828108	0.812145	0.101966	14	0.92023	0.999259
Q9QXL2_LISES(0.003)S(0.997)PMNEFETLTAK	WT_NT-WT_EGCGEE_-_TS_NT-TS_EGCGEE	-0.319092	0.518062	-0.615934	13	0.548571	0.999259
Q9QXL2_SPYFSASSAFS(0.997)PT(0.003)ILSSDK	WT_NT-WT_EGCGEE_-_TS_NT-TS_EGCGEE	-1.45606	1.51726	-0.959662	12	0.356163	0.999259
Q9QXS1_AQLEPVAS(1)PAK	WT_NT-WT_EGCGEE_-_TS_NT-TS_EGCGEE	0.0444806	0.36771	0.120966	13	0.905567	0.999259
Q9QXS1_NDESQLS(1)PATR	WT_NT-WT_EGCGEE_-_TS_NT-TS_EGCGEE	0.325997	0.398124	0.818833	11	0.430264	0.999259
Q9QXS6_ASDSGPSSSSSSSS(0.001)S(0.999)PPR	WT_NT-WT_EGCGEE_-_TS_NT-TS_EGCGEE	-0.557131	3.37103	-0.16527	15	0.870938	0.999259
Q9QXS6_LSS(1)PVLHR	WT_NT-WT_EGCGEE_-_TS_NT-TS_EGCGEE	-0.553152	1.00354	-0.551202	15	0.589612	0.999259
Q9QXS6_S(0.019)PS(0.979)DS(0.002)STASTPIAEQIER	WT_NT-WT_EGCGEE_-_TS_NT-TS_EGCGEE	0.430039	0.451797	0.95184	9	0.366039	0.999259
Q9QXV0_ILT(0.003)GS(0.997)SEPEAAPAPR	WT_NT-WT_EGCGEE_-_TS_NT-TS_EGCGEE	-0.809584	0.445363	-1.81781	15	0.08912	0.999259
Q9QXW9_NHPGS(0.99)DT(0.842)S(0.167)PEAEASSGGGGVALK	WT_NT-WT_EGCGEE_-_TS_NT-TS_EGCGEE	-2.9254	1.14655	-2.55148	12	0.0253964	0.999259
Q9QXW9_NHPGS(1)DT(0.011)S(0.989)PEAEASSGGGGVALK	WT_NT-WT_EGCGEE_-_TS_NT-TS_EGCGEE	0.751504	0.565144	1.32976	9	0.216314	0.999259
Q9QXW9_NHPGSDT(0.009)S(0.991)PEAEASSGGGGVALK	WT_NT-WT_EGCGEE_-_TS_NT-TS_EGCGEE	0.674238	0.60385	1.11656	13	0.284393	0.999259
Q9QXZ0_AMDAT(0.003)LS(0.993)PT(0.004)K	WT_NT-WT_EGCGEE_-_TS_NT-TS_EGCGEE	0.228683	0.461228	0.495814	11	0.629782	0.999259
Q9QXZ0_DTQDIVHDLES(1)PGIDPSIIK	WT_NT-WT_EGCGEE_-_TS_NT-TS_EGCGEE	-0.0310218	1.54213	-0.0201162	11	0.984311	0.999259
Q9QXZ0_LLDAEDVDVPS(1)PDEK	WT_NT-WT_EGCGEE_-_TS_NT-TS_EGCGEE	-0.227648	0.392635	-0.579794	15	0.57066	0.999259
Q9QXZ0_RQGS(0.993)FS(0.007)EDVISHK	WT_NT-WT_EGCGEE_-_TS_NT-TS_EGCGEE	0.870251	0.49075	1.77331	13	0.0995913	0.999259
Q9QY01_TPLPT(0.009)IIGS(0.987)PT(0.004)K	WT_NT-WT_EGCGEE_-_TS_NT-TS_EGCGEE	-0.152581	0.513792	-0.29697	12	0.771567	0.999259
Q9QY81_ELASPLALT(1)PR	WT_NT-WT_EGCGEE_-_TS_NT-TS_EGCGEE	0.0321042	0.362087	0.0886643	9	0.93129	0.999259
Q9QYB5_SSDTSPAVVT(0.907)T(0.091)PPPPS(0.002)MPHK	WT_NT-WT_EGCGEE_-_TS_NT-TS_EGCGEE	-0.124881	1.62683	-0.0767634	12	0.940077	0.999259
Q9QYB5_TEEVLS(1)PDGS(0.999)PS(0.001)KS(1)PSK	WT_NT-WT_EGCGEE_-_TS_NT-TS_EGCGEE	-0.256845	0.791778	-0.32439	15	0.750122	0.999259
Q9QYB5_TEEVLSPDGS(0.927)PS(0.073)KS(1)PSK	WT_NT-WT_EGCGEE_-_TS_NT-TS_EGCGEE	-0.470641	0.383515	-1.22718	15	0.238668	0.999259
Q9QYB8_DIAT(0.008)EKPGS(0.992)PVKS(1)T(0.996)PAS(0.005)PVQSPSK	WT_NT-WT_EGCGEE_-_TS_NT-TS_EGCGEE	0.132276	0.757612	0.174596	15	0.863732	0.999259
Q9QYB8_DKTESVTSGPLS(1)PEGS(1)PSK	WT_NT-WT_EGCGEE_-_TS_NT-TS_EGCGEE	0.00299401	0.454808	0.00658303	15	0.994834	0.999259
Q9QYB8_PGS(1)PVKS(0.999)T(0.265)PAS(0.737)PVQS(0.99)PS(0.009)K	WT_NT-WT_EGCGEE_-_TS_NT-TS_EGCGEE	-0.100568	0.511905	-0.196458	15	0.846888	0.999259
Q9QYB8_S(1)PAVS(1)PS(0.004)KT(0.021)S(0.975)EDTK	WT_NT-WT_EGCGEE_-_TS_NT-TS_EGCGEE	-0.881558	1.57181	-0.560856	11	0.586138	0.999259
Q9QYB8_S(1)PAVS(1)PS(0.027)KT(0.121)S(0.852)EDTK	WT_NT-WT_EGCGEE_-_TS_NT-TS_EGCGEE	0.246637	0.813929	0.303021	15	0.766036	0.999259
Q9QYB8_S(1)PAVSPS(0.068)KT(0.542)S(0.39)EDTK	WT_NT-WT_EGCGEE_-_TS_NT-TS_EGCGEE	0.224629	0.818124	0.274566	15	0.787395	0.999259
Q9QYB8_SEDTVPEAAS(1)PPPSQGQHYFDR	WT_NT-WT_EGCGEE_-_TS_NT-TS_EGCGEE	-0.00588462	0.370267	-0.0158929	15	0.987529	0.999259
Q9QYB8_STPAS(1)PVQS(0.996)PS(0.004)K	WT_NT-WT_EGCGEE_-_TS_NT-TS_EGCGEE	2.28843	0.957673	2.38958	15	0.0304385	0.999259
Q9QYB8_STPAS(1)PVQS(0.999)PS(0.001)K	WT_NT-WT_EGCGEE_-_TS_NT-TS_EGCGEE	2.46171	1.34918	1.82459	14	0.0894724	0.999259
Q9QYB8_TESVT(0.001)S(0.005)GPLS(0.025)PEGS(0.157)PS(0.62)KS(0.283)PS(0.91)K	WT_NT-WT_EGCGEE_-_TS_NT-TS_EGCGEE	-0.456913	0.948721	-0.48161	15	0.637034	0.999259
Q9QYB8_TESVTSGPLS(1)PEGS(0.998)PS(0.002)KS(1)PSK	WT_NT-WT_EGCGEE_-_TS_NT-TS_EGCGEE	0.186623	0.474026	0.393698	15	0.699344	0.999259
Q9QYB8_TESVTSGPLSPEGSPSKS(1)PSK	WT_NT-WT_EGCGEE_-_TS_NT-TS_EGCGEE	-0.324952	0.667685	-0.486684	15	0.633516	0.999259
Q9QYC0_AAVVT(0.001)S(0.999)PPPTTAPHK	WT_NT-WT_EGCGEE_-_TS_NT-TS_EGCGEE	-0.284151	0.348786	-0.814687	14	0.428893	0.999259
Q9QYC0_EKS(1)PPDQS(1)AVPNTPPSTPVK	WT_NT-WT_EGCGEE_-_TS_NT-TS_EGCGEE	-0.0705231	0.688595	-0.102416	15	0.919783	0.999259
Q9QYC0_KYSDVEVPAS(0.001)VT(0.001)GHS(0.004)FAS(0.01)DGDS(0.505)GT(0.505)CS(0.974)PLR	WT_NT-WT_EGCGEE_-_TS_NT-TS_EGCGEE	2.42111	1.45233	1.66705	10	0.12647	0.999259
Q9QYC0_QKGS(1)EENLDETR	WT_NT-WT_EGCGEE_-_TS_NT-TS_EGCGEE	-0.0466176	0.357048	-0.130564	10	0.898709	0.999259
Q9QYC0_S(0.827)RS(0.173)PGT(1)PAGEGS(0.981)GS(0.019)PPK	WT_NT-WT_EGCGEE_-_TS_NT-TS_EGCGEE	3.36392	1.34421	2.50253	12	0.027786	0.999259
Q9QYC0_S(0.922)RS(0.078)PGTPAGEGSGSPPK	WT_NT-WT_EGCGEE_-_TS_NT-TS_EGCGEE	-0.165739	3.22207	-0.0514389	15	0.959655	0.999259
Q9QYC0_S(1)PGT(1)PAGEGSGSPPK	WT_NT-WT_EGCGEE_-_TS_NT-TS_EGCGEE	0.209888	2.22027	0.0945329	15	0.925937	0.999259
Q9QYC0_SPPDQSAVPNT(0.074)PPS(0.963)T(0.963)PVKLEEDLPQEPTSR	WT_NT-WT_EGCGEE_-_TS_NT-TS_EGCGEE	1.35416	1.15168	1.17581	15	0.257996	0.999259
Q9QYC0_SPPDQSAVPNT(0.997)PPS(0.008)T(0.996)PVK	WT_NT-WT_EGCGEE_-_TS_NT-TS_EGCGEE	0.958318	0.748136	1.28094	15	0.219666	0.999259
Q9QYC0_SPPDQSAVPNT(1)PPS(0.313)T(0.687)PVK	WT_NT-WT_EGCGEE_-_TS_NT-TS_EGCGEE	1.62001	0.55725	2.90716	15	0.0108361	0.999259
Q9QYE3_GVDKPPS(0.999)PS(0.001)PIEMK	WT_NT-WT_EGCGEE_-_TS_NT-TS_EGCGEE	0.404774	0.470885	0.859602	13	0.405582	0.999259
Q9QYE3_IYLESEHGS(1)PLTPR	WT_NT-WT_EGCGEE_-_TS_NT-TS_EGCGEE	0.508878	0.504614	1.00845	12	0.333141	0.999259
Q9QYF9_THSTSSSIGS(1)GESPFSR	WT_NT-WT_EGCGEE_-_TS_NT-TS_EGCGEE	0.17538	0.416505	0.421076	11	0.681809	0.999259
Q9QYG0_SRT(0.999)AS(0.904)LT(0.049)S(0.048)AAS(0.001)IDGSR	WT_NT-WT_EGCGEE_-_TS_NT-TS_EGCGEE	-0.915593	1.04253	-0.878239	15	0.393665	0.999259
Q9QYG0_T(0.04)AS(0.96)LTSAAS(1)IDGSR	WT_NT-WT_EGCGEE_-_TS_NT-TS_EGCGEE	0.500857	0.64803	0.772891	15	0.451595	0.999259
Q9QYG0_T(0.957)LS(0.032)QS(0.01)S(0.001)ESGTLPSGPPGHTMEVSC	WT_NT-WT_EGCGEE_-_TS_NT-TS_EGCGEE	0.20744	1.11392	0.186225	13	0.855143	0.999259
Q9QYG0_TAS(1)LTS(0.001)AAS(0.999)IDGSR	WT_NT-WT_EGCGEE_-_TS_NT-TS_EGCGEE	0.158728	0.386857	0.410303	15	0.687385	0.999259
Q9QYG0_TASLT(0.013)S(0.988)AAS(0.999)IDGSR	WT_NT-WT_EGCGEE_-_TS_NT-TS_EGCGEE	-0.335326	1.38374	-0.242334	13	0.812303	0.999259
Q9QYK9_LGQS(1)PEGEEASR	WT_NT-WT_EGCGEE_-_TS_NT-TS_EGCGEE	-0.461485	0.37676	-1.22488	12	0.244122	0.999259
Q9QYR6_AELEEMEEVHPS(1)DEEEEETK	WT_NT-WT_EGCGEE_-_TS_NT-TS_EGCGEE	-0.0223927	0.493749	-0.0453525	13	0.964516	0.999259
Q9QYR6_ALGLEES(1)PEEEGK	WT_NT-WT_EGCGEE_-_TS_NT-TS_EGCGEE	-0.219898	0.289086	-0.760668	15	0.458646	0.999259
Q9QYR6_DEHLELRDKT(1)PEEK	WT_NT-WT_EGCGEE_-_TS_NT-TS_EGCGEE	-0.379519	0.419233	-0.905269	13	0.381794	0.999259
Q9QYR6_EAELT(1)PENIAAAR	WT_NT-WT_EGCGEE_-_TS_NT-TS_EGCGEE	-0.466073	0.336837	-1.38368	13	0.189756	0.999259
Q9QYR6_EAELTPENIAAAREES(1)EPEVK	WT_NT-WT_EGCGEE_-_TS_NT-TS_EGCGEE	-0.243862	0.413299	-0.590038	14	0.564568	0.999259
Q9QYR6_ELSSEPRT(1)PPAQK	WT_NT-WT_EGCGEE_-_TS_NT-TS_EGCGEE	-1.10037	0.633489	-1.737	14	0.104328	0.999259
Q9QYR6_EMTLDQKS(1)PEK	WT_NT-WT_EGCGEE_-_TS_NT-TS_EGCGEE	0.0400761	0.964427	0.0415543	14	0.967441	0.999259
Q9QYR6_KHS(1)PGEITGPGGHFMTSDSSLTK	WT_NT-WT_EGCGEE_-_TS_NT-TS_EGCGEE	1.71821	0.922538	1.86248	14	0.0836536	0.999259
Q9QYR6_MAS(0.948)PPPS(0.052)GPPSAAHTPFHQS(1)PVEEK	WT_NT-WT_EGCGEE_-_TS_NT-TS_EGCGEE	0.225102	1.12523	0.20005	15	0.844128	0.999259
Q9QYR6_MAS(1)PPPSGPPSAAHT(0.01)PFHQS(0.99)PVEEK	WT_NT-WT_EGCGEE_-_TS_NT-TS_EGCGEE	-0.349945	0.925406	-0.378153	15	0.710615	0.999259
Q9QYR6_PASPALS(1)EGSSSEATTPVISSVAER	WT_NT-WT_EGCGEE_-_TS_NT-TS_EGCGEE	-0.364158	0.524658	-0.694086	14	0.498984	0.999259
Q9QYR6_S(1)PEQEVR	WT_NT-WT_EGCGEE_-_TS_NT-TS_EGCGEE	0.0723423	0.974562	0.0742306	13	0.941957	0.999259
Q9QYR6_S(1)PPCEDFSVTGESEK	WT_NT-WT_EGCGEE_-_TS_NT-TS_EGCGEE	1.47962	1.53006	0.967037	15	0.34886	0.999259
Q9QYR6_SHWDDGTNDS(1)DLEK	WT_NT-WT_EGCGEE_-_TS_NT-TS_EGCGEE	1.47408	1.1076	1.33088	10	0.212777	0.999259
Q9QYR6_SPFEIIS(1)PPAS(1)PPEMTGQR	WT_NT-WT_EGCGEE_-_TS_NT-TS_EGCGEE	0.376913	0.901445	0.418121	14	0.682201	0.999259
Q9QYR6_SSLLLDTVTSIPS(0.995)S(0.005)R	WT_NT-WT_EGCGEE_-_TS_NT-TS_EGCGEE	-0.875572	1.59108	-0.5503	10	0.594192	0.999259
Q9QYR6_TEATQGLDYVPSAGT(0.001)IS(0.994)PT(0.424)S(0.424)S(0.157)LEEDK	WT_NT-WT_EGCGEE_-_TS_NT-TS_EGCGEE	0.895841	1.52555	0.587225	14	0.566403	0.999259
Q9QYR6_TEATQGLDYVPSAGTISPT(0.004)S(0.022)S(0.974)LEEDK	WT_NT-WT_EGCGEE_-_TS_NT-TS_EGCGEE	0.0073602	1.40769	0.00522858	11	0.995922	0.999259
Q9QYR6_VAELEEEQS(1)QGSSSYSDWVK	WT_NT-WT_EGCGEE_-_TS_NT-TS_EGCGEE	0.140199	1.12723	0.124375	12	0.903078	0.999259
Q9QYR6_VPSAPGQES(1)PVPDTK	WT_NT-WT_EGCGEE_-_TS_NT-TS_EGCGEE	-0.24179	1.69126	-0.142965	15	0.888221	0.999259
Q9QYR6_WLAES(1)PVGLPPEEEDK	WT_NT-WT_EGCGEE_-_TS_NT-TS_EGCGEE	-1.48695	1.35244	-1.09946	15	0.288902	0.999259
Q9QYX7_ADPTVQLAPS(1)PPK	WT_NT-WT_EGCGEE_-_TS_NT-TS_EGCGEE	0.597342	0.78734	0.758684	12	0.462684	0.999259
Q9QYX7_ASYDSVEDSSESENS(1)PVAR	WT_NT-WT_EGCGEE_-_TS_NT-TS_EGCGEE	-0.0467322	1.15393	-0.0404985	15	0.96823	0.999259
Q9QYX7_AYLQGVAEDRDY(0.001)MS(0.998)DS(0.001)EVSSTRPSR	WT_NT-WT_EGCGEE_-_TS_NT-TS_EGCGEE	0.533263	0.720235	0.740402	9	0.477926	0.999259
Q9QYX7_DQFGS(0.417)S(0.832)HS(0.751)LPEVQQHMR	WT_NT-WT_EGCGEE_-_TS_NT-TS_EGCGEE	0.50992	0.643481	0.79244	13	0.442326	0.999259
Q9QYX7_DQFGS(0.947)S(0.07)HS(0.983)LPEVQQHMR	WT_NT-WT_EGCGEE_-_TS_NT-TS_EGCGEE	1.32718	0.761356	1.74318	14	0.103211	0.999259
Q9QYX7_ENPELVDDLS(1)PR	WT_NT-WT_EGCGEE_-_TS_NT-TS_EGCGEE	-0.503168	0.247072	-2.03652	15	0.0597509	0.999259
Q9QYX7_GAHAHSGPTSAGSSSVPS(0.999)PGQPGS(0.737)PS(0.241)VS(0.022)K	WT_NT-WT_EGCGEE_-_TS_NT-TS_EGCGEE	1.36911	0.594921	2.30133	11	0.0419339	0.999259
Q9QYX7_GAHAHSGPTSAGSSSVPSPGQPGS(0.965)PS(0.026)VS(0.008)K	WT_NT-WT_EGCGEE_-_TS_NT-TS_EGCGEE	1.77048	0.698846	2.53344	14	0.0238715	0.999259
Q9QYX7_IVDSGVQT(1)DDEETADR	WT_NT-WT_EGCGEE_-_TS_NT-TS_EGCGEE	-0.348157	0.356404	-0.97686	15	0.344131	0.999259
Q9QYX7_KDS(1)FSQESSPS(0.015)S(0.967)PS(0.018)DLAK	WT_NT-WT_EGCGEE_-_TS_NT-TS_EGCGEE	1.32158	0.598829	2.20695	10	0.0518281	0.999259
Q9QYX7_LPTAVSLYS(1)PTDEQSVMQK	WT_NT-WT_EGCGEE_-_TS_NT-TS_EGCGEE	0.305558	0.804394	0.379861	13	0.710182	0.999259
Q9QYX7_PLPDDIS(1)PQK	WT_NT-WT_EGCGEE_-_TS_NT-TS_EGCGEE	-0.453288	0.437631	-1.03578	15	0.316717	0.999259
Q9QYX7_PLS(1)PTADESSR	WT_NT-WT_EGCGEE_-_TS_NT-TS_EGCGEE	-0.144915	0.547726	-0.264576	15	0.794937	0.999259
Q9QYX7_S(0.006)MS(0.994)DPKPLSPTADESSR	WT_NT-WT_EGCGEE_-_TS_NT-TS_EGCGEE	-0.0694879	0.374929	-0.185336	15	0.855448	0.999259
Q9QYX7_SSCSEYSPSIESDPEGFEIS(1)PEK	WT_NT-WT_EGCGEE_-_TS_NT-TS_EGCGEE	0.725535	1.06962	0.678311	9	0.514635	0.999259
Q9QYX7_T(1)PPAVATDQK	WT_NT-WT_EGCGEE_-_TS_NT-TS_EGCGEE	0.272222	0.517097	0.526444	13	0.607445	0.999259
Q9QYX7_TQPQKVS(1)PEQPQDQQK	WT_NT-WT_EGCGEE_-_TS_NT-TS_EGCGEE	0.53206	1.75749	0.302738	11	0.767738	0.999259
Q9QZI8_SDGS(1)LDDGDGIHR	WT_NT-WT_EGCGEE_-_TS_NT-TS_EGCGEE	0.419275	0.384212	1.09126	12	0.296585	0.999259
Q9QZM0_GPAAAPGAAS(1)PPAEPK	WT_NT-WT_EGCGEE_-_TS_NT-TS_EGCGEE	-0.221968	0.224655	-0.988039	15	0.338805	0.999259
Q9QZQ1_LPYLVELS(1)PGRR	WT_NT-WT_EGCGEE_-_TS_NT-TS_EGCGEE	-0.185368	0.96317	-0.192456	14	0.850149	0.999259
Q9QZQ1_SSPNVANQPPS(1)PGGK	WT_NT-WT_EGCGEE_-_TS_NT-TS_EGCGEE	1.09146	0.780064	1.3992	13	0.18516	0.999259
Q9QZQ1_TQVLS(1)PDSLFTAK	WT_NT-WT_EGCGEE_-_TS_NT-TS_EGCGEE	1.03248	0.664517	1.55372	11	0.148532	0.999259
Q9QZQ1_TS(0.001)S(0.999)VVTLEVAK	WT_NT-WT_EGCGEE_-_TS_NT-TS_EGCGEE	0.820888	0.388849	2.11107	11	0.058468	0.999259
Q9QZS8_VHAPSATPSTSAQPAS(1)PVAR	WT_NT-WT_EGCGEE_-_TS_NT-TS_EGCGEE	-0.0148709	0.252852	-0.0588125	12	0.95407	0.999259
Q9R020_ENVEYIEREES(1)DGEYDEFGRK	WT_NT-WT_EGCGEE_-_TS_NT-TS_EGCGEE	-0.0712252	0.714939	-0.0996241	11	0.922435	0.999259
Q9R020_YNLDAS(1)EEEDSNKK	WT_NT-WT_EGCGEE_-_TS_NT-TS_EGCGEE	0.915994	0.578288	1.58398	13	0.137214	0.999259
Q9R0G7_NVVNYDNVVDAGSET(1)DEEDK	WT_NT-WT_EGCGEE_-_TS_NT-TS_EGCGEE	-0.259702	0.639374	-0.406182	8	0.695257	0.999259
Q9R0K7_T(0.5)S(0.5)IHNFMAHPEFR	WT_NT-WT_EGCGEE_-_TS_NT-TS_EGCGEE	2.14773	1.43608	1.49555	14	0.156971	0.999259
Q9R0N7_NSLETVGT(1)PDS(1)GRGR	WT_NT-WT_EGCGEE_-_TS_NT-TS_EGCGEE	-0.00134642	0.725677	-0.0018554	15	0.998544	0.999259
Q9R0N9_KLHFS(1)VY(1)DFDRFS(1)R	WT_NT-WT_EGCGEE_-_TS_NT-TS_EGCGEE	-0.987071	0.952819	-1.03595	12	0.320652	0.999259
Q9R0P5_AS(1)GVQVADEVCRIFY(1)DMK	WT_NT-WT_EGCGEE_-_TS_NT-TS_EGCGEE	-0.365021	0.967278	-0.377369	13	0.711989	0.999259
Q9R1Q8_RGFS(1)EEQLR	WT_NT-WT_EGCGEE_-_TS_NT-TS_EGCGEE	-0.519522	0.448428	-1.15854	14	0.266025	0.999259
Q9R1R2_ALRPGDLPPS(1)PDDVK	WT_NT-WT_EGCGEE_-_TS_NT-TS_EGCGEE	-0.0929965	0.402644	-0.230964	14	0.820684	0.999259
Q9R1R2_REDS(1)PGPEVQPMDK	WT_NT-WT_EGCGEE_-_TS_NT-TS_EGCGEE	-0.26665	0.643568	-0.414332	15	0.684496	0.999259
Q9R1T4_AAAELLQSQGSQAGGS(1)QTLK	WT_NT-WT_EGCGEE_-_TS_NT-TS_EGCGEE	-1.03328	0.592083	-1.74516	13	0.104532	0.999259
Q9R1V6_SNS(1)TET(0.003)LS(0.997)PAK	WT_NT-WT_EGCGEE_-_TS_NT-TS_EGCGEE	1.3212	0.650291	2.03171	14	0.061612	0.999259
Q9R1V6_SNS(1)WQGNMGGNK	WT_NT-WT_EGCGEE_-_TS_NT-TS_EGCGEE	1.54764	1.29972	1.19075	13	0.255041	0.999259
Q9WTK7_IDS(0.977)T(0.023)EVIYQPR	WT_NT-WT_EGCGEE_-_TS_NT-TS_EGCGEE	-1.03733	0.434716	-2.38622	9	0.0408096	0.999259
Q9WTQ5_GPSEAPQEAEAEEGATS(1)DGEK	WT_NT-WT_EGCGEE_-_TS_NT-TS_EGCGEE	-0.84649	0.594864	-1.423	15	0.175202	0.999259
Q9WTQ5_RPS(1)ES(1)DKEEELDK	WT_NT-WT_EGCGEE_-_TS_NT-TS_EGCGEE	2.07933	1.57934	1.31658	13	0.210719	0.999259
Q9WTX2_EDS(0.994)GT(0.005)FSLGK	WT_NT-WT_EGCGEE_-_TS_NT-TS_EGCGEE	0.0845146	0.322013	0.262457	10	0.798296	0.999259
Q9WTX5_GKT(1)PEEIRK	WT_NT-WT_EGCGEE_-_TS_NT-TS_EGCGEE	-1.56045	1.18449	-1.3174	14	0.208858	0.999259
Q9WUD1_LGT(0.615)GGGGS(0.385)PDKS(1)PSAQELK	WT_NT-WT_EGCGEE_-_TS_NT-TS_EGCGEE	0.0201171	0.749406	0.026844	14	0.978963	0.999259
Q9WUD1_LGTGGGGS(1)PDKS(0.747)PS(0.253)AQELK	WT_NT-WT_EGCGEE_-_TS_NT-TS_EGCGEE	0.131865	0.817004	0.161401	11	0.874704	0.999259
Q9WV18_HPPT(1)PPDPSGGLPR	WT_NT-WT_EGCGEE_-_TS_NT-TS_EGCGEE	-0.581949	0.783441	-0.742812	15	0.46907	0.999259
Q9WV34_GIMES(1)PIVR	WT_NT-WT_EGCGEE_-_TS_NT-TS_EGCGEE	-0.672298	0.631969	-1.06382	14	0.305417	0.999259
Q9WV34_T(0.179)Y(0.288)ET(0.534)PPPS(1)PGLDPTFSNQPVPPDAVR	WT_NT-WT_EGCGEE_-_TS_NT-TS_EGCGEE	-1.943	0.732501	-2.65256	12	0.0210792	0.999259
Q9WV60_IQAAAS(1)PPANATAASDTNAGDR	WT_NT-WT_EGCGEE_-_TS_NT-TS_EGCGEE	0.193249	0.301246	0.641499	15	0.53088	0.999259
Q9WV69_HLS(1)AEDFSR	WT_NT-WT_EGCGEE_-_TS_NT-TS_EGCGEE	-0.911958	1.1037	-0.826277	15	0.421596	0.999259
Q9WV69_MDRGNS(1)LPCVLEQK	WT_NT-WT_EGCGEE_-_TS_NT-TS_EGCGEE	0.14797	0.700015	0.211381	12	0.836138	0.999259
Q9WV92_DS(0.002)VS(0.998)AAEVGTGQYATTK	WT_NT-WT_EGCGEE_-_TS_NT-TS_EGCGEE	0.13684	0.550496	0.248576	8	0.809951	0.999259
Q9WV92_GIS(0.986)QT(0.014)NLITTVT(1)PEK	WT_NT-WT_EGCGEE_-_TS_NT-TS_EGCGEE	0.797476	1.01273	0.787451	15	0.443283	0.999259
Q9WV92_GIS(1)QTNLITTVT(1)PEK	WT_NT-WT_EGCGEE_-_TS_NT-TS_EGCGEE	-0.588724	0.528653	-1.11363	15	0.282965	0.999259
Q9WV92_KAEEAT(1)PVTALR	WT_NT-WT_EGCGEE_-_TS_NT-TS_EGCGEE	-0.708367	0.537812	-1.31713	14	0.208947	0.999259
Q9WV92_RAS(1)ALIDR	WT_NT-WT_EGCGEE_-_TS_NT-TS_EGCGEE	-0.749625	0.644201	-1.16365	11	0.269186	0.999259
Q9WV92_TDTAADGETSATES(1)DQEEDAEIK	WT_NT-WT_EGCGEE_-_TS_NT-TS_EGCGEE	0.974512	0.68156	1.42983	15	0.173265	0.999259
Q9WV92_VESTSVGSIS(1)PGGAK	WT_NT-WT_EGCGEE_-_TS_NT-TS_EGCGEE	-0.55225	0.53462	-1.03298	15	0.317983	0.999259
Q9WVR4_T(0.016)DGS(0.984)IS(1)GDRQPVTVADYISR	WT_NT-WT_EGCGEE_-_TS_NT-TS_EGCGEE	2.34685	0.745513	3.14796	13	0.00770181	0.999259
Q9Z0E8_DGEES(0.952)PT(0.048)VLK	WT_NT-WT_EGCGEE_-_TS_NT-TS_EGCGEE	0.1309	0.333067	0.393013	9	0.703457	0.999259
Q9Z0H8_RYS(1)LIDPASPPELLK	WT_NT-WT_EGCGEE_-_TS_NT-TS_EGCGEE	-2.12658	0.731378	-2.90763	11	0.0142493	0.999259
Q9Z0H8_TGNES(0.994)GS(0.006)NLS(0.999)DS(0.001)GSVK	WT_NT-WT_EGCGEE_-_TS_NT-TS_EGCGEE	1.84471	1.1631	1.58603	10	0.143816	0.999259
Q9Z0P4_EIDVLEFGESAPAAS(1)K	WT_NT-WT_EGCGEE_-_TS_NT-TS_EGCGEE	-1.1769	0.951119	-1.23738	14	0.236298	0.999259
Q9Z0P4_ENS(0.006)AAPS(0.994)PGRPQS(1)AS(1)PAKEEQK	WT_NT-WT_EGCGEE_-_TS_NT-TS_EGCGEE	-0.330793	1.33462	-0.247855	11	0.808812	0.999259
Q9Z0P4_ENSAAPS(1)PGRPQS(0.214)AS(0.786)PAKEEQK	WT_NT-WT_EGCGEE_-_TS_NT-TS_EGCGEE	-0.457108	1.3438	-0.34016	8	0.742495	0.999259
Q9Z0P4_ENSAAPSPGRPQSAS(1)PAK	WT_NT-WT_EGCGEE_-_TS_NT-TS_EGCGEE	0.743741	1.19107	0.624433	14	0.542386	0.999259
Q9Z0P4_GLEES(0.992)IT(0.008)R	WT_NT-WT_EGCGEE_-_TS_NT-TS_EGCGEE	-0.631221	0.498014	-1.26748	9	0.236795	0.999259
Q9Z0P4_SETLVNAQQT(1)PLGT(1)PK	WT_NT-WT_EGCGEE_-_TS_NT-TS_EGCGEE	0.231084	0.294941	0.783491	15	0.445534	0.999259
Q9Z0P4_T(0.004)S(0.023)T(0.973)PVRS(0.909)PGGS(0.049)T(0.042)MMK	WT_NT-WT_EGCGEE_-_TS_NT-TS_EGCGEE	0.0665266	0.550646	0.120816	11	0.906016	0.999259
Q9Z0P4_T(0.018)S(0.021)T(0.961)PVRS(1)PGGSTMMK	WT_NT-WT_EGCGEE_-_TS_NT-TS_EGCGEE	-0.000983577	0.478145	-0.00205707	15	0.998386	0.999259
Q9Z0R4_LLS(0.995)PGT(0.04)S(0.961)KIT(0.004)PTELPK	WT_NT-WT_EGCGEE_-_TS_NT-TS_EGCGEE	1.13213	0.962205	1.1766	10	0.266602	0.999259
Q9Z0R4_LLS(1)PGT(0.226)S(0.767)KIT(0.007)PTELPK	WT_NT-WT_EGCGEE_-_TS_NT-TS_EGCGEE	-0.470174	0.787021	-0.59741	14	0.559773	0.999259
Q9Z0R4_LLS(1)PGTSKIT(1)PTELPK	WT_NT-WT_EGCGEE_-_TS_NT-TS_EGCGEE	0.574655	0.527581	1.08923	13	0.295834	0.999259
Q9Z0R4_LPEEPSS(1)EDEQQPEK	WT_NT-WT_EGCGEE_-_TS_NT-TS_EGCGEE	-0.16106	0.284669	-0.565779	15	0.57991	0.999259
Q9Z0U1_GS(0.001)YGS(0.999)DPEEEEYR	WT_NT-WT_EGCGEE_-_TS_NT-TS_EGCGEE	0.104419	0.442972	0.235724	11	0.817978	0.999259
Q9Z0U1_VQVAPLQGS(0.999)PPLS(0.001)HDDR	WT_NT-WT_EGCGEE_-_TS_NT-TS_EGCGEE	-0.18691	0.399132	-0.468292	12	0.647968	0.999259
Q9Z0V2_IPNANVS(0.001)GS(0.999)HR	WT_NT-WT_EGCGEE_-_TS_NT-TS_EGCGEE	0.56276	0.539399	1.04331	11	0.319192	0.999259
Q9Z140_PSTPAMTPS(0.001)PS(0.999)P	WT_NT-WT_EGCGEE_-_TS_NT-TS_EGCGEE	0.912289	0.805659	1.13235	14	0.276509	0.999259
Q9Z140_SCS(0.001)S(0.999)PVFSR	WT_NT-WT_EGCGEE_-_TS_NT-TS_EGCGEE	3.03942	1.86296	1.6315	14	0.125068	0.999259
Q9Z140_SSQSLHCLS(1)PR	WT_NT-WT_EGCGEE_-_TS_NT-TS_EGCGEE	1.71021	1.83324	0.932887	14	0.366689	0.999259
Q9Z188_IYQY(1)IQSR	WT_NT-WT_EGCGEE_-_TS_NT-TS_EGCGEE	0.886144	0.752294	1.17792	11	0.263683	0.999259
Q9Z1B3_SPS(1)S(1)EEIER	WT_NT-WT_EGCGEE_-_TS_NT-TS_EGCGEE	0.887856	0.626263	1.4177	11	0.183977	0.999259
Q9Z1B3_VNLKS(1)PS(0.081)S(0.919)EEIER	WT_NT-WT_EGCGEE_-_TS_NT-TS_EGCGEE	0.847925	0.914223	0.927482	12	0.371956	0.999259
Q9Z1R2_AAGARPLT(0.001)S(0.998)PES(0.001)LSR	WT_NT-WT_EGCGEE_-_TS_NT-TS_EGCGEE	0.748359	0.453647	1.64965	11	0.127249	0.999259
Q9Z1R2_ENAS(1)PAPGTTAEEAMSR	WT_NT-WT_EGCGEE_-_TS_NT-TS_EGCGEE	-0.311859	0.284291	-1.09697	14	0.291164	0.999259
Q9Z1T1_NFYES(1)EEEEEEK	WT_NT-WT_EGCGEE_-_TS_NT-TS_EGCGEE	0.0336333	0.509249	0.0660449	14	0.948276	0.999259
Q9Z1T6_SPAS(0.997)PS(0.003)HLTHFK	WT_NT-WT_EGCGEE_-_TS_NT-TS_EGCGEE	0.398824	0.267937	1.4885	12	0.162422	0.999259
Q9Z1X2_RVAGGSGS(0.005)ES(0.995)PLLK	WT_NT-WT_EGCGEE_-_TS_NT-TS_EGCGEE	0.271379	0.444749	0.610186	11	0.554136	0.999259
Q9Z207_FVIKMS(0.967)S(0.033)FVISANEQYEK	WT_NT-WT_EGCGEE_-_TS_NT-TS_EGCGEE	1.17105	1.00211	1.16859	11	0.267273	0.999259
Q9Z239_TGEPDEEEGTFRS(0.009)S(0.991)IR	WT_NT-WT_EGCGEE_-_TS_NT-TS_EGCGEE	0.0955271	1.13557	0.0841225	14	0.93415	0.999259
Q9Z266_AAAGSAAVS(1)GAGT(1)PVAGPTGR	WT_NT-WT_EGCGEE_-_TS_NT-TS_EGCGEE	-0.070994	0.417673	-0.169975	15	0.867301	0.999259
Q9Z2A0_ANS(1)FVGTAQYVSPELLTEK	WT_NT-WT_EGCGEE_-_TS_NT-TS_EGCGEE	0.775915	1.60852	0.482378	14	0.636992	0.999259
Q9Z2C4_GS(0.126)S(0.853)PT(0.02)HSATPVHTSV	WT_NT-WT_EGCGEE_-_TS_NT-TS_EGCGEE	0.492462	0.374478	1.31506	12	0.213065	0.999259
Q9Z2D6_AETSESSGSAPAVPEASAS(1)PK	WT_NT-WT_EGCGEE_-_TS_NT-TS_EGCGEE	0.204785	0.365143	0.560834	15	0.583192	0.999259
Q9Z2F7_DHSSQS(1)EEEVVEGEK	WT_NT-WT_EGCGEE_-_TS_NT-TS_EGCGEE	0.103466	0.49727	0.208068	10	0.839352	0.999259
Q9Z2H5_DYSEADGLS(0.016)ERT(0.984)T(1)PSK	WT_NT-WT_EGCGEE_-_TS_NT-TS_EGCGEE	0.166143	0.577873	0.287509	15	0.777657	0.999259
Q9Z2H5_DYSEADGLS(1)ER	WT_NT-WT_EGCGEE_-_TS_NT-TS_EGCGEE	0.0373658	0.871203	0.0428899	13	0.966441	0.999259
Q9Z2H5_ELKPEQET(0.005)T(0.995)PR	WT_NT-WT_EGCGEE_-_TS_NT-TS_EGCGEE	-1.73885	2.07194	-0.83924	11	0.4192	0.999259
Q9Z2H5_GACS(0.014)T(0.986)PEMPQFESVK	WT_NT-WT_EGCGEE_-_TS_NT-TS_EGCGEE	0.0861735	0.655796	0.131403	14	0.897326	0.999259
Q9Z2H5_GPS(0.004)S(0.996)QEDESGGLEDSPDR	WT_NT-WT_EGCGEE_-_TS_NT-TS_EGCGEE	0.229186	0.295013	0.776867	15	0.449315	0.999259
Q9Z2H5_GPSSQEDESGGLEDS(1)PDR	WT_NT-WT_EGCGEE_-_TS_NT-TS_EGCGEE	0.745909	0.384239	1.94126	15	0.0712539	0.999259
Q9Z2H5_HLTQQDTRPAEQS(1)LDMDDK	WT_NT-WT_EGCGEE_-_TS_NT-TS_EGCGEE	-0.237757	0.454803	-0.522768	12	0.610652	0.999259
Q9Z2H5_LVS(1)PEPPPK	WT_NT-WT_EGCGEE_-_TS_NT-TS_EGCGEE	0.0497568	0.205881	0.241677	15	0.812303	0.999259
Q9Z2H5_RLPS(0.004)S(0.233)PAS(0.763)PS(1)PKGT(1)PEK	WT_NT-WT_EGCGEE_-_TS_NT-TS_EGCGEE	0.114989	0.567155	0.202746	14	0.84225	0.999259
Q9Z2H5_RLPS(0.007)S(0.033)PAS(0.961)PS(1)PK	WT_NT-WT_EGCGEE_-_TS_NT-TS_EGCGEE	-0.6736	0.944472	-0.713203	15	0.486669	0.999259
Q9Z2H5_RLPSSPAS(1)PS(1)PKGT(1)PEK	WT_NT-WT_EGCGEE_-_TS_NT-TS_EGCGEE	-0.635236	0.537403	-1.18205	14	0.256876	0.999259
Q9Z2H5_S(1)LDGAEFSR	WT_NT-WT_EGCGEE_-_TS_NT-TS_EGCGEE	-0.00905427	0.637601	-0.0142005	10	0.988949	0.999259
Q9Z2H5_S(1)LPELDRDK	WT_NT-WT_EGCGEE_-_TS_NT-TS_EGCGEE	-0.398363	0.692405	-0.575332	13	0.57489	0.999259
Q9Z2H5_SEAEEGEVRT(1)PTK	WT_NT-WT_EGCGEE_-_TS_NT-TS_EGCGEE	1.90707	1.82709	1.04378	13	0.315611	0.999259
Q9Z2H5_SLS(1)PIIGK	WT_NT-WT_EGCGEE_-_TS_NT-TS_EGCGEE	-0.471253	1.14993	-0.40981	14	0.688147	0.999259
Q9Z2Q6_LAT(1)PEDKQDIDK	WT_NT-WT_EGCGEE_-_TS_NT-TS_EGCGEE	0.155097	0.470705	0.3295	10	0.748576	0.999259
Q9Z2Q6_MES(1)PIPILPLPT(0.998)PDAET(0.002)EK	WT_NT-WT_EGCGEE_-_TS_NT-TS_EGCGEE	-0.330535	1.05319	-0.313843	15	0.757963	0.999259
Q9Z2Q6_MESPIPILPLPT(1)PDAETEK	WT_NT-WT_EGCGEE_-_TS_NT-TS_EGCGEE	-3.09565	0.98458	-3.14413	13	0.00775884	0.999259
Q9Z2U1_RIT(0.048)S(0.907)PLMEPS(0.011)S(0.033)IEK	WT_NT-WT_EGCGEE_-_TS_NT-TS_EGCGEE	-0.920859	0.500324	-1.84052	7	0.108262	0.999259
Q9Z2W0_GT(1)PEPGPLGATDER	WT_NT-WT_EGCGEE_-_TS_NT-TS_EGCGEE	0.934075	0.942139	0.991441	11	0.342778	0.999259
Q9Z351_RS(0.004)PS(0.995)ADQS(0.001)LDDSPSK	WT_NT-WT_EGCGEE_-_TS_NT-TS_EGCGEE	0.208653	0.388863	0.536571	13	0.600626	0.999259
Q9Z351_RSPSADQSLDDS(1)PSK	WT_NT-WT_EGCGEE_-_TS_NT-TS_EGCGEE	-0.291978	0.702664	-0.41553	15	0.683637	0.999259
Q9Z351_S(1)PSADQSLDDSPSK	WT_NT-WT_EGCGEE_-_TS_NT-TS_EGCGEE	0.136506	0.725408	0.188179	15	0.853259	0.999259

## Sheet: present in TS.EGCGEE-TS.NT
	Leading.proteins	Phospho..STY..Probabilities	WT_NT.1.1	WT_NT.2.1	WT_NT.3.1	WT_NT.4.1	WT_NT.5.1	COUNT.WT	WT_EGCG.2.1	WT_EGCG.3.1	WT_EGCG.4.1	WT_EGCG.5.1	COUNT.WT_EGCG	WT_EGCG_EE.1.1	WT_EGCG_EE.2.1	WT_EGCG_EE.3.1	WT_EGCG_EE.4.1	WT_EGCG_EE.5.1	COUNT.WT_EGCG_EE	WT_EE.1.1	WT_EE.2.1	WT_EE.3.1	WT_EE.5.1	COUNT.WT_EE	TS_NT.1.1	TS_NT.2.1	TS_NT.3.1	TS_NT.4.1	COUNT.TS	TS_EGCG.2.1	TS_EGCG.3.1	TS_EGCG.4.1	TS_EGCG.5.1	COUNT.TS.EGCG	TS_EGCG_EE.1.1	TS_EGCG_EE.2.1	TS_EGCG_EE.3.1	TS_EGCG_EE.4.1	TS_EGCG_EE.5.1	COUNT.TS_EGCG	TS_EE.1.1	TS_EE.2.1	TS_EE.3.1	TS_EE.4.1	TS_EE.5.1	COUNT.TS.EE
485	O88343	IS(0.008)ENYS(0.992)DKS(1)DVENADESSSSILK	9635500	NA	4225500	1237200	NA	3	3843200	3437200	10698000	NA	3	NA	11775000	NA	NA	NA	1	NA	13252000	3453500	NA	2	4660400	NA	NA	NA	1	15019000	NA	8211600	2793100	3	10828000	1677900	26269000	NA	2385800	4	4109400	4599600	NA	3444300	1792700	4
690	P08553	AEEEGGS(1)EEEGS(1)DRS(0.996)PQES(0.004)K	3191600	NA	172110	NA	106290	3	691580	NA	NA	NA	1	NA	NA	66971	NA	NA	1	NA	NA	69381	120450	2	NA	163910	NA	NA	1	88574	72609	NA	NA	2	872360	283470	NA	NA	96819	3	NA	NA	68087	NA	NA	1
1166	P29699	HAFSPVAS(0.999)VESASGETLHSPK	804190	NA	890130	927710	1637600	4	1094000	1668400	NA	834310	3	NA	NA	NA	NA	1733800	1	NA	NA	NA	1288400	1	826750	NA	NA	NA	1	1396900	1280600	1089100	561260	4	978280	1304800	1025800	NA	826680	4	NA	941560	NA	709150	NA	2
1217	P35831	DADVSEES(1)PPPLPER	1825900	NA	1955700	2826600	NA	3	NA	1579500	429920	NA	2	NA	NA	2713300	NA	NA	1	1470800	NA	NA	1950100	2	NA	1961100	NA	NA	1	NA	NA	NA	1870400	1	1472200	NA	NA	1781300	2284700	3	NA	NA	NA	NA	1243900	1
1256	P42859	S(0.776)GS(0.224)IVELLAGGGSSCSPVLSR	615440	NA	2336000	NA	314120	3	NA	742980	5043200	NA	2	NA	NA	NA	NA	1802600	1	NA	3360700	NA	NA	1	NA	NA	NA	NA	0	3127600	NA	2946800	747590	3	1493600	173690	4560600	2491800	NA	4	171600	1081100	1146200	300030	NA	4
1664	P70698	S(0.003)GS(0.009)S(0.938)S(0.05)PDSEITELK	2609800	NA	3112300	NA	2374000	3	3283300	NA	4516500	NA	2	NA	NA	NA	1753200	NA	1	2445700	NA	2909600	2141800	3	1243800	NA	NA	NA	1	NA	NA	3588100	2124100	2	NA	NA	2878400	2298500	1406700	3	3151300	1989500	2498300	NA	1471200	4
1676	P81122	RTYS(0.934)LT(0.059)T(0.006)PAR	4448200	NA	3394600	3950500	NA	3	5653000	3245700	4796600	3240400	4	NA	NA	NA	NA	2684100	1	NA	NA	NA	NA	0	NA	NA	NA	5143500	1	7613700	4740900	4666700	3854000	4	3482900	NA	3679400	5605700	NA	3	3139900	4013000	NA	NA	3824700	3
1905	Q0PHV7	S(0.001)QS(0.998)ET(0.001)SLLGR	947360	NA	804200	1300200	NA	3	NA	NA	NA	NA	0	NA	NA	NA	NA	NA	0	NA	NA	NA	NA	0	NA	882370	NA	NA	1	2098000	NA	NA	NA	1	1431300	1308100	1634500	1092500	633650	5	953240	NA	1463800	NA	NA	2
2214	Q3UU96	SMS(0.997)AS(0.002)S(0.002)GLSAR	546070	NA	404640	952880	NA	3	NA	NA	NA	NA	0	NA	NA	1132400	NA	NA	1	NA	NA	NA	1257200	1	NA	NA	1122700	NA	1	1744400	NA	NA	NA	1	1054300	1508000	NA	1041800	NA	3	807000	1214800	1243700	1060300	845960	5
2690	Q61361	ELET(0.01)PS(0.99)EEK	NA	20355000	NA	26668000	32246000	3	NA	NA	NA	30990000	1	19166000	NA	NA	NA	NA	1	38499000	NA	37985000	35478000	3	30091000	NA	NA	NA	1	NA	42116000	NA	NA	1	31213000	NA	44670000	NA	24863000	3	30793000	NA	NA	NA	NA	1
2902	Q65Z40	RT(0.002)ES(0.927)PS(0.069)ES(0.001)CPVK	418630	NA	543350	253370	NA	3	NA	NA	NA	NA	0	NA	NA	NA	NA	NA	0	NA	799150	NA	NA	1	NA	NA	NA	368660	1	476130	NA	NA	NA	1	NA	542350	NA	207500	100280	3	457200	NA	NA	NA	NA	1
2911	Q66T02	S(0.005)KS(0.02)EAS(0.975)LLQLLSGTPAAR	721600	NA	2590200	NA	112640	3	NA	NA	894770	1019200	2	2155900	NA	NA	NA	NA	1	336290	5445400	1545400	3746300	4	NA	NA	7673300	NA	1	5541100	1825800	4526300	NA	3	2294200	290990	4486000	NA	NA	3	NA	2119800	NA	1364800	2499100	3
3112	Q6P1G2	LES(1)LPENK	1255300	NA	NA	2116800	2166000	3	1649700	929180	1333500	1105900	4	NA	NA	NA	NA	2584000	1	998100	1582300	2768900	1397200	4	NA	2015200	NA	NA	1	1535400	1598900	NA	NA	2	2366900	1508800	1852200	1249500	1258700	5	NA	1408100	NA	NA	NA	1
3479	Q80TI0	S(0.99)PT(0.01)PQNQDGDTMVEK	1396000	1041300	911860	811800	NA	4	1349100	NA	1095800	954880	3	NA	NA	1408500	NA	NA	1	1459100	1567800	1663800	1313900	4	1188600	NA	NA	NA	1	1973400	1203300	1129300	766950	4	945040	NA	1164500	2213900	1057500	4	NA	1508000	NA	1500000	535180	3
3557	Q80U28	LAS(0.998)DS(0.002)DAESDSR	1650400	485070	1848400	666920	NA	4	NA	NA	1249100	NA	1	NA	NA	NA	150640	NA	1	761080	NA	NA	NA	1	NA	NA	NA	NA	0	2561000	1907700	NA	NA	2	NA	306760	569830	NA	716370	3	1811500	1211500	265120	NA	NA	3
3794	Q812A2	MATFGS(1)AGSINYPDK	NA	NA	1208000	2165200	1504300	3	NA	NA	2807000	1198900	2	NA	NA	NA	NA	NA	0	1335000	NA	NA	3395600	2	NA	637070	NA	NA	1	8196900	NA	NA	NA	1	NA	2264000	2266400	NA	1548000	3	NA	2698600	2587600	2466600	1156600	4
4091	Q8BTI8	S(0.886)RT(0.106)PPS(0.008)APSQSR	2178200	NA	1125200	2239400	NA	3	3809900	NA	NA	NA	1	NA	NA	NA	NA	NA	0	NA	2288000	NA	NA	1	NA	2146700	NA	NA	1	1146200	NA	NA	NA	1	2932700	2299400	NA	47616	NA	3	2548100	107390	NA	NA	NA	2
5013	Q91WG5	TVFPFSYQES(1)PPR	615820	NA	NA	444070	422570	3	548280	NA	NA	394550	2	NA	NA	300060	NA	NA	1	NA	NA	NA	604280	1	NA	NA	NA	NA	0	1199200	NA	NA	482520	2	626550	556290	1053800	954570	428080	5	331950	1138200	863420	512020	NA	4
5131	Q922J3	T(0.18)AS(0.819)PLS(0.001)TAAATMVSSSPATPSNIPHK	2077700	NA	1772200	NA	2006900	3	1746700	1468900	NA	NA	2	NA	NA	NA	NA	2092600	1	NA	2105600	NA	2117900	2	1310700	NA	NA	NA	1	3192300	NA	NA	1474800	2	1909100	1630800	2371400	2362900	NA	4	1063700	1902700	2219900	1587900	NA	4
5137	Q922Y1	S(0.5)S(0.5)PPATDPGPVPSSPSQEPPTK	820210	NA	2431800	1155100	NA	3	NA	762750	1698600	NA	2	NA	NA	NA	NA	673660	1	NA	NA	NA	1099100	1	NA	NA	NA	NA	0	682550	NA	NA	523910	2	1488900	1061100	1619500	809970	NA	4	764790	1088700	1204300	NA	NA	3
5138	Q922Y1	S(0.5)S(0.5)PPATDPGPVPSSPSQEPPTK	820210	NA	2431800	1155100	NA	3	NA	762750	1698600	NA	2	NA	NA	NA	NA	673660	1	NA	NA	NA	1099100	1	NA	NA	NA	NA	0	682550	NA	NA	523910	2	1488900	1061100	1619500	809970	NA	4	764790	1088700	1204300	NA	NA	3
5265	Q99NE5	SASTNCLRPDTSLHS(1)PER	1162500	NA	1832400	892690	NA	3	1972600	1472600	NA	NA	2	NA	NA	NA	NA	2593600	1	NA	4432700	NA	2752600	2	NA	NA	5023900	NA	1	4486700	NA	2043400	3217200	3	2039800	2848200	3297000	NA	NA	3	1810600	2153400	2208000	1242500	NA	4
5388	Q9CXF7	LLSSEGS(0.184)S(0.816)MEDIDLK	4254600	NA	2086000	291300	NA	3	NA	4538700	5568700	NA	2	6007400	NA	NA	NA	NA	1	1711100	NA	NA	NA	1	NA	NA	NA	10031000	1	NA	NA	NA	NA	0	4924300	NA	5393700	NA	4429400	3	NA	NA	NA	2632600	7765600	2
5630	Q9EQZ7	TGSVQT(0.036)S(0.963)PS(0.001)STPGTGR	383590	NA	888720	874200	NA	3	657090	724770	1038800	NA	3	NA	NA	NA	NA	NA	0	NA	1550100	NA	NA	1	NA	696870	NA	NA	1	1251900	157520	377470	NA	3	640950	947500	975240	760440	NA	4	886010	874960	221340	NA	NA	3
5751	Q9JJY4	AAMHTYSSPTVAT(0.022)QS(0.978)PKK	1130900	NA	2115700	1206800	2473500	4	2502000	1237800	3396700	NA	3	NA	NA	NA	NA	1679800	1	872860	2071700	NA	2343700	3	NA	NA	3636700	NA	1	2529700	NA	3574100	1523800	3	NA	1822700	2307800	2248700	NA	3	NA	1481900	1911600	NA	NA	2
6153	Q9QYX7	LPT(0.159)AVS(0.587)LY(0.044)S(0.205)PT(0.005)DEQSVMQK	1150900	NA	600110	NA	604960	3	NA	NA	1096400	1331900	2	NA	NA	1027300	NA	NA	1	514260	NA	NA	1470900	2	1066400	NA	NA	NA	1	NA	NA	NA	NA	0	1492900	691470	1118600	1509100	NA	4	943050	668630	NA	NA	NA	2
6157	Q9QYX7	PSLQQPS(1)PK	1163200	NA	1634900	1669900	1098800	4	1040600	NA	1659900	NA	2	NA	NA	NA	NA	1787200	1	NA	2547800	NA	3350800	2	NA	NA	5629300	NA	1	4422900	NA	1452400	2180900	3	1777600	2868400	1663000	2596700	NA	4	2605600	1899500	1037200	1172200	NA	4
6277	Q9WV69	DSSVPGS(0.114)PS(0.853)S(0.032)IVAK	NA	NA	3705300	6876100	4236900	3	7676400	NA	5665400	4128200	3	NA	NA	NA	7770500	NA	1	NA	8287800	NA	5593200	2	6093000	NA	NA	NA	1	9592000	5123400	NA	4807100	3	8163900	7000000	6244700	NA	6981500	4	7035300	6747000	NA	NA	5738300	3
6370	Q9Z140	PS(0.998)T(0.001)PAMT(0.001)PSPSP	2054700	1821800	2499300	2699800	NA	4	3964700	1434800	NA	NA	2	NA	NA	3415900	NA	NA	1	NA	1845600	2617000	NA	2	NA	NA	NA	NA	0	4198300	1875500	4139300	1829600	4	2066800	NA	NA	2657100	1919600	3	2029200	NA	2381700	NA	NA	2
6657	P11798	S(0.003)T(0.997)VASCMHR	1520800	3048200	3455000	5090100	1016800	5	35642000	614380	2442200	563600	4	NA	NA	NA	NA	NA	0	428560	1362200	NA	NA	2	NA	17725000	NA	NA	1	1048100	883150	217480	NA	3	722800	20243000	9775500	NA	NA	3	719030	26819000	77321	NA	NA	3
6946	Q08509	S(0.004)ADT(0.004)PS(0.009)APS(0.026)PPPT(0.957)PAPVPVPLPPSVPAPVSVPK	2147800	NA	1447600	NA	1420700	3	NA	NA	1732900	NA	1	1407100	NA	NA	NA	NA	1	NA	2525200	1942000	NA	2	2366200	NA	NA	NA	1	NA	1465600	NA	NA	1	NA	855760	2298900	1749600	NA	3	797630	NA	2357100	1498400	NA	3
6960	Q2PFD7	S(0.669)HS(0.588)S(0.588)PS(0.155)LNPDAS(0.27)PVT(0.73)AK	10258000	NA	1962700	776410	1118100	4	1303700	NA	1498900	819590	3	NA	NA	NA	NA	854650	1	NA	NA	NA	1298300	1	NA	1019200	NA	NA	1	3895700	928150	NA	NA	2	1103900	1150200	770480	2558900	1776200	5	NA	978920	1921600	NA	NA	2
7477	Q8C8R3	TQDQQEYYVT(0.959)T(0.041)PGAEVEDPQK	NA	4082200	3992100	5468600	NA	3	4480500	3975700	NA	NA	2	NA	NA	NA	NA	NA	0	1371600	7532100	NA	7966400	3	2326600	NA	NA	NA	1	15927000	NA	5829100	5058100	3	7463600	NA	6791300	NA	1559400	3	5901200	7796600	7107100	6063100	NA	4
7709	Q9CYT6	THT(0.027)PS(0.152)PT(0.843)S(0.978)PK	1691800	9038800	NA	344090	NA	3	NA	NA	NA	NA	0	NA	NA	NA	NA	2180300	1	NA	NA	NA	NA	0	NA	223840	NA	NA	1	76367	NA	NA	NA	1	880590	284120	1716100	NA	NA	3	NA	NA	NA	NA	609000	1
7720	Q9D219	AVT(1)PVSQGSNSSSADPK	393480	561820	NA	493500	441230	4	NA	NA	848180	504280	2	NA	NA	NA	NA	546390	1	734770	1076300	NA	744160	3	NA	NA	NA	512760	1	641680	465280	691370	370460	4	436660	624830	583300	NA	NA	3	470200	559430	678820	566340	NA	4

## Sheet: absent in TS.EGCGEE-TS.NT
	Leading.proteins	Phospho..STY..Probabilities	WT_NT.1.1	WT_NT.2.1	WT_NT.3.1	WT_NT.4.1	WT_NT.5.1	COUNT.WT	WT_EGCG.2.1	WT_EGCG.3.1	WT_EGCG.4.1	WT_EGCG.5.1	COUNT.WT_EGCG	WT_EGCG_EE.1.1	WT_EGCG_EE.2.1	WT_EGCG_EE.3.1	WT_EGCG_EE.4.1	WT_EGCG_EE.5.1	COUNT.WT_EGCG_EE	WT_EE.1.1	WT_EE.2.1	WT_EE.3.1	WT_EE.5.1	COUNT.WT_EE	TS_NT.1.1	TS_NT.2.1	TS_NT.3.1	TS_NT.4.1	COUNT.TS	TS_EGCG.2.1	TS_EGCG.3.1	TS_EGCG.4.1	TS_EGCG.5.1	COUNT.TS.EGCG	TS_EGCG_EE.1.1	TS_EGCG_EE.2.1	TS_EGCG_EE.3.1	TS_EGCG_EE.4.1	TS_EGCG_EE.5.1	COUNT.TS_EGCG	TS_EE.1.1	TS_EE.2.1	TS_EE.3.1	TS_EE.4.1	TS_EE.5.1	COUNT.TS.EE
62	A2AJI0	EPAAPAS(1)PAPSPVPSPTPAQPQK	1906900	NA	NA	1494700	NA	2	NA	NA	2480500	2020800	2	1211200	NA	2682700	1897000	1937000	4	2123900	4050200	NA	1875900	3	686170	2956400	NA	1984300	3	3200400	NA	NA	1836400	2	NA	NA	NA	NA	889540	1	NA	2024500	NA	NA	NA	1
164	B2RUJ5	S(0.981)NS(0.019)QENVEASHPSQDGK	NA	NA	2683800	NA	NA	1	2265900	138560	NA	NA	2	260900	6403500	983790	NA	NA	3	715700	NA	NA	NA	1	1366100	2463200	NA	1089500	3	NA	NA	NA	NA	0	NA	NA	NA	NA	NA	0	NA	NA	NA	NA	NA	0
251	G3X9K3	TTIPHALLTWRPT(0.003)S(0.003)GEAEPPS(0.96)PS(0.032)AVS(0.001)EK	NA	NA	NA	NA	2010600	1	NA	NA	NA	NA	0	3036300	NA	NA	2039900	3457700	3	NA	NA	NA	2802500	1	1270200	NA	4416800	NA	2	4434600	2214100	3650200	NA	3	NA	NA	3523000	NA	NA	1	NA	NA	NA	NA	864370	1
302	O08599	S(0.005)S(0.005)AS(0.001)FSTTAVS(0.989)AR	NA	NA	NA	NA	NA	0	NA	1079000	1529600	NA	2	1094000	NA	1936500	NA	2066400	3	NA	NA	1611400	3240500	2	4800600	NA	6746400	2578800	3	NA	NA	NA	NA	0	NA	5168200	NA	NA	NA	1	1182300	NA	3536400	NA	NA	2
319	O09044	ATWGDGGDNS(0.989)PS(0.011)NVVSK	NA	NA	NA	NA	NA	0	929180	493010	3240000	1502500	4	494420	NA	2256700	NA	1744700	3	NA	NA	NA	1713700	1	752640	NA	NA	2023600	2	2149200	1752100	NA	NA	2	NA	NA	2679000	NA	NA	1	NA	621030	1632900	1105700	NA	3
375	O35927	TSTAPS(0.98)S(0.02)PGVDSVPLQR	NA	NA	13613000	15877000	NA	2	NA	NA	17775000	NA	1	NA	NA	5228500	15032000	13411000	3	5608500	12429000	7600200	18637000	4	11686000	NA	27378000	3289400	3	28838000	3502400	14187000	10937000	4	NA	NA	NA	NA	NA	0	NA	17604000	NA	NA	8500200	2
526	O88703	TAAPSPDRRDS(0.868)AS(0.131)PGAAS(0.001)GLDPLDSAR	NA	NA	NA	NA	NA	0	NA	NA	NA	4169500	1	4366600	NA	6060600	5911800	NA	3	5188800	NA	NA	NA	1	NA	4991000	NA	4839300	2	NA	NA	NA	4394400	1	NA	NA	NA	4941900	NA	1	NA	NA	6818000	NA	NA	1
597	O88746	AADRLPNLAS(0.998)PS(0.002)AEGPPRPSPGTAPR	4604100	NA	2359500	NA	NA	2	NA	4449300	NA	3262700	2	3883400	NA	9089400	9137800	NA	3	3853300	NA	8532400	NA	2	7893900	NA	15485000	NA	2	NA	4988500	NA	NA	1	NA	NA	5371500	NA	NA	1	6785900	NA	NA	5877700	NA	2
718	P0C913	DTTEDS(0.999)IT(0.001)EDDK	3258700	NA	NA	4501200	3143000	3	3830200	1943000	4815900	4414100	4	3730300	4244500	4056300	3335600	2688600	5	4719500	4647100	2787100	4688900	4	NA	5345700	2936500	3428500	3	6088600	NA	3808300	3650800	3	NA	NA	NA	NA	3862400	1	2645100	3698000	7667300	NA	5601800	4
843	P14873	KES(1)KEETPEVTK	2048500	NA	186400	328620	246770	4	NA	168980	NA	NA	1	730800	21602000	NA	208250	431210	4	NA	NA	145100	754790	2	577410	296390	158260	536370	4	262480	NA	191160	43105	3	NA	NA	NA	NA	276250	1	270360	NA	NA	157090	217900	3
2312	Q52KI8	HRPS(0.999)S(0.998)PAT(0.003)PPPK	335310	1587700	56855	197930	NA	4	NA	NA	NA	NA	0	189420	6886700	51076	NA	NA	3	442950	128970	NA	NA	2	212180	NA	NA	230210	2	NA	NA	NA	NA	0	1097800	NA	NA	NA	NA	1	231020	90148	NA	NA	NA	2
2327	Q52KI8	SRVS(1)VS(1)PGR	5932700	NA	NA	2438100	NA	2	3996900	NA	NA	NA	1	1260300	7205300	765020	NA	81136	4	NA	NA	NA	NA	0	2157300	NA	NA	1184200	2	NA	NA	NA	NA	0	NA	NA	NA	NA	NA	0	3610400	NA	NA	NA	NA	1
2328	Q52KI8	SRVS(1)VS(1)PGR	5932700	NA	NA	2438100	NA	2	3996900	NA	NA	NA	1	1260300	7205300	765020	NA	81136	4	NA	NA	NA	NA	0	2157300	NA	NA	1184200	2	NA	NA	NA	NA	0	NA	NA	NA	NA	NA	0	3610400	NA	NA	NA	NA	1
2334	Q569Z6	FSGEEGEIEDDES(0.935)GT(0.065)ENREEK	NA	NA	9202700	NA	9171600	2	10839000	10035000	NA	10644000	3	3271600	NA	11341000	7737400	12606000	4	10537000	20151000	14170000	12094000	4	NA	7669100	12133000	NA	2	NA	12868000	12896000	11565000	3	NA	NA	NA	NA	NA	0	NA	NA	10351000	NA	4972700	2
2460	Q5SP85	HVLSGS(1)PEHFQK	3054000	NA	7173400	NA	NA	2	6669900	7028800	8002800	4100900	4	4338500	NA	8776900	NA	7368200	3	5632600	10662000	9823500	6386400	4	4289900	5139500	NA	NA	2	11058000	7095000	6784700	5359700	4	4590300	NA	NA	NA	NA	1	5063600	NA	6688200	6402700	4979400	4
2599	Q61026	LLQDS(0.144)S(0.555)S(0.301)PVDLAK	508440	NA	NA	662830	1437900	3	NA	NA	1049400	1019600	2	870920	NA	NA	1032800	945600	3	NA	NA	NA	1158700	1	NA	795520	NA	1679300	2	1025000	651210	NA	NA	2	NA	NA	1384700	NA	NA	1	617600	896400	NA	845320	456810	4
2857	Q62446	FLQDHGS(0.986)DS(0.014)FLAEHK	1869300	NA	3545500	NA	NA	2	3939000	3289300	NA	750750	3	748190	NA	2680100	NA	788090	3	NA	5349600	NA	901550	2	892100	NA	5394400	3493200	3	NA	823260	NA	3000300	2	NA	NA	NA	4103200	NA	1	NA	2006900	NA	NA	NA	1
3484	Q80TJ1	AGGGRPS(0.013)S(0.021)PS(0.966)PS(0.325)VVS(0.675)EK	NA	NA	NA	NA	NA	0	NA	NA	NA	468690	1	NA	18959000	NA	3525300	1948600	3	1087000	NA	1223000	4395900	3	8218300	NA	18053000	NA	2	NA	NA	NA	NA	0	NA	NA	897060	NA	NA	1	2905100	4994400	1131400	NA	NA	3
3524	Q80TV8	NSSNTGVGS(0.994)PS(0.006)NTIGR	1885100	NA	NA	2372900	NA	2	NA	NA	NA	1063100	1	NA	3332100	2179600	NA	1918300	3	NA	4459900	1543400	2780200	3	NA	NA	3354700	1479100	2	3494800	NA	NA	2245700	2	NA	NA	NA	NA	1195000	1	2119600	2783600	1760100	1815900	NA	4
3689	Q80XQ2	EFT(0.002)GS(0.998)PPPS(0.001)ATK	4280400	NA	4439800	NA	NA	2	3498500	4239800	NA	NA	2	3110400	NA	NA	3078000	4178000	3	NA	5415900	7612100	4401400	3	3961800	3909400	4038700	3726400	4	4130100	4430700	3026000	NA	3	NA	3617300	NA	NA	NA	1	4206900	3718300	NA	NA	2042500	3
3745	Q80YV2	SMGTGDSAGVEVPS(0.659)S(0.341)PLRR	1475000	NA	NA	NA	2270600	2	3425200	NA	2443700	1336600	3	1055800	NA	2231100	NA	1876400	3	NA	NA	NA	2651800	1	918880	1177900	1840500	1494800	4	NA	1758100	NA	1559400	2	NA	NA	2710000	NA	NA	1	1611400	NA	NA	NA	NA	1
3763	Q80ZF8	SIFTPVS(0.317)S(0.683)K	NA	NA	NA	NA	3750300	1	NA	6176900	NA	NA	1	4527200	NA	NA	5113700	5122500	3	NA	10133000	NA	6627200	2	NA	5444800	7219300	NA	2	9682400	4822700	NA	NA	2	NA	NA	NA	NA	NA	0	NA	5409100	6929900	6091300	NA	3
3837	Q8BGD9	SLENETLNKEEDCHS(0.001)PT(0.07)S(0.928)KPPKPDQPLK	NA	4290200	35372000	20955000	NA	3	NA	12007000	NA	NA	1	669460	12868000	NA	6517400	NA	3	NA	NA	27635000	NA	1	3312700	NA	63206000	NA	2	NA	14622000	NA	NA	1	NA	NA	NA	NA	NA	0	NA	NA	NA	NA	NA	0
4039	Q8BSF4	MAAS(1)GGRACVRS(1)LRGGVLWR	8728700	8430500	NA	NA	10837000	3	12059000	11757000	NA	7414400	3	9065200	12689000	12712000	12255000	8378800	5	10525000	13852000	15524000	9809400	4	8479400	8558600	12035000	9106600	4	15836000	11142000	NA	7789200	3	11731000	NA	NA	NA	NA	1	10497000	8985400	NA	10115000	9701200	4
4040	Q8BSF4	MAAS(1)GGRACVRS(1)LRGGVLWR	8728700	8430500	NA	NA	10837000	3	12059000	11757000	NA	7414400	3	9065200	12689000	12712000	12255000	8378800	5	10525000	13852000	15524000	9809400	4	8479400	8558600	12035000	9106600	4	15836000	11142000	NA	7789200	3	11731000	NA	NA	NA	NA	1	10497000	8985400	NA	10115000	9701200	4
4167	Q8BZH4	SLDAEPSVPS(0.008)AAKPS(0.168)S(0.824)PEK	977160	NA	NA	1121000	NA	2	2238700	NA	1257600	NA	2	857740	NA	1293800	2209700	1132500	4	1261600	2143500	1892000	1356700	4	828660	932280	NA	NA	2	1673900	NA	NA	NA	1	1503000	NA	NA	NA	NA	1	NA	743760	1762300	1232100	863820	4
4190	Q8C0D5	LAAAQGQT(0.003)S(0.002)QGPT(0.006)QDGGALET(0.322)S(0.665)PHEDEPRGDEPDVAS(0.001)VS(0.001)R	2605900	NA	2852100	NA	NA	2	NA	NA	2927700	NA	1	2033900	NA	3824700	NA	4791500	3	2868200	5170700	NA	NA	2	2845600	NA	NA	3564600	2	4463600	4068800	NA	NA	2	NA	NA	NA	3128300	NA	1	3120600	2575600	2170400	NA	1829700	4
4583	Q8K207	ANMHIS(0.012)ES(0.988)QQEFFR	NA	NA	878010	NA	NA	1	859920	NA	NA	NA	1	756660	NA	NA	821060	1207000	3	NA	1216400	NA	2421000	2	NA	NA	2174900	840260	2	NA	650350	1358500	1201000	3	NA	NA	NA	1325000	NA	1	NA	NA	1933400	NA	602280	2
4654	Q8K3W3	RLEQTPVRDPS(1)PEPDAPLLGSPEK	1346100	NA	1626100	1354300	NA	3	2241300	1684000	NA	1281000	3	1301900	NA	2283700	NA	1724300	3	NA	1827800	2016400	1492400	3	1393000	NA	NA	1459100	2	3077200	1515400	NA	1478300	3	1635900	NA	NA	NA	NA	1	992890	1116200	1511500	NA	NA	3
4680	Q8K4I3	PSERPLS(1)PK	22435000	1500400	21944000	23545000	20440000	5	NA	24068000	29400000	23689000	3	12118000	NA	26339000	22511000	28170000	4	29577000	NA	25983000	28668000	3	22000000	NA	30284000	28405000	3	42682000	NA	NA	NA	1	24064000	NA	NA	NA	NA	1	NA	NA	23893000	22773000	16840000	3
4760	Q8R361	KY(0.016)DLES(0.586)AS(0.397)AILPSSALEDPELGSLGK	NA	NA	NA	NA	NA	0	NA	NA	NA	NA	0	1191500	NA	NA	2129300	461940	3	NA	NA	NA	1610200	1	816390	NA	5106900	NA	2	NA	NA	NA	NA	0	NA	NA	NA	1467300	NA	1	NA	NA	1042900	NA	NA	1
4903	Q8VDP4	DEVQNEGTAAESDS(1)PLK	NA	1594900	1680500	NA	NA	2	2053300	1861500	2149500	NA	3	1153400	1407100	2730600	1696200	NA	4	2589900	2589100	4034000	NA	3	NA	2291900	2446300	NA	2	NA	1696600	2085800	1442600	3	1704500	NA	NA	NA	NA	1	1639900	1459000	3037800	NA	1191200	4
4924	Q8VDZ4	SIGSASPGPGQPPLS(0.715)S(0.21)PT(0.075)R	NA	NA	NA	4044700	NA	1	NA	2692200	NA	1548900	2	NA	NA	3566800	3933600	3104700	3	3277400	3860300	3660200	NA	3	3575900	2629300	NA	NA	2	NA	NA	NA	NA	0	NA	NA	NA	NA	2433000	1	NA	NA	3226900	NA	NA	1
4938	Q8VED9	AGS(1)VADSDAVVK	NA	NA	8410400	NA	NA	1	NA	11039000	15038000	9428300	3	NA	12361000	15507000	11381000	13216000	4	8394800	12080000	13350000	11817000	4	8032500	NA	NA	363120	2	NA	11194000	8445500	7089100	3	NA	NA	16344000	NA	NA	1	NA	6303400	9656700	4432800	3415600	4
5023	Q91X56	S(0.001)PS(0.999)AAGPSGGGLR	978720	NA	653940	1536500	NA	3	1514600	1317400	1664900	NA	3	251860	NA	NA	1000900	754030	3	NA	NA	NA	925840	1	505670	1518100	NA	NA	2	1631800	557380	NA	NA	2	NA	NA	NA	NA	708090	1	1711500	NA	NA	NA	523110	2
5031	Q91XM9	NLSQIENVHGYVLQS(0.009)HIS(0.991)PLK	NA	NA	21063000	NA	NA	1	NA	NA	3303300	NA	1	4848900	2434200	NA	40284000	21795000	4	NA	NA	11956000	NA	1	NA	NA	47131000	4934800	2	NA	NA	NA	11577000	1	NA	NA	44237000	NA	NA	1	NA	NA	29104000	NA	NA	1
5049	Q91XV3	KTEAPAAAGPEAKS(0.998)DAAPAAS(0.001)DSK	619210	NA	741480	1596800	NA	3	NA	NA	NA	513600	1	632850	NA	870430	1323900	NA	3	NA	2062600	NA	NA	1	1141400	1015100	921010	1095100	4	NA	NA	NA	NA	0	915420	NA	NA	NA	NA	1	661280	NA	NA	NA	NA	1
5051	Q91XV3	SDAAPAAS(0.048)DS(0.837)KPS(0.875)S(0.24)AEPAPSSK	1802800	NA	NA	2843500	NA	2	2721300	2447600	NA	NA	2	1676100	NA	2347400	1917400	NA	3	NA	3051600	NA	NA	1	2608100	2501300	2104100	2450900	4	NA	NA	NA	NA	0	NA	3702100	NA	NA	NA	1	NA	1711700	3446100	3982200	NA	3
5228	Q99M31	FELLCS(1)PLFNK	NA	NA	1312700	NA	5833600	2	NA	1617200	NA	1086500	2	NA	NA	1752900	1473900	1563100	3	1688500	NA	2199100	755110	3	NA	NA	7869000	2896900	2	2405000	1541600	NA	NA	2	NA	NA	NA	NA	NA	0	NA	NA	2718900	NA	NA	1
5247	Q99N57	SAS(1)EPSLHR	NA	NA	4229700	NA	NA	1	NA	1394900	1690700	NA	2	3299800	6433100	5584600	NA	94203	4	1273100	4734900	633100	NA	3	4663400	NA	195890	NA	2	6020100	695300	420680	NA	3	NA	4626100	NA	NA	NA	1	4877900	NA	364830	NA	551820	3
5249	Q99N57	S(0.127)T(0.127)S(0.716)T(0.029)PNVHMVSTTLHVDSR	NA	NA	1066200	NA	NA	1	NA	NA	NA	NA	0	1290700	NA	NA	1395900	1452300	3	NA	NA	1446700	2571800	2	1725200	NA	3035500	NA	2	3256400	1017500	2514100	NA	3	NA	NA	NA	NA	NA	0	NA	NA	2353000	NA	1241500	2
5282	Q99P72	EAEEKLPS(1)DTEK	3248700	NA	5516900	2862300	3416300	4	NA	4589200	10176000	4077600	3	1019100	NA	4311800	NA	3983300	3	5437000	NA	5796500	5472800	3	2506900	NA	NA	2477000	2	9819500	6767000	4916600	4086400	4	NA	NA	NA	NA	2047400	1	4058200	8244100	3830000	2834900	1764000	5
5396	Q9CY64	FTAS(1)PLEEEK	744770	NA	NA	1049900	NA	2	NA	NA	1290000	1050000	2	1277500	NA	1374700	NA	1091600	3	NA	NA	NA	1167100	1	812100	1201100	1093000	NA	3	1308300	NA	NA	NA	1	1157400	NA	NA	NA	NA	1	723500	NA	NA	NA	NA	1
5493	Q9D620	T(0.999)PLS(0.002)QS(0.997)MS(0.975)VLPT(0.569)S(0.458)K	995830	NA	NA	1071900	NA	2	NA	1047800	NA	NA	1	1280800	NA	1388000	1188100	NA	3	NA	NA	NA	NA	0	1402900	1566100	NA	NA	2	NA	NA	NA	NA	0	NA	NA	NA	NA	1062800	1	NA	NA	837200	547990	1220600	3
5610	Q9EPQ8	LS(0.648)T(0.172)S(0.18)PATRDEAAS(1)PGAK	NA	NA	NA	NA	1385800	1	NA	1741700	NA	1032800	2	NA	NA	1211400	1840000	811190	3	1854400	NA	1683900	2144600	3	1287500	NA	1397400	NA	2	NA	1206500	NA	NA	1	NA	NA	1639900	NA	NA	1	NA	NA	2498000	NA	NA	1
5847	Q9QWI6	EVSGPNET(0.148)S(0.804)S(0.047)PGS(0.001)EKPSGSR	NA	2935600	6296200	NA	NA	2	7570800	NA	NA	NA	1	NA	NA	7400100	3947300	6469100	3	9510000	NA	NA	NA	1	3972100	NA	13214000	NA	2	NA	NA	NA	NA	0	NA	NA	NA	NA	NA	0	NA	8298100	4748000	NA	NA	2
5849	Q9QWI6	EVSGPNET(0.005)S(0.014)S(0.109)PGS(0.872)EKPSGSR	598390	NA	1233100	NA	NA	2	1059700	1175500	1707200	NA	3	NA	NA	1424500	744270	781060	3	2104800	2660300	1906800	NA	3	1336600	830740	3183300	NA	3	3596300	1732000	NA	934580	3	NA	NA	NA	1004800	NA	1	1204500	1683000	NA	NA	426850	3
6014	Q9QYF9	THS(0.79)T(0.075)S(0.127)S(0.729)S(0.253)IGS(0.026)GES(0.001)PFSR	NA	NA	NA	NA	5290300	1	NA	6896700	NA	3677000	2	2403800	2433500	NA	4091000	NA	3	3063600	NA	4553200	4414600	3	2406600	NA	4328500	NA	2	NA	4784800	6179800	NA	2	NA	NA	NA	NA	NA	0	NA	3077800	5623600	NA	NA	2
6080	Q9QYR6	PAS(0.067)PALS(0.396)EGS(0.379)S(0.379)S(0.763)EAT(0.013)T(0.003)PVISSVAER	4560900	NA	2195300	1924800	NA	3	2790000	2339600	4305600	NA	3	3117400	NA	NA	7008100	2247600	3	2541400	NA	17715000	NA	2	3866000	NA	NA	18357000	2	4457700	NA	NA	NA	1	NA	NA	3314400	NA	NA	1	2089800	NA	3951400	13801000	NA	3
6111	Q9QYR6	YS(0.584)EERES(0.208)T(0.208)FLDEGPNEQEITPLQHTPR	NA	NA	NA	NA	NA	0	NA	NA	NA	NA	0	1574100	NA	NA	3465500	1908100	3	NA	NA	3301800	NA	1	3117300	NA	6166400	NA	2	NA	NA	NA	NA	0	2495900	NA	NA	NA	NA	1	NA	2869000	2408800	NA	NA	2
6475	A2A5R2	PMQSKPQS(1)PVIQAT(0.904)AGS(0.096)PK	NA	NA	NA	NA	NA	0	NA	2424500	NA	NA	1	NA	NA	3337700	3307300	2828600	3	2386000	NA	3627800	NA	2	791590	NA	NA	2876700	2	NA	NA	2287000	NA	1	NA	NA	2440900	NA	NA	1	NA	NA	NA	NA	NA	0
6524	G5E829	IEDSEPHIPLIDDT(1)DAEDDAPTK	NA	NA	NA	NA	NA	0	NA	NA	NA	NA	0	NA	8046900	NA	13401000	10398000	3	7556400	NA	NA	NA	1	NA	NA	14795000	8115400	2	NA	NA	NA	NA	0	NA	NA	NA	9078200	NA	1	NA	NA	NA	NA	NA	0
6632	P08226	NEVHTMLGQS(0.048)T(0.952)EEIR	NA	NA	NA	NA	2309100	1	NA	1970500	2729200	2019200	3	973660	NA	2386700	1660300	NA	3	NA	NA	3145800	2252300	2	1724900	NA	3010200	NA	2	NA	3017700	NA	NA	1	2054600	NA	NA	NA	NA	1	1493700	2428800	NA	NA	NA	2
6708	P18572	RKPDQT(1)LDEDDPGAAPLK	682320	NA	1177500	1031800	NA	3	1206600	NA	NA	767620	2	NA	NA	1493100	1117700	1121500	3	1220500	998380	1742000	1435400	4	477690	NA	NA	1423000	2	NA	1022000	719860	NA	2	NA	NA	NA	1098000	NA	1	531110	1335500	NA	NA	NA	2
6917	Q01341	NAEPPS(0.313)PT(0.687)PAAHTR	656440	NA	570630	NA	NA	2	1557300	NA	906600	NA	2	627120	NA	1398500	575970	NA	3	NA	1665100	NA	NA	1	NA	739340	1221300	1168300	3	NA	NA	NA	NA	0	NA	NA	NA	NA	NA	0	NA	NA	864040	NA	NA	1
7099	Q61206	PLHELIMQLLEET(1)PEEK	NA	NA	NA	NA	NA	0	NA	NA	NA	NA	0	11106000	NA	NA	3248800	1113600	3	NA	NA	NA	1151800	1	NA	NA	11421000	316330	2	1191600	378990	5133600	NA	3	NA	NA	NA	1994200	NA	1	NA	NA	NA	NA	665520	1
7162	Q640R3	T(0.001)HT(0.985)S(0.014)PPRAPS(0.856)S(0.144)PGR	NA	14389000	NA	NA	NA	1	NA	NA	NA	NA	0	NA	NA	21907000	14820000	9192200	3	NA	36675000	NA	NA	1	NA	NA	23360000	15093000	2	24880000	NA	NA	NA	1	NA	NA	NA	NA	NA	0	NA	18998000	NA	NA	NA	1
7241	Q6Y7W8	ALSSGGS(0.004)IT(0.929)S(0.066)PPLSPALPK	NA	NA	NA	5969200	NA	1	NA	NA	5145700	NA	1	4894400	NA	6312900	6005600	4035200	4	NA	NA	NA	NA	0	5298200	NA	7066800	NA	2	NA	NA	NA	NA	0	NA	NA	NA	NA	NA	0	NA	NA	NA	NA	NA	0
7485	Q8CB93	DVT(0.027)KT(0.957)VS(0.655)S(0.655)S(0.668)AY(0.036)VIS(0.002)PS(1)MK	NA	NA	NA	2330700	NA	1	NA	2272100	2752700	NA	2	NA	2768800	2289100	1720700	1594300	4	NA	2601100	2253300	NA	2	NA	1322200	2641100	NA	2	NA	2001700	NA	NA	1	NA	NA	2736400	NA	NA	1	NA	NA	1551500	NA	NA	1
7587	Q8VCY8	LSPWEDLSQAPT(0.992)MDS(0.008)PLEK	895420	NA	NA	NA	728550	2	NA	NA	1573800	1019200	2	883790	NA	889270	1655600	1493600	4	NA	NA	NA	1202000	1	656260	NA	NA	1677800	2	1497200	NA	NA	NA	1	NA	NA	NA	1103600	NA	1	NA	707230	NA	NA	NA	1
7986	P63318	LVLASIDQADFQGFT(0.002)Y(0.998)VNPDFVHPDAR	NA	NA	NA	NA	NA	0	NA	NA	NA	NA	0	5819600	NA	NA	12992000	919210	3	NA	NA	NA	1755700	1	NA	NA	13768000	685870	2	2638900	NA	4702800	NA	2	NA	NA	NA	NA	NA	0	NA	NA	NA	NA	1698000	1
