# Supplementary material for: Re-establishment of the epigenetic state and rescue of kinome deregulation in Ts65Dn mice upon treatment with green tea extract and environmental enrichment
Source: Sci Rep. 2020 Sep 29;10:16023. doi: 10.1038/s41598-020-72625-z (PMC7524756; doi:10.1038/s41598-020-72625-z)
Supplement: Supplementary file 23 — Supplementary Table 21. [file 41598_2020_72625_MOESM23_ESM.csv]

	UniProt	Rescued Abunance by EGCG	Rescued Abunance by EE	Rescued Abunance by EGCG+EE	Rescued Phosphorylation by EGCG	Rescued Phosphorylation by EE	Rescued Phosphorylation by EGCG+EE	Name	Description
1	O35737	1.07	0.85	1.18	T107(1)	S63(1)	NA	Hnrnph1 Hnrph Hnrph1	Heterogeneous nuclear ribonucleoprotein H (hnRNP H) [Cleaved into: Heterogeneous nuclear ribonucleoprotein H, N-terminally processed]
2	P26369	0.76	1.15	1.05	NA	NA	NA	U2af2 U2af65	Splicing factor U2AF 65 kDa subunit (U2 auxiliary factor 65 kDa subunit) (U2 snRNP auxiliary factor large subunit)
3	P34914	1.03	0.92	1.22	NA	NA	NA	Ephx2 Eph2	Bifunctional epoxide hydrolase 2 [Includes: Cytosolic epoxide hydrolase 2 (CEH) (EC 3.3.2.10) (Epoxide hydratase) (Soluble epoxide hydrolase) (SEH); Lipid-phosphate phosphatase (EC 3.1.3.76)]
4	P48428	0.92	NA	0.77	NA	NA	NA	Tbca	Tubulin-specific chaperone A (TCP1-chaperonin cofactor A) (Tubulin-folding cofactor A) (CFA)
5	P48771	1.21	NA	0.78	NA	NA	NA	Cox7a2 Cox7a3 Cox7al	Cytochrome c oxidase subunit 7A2, mitochondrial (Cytochrome c oxidase subunit VIIa-liver/heart) (Cytochrome c oxidase subunit VIIa-L)
6	P61222	0.65	NA	0.72	NA	NA	NA	Abce1 Rli	ATP-binding cassette sub-family E member 1 (RNase L inhibitor) (Ribonuclease 4 inhibitor) (RNS4I)
7	Q148V7	0.64	0.59	NA	S180(0.54), T183(1)	T183(1)	NA	Relch Kiaa1468	RAB11-binding protein RELCH (LisH domain and HEAT repeat-containing protein KIAA1468) (RAB11-binding protein containing LisH, coiled-coil, and HEAT repeats)
8	Q3B7Z2	0.75	NA	NA	S238(0.88)	NA	S238(0.98)	Osbp Kiaa4220	Oxysterol-binding protein 1
9	Q60771	0.75	1.01	0.58	NA	NA	NA	Cldn11 Osp Otm	Claudin-11 (Oligodendrocyte transmembrane protein) (Oligodendrocyte-specific protein)
10	Q8C0C7	0.85	0.64	NA	NA	NA	NA	Farsa Farsla	Phenylalanine--tRNA ligase alpha subunit (EC 6.1.1.20) (Phenylalanyl-tRNA synthetase alpha subunit) (PheRS)
11	Q8CCN5	0.54	NA	0.94	S886(1)	NA	NA	Bcas3	Breast carcinoma-amplified sequence 3 homolog (K20D4) (Protein rudhira)
12	Q8JZU2	0.71	NA	1.03	NA	NA	NA	Slc25a1	Tricarboxylate transport protein, mitochondrial (Citrate transport protein) (CTP) (Solute carrier family 25 member 1) (Tricarboxylate carrier protein)
13	Q8K1L5	0.72	1.16	0.81	NA	NA	NA	Ppp1r11 Tctex5	E3 ubiquitin-protein ligase PPP1R11 (EC 2.3.2.27) (Protein phosphatase 1 regulatory subunit 11) (T-complex testis expressed protein 5) (Tctex-5)
14	Q920Q4	1.45	0.65	1.22	NA	NA	NA	Vps16	Vacuolar protein sorting-associated protein 16 homolog (mVPS16)
15	Q9CPQ3	0.83	0.91	0.71	NA	NA	NA	Tomm22 Tom22	Mitochondrial import receptor subunit TOM22 homolog (Translocase of outer membrane 22 kDa subunit homolog)
16	Q9DAR7	0.5	NA	NA	NA	NA	NA	Dcps Dcs1 Hint5	m7GpppX diphosphatase (EC 3.6.1.59) (DCS-1) (Decapping scavenger enzyme) (Hint-related 7meGMP-directed hydrolase) (Histidine triad nucleotide-binding protein 5) (Histidine triad protein member 5) (HINT-5) (Scavenger mRNA-decapping enzyme DcpS)
17	Q9R1C6	1.04	1.17	1.2	NA	NA	NA	Dgke	Diacylglycerol kinase epsilon (DAG kinase epsilon) (EC 2.7.1.107) (Diglyceride kinase epsilon) (DGK-epsilon)
18	Q9R1V4	0.64	0.86	0.65	NA	NA	NA	Adam11 Mdc	Disintegrin and metalloproteinase domain-containing protein 11 (ADAM 11) (Metalloproteinase-like, disintegrin-like, and cysteine-rich protein) (MDC)
19	Q9Z2C4	0.79	NA	NA	NA	NA	NA	Mtmr1	Myotubularin-related protein 1 (Phosphatidylinositol-3,5-bisphosphate 3-phosphatase) (EC 3.1.3.95) (Phosphatidylinositol-3-phosphate phosphatase) (EC 3.1.3.64)
20	Q8R4K2	1	NA	NA	NA	NA	NA	Irak4	Interleukin-1 receptor-associated kinase 4 (IRAK-4) (EC 2.7.11.1)
21	Q8R550	1	NA	NA	NA	NA	NA	Sh3kbp1 Ruk Seta	SH3 domain-containing kinase-binding protein 1 (Regulator of ubiquitous kinase) (Ruk) (SH3-containing, expressed in tumorigenic astrocytes)
22	Q8BTG3	1	NA	NA	NA	NA	NA	Tcp11l1	T-complex protein 11-like protein 1
23	Q6Y685	1	1	1	NA	NA	NA	Tacc1	Transforming acidic coiled-coil-containing protein 1
24	P13634	1	NA	1	NA	NA	NA	Ca1 Car1	Carbonic anhydrase 1 (EC 4.2.1.1) (Carbonate dehydratase I) (Carbonic anhydrase I) (CA-I)
25	Q5SS00	1	1	1	NA	NA	NA	Zdbf2	DBF4-type zinc finger-containing protein 2 homolog
26	Q08274	1	NA	1	NA	NA	NA	Dmwd Dm9	Dystrophia myotonica WD repeat-containing protein (Dystrophia myotonica-containing WD repeat motif protein) (Protein DMR-N9)
27	P46467	1	NA	1	NA	NA	NA	Vps4b Skd1	Vacuolar protein sorting-associated protein 4B (EC 3.6.4.6) (Suppressor of K(+) transport growth defect 1) (Protein SKD1)
28	Q9D0F3	1	1	1	NA	NA	NA	Lman1 Ergic53	Protein ERGIC-53 (ER-Golgi intermediate compartment 53 kDa protein) (Lectin mannose-binding 1) (p58)
29	Q9CQV1	1	NA	NA	NA	NA	NA	Pam16 Magmas Tim16 Timm16	Mitochondrial import inner membrane translocase subunit TIM16 (Mitochondria-associated granulocyte macrophage CSF-signaling molecule) (Presequence translocated-associated motor subunit PAM16)
30	Q60973	1	1	1	NA	NA	NA	Rbbp7 Rbap46	Histone-binding protein RBBP7 (Histone acetyltransferase type B subunit 2) (Nucleosome-remodeling factor subunit RBAP46) (Retinoblastoma-binding protein 7) (RBBP-7) (Retinoblastoma-binding protein p46)
31	Q91VU0	1	NA	NA	NA	NA	NA	Fam3c D6Wsu176e Ilei	Protein FAM3C (Interleukin-like EMT inducer)
32	Q62077	1	NA	NA	NA	NA	NA	Plcg1 Plcg-1	1-phosphatidylinositol 4,5-bisphosphate phosphodiesterase gamma-1 (EC 3.1.4.11) (Phosphoinositide phospholipase C-gamma-1) (Phospholipase C-gamma-1) (PLC-gamma-1)
33	Q8VCI5	1	NA	1	NA	NA	NA	Pex19 Pxf	Peroxisomal biogenesis factor 19 (Peroxin-19) (Peroxisomal farnesylated protein) (PxF)
34	Q9ES34	1	NA	1	NA	NA	NA	Ube3b	Ubiquitin-protein ligase E3B (EC 2.3.2.26) (HECT-type ubiquitin transferase E3B)
35	Q6ZPQ6	1	1	1	NA	NA	NA	Pitpnm2 Kiaa1457 Nir3	Membrane-associated phosphatidylinositol transfer protein 2 (Drosophila retinal degeneration B homolog 2) (RdgB2) (Phosphatidylinositol transfer protein, membrane-associated 2) (PITPnm 2) (Pyk2 N-terminal domain-interacting receptor 3) (NIR-3)
36	Q9D7S7	1	NA	NA	NA	NA	NA	Rpl22l1	60S ribosomal protein L22-like 1
37	O09131	NA	0.93	NA	NA	NA	NA	Gsto1 Gstx Gtsttl	Glutathione S-transferase omega-1 (GSTO-1) (EC 2.5.1.18) (Glutathione S-transferase omega 1-1) (GSTO 1-1) (Glutathione-dependent dehydroascorbate reductase) (EC 1.8.5.1) (Monomethylarsonic acid reductase) (MMA(V) reductase) (EC 1.20.4.2) (S-(Phenacyl)glutathione reductase) (SPG-R) (p28)
38	O35658	NA	0.55	NA	NA	NA	NA	C1qbp Gc1qbp	Complement component 1 Q subcomponent-binding protein, mitochondrial (GC1q-R protein) (Glycoprotein gC1qBP) (C1qBP)
39	P02089	NA	0.99	NA	NA	NA	NA	Hbb-b2	Hemoglobin subunit beta-2 (Beta-2-globin) (Hemoglobin beta-2 chain) (Hemoglobin beta-minor chain)
40	P68181	NA	0.6	NA	NA	NA	NA	Prkacb Pkacb	cAMP-dependent protein kinase catalytic subunit beta (PKA C-beta) (EC 2.7.11.11)
41	Q0VE82	NA	1.08	0.97	NA	NA	NA	Cpne7	Copine-7 (Copine VII)
42	Q61990	NA	0.68	NA	NA	NA	NA	Pcbp2 Cbp Hnrnpx Hnrpx	Poly(rC)-binding protein 2 (Alpha-CP2) (CTBP) (CBP) (Putative heterogeneous nuclear ribonucleoprotein X) (hnRNP X)
43	Q63844	NA	0.87	0.83	NA	NA	NA	Mapk3 Erk1 Prkm3	Mitogen-activated protein kinase 3 (MAP kinase 3) (MAPK 3) (EC 2.7.11.24) (ERT2) (Extracellular signal-regulated kinase 1) (ERK-1) (Insulin-stimulated MAP2 kinase) (MAP kinase isoform p44) (p44-MAPK) (MNK1) (Microtubule-associated protein 2 kinase) (p44-ERK1)
44	Q6ZWR6	NA	1.29	1.2	NA	NA	NA	Syne1	Nesprin-1 (Enaptin) (KASH domain-containing protein 1) (KASH1) (Myocyte nuclear envelope protein 1) (Myne-1) (Nuclear envelope spectrin repeat protein 1) (Synaptic nuclear envelope protein 1) (Syne-1)
45	Q80TK0	NA	0.83	0.69	S750(1)	NA	NA	Kiaa1107	AP2-interacting clathrin-endocytosis protein (APache)
46	Q8BFU3	NA	0.76	NA	NA	NA	NA	Rnf214	RING finger protein 214
47	Q8QZT2	NA	0.88	NA	NA	NA	NA	Ccsap	Centriole, cilia and spindle-associated protein
48	Q91XL9	NA	0.79	NA	NA	NA	NA	Osbpl1a Orp1 Orp1a Orp1l	Oxysterol-binding protein-related protein 1 (ORP-1) (OSBP-related protein 1)
49	Q99JY8	NA	0.72	NA	NA	NA	NA	Plpp3 Lpp3 Ppap2b	Phospholipid phosphatase 3 (EC 3.1.3.-) (EC 3.1.3.4) (Lipid phosphate phosphohydrolase 3) (PAP2-beta) (Phosphatidate phosphohydrolase type 2b) (Phosphatidic acid phosphatase 2b) (PAP-2b) (PAP2b)
50	Q9QXV0	NA	0.52	0.76	NA	NA	NA	Pcsk1n	ProSAAS (IA-4) (Proprotein convertase subtilisin/kexin type 1 inhibitor) (Proprotein convertase 1 inhibitor) (pro-SAAS) [Cleaved into: KEP; Big SAAS (b-SAAS); Little SAAS (l-SAAS); Big PEN-LEN (b-PEN-LEN) (SAAS CT(1-49)); PEN; PEN-20; PEN-19; Little LEN (l-LEN); Big LEN (b-LEN) (SAAS CT(25-40))]
51	P47758	NA	1	1	NA	NA	NA	Srprb	Signal recognition particle receptor subunit beta (SR-beta)
52	Q8BHL8	NA	1	NA	NA	NA	NA	Psmf1	Proteasome inhibitor PI31 subunit
53	Q7TSI3	NA	1	1	NA	NA	NA	Ppp6r1 Kiaa1115 Pp6r1 Saps1	Serine/threonine-protein phosphatase 6 regulatory subunit 1 (SAPS domain family member 1)
54	Q923D4	NA	1	NA	NA	NA	NA	Sf3b5 Sf3b10	Splicing factor 3B subunit 5 (SF3b5) (Pre-mRNA-splicing factor SF3b 10 kDa subunit)
55	Q9D114	NA	1	1	NA	NA	NA	Hddc3 Mesh1	Guanosine-3',5'-bis(diphosphate) 3'-pyrophosphohydrolase MESH1 (EC 3.1.7.2) (HD domain-containing protein 3) (Metazoan SpoT homolog 1) (MESH1) (Penta-phosphate guanosine-3'-pyrophosphohydrolase) ((ppGpp)ase)
56	Q80Y55	NA	1	NA	NA	NA	NA	Bsdc1	BSD domain-containing protein 1
57	Q9Z2D8	NA	1	NA	NA	NA	NA	Mbd3	Methyl-CpG-binding domain protein 3 (Methyl-CpG-binding protein MBD3)
58	P08228	NA	NA	0.6	NA	NA	NA	Sod1	Superoxide dismutase [Cu-Zn] (EC 1.15.1.1)
59	Q6P5E4	NA	NA	0.92	NA	NA	NA	Uggt1 Gt Ugcgl1 Uggt Ugt1 Ugtr	UDP-glucose:glycoprotein glucosyltransferase 1 (UGT1) (EC 2.4.1.-) (UDP--Glc:glycoprotein glucosyltransferase) (UDP-glucose ceramide glucosyltransferase-like 1)
60	Q8R317	NA	NA	0.51	NA	NA	NA	Ubqln1 Plic1	Ubiquilin-1 (Protein linking IAP with cytoskeleton 1) (PLIC-1)
61	P97393	NA	NA	1	NA	NA	NA	Arhgap5 Rhogap5	Rho GTPase-activating protein 5 (Rho-type GTPase-activating protein 5) (p190-B)
62	Q3UI43	NA	NA	1	NA	NA	NA	Babam1 Merit40 Nba1	BRISC and BRCA1-A complex member 1 (Mediator of RAP80 interactions and targeting subunit of 40 kDa) (New component of the BRCA1-A complex)
63	Q9CY57	NA	NA	1	NA	NA	NA	Chtop Fop MNCb-1706	Chromatin target of PRMT1 protein (Friend of PRMT1 protein) (Small arginine- and glycine-rich protein) (SRAG)
64	Q9R0H0	NA	NA	1	NA	NA	NA	Acox1 Acox Paox	Peroxisomal acyl-coenzyme A oxidase 1 (AOX) (EC 1.3.3.6) (Palmitoyl-CoA oxidase) [Cleaved into: Peroxisomal acyl-CoA oxidase 1, A chain; Peroxisomal acyl-CoA oxidase 1, B chain; Peroxisomal acyl-CoA oxidase 1, C chain]
65	Q8BLY2	NA	NA	1	NA	NA	NA	Tars3 Tarsl2	Threonine--tRNA ligase 2, cytoplasmic (EC 6.1.1.3) (Threonyl-tRNA synthetase) (ThrRS) (Threonyl-tRNA synthetase protein 3)
66	Q8K2C6	NA	NA	1	NA	NA	NA	Sirt5 Sir2l5	NAD-dependent protein deacylase sirtuin-5, mitochondrial (EC 2.3.1.-) (Regulatory protein SIR2 homolog 5) (SIR2-like protein 5)
67	P42567	NA	NA	1	S324(1)	NA	NA	Eps15	Epidermal growth factor receptor substrate 15 (Protein Eps15) (Protein AF-1p)
68	Q9D6G9	NA	NA	1	NA	NA	NA	Cmtm5 Cklfsf5	CKLF-like MARVEL transmembrane domain-containing protein 5 (Chemokine-like factor superfamily member 5)
69	O88951	NA	NA	1	NA	NA	NA	Lin7b Mals2 Veli2	Protein lin-7 homolog B (Lin-7B) (Mammalian lin-seven protein 2) (MALS-2) (Vertebrate lin-7 homolog 2) (Veli-2)
70	A2AQ25	NA	NA	NA	S1035(0.56)	S1035(0.5)	S1035(0.73)	Skt Etl4 Kiaa1217	Sickle tail protein (Enhancer trap locus 4)
71	O54774	NA	NA	NA	S755(0.66)	NA	NA	Ap3d1 Ap3d	AP-3 complex subunit delta-1 (AP-3 complex subunit delta) (Adaptor-related protein complex 3 subunit delta-1) (Delta-adaptin) (mBLVR1)
72	O54916	NA	NA	NA	S539(0.71)	S539(0.69)	S539(0.87)	Reps1	RalBP1-associated Eps domain-containing protein 1 (RalBP1-interacting protein 1)
73	O55003	NA	NA	NA	S88(0.89)	S88(0.95)	NA	Bnip3 Nip3	BCL2/adenovirus E1B 19 kDa protein-interacting protein 3
74	O88935	NA	NA	NA	S551/S553(0.98), S436(0.5)	S551/S553(0.96), S436(1)	S551/S553(0.56), S436(1)	Syn1 Syn-1	Synapsin-1 (Synapsin I)
75	P09405	NA	NA	NA	S577(0.71)	S577(1.4)	S577(1.11)	Ncl Nuc	Nucleolin (Protein C23)
76	P13595	NA	NA	NA	S946(0.71)	S946(0.69)	NA	Ncam1 Ncam	Neural cell adhesion molecule 1 (N-CAM-1) (NCAM-1) (CD antigen CD56)
77	P16054	NA	NA	NA	S329(0.92), S350(0.52)	S334(1)	S350(0.63)	Prkce Pkce Pkcea	Protein kinase C epsilon type (EC 2.7.11.13) (nPKC-epsilon)
78	P17426	NA	NA	NA	S518(0.66)	S518(0.72)	NA	Ap2a1 Adtaa Clapa1	AP-2 complex subunit alpha-1 (100 kDa coated vesicle protein A) (Adaptor protein complex AP-2 subunit alpha-1) (Adaptor-related protein complex 2 subunit alpha-1) (Alpha-adaptin A) (Alpha1-adaptin) (Clathrin assembly protein complex 2 alpha-A large chain) (Plasma membrane adaptor HA2/AP2 adaptin alpha A subunit)
79	P35802	NA	NA	NA	S256(0.65)	NA	S256(0.51)	Gpm6a M6a	Neuronal membrane glycoprotein M6-a (M6a)
80	P36916	NA	NA	NA	S51(0.64)	S51(1.02)	S51(0.92)	Gnl1 Gna-rs1 Mmr1	Guanine nucleotide-binding protein-like 1 (GTP-binding protein MMR1)
81	P60469	NA	NA	NA	S17(1.19)	S17(0.85)	S17(0.68)	Ppfia3	Liprin-alpha-3 (Protein tyrosine phosphatase receptor type f polypeptide-interacting protein alpha-3) (PTPRF-interacting protein alpha-3)
82	P62484	NA	NA	NA	S177(0.99)	NA	NA	Abi2	Abl interactor 2 (Abelson interactor 2) (Abi-2) (Abl-binding protein 3) (AblBP3) (Arg-binding protein 1) (ArgBP1)
83	P62996	NA	NA	NA	S14(0.51)	S14(0.97)	NA	Tra2b Sfrs10 Silg41	Transformer-2 protein homolog beta (TRA-2 beta) (TRA2-beta) (Silica-induced gene 41 protein) (SIG-41) (Splicing factor, arginine/serine-rich 10) (Transformer-2 protein homolog B)
84	P63318	NA	NA	NA	S328(1.09), S326(1)	Y675(1), S326(1)	S328(1.06), Y675(1), S326(1)	Prkcg Pkcc Pkcg Prkcc	Protein kinase C gamma type (PKC-gamma) (EC 2.7.11.13)
85	P83093	NA	NA	NA	S650(1.13)	NA	NA	Stim2 Kiaa1482	Stromal interaction molecule 2
86	Q5SRX1	NA	NA	NA	S160/T164(0.94)	NA	S160/T164(0.5)	Tom1l2	TOM1-like protein 2 (Target of Myb-like protein 2)
87	Q60875	NA	NA	NA	S940(0.76), S951(1)	NA	S951(1)	Arhgef2 Kiaa0651 Lbcl1 Lfc	Rho guanine nucleotide exchange factor 2 (Guanine nucleotide exchange factor H1) (GEF-H1) (LBC'S first cousin) (Lymphoid blast crisis-like 1) (Oncogene LFC) (Rhobin)
88	Q62108	NA	NA	NA	Y240(1.22)	Y240(0.91)	Y240(0.74)	Dlg4 Dlgh4 Psd95	Disks large homolog 4 (Postsynaptic density protein 95) (PSD-95) (Synapse-associated protein 90) (SAP-90) (SAP90)
89	Q62318	NA	NA	NA	S473(1.31), S50(1), S23(1)	S473(0.63), S23(1)	S23(1)	Trim28 Kap1 Krip1 Tif1b	Transcription intermediary factor 1-beta (TIF1-beta) (E3 SUMO-protein ligase TRIM28) (EC 2.3.2.27) (KRAB-A-interacting protein) (KRIP-1) (RING-type E3 ubiquitin transferase TIF1-beta) (Tripartite motif-containing protein 28)
90	Q6KCD5	NA	NA	NA	S2652(0.98)	S2652(0.99)	S2652(0.92)	Nipbl Scc2	Nipped-B-like protein (Delangin homolog) (SCC2 homolog)
91	Q6NXN1	NA	NA	NA	S107(1.06)	S107(0.7)	S107(1.06)	Szrd1 D4Ertd22e	SUZ domain-containing protein 1
92	Q6PAM0	NA	NA	NA	S38(0.61)	NA	S183(1)	Prkab2	5'-AMP-activated protein kinase subunit beta-2 (AMPK subunit beta-2)
93	Q6PCP5	NA	NA	NA	T149/S151(1.47)	T149/S151(1.06)	NA	Mff	Mitochondrial fission factor
94	Q6WVG3	NA	NA	NA	S189(1.22), T180(1), T198(1)	S189(0.88), T180(1), T198(1)	T180(1), T198(1)	Kctd12 Pfet1	BTB/POZ domain-containing protein KCTD12 (Pfetin) (Predominantly fetal expressed T1 domain)
95	Q7TMY8	NA	NA	NA	S1395(1.09)	NA	NA	Huwe1 Kiaa0312 Ureb1	E3 ubiquitin-protein ligase HUWE1 (EC 2.3.2.26) (E3Histone) (HECT, UBA and WWE domain-containing protein 1) (HECT-type E3 ubiquitin transferase HUWE1) (Upstream regulatory element-binding protein 1) (URE-B1) (URE-binding protein 1)
96	Q8BGD9	NA	NA	NA	S445(0.7)	S445(0.85)	NA	Eif4b	Eukaryotic translation initiation factor 4B (eIF-4B)
97	Q8BJI1	NA	NA	NA	S665(0.94), S682(1)	NA	NA	Slc6a17 Ntt4	Sodium-dependent neutral amino acid transporter SLC6A17 (Sodium-dependent neurotransmitter transporter NTT4) (Solute carrier family 6 member 17)
98	Q8C7M3	NA	NA	NA	S53(0.54)	S53(0.99)	NA	Trim9 Kiaa0282	E3 ubiquitin-protein ligase TRIM9 (EC 2.3.2.27) (RING-type E3 ubiquitin transferase TRIM9) (Tripartite motif-containing protein 9)
99	Q8C8R3	NA	NA	NA	S3379(0.8), S2165(1), S2750(1), S1889(1), S3850(1), S2413(1), T3759(1), T3717(1)	S2165(1), S2755(1), S1889(0.5), S2413(1), S2826(1), S3343(1), T3717(1)	S2750(1), S2413(1), S2826(1), S3343(1), T3759(1), T3717(1)	Ank2 AnkB	Ankyrin-2 (ANK-2) (Ankyrin-B) (Brain ankyrin)
100	Q8CGM1	NA	NA	NA	S1269(0.54)	S1269(0.81)	S1269(0.59)	Adgrb2 Bai2	Adhesion G protein-coupled receptor B2 (Brain-specific angiogenesis inhibitor 2)
101	Q8CH25	NA	NA	NA	S552(1.12)	S552(0.66)	S552(0.56)	Sltm Met	SAFB-like transcription modulator (Modulator of estrogen-induced transcription) (SAF-like transcription modulator)
102	Q8K4I3	NA	NA	NA	S487(0.86)	S487(0.55)	S487(0.69)	Arhgef6	Rho guanine nucleotide exchange factor 6 (Alpha-PIX) (Rac/Cdc42 guanine nucleotide exchange factor 6)
103	Q91YM2	NA	NA	NA	S1179(0.72)	S1179(0.75)	S1179(0.74)	Arhgap35 Grlf1 Kiaa1722 P190A p190ARHOGAP	Rho GTPase-activating protein 35 (Glucocorticoid receptor DNA-binding factor 1)
104	Q924A2	NA	NA	NA	S1080(1.1)	S1080(0.58)	S1080(0.75)	Cic Kiaa0306	Protein capicua homolog
105	Q9D394	NA	NA	NA	T51(0.51)	T51(0.89)	NA	Rufy3 D5Bwg0860e Ripx	Protein RUFY3 (Rap2-interacting protein x) (RIPx) (Single axon-regulated protein 1) (Singar1)
106	Q9ERR1	NA	NA	NA	S194(0.64)	NA	S194(0.63)	Ndel1 Nudel	Nuclear distribution protein nudE-like 1 (Protein mNudE-like) (Protein Nudel) (mNudE-L)
107	Q9WV34	NA	NA	NA	S121(0.58)	S121(0.54)	NA	Mpp2 Dlgh2	MAGUK p55 subfamily member 2 (Discs large homolog 2) (Protein MPP2)
108	Q9WVR4	NA	NA	NA	S604(0.53)	S604(1.11)	S604(1.24)	Fxr2 Fxr2h	Fragile X mental retardation syndrome-related protein 2
109	Q9Z2Q6	NA	NA	NA	T336(0.64)	T336(0.68)	NA	Septin5 Pnutl1 Sept5	Septin-5 (Cell division control-related protein 1) (CDCrel-1) (Peanut-like protein 1)
110	A2AWL7	NA	NA	NA	Y918(1)	NA	Y918(1)	Mga Kiaa4252	MAX gene-associated protein
111	E9PZM4	NA	NA	NA	S1373(1)	S1373(1)	NA	Chd2	Chromodomain-helicase-DNA-binding protein 2 (CHD-2) (EC 3.6.4.12) (ATP-dependent helicase CHD2)
112	O35593	NA	NA	NA	Y200/Y201(1)	Y200/Y201(1)	Y200/Y201(1)	Psmd14 Pad1	26S proteasome non-ATPase regulatory subunit 14 (EC 3.4.19.-) (26S proteasome regulatory subunit RPN11) (MAD1)
113	O88343	NA	NA	NA	S255(1), S68(1)	S68(1)	S255(1), S68(1)	Slc4a4 Nbc1 Nbce1	Electrogenic sodium bicarbonate cotransporter 1 (Sodium bicarbonate cotransporter) (Na(+)/HCO3(-) cotransporter) (Solute carrier family 4 member 4)
114	O88737	NA	NA	NA	S1486(1), S2658(1), S245/S249(1), S2578(1)	S1486(1), S2658(1), S2578(1)	S2658(1), S245/S249(1), S2578(1)	Bsn Kiaa0434	Protein bassoon
115	O88874	NA	NA	NA	S325/S329(1)	NA	S325/S329(1)	Ccnk	Cyclin-K
116	P0C7M9	NA	NA	NA	S29(1)	S29(1)	S29(1)	Clec2l	C-type lectin domain family 2 member L
117	P11798	NA	NA	NA	T276(1)	T276(1)	T276(1)	Camk2a	Calcium/calmodulin-dependent protein kinase type II subunit alpha (CaM kinase II subunit alpha) (CaMK-II subunit alpha) (EC 2.7.11.17)
118	P14439	NA	NA	NA	S19(1)	S19(1)	S19(1)	H2-Ea H2-Ea-ps	H-2 class II histocompatibility antigen, E-U alpha chain
119	P14873	NA	NA	NA	S1207(1), T905(1)	S1207(1), T1202(1)	S1325(0.56), S1371(1), S1788(1), S888(1), T905(1)	Map1b Mtap1b Mtap5	Microtubule-associated protein 1B (MAP-1B) (MAP1(X)) (MAP1.2) [Cleaved into: MAP1B heavy chain; MAP1 light chain LC1]
120	P20357	NA	NA	NA	S283(0.87), S726(1), S1022(1), S599(1), S346(1), S888(1), T1192(1), S583/T584(1), S1136(1), T1160(1)	S283(0.77), S726(1), S1022(1), S888(1), S583/T584(1)	S283(0.85), S1022(1), S888(0.8), S583/T584(1), S1136(1)	Map2 Mtap2	Microtubule-associated protein 2 (MAP-2)
121	P24788	NA	NA	NA	S741(1)	S741(1)	S741(1)	Cdk11b Cdc2l1 Cdk11	Cyclin-dependent kinase 11B (Cell division cycle 2-like protein kinase 1) (Cell division protein kinase 11) (Cyclin-dependent kinase 11) (EC 2.7.11.22) (Galactosyltransferase-associated protein kinase p58/GTA) (PITSLRE serine/threonine-protein kinase CDC2L1)
122	P26645	NA	NA	NA	S140(1), S128(1)	S140(1), S128(1)	S140(0.68), S128(1)	Marcks Macs	Myristoylated alanine-rich C-kinase substrate (MARCKS)
123	P35564	NA	NA	NA	S569(1)	S569(1)	NA	Canx	Calnexin
124	P42859	NA	NA	NA	S1159(1), S396(1), S398(1)	S1159(0.58), S396(1), S398(1)	S396(1), S398(1)	Htt Hd Hdh	Huntingtin (Huntington disease protein homolog) (HD protein homolog) [Cleaved into: Huntingtin, myristoylated N-terminal fragment]
125	P46460	NA	NA	NA	S343(1)	S343(1)	S343(1)	Nsf Skd2	Vesicle-fusing ATPase (EC 3.6.4.6) (N-ethylmaleimide-sensitive fusion protein) (NEM-sensitive fusion protein) (Suppressor of K(+) transport growth defect 2) (Protein SKD2) (Vesicular-fusion protein NSF)
126	P51125	NA	NA	NA	S219(1)	S219(1)	S219(1)	Cast	Calpastatin (Calpain inhibitor)
127	P54310	NA	NA	NA	S559(1)	S559(1)	S559(1)	Lipe	Hormone-sensitive lipase (HSL) (EC 3.1.1.79)
128	P59281	NA	NA	NA	S169(1), S167(1), S380(1)	S169(1), S380(1)	S169(1), S167(1)	Arhgap39 D15Wsu169e Kiaa1688	Rho GTPase-activating protein 39
129	P60202	NA	NA	NA	S114(1)	S114(1)	S114(1)	Plp1 Plp	Myelin proteolipid protein (PLP) (Lipophilin)
130	P60335	NA	NA	NA	S190(1)	S190(1)	NA	Pcbp1	Poly(rC)-binding protein 1 (Alpha-CP1) (Heterogeneous nuclear ribonucleoprotein E1) (hnRNP E1)
131	P62983	NA	NA	NA	S57(1)	NA	S57(1)	Rps27a Uba80 Ubcep1	Ubiquitin-40S ribosomal protein S27a (Ubiquitin carboxyl extension protein 80) [Cleaved into: Ubiquitin; 40S ribosomal protein S27a]
132	P70698	NA	NA	NA	S574(1)	S574(1)	S574(1)	Ctps1 Ctps	CTP synthase 1 (EC 6.3.4.2) (CTP synthetase 1) (UTP--ammonia ligase 1)
133	P81122	NA	NA	NA	S573(1)	S573(1)	S573(1)	Irs2	Insulin receptor substrate 2 (IRS-2) (4PS)
134	P97792	NA	NA	NA	S332(1)	NA	S332(1)	Cxadr Car	Coxsackievirus and adenovirus receptor homolog (CAR) (mCAR)
135	Q02819	NA	NA	NA	S85(1)	S85(1)	S85(1)	Nucb1 Nuc Nucb	Nucleobindin-1 (CALNUC)
136	Q03141	NA	NA	NA	S419(1)	NA	NA	Mark3 Emk2 Mpk10	MAP/microtubule affinity-regulating kinase 3 (EC 2.7.11.1) (ELKL motif kinase 2) (EMK-2) (MPK-10)
137	Q0VBF8	NA	NA	NA	S29(1)	S29(1)	S29(1)	Stum	Protein stum homolog
138	Q2PFD7	NA	NA	NA	T1012(1)	NA	T1012(1)	Psd3 Efa6d Kiaa0942	PH and SEC7 domain-containing protein 3 (Exchange factor for ADP-ribosylation factor guanine nucleotide factor 6 D) (Exchange factor for ARF6 D) (Pleckstrin homology and SEC7 domain-containing protein 3)
139	Q3TLI0	NA	NA	NA	S708(1)	NA	S708(1)	Trappc10 Tmem1	Trafficking protein particle complex subunit 10 (Trafficking protein particle complex subunit TMEM1) (Transport protein particle subunit TMEM1) (TRAPP subunit TMEM1)
140	Q3TZZ7	NA	NA	NA	S667(1)	NA	NA	Esyt2 D12Ertd551e Fam62b	Extended synaptotagmin-2 (E-Syt2)
141	Q3U1V6	NA	NA	NA	S365(1)	S365(1)	NA	Uevld Attp Uev3	Ubiquitin-conjugating enzyme E2 variant 3 (UEV-3) (EV and lactate/malate dehydrogenase domain-containing protein)
142	Q3UVL4	NA	NA	NA	S690(1)	S690(1)	NA	Vps51 Ffr	Vacuolar protein sorting-associated protein 51 homolog (Protein fat-free homolog)
143	Q569Z6	NA	NA	NA	S253(1)	S253(1)	S253(1)	Thrap3 Trap150	Thyroid hormone receptor-associated protein 3 (Thyroid hormone receptor-associated protein complex 150 kDa component) (Trap150)
144	Q5DU25	NA	NA	NA	S1113(1)	NA	S1113(1)	Iqsec2 Kiaa0522	IQ motif and SEC7 domain-containing protein 2
145	Q5SSL4	NA	NA	NA	T55(1)	NA	NA	Abr	Active breakpoint cluster region-related protein
146	Q5SVL6	NA	NA	NA	S594(1)	S594(1), S594(1)	S594(1), S594(1)	Rap1gap2 Garnl4 Kiaa1039 Rap1ga2	Rap1 GTPase-activating protein 2 (Rap1GAP2) (GTPase-activating Rap/Ran-GAP domain-like protein 4)
147	Q60953	NA	NA	NA	S17(1)	S17(1)	S17(1)	Pml	Protein PML
148	Q61290	NA	NA	NA	S873(1), S737(1), S15(1)	S873(1), S737(1), S15(1)	S873(1), S737(1), S15(1), T441(1)	Cacna1e Cach6 Cacnl1a6 Cchra1	Voltage-dependent R-type calcium channel subunit alpha-1E (Brain calcium channel II) (BII) (Calcium channel, L type, alpha-1 polypeptide, isoform 6) (Voltage-gated calcium channel subunit alpha Cav2.3)
149	Q61548	NA	NA	NA	T324(1), S306(1)	T324(1), S306(1)	T324(1), S306(1)	Snap91	Clathrin coat assembly protein AP180 (91 kDa synaptosomal-associated protein) (Clathrin coat-associated protein AP180) (Phosphoprotein F1-20)
150	Q62448	NA	NA	NA	T507(1)	T507(1)	T507(1)	Eif4g2 Nat1	Eukaryotic translation initiation factor 4 gamma 2 (eIF-4-gamma 2) (eIF-4G 2) (eIF4G 2) (Novel APOBEC-1 target 1) (Translation repressor NAT1) (p97)
151	Q66T02	NA	NA	NA	S941(1)	S941(1)	S941(1)	Plekhg5 Kiaa0720 Syx	Pleckstrin homology domain-containing family G member 5 (PH domain-containing family G member 5) (Synectin-binding RhoA exchange factor) (SYX)
152	Q68FH0	NA	NA	NA	S1090(1)	S1090(1)	S1090(1)	Pkp4 Armrp	Plakophilin-4 (Armadillo-related protein)
153	Q69Z98	NA	NA	NA	T423(1), S514(1)	S514(1)	T423(1), S514(1)	Brsk2 Kiaa4256 Sada	Serine/threonine-protein kinase BRSK2 (EC 2.7.11.1) (EC 2.7.11.26) (Brain-specific serine/threonine-protein kinase 2) (BR serine/threonine-protein kinase 2) (Serine/threonine-protein kinase SAD-A)
154	Q6DFW4	NA	NA	NA	S509(1)	NA	S509(1)	Nop58 Nol5	Nucleolar protein 58 (MSSP) (Nucleolar protein 5) (SIK-similar protein)
155	Q6DIC0	NA	NA	NA	S1382(1)	S1382(1)	NA	Smarca2 Baf190b Brm Snf2a Snf2l2	Probable global transcription activator SNF2L2 (EC 3.6.4.-) (ATP-dependent helicase SMARCA2) (BRG1-associated factor 190B) (BAF190B) (Protein brahma homolog) (SNF2-alpha) (SWI/SNF-related matrix-associated actin-dependent regulator of chromatin subfamily A member 2)
156	Q6P1G2	NA	NA	NA	S499(1)	NA	S499(1)	Kdm2b Fbl10 Fbxl10 Jhdm1b Kiaa3014	Lysine-specific demethylase 2B (EC 1.14.11.27) (F-box and leucine-rich repeat protein 10) (F-box protein FBL10) (F-box/LRR-repeat protein 10) (JmjC domain-containing histone demethylation protein 1B) ([Histone-H3]-lysine-36 demethylase 1B)
157	Q6PE13	NA	NA	NA	S789(0.6), S865(1)	S865(1)	S789(0.62)	Prrt3	Proline-rich transmembrane protein 3
158	Q6PGE7	NA	NA	NA	S600(1)	S600(1)	S600(1)	Slc6a7	Sodium-dependent proline transporter (Solute carrier family 6 member 7)
159	Q6VNS1	NA	NA	NA	S561(1)	S561(1)	S561(1)	Ntrk3 TrkC	NT-3 growth factor receptor (EC 2.7.10.1) (GP145-TrkC) (Trk-C) (Neurotrophic tyrosine kinase receptor type 3) (TrkC tyrosine kinase)
160	Q7TNM2	NA	NA	NA	S627(1)	S627(1)	S627(1)	Trim46 Trific	Tripartite motif-containing protein 46 (Gene Y protein) (GeneY) (Tripartite, fibronectin type-III and C-terminal SPRY motif protein)
161	Q7TPS5	NA	NA	NA	S659(1)	NA	S659(1)	C2cd5 Cdp138 Kiaa0528	C2 domain-containing protein 5 (138 kDa C2 domain-containing phosphoprotein)
162	Q7TQG1	NA	NA	NA	S1065(1)	NA	S1065(1)	Plekha6 Pepp3	Pleckstrin homology domain-containing family A member 6 (PH domain-containing family A member 6) (Phosphoinositol 3-phosphate-binding protein 3) (PEPP-3)
163	Q7TSC1	NA	NA	NA	S350(1)	S342(1), S350(1)	NA	Prrc2a Bat2	Protein PRRC2A (HLA-B-associated transcript 2) (Proline-rich and coiled-coil-containing protein 2A)
164	Q80TE7	NA	NA	NA	T864(1), S949(1)	T864(1), S949(1)	T864(1), S949(1)	Lrrc7 Kiaa1365 Lap1	Leucine-rich repeat-containing protein 7 (Densin-180) (Densin) (Protein LAP1)
165	Q80TI0	NA	NA	NA	S30(1), S550(1)	S30(1)	S30(1), S550(1)	Gramd1b Kiaa1201	Protein Aster-B (GRAM domain-containing protein 1B)
166	Q80TY0	NA	NA	NA	S296(1)	NA	NA	Fnbp1 Fbp17 Kiaa0554	Formin-binding protein 1 (Formin-binding protein 17)
167	Q80U35	NA	NA	NA	S152(1)	NA	S152(1)	Arhgef17 Kiaa0337	Rho guanine nucleotide exchange factor 17
168	Q80XA6	NA	NA	NA	S354(1)	S354(1)	S354(1)	Reps2 Pob1	RalBP1-associated Eps domain-containing protein 2 (Partner of RalBP1) (RalBP1-interacting protein 2)
169	Q80YA9	NA	NA	NA	S325(1), S503(1)	S325(1)	S325(1)	Cnksr2 Kiaa0902	Connector enhancer of kinase suppressor of ras 2 (Connector enhancer of KSR 2) (CNK homolog protein 2) (CNK2)
170	Q8BPN8	NA	NA	NA	S451(1), S481(1)	S451(1), S481(1)	S481(1)	Dmxl2 Kiaa0856	DmX-like protein 2 (Rabconnectin-3)
171	Q8BTI8	NA	NA	NA	S433/S434(1), T973(1)	S775(1), S1077(1)	S1077(1.03), S775(1), S2360(1), S1077(1), T973(1)	Srrm2 Kiaa0324	Serine/arginine repetitive matrix protein 2
172	Q8BUV3	NA	NA	NA	S270(1)	S188(1), S270(1)	NA	Gphn	Gephyrin [Includes: Molybdopterin adenylyltransferase (MPT adenylyltransferase) (EC 2.7.7.75) (Domain G); Molybdopterin molybdenumtransferase (MPT Mo-transferase) (EC 2.10.1.1) (Domain E)]
173	Q8C078	NA	NA	NA	S495(1)	NA	NA	Camkk2 Kiaa0787	Calcium/calmodulin-dependent protein kinase kinase 2 (CaM-KK 2) (CaM-kinase kinase 2) (CaMKK 2) (EC 2.7.11.17) (Calcium/calmodulin-dependent protein kinase kinase beta) (CaM-KK beta) (CaM-kinase kinase beta) (CaMKK beta)
174	Q8C0T5	NA	NA	NA	S1564(1)	S1564(1)	S1564(1)	Sipa1l1 Kiaa0440	Signal-induced proliferation-associated 1-like protein 1 (SIPA1-like protein 1)
175	Q8CHU3	NA	NA	NA	S468(1), S172(1), S173(1)	S468(1), S172(1), S173(1)	S468(1), S172(1), S173(1)	Epn2	Epsin-2 (EPS-15-interacting protein 2) (Intersectin-EH-binding protein 2) (Ibp2)
176	Q8JZR0	NA	NA	NA	Y562/S563/S565(1)	Y562/S563/S565(1)	Y562/S563/S565(1)	Acsl5 Facl5	Long-chain-fatty-acid--CoA ligase 5 (EC 6.2.1.3) (Arachidonate--CoA ligase) (EC 6.2.1.15) (Long-chain acyl-CoA synthetase 5) (LACS 5)
177	Q8K2K6	NA	NA	NA	S181(1)	S181(1)	S181(1)	Agfg1 Hrb Rip	Arf-GAP domain and FG repeat-containing protein 1 (HIV-1 Rev-binding protein homolog) (Nucleoporin-like protein RIP)
178	Q8K3W3	NA	NA	NA	S145(1)	NA	NA	Casc3 Mln51	Protein CASC3 (Cancer susceptibility candidate gene 3 protein homolog) (Metastatic lymph node gene 51 protein homolog) (MLN 51 homolog) (Protein barentsz) (Btz) (mBtz)
179	Q8R0P4	NA	NA	NA	S46(1)	S46(1)	S46(1)	Aamdc	Mth938 domain-containing protein (LI2)
180	Q8VD33	NA	NA	NA	S297(1)	S297(1)	S297(1)	Sgtb	Small glutamine-rich tetratricopeptide repeat-containing protein beta (Beta-SGT)
181	Q8VD37	NA	NA	NA	S170(1), S236(1), T335(1)	NA	NA	Sgip1	SH3-containing GRB2-like protein 3-interacting protein 1 (Endophilin-3-interacting protein)
182	Q8VDU5	NA	NA	NA	S518(1)	NA	NA	Snrk	SNF-related serine/threonine-protein kinase (EC 2.7.11.1) (SNF1-related kinase)
183	Q8VEL9	NA	NA	NA	S27(1)	S27(1)	NA	Rem2	GTP-binding protein REM 2 (Rad and Gem-like GTP-binding protein 2)
184	Q91WG5	NA	NA	NA	S113(1)	S113(1)	S113(1)	Prkag2	5'-AMP-activated protein kinase subunit gamma-2 (AMPK gamma2) (AMPK subunit gamma-2)
185	Q91ZU6	NA	NA	NA	S3894(1), S4680(1)	S3894(1), S4680(1)	S4680(1)	Dst Bpag1 Macf2	Dystonin (Bullous pemphigoid antigen 1) (BPA) (Dystonia musculorum protein) (Hemidesmosomal plaque protein) (Microtubule actin cross-linking factor 2)
186	Q922J3	NA	NA	NA	S146(1)	S146(1)	S146(1)	Clip1 Kiaa4046 Rsn	CAP-Gly domain-containing linker protein 1 (Cytoplasmic linker protein 170) (CLIP-170) (Restin)
187	Q922M7	NA	NA	NA	S189(1)	S189(1)	S189(1)	NA	Ashwin
188	Q922Y1	NA	NA	NA	S187/S188(1)	S187/S188(1)	S187/S188(1)	Ubxn1 D19Ertd721e Saks1	UBX domain-containing protein 1 (Protein 2B28) (SAPK substrate protein 1) (UBA/UBX 33.3 kDa protein) (mY33K)
189	Q99JF8	NA	NA	NA	S129(1), S274(1)	S129(1)	S129(1)	Psip1 Ledgf	PC4 and SFRS1-interacting protein (Lens epithelium-derived growth factor) (mLEDGF)
190	Q99L02	NA	NA	NA	S236(1)	S236(1)	S236(1)	Pagr1a Pa1 Pagr	PAXIP1-associated glutamate-rich protein 1A (PAXIP1-associated protein 1) (PTIP-associated protein 1)
191	Q99L45	NA	NA	NA	S2(1)	S2(1)	S2(1)	Eif2s2	Eukaryotic translation initiation factor 2 subunit 2 (Eukaryotic translation initiation factor 2 subunit beta) (eIF-2-beta)
192	Q99MR1	NA	NA	NA	S413(1)	S413(1)	S413(1)	Gigyf1 Kiaa4110 Perq1	GRB10-interacting GYF protein 1 (PERQ amino acid-rich with GYF domain-containing protein 1)
193	Q99N28	NA	NA	NA	T376(1)	NA	S386(1)	Cadm3 Igsf4b Necl1 Syncam3 Tsll1	Cell adhesion molecule 3 (Immunoglobulin superfamily member 4B) (IgSF4B) (Nectin-like protein 1) (NECL-1) (Synaptic cell adhesion molecule 3) (TSLC1-like protein 1)
194	Q99NE5	NA	NA	NA	S899(1)	S899(1)	S899(1)	Rims1 Kiaa0340 Rab3ip1 Rim1	Regulating synaptic membrane exocytosis protein 1 (Rab-3-interacting molecule 1) (RIM 1) (Rab-3-interacting protein 1)
195	Q99P72	NA	NA	NA	S768(1)	S768(1)	S768(1)	Rtn4 Kiaa0886 Nogo	Reticulon-4 (Neurite outgrowth inhibitor) (Nogo protein)
196	Q99PT1	NA	NA	NA	S24(1)	S24(1)	S24(1)	Arhgdia C87222 Gdi1	Rho GDP-dissociation inhibitor 1 (Rho GDI 1) (GDI-1) (Rho-GDI alpha)
197	Q9CZC8	NA	NA	NA	S360(1)	S360(1)	S360(1)	Scrn1 Kiaa0193	Secernin-1
198	Q9CZH7	NA	NA	NA	S79(1)	NA	S79(1)	Mxra7	Matrix-remodeling-associated protein 7
199	Q9D0J8	NA	NA	NA	S5(1)	NA	NA	Ptms	Parathymosin
200	Q9D219	NA	NA	NA	T315(1)	T315(1)	T315(1)	Bcl9	B-cell CLL/lymphoma 9 protein (B-cell lymphoma 9 protein) (Bcl-9)
201	Q9D415	NA	NA	NA	S425(1)	S425(1)	S425(1)	Dlgap1 Gkap Kiaa4162	Disks large-associated protein 1 (DAP-1) (Guanylate kinase-associated protein) (PSD-95/SAP90-binding protein 1) (SAP90/PSD-95-associated protein 1) (SAPAP1)
202	Q9EPQ8	NA	NA	NA	S612(1), S612(1), S587(1)	S612(1), S612(1), S587(1)	S612(1)	Tcf20 Spbp	Transcription factor 20 (TCF-20) (Nuclear factor SPBP) (Stromelysin-1 PDGF-responsive element-binding protein) (SPRE-binding protein)
203	Q9EQZ7	NA	NA	NA	S1095(1)	S409(1), S1095(1)	S409(1), S1095(1)	Rims2 Rab3ip2 Rim2	Regulating synaptic membrane exocytosis protein 2 (Rab-3-interacting molecule 2) (RIM 2) (Rab-3-interacting protein 2)
204	Q9ERU9	NA	NA	NA	T1150(1)	NA	NA	Ranbp2	E3 SUMO-protein ligase RanBP2 (EC 2.3.2.-) (Ran-binding protein 2) (RanBP2)
205	Q9JJY4	NA	NA	NA	S472(1)	NA	S472(1)	Ddx20 Dp103 Gemin3	Probable ATP-dependent RNA helicase DDX20 (EC 3.6.4.13) (Component of gems 3) (DEAD box protein 20) (DEAD box protein DP 103) (Gemin-3) (Regulator of steroidogenic factor 1) (ROSF-1)
206	Q9JLM8	NA	NA	NA	S358(1)	NA	NA	Dclk1 Dcamkl1 Dclk	Serine/threonine-protein kinase DCLK1 (EC 2.7.11.1) (Doublecortin-like and CAM kinase-like 1) (Doublecortin-like kinase 1)
207	Q9QYE3	NA	NA	NA	S625(1), S630(1)	S625(1), S630(1)	S625(1), S630(1)	Bcl11a Ctip1 Evi9 Kiaa1809	B-cell lymphoma/leukemia 11A (BCL-11A) (B-cell CLL/lymphoma 11A) (COUP-TF-interacting protein 1) (Ecotropic viral integration site 9 protein) (EVI-9)
208	Q9QYG0	NA	NA	NA	S350(1), S353(1)	S353(1)	S353(1)	Ndrg2 Kiaa1248 Ndr2	Protein NDRG2 (N-myc downstream-regulated gene 2 protein) (Protein Ndr2)
209	Q9QYR6	NA	NA	NA	S1060(1), S1694(1), T1636(1), T870(1), S895(1), S1789(1), S981(1), S1289(1), S1062(1)	S1310(0.53), S1316(0.62), S1060(0.67), T1636(1), S895(1), S1789(1), S981(1), S1062(1), S873(1)	S1060(1), S1694(1), T1636(1), S895(1), S1789(1), S981(1), S1062(1)	Map1a Mtap1 Mtap1a	Microtubule-associated protein 1A (MAP-1A) [Cleaved into: MAP1A heavy chain; MAP1 light chain LC2]
210	Q9QYX7	NA	NA	NA	S1447(1), S3561(0.67), S212(1)	S3561(0.79), S212(1)	S1447(1), S3561(0.8), S1826(1), S212(1)	Pclo Acz	Protein piccolo (Aczonin) (Brain-derived HLMN protein) (Multidomain presynaptic cytomatrix protein)
211	Q9R0N7	NA	NA	NA	T55(1)	T55(1)	NA	Syt7	Synaptotagmin-7 (Synaptotagmin VII) (SytVII)
212	Q9R1V6	NA	NA	NA	S864(1), S868(1)	S864(1)	S864(1)	Adam22	Disintegrin and metalloproteinase domain-containing protein 22 (ADAM 22)
213	Q9WV69	NA	NA	NA	S28(1), S383(1)	S28(1)	S28(1), S383(1)	Dmtn Epb4.9 Epb49	Dematin (Dematin actin-binding protein) (Erythrocyte membrane protein band 4.9)
214	Q9Z0E0	NA	NA	NA	S583(1)	S583(1)	S583(1)	Ncdn Kiaa0607 Sfap75	Neurochondrin (M-Sema F-associating protein of 75 kDa) (Norbin)
215	Q9Z0H8	NA	NA	NA	S980(1)	NA	NA	Clip2 Cyln2 Kiaa0291	CAP-Gly domain-containing linker protein 2 (Cytoplasmic linker protein 115) (CLIP-115) (Cytoplasmic linker protein 2)
216	Q9Z0P4	NA	NA	NA	S244(1), S161(1)	S124(0.77), S244(1)	S124(0.96), S244(1)	Palm	Paralemmin-1 (Paralemmin)
217	Q9Z140	NA	NA	NA	S547(1)	NA	S547(1)	Cpne6	Copine-6 (Copine VI) (Neuronal-copine) (N-copine)
218	P08553	NA	NA	NA	S715/S720(1)	NA	T642(1), S715/S720(1)	Nefm Nef3 Nfm	Neurofilament medium polypeptide (NF-M) (160 kDa neurofilament protein) (Neurofilament 3) (Neurofilament triplet M protein)
219	P56695	NA	NA	NA	S158(1)	S158(1)	S158(1)	Wfs1	Wolframin
220	P58871	NA	NA	NA	S545(1), S911(1), S1131(1), S539(1)	S545(1), S539(1), S1133(1)	S545(1), S539(1)	Tnks1bp1 Kiaa1741 Tab182	182 kDa tankyrase-1-binding protein
221	Q3UE31	NA	NA	NA	S306(1)	S306(1)	S306(1)	NA	Uncharacterized protein KIAA0930 homolog
222	Q6ZQ38	NA	NA	NA	S558(1), S557(1)	S558(1), S557(1)	NA	Cand1 D10Ertd516e Kiaa0829	Cullin-associated NEDD8-dissociated protein 1 (Cullin-associated and neddylation-dissociated protein 1) (p120 CAND1)
223	Q8BHL3	NA	NA	NA	T136(1)	T136(1)	NA	Tbc1d10b	TBC1 domain family member 10B (Protein wz3-85)
224	Q8K400	NA	NA	NA	S903(1)	S903(1)	S903(1)	Stxbp5 Kiaa4253 Llgl3	Syntaxin-binding protein 5 (Lethal(2) giant larvae protein homolog 3) (Tomosyn-1)
225	Q9D8S9	NA	NA	NA	S45(1)	NA	NA	Bola1	BolA-like protein 1
226	Q9QXW9	NA	NA	NA	S527(1)	S18(0.99), S527(1)	S18(1.01)	Slc7a8 Lat2	Large neutral amino acids transporter small subunit 2 (L-type amino acid transporter 2) (mLAT2) (Solute carrier family 7 member 8)
227	A2AP18	NA	NA	NA	T683(1)	T683(1)	NA	Plch2 Plcl4	1-phosphatidylinositol 4,5-bisphosphate phosphodiesterase eta-2 (EC 3.1.4.11) (Phosphoinositide phospholipase C-eta-2) (Phosphoinositide phospholipase C-like 4) (PLC-L4) (Phospholipase C-like protein 4) (Phospholipase C-eta-2) (PLC-eta2)
228	Q8BG05	NA	NA	NA	S359(1)	NA	S359(1)	Hnrnpa3 Hnrpa3	Heterogeneous nuclear ribonucleoprotein A3 (hnRNP A3)
229	P60904	NA	NA	NA	S15(0.88)	S15(1)	S15(0.73)	Dnajc5	DnaJ homolog subfamily C member 5 (Cysteine string protein) (CSP)
230	P63024	NA	NA	NA	S10(0.9)	S10(0.76)	S10(0.86)	Vamp3 Syb3	Vesicle-associated membrane protein 3 (VAMP-3) (Cellubrevin) (CEB) (Synaptobrevin-3)
231	P97772	NA	NA	NA	S853(0.56)	NA	NA	Grm1 Gprc1a Mglur1	Metabotropic glutamate receptor 1 (mGluR1)
232	Q3UHL1	NA	NA	NA	T449(0.72)	NA	T449(0.85)	Camkv	CaM kinase-like vesicle-associated protein
233	Q4ACU6	NA	NA	NA	S1134(0.67)	NA	S1134(0.64)	Shank3 Kiaa1650 Prosap2	SH3 and multiple ankyrin repeat domains protein 3 (Shank3) (Proline-rich synapse-associated protein 2) (ProSAP2) (SPANK-2)
234	Q61097	NA	NA	NA	S518(0.66)	NA	NA	Ksr1 Ksr	Kinase suppressor of Ras 1 (mKSR1) (EC 2.7.11.1) (Protein Hb)
235	Q61879	NA	NA	NA	S1939(0.52)	NA	S1939(0.56)	Myh10	Myosin-10 (Cellular myosin heavy chain, type B) (Myosin heavy chain 10) (Myosin heavy chain, non-muscle IIb) (Non-muscle myosin heavy chain B) (NMMHC-B) (Non-muscle myosin heavy chain IIb) (NMMHC II-b) (NMMHC-IIB)
236	Q62172	NA	NA	NA	S48(0.53)	S30(1)	NA	Ralbp1 Rip1	RalA-binding protein 1 (RalBP1) (Dinitrophenyl S-glutathione ATPase) (DNP-SG ATPase) (Ral-interacting protein 1)
237	Q80T85	NA	NA	NA	S799(0.51)	NA	NA	Dcaf5 Kiaa1824 Wdr22	DDB1- and CUL4-associated factor 5 (WD repeat-containing protein 22)
238	Q8CIP4	NA	NA	NA	S438(0.96)	S438(0.83)	S438(0.8)	Mark4 Kiaa1860	MAP/microtubule affinity-regulating kinase 4 (EC 2.7.11.1)
239	Q9QYB8	NA	NA	NA	T687(1), T533(0.51)	S618(1), T687(1), T533(1)	NA	Add2	Beta-adducin (Add97) (Erythrocyte adducin subunit beta)
240	Q9R0K7	NA	NA	NA	S1133(0.69), T1143(1)	T1143(1)	NA	Atp2b2 Pmca2	Plasma membrane calcium-transporting ATPase 2 (PMCA2) (EC 7.2.2.10) (Plasma membrane calcium ATPase isoform 2) (Plasma membrane calcium pump isoform 2)
241	A2ALU4	NA	NA	NA	S1153(1)	NA	NA	Shroom2 Apxl	Protein Shroom2 (Protein Apxl)
242	A2ARS0	NA	NA	NA	S293(1)	NA	S293(1)	Ankrd63 Gm1337	Ankyrin repeat domain-containing protein 63
243	B2RUJ5	NA	NA	NA	S246(1), S250(1), S571(1)	S246(0.79), S250(1), S571(1)	S250(1), S571(1)	Apba1 Mint1 X11	Amyloid-beta A4 precursor protein-binding family A member 1 (Adapter protein X11alpha) (Neuron-specific X11 protein) (Neuronal Munc18-1-interacting protein 1) (Mint-1)
244	E9PUL5	NA	NA	NA	T74(1)	NA	NA	Prrt2	Proline-rich transmembrane protein 2 (Dispanin subfamily B member 3) (DSPB3)
245	E9Q8I9	NA	NA	NA	S1936(1)	NA	NA	Fry Kiaa4143	Protein furry homolog
246	F6SEU4	NA	NA	NA	S780(1)	NA	NA	Syngap1	Ras/Rap GTPase-activating protein SynGAP (Neuronal RasGAP) (Synaptic Ras GTPase-activating protein 1) (Synaptic Ras-GAP 1)
247	F6ZDS4	NA	NA	NA	S453(1)	NA	NA	Tpr	Nucleoprotein TPR (NPC-associated intranuclear protein) (Translocated promoter region and nuclear basket protein)
248	G3X9K3	NA	NA	NA	S1566(1)	S1550(1)	S1550(1)	Arfgef1	Brefeldin A-inhibited guanine nucleotide-exchange protein 1 (BIG1) (Brefeldin A-inhibited GEP 1) (ADP-ribosylation factor guanine nucleotide-exchange factor 1)
249	G5E829	NA	NA	NA	S1211(1), T1165(1)	S1211(0.77), T1165(1)	S1211(1), T1165(1)	Atp2b1	Plasma membrane calcium-transporting ATPase 1 (EC 7.2.2.10) (Plasma membrane calcium ATPase isoform 1) (PMCA1) (Plasma membrane calcium pump isoform 1)
250	O88643	NA	NA	NA	S223(1)	NA	NA	Pak1 Paka	Serine/threonine-protein kinase PAK 1 (EC 2.7.11.1) (Alpha-PAK) (CDC42/RAC effector kinase PAK-A) (p21-activated kinase 1) (PAK-1) (p65-PAK)
251	O89032	NA	NA	NA	S993(1)	NA	NA	Sh3pxd2a Fish Sh3md1 Tks5	SH3 and PX domain-containing protein 2A (Five SH3 domain-containing protein) (SH3 multiple domains protein 1) (Tyrosine kinase substrate with five SH3 domains)
252	P18052	NA	NA	NA	Y825(1)	NA	NA	Ptpra Lrp Ptpa	Receptor-type tyrosine-protein phosphatase alpha (Protein-tyrosine phosphatase alpha) (R-PTP-alpha) (EC 3.1.3.48) (LCA-related phosphatase) (PTPTY-28)
253	P23242	NA	NA	NA	S364/S365(1), S368(1)	NA	NA	Gja1 Cxn-43	Gap junction alpha-1 protein (Connexin-43) (Cx43) (Gap junction 43 kDa heart protein)
254	P28652	NA	NA	NA	S395(1)	T401(1.22)	T401(1.03), S395(1)	Camk2b Camk2d	Calcium/calmodulin-dependent protein kinase type II subunit beta (CaM kinase II subunit beta) (CaMK-II subunit beta) (EC 2.7.11.17)
255	P39447	NA	NA	NA	S1616(1), S178/S179(1)	NA	NA	Tjp1 Zo1	Tight junction protein ZO-1 (Tight junction protein 1) (Zona occludens protein 1) (Zonula occludens protein 1)
256	P43006	NA	NA	NA	S505(1)	NA	NA	Slc1a2 Eaat2 Glt1	Excitatory amino acid transporter 2 (GLT-1) (Sodium-dependent glutamate/aspartate transporter 2) (Solute carrier family 1 member 2)
257	P63328	NA	NA	NA	S70(1)	NA	NA	Ppp3ca Calna	Serine/threonine-protein phosphatase 2B catalytic subunit alpha isoform (EC 3.1.3.16) (CAM-PRP catalytic subunit) (Calmodulin-dependent calcineurin A subunit alpha isoform) (CNA alpha)
258	P84309	NA	NA	NA	S156(1)	NA	NA	Adcy5	Adenylate cyclase type 5 (EC 4.6.1.1) (ATP pyrophosphate-lyase 5) (Adenylate cyclase type V) (Adenylyl cyclase 5)
259	P97441	NA	NA	NA	S38(1)	NA	NA	Slc30a3 Znt3	Zinc transporter 3 (ZnT-3) (Solute carrier family 30 member 3)
260	Q02248	NA	NA	NA	T556(1)	NA	NA	Ctnnb1 Catnb	Catenin beta-1 (Beta-catenin)
261	Q3UH99	NA	NA	NA	S422(1)	NA	NA	Shisa6 Gm879	Protein shisa-6 (Cystine-knot AMPAR modulating protein of 52 kDa) (CKAMP52) (Shisa family member 6)
262	Q3UHJ0	NA	NA	NA	S729(1)	NA	NA	Aak1 Kiaa1048	AP2-associated protein kinase 1 (EC 2.7.11.1) (Adaptor-associated kinase 1)
263	Q4KMM3	NA	NA	NA	S518(1), S201(1), T203(1)	NA	S518(1), S346(0.53)	Oxr1 C7 Gm1238	Oxidation resistance protein 1 (Protein C7)
264	Q5F2E7	NA	NA	NA	S626(1)	NA	NA	Nufip2 Kiaa1321	Nuclear fragile X mental retardation-interacting protein 2 (82 kDa FMRP-interacting protein) (82-FIP) (FMRP-interacting protein 2)
265	Q60610	NA	NA	NA	S726(1)	NA	S726(0.52)	Tiam1 Tiam-1	T-lymphoma invasion and metastasis-inducing protein 1 (TIAM-1)
266	Q61315	NA	NA	NA	S742(1)	S2270(0.81)	NA	Apc	Adenomatous polyposis coli protein (Protein APC) (mAPC)
267	Q62188	NA	NA	NA	S541(1), T508(1)	T508(1)	S539(1.19), T508(1)	Dpysl3 Drp3 Ulip	Dihydropyrimidinase-related protein 3 (DRP-3) (Unc-33-like phosphoprotein 1) (ULIP-1)
268	Q69ZA1	NA	NA	NA	S440(1)	NA	S440(1)	Cdk13 Cdc2l5 Kiaa1791	Cyclin-dependent kinase 13 (EC 2.7.11.22) (EC 2.7.11.23) (CDC2-related protein kinase 5) (Cell division cycle 2-like protein kinase 5) (Cell division protein kinase 13)
269	Q6PGL7	NA	NA	NA	S533(1)	NA	NA	Washc2 D6Wsu116e Fam21 Kiaa0592	WASH complex subunit 2
270	Q7TME0	NA	NA	NA	S415(1)	NA	NA	Plppr4 D3Bwg0562e Kiaa0455 Lppr4 Php1 Prg1	Phospholipid phosphatase-related protein type 4 (EC 3.1.3.4) (Brain-specific phosphatidic acid phosphatase-like protein 1) (Lipid phosphate phosphatase-related protein type 4) (Plasticity-related gene 1 protein) (PRG-1)
271	Q80TJ1	NA	NA	NA	S91(1)	S91(0.77)	S91(1)	Cadps Caps Caps1 Kiaa1121	Calcium-dependent secretion activator 1 (Calcium-dependent activator protein for secretion 1) (CAPS-1)
272	Q80U22	NA	NA	NA	S534(1)	NA	NA	Rusc2 Kiaa0375	Iporin (Interacting protein of Rab1) (RUN and SH3 domain-containing protein 2)
273	Q80U28	NA	NA	NA	S1237(1), S708(1), S817(1)	S817(1)	S1237(1), S708(1), S817(1)	Madd Kiaa0358	MAP kinase-activating death domain protein (Rab3 GDP/GTP exchange factor)
274	Q80U49	NA	NA	NA	S1349(1)	NA	S965(1)	Cep170b Kiaa0284	Centrosomal protein of 170 kDa protein B (Centrosomal protein 170B) (Cep170B)
275	Q80VC9	NA	NA	NA	S555(1)	NA	NA	Camsap3 Kiaa1543	Calmodulin-regulated spectrin-associated protein 3 (Marshalin) (Protein Nezha)
276	Q80XI3	NA	NA	NA	T511(1)	NA	NA	Eif4g3	Eukaryotic translation initiation factor 4 gamma 3 (eIF-4-gamma 3) (eIF-4G 3) (eIF4G 3) (eIF-4-gamma II) (eIF4GII)
277	Q80Z38	NA	NA	NA	S1334(1)	NA	NA	Shank2 Cortbp1 Kiaa1022	SH3 and multiple ankyrin repeat domains protein 2 (Shank2) (Cortactin-binding protein 1) (CortBP1)
278	Q811D0	NA	NA	NA	S688(1)	NA	S688(1)	Dlg1 Dlgh1	Disks large homolog 1 (Embryo-dlg/synapse-associated protein 97) (E-dlg/SAP97) (Synapse-associated protein 97) (SAP-97) (SAP97)
279	Q8BKX1	NA	NA	NA	S339(1), S453(1)	S453(1)	S453(1)	Baiap2	Brain-specific angiogenesis inhibitor 1-associated protein 2 (BAI-associated protein 2) (BAI1-associated protein 2) (Insulin receptor substrate protein of 53 kDa) (IRSp53) (Insulin receptor substrate p53) (Insulin receptor tyrosine kinase 53 kDa substrate)
280	Q8BL65	NA	NA	NA	S289(1), S453(1)	NA	NA	Ablim2	Actin-binding LIM protein 2 (abLIM-2) (Actin-binding LIM protein family member 2)
281	Q8BQZ4	NA	NA	NA	S421(1)	NA	NA	Ralgapb Kiaa1219	Ral GTPase-activating protein subunit beta (p170)
282	Q8BXR5	NA	NA	NA	S781(1)	NA	NA	Nalcn Vgcnl1	Sodium leak channel non-selective protein (Voltage gated channel-like protein 1)
283	Q8C351	NA	NA	NA	S299(1)	NA	NA	Layn	Layilin
284	Q8C419	NA	NA	NA	S881(1)	NA	NA	Gpr158 Kiaa1136	Probable G-protein coupled receptor 158
285	Q8CDA1	NA	NA	NA	S908(1)	NA	S908(1)	Inpp5f Kiaa0966 Sac2	Phosphatidylinositide phosphatase SAC2 (EC 3.1.3.25) (Inositol polyphosphate 5-phosphatase F) (Sac domain-containing inositol phosphatase 2) (Sac domain-containing phosphoinositide 4-phosphatase 2) (hSAC2)
286	Q8CHG7	NA	NA	NA	S1088(1)	NA	S960(0.69)	Rapgef2 Kiaa0313 Pdzgef1	Rap guanine nucleotide exchange factor 2 (Cyclic nucleotide ras GEF) (CNrasGEF) (Neural RAP guanine nucleotide exchange protein) (nRap GEP) (PDZ domain-containing guanine nucleotide exchange factor 1) (PDZ-GEF1) (RA-GEF-1) (Ras/Rap1-associating GEF-1)
287	Q8JZP9	NA	NA	NA	S306(1)	NA	NA	Gas2l1	GAS2-like protein 1 (Growth arrest-specific protein 2-like 1)
288	Q8K3F6	NA	NA	NA	S579(1)	NA	NA	Kcnq3	Potassium voltage-gated channel subfamily KQT member 3 (KQT-like 3) (Potassium channel subunit alpha KvLQT3) (Voltage-gated potassium channel subunit Kv7.3)
289	Q8R0S2	NA	NA	NA	S104(1)	NA	NA	Iqsec1 Kiaa0763	IQ motif and SEC7 domain-containing protein 1
290	Q8R4H2	NA	NA	NA	S341(1), S1176(1)	NA	NA	Arhgef12 Kiaa0382 Larg	Rho guanine nucleotide exchange factor 12 (Leukemia-associated RhoGEF)
291	Q8R4U7	NA	NA	NA	S887(1)	NA	NA	Luzp1 Luzp	Leucine zipper protein 1 (Leucine zipper motif-containing protein)
292	Q8R5H6	NA	NA	NA	S310(1)	NA	NA	Wasf1 Wave1	Wiskott-Aldrich syndrome protein family member 1 (WASP family protein member 1) (Protein WAVE-1)
293	Q8VHQ9	NA	NA	NA	S25(1)	NA	NA	Acot11 Bfit Thea	Acyl-coenzyme A thioesterase 11 (Acyl-CoA thioesterase 11) (EC 3.1.2.-) (Acyl-CoA thioester hydrolase 11) (Adipose-associated thioesterase) (Brown fat-inducible thioesterase) (BFIT) (Palmitoyl-coenzyme A thioesterase) (EC 3.1.2.2)
294	Q8VHW2	NA	NA	NA	S257(1), S290(1), S357(1)	S257(1)	S257(1), S357(1)	Cacng8	Voltage-dependent calcium channel gamma-8 subunit (Neuronal voltage-gated calcium channel gamma-8 subunit) (Transmembrane AMPAR regulatory protein gamma-8) (TARP gamma-8)
295	Q91WK7	NA	NA	NA	S290(1)	NA	NA	Ankrd54 Liar	Ankyrin repeat domain-containing protein 54 (Lyn-interacting ankyrin repeat protein)
296	Q99K01	NA	NA	NA	S748(1)	NA	NA	Pdxdc1	Pyridoxal-dependent decarboxylase domain-containing protein 1 (EC 4.1.1.-)
297	Q9CQC7	NA	NA	NA	S26(1)	NA	NA	Ndufb4	NADH dehydrogenase [ubiquinone] 1 beta subcomplex subunit 4 (Complex I-B15) (CI-B15) (NADH-ubiquinone oxidoreductase B15 subunit)
298	Q9CX60	NA	NA	NA	S63(1)	NA	NA	Lbh	Protein LBH (Limb bud and heart-expressed protein)
299	Q9DBR7	NA	NA	NA	S299(1)	NA	S299(1)	Ppp1r12a Mypt1	Protein phosphatase 1 regulatory subunit 12A (Myosin phosphatase-targeting subunit 1) (Myosin phosphatase target subunit 1)
300	Q9DCT6	NA	NA	NA	S96(1)	NA	NA	Bap18	Chromatin complexes subunit BAP18 (BPTF-associated protein of 18 kDa)
301	Q9JJA9	NA	NA	NA	S93(1), T76(1)	S93(1)	S93(1)	Grasp MNCb-4428	General receptor for phosphoinositides 1-associated scaffold protein (GRP1-associated scaffold protein)
302	Q9JK45	NA	NA	NA	S458(1)	NA	NA	Kcnq5	Potassium voltage-gated channel subfamily KQT member 5 (KQT-like 5) (Potassium channel subunit alpha KvLQT5) (Voltage-gated potassium channel subunit Kv7.5)
303	Q9JK81	NA	NA	NA	S27(1)	NA	NA	Myg1	UPF0160 protein MYG1, mitochondrial (Protein Gamm1)
304	Q9JMH9	NA	NA	NA	S2037(1), S102(1)	S2037(1)	S2037(1)	Myo18a Myspdz	Unconventional myosin-XVIIIa (Molecule associated with JAK3 N-terminus) (MAJN) (Myosin containing a PDZ domain) (Surfactant protein receptor SP-R210) (SP-R210)
305	Q9QWI6	NA	NA	NA	S540(1), S205(1), S1070(1), S933(1)	S540(1), S1070(1), S933(1)	S540(1), S205(1), S933(1)	Srcin1 Kiaa1684 P140	SRC kinase signaling inhibitor 1 (SNAP-25-interacting protein) (SNIP) (p130Cas-associated protein) (p140Cap)
306	Q9WUK6	NA	NA	NA	S333(1)	NA	NA	Zbtb18 Rp58 Zfp238 Znf238	Zinc finger and BTB domain-containing protein 18 (58 kDa repressor protein) (Transcriptional repressor RP58) (Zinc finger protein 238) (Zfp-238)
307	Q9Z2H5	NA	NA	NA	S441(1)	NA	NA	Epb41l1 Epb4 Epb4.1l1 Kiaa0338	Band 4.1-like protein 1 (Neuronal protein 4.1) (4.1N)
308	P14152	NA	NA	NA	S332(1)	S332(1)	NA	Mdh1 Mor2	Malate dehydrogenase, cytoplasmic (EC 1.1.1.37) (Cytosolic malate dehydrogenase)
309	P54728	NA	NA	NA	T159(1)	T159(1)	T159(0.59)	Rad23b Mhr23b	UV excision repair protein RAD23 homolog B (HR23B) (mHR23B) (XP-C repair-complementing complex 58 kDa protein) (p58)
310	P55821	NA	NA	NA	S65(1)	NA	NA	Stmn2 Scg10 Scgn10 Stmb2	Stathmin-2 (Superior cervical ganglion-10 protein) (Protein SCG10)
311	P70232	NA	NA	NA	S1128(1)	NA	NA	Chl1 Call	Neural cell adhesion molecule L1-like protein (Cell adhesion molecule with homology to L1CAM) (Chl1-like protein) (Close homolog of L1) [Cleaved into: Processed neural cell adhesion molecule L1-like protein]
312	P70414	NA	NA	NA	T284(1)	T284(1)	NA	Slc8a1 Ncx	Sodium/calcium exchanger 1 (Na(+)/Ca(2+)-exchange protein 1) (Solute carrier family 8 member 1)
313	P98203	NA	NA	NA	T643(1)	NA	NA	Arvcf	Armadillo repeat protein deleted in velo-cardio-facial syndrome homolog
314	P99027	NA	NA	NA	S105(1)	NA	NA	Rplp2	60S acidic ribosomal protein P2
315	Q3UHD9	NA	NA	NA	S149(1), S371(1)	S149(1)	S149(1), S371(0.62)	Agap2 Centg1 Kiaa0167	Arf-GAP with GTPase, ANK repeat and PH domain-containing protein 2 (AGAP-2) (Centaurin-gamma-1) (Cnt-g1) (Phosphatidylinositol 3-kinase enhancer) (PIKE)
316	Q62018	NA	NA	NA	T925(1)	T925(1)	NA	Ctr9 Kiaa0155 Sh2bp1	RNA polymerase-associated protein CTR9 homolog (SH2 domain-binding protein 1) (Tetratricopeptide repeat-containing, SH2-binding phosphoprotein of 150 kDa) (TPR-containing, SH2-binding phosphoprotein of 150 kDa) (p150TSP)
317	Q64336	NA	NA	NA	S81(1)	NA	NA	Tbr1	T-box brain protein 1 (T-brain-1) (TBR-1) (TES-56)
318	Q6PCL9	NA	NA	NA	S690(1)	S690(1)	NA	Papolg	Poly(A) polymerase gamma (PAP-gamma) (EC 2.7.7.19) (Polynucleotide adenylyltransferase gamma) (SRP RNA 3'-adenylating enzyme) (Signal recognition particle RNA-adenylating enzyme) (SRP RNA-adenylating enzyme)
319	Q6ZWY8	NA	NA	NA	S12(1)	NA	NA	Tmsb10 Ptmb10	Thymosin beta-10
320	Q7TN29	NA	NA	NA	S219(1)	NA	NA	Smap2 Smap1l	Stromal membrane-associated protein 2 (Stromal membrane-associated protein 1-like)
321	Q8K019	NA	NA	NA	S263(1)	S383(1), S263(1)	NA	Bclaf1 Btf Kiaa0164	Bcl-2-associated transcription factor 1 (Btf)
322	Q91ZM2	NA	NA	NA	S126/S127(1)	NA	NA	Sh2b1 Sh2bpsm1	SH2B adapter protein 1 (Pro-rich, PH and SH2 domain-containing signaling mediator) (PSM) (SH2 domain-containing protein 1B) (SH2-B PH domain-containing signaling mediator 1)
323	C0HKD8	NA	NA	NA	yes, S116(1)	yes, S116(1)	NA	Mfap1a	Microfibrillar-associated protein 1A (Spliceosome B complex protein MFAP1A)
324	Q9D0E3	NA	NA	NA	S193(1)	NA	NA	Lysmd1	LysM and putative peptidoglycan-binding domain-containing protein 1
325	Q9WUT3	NA	NA	NA	S377(1)	S377(1)	NA	Rps6ka2 Mapkapk1c Rsk3	Ribosomal protein S6 kinase alpha-2 (S6K-alpha-2) (EC 2.7.11.1) (90 kDa ribosomal protein S6 kinase 2) (p90-RSK 2) (p90RSK2) (MAP kinase-activated protein kinase 1c) (MAPK-activated protein kinase 1c) (MAPKAP kinase 1c) (MAPKAPK-1c) (Protein-tyrosine kinase Mpk-9) (Ribosomal S6 kinase 3) (RSK-3) (pp90RSK3)
326	Q9WV92	NA	NA	NA	S724(1)	S724(1)	NA	Epb41l3 Dal1 Epb4.1l3 Kiaa0987	Band 4.1-like protein 3 (4.1B) (Differentially expressed in adenocarcinoma of the lung protein 1) (DAL-1) (DAL1P) (mDAL-1) [Cleaved into: Band 4.1-like protein 3, N-terminally processed]
327	P70206	NA	NA	NA	S1630(1)	S1630(1)	S1630(1)	Plxna1 Kiaa4053	Plexin-A1 (Plex 1) (Plexin-1)
328	Q61699	NA	NA	NA	S558(1)	S558(1)	S558(1)	Hsph1 Hsp105 Hsp110 Kiaa0201	Heat shock protein 105 kDa (42 degrees C-HSP) (Heat shock 110 kDa protein) (Heat shock-related 100 kDa protein E7I) (HSP-E7I)
329	Q9Z2I9	NA	NA	NA	S281(1)	NA	NA	Sucla2	Succinate--CoA ligase [ADP-forming] subunit beta, mitochondrial (EC 6.2.1.5) (ATP-specific succinyl-CoA synthetase subunit beta) (A-SCS) (Succinyl-CoA synthetase beta-A chain) (SCS-betaA)
330	O08648	NA	NA	NA	S1126(1), T451(1)	S1126(1)	S1126(1)	Map3k4 Mekk4	Mitogen-activated protein kinase kinase kinase 4 (EC 2.7.11.25) (MAPK/ERK kinase kinase 4) (MEK kinase 4) (MEKK 4)
331	P51830	NA	NA	NA	T15(1)	NA	NA	Adcy9	Adenylate cyclase type 9 (EC 4.6.1.1) (ATP pyrophosphate-lyase 9) (Adenylate cyclase type IX) (Adenylyl cyclase 9) (AC9) (Adenylyl cyclase type 10) (ACTP10)
332	Q9CPS8	NA	NA	NA	T38(1)	T38(1)	T38(1)	NA	Small membrane A-kinase anchor protein (Small membrane AKAP) (smAKAP)
333	A2A690	NA	NA	NA	S1462(1)	NA	S1462(1)	Tanc2 Kiaa1148	Protein TANC2 (Tetratricopeptide repeat, ankyrin repeat and coiled-coil domain-containing protein 2)
334	A2AHL1	NA	NA	NA	S7(1)	NA	NA	Ano3 Tmem16c	Anoctamin-3 (Transmembrane protein 16C)
335	B9EKR1	NA	NA	NA	S572(1)	NA	NA	Ptprz1	Receptor-type tyrosine-protein phosphatase zeta (R-PTP-zeta) (EC 3.1.3.48)
336	O08599	NA	NA	NA	S516(1)	NA	S516(1)	Stxbp1	Syntaxin-binding protein 1 (Protein unc-18 homolog 1) (Unc18-1) (Protein unc-18 homolog A) (Unc-18A)
337	O35927	NA	NA	NA	S324(1)	S324(1)	S324(1), S357(1)	Ctnnd2 Catnd2 Nprap	Catenin delta-2 (Neural plakophilin-related ARM-repeat protein) (NPRAP) (Neurojungin)
338	O88703	NA	NA	NA	S840(1)	S840(1)	S840(1)	Hcn2 Bcng2 Hac1	Potassium/sodium hyperpolarization-activated cyclic nucleotide-gated channel 2 (Brain cyclic nucleotide-gated channel 2) (BCNG-2) (Hyperpolarization-activated cation channel 1) (HAC-1)
339	O89084	NA	NA	NA	S13(1)	NA	S13(1)	Pde4a	cAMP-specific 3',5'-cyclic phosphodiesterase 4A (EC 3.1.4.53)
340	P06837	NA	NA	NA	S145(1)	NA	NA	Gap43 Basp2	Neuromodulin (Axonal membrane protein GAP-43) (Calmodulin-binding protein P-57) (Growth-associated protein 43)
341	P0C1Q2	NA	NA	NA	S163(1)	S163(1)	NA	Pde11a	Dual 3',5'-cyclic-AMP and -GMP phosphodiesterase 11A (EC 3.1.4.35) (EC 3.1.4.53) (cAMP and cGMP phosphodiesterase 11A)
342	P28028	NA	NA	NA	S346(1)	S346(1)	S346(1), S484(0.54)	Braf B-raf	Serine/threonine-protein kinase B-raf (EC 2.7.11.1) (Proto-oncogene B-Raf)
343	P28738	NA	NA	NA	S934(1)	NA	S934(1)	Kif5c Nkhc2	Kinesin heavy chain isoform 5C (Kinesin heavy chain neuron-specific 2)
344	P43276	NA	NA	NA	S18(1)	NA	NA	H1-5 H1f5 Hist1h1b	Histone H1.5 (H1 VAR.5) (H1b)
345	P46660	NA	NA	NA	S37(1)	S37(1)	S37(1)	Ina	Alpha-internexin (Alpha-Inx) (66 kDa neurofilament protein) (NF-66) (Neurofilament-66)
346	P60840	NA	NA	NA	S2(1)	NA	NA	Ensa	Alpha-endosulfine (ARPP-19e)
347	P62806	NA	NA	NA	S48(1)	S48(1)	S48(1)	H4c1 Hist1h4a; H4c2 H4-53 Hist1h4b; H4c3 H4-12 Hist1h4c; H4c4 Hist1h4d; H4c6 Hist1h4f; H4c8 Hist1h4h; H4c9 Hist1h4i; H4c11 Hist1h4j; H4c12 Hist1h4k; Hist1h4m; H4c14 Hist2h4 Hist2h4a; H4f16 Hist4h4	Histone H4
348	P70399	NA	NA	NA	S381(1)	S381(1)	S381(1)	Tp53bp1 Trp53bp1	TP53-binding protein 1 (53BP1) (p53-binding protein 1) (p53BP1)
349	Q01097	NA	NA	NA	S1477(1)	S1477(1)	S1477(1)	Grin2b	Glutamate receptor ionotropic, NMDA 2B (GluN2B) (Glutamate [NMDA] receptor subunit epsilon-2) (N-methyl D-aspartate receptor subtype 2B) (NMDAR2B) (NR2B)
350	Q09XV5	NA	NA	NA	S1286(1)	S1286(1)	S1286(1)	Chd8 Kiaa1564	Chromodomain-helicase-DNA-binding protein 8 (CHD-8) (EC 3.6.4.12) (ATP-dependent helicase CHD8) (Axis duplication inhibitor) (Duplin)
351	Q3TRR0	NA	NA	NA	S257(1)	S257(1)	NA	Map9 Asap Mtap9	Microtubule-associated protein 9 (Aster-associated protein)
352	Q3TYD6	NA	NA	NA	S611(1)	S611(1)	NA	Lmtk2 Brek Kiaa1079	Serine/threonine-protein kinase LMTK2 (EC 2.7.11.1) (Brain-enriched kinase) (Lemur tyrosine kinase 2)
353	Q3U1F9	NA	NA	NA	S379(1)	S379(1)	S379(1)	Pag1 Cbp Pag	Phosphoprotein associated with glycosphingolipid-enriched microdomains 1 (Csk-binding protein) (Transmembrane phosphoprotein Cbp)
354	Q3UGY8	NA	NA	NA	S471(1)	S471(1)	S471(1)	Arfgef3 Big3 D10Bwg1379e Kiaa1244	Brefeldin A-inhibited guanine nucleotide-exchange protein 3 (ARFGEF family member 3)
355	Q3UHF7	NA	NA	NA	S764(1)	S764(1)	S764(1)	Hivep2 Mibp1	Transcription factor HIVEP2 (Human immunodeficiency virus type I enhancer-binding protein 2 homolog) (Myc intron-binding protein 1) (MIBP-1)
356	Q3UMU9	NA	NA	NA	S305(1)	S305(1)	NA	Hdgfl2 Hdgfrp2	Hepatoma-derived growth factor-related protein 2 (HRP-2)
357	Q3UNH4	NA	NA	NA	S227(1), T575(1)	S227(1)	S227(1), T575(1)	Gprin1	G protein-regulated inducer of neurite outgrowth 1 (GRIN1)
358	Q3UTJ2	NA	NA	NA	S834(1)	S834(1)	S834(1)	Sorbs2 Argbp2 Kiaa0777	Sorbin and SH3 domain-containing protein 2 (Arg-binding protein 2) (ArgBP2) (Arg/Abl-interacting protein 2)
359	Q52KI8	NA	NA	NA	S784(1)	NA	S784(1)	Srrm1 Pop101	Serine/arginine repetitive matrix protein 1 (Plenty-of-prolines 101)
360	Q5SSM3	NA	NA	NA	S636(1)	S636(1)	S636(1)	Arhgap44 Rich2	Rho GTPase-activating protein 44 (Rho-type GTPase-activating protein RICH2) (RhoGAP interacting with CIP4 homologs protein 2) (RICH-2)
361	Q61823	NA	NA	NA	S457(1)	NA	NA	Pdcd4 Ma3 Tis	Programmed cell death protein 4 (Protein MA-3) (Topoisomerase-inhibitor suppressed protein)
362	Q62393	NA	NA	NA	S154(1)	S154(1)	S154(1)	Tpd52	Tumor protein D52 (mD52)
363	Q62417	NA	NA	NA	S284(1)	NA	S284(1)	Sorbs1 Kiaa1296 Sh3d5	Sorbin and SH3 domain-containing protein 1 (Ponsin) (SH3 domain protein 5) (SH3P12) (c-Cbl-associated protein) (CAP)
364	Q6DFV7	NA	NA	NA	S211(1)	NA	NA	Ncoa7	Nuclear receptor coactivator 7
365	Q6GYP7	NA	NA	NA	S796(1)	NA	NA	Ralgapa1 Garnl1 Kiaa0884 Tulip1	Ral GTPase-activating protein subunit alpha-1 (GAP-related-interacting partner to E12) (GRIPE) (GTPase-activating RapGAP domain-like 1) (Tuberin-like protein 1) (p240)
366	Q6IR34	NA	NA	NA	S653(1)	S653(1)	S653(1)	Gpsm1 Ags3 C10a	G-protein-signaling modulator 1 (Activator of G-protein signaling 3)
367	Q6NZL0	NA	NA	NA	S637(1)	S637(1)	S637(1)	Soga3	Protein SOGA3
368	Q6ZQ58	NA	NA	NA	S751(1)	S544(1)	NA	Larp1 Kiaa0731 Larp	La-related protein 1 (La ribonucleoprotein domain family member 1)
369	Q7TSH2	NA	NA	NA	S692(1)	NA	S692(1)	Phkb	Phosphorylase b kinase regulatory subunit beta (Phosphorylase kinase subunit beta)
370	Q7TSJ2	NA	NA	NA	S86(1)	S86(1)	NA	Map6 Mtap6	Microtubule-associated protein 6 (MAP-6) (Stable tubule-only polypeptide) (STOP)
371	Q80U23	NA	NA	NA	S200(1)	S200(1)	S200(1)	Snph Kiaa0374	Syntaphilin
372	Q80WT5	NA	NA	NA	S680(1)	NA	S680(1)	Aftph Afth	Aftiphilin
373	Q80X80	NA	NA	NA	S470(1), T624(1)	T624(1)	S470(1), T624(1)	C2cd2l Tmem24	Phospholipid transfer protein C2CD2L (C2 domain-containing protein 2-like) (Transmembrane protein 24)
374	Q80Y56	NA	NA	NA	S218(1)	S218(1)	S218(1)	Rbsn Zfyve20	Rabenosyn-5 (FYVE finger-containing Rab5 effector protein rabenosyn-5) (RAB effector RBSN) (Zinc finger FYVE domain-containing protein 20)
375	Q8BGT8	NA	NA	NA	S11(1)	NA	S11(1)	Phyhipl	Phytanoyl-CoA hydroxylase-interacting protein-like
376	Q8BIK4	NA	NA	NA	S181(1)	S181(1)	NA	Dock9 D14Wsu89e Kiaa1058 Ziz1	Dedicator of cytokinesis protein 9 (Cdc42 guanine nucleotide exchange factor zizimin-1) (Zizimin-1)
377	Q8BLD6	NA	NA	NA	S619(1)	S619(1)	S619(1)	Ankrd55	Ankyrin repeat domain-containing protein 55
378	Q8BVI5	NA	NA	NA	S41(1)	S41(1)	S41(1)	Stx16	Syntaxin-16
379	Q8BVL3	NA	NA	NA	S335(1)	S335(1)	S335(1)	Snx17	Sorting nexin-17
380	Q8BW96	NA	NA	NA	S384(1)	S384(1)	S384(1)	Camk1d	Calcium/calmodulin-dependent protein kinase type 1D (EC 2.7.11.17) (CaM kinase I delta) (CaM-KI delta) (CaMKI delta) (CaM kinase ID) (CaMKI-like protein kinase) (CKLiK) (mCKLiK)
381	Q8C008	NA	NA	NA	S768(1)	S768(1)	S768(1)	Dzank1	Double zinc ribbon and ankyrin repeat-containing protein 1
382	Q8C1B1	NA	NA	NA	S836(1)	S836(1)	NA	Camsap2 Camsap1l1 Kiaa1078	Calmodulin-regulated spectrin-associated protein 2 (Calmodulin-regulated spectrin-associated protein 1-like protein 1)
383	Q8C3Q5	NA	NA	NA	S250(1)	NA	NA	Shisa7	Protein shisa-7 (Cystine-knot AMPAR modulating protein of 59 kDa) (CKAMP59) (GABA(A) receptor auxiliary subunit Shisa7) (Shisa family member 7)
384	Q8C4Y3	NA	NA	NA	S557(1)	S557(1)	S557(1)	Nelfb Cobra1 MNCb-5210	Negative elongation factor B (NELF-B) (Cofactor of BRCA1)
385	Q8CC35	NA	NA	NA	S567(1)	NA	S567(1)	Synpo Kiaa1029	Synaptopodin
386	Q8CGE9	NA	NA	NA	S1232(1)	S1232(1)	S1232(1)	Rgs12	Regulator of G-protein signaling 12 (RGS12)
387	Q8CH77	NA	NA	NA	S1250(1)	S1250(1)	NA	Nav1 Kiaa1151 Pomfil3	Neuron navigator 1 (Pore membrane and/or filament-interacting-like protein 3)
388	Q8K0T0	NA	NA	NA	S70(1)	S70(1)	NA	Rtn1 Nsp	Reticulon-1 (Neuroendocrine-specific protein)
389	Q8K207	NA	NA	NA	S115(1)	S115(1)	S95(1), S115(1)	NA	Uncharacterized protein C1orf21 homolog
390	Q8K330	NA	NA	NA	S9(1)	S9(1)	S9(1)	Ssh3 Ssh3l	Protein phosphatase Slingshot homolog 3 (EC 3.1.3.16) (EC 3.1.3.48) (SSH-like protein 3) (SSH-3L) (mSSH-3L)
391	Q8R071	NA	NA	NA	S135(1)	S135(1)	NA	Itpka	Inositol-trisphosphate 3-kinase A (EC 2.7.1.127) (Inositol 1,4,5-trisphosphate 3-kinase A) (IP3 3-kinase A) (IP3K A) (InsP 3-kinase A)
392	Q8R361	NA	NA	NA	S207(1)	S207(1)	S207(1)	Rab11fip5 D6Ertd32e Rip11	Rab11 family-interacting protein 5 (Rab11-FIP5) (Rab11-interacting protein Rip11)
393	Q8R464	NA	NA	NA	S354(1)	NA	NA	Cadm4 Igsf4c Necl4 Tsll2	Cell adhesion molecule 4 (Immunoglobulin superfamily member 4C) (IgSF4C) (Nectin-like protein 4) (NECL-4) (TSLC1-like protein 2)
394	Q8VDP4	NA	NA	NA	S610(1)	S610(1)	NA	Ccar2	Cell cycle and apoptosis regulator protein 2 (Cell division cycle and apoptosis regulator protein 2)
395	Q8VDZ4	NA	NA	NA	S693(1)	S693(1)	S693(1)	Zdhhc5 Kiaa1748	Palmitoyltransferase ZDHHC5 (EC 2.3.1.225) (Zinc finger DHHC domain-containing protein 5) (DHHC-5)
396	Q91XM9	NA	NA	NA	S65(1)	S65(1)	S65(1)	Dlg2 Dlgh2	Disks large homolog 2 (Channel-associated protein of synapse-110) (Chapsyn-110) (Postsynaptic density protein PSD-93)
397	Q99KX1	NA	NA	NA	S239(1)	S239(1)	S239(1)	Mlf2	Myeloid leukemia factor 2 (Myelodysplasia-myeloid leukemia factor 2)
398	Q99MB3	NA	NA	NA	S11(1)	S11(1)	S11(1)	Tm2d1 Bbp	TM2 domain-containing protein 1 (Amyloid-beta-binding protein) (mBBP)
399	Q9CQJ8	NA	NA	NA	Y115/Y118/S120(1)	Y115/Y118/S120(1)	Y115/Y118/S120(1)	Ndufb9	NADH dehydrogenase [ubiquinone] 1 beta subcomplex subunit 9 (Complex I-B22) (CI-B22) (NADH-ubiquinone oxidoreductase B22 subunit)
400	Q9D7A8	NA	NA	NA	S246(1)	NA	S246(1)	Armc1	Armadillo repeat-containing protein 1
401	Q9DCL8	NA	NA	NA	S90(1)	S90(1)	NA	Ppp1r2	Protein phosphatase inhibitor 2 (IPP-2)
402	Q9JL04	NA	NA	NA	S459(1)	S459(1)	S459(1)	Fmn2	Formin-2
403	Q9JLI8	NA	NA	NA	S10(1)	S10(1)	S10(1)	Sart3 Kiaa0156	Squamous cell carcinoma antigen recognized by T-cells 3 (SART-3) (mSART-3) (Tumor-rejection antigen SART3)
404	Q9QXS1	NA	NA	NA	S4393(1)	S4393(1)	S4393(1)	Plec Plec1	Plectin (PCN) (PLTN) (Plectin-1) (Plectin-6)
405	Q9QYC0	NA	NA	NA	S423(1), S465(1)	S423(1), S465(1), S427/T429(0.64)	S423(1), S465(1)	Add1	Alpha-adducin (Erythrocyte adducin subunit alpha)
406	Q9QZL6	NA	NA	NA	S93(1)	S93(1)	S93(1)	Usp21 Usp23	Ubiquitin carboxyl-terminal hydrolase 21 (EC 3.4.19.12) (Deubiquitinating enzyme 21) (Ubiquitin thioesterase 21) (Ubiquitin-specific-processing protease 21)
407	Q9Z0J4	NA	NA	NA	S1410(1)	S287(1), T128(0.79), T130(1)	T128(1), T130(1)	Nos1	Nitric oxide synthase, brain (EC 1.14.13.39) (Constitutive NOS) (NC-NOS) (NOS type I) (Neuronal NOS) (N-NOS) (nNOS) (Peptidyl-cysteine S-nitrosylase NOS1) (bNOS)
408	Q9Z2F7	NA	NA	NA	S116(1)	S116(1)	S116(1)	Bnip3l Nix	BCL2/adenovirus E1B 19 kDa protein-interacting protein 3-like (NIP3-like protein X) (NIP3L)
409	A2A5R2	NA	NA	NA	S218(1)	S218(1)	S218(1)	Arfgef2 Arfgep2 Big2	Brefeldin A-inhibited guanine nucleotide-exchange protein 2 (Brefeldin A-inhibited GEP 2) (ADP-ribosylation factor guanine nucleotide-exchange factor 2)
410	A2AJI0	NA	NA	NA	T121(1)	T121(1), S115(1)	T121(1)	Map7d1 Kiaa1187 Mtap7d1	MAP7 domain-containing protein 1
411	P04370	NA	NA	NA	T152(1)	T152(1)	T152(1)	Mbp Shi	Myelin basic protein (MBP) (Myelin A1 protein)
412	P30275	NA	NA	NA	T237(1)	NA	T237(1)	Ckmt1	Creatine kinase U-type, mitochondrial (EC 2.7.3.2) (Acidic-type mitochondrial creatine kinase) (Mia-CK) (Ubiquitous mitochondrial creatine kinase) (U-MtCK)
413	P46097	NA	NA	NA	T125(1)	T125(1)	T125(1)	Syt2	Synaptotagmin-2 (Inositol polyphosphate-binding protein) (IP4-binding protein) (IP4BP) (Synaptotagmin II) (SytII)
414	P47212	NA	NA	NA	T116(1)	T116(1)	NA	Gal Galn	Galanin peptides [Cleaved into: Galanin; Galanin message-associated peptide (GMAP)]
415	P52480	NA	NA	NA	T95(1)	T95(1)	T95(1)	Pkm Pk3 Pkm2 Pykm	Pyruvate kinase PKM (EC 2.7.1.40) (Pyruvate kinase muscle isozyme)
416	P97492	NA	NA	NA	T206(1)	T206(1)	T206(1)	Rgs14	Regulator of G-protein signaling 14 (RGS14) (RAP1/RAP2-interacting protein) (RPIP1)
417	P98200	NA	NA	NA	T5(1)	T5(1)	T5(1)	Atp8a2	Phospholipid-transporting ATPase IB (EC 7.6.2.1) (ATPase class I type 8A member 2) (P4-ATPase flippase complex alpha subunit ATP8A2)
418	Q03717	NA	NA	NA	T803(1)	T803(1)	T803(1)	Kcnb1	Potassium voltage-gated channel subfamily B member 1 (Voltage-gated potassium channel subunit Kv2.1) (mShab)
419	Q3V3V9	NA	NA	NA	S1281(1)	S1281(1)	NA	Carmil2 Lrrc16c Rltpr	Capping protein, Arp2/3 and myosin-I linker protein 2 (Capping protein regulator and myosin 1 linker 2) (F-actin-uncapping protein RLTPR) (Leucine-rich repeat-containing protein 16C) (RGD, leucine-rich repeat, tropomodulin and proline-rich-containing protein)
420	Q64012	NA	NA	NA	T268(1)	NA	T268(1)	Raly Merc	RNA-binding protein Raly (Maternally-expressed hnRNP C-related protein) (hnRNP associated with lethal yellow protein)
421	Q640R3	NA	NA	NA	T378(1)	T378(1)	T378(1)	Hepacam	Hepatocyte cell adhesion molecule (Protein hepaCAM)
422	Q6Y7W8	NA	NA	NA	T25(1)	T25(1)	T25(1)	Gigyf2 Kiaa0642 Perq2 Tnrc15	GRB10-interacting GYF protein 2 (PERQ amino acid-rich with GYF domain-containing protein 2) (Trinucleotide repeat-containing gene 15 protein)
423	Q6ZPZ3	NA	NA	NA	T1236(1)	T1236(1)	T1236(1)	Zc3h4 Kiaa1064	Zinc finger CCCH domain-containing protein 4
424	Q80XQ2	NA	NA	NA	T576(1)	T576(1)	T576(1)	Tbc1d5	TBC1 domain family member 5
425	Q8BGV8	NA	NA	NA	T61(1)	T61(1)	T61(1)	Mief1 Mid51 Smcr7l	Mitochondrial dynamics protein MID51 (Mitochondrial dynamics protein of 51 kDa homolog) (Mitochondrial elongation factor 1) (Smith-Magenis syndrome chromosomal region candidate gene 7 protein-like)
426	Q8BLK9	NA	NA	NA	T283(1)	T283(1)	NA	Rps6kc1	Ribosomal protein S6 kinase delta-1 (S6K-delta-1) (EC 2.7.11.1) (52 kDa ribosomal protein S6 kinase)
427	Q8K1L6	NA	NA	NA	T46(1)	NA	NA	NA	Uncharacterized protein C16orf74 homolog
428	Q8K221	NA	NA	NA	T75(1)	T75(1)	T75(1)	Arfip2	Arfaptin-2 (ADP-ribosylation factor-interacting protein 2)
429	Q9JM14	NA	NA	NA	T102(1)	T102(1)	T102(1)	Nt5c Dnt1	5'(3')-deoxyribonucleotidase, cytosolic type (EC 3.1.3.-) (Cytosolic 5',3'-pyrimidine nucleotidase) (Deoxy-5'-nucleotidase 1) (dNT-1)
430	Q9QXS6	NA	NA	NA	T383(1)	T383(1)	NA	Dbn1 Drba	Drebrin (Developmentally-regulated brain protein)
431	Q9R0N3	NA	NA	NA	Y336/Y337(1)	Y336/Y337(1)	Y336/Y337(1)	Syt11	Synaptotagmin-11 (Synaptotagmin XI) (SytXI)
432	Q9WTK7	NA	NA	NA	T32(1)	NA	NA	Stk11 Lkb1	Serine/threonine-protein kinase STK11 (EC 2.7.11.1) (Liver kinase B1 homolog) (LKB1) (mLKB1)
433	Q9Z0R4	NA	NA	NA	T970(1)	T970(1)	T970(1)	Itsn1 Ese1 Itsn	Intersectin-1 (EH and SH3 domains protein 1)
434	Q60598	NA	NA	NA	Y421(1)	NA	NA	Cttn Ems1	Src substrate cortactin
435	P70441	NA	NA	NA	NA	S297(0.59)	S297(0.66)	Slc9a3r1 Nherf Nherf1	Na(+)/H(+) exchange regulatory cofactor NHE-RF1 (NHERF-1) (Ezrin-radixin-moesin-binding phosphoprotein 50) (EBP50) (Regulatory cofactor of Na(+)/H(+) exchanger) (Sodium-hydrogen exchanger regulatory factor 1) (Solute carrier family 9 isoform A3 regulatory factor 1)
436	Q62245	NA	NA	NA	NA	S1196(1.03)	NA	Sos1	Son of sevenless homolog 1 (SOS-1) (mSOS-1)
437	Q8CB93	NA	NA	NA	NA	S71(0.5)	NA	Gapt	Protein GAPT (Growth factor receptor-bound protein 2-binding adapter protein, transmembrane)
438	Q8CBX0	NA	NA	NA	NA	S89(0.58)	NA	Tmem63c CSC1	Calcium permeable stress-gated cation channel 1 (Transmembrane protein 63C)
439	Q8CCB4	NA	NA	NA	NA	T391(0.77)	NA	Vps53	Vacuolar protein sorting-associated protein 53 homolog
440	Q8VBY2	NA	NA	NA	NA	S475(0.85)	NA	Camkk1 Camkk	Calcium/calmodulin-dependent protein kinase kinase 1 (CaM-KK 1) (CaM-kinase kinase 1) (CaMKK 1) (EC 2.7.11.17) (CaM-kinase IV kinase) (Calcium/calmodulin-dependent protein kinase kinase alpha) (CaM-KK alpha) (CaM-kinase kinase alpha) (CaMKK alpha)
441	Q920B0	NA	NA	NA	NA	S695(0.75)	NA	Frmd4b	FERM domain-containing protein 4B (GRP1-binding protein GRSP1) (Golgi-associated band 4.1-like protein) (GOBLIN)
442	Q920Q8	NA	NA	NA	NA	S338(0.75)	NA	Ivns1abp Kiaa0850 Nd1 Nd1L Nd1S Ns1 Ns1bp	Influenza virus NS1A-binding protein homolog (NS1-BP) (NS1-binding protein homolog) (Kelch family protein Nd1-L) (ND1-L2) (Nd1-S)
443	O88746	NA	NA	NA	NA	S464(1)	NA	Tom1	Target of Myb protein 1
444	P05064	NA	NA	NA	NA	S46(1)	NA	Aldoa Aldo1	Fructose-bisphosphate aldolase A (EC 4.1.2.13) (Aldolase 1) (Muscle-type aldolase)
445	P97434	NA	NA	NA	NA	S976(1)	S976(1)	Mprip Kiaa0864 Mrip Rhoip3	Myosin phosphatase Rho-interacting protein (Rho-interacting protein 3) (RIP3) (p116Rip)
446	Q08460	NA	NA	NA	NA	S928(1)	S928(1)	Kcnma1 Kcnma	Calcium-activated potassium channel subunit alpha-1 (BK channel) (BKCA alpha) (Calcium-activated potassium channel, subfamily M subunit alpha-1) (K(VCA)alpha) (KCa1.1) (Maxi K channel) (MaxiK) (Slo-alpha) (Slo1) (mSlo1) (Slowpoke homolog) (Slo homolog) (mSlo)
447	Q5SPX1	NA	NA	NA	NA	S491(1)	S491(1)	Ccdc157 Kiaa1656	Coiled-coil domain-containing protein 157
448	Q61361	NA	NA	NA	NA	S414(1)	S587(1), S414(1)	Bcan	Brevican core protein
449	Q6ZQ18	NA	NA	NA	NA	S216(1)	NA	Efr3b Kiaa0953	Protein EFR3 homolog B
450	Q812A2	NA	NA	NA	NA	S919(1)	S919(1)	Srgap3 Arhgap14 Kiaa0411 Srgap2	SLIT-ROBO Rho GTPase-activating protein 3 (srGAP3) (Rho GTPase-activating protein 14) (WAVE-associated Rac GTPase-activating protein) (WRP)
451	Q8BYK5	NA	NA	NA	NA	S229(1)	S229(1)	Phactr3 Scapin1	Phosphatase and actin regulator 3 (Scaffold-associated PP1-inhibiting protein) (Scapinin)
452	Q8C0D4	NA	NA	NA	NA	S584(1)	NA	Arhgap12	Rho GTPase-activating protein 12 (Rho-type GTPase-activating protein 12)
453	Q8CHI8	NA	NA	NA	NA	S927(1)	S927(1)	Ep400 Kiaa1498	E1A-binding protein p400 (EC 3.6.4.-) (Domino homolog) (mDomino) (p400 kDa SWI2/SNF2-related protein)
454	Q921Q7	NA	NA	NA	NA	S446(1)	S446(1)	Rin1	Ras and Rab interactor 1 (Ras interaction/interference protein 1)
455	Q9EQF6	NA	NA	NA	NA	S536(1)	NA	Dpysl5 Crmp5	Dihydropyrimidinase-related protein 5 (DRP-5) (Collapsin response mediator protein 5) (CRMP-5)
456	O54781	NA	NA	NA	NA	S378(1), T491(1)	S378(1)	Srpk2	SRSF protein kinase 2 (EC 2.7.11.1) (SFRS protein kinase 2) (Serine/arginine-rich protein-specific kinase 2) (SR-protein-specific kinase 2) [Cleaved into: SRSF protein kinase 2 N-terminal; SRSF protein kinase 2 C-terminal]
457	P28661	NA	NA	NA	NA	S432(1)	NA	Septin4 Pnutl2 Sept4	Septin-4 (Brain protein H5) (Peanut-like protein 2)
458	Q08509	NA	NA	NA	NA	T628(1)	T628(1)	Eps8	Epidermal growth factor receptor kinase substrate 8
459	Q0GA42	NA	NA	NA	NA	T824(1)	T824(1)	Cnnm1 Acdp1	Metal transporter CNNM1 (Ancient conserved domain-containing protein 1) (mACDP1) (Cyclin-M1) (Cyclin-like protein 1) (CLP-1)
460	Q56A08	NA	NA	NA	NA	S10(1)	NA	Gpkow	G-patch domain and KOW motifs-containing protein (Protein MOS2 homolog)
461	Q8BYI9	NA	NA	NA	NA	S724(1)	NA	Tnr	Tenascin-R (TN-R) (Janusin) (Neural recognition molecule J1-160/180) (Restrictin)
462	Q8C0E2	NA	NA	NA	NA	S302(1)	NA	Vps26b	Vacuolar protein sorting-associated protein 26B (Vesicle protein sorting 26B)
463	A2AJA9	NA	NA	NA	NA	S448(1)	S497/T498/S499(0.63)	Ajm1 Gm996	Apical junction component 1 homolog
464	A2AN08	NA	NA	NA	NA	S2715(1)	S2715(0.8)	Ubr4 Kiaa0462 Zubr1	E3 ubiquitin-protein ligase UBR4 (EC 2.3.2.27) (N-recognin-4) (RING-type E3 ubiquitin transferase UBR4) (Zinc finger UBR1-type protein 1) (p600)
465	D3Z0R2	NA	NA	NA	NA	S118(1)	NA	Ppp1r36 Gm70	Protein phosphatase 1 regulatory subunit 36
466	O55022	NA	NA	NA	NA	T178(1)	NA	Pgrmc1 Pgrmc	Membrane-associated progesterone receptor component 1 (mPR)
467	O70251	NA	NA	NA	NA	S106(1)	NA	Eef1b Eef1b2	Elongation factor 1-beta (EF-1-beta)
468	O88384	NA	NA	NA	NA	S138(1)	NA	Vti1b Vti1l1	Vesicle transport through interaction with t-SNAREs homolog 1B (Vesicle transport v-SNARE protein Vti1-like 1) (Vti1-rp1)
469	O88852	NA	NA	NA	NA	S2/S3(1), S3(1)	NA	Tspyl1 Tspyl	Testis-specific Y-encoded-like protein 1 (TSPY-like protein 1)
470	P06745	NA	NA	NA	NA	S455(1)	NA	Gpi Gpi1	Glucose-6-phosphate isomerase (GPI) (EC 5.3.1.9) (Autocrine motility factor) (AMF) (Neuroleukin) (NLK) (Phosphoglucose isomerase) (PGI) (Phosphohexose isomerase) (PHI)
471	P0C7L0	NA	NA	NA	NA	T240(0.58)	NA	Wipf3 Cr16	WAS/WASL-interacting protein family member 3 (Corticosteroids and regional expression protein 16 homolog)
472	P20065	NA	NA	NA	NA	T40(1)	NA	Tmsb4x Ptmb4 Tmsb4	Thymosin beta-4 (T beta 4) [Cleaved into: Hematopoietic system regulatory peptide (Seraspenide)]
473	P46938	NA	NA	NA	NA	S116(1)	S116(1)	Yap1 Yap Yap65	Transcriptional coactivator YAP1 (Yes-associated protein 1) (Protein yorkie homolog) (Yes-associated protein YAP65 homolog)
474	P47955	NA	NA	NA	NA	S101(0.72)	S101(0.66)	Rplp1	60S acidic ribosomal protein P1
475	P48437	NA	NA	NA	NA	S511(1)	NA	Prox1	Prospero homeobox protein 1 (Homeobox prospero-like protein PROX1) (PROX-1)
476	Q0KL02	NA	NA	NA	NA	S2458(0.77)	S2458(1)	Trio	Triple functional domain protein (EC 2.7.11.1)
477	Q3THK3	NA	NA	NA	NA	S385(1)	S385(1)	Gtf2f1	General transcription factor IIF subunit 1 (Transcription initiation factor IIF subunit alpha) (TFIIF-alpha)
478	Q3TXS7	NA	NA	NA	NA	T270(1)	NA	Psmd1	26S proteasome non-ATPase regulatory subunit 1 (26S proteasome regulatory subunit RPN2) (26S proteasome regulatory subunit S1)
479	Q3V3Q7	NA	NA	NA	NA	S361(1)	NA	Pacs2 Kiaa0602 Pacs1l	Phosphofurin acidic cluster sorting protein 2 (PACS-2) (PACS1-like protein)
480	Q4VGL6	NA	NA	NA	NA	S770(1)	S770(1)	Rc3h1 Gm551 Kiaa2025	Roquin-1 (Roquin) (EC 2.3.2.27) (Protein Sanroque) (RING finger and C3H zinc finger protein 1) (RING finger and CCCH-type zinc finger domain-containing protein 1)
481	Q5RJI5	NA	NA	NA	NA	S586(1)	NA	Brsk1 Gm1100 Sadb	Serine/threonine-protein kinase BRSK1 (EC 2.7.11.1) (EC 2.7.11.26) (Brain-specific serine/threonine-protein kinase 1) (BR serine/threonine-protein kinase 1) (Serine/threonine-protein kinase SAD-B)
482	Q61136	NA	NA	NA	NA	Y849(1)	NA	Prpf4b Cbp143 Prp4h Prp4k Prp4m Prpk	Serine/threonine-protein kinase PRP4 homolog (EC 2.7.11.1) (PRP4 pre-mRNA-processing factor 4 homolog) (Pre-mRNA protein kinase)
483	Q61165	NA	NA	NA	NA	S730(1)	S730(1)	Slc9a1 Nhe1	Sodium/hydrogen exchanger 1 (Na(+)/H(+) exchanger 1) (NHE-1) (Solute carrier family 9 member 1)
484	Q61206	NA	NA	NA	NA	T220(1)	T220(1)	Pafah1b2 Pafahb	Platelet-activating factor acetylhydrolase IB subunit beta (EC 3.1.1.47) (PAF acetylhydrolase 30 kDa subunit) (PAF-AH 30 kDa subunit) (PAF-AH subunit beta) (PAFAH subunit beta)
485	Q61627	NA	NA	NA	NA	S882(1)	NA	Grid1	Glutamate receptor ionotropic, delta-1 (GluD1) (GluR delta-1 subunit)
486	Q61768	NA	NA	NA	NA	T935(1)	NA	Kif5b Khcs Kns1	Kinesin-1 heavy chain (Conventional kinesin heavy chain) (Ubiquitous kinesin heavy chain) (UKHC)
487	Q62261	NA	NA	NA	NA	S2183(1)	NA	Sptbn1 Elf Spnb-2 Spnb2 Sptb2	Spectrin beta chain, non-erythrocytic 1 (Beta-II spectrin) (Embryonic liver fodrin) (Fodrin beta chain)
488	Q6DFV3	NA	NA	NA	NA	S850(1)	NA	Arhgap21 Arhgap10 Kiaa1424	Rho GTPase-activating protein 21 (Rho GTPase-activating protein 10) (Rho-type GTPase-activating protein 21)
489	Q6P9S0	NA	NA	NA	NA	S575(1)	NA	Mtss2 Mtss1l	Protein MTSS 2 (MTSS1-like protein)
490	Q7TQD2	NA	NA	NA	NA	S31(0.61)	S31(0.55)	Tppp	Tubulin polymerization-promoting protein (TPPP) (EC 3.6.5.-) (25 kDa brain-specific protein) (TPPP/p25) (p25-alpha)
491	Q8BX90	NA	NA	NA	NA	S203(1)	S203(1)	Fndc3a D14Ertd453e Fndc3 Kiaa0970	Fibronectin type-III domain-containing protein 3A
492	Q8BXR1	NA	NA	NA	NA	S465(1)	NA	Slc7a14 Kiaa1613	Probable cationic amino acid transporter (Solute carrier family 7 member 14)
493	Q8C0P7	NA	NA	NA	NA	Y684(1)	Y684(1)	Znf451 Zfp451	E3 SUMO-protein ligase ZNF451 (EC 2.3.2.-) (E3 SUMO-protein transferase ZNF451) (Zinc finger protein 451)
494	Q8K4J6	NA	NA	NA	NA	T488(1)	NA	Mrtfa Bsac Mal Mkl1	Myocardin-related transcription factor A (MRTF-A) (Basic SAP coiled-coil transcription activator) (MKL/myocardin-like protein 1) (Megakaryoblastic leukemia 1 protein homolog) (Megakaryocytic acute leukemia protein homolog)
495	Q8K4Q0	NA	NA	NA	NA	S863(1)	NA	Rptor Raptor	Regulatory-associated protein of mTOR (Raptor) (p150 target of rapamycin (TOR)-scaffold protein)
496	Q8VDB2	NA	NA	NA	NA	S459(0.78)	S459(0.66)	Alg12	Dol-P-Man:Man(7)GlcNAc(2)-PP-Dol alpha-1,6-mannosyltransferase (EC 2.4.1.260) (Asparagine-linked glycosylation protein 12 homolog) (Dolichyl-P-Man:Man(7)GlcNAc(2)-PP-dolichyl-alpha-1,6-mannosyltransferase) (Mannosyltransferase ALG12 homolog)
497	Q91XV3	NA	NA	NA	NA	S217(1)	S217(1)	Basp1 Nap22	Brain acid soluble protein 1 (22 kDa neuronal tissue-enriched acidic protein) (Neuronal axonal membrane protein NAP-22)
498	Q91ZZ3	NA	NA	NA	NA	S63(1)	NA	Sncb	Beta-synuclein
499	Q9D2N4	NA	NA	NA	NA	S666(1)	S666(1)	Dtna Dtn	Dystrobrevin alpha (DTN-A) (Alpha-dystrobrevin)
500	Q3UU96	NA	NA	NA	NA	S1616(1)	S1616(1)	Cdc42bpa Kiaa0451	Serine/threonine-protein kinase MRCK alpha (EC 2.7.11.1) (CDC42-binding protein kinase alpha)
501	Q3UHE1	NA	NA	NA	NA	NA	S907(0.73)	Pitpnm3 Nir1	Membrane-associated phosphatidylinositol transfer protein 3 (Phosphatidylinositol transfer protein, membrane-associated 3) (PITPnm 3) (Pyk2 N-terminal domain-interacting receptor 1) (NIR-1)
502	Q3UHK1	NA	NA	NA	NA	NA	S634(0.65)	Slc2a13	Proton myo-inositol cotransporter (H(+)-myo-inositol cotransporter) (Hmit) (H(+)-myo-inositol symporter) (Solute carrier family 2 member 13)
503	Q6P9K8	NA	NA	NA	NA	NA	S1332(1.16)	Caskin1 Kiaa1306	Caskin-1 (CASK-interacting protein 1)
504	Q6PAM1	NA	NA	NA	NA	NA	S522/S523(1.04)	Txlna Txln	Alpha-taxilin
505	Q8BZB3	NA	NA	NA	NA	NA	S483(1.06)	Tmem266	Transmembrane protein 266
506	Q9QZQ1	NA	NA	NA	NA	NA	S1083(0.9)	Afdn Af6 Mllt4	Afadin (Afadin adherens junction formation factor) (Protein Af-6)
507	P35831	NA	NA	NA	NA	NA	S673(1)	Ptpn12	Tyrosine-protein phosphatase non-receptor type 12 (EC 3.1.3.48) (MPTP-PEST) (Protein-tyrosine phosphatase P19) (P19-PTP)
508	P48722	NA	NA	NA	NA	NA	S579(1)	Hspa4l Apg1 Hsp4l Osp94	Heat shock 70 kDa protein 4L (Heat shock 70-related protein APG-1) (Osmotic stress protein 94)
509	Q9CQP2	NA	NA	NA	NA	NA	S119(1)	Trappc2 Sedl	Trafficking protein particle complex subunit 2 (Sedlin)
510	Q9CXF7	NA	NA	NA	NA	NA	S526(1)	Chd1l	Chromodomain-helicase-DNA-binding protein 1-like (EC 3.6.4.12)
511	O09044	NA	NA	NA	NA	NA	S110(1)	Snap23 Sndt	Synaptosomal-associated protein 23 (SNAP-23) (Syndet) (Vesicle-membrane fusion protein SNAP-23)
512	P15508	NA	NA	NA	NA	NA	T2072(1)	Sptb Spnb-1 Spnb1 Sptb1	Spectrin beta chain, erythrocytic (Beta-I spectrin)
513	Q6NVE8	NA	NA	NA	NA	NA	T273(0.53)	Wdr44	WD repeat-containing protein 44 (Rabphilin-11)
514	Q80Y50	NA	NA	NA	NA	NA	S455(1)	Camta2 Kiaa0909	Calmodulin-binding transcription activator 2
515	Q80ZF8	NA	NA	NA	NA	NA	S751(1)	Adgrb3 Bai3	Adhesion G protein-coupled receptor B3 (Brain-specific angiogenesis inhibitor 3)
516	Q8BKC8	NA	NA	NA	NA	NA	S268(1)	Pi4kb Pik4cb	Phosphatidylinositol 4-kinase beta (PI4K-beta) (PI4Kbeta) (PtdIns 4-kinase beta) (EC 2.7.1.67)
517	Q8CGF6	NA	NA	NA	NA	NA	S312(1)	Wdr47 Kiaa0893	WD repeat-containing protein 47 (Neuronal enriched MAP interacting protein) (Nemitin)
518	Q8VED9	NA	NA	NA	NA	NA	S4(1)	Lgalsl Grpa Lgalsla	Galectin-related protein (Galectin-related protein A) (Lectin galactoside-binding-like protein A)
519	Q91XF0	NA	NA	NA	NA	NA	S241(1)	Pnpo	Pyridoxine-5'-phosphate oxidase (EC 1.4.3.5) (Pyridoxamine-phosphate oxidase)
520	Q99N57	NA	NA	NA	NA	NA	S621(1), S259(1)	Raf1 Craf	RAF proto-oncogene serine/threonine-protein kinase (EC 2.7.11.1) (Proto-oncogene c-RAF) (cRaf) (Raf-1)
521	Q9QYF9	NA	NA	NA	NA	NA	S331(1)	Ndrg3 Ndr3	Protein NDRG3 (N-myc downstream-regulated gene 3 protein) (Protein Ndr3)
522	Q0PHV7	NA	NA	NA	NA	NA	S409(1)	Dact3	Dapper homolog 3 (Dapper antagonist of catenin 3)
523	Q65Z40	NA	NA	NA	NA	NA	S226(1)	Wapl Kiaa0261 Wapal	Wings apart-like protein homolog (Dioxin-inducible factor 2) (DIF-2) (WAPL cohesin release factor)
524	Q9CYT6	NA	NA	NA	NA	NA	S311(1)	Cap2	Adenylyl cyclase-associated protein 2 (CAP 2)
