# Supplementary material for: Re-establishment of the epigenetic state and rescue of kinome deregulation in Ts65Dn mice upon treatment with green tea extract and environmental enrichment
Source: Sci Rep. 2020 Sep 29;10:16023. doi: 10.1038/s41598-020-72625-z (PMC7524756; doi:10.1038/s41598-020-72625-z)
Supplement: Supplementary file 24 — Supplementary Table 22. [file 41598_2020_72625_MOESM24_ESM.csv]

	Cluster	ID	Description	GeneRatio	BgRatio	pvalue	p.adjust	qvalue	Count	geneID
1	Phospho	GO:0045653	negative regulation of megakaryocyte differentiation	13/562	14/3327	9.61478046119084e-10	2.71136809005582e-06	2.46037171591104e-06	13	Hist1h4m/H4c3/H4c4/H4c6/H4c9/H4c11/H4c12/Hist1h4n/H4f16/H4c1/H4c2/H4c8/H4c14
2	Phospho	GO:0006336	DNA replication-independent nucleosome assembly	13/562	15/3327	6.10254511879616e-09	8.60458861750259e-06	7.80804588620709e-06	13	Hist1h4m/H4c3/H4c4/H4c6/H4c9/H4c11/H4c12/Hist1h4n/H4f16/H4c1/H4c2/H4c8/H4c14
3	Phospho	GO:0031175	neuron projection development	107/562	391/3327	1.85912602527229e-08	1.55364751412929e-05	1.40982348146633e-05	107	Ptprz1/Fry/Syngap1/Dpysl2/Stxbp1/Ctnnd2/Strn/Sept7/Dync1i2/Gap43/Nefm/Camk2a/Ncam1/Map1b/Ap2a1/Map2/Gja1/Map4/Camk2b/Kif5c/Gpm6a/Syt2/Stmn2/Plp1/Snap25/Abi2/Ppp3ca/Plxna1/Chl1/Evl/Slc9a3r1/Ctnnb1/Mark2/Gprin1/Shank3/Brsk1/Arhgap44/Rap1gap2/Cttn/Bcan/Snap91/Myh10/Dlg4/Dpysl3/Brsk2/Ppp1r9b/Plppr4/Map6/Lrrc7/Shank2/Atl1/Baiap2/Camk1d/Tnr/Stxbp5/Ablim1/Itpka/Wasf1/Arhgap35/Rims1/Nsmf/Rtn4/Rufy3/Dpysl…
4	Phospho	GO:0034724	DNA replication-independent nucleosome organization	13/562	16/3327	2.7546941739881e-08	1.55364751412929e-05	1.40982348146633e-05	13	Hist1h4m/H4c3/H4c4/H4c6/H4c9/H4c11/H4c12/Hist1h4n/H4f16/H4c1/H4c2/H4c8/H4c14
5	Phospho	GO:0045652	regulation of megakaryocyte differentiation	13/562	16/3327	2.7546941739881e-08	1.55364751412929e-05	1.40982348146633e-05	13	Hist1h4m/H4c3/H4c4/H4c6/H4c9/H4c11/H4c12/Hist1h4n/H4f16/H4c1/H4c2/H4c8/H4c14
6	Phospho	GO:0048666	neuron development	109/562	410/3327	7.52635929079141e-08	3.53738886667196e-05	3.20992621682701e-05	109	Ptprz1/Fry/Syngap1/Dpysl2/Stxbp1/Ctnnd2/Strn/Sept7/Dync1i2/Gap43/Nefm/Camk2a/Ncam1/Map1b/Ap2a1/Map2/Gja1/Map4/Camk2b/Kif5c/Gpm6a/Syt2/Stmn2/Plp1/Snap25/Abi2/Ppp3ca/Plxna1/Chl1/Evl/Slc9a3r1/Ctnnb1/Mark2/Gprin1/Shank3/Brsk1/Arhgap44/Rap1gap2/Cttn/Bcan/Snap91/Myh10/Dlg4/Dpysl3/Brsk2/Ppp1r9b/Plppr4/Map6/Lrrc7/Shank2/Atl1/Baiap2/Camk1d/Tnr/Stxbp5/Ablim1/Itpka/Wasf1/Dlg2/Arhgap35/Rims1/Nsmf/Rtn4/Rufy3/…
7	Phospho	GO:0048167	regulation of synaptic plasticity	38/562	98/3327	1.28066717059035e-07	5.15925917294969e-05	4.68165698000773e-05	38	Prrt2/Syngap1/Stxbp1/Ctnnd2/Syn1/Camk2a/Camk2b/Grin2a/Ppfia3/Snap25/Rgs14/Grin2b/Shank3/Iqsec2/Brsk1/Dlg4/Shank2/Baiap2/Tnr/Itpka/Rin1/Rims1/Nsmf/Dbn1/Map1a/Atp2b2/Syt7/Mpp2/Ncdn/Nos1/Shank1/Shisa7/Braf/Shisa6/Sipa1l1/Hrh1/Rims2/Kcnb1
8	Phospho	GO:0048699	generation of neurons	121/562	480/3327	3.27940118276235e-07	0.000104540301457535	9.48628118115964e-05	121	Ptprz1/Fry/Syngap1/Dpysl2/Stxbp1/Ctnnd2/Strn/Sept7/Dync1i2/Gap43/Nefm/Camk2a/Ncam1/Map1b/Ap2a1/Ptpra/Map2/Gja1/Ctnna1/Map4/Camk2b/Kif5c/Gpm6a/Syt2/Stmn2/Plp1/Snap25/Abi2/Ppp3ca/Plxna1/Chl1/Evl/Slc9a3r1/Rgs14/Ctnnb1/Mark2/Kcnma1/Gprin1/Shank3/Brsk1/Arhgap44/Rap1gap2/Cttn/Arhgef2/Bcan/Snap91/Myh10/Dlg4/Dpysl3/Brsk2/Ppp1r9b/Plppr4/Map6/Lrrc7/Shank2/Atl1/Baiap2/Camk1d/Tnr/Stxbp5/Ablim1/Itpka/Wasf1/Dl…
9	Phospho	GO:0045638	negative regulation of myeloid cell differentiation	16/562	26/3327	3.62394855754456e-07	0.000104540301457535	9.48628118115964e-05	16	Hist1h4m/H4c3/H4c4/H4c6/H4c9/H4c11/H4c12/Hist1h4n/H4f16/H4c1/H4c2/H4c8/H4c14/Ctnnb1/Gas2l1/Ctr9
10	Phospho	GO:2000026	regulation of multicellular organismal development	119/562	471/3327	3.70710288856506e-07	0.000104540301457535	9.48628118115964e-05	119	Ptprz1/Syngap1/Atp2b1/Dpysl2/Ap3d1/Dync1i2/Mbp/Gap43/Nefm/Pgk1/Camk2a/Ncam1/Map1b/Ap2a1/Ptpra/Map2/Gja1/Ctnna1/Camk2b/Syt2/Pkm/Stmn2/Snap25/Abi2/Hist1h4m/H4c3/H4c4/H4c6/H4c9/H4c11/H4c12/Hist1h4n/H4f16/H4c1/H4c2/H4c8/H4c14/Ppp3ca/Plxna1/Trp53bp1/Slc8a1/Rgs14/Ctnnb1/Mark2/Agap2/Shank3/Brsk1/Arhgap44/Rap1gap2/Cttn/Arhgef2/Snap91/Dlg4/Dpysl3/Brsk2/Map6/Lrrc7/Shank2/Dlg1/Baiap2/Camk1d/Tnr/Epn2/Itpka/A…
11	Phospho	GO:0030182	neuron differentiation	113/562	442/3327	4.0955215684498e-07	0.000104994280209349	9.5274764908148e-05	113	Ptprz1/Fry/Syngap1/Dpysl2/Stxbp1/Ctnnd2/Strn/Sept7/Dync1i2/Gap43/Nefm/Camk2a/Ncam1/Map1b/Ap2a1/Map2/Gja1/Map4/Camk2b/Kif5c/Gpm6a/Syt2/Stmn2/Plp1/Snap25/Abi2/Ppp3ca/Plxna1/Chl1/Evl/Slc9a3r1/Ctnnb1/Mark2/Kcnma1/Gprin1/Shank3/Brsk1/Arhgap44/Rap1gap2/Cttn/Arhgef2/Bcan/Snap91/Myh10/Dlg4/Dpysl3/Brsk2/Ppp1r9b/Plppr4/Map6/Lrrc7/Shank2/Atl1/Baiap2/Camk1d/Tnr/Stxbp5/Ablim1/Itpka/Wasf1/Dlg2/Arhgap35/Rims1/N…
12	Phospho	GO:0120036	plasma membrane bounded cell projection organization	119/562	478/3327	8.7861946834114e-07	0.000206475575060168	0.000187361748029589	119	Ptprz1/Fry/Syngap1/Dpysl2/Stxbp1/Ctnnd2/Strn/Sept7/Dync1i2/Gap43/Nefm/Camk2a/Ncam1/Map1b/Ap2a1/Map2/Gja1/Map4/Camk2b/Kif5c/Grin2a/Gpm6a/Syt2/Stmn2/Plp1/Snap25/Abi2/Ppp3ca/Plxna1/Chl1/Evl/Slc9a3r1/Grin2b/Ctnnb1/Mark2/Gprin1/Shank3/Brsk1/Arhgap44/Rap1gap2/Cttn/Bcan/Snap91/Myh10/Dlg4/Dpysl3/Brsk2/Ppp1r9b/Plppr4/Map6/Lrrc7/Shank2/Atl1/Baiap2/Ablim2/Camk1d/Tnr/Bcas3/Stxbp5/Ablim1/Itpka/Wasf1/Myh9/Arhg…
13	Phospho	GO:0048812	neuron projection morphogenesis	74/562	261/3327	9.67602783319693e-07	0.000209895372997041	0.00019046496892714	74	Ptprz1/Syngap1/Dpysl2/Stxbp1/Ctnnd2/Sept7/Gap43/Nefm/Camk2a/Ncam1/Map1b/Map2/Gja1/Camk2b/Kif5c/Gpm6a/Syt2/Abi2/Ppp3ca/Plxna1/Chl1/Evl/Ctnnb1/Mark2/Shank3/Brsk1/Arhgap44/Cttn/Bcan/Snap91/Myh10/Dlg4/Brsk2/Plppr4/Map6/Shank2/Atl1/Baiap2/Tnr/Stxbp5/Ablim1/Itpka/Wasf1/Arhgap35/Rims1/Nsmf/Rtn4/Rufy3/Dpysl5/Dclk1/Srcin1/Dbn1/Map1a/Afdn/Epb41l3/Cpne6/Shank1/Eif4g2/Braf/Adgrb3/Sipa1l1/Dst/Als2/Ndel1/Bcl11…
14	Phospho	GO:0000902	cell morphogenesis	92/562	349/3327	1.48648030277203e-06	0.00028493173186764	0.000258555072851898	92	Ptprz1/Fry/Syngap1/Dpysl2/Stxbp1/Ctnnd2/Sept7/Aldoa/Gap43/Nefm/Camk2a/Ncam1/Map1b/Map2/Gja1/Camk2b/Kif5c/Gpm6a/Syt2/Abi2/Vamp3/Ppp3ca/Plxna1/Chl1/Evl/Slc9a3r1/Ctnnb1/Mark2/Shank3/Brsk1/Arhgap44/Cttn/Arhgef2/Bcan/Snap91/Myh10/Dlg4/Brsk2/Plppr4/Map6/Shank2/Dlg1/Atl1/Baiap2/Tnr/Stxbp5/Ablim1/Itpka/Wasf1/Myh9/Arhgap35/Rims1/Nsmf/Rtn4/Arhgdia/Cap2/Rufy3/Dpysl5/Dclk1/Srcin1/Dbn1/Add1/Map1a/Afdn/Atp2b2/…
15	Phospho	GO:1903707	negative regulation of hemopoiesis	17/562	31/3327	1.5155943184449e-06	0.00028493173186764	0.000258555072851898	17	Hist1h4m/H4c3/H4c4/H4c6/H4c9/H4c11/H4c12/Hist1h4n/H4f16/H4c1/H4c2/H4c8/H4c14/Ctnnb1/Rc3h1/Gas2l1/Ctr9
16	Phospho	GO:0030030	cell projection organization	119/562	485/3327	2.0081388847735e-06	0.000353934478441329	0.000321170107163446	119	Ptprz1/Fry/Syngap1/Dpysl2/Stxbp1/Ctnnd2/Strn/Sept7/Dync1i2/Gap43/Nefm/Camk2a/Ncam1/Map1b/Ap2a1/Map2/Gja1/Map4/Camk2b/Kif5c/Grin2a/Gpm6a/Syt2/Stmn2/Plp1/Snap25/Abi2/Ppp3ca/Plxna1/Chl1/Evl/Slc9a3r1/Grin2b/Ctnnb1/Mark2/Gprin1/Shank3/Brsk1/Arhgap44/Rap1gap2/Cttn/Bcan/Snap91/Myh10/Dlg4/Dpysl3/Brsk2/Ppp1r9b/Plppr4/Map6/Lrrc7/Shank2/Atl1/Baiap2/Ablim2/Camk1d/Tnr/Bcas3/Stxbp5/Ablim1/Itpka/Wasf1/Myh9/Arhg…
17	Phospho	GO:0120039	plasma membrane bounded cell projection morphogenesis	74/562	267/3327	2.52103490745421e-06	0.000418195202295345	0.000379482096595739	74	Ptprz1/Syngap1/Dpysl2/Stxbp1/Ctnnd2/Sept7/Gap43/Nefm/Camk2a/Ncam1/Map1b/Map2/Gja1/Camk2b/Kif5c/Gpm6a/Syt2/Abi2/Ppp3ca/Plxna1/Chl1/Evl/Ctnnb1/Mark2/Shank3/Brsk1/Arhgap44/Cttn/Bcan/Snap91/Myh10/Dlg4/Brsk2/Plppr4/Map6/Shank2/Atl1/Baiap2/Tnr/Stxbp5/Ablim1/Itpka/Wasf1/Arhgap35/Rims1/Nsmf/Rtn4/Rufy3/Dpysl5/Dclk1/Srcin1/Dbn1/Map1a/Afdn/Epb41l3/Cpne6/Shank1/Eif4g2/Braf/Adgrb3/Sipa1l1/Dst/Als2/Ndel1/Bcl11…
18	Phospho	GO:0048858	cell projection morphogenesis	74/562	269/3327	3.42809339282887e-06	0.000537067964876523	0.000487350587015613	74	Ptprz1/Syngap1/Dpysl2/Stxbp1/Ctnnd2/Sept7/Gap43/Nefm/Camk2a/Ncam1/Map1b/Map2/Gja1/Camk2b/Kif5c/Gpm6a/Syt2/Abi2/Ppp3ca/Plxna1/Chl1/Evl/Ctnnb1/Mark2/Shank3/Brsk1/Arhgap44/Cttn/Bcan/Snap91/Myh10/Dlg4/Brsk2/Plppr4/Map6/Shank2/Atl1/Baiap2/Tnr/Stxbp5/Ablim1/Itpka/Wasf1/Arhgap35/Rims1/Nsmf/Rtn4/Rufy3/Dpysl5/Dclk1/Srcin1/Dbn1/Map1a/Afdn/Epb41l3/Cpne6/Shank1/Eif4g2/Braf/Adgrb3/Sipa1l1/Dst/Als2/Ndel1/Bcl11…
19	Phospho	GO:0032989	cellular component morphogenesis	96/562	376/3327	4.01205517509361e-06	0.000595377559558876	0.000540262354344019	96	Ptprz1/Fry/Syngap1/Dpysl2/Stxbp1/Ctnnd2/Sept7/Aldoa/Gap43/Nefm/Camk2a/Ncam1/Map1b/Map2/Gja1/Camk2b/Kif5c/Gpm6a/Syt2/Abi2/Vamp3/Ppp3ca/Plxna1/Chl1/Evl/Slc9a3r1/Ctnnb1/Mark2/Shank3/Brsk1/Arhgap44/Cttn/Arhgef2/Bcan/Snap91/Myh10/Dlg4/Brsk2/Mff/Plppr4/Map6/Shank2/Dlg1/Atl1/Baiap2/Tnr/Agfg1/Stxbp5/Ablim1/Itpka/Wasf1/Myh9/Arhgap35/Rims1/Nsmf/Rtn4/Arhgdia/Cap2/Rufy3/Dpysl5/Dclk1/Srcin1/Dbn1/Add1/Map1a/Af…
20	Phospho	GO:0045595	regulation of cell differentiation	107/562	431/3327	4.22253588339628e-06	0.000595377559558876	0.000540262354344019	107	Ptprz1/Syngap1/Dpysl2/Ap3d1/Dync1i2/Nefm/Camk2a/Map1b/Ap2a1/Ptpra/Map2/Ctnna1/Camk2b/Syt2/Stmn2/Snap25/Abi2/Hist1h4m/H4c3/H4c4/H4c6/H4c9/H4c11/H4c12/Hist1h4n/H4f16/H4c1/H4c2/H4c8/H4c14/Ppp3ca/Plxna1/Rgs14/Ctnnb1/Mark2/Trio/Shank3/Brsk1/Arhgap44/Rap1gap2/Cttn/Arhgef2/Snap91/Dlg4/Dpysl3/Brsk2/Map6/Lrrc7/Shank2/Baiap2/Camk1d/Tnr/Itpka/Aamdc/Arhgap35/Rims1/Nsmf/Rtn4/Ociad1/Rufy3/Nckipsd/Srcin1/Dbn1/A…
21	Phospho	GO:0048667	cell morphogenesis involved in neuron differentiation	66/562	234/3327	4.88762590626588e-06	0.000656338335984276	0.000595579878603126	66	Ptprz1/Syngap1/Dpysl2/Stxbp1/Ctnnd2/Sept7/Gap43/Nefm/Camk2a/Ncam1/Map1b/Map2/Camk2b/Kif5c/Abi2/Ppp3ca/Plxna1/Chl1/Evl/Slc9a3r1/Mark2/Shank3/Brsk1/Arhgap44/Cttn/Snap91/Myh10/Dlg4/Brsk2/Plppr4/Map6/Shank2/Atl1/Baiap2/Tnr/Stxbp5/Ablim1/Itpka/Arhgap35/Nsmf/Rtn4/Rufy3/Dpysl5/Dclk1/Srcin1/Dbn1/Map1a/Afdn/Atp2b2/Shank1/Eif4g2/Braf/Adgrb3/Sipa1l1/Dst/Als2/Ndel1/Bcl11a/Stk11/Lmtk2/Tbr1/Amigo1/Atp8a2/Fbxo3…
22	Phospho	GO:0007010	cytoskeleton organization	103/562	413/3327	5.34488757527731e-06	0.000685117407376455	0.000621694817966466	103	Map7d2/Map7d1/Dpysl2/Sept7/Vamp4/Nefm/Map1b/Prkce/Map2/Marcks/Map4/Ina/Stmn2/Abi2/Evl/Slc9a3r1/Rgs14/Ctnnb1/Mark2/Map9/Agap2/Shank3/Iqsec2/Brsk1/Abr/Arhgap44/Cttn/Arhgef2/Hsph1/Myh10/Dpysl3/Sptbn1/Sorbs1/Brsk2/Ppp1r9b/Tmsb10/Tppp/Map6/Dlg1/Baiap2/Ablim2/Bcas3/Arfip2/Agfg1/Ablim1/Itpka/Iqsec1/Dync1li1/Wasf1/Myh9/Arhgap35/Clip1/Arhgdia/Cap2/Rufy3/Ppp1r12a/Fmn2/Myo18a/Plec/Dbn1/Add2/Add1/Map1a/Pclo/…
23	Phospho	GO:0007610	behavior	58/562	199/3327	6.38028008686323e-06	0.000782277819345839	0.000709860910350778	58	Ptprz1/Syngap1/Ctnnd2/Pgrmc1/Strn/Ncam1/Prkce/Gja1/Grin2a/Slc1a2/Snap25/Abi2/Prkcg/Chl1/Rgs14/Grin2b/Kcnma1/Slc17a7/Shank3/Oxr1/Brsk1/Dlg4/Amph/Shank2/Tnr/Sgip1/Rin1/Myo5a/Dbn1/Map1a/Atp2b2/Adam22/Nos1/Sept5/Shank1/Cacnb4/Shisa7/Apba1/Braf/Hdac2/Chd8/Ttbk1/Gigyf2/Adgrb3/Pak7/Inpp5f/Als2/Cic/Hrh1/Adcy5/Grm1/Zdhhc8/Grid1/Tbr1/Myg1/Gal/Atp8a2/Eps8
24	Phospho	GO:0032990	cell part morphogenesis	75/562	279/3327	7.47642910887553e-06	0.000878480420292875	0.000797157858055984	75	Ptprz1/Syngap1/Dpysl2/Stxbp1/Ctnnd2/Sept7/Gap43/Nefm/Camk2a/Ncam1/Map1b/Map2/Gja1/Camk2b/Kif5c/Gpm6a/Syt2/Abi2/Ppp3ca/Plxna1/Chl1/Evl/Ctnnb1/Mark2/Shank3/Brsk1/Arhgap44/Cttn/Bcan/Snap91/Myh10/Dlg4/Brsk2/Mff/Plppr4/Map6/Shank2/Atl1/Baiap2/Tnr/Stxbp5/Ablim1/Itpka/Wasf1/Arhgap35/Rims1/Nsmf/Rtn4/Rufy3/Dpysl5/Dclk1/Srcin1/Dbn1/Map1a/Afdn/Epb41l3/Cpne6/Shank1/Eif4g2/Braf/Adgrb3/Sipa1l1/Dst/Als2/Ndel1/B…
25	Phospho	GO:0035418	protein localization to synapse	22/562	51/3327	8.22886645268609e-06	0.00092821613586299	0.000842289446167574	22	Bsn/Camk2a/Kif5c/Grin2a/Snap25/Cplx1/Iqsec2/Arhgap44/Kif5b/Dlg4/Lrrc7/Dlg1/Baiap2/Gphn/Dlg2/Dlgap1/Map1a/Pclo/Adam22/Shank1/Snap23/Grasp
26	Phospho	GO:0030219	megakaryocyte differentiation	13/562	22/3327	9.02000582001579e-06	0.000978323708170944	0.000887758467548923	13	Hist1h4m/H4c3/H4c4/H4c6/H4c9/H4c11/H4c12/Hist1h4n/H4f16/H4c1/H4c2/H4c8/H4c14
27	Phospho	GO:0000904	cell morphogenesis involved in differentiation	71/562	262/3327	9.93812922116608e-06	0.00103798238532179	0.000941894430278937	71	Ptprz1/Syngap1/Dpysl2/Stxbp1/Ctnnd2/Sept7/Gap43/Nefm/Camk2a/Ncam1/Map1b/Map2/Camk2b/Kif5c/Abi2/Vamp3/Ppp3ca/Plxna1/Chl1/Evl/Slc9a3r1/Ctnnb1/Mark2/Shank3/Brsk1/Arhgap44/Cttn/Snap91/Myh10/Dlg4/Brsk2/Plppr4/Map6/Shank2/Atl1/Baiap2/Tnr/Stxbp5/Ablim1/Itpka/Myh9/Arhgap35/Nsmf/Rtn4/Rufy3/Dpysl5/Dclk1/Srcin1/Dbn1/Map1a/Afdn/Atp2b2/Dmtn/Shank1/Eif4g2/Braf/Prox1/Adgrb3/Sipa1l1/Dst/Als2/Ndel1/Bcl11a/Stk11/L…
28	Phospho	GO:0007267	cell-cell signaling	105/562	429/3327	1.0702014906025e-05	0.00107784578696395	0.000978067602877698	105	Prrt2/Syngap1/Stxbp1/Cdk14/Ctnnd2/Strn/Syn1/Camk2a/Ncam1/Prkce/Ptpra/Gja1/Camk2b/Grin2a/Syt2/Ppfia3/Ensa/Snap25/Cplx1/Prkcg/Ppp3ca/Slc9a3r1/Rgs14/Grin2b/Ctnnb1/Mark2/Kcnma1/Slc17a7/Shank3/Iqsec2/Brsk1/Abr/Snap91/Kif5b/Dlg4/Brsk2/Ppp1r9b/Cadps/Madd/C2cd2l/Shank2/Dlg1/Baiap2/Tnr/Trim9/Ank2/Stxbp5/Itpka/Ccar2/Dlg2/Sncb/Rin1/Myo5a/Rims1/Nsmf/Psmd9/Dlgap1/Usp14/Dbn1/Ndrg2/Map1a/Pclo/Afdn/Atp2b2/Syt7/M…
29	Phospho	GO:0022603	regulation of anatomical structure morphogenesis	76/562	292/3327	2.31044612956577e-05	0.00224670968461224	0.00203872760107964	76	Ptprz1/Syngap1/Dpysl2/Mbp/Aldoa/Nefm/Pgk1/Map1b/Map2/Gja1/Camk2b/Syt2/Pkm/Abi2/Ppp3ca/Plxna1/Slc9a3r1/Ctnnb1/Mark2/Shank3/Brsk1/Abr/Arhgap44/Cttn/Snap91/Myh10/Dlg4/Brsk2/Mff/Map6/Dlg1/Baiap2/Tnr/Epn2/Itpka/Myh9/Arhgap35/Rims1/Nsmf/Rtn4/Arhgdia/Rufy3/Srcin1/Dbn1/Add1/Afdn/Dmtn/Epb41l3/Palm/Cpne6/Eif4g2/Bnip3/Braf/Prox1/Sash1/Hdac2/Stim1/Adgrb3/Sipa1l1/Adgrb2/Ndel1/Bcl11a/Stk11/Rc3h1/Tbr1/Amigo1/Pa…
30	Phospho	GO:0007268	chemical synaptic transmission	75/562	289/3327	2.94112819075669e-05	0.00267547790255932	0.00242780394965349	75	Prrt2/Syngap1/Stxbp1/Ctnnd2/Syn1/Camk2a/Ncam1/Prkce/Ptpra/Camk2b/Grin2a/Syt2/Ppfia3/Snap25/Cplx1/Prkcg/Ppp3ca/Rgs14/Grin2b/Ctnnb1/Kcnma1/Slc17a7/Shank3/Iqsec2/Brsk1/Abr/Snap91/Kif5b/Dlg4/Ppp1r9b/Cadps/Shank2/Dlg1/Baiap2/Tnr/Trim9/Stxbp5/Itpka/Dlg2/Sncb/Rin1/Myo5a/Rims1/Nsmf/Dlgap1/Usp14/Dbn1/Map1a/Pclo/Afdn/Atp2b2/Syt7/Mpp2/Ncdn/Nos1/Sept5/Shank1/Cacnb4/Shisa7/Apba1/Snap23/Pde4a/Braf/Shisa6/Plekh…
31	Phospho	GO:0098916	anterograde trans-synaptic signaling	75/562	289/3327	2.94112819075669e-05	0.00267547790255932	0.00242780394965349	75	Prrt2/Syngap1/Stxbp1/Ctnnd2/Syn1/Camk2a/Ncam1/Prkce/Ptpra/Camk2b/Grin2a/Syt2/Ppfia3/Snap25/Cplx1/Prkcg/Ppp3ca/Rgs14/Grin2b/Ctnnb1/Kcnma1/Slc17a7/Shank3/Iqsec2/Brsk1/Abr/Snap91/Kif5b/Dlg4/Ppp1r9b/Cadps/Shank2/Dlg1/Baiap2/Tnr/Trim9/Stxbp5/Itpka/Dlg2/Sncb/Rin1/Myo5a/Rims1/Nsmf/Dlgap1/Usp14/Dbn1/Map1a/Pclo/Afdn/Atp2b2/Syt7/Mpp2/Ncdn/Nos1/Sept5/Shank1/Cacnb4/Shisa7/Apba1/Snap23/Pde4a/Braf/Shisa6/Plekh…
32	Phospho	GO:0006335	DNA replication-dependent nucleosome assembly	13/562	24/3327	3.24932880642253e-05	0.00277669916185198	0.0025196549691908	13	Hist1h4m/H4c3/H4c4/H4c6/H4c9/H4c11/H4c12/Hist1h4n/H4f16/H4c1/H4c2/H4c8/H4c14
33	Phospho	GO:0034723	DNA replication-dependent nucleosome organization	13/562	24/3327	3.24932880642253e-05	0.00277669916185198	0.0025196549691908	13	Hist1h4m/H4c3/H4c4/H4c6/H4c9/H4c11/H4c12/Hist1h4n/H4f16/H4c1/H4c2/H4c8/H4c14
34	Phospho	GO:0050808	synapse organization	54/562	192/3327	4.1641211559977e-05	0.00342814669970734	0.00311079679992107	54	Syngap1/Ctnnd2/Pgrmc1/Sept7/Bsn/Syn1/Gap43/Camk2b/Grin2a/Gpm6a/Abi2/Grin2b/Ctnnb1/Camkv/Shank3/Arhgap44/Cttn/Bcan/Snap91/Myh10/Dlg4/Sorbs1/Ndrg1/Cnksr2/Shank2/Baiap2/Gphn/Tnr/Itpka/Wasf1/Sncb/Myo5a/Srcin1/Dbn1/Add2/Ndrg2/Pclo/Afdn/Atp2b2/Palm/Itsn1/Shank1/Cacnb4/Shisa7/Dlgap3/Arhgap39/Shisa6/Sorbs2/Adgrb3/Sipa1l1/Adgrb2/Als2/Amigo1/Ntrk3
35	Phospho	GO:0051056	regulation of small GTPase mediated signal transduction	30/562	87/3327	4.25479200318287e-05	0.00342814669970734	0.00311079679992107	30	Arfgef2/Syngap1/Trio/Psd3/Iqsec2/Abr/Arhgap44/Rap1gap2/Arhgef2/Madd/Iqsec1/Cadm4/Arhgap35/Rtn4/Arhgdia/Itsn1/Stmn3/Arfgef3/Sos1/Plekhg5/Arhgap12/Sipa1l1/Arhgef6/Als2/Arfgef1/Ralgapa1/Cdc42bpa/Psd/Arhgef17/Eps8
36	Phospho	GO:0010975	regulation of neuron projection development	64/562	240/3327	4.92456292543718e-05	0.00379746808665115	0.0034459294209216	64	Ptprz1/Syngap1/Dpysl2/Dync1i2/Nefm/Map1b/Ap2a1/Map2/Camk2b/Syt2/Stmn2/Snap25/Abi2/Ppp3ca/Plxna1/Mark2/Shank3/Brsk1/Arhgap44/Rap1gap2/Cttn/Snap91/Dlg4/Dpysl3/Brsk2/Map6/Lrrc7/Shank2/Baiap2/Camk1d/Tnr/Itpka/Arhgap35/Rims1/Nsmf/Rtn4/Rufy3/Nckipsd/Srcin1/Dbn1/Afdn/Palm/Itsn1/Cpne6/Shank1/Eif4g2/Braf/Hdac2/Adgrb3/Sipa1l1/Camsap2/Inpp5f/Ndel1/Bcl11a/Stk11/Hap1/Tbr1/Amigo1/Rims2/Atp8a2/Fbxo31/Ntrk3/Trim…
37	Phospho	GO:0099536	synaptic signaling	76/562	298/3327	4.98249358886853e-05	0.00379746808665115	0.0034459294209216	76	Prrt2/Syngap1/Stxbp1/Ctnnd2/Syn1/Camk2a/Ncam1/Prkce/Ptpra/Camk2b/Grin2a/Syt2/Ppfia3/Snap25/Cplx1/Prkcg/Ppp3ca/Rgs14/Grin2b/Ctnnb1/Kcnma1/Slc17a7/Shank3/Iqsec2/Brsk1/Abr/Snap91/Kif5b/Dlg4/Ppp1r9b/Cadps/Shank2/Dlg1/Baiap2/Tnr/Trim9/Stxbp5/Itpka/Dlg2/Sncb/Rin1/Myo5a/Rims1/Nsmf/Dlgap1/Usp14/Dbn1/Map1a/Pclo/Afdn/Atp2b2/Syt7/Mpp2/Ncdn/Nos1/Sept5/Shank1/Cacnb4/Shisa7/Apba1/Snap23/Pde4a/Braf/Shisa6/Plekh…
38	Phospho	GO:0051094	positive regulation of developmental process	80/562	318/3327	5.20924492603813e-05	0.00386580807669146	0.00350794305130158	80	Ptprz1/Atp2b1/Ap3d1/Ncam1/Map1b/Ap2a1/Ptpra/Gja1/Camk2b/Syt2/Pkm/Stmn2/Plxna1/Trp53bp1/Slc8a1/Rgs14/Ctnnb1/Mark2/Agap2/Shank3/Arhgef2/Snap91/Dlg4/Dpysl3/Mff/Map6/Lrrc7/Shank2/Dlg1/Baiap2/Camk1d/Itpka/Aamdc/Sgip1/Arhgap35/Rims1/Nsmf/Rtn4/Rufy3/Nckipsd/Dbn1/Add1/Afdn/Dmtn/Palm/Itsn1/Cpne6/Shank1/Eif4g2/Bnip3/Braf/Prox1/Sash1/Hdac2/Stim1/Nipbl/Ttbk1/Adgrb3/Adgrb2/Ndel1/Bcl11a/Stk11/Hap1/Yap1/Amigo1/…
39	Phospho	GO:0099537	trans-synaptic signaling	75/562	294/3327	5.56460513722859e-05	0.00402363756076529	0.0036511619672342	75	Prrt2/Syngap1/Stxbp1/Ctnnd2/Syn1/Camk2a/Ncam1/Prkce/Ptpra/Camk2b/Grin2a/Syt2/Ppfia3/Snap25/Cplx1/Prkcg/Ppp3ca/Rgs14/Grin2b/Ctnnb1/Kcnma1/Slc17a7/Shank3/Iqsec2/Brsk1/Abr/Snap91/Kif5b/Dlg4/Ppp1r9b/Cadps/Shank2/Dlg1/Baiap2/Tnr/Trim9/Stxbp5/Itpka/Dlg2/Sncb/Rin1/Myo5a/Rims1/Nsmf/Dlgap1/Usp14/Dbn1/Map1a/Pclo/Afdn/Atp2b2/Syt7/Mpp2/Ncdn/Nos1/Sept5/Shank1/Cacnb4/Shisa7/Apba1/Snap23/Pde4a/Braf/Shisa6/Plekh…
40	Phospho	GO:0050877	nervous system process	67/562	256/3327	6.16227991624322e-05	0.00427342821144763	0.00387782903397879	67	Ptprz1/Prrt2/Syngap1/Slc1a4/Ctnnd2/Pgrmc1/Mbp/Ncam1/Camk2b/Grin2a/Tjp1/Wfs1/Snap25/Abi2/Ppp3ca/Chl1/Slc9a3r1/Rgs14/Grin2b/Kcnma1/Slc17a7/Shank3/Brsk1/Abr/Myh10/Dlg4/Amph/Shank2/Baiap2/Tnr/Dlg2/Rin1/Myo5a/Rims1/Rtn4/Dbn1/Map1a/Afdn/Atp2b2/Mpp2/Nos1/Shank1/Slc9a1/Cacnb4/Shisa7/Pde4a/Braf/Chd8/Shisa6/Begain/Nipbl/Ttbk1/Gigyf2/Adgrb3/Pak7/Cic/Hrh1/Adcy5/Grm1/Dop1b/Ei24/Tbr1/Tmem100/Rims2/Rps6ka2/Atp8…
41	Phospho	GO:0120035	regulation of plasma membrane bounded cell projection organization	74/562	290/3327	6.21314030742385e-05	0.00427342821144763	0.00387782903397879	74	Ptprz1/Syngap1/Dpysl2/Sept7/Dync1i2/Gap43/Nefm/Map1b/Ap2a1/Map2/Map4/Camk2b/Gpm6a/Syt2/Stmn2/Snap25/Abi2/Ppp3ca/Plxna1/Evl/Grin2b/Mark2/Shank3/Brsk1/Arhgap44/Rap1gap2/Cttn/Snap91/Dlg4/Dpysl3/Brsk2/Map6/Lrrc7/Shank2/Baiap2/Camk1d/Tnr/Bcas3/Itpka/Arhgap35/Rims1/Nsmf/Rtn4/Rufy3/Nckipsd/Srcin1/Dbn1/Afdn/Dmtn/Palm/Itsn1/Cpne6/Shank1/Eif4g2/Braf/Hdac2/Adgrb3/Sipa1l1/Camsap2/Inpp5f/Ndel1/Bcl11a/Stk11/Ha…
42	Phospho	GO:0031344	regulation of cell projection organization	74/562	292/3327	7.9510928164385e-05	0.00533859089103728	0.00484438762826115	74	Ptprz1/Syngap1/Dpysl2/Sept7/Dync1i2/Gap43/Nefm/Map1b/Ap2a1/Map2/Map4/Camk2b/Gpm6a/Syt2/Stmn2/Snap25/Abi2/Ppp3ca/Plxna1/Evl/Grin2b/Mark2/Shank3/Brsk1/Arhgap44/Rap1gap2/Cttn/Snap91/Dlg4/Dpysl3/Brsk2/Map6/Lrrc7/Shank2/Baiap2/Camk1d/Tnr/Bcas3/Itpka/Arhgap35/Rims1/Nsmf/Rtn4/Rufy3/Nckipsd/Srcin1/Dbn1/Afdn/Dmtn/Palm/Itsn1/Cpne6/Shank1/Eif4g2/Braf/Hdac2/Adgrb3/Sipa1l1/Camsap2/Inpp5f/Ndel1/Bcl11a/Stk11/Ha…
43	Phospho	GO:0050767	regulation of neurogenesis	75/562	299/3327	0.000102190840886898	0.00670181793723375	0.00608141821777352	75	Ptprz1/Syngap1/Dpysl2/Dync1i2/Nefm/Camk2a/Map1b/Ap2a1/Ptpra/Map2/Ctnna1/Camk2b/Syt2/Stmn2/Snap25/Abi2/Ppp3ca/Plxna1/Rgs14/Ctnnb1/Mark2/Shank3/Brsk1/Arhgap44/Rap1gap2/Cttn/Arhgef2/Snap91/Dlg4/Dpysl3/Brsk2/Map6/Lrrc7/Shank2/Baiap2/Camk1d/Tnr/Itpka/Arhgap35/Rims1/Nsmf/Rtn4/Rufy3/Nckipsd/Srcin1/Dbn1/Afdn/Nos1/Palm/Itsn1/Cpne6/Shank1/Eif4g2/Braf/Prox1/Hdac2/Nipbl/Ttbk1/Adgrb3/Sipa1l1/Camsap2/Inpp5f/Nd…
44	Phospho	GO:0099173	postsynapse organization	31/562	95/3327	0.00010555654660911	0.0067652150326748	0.00613894652647721	31	Syngap1/Ctnnd2/Sept7/Gap43/Camk2b/Grin2a/Abi2/Grin2b/Shank3/Arhgap44/Cttn/Myh10/Dlg4/Sorbs1/Ndrg1/Cnksr2/Shank2/Baiap2/Gphn/Itpka/Srcin1/Dbn1/Ndrg2/Afdn/Shank1/Shisa7/Arhgap39/Shisa6/Sorbs2/Sipa1l1/Ntrk3
45	Phospho	GO:0099003	vesicle-mediated transport in synapse	42/562	144/3327	0.000126618403825692	0.00789270682489795	0.0071620643118055	42	Prrt2/Dpysl2/Stxbp1/Ap3d1/Vamp4/Camk2a/Prkce/Map2/Kif5c/Canx/Syt2/Ppfia3/Snap25/Cplx1/Prkcg/Ctnnb1/Slc17a7/Snap91/Mff/Amph/Cadps/A830010M20Rik/Dnajc6/Madd/Trim9/Stxbp5/Iqsec1/Sncb/Rims1/Pclo/Syt7/Itsn1/Sept5/Eps15/Cacnb4/Apba1/Snap23/Braf/Hap1/Rims2/Syt11/Trim46
46	Phospho	GO:0048489	synaptic vesicle transport	31/562	96/3327	0.000131545113748299	0.00789270682489795	0.0071620643118055	31	Prrt2/Dpysl2/Stxbp1/Ap3d1/Camk2a/Prkce/Map2/Kif5c/Syt2/Ppfia3/Snap25/Cplx1/Prkcg/Ctnnb1/Snap91/Cadps/A830010M20Rik/Madd/Trim9/Stxbp5/Rims1/Pclo/Syt7/Sept5/Cacnb4/Apba1/Snap23/Braf/Rims2/Syt11/Trim46
47	Phospho	GO:0097480	establishment of synaptic vesicle localization	31/562	96/3327	0.000131545113748299	0.00789270682489795	0.0071620643118055	31	Prrt2/Dpysl2/Stxbp1/Ap3d1/Camk2a/Prkce/Map2/Kif5c/Syt2/Ppfia3/Snap25/Cplx1/Prkcg/Ctnnb1/Snap91/Cadps/A830010M20Rik/Madd/Trim9/Stxbp5/Rims1/Pclo/Syt7/Sept5/Cacnb4/Apba1/Snap23/Braf/Rims2/Syt11/Trim46
48	Phospho	GO:0006323	DNA packaging	20/562	52/3327	0.000151504676580049	0.00890089974907789	0.00807692694662499	20	Hist1h4m/H4c3/H4c4/H4c6/H4c9/H4c11/H4c12/Hist1h4n/H4f16/H4c1/H4c2/H4c8/H4c14/Nipbl/Tpr/Tspyl1/H1f5/Sart3/Wapl/Smarca2
49	Phospho	GO:0045637	regulation of myeloid cell differentiation	17/562	41/3327	0.000162007274455431	0.00932368395845544	0.00846057323740395	17	Hist1h4m/H4c3/H4c4/H4c6/H4c9/H4c11/H4c12/Hist1h4n/H4f16/H4c1/H4c2/H4c8/H4c14/Ctnnb1/Gas2l1/Ankrd54/Ctr9
50	Phospho	GO:0050890	cognition	32/562	102/3327	0.000189170971684222	0.0106692428029901	0.00968157120345987	32	Ptprz1/Syngap1/Slc1a4/Ctnnd2/Pgrmc1/Ncam1/Grin2a/Snap25/Abi2/Chl1/Rgs14/Grin2b/Slc17a7/Shank3/Brsk1/Amph/Shank2/Tnr/Rin1/Map1a/Shank1/Shisa7/Braf/Chd8/Nipbl/Ttbk1/Adgrb3/Pak7/Cic/Hrh1/Dop1b/Tbr1
51	Phospho	GO:0022604	regulation of cell morphogenesis	55/562	208/3327	0.000220056024121522	0.012026194630419	0.0109129074828475	55	Ptprz1/Syngap1/Dpysl2/Aldoa/Nefm/Map1b/Map2/Camk2b/Syt2/Abi2/Ppp3ca/Plxna1/Slc9a3r1/Mark2/Shank3/Brsk1/Arhgap44/Cttn/Snap91/Myh10/Dlg4/Brsk2/Map6/Dlg1/Baiap2/Tnr/Itpka/Myh9/Arhgap35/Rims1/Nsmf/Rtn4/Arhgdia/Rufy3/Srcin1/Dbn1/Afdn/Dmtn/Epb41l3/Palm/Cpne6/Eif4g2/Braf/Adgrb3/Sipa1l1/Ndel1/Bcl11a/Stk11/Tbr1/Amigo1/Rims2/Fbxo31/Ntrk3/Trim46/Eps8
52	Phospho	GO:0051960	regulation of nervous system development	78/562	321/3327	0.000228072936246511	0.012026194630419	0.0109129074828475	78	Ptprz1/Syngap1/Dpysl2/Dync1i2/Gap43/Nefm/Camk2a/Map1b/Ap2a1/Ptpra/Map2/Ctnna1/Camk2b/Syt2/Stmn2/Snap25/Abi2/Ppp3ca/Plxna1/Rgs14/Ctnnb1/Mark2/Shank3/Brsk1/Arhgap44/Rap1gap2/Cttn/Arhgef2/Snap91/Dlg4/Dpysl3/Brsk2/Map6/Lrrc7/Shank2/Dlg1/Baiap2/Camk1d/Tnr/Itpka/Arhgap35/Rims1/Nsmf/Rtn4/Rufy3/Nckipsd/Srcin1/Dbn1/Afdn/Nos1/Palm/Itsn1/Cpne6/Shank1/Eif4g2/Braf/Prox1/Hdac2/Nipbl/Ttbk1/Adgrb3/Sipa1l1/Camsap…
53	Phospho	GO:0010769	regulation of cell morphogenesis involved in differentiation	41/562	143/3327	0.000230276851208114	0.012026194630419	0.0109129074828475	41	Ptprz1/Syngap1/Dpysl2/Nefm/Map1b/Map2/Camk2b/Abi2/Ppp3ca/Plxna1/Mark2/Shank3/Brsk1/Arhgap44/Cttn/Snap91/Brsk2/Map6/Baiap2/Tnr/Itpka/Arhgap35/Nsmf/Rtn4/Rufy3/Srcin1/Dbn1/Afdn/Dmtn/Eif4g2/Braf/Adgrb3/Sipa1l1/Ndel1/Bcl11a/Stk11/Tbr1/Amigo1/Fbxo31/Ntrk3/Trim46
54	Phospho	GO:0006334	nucleosome assembly	17/562	42/3327	0.000230288833348449	0.012026194630419	0.0109129074828475	17	Hist1h4m/H4c3/H4c4/H4c6/H4c9/H4c11/H4c12/Hist1h4n/H4f16/H4c1/H4c2/H4c8/H4c14/Tspyl1/H1f5/Sart3/Smarca2
55	Phospho	GO:0061564	axon development	50/562	185/3327	0.00024229655966444	0.0122107208078581	0.0110803517297137	50	Ptprz1/Syngap1/Dpysl2/Stxbp1/Sept7/Gap43/Nefm/Ncam1/Map1b/Map2/Kif5c/Plp1/Plxna1/Chl1/Evl/Mark2/Brsk1/Cttn/Snap91/Myh10/Brsk2/Plppr4/Map6/Atl1/Tnr/Stxbp5/Ablim1/Arhgap35/Rtn4/Rufy3/Dpysl5/Dclk1/Dbn1/Map1a/Eif4g2/Braf/Sipa1l1/Camsap2/Inpp5f/Dst/Als2/Ndel1/Bcl11a/Stk11/Lmtk2/Tbr1/Amigo1/Atp8a2/Ntrk3/Trim46
56	Phospho	GO:0045664	regulation of neuron differentiation	66/562	262/3327	0.000242482399021295	0.0122107208078581	0.0110803517297137	66	Ptprz1/Syngap1/Dpysl2/Dync1i2/Nefm/Map1b/Ap2a1/Map2/Camk2b/Syt2/Stmn2/Snap25/Abi2/Ppp3ca/Plxna1/Mark2/Shank3/Brsk1/Arhgap44/Rap1gap2/Cttn/Arhgef2/Snap91/Dlg4/Dpysl3/Brsk2/Map6/Lrrc7/Shank2/Baiap2/Camk1d/Tnr/Itpka/Arhgap35/Rims1/Nsmf/Rtn4/Rufy3/Nckipsd/Srcin1/Dbn1/Afdn/Palm/Itsn1/Cpne6/Shank1/Eif4g2/Braf/Prox1/Hdac2/Adgrb3/Sipa1l1/Camsap2/Inpp5f/Ndel1/Bcl11a/Stk11/Hap1/Tbr1/Amigo1/Rims2/Atp8a2/Fbx…
57	Phospho	GO:0010976	positive regulation of neuron projection development	41/562	144/3327	0.000271538951622476	0.0134340323434278	0.012190419046985	41	Ptprz1/Map1b/Ap2a1/Camk2b/Syt2/Stmn2/Plxna1/Mark2/Shank3/Snap91/Dlg4/Dpysl3/Map6/Lrrc7/Shank2/Baiap2/Camk1d/Itpka/Arhgap35/Rims1/Rtn4/Rufy3/Nckipsd/Dbn1/Afdn/Palm/Itsn1/Cpne6/Shank1/Eif4g2/Braf/Ndel1/Bcl11a/Stk11/Hap1/Amigo1/Rims2/Atp8a2/Fbxo31/Ntrk3/Retreg3
58	Phospho	GO:0051240	positive regulation of multicellular organismal process	92/562	394/3327	0.000277927065428992	0.0135130055949958	0.0122620815981466	92	Arfgef2/Ptprz1/Atp2b1/Ap3d1/Mbp/Gpi1/Ncl/Ncam1/Map1b/Prkce/Ap2a1/Ptpra/Gja1/Camk2b/Grin2a/Syt2/Pkm/Stmn2/Ppp3ca/Plxna1/Trp53bp1/Slc8a1/Rgs14/Ctnnb1/Mark2/Agap2/Shank3/Cttn/Arhgef2/Snap91/Dlg4/Dpysl3/Sptbn1/Map6/Lrrc7/Shank2/Dlg1/Baiap2/Camk1d/Tnr/Bcas3/Itpka/Iqsec1/Sgip1/Arhgap35/Rims1/Nsmf/Rtn4/Rufy3/Nckipsd/Dbn1/Add1/Afdn/Dmtn/Nos1/Palm/Itsn1/Cpne6/Shank1/Slc9a1/Eif4g2/Braf/Prox1/Sash1/Hdac2/St…
59	Phospho	GO:0050806	positive regulation of synaptic transmission	27/562	83/3327	0.000311152245860921	0.0148281080397093	0.0134554425698146	27	Prrt2/Stxbp1/Prkce/Camk2b/Grin2a/Syt2/Snap25/Rgs14/Grin2b/Shank3/Iqsec2/Kif5b/Dlg4/Shank2/Baiap2/Tnr/Rims1/Dbn1/Afdn/Syt7/Mpp2/Nos1/Shank1/Shisa7/Braf/Hap1/Rims2
60	Phospho	GO:0050804	modulation of chemical synaptic transmission	59/562	230/3327	0.000315491660419347	0.0148281080397093	0.0134554425698146	59	Prrt2/Syngap1/Stxbp1/Ctnnd2/Syn1/Camk2a/Ncam1/Prkce/Ptpra/Camk2b/Grin2a/Syt2/Ppfia3/Snap25/Cplx1/Prkcg/Ppp3ca/Rgs14/Grin2b/Shank3/Iqsec2/Brsk1/Abr/Kif5b/Dlg4/Ppp1r9b/Shank2/Baiap2/Tnr/Stxbp5/Itpka/Rin1/Rims1/Nsmf/Dbn1/Map1a/Afdn/Atp2b2/Syt7/Mpp2/Ncdn/Nos1/Sept5/Shank1/Cacnb4/Shisa7/Apba1/Pde4a/Braf/Shisa6/Plekhg5/Begain/Sipa1l1/Hap1/Hrh1/Grm1/Grid1/Rims2/Kcnb1
61	Phospho	GO:0007409	axonogenesis	47/562	173/3327	0.000328020108373887	0.01516420828876	0.0137604293952876	47	Ptprz1/Syngap1/Dpysl2/Stxbp1/Sept7/Gap43/Nefm/Ncam1/Map1b/Map2/Kif5c/Plxna1/Chl1/Evl/Mark2/Brsk1/Cttn/Snap91/Myh10/Brsk2/Plppr4/Map6/Atl1/Tnr/Stxbp5/Ablim1/Arhgap35/Rtn4/Rufy3/Dpysl5/Dclk1/Dbn1/Map1a/Eif4g2/Braf/Sipa1l1/Dst/Als2/Ndel1/Bcl11a/Stk11/Lmtk2/Tbr1/Amigo1/Atp8a2/Ntrk3/Trim46
62	Phospho	GO:0040007	growth	64/562	255/3327	0.000338950957069566	0.0151689164707244	0.0137647017321131	64	Dpysl2/Sept7/Gap43/Ncam1/Map1b/Map2/Gja1/Slc1a2/Syt2/Pkm/Wfs1/Plxna1/Ctnnb1/Hdgfl2/Shank3/Cttn/Bcan/Trim28/Hepacam/Ppp1r9b/Shank2/Dlg1/Tnr/Wasf1/Sgip1/Ccar2/Rims1/Rtn4/Rufy3/Dclk1/Dbn1/Add1/Afdn/Epb41l3/Cpne6/Shank1/Slc9a1/Apba1/Eif4g2/Prox1/Hdac2/Dact3/Sorbs2/Sos1/Nipbl/Gigyf2/Pak7/Bcl9/Ndel1/Bcl11a/Stk11/Yap1/Ei24/Gas2l1/Rims2/Gal/Atp8a2/Ctr9/Cxadr/Pml/Smarca2/Kdm2b/Ntrk3/Trim46
63	Phospho	GO:0097479	synaptic vesicle localization	32/562	105/3327	0.000342545118138738	0.0151689164707244	0.0137647017321131	32	Prrt2/Dpysl2/Stxbp1/Ap3d1/Syn1/Camk2a/Prkce/Map2/Kif5c/Syt2/Ppfia3/Snap25/Cplx1/Prkcg/Ctnnb1/Snap91/Cadps/A830010M20Rik/Madd/Trim9/Stxbp5/Rims1/Pclo/Syt7/Sept5/Cacnb4/Apba1/Snap23/Braf/Rims2/Syt11/Trim46
64	Phospho	GO:0031497	chromatin assembly	18/562	47/3327	0.000344259097207929	0.0151689164707244	0.0137647017321131	18	Hist1h4m/H4c3/H4c4/H4c6/H4c9/H4c11/H4c12/Hist1h4n/H4f16/H4c1/H4c2/H4c8/H4c14/Tpr/Tspyl1/H1f5/Sart3/Smarca2
65	Phospho	GO:0099177	regulation of trans-synaptic signaling	59/562	231/3327	0.000357372686901338	0.0155044765701811	0.0140691984106422	59	Prrt2/Syngap1/Stxbp1/Ctnnd2/Syn1/Camk2a/Ncam1/Prkce/Ptpra/Camk2b/Grin2a/Syt2/Ppfia3/Snap25/Cplx1/Prkcg/Ppp3ca/Rgs14/Grin2b/Shank3/Iqsec2/Brsk1/Abr/Kif5b/Dlg4/Ppp1r9b/Shank2/Baiap2/Tnr/Stxbp5/Itpka/Rin1/Rims1/Nsmf/Dbn1/Map1a/Afdn/Atp2b2/Syt7/Mpp2/Ncdn/Nos1/Sept5/Shank1/Cacnb4/Shisa7/Apba1/Pde4a/Braf/Shisa6/Plekhg5/Begain/Sipa1l1/Hap1/Hrh1/Grm1/Grid1/Rims2/Kcnb1
66	Phospho	GO:0045596	negative regulation of cell differentiation	44/562	160/3327	0.000381294348424041	0.0160427033804132	0.0145576005665489	44	Ptprz1/Syngap1/Dync1i2/Map2/Ctnna1/Stmn2/Hist1h4m/H4c3/H4c4/H4c6/H4c9/H4c11/H4c12/Hist1h4n/H4f16/H4c1/H4c2/H4c8/H4c14/Ppp3ca/Ctnnb1/Trio/Rap1gap2/Arhgef2/Dpysl3/Tnr/Rtn4/Rufy3/Dmtn/Hdac2/Dact3/Inpp5f/Bcl11a/Yap1/Rc3h1/Pdcd4/Cdk13/Nelfb/Gas2l1/Lbh/Gal/Ctr9/Ntrk3/Trim46
67	Phospho	GO:0050885	neuromuscular process controlling balance	13/562	29/3327	0.000386837480193553	0.0160427033804132	0.0145576005665489	13	Camk2b/Kcnma1/Shank3/Abr/Myh10/Dlg4/Tnr/Myo5a/Atp2b2/Shank1/Gigyf2/Adcy5/Ei24
68	Phospho	GO:0060284	regulation of cell development	78/562	326/3327	0.000386845329740461	0.0160427033804132	0.0145576005665489	78	Ptprz1/Syngap1/Dpysl2/Dync1i2/Nefm/Camk2a/Map1b/Ap2a1/Ptpra/Map2/Ctnna1/Camk2b/Syt2/Stmn2/Snap25/Abi2/Ppp3ca/Plxna1/Rgs14/Ctnnb1/Mark2/Shank3/Brsk1/Arhgap44/Rap1gap2/Cttn/Arhgef2/Snap91/Dlg4/Dpysl3/Brsk2/Map6/Lrrc7/Shank2/Baiap2/Camk1d/Tnr/Itpka/Arhgap35/Rims1/Nsmf/Rtn4/Rufy3/Nckipsd/Srcin1/Dbn1/Add1/Afdn/Dmtn/Nos1/Palm/Itsn1/Cpne6/Shank1/Eif4g2/Braf/Prox1/Hdac2/Nipbl/Ttbk1/Adgrb3/Sipa1l1/Camsap2…
69	Phospho	GO:0016358	dendrite development	38/562	133/3327	0.000421225563556853	0.0167296322904834	0.0151809391930441	38	Ptprz1/Syngap1/Ctnnd2/Strn/Sept7/Camk2a/Map1b/Map2/Camk2b/Abi2/Ppp3ca/Shank3/Arhgap44/Dlg4/Ppp1r9b/Map6/Shank2/Baiap2/Camk1d/Itpka/Nsmf/Dclk1/Srcin1/Dbn1/Map1a/Afdn/Palm/Itsn1/Shank1/Eif4g2/Hdac2/Adgrb3/Sipa1l1/Camsap2/Bcl11a/Stk11/Pak4/Fbxo31
70	Phospho	GO:0099504	synaptic vesicle cycle	38/562	133/3327	0.000421225563556853	0.0167296322904834	0.0151809391930441	38	Prrt2/Stxbp1/Ap3d1/Vamp4/Bsn/Syn1/Camk2a/Prkce/Canx/Syt2/Ppfia3/Snap25/Dnajc5/Cplx1/Prkcg/Ctnnb1/Slc17a7/Brsk1/Snap91/Mff/Amph/Cadps/A830010M20Rik/Dnajc6/Trim9/Stxbp5/Sncb/Rims1/Pclo/Syt7/Itsn1/Sept5/Cacnb4/Apba1/Snap23/Braf/Rims2/Syt11
71	Phospho	GO:0048589	developmental growth	50/562	189/3327	0.000423869052571602	0.0167296322904834	0.0151809391930441	50	Dpysl2/Sept7/Gap43/Ncam1/Map1b/Map2/Gja1/Slc1a2/Syt2/Pkm/Plxna1/Ctnnb1/Shank3/Cttn/Bcan/Trim28/Shank2/Dlg1/Tnr/Wasf1/Sgip1/Rims1/Rtn4/Rufy3/Dclk1/Dbn1/Add1/Afdn/Cpne6/Shank1/Apba1/Eif4g2/Prox1/Hdac2/Sorbs2/Sos1/Nipbl/Gigyf2/Bcl9/Ndel1/Bcl11a/Stk11/Yap1/Rims2/Gal/Atp8a2/Ctr9/Cxadr/Ntrk3/Trim46
72	Phospho	GO:0046578	regulation of Ras protein signal transduction	25/562	76/3327	0.00042713954784213	0.0167296322904834	0.0151809391930441	25	Arfgef2/Syngap1/Trio/Psd3/Iqsec2/Abr/Arhgap44/Arhgef2/Madd/Iqsec1/Cadm4/Arhgap35/Rtn4/Arhgdia/Itsn1/Stmn3/Arfgef3/Sos1/Plekhg5/Arhgef6/Als2/Arfgef1/Psd/Arhgef17/Eps8
73	Phospho	GO:0050769	positive regulation of neurogenesis	50/562	190/3327	0.0004851386767801	0.0187409735413683	0.0170060868529549	50	Ptprz1/Map1b/Ap2a1/Ptpra/Camk2b/Syt2/Stmn2/Plxna1/Rgs14/Ctnnb1/Mark2/Shank3/Arhgef2/Snap91/Dlg4/Dpysl3/Map6/Lrrc7/Shank2/Baiap2/Camk1d/Itpka/Arhgap35/Rims1/Nsmf/Rtn4/Rufy3/Nckipsd/Dbn1/Afdn/Palm/Itsn1/Cpne6/Shank1/Eif4g2/Braf/Prox1/Hdac2/Nipbl/Ttbk1/Ndel1/Bcl11a/Stk11/Hap1/Amigo1/Rims2/Atp8a2/Fbxo31/Ntrk3/Retreg3
74	Phospho	GO:0097120	receptor localization to synapse	16/562	41/3327	0.000572947205815236	0.0218339340594455	0.0198127262779067	16	Camk2a/Kif5c/Snap25/Cplx1/Iqsec2/Arhgap44/Dlg4/Lrrc7/Dlg1/Gphn/Dlg2/Dbn1/Adam22/Snap23/Shisa6/Grasp
75	Phospho	GO:0051962	positive regulation of nervous system development	52/562	201/3327	0.000583201138290085	0.0219283627997072	0.019898413574501	52	Ptprz1/Map1b/Ap2a1/Ptpra/Camk2b/Syt2/Stmn2/Plxna1/Rgs14/Ctnnb1/Mark2/Shank3/Arhgef2/Snap91/Dlg4/Dpysl3/Map6/Lrrc7/Shank2/Baiap2/Camk1d/Itpka/Arhgap35/Rims1/Nsmf/Rtn4/Rufy3/Nckipsd/Dbn1/Afdn/Palm/Itsn1/Cpne6/Shank1/Eif4g2/Braf/Prox1/Hdac2/Nipbl/Ttbk1/Adgrb3/Adgrb2/Ndel1/Bcl11a/Stk11/Hap1/Amigo1/Rims2/Atp8a2/Fbxo31/Ntrk3/Retreg3
76	Phospho	GO:0097061	dendritic spine organization	18/562	49/3327	0.000623214362698232	0.0231245329316976	0.0209838520182743	18	Ctnnd2/Sept7/Camk2b/Grin2a/Abi2/Grin2b/Shank3/Arhgap44/Cttn/Dlg4/Shank2/Baiap2/Itpka/Srcin1/Dbn1/Afdn/Shank1/Sipa1l1
77	Phospho	GO:0045666	positive regulation of neuron differentiation	43/562	159/3327	0.000654502056710296	0.0239700753236758	0.0217511209824023	43	Ptprz1/Map1b/Ap2a1/Camk2b/Syt2/Stmn2/Plxna1/Mark2/Shank3/Arhgef2/Snap91/Dlg4/Dpysl3/Map6/Lrrc7/Shank2/Baiap2/Camk1d/Itpka/Arhgap35/Rims1/Rtn4/Rufy3/Nckipsd/Dbn1/Afdn/Palm/Itsn1/Cpne6/Shank1/Eif4g2/Braf/Prox1/Ndel1/Bcl11a/Stk11/Hap1/Amigo1/Rims2/Atp8a2/Fbxo31/Ntrk3/Retreg3
78	Phospho	GO:1903539	protein localization to postsynaptic membrane	14/562	34/3327	0.000669125579238291	0.0240476901159227	0.0218215508293424	14	Camk2a/Grin2a/Snap25/Cplx1/Iqsec2/Arhgap44/Dlg4/Lrrc7/Dlg1/Gphn/Dlg2/Adam22/Snap23/Grasp
79	Phospho	GO:0007611	learning or memory	28/562	91/3327	0.000673676425233297	0.0240476901159227	0.0218215508293424	28	Ptprz1/Syngap1/Ctnnd2/Pgrmc1/Ncam1/Grin2a/Snap25/Abi2/Rgs14/Grin2b/Slc17a7/Shank3/Brsk1/Amph/Shank2/Tnr/Rin1/Map1a/Shank1/Shisa7/Braf/Chd8/Ttbk1/Adgrb3/Pak7/Cic/Hrh1/Tbr1
80	Phospho	GO:0060079	excitatory postsynaptic potential	15/562	38/3327	0.000736992724648506	0.0253453595549852	0.0229990926010336	15	Grin2a/Ppp3ca/Grin2b/Slc17a7/Shank3/Dlg4/Shank2/Baiap2/Rims1/Dbn1/Afdn/Mpp2/Shank1/Begain/Rims2
81	Phospho	GO:0060997	dendritic spine morphogenesis	15/562	38/3327	0.000736992724648506	0.0253453595549852	0.0229990926010336	15	Ctnnd2/Sept7/Camk2b/Abi2/Shank3/Arhgap44/Dlg4/Shank2/Baiap2/Itpka/Srcin1/Dbn1/Afdn/Shank1/Sipa1l1
82	Phospho	GO:1901880	negative regulation of protein depolymerization	15/562	38/3327	0.000736992724648506	0.0253453595549852	0.0229990926010336	15	Map1b/Map2/Stmn2/Evl/Arhgef2/Sptbn1/Add2/Add1/Map1a/Dmtn/Camsap3/Shroom2/Camsap2/Gas2l1/Eps8
83	Phospho	GO:0007163	establishment or maintenance of cell polarity	26/562	83/3327	0.000771003326702279	0.0259438308090215	0.0235421622608179	26	Map1b/Map2/Gja1/Ctnna1/Map4/Slc9a3r1/Mark2/Brsk1/Arhgef2/Snap91/Brsk2/Lrrc7/Dlg1/Bcas3/Myh9/Dlg2/Arhgap35/Cap2/Rufy3/Myo18a/Camsap3/Frmd4b/Ndel1/Stk11/Arfgef1/Rab11fip2
84	Phospho	GO:0051093	negative regulation of developmental process	54/562	213/3327	0.000777174876798317	0.0259438308090215	0.0235421622608179	54	Ptprz1/Syngap1/Dync1i2/Pgk1/Map2/Gja1/Ctnna1/Stmn2/Hist1h4m/H4c3/H4c4/H4c6/H4c9/H4c11/H4c12/Hist1h4n/H4f16/H4c1/H4c2/H4c8/H4c14/Ppp3ca/Ctnnb1/Trio/Abr/Rap1gap2/Arhgef2/Dpysl3/Tnr/Epn2/Rtn4/Rufy3/Dmtn/Bnip3/Hdac2/Dact3/Adgrb3/Inpp5f/Adgrb2/Bcl11a/Stk11/Yap1/Rc3h1/Pdcd4/Cdk13/Nelfb/Gas2l1/Lbh/Gal/Ctr9/Cxadr/Pml/Ntrk3/Trim46
85	Phospho	GO:0007613	memory	16/562	42/3327	0.000783813896564028	0.0259438308090215	0.0235421622608179	16	Pgrmc1/Grin2a/Snap25/Rgs14/Grin2b/Slc17a7/Shank3/Shank2/Rin1/Map1a/Shank1/Shisa7/Chd8/Pak7/Cic/Hrh1
86	Phospho	GO:1902904	negative regulation of supramolecular fiber organization	21/562	62/3327	0.000791194840275122	0.0259438308090215	0.0235421622608179	21	Map1b/Map2/Stmn2/Evl/Shank3/Arhgef2/Sptbn1/Tmsb10/Dbn1/Add2/Add1/Map1a/Dmtn/Shank1/Camsap3/Shroom2/Camsap2/Arfgef1/Gas2l1/Tmsb4x/Eps8
87	Phospho	GO:0071103	DNA conformation change	20/562	58/3327	0.00081119233332727	0.0260739981400515	0.023660279760532	20	Hist1h4m/H4c3/H4c4/H4c6/H4c9/H4c11/H4c12/Hist1h4n/H4f16/H4c1/H4c2/H4c8/H4c14/Nipbl/Tpr/Tspyl1/H1f5/Sart3/Wapl/Smarca2
88	Phospho	GO:0050905	neuromuscular process	19/562	54/3327	0.000822902778178929	0.0260739981400515	0.023660279760532	19	Prrt2/Camk2b/Grin2a/Grin2b/Kcnma1/Shank3/Abr/Myh10/Dlg4/Tnr/Myo5a/Dbn1/Atp2b2/Shank1/Chd8/Gigyf2/Adcy5/Ei24/Atp8a2
89	Phospho	GO:0106027	neuron projection organization	19/562	54/3327	0.000822902778178929	0.0260739981400515	0.023660279760532	19	Ctnnd2/Sept7/Camk2b/Grin2a/Abi2/Grin2b/Shank3/Arhgap44/Cttn/Dlg4/Shank2/Baiap2/Itpka/Srcin1/Dbn1/Map1a/Afdn/Shank1/Sipa1l1
90	Phospho	GO:0051650	establishment of vesicle localization	36/562	129/3327	0.000963731211750807	0.0301969113015253	0.027401527201944	36	Prrt2/Dpysl2/Stxbp1/Ap3d1/Camk2a/Prkce/Map2/Kif5c/Syt2/Ppfia3/Snap25/Cplx1/Prkcg/Ctnnb1/Snap91/Kif5b/Cadps/A830010M20Rik/Madd/Trim9/Stxbp5/Myo5a/Rims1/Pclo/Syt7/Sept5/Cacnb4/Apba1/Shroom2/Snap23/Braf/Ndel1/Hap1/Rims2/Syt11/Trim46
91	Phospho	GO:0051494	negative regulation of cytoskeleton organization	21/562	63/3327	0.00100340490538977	0.0310945256395512	0.0282160477154718	21	Map1b/Map2/Stmn2/Evl/Shank3/Arhgef2/Sptbn1/Tmsb10/Dbn1/Add2/Add1/Map1a/Dmtn/Shank1/Camsap3/Shroom2/Camsap2/Arfgef1/Gas2l1/Tmsb4x/Eps8
92	Phospho	GO:0043242	negative regulation of protein complex disassembly	15/562	39/3327	0.00101487208495805	0.0311080356476271	0.0282283070770368	15	Map1b/Map2/Stmn2/Evl/Arhgef2/Sptbn1/Add2/Add1/Map1a/Dmtn/Camsap3/Shroom2/Camsap2/Gas2l1/Eps8
93	Phospho	GO:0043113	receptor clustering	12/562	28/3327	0.00106245033852918	0.03221623607153	0.029233919331799	12	Syngap1/Grin2b/Shank3/Dlg4/Sorbs1/Lrrc7/Dlg1/Gphn/Dlg2/Shisa7/Shisa6/Sorbs2
94	Phospho	GO:0031346	positive regulation of cell projection organization	46/562	177/3327	0.00109187835486971	0.0327563506460912	0.0297240344981887	46	Ptprz1/Sept7/Map1b/Ap2a1/Camk2b/Gpm6a/Syt2/Stmn2/Plxna1/Mark2/Shank3/Snap91/Dlg4/Dpysl3/Map6/Lrrc7/Shank2/Baiap2/Camk1d/Bcas3/Itpka/Arhgap35/Rims1/Rtn4/Rufy3/Nckipsd/Dbn1/Afdn/Palm/Itsn1/Cpne6/Shank1/Eif4g2/Braf/Ndel1/Bcl11a/Stk11/Hap1/Amigo1/Mark4/Rims2/Atp8a2/Fbxo31/Ntrk3/Retreg3/Eps8
95	Phospho	GO:0007612	learning	21/562	64/3327	0.0012627843546342	0.0367814415989957	0.0333765153143556	21	Syngap1/Ctnnd2/Pgrmc1/Grin2a/Snap25/Rgs14/Grin2b/Shank3/Brsk1/Amph/Shank2/Tnr/Rin1/Map1a/Shank1/Braf/Adgrb3/Pak7/Cic/Hrh1/Tbr1
96	Phospho	GO:1903706	regulation of hemopoiesis	21/562	64/3327	0.0012627843546342	0.0367814415989957	0.0333765153143556	21	Ap3d1/Hist1h4m/H4c3/H4c4/H4c6/H4c9/H4c11/H4c12/Hist1h4n/H4f16/H4c1/H4c2/H4c8/H4c14/Ctnnb1/Braf/Sos1/Rc3h1/Gas2l1/Ankrd54/Ctr9
97	Phospho	GO:0030036	actin cytoskeleton organization	57/562	232/3327	0.0012715013960813	0.0367814415989957	0.0333765153143556	57	Prkce/Marcks/Abi2/Evl/Slc9a3r1/Agap2/Shank3/Iqsec2/Abr/Arhgap44/Cttn/Arhgef2/Myh10/Dpysl3/Sptbn1/Sorbs1/Brsk2/Ppp1r9b/Tmsb10/Dlg1/Baiap2/Ablim2/Bcas3/Arfip2/Itpka/Iqsec1/Wasf1/Myh9/Arhgap35/Arhgdia/Cap2/Rufy3/Fmn2/Myo18a/Dbn1/Add2/Add1/Dmtn/Epb41l3/Epb41l1/Shank1/Shroom2/Braf/Prox1/Hdac2/Sorbs2/Arhgap12/Sipa1l1/Arfgef1/Pgm5/Tmsb4x/Mrtfa/Cxadr/Cdc42bpa/Ntrk3/Arhgef17/Eps8
98	Phospho	GO:0010639	negative regulation of organelle organization	33/562	117/3327	0.00127822031088709	0.0367814415989957	0.0333765153143556	33	Prrt2/Map1b/Map2/Map4/Stmn2/Evl/Shank3/Tom1l2/Arhgef2/Sptbn1/Tmsb10/Trim9/Dync1li1/Dbn1/Add2/Add1/Map1a/Dmtn/Shank1/Camsap3/Shroom2/Bnip3/Camsap2/Tpr/Arfgef1/H1f5/Zfp451/Gas2l1/Rps6ka2/Tmsb4x/Pml/Wapl/Eps8
99	Phospho	GO:0008306	associative learning	14/562	36/3327	0.00131211581295059	0.0369620648084824	0.0335404178982533	14	Syngap1/Pgrmc1/Grin2a/Snap25/Rgs14/Grin2b/Brsk1/Tnr/Rin1/Map1a/Shank1/Braf/Hrh1/Tbr1
100	Phospho	GO:0031644	regulation of neurological system process	20/562	60/3327	0.0013167527831692	0.0369620648084824	0.0335404178982533	20	Ncam1/Grin2a/Shank3/Dlg4/Shank2/Baiap2/Tnr/Rims1/Rtn4/Dbn1/Afdn/Nos1/Shank1/Slc9a1/Shisa7/Shisa6/Begain/Grm1/Tmem100/Rims2
101	Phospho	GO:0045103	intermediate filament-based process	8/562	15/3327	0.00133936099931041	0.0369620648084824	0.0335404178982533	8	Nefm/Ina/Agfg1/Plec/Dst/Ndel1/Raf1/Atp8a2
102	Phospho	GO:0045104	intermediate filament cytoskeleton organization	8/562	15/3327	0.00133936099931041	0.0369620648084824	0.0335404178982533	8	Nefm/Ina/Agfg1/Plec/Dst/Ndel1/Raf1/Atp8a2
103	Phospho	GO:0006928	movement of cell or subcellular component	104/562	475/3327	0.001351061495088	0.0369620648084824	0.0335404178982533	104	Ptprz1/Dpysl2/Ap3d1/Sept7/Dync1i2/Bsn/Aldoa/Gpi1/Gap43/Nefm/Camk2a/Ncam1/Map1b/Prkce/Map2/Gja1/Ctnna1/Map4/Camk2b/Kif5c/Gpm6a/Abi2/Ppp3ca/Plxna1/Chl1/Slc8a1/Evl/Slc9a3r1/Ctnnb1/Scg2/Mark2/Abr/Cttn/Arhgef2/Kif5b/Myh10/Dpysl3/Wdr44/Ppp1r9b/Tmsb10/Map6/Madd/Dlg1/Srgap3/Camk1d/Tnr/Ank2/Bcas3/Ablim1/Iqsec1/Dync1li1/Cadm4/Wasf1/Myh9/Dlg2/Arhgap35/Myo5a/Nsmf/Rtn4/Arhgdia/Rufy3/Dpysl5/Fmn2/Dclk1/Myo18a/S…
104	Phospho	GO:0010720	positive regulation of cell development	52/562	208/3327	0.00137191456796891	0.0369620648084824	0.0335404178982533	52	Ptprz1/Map1b/Ap2a1/Ptpra/Camk2b/Syt2/Stmn2/Plxna1/Rgs14/Ctnnb1/Mark2/Shank3/Arhgef2/Snap91/Dlg4/Dpysl3/Map6/Lrrc7/Shank2/Baiap2/Camk1d/Itpka/Arhgap35/Rims1/Nsmf/Rtn4/Rufy3/Nckipsd/Dbn1/Add1/Afdn/Dmtn/Palm/Itsn1/Cpne6/Shank1/Eif4g2/Braf/Prox1/Hdac2/Nipbl/Ttbk1/Ndel1/Bcl11a/Stk11/Hap1/Amigo1/Rims2/Atp8a2/Fbxo31/Ntrk3/Retreg3
105	Phospho	GO:0099565	chemical synaptic transmission, postsynaptic	15/562	40/3327	0.00137624709393286	0.0369620648084824	0.0335404178982533	15	Grin2a/Ppp3ca/Grin2b/Slc17a7/Shank3/Dlg4/Shank2/Baiap2/Rims1/Dbn1/Afdn/Mpp2/Shank1/Begain/Rims2
106	Phospho	GO:0003008	system process	86/562	381/3327	0.00143118900716076	0.0380750283037109	0.0345503522979923	86	Ptprz1/Prrt2/Syngap1/Atp2b1/Slc1a4/Ctnnd2/Pgrmc1/Mbp/Aldoa/Ncam1/Gja1/Camk2b/Grin2a/Tjp1/Wfs1/Snap25/Abi2/Ppp3ca/Chl1/Slc8a1/Slc9a3r1/Rgs14/Grin2b/Kcnma1/Slc17a7/Shank3/Brsk1/Abr/Cttn/Myh10/Dlg4/Amph/Madd/Shank2/Dlg1/Baiap2/Tnr/Ank2/Dlg2/Arhgap35/Rin1/Myo5a/Rims1/Rtn4/Dbn1/Map1a/Afdn/Atp2b2/Mpp2/Nos1/Stk39/Shank1/Slc9a1/Cacnb4/Shisa7/Pde4a/Braf/Chd8/Shisa6/Sorbs2/Begain/Nipbl/Ttbk1/Gigyf2/Adgrb3/…
107	Phospho	GO:0051656	establishment of organelle localization	50/562	199/3327	0.00150712210106854	0.0397204142524607	0.0360434218169959	50	Prrt2/Dpysl2/Stxbp1/Ap3d1/Camk2a/Map1b/Prkce/Map2/Map4/Kif5c/Syt2/Ppfia3/Snap25/Cplx1/Prkcg/Slc9a3r1/Ctnnb1/Arhgef2/Snap91/Kif5b/Myh10/Map6/Cadps/A830010M20Rik/Madd/Dlg1/Trim9/Stxbp5/Wasf1/Myh9/Myo5a/Rims1/Fmn2/Pclo/Syt7/Sept5/Cacnb4/Apba1/Shroom2/Snap23/Braf/Arhgap21/Ndel1/Hap1/Champ1/Rims2/Pex14/Syt11/Cdc42bpa/Trim46
114	Phospho	GO:0032279	asymmetric synapse	85/566	234/3358	6.20356442614325e-14	1.97057015262372e-11	1.47146030907709e-11	85	Arfgef2/Ptprz1/Syngap1/Ctnnd2/Strn/Bsn/Syn1/Gap43/Nefm/Camk2a/Map1b/Map2/Map4/Camk2b/Grin2a/Nsf/Prkcg/Rgs14/Grin2b/Ctnnb1/Shank3/Iqsec2/Abr/Arhgap44/Arhgef2/Snap91/Dlg4/Sptbn1/Ppp1r9b/Plppr4/Lrrc7/Dnajc6/Cnksr2/Bcas1/Shank2/Dlg1/Hnrnpa3/Baiap2/Gphn/Ank2/Ablim1/Iqsec1/Dlg2/Rims1/Nsmf/Rtn4/Cap2/Dlgap1/Dclk1/Srcin1/Dbn1/Add2/Add1/Map1a/Pclo/Atp2b2/Adam22/Mpp2/Dmtn/Epb41l3/Nos1/Palm/Epb41l1/Shank1/Sh…
115	Phospho	GO:0014069	postsynaptic density	84/566	232/3358	1.10788131155615e-13	1.97057015262372e-11	1.47146030907709e-11	84	Ptprz1/Syngap1/Ctnnd2/Strn/Bsn/Syn1/Gap43/Nefm/Camk2a/Map1b/Map2/Map4/Camk2b/Grin2a/Nsf/Prkcg/Rgs14/Grin2b/Ctnnb1/Shank3/Iqsec2/Abr/Arhgap44/Arhgef2/Snap91/Dlg4/Sptbn1/Ppp1r9b/Plppr4/Lrrc7/Dnajc6/Cnksr2/Bcas1/Shank2/Dlg1/Hnrnpa3/Baiap2/Gphn/Ank2/Ablim1/Iqsec1/Dlg2/Rims1/Nsmf/Rtn4/Cap2/Dlgap1/Dclk1/Srcin1/Dbn1/Add2/Add1/Map1a/Pclo/Atp2b2/Adam22/Mpp2/Dmtn/Epb41l3/Nos1/Palm/Epb41l1/Shank1/Shisa7/Pkp…
116	Phospho	GO:0098984	neuron to neuron synapse	88/566	249/3358	1.35279415511926e-13	1.97057015262372e-11	1.47146030907709e-11	88	Arfgef2/Ptprz1/Syngap1/Ctnnd2/Strn/Bsn/Syn1/Gap43/Nefm/Camk2a/Map1b/Map2/Map4/Camk2b/Grin2a/Nsf/Prkcg/Slc30a3/Rgs14/Grin2b/Ctnnb1/Shank3/Iqsec2/Abr/Arhgap44/Arhgef2/Snap91/Dlg4/Sptbn1/Ppp1r9b/Plppr4/Lrrc7/Dnajc6/Cnksr2/Bcas1/Shank2/Dlg1/Hnrnpa3/Baiap2/Gphn/Tnr/Ank2/Stxbp5/Ablim1/Iqsec1/Dlg2/Rims1/Nsmf/Rtn4/Cap2/Dlgap1/Dclk1/Srcin1/Dbn1/Add2/Add1/Map1a/Pclo/Atp2b2/Adam22/Mpp2/Dmtn/Epb41l3/Nos1/Pal…
117	Phospho	GO:0099572	postsynaptic specialization	86/566	243/3358	2.45668392158531e-13	2.3265217008133e-11	1.73725575635824e-11	86	Dlgap4/Ptprz1/Syngap1/Ctnnd2/Strn/Bsn/Syn1/Gap43/Nefm/Camk2a/Map1b/Map2/Map4/Camk2b/Grin2a/Nsf/Prkcg/Rgs14/Grin2b/Ctnnb1/Shank3/Iqsec2/Abr/Arhgap44/Arhgef2/Snap91/Dlg4/Sptbn1/Ppp1r9b/Plppr4/Lrrc7/Dnajc6/Cnksr2/Bcas1/Shank2/Dlg1/Hnrnpa3/Baiap2/Gphn/Ank2/Ablim1/Iqsec1/Dlg2/Rims1/Nsmf/Rtn4/Cap2/Dlgap1/Dclk1/Srcin1/Dbn1/Add2/Add1/Map1a/Pclo/Atp2b2/Adam22/Mpp2/Dmtn/Epb41l3/Nos1/Palm/Epb41l1/Shank1/Shi…
118	Phospho	GO:0098794	postsynapse	122/566	399/3358	2.66192414280698e-13	2.3265217008133e-11	1.73725575635824e-11	122	Arfgef2/Dlgap4/Ptprz1/Prrt2/Syngap1/Atp2b1/Stxbp1/Ctnnd2/Ap3d1/Strn/Bsn/Syn1/Gap43/Nefm/Camk2a/Ncam1/Map1b/Map2/Map4/Camk2b/Grin2a/Canx/Slc1a2/Nsf/Ina/Snap25/Abi2/Cplx1/Prkcg/Ppp3ca/Slc8a1/Rgs14/Grin2b/Ctnnb1/Kcnma1/Psd3/Camkv/Shank3/Iqsec2/Abr/Arhgap44/Cttn/Arhgef2/Snap91/Myh10/Dlg4/Sptbn1/Ppp1r9b/Kctd12/Plppr4/Lrrc7/Dnajc6/Cnksr2/Bcas1/Shank2/Dlg1/Hnrnpa3/Eif4b/Baiap2/Gphn/Ank2/Ablim1/Itpka/Iqs…
119	Phospho	GO:0036477	somatodendritic compartment	122/566	437/3358	2.89789852966907e-10	2.11063609577564e-08	1.57605007753932e-08	122	Arfgef2/Dlgap4/Ptprz1/Syngap1/Atp2b1/Dpysl2/Slc1a4/Ctnnd2/Pgrmc1/Strn/Bsn/Syn1/Mbp/Nefm/Camk2a/Ncam1/Map1b/Map2/Camk2b/Kif5c/Ckmt1/Grin2a/Canx/Gpm6a/Slc1a2/Nsf/Adcy9/Stmn2/Snap25/Abi2/Cplx1/Prkcg/Ppp3ca/Chl1/Slc8a1/Rgs14/Grin2b/Ctnnb1/Mark2/Kcnma1/Shank3/Arhgap44/Arhgef2/Bcan/Snap91/Myh10/Dlg4/Ppp1r9b/Map6/Lrrc7/Snph/Cnksr2/Shank2/Dlg1/Eif4b/Baiap2/Gphn/Trim9/Rgs12/Agfg1/Itpka/Dlg2/Sncb/Rin1/Myo5…
120	Phospho	GO:0030054	cell junction	113/566	404/3358	1.41476092886533e-09	8.83215037020214e-08	6.59512613456019e-08	113	Arfgef2/Ajm1/Prrt2/Syngap1/Atp2b1/Ctnnd2/Strn/Bsn/Gap43/Camk2a/Ncam1/Map1b/Gja1/Ctnna1/Camk2b/Grin2a/Tjp1/Syt2/Tnks1bp1/Snap25/Abi2/Vamp3/Prkcg/Ppp3ca/Slc8a1/Evl/Slc30a3/Rgs14/Grin2b/Ctnnb1/Psd3/Osbp/Slc17a7/Shank3/Brsk1/Arhgap44/Cttn/Arhgef2/Dlg4/Sorbs1/Ndrg1/Hepacam/Mff/Ppp1r9b/Kctd12/Amph/Lrrc7/Cadps/Snph/Shank2/Dlg1/Slc6a17/Dmxl2/Gphn/Trim9/Ank2/Rgs12/Cadm4/Wasf1/Myh9/Mlc1/Dlg2/Basp1/Cadm3/Ri…
121	Phospho	GO:0030425	dendrite	97/566	335/3358	3.72991096797106e-09	1.81107899222595e-07	1.35236538020003e-07	97	Arfgef2/Dlgap4/Ptprz1/Syngap1/Atp2b1/Dpysl2/Slc1a4/Strn/Bsn/Syn1/Camk2a/Map1b/Map2/Camk2b/Kif5c/Grin2a/Canx/Slc1a2/Nsf/Adcy9/Abi2/Cplx1/Prkcg/Ppp3ca/Chl1/Slc8a1/Rgs14/Grin2b/Ctnnb1/Mark2/Kcnma1/Shank3/Arhgap44/Arhgef2/Bcan/Myh10/Dlg4/Ppp1r9b/Map6/Lrrc7/Shank2/Dlg1/Eif4b/Baiap2/Gphn/Trim9/Rgs12/Itpka/Dlg2/Rin1/Myo5a/Nsmf/Rtn4/Rufy3/Ppp1r2/Dpysl5/Srcin1/Dbn1/Add1/Map1a/Pclo/Atp2b2/Syt7/Mpp2/Ncdn/Cl…
122	Phospho	GO:0097447	dendritic tree	97/566	335/3358	3.72991096797106e-09	1.81107899222595e-07	1.35236538020003e-07	97	Arfgef2/Dlgap4/Ptprz1/Syngap1/Atp2b1/Dpysl2/Slc1a4/Strn/Bsn/Syn1/Camk2a/Map1b/Map2/Camk2b/Kif5c/Grin2a/Canx/Slc1a2/Nsf/Adcy9/Abi2/Cplx1/Prkcg/Ppp3ca/Chl1/Slc8a1/Rgs14/Grin2b/Ctnnb1/Mark2/Kcnma1/Shank3/Arhgap44/Arhgef2/Bcan/Myh10/Dlg4/Ppp1r9b/Map6/Lrrc7/Shank2/Dlg1/Eif4b/Baiap2/Gphn/Trim9/Rgs12/Itpka/Dlg2/Rin1/Myo5a/Nsmf/Rtn4/Rufy3/Ppp1r2/Dpysl5/Srcin1/Dbn1/Add1/Map1a/Pclo/Atp2b2/Syt7/Mpp2/Ncdn/Cl…
123	Phospho	GO:0098978	glutamatergic synapse	87/566	294/3358	8.76097067543409e-09	3.8285441851647e-07	2.85884306251007e-07	87	Dlgap4/Ptprz1/Prrt2/Syngap1/Atp2b1/Stxbp1/Ap3d1/Sept7/Bsn/Camk2a/Ncam1/Prkce/Camk2b/Grin2a/Canx/Gpm6a/Slc1a2/Ina/Ppfia3/Snap25/Abi2/Cplx1/Ppp3ca/Slc30a3/Rgs14/Grin2b/Kcnma1/Camkv/Shank3/Iqsec2/Abr/Arhgap44/Cttn/Arhgef2/Bcan/Myh10/Dlg4/Sptbn1/Tpd52/Ndrg1/Plppr4/Amph/Lrrc7/Cadps/Cnksr2/Shank2/Dlg1/Slc6a17/Baiap2/Tnr/Iqsec1/Dlg2/Myo5a/Rims1/Nsmf/Rtn4/Dlgap1/Dbn1/Add2/Ndrg2/Pclo/Atp2b2/Syt7/Adam22/Mp…
124	Phospho	GO:0030424	axon	89/566	325/3358	3.35030404690526e-07	1.33098442590691e-05	9.93870100038881e-06	89	Ptprz1/Prrt2/Dpysl2/Stxbp1/Ncam2/Ap3d1/Sept7/Bsn/Syn1/Mbp/Gap43/Nefm/Camk2a/Ncam1/Map1b/Map2/Map4/Kif5c/Grin2a/Canx/Gpm6a/Slc1a2/Syt2/Adcy9/Stmn2/Snap25/Cplx1/Prkcg/Grin2b/Kcnma1/Map9/Slc17a7/Aak1/Brsk1/Cttn/Bcan/Snap91/Kif5b/Myh10/Dlg4/Dpysl3/Sptbn1/Hepacam/Brsk2/Ppp1r9b/Amph/Map6/Lrrc7/Shank2/Dlg1/Slc38a1/Dlg2/Sncb/Myo5a/Rtn4/Dtna/Rufy3/Ppp1r2/Srcin1/Dbn1/Map1a/Pclo/Afdn/Syt7/Adam22/Epb41l3/Nos…
125	Phospho	GO:0098590	plasma membrane region	105/566	406/3358	5.78108212467814e-07	2.10527740707029e-05	1.57204864793879e-05	105	Ptprz1/Prrt2/Atp2b1/Stxbp1/Strn/Sept7/Slc4a4/Bsn/Gpi1/Gap43/Camk2a/Ncam1/Ap2a1/Ptpra/Map2/Gja1/Ctnna1/Grin2a/Canx/Gpm6a/Tjp1/Slc1a2/Snap25/Vamp3/Prkcg/Slc8a1/Slc9a3r1/Rgs14/Grin2b/Ctnnb1/Kcnma1/Psd3/Shank3/Iqsec2/Arhgef2/Snap91/Myh10/Dlg4/Sptbn1/Sorbs1/Ppp1r9b/Kctd12/Plppr4/C2cd5/Lrrc7/Snph/C2cd2l/Cnksr2/Shank2/Dlg1/Baiap2/Gphn/Ank2/Stxbp5/Myh9/Mlc1/Dlg2/Cadm3/Rims1/Nsmf/Rtn4/Dlgap1/Srcin1/Plec/D…
126	Phospho	GO:0043197	dendritic spine	39/566	111/3358	1.64996020569571e-06	5.54640469145405e-05	4.14160051632122e-05	39	Arfgef2/Ptprz1/Atp2b1/Strn/Camk2a/Grin2a/Canx/Slc1a2/Abi2/Ppp3ca/Slc8a1/Rgs14/Grin2b/Shank3/Arhgap44/Myh10/Dlg4/Ppp1r9b/Lrrc7/Shank2/Baiap2/Itpka/Nsmf/Ppp1r2/Dbn1/Add1/Mpp2/Palm/Itsn1/Shank1/Shisa7/Apba1/Dlgap3/Shisa6/Sipa1l1/Als2/Grm1/Syt11/Psd
127	Phospho	GO:0097060	synaptic membrane	67/566	237/3358	3.50204163910704e-06	0.000102840417127344	7.67927961206233e-05	67	Ptprz1/Prrt2/Atp2b1/Stxbp1/Strn/Sept7/Bsn/Camk2a/Ncam1/Ptpra/Grin2a/Canx/Gpm6a/Slc1a2/Snap25/Prkcg/Slc8a1/Rgs14/Grin2b/Ctnnb1/Kcnma1/Psd3/Shank3/Iqsec2/Snap91/Dlg4/Ppp1r9b/Kctd12/Plppr4/Lrrc7/Snph/Cnksr2/Shank2/Dlg1/Baiap2/Gphn/Ank2/Stxbp5/Dlg2/Cadm3/Rims1/Nsmf/Rtn4/Dlgap1/Srcin1/Dbn1/Atp2b2/Syt7/Adam22/Mpp2/Palm/Epb41l1/Shank1/Shisa7/Apba1/Dlgap3/Shisa6/Sipa1l1/Akap1/Kcnj3/Grm1/Prr7/Grid1/Rims2/…
128	Phospho	GO:0044309	neuron spine	39/566	114/3358	3.52999143457704e-06	0.000102840417127344	7.67927961206233e-05	39	Arfgef2/Ptprz1/Atp2b1/Strn/Camk2a/Grin2a/Canx/Slc1a2/Abi2/Ppp3ca/Slc8a1/Rgs14/Grin2b/Shank3/Arhgap44/Myh10/Dlg4/Ppp1r9b/Lrrc7/Shank2/Baiap2/Itpka/Nsmf/Ppp1r2/Dbn1/Add1/Mpp2/Palm/Itsn1/Shank1/Shisa7/Apba1/Dlgap3/Shisa6/Sipa1l1/Als2/Grm1/Syt11/Psd
129	Phospho	GO:0043025	neuronal cell body	77/566	287/3358	5.57203473009851e-06	0.000152186198565816	0.00011364018199543	77	Dlgap4/Ptprz1/Atp2b1/Dpysl2/Slc1a4/Ctnnd2/Pgrmc1/Strn/Bsn/Mbp/Nefm/Camk2a/Ncam1/Map1b/Map2/Camk2b/Kif5c/Ckmt1/Canx/Gpm6a/Stmn2/Snap25/Cplx1/Grin2b/Kcnma1/Arhgef2/Snap91/Myh10/Ppp1r9b/Snph/Cnksr2/Shank2/Eif4b/Baiap2/Gphn/Rgs12/Agfg1/Dlg2/Sncb/Rin1/Myo5a/Nsmf/Rtn4/Rufy3/Dpysl5/Srcin1/Dbn1/Map1a/Pclo/Atp2b2/Syt7/Ncdn/Itsn1/Shroom2/Dlgap3/Hcn2/Sorbs2/Sos1/Begain/Ttbk1/Gigyf2/Sipa1l1/Inpp5f/Als2/Ndel1…
130	Phospho	GO:0005913	cell-cell adherens junction	21/566	47/3358	6.52443318433147e-06	0.00016771631185605	0.000125236797965496	21	Ctnnd2/Gja1/Ctnna1/Tjp1/Tnks1bp1/Abi2/Ctnnb1/Sorbs1/Ndrg1/Lrrc7/Dlg1/Myh9/Add1/Afdn/Arvcf/Camsap3/Pkp4/Shroom2/Snap23/Pgm5/Cxadr
131	Phospho	GO:0031252	cell leading edge	50/566	167/3358	1.21040588603822e-05	0.000293859651221502	0.000219430306825643	50	Ptprz1/Atp2b1/Map2/Ctnna1/Slc1a2/Stmn2/Snap25/Abi2/Evl/Ctnnb1/Psd3/Aak1/Arhgap44/Cttn/Arhgef2/Myh10/Dpysl3/Sptbn1/Ppp1r9b/Acap2/C2cd5/Amph/Bcas3/Arfip2/Ablim1/Cadm4/Wasf1/Myh9/Myo5a/Rufy3/Srcin1/Dbn1/Mpp2/Epb41l3/Palm/Itsn1/Mtss2/Shisa7/Hcn2/Shisa6/Plekhg5/Arhgef6/Frmd4b/Als2/Ndel1/Sh2b1/Kcnb1/Cdc42bpa/Psd/Eps8
132	Phospho	GO:0098802	plasma membrane receptor complex	16/566	33/3358	2.39601245246818e-05	0.000528173336967277	0.000394396566204639	16	Grin2a/Grin2b/Shank3/Dlg4/Sorbs1/Lrrc7/Shank2/Dlg1/Stxbp5/Dlg2/Shank1/Shisa7/Dlgap3/Shisa6/Grm1/Eps8
133	Phospho	GO:0044297	cell body	84/566	332/3358	2.41726927673811e-05	0.000528173336967277	0.000394396566204639	84	Dlgap4/Ptprz1/Atp2b1/Dpysl2/Slc1a4/Ctnnd2/Pgrmc1/Strn/Sept7/Bsn/Mbp/Nefm/Camk2a/Ncam1/Map1b/Map2/Camk2b/Kif5c/Ckmt1/Canx/Gpm6a/Stmn2/Snap25/Cplx1/Grin2b/Kcnma1/Arhgef2/Snap91/Myh10/Dpysl3/Ppp1r9b/Snph/Cnksr2/Shank2/Eif4b/Baiap2/Gphn/Rgs12/Agfg1/Dlg2/Sncb/Rin1/Myo5a/Nsmf/Rtn4/Rufy3/Dpysl5/Srcin1/Dbn1/Map1a/Pclo/Atp2b2/Syt7/Ncdn/Itsn1/Shroom2/Pitpnm1/Dlgap3/Hcn2/Braf/Pitpnm3/Sorbs2/Sos1/Begain/Ttbk…
134	Phospho	GO:0098839	postsynaptic density membrane	17/566	37/3358	3.22753238154266e-05	0.00067163411939721	0.000501521322445225	17	Ptprz1/Grin2a/Grin2b/Iqsec2/Dlg4/Plppr4/Lrrc7/Cnksr2/Dlg1/Dlg2/Rtn4/Atp2b2/Adam22/Mpp2/Shisa6/Grm1/Grid1
135	Phospho	GO:0033267	axon part	60/566	219/3358	3.41144598292598e-05	0.000677637224790297	0.0005060039496206	60	Ptprz1/Prrt2/Dpysl2/Ap3d1/Sept7/Bsn/Mbp/Ncam1/Map1b/Map2/Kif5c/Grin2a/Gpm6a/Slc1a2/Stmn2/Snap25/Cplx1/Prkcg/Grin2b/Kcnma1/Aak1/Brsk1/Cttn/Bcan/Snap91/Kif5b/Myh10/Dlg4/Dpysl3/Sptbn1/Brsk2/Ppp1r9b/Amph/Lrrc7/Shank2/Dlg1/Dlg2/Sncb/Rtn4/Rufy3/Ppp1r2/Dbn1/Map1a/Pclo/Syt7/Epb41l3/Nos1/Itsn1/Sept5/Stim1/Nav1/Als2/Ndel1/Hap1/Lmtk2/Amigo1/Kcnq3/Syt11/Cxadr/Trim46
136	Phospho	GO:0005887	integral component of plasma membrane	61/566	225/3358	4.13232529989652e-05	0.000785141806980338	0.000586279561999048	61	Ptprz1/Prrt2/Atp2b1/Slc4a4/Ncam1/Ptpra/Grin2a/Canx/Gpm6a/Slc1a2/Adcy9/Snap25/Plxna1/Slc8a1/Grin2b/Kcnma1/Shank3/Cttn/Dlg4/Sorbs1/Plppr4/Lrrc7/Shank2/Dlg1/Slc6a17/Ank2/Slc38a1/Stxbp5/Dlg2/Cadm3/Rtn4/Atp2b2/Adam22/Shank1/Slc2a13/Slc9a1/Shisa7/Esyt2/Dlgap3/Hcn2/Stim1/Shisa6/Adgrb3/Tmem266/Adgrb2/Kcnh7/Kcnj3/Hrh1/Adcy5/Grm1/Lmtk2/Grid1/Amigo1/Kcnq3/Tm2d1/Kcnq5/Kcnb1/Nos1ap/Syt11/Ntrk3/Eps8
137	Phospho	GO:0008328	ionotropic glutamate receptor complex	13/566	25/3358	5.60563951237497e-05	0.000979865786763144	0.000731683473194206	13	Grin2a/Grin2b/Shank3/Dlg4/Lrrc7/Shank2/Dlg1/Dlg2/Shank1/Shisa7/Dlgap3/Shisa6/Eps8
138	Phospho	GO:0098878	neurotransmitter receptor complex	13/566	25/3358	5.60563951237497e-05	0.000979865786763144	0.000731683473194206	13	Grin2a/Grin2b/Shank3/Dlg4/Lrrc7/Shank2/Dlg1/Dlg2/Shank1/Shisa7/Dlgap3/Shisa6/Eps8
139	Phospho	GO:0099571	postsynaptic cytoskeleton	8/566	11/3358	6.38378372663401e-05	0.00107296672636118	0.000801203625609937	8	Nefm/Ina/Abi2/Cttn/Myh10/Myo5a/Dbn1/Itsn1
140	Phospho	GO:0099091	postsynaptic specialization, intracellular component	15/566	32/3358	7.11729621011961e-05	0.00115194757178603	0.000860180048786386	15	Syngap1/Ctnnb1/Shank3/Iqsec2/Abr/Arhgef2/Dlg1/Baiap2/Gphn/Iqsec1/Dlgap1/Nos1/Tanc2/Prr7/Psd
141	Phospho	GO:0099092	postsynaptic density, intracellular component	14/566	29/3358	8.32705444792918e-05	0.00129961528348038	0.000970446195059416	14	Syngap1/Ctnnb1/Shank3/Iqsec2/Abr/Arhgef2/Dlg1/Baiap2/Iqsec1/Dlgap1/Nos1/Tanc2/Prr7/Psd
142	Phospho	GO:0000788	nuclear nucleosome	13/566	26/3358	9.5062947980922e-05	0.00143250028509182	0.0010696738248307	13	Hist1h4m/H4c3/H4c4/H4c6/H4c9/H4c11/H4c12/Hist1h4n/H4f16/H4c1/H4c2/H4c8/H4c14
143	Phospho	GO:0060076	excitatory synapse	18/566	44/3358	0.000124641140969308	0.00181560595345292	0.00135574574387668	18	Bsn/Grin2a/Grin2b/Slc17a7/Shank3/Snap91/Dlg4/Baiap2/Cadm3/Dbn1/Pclo/Afdn/Atp2b2/Shank1/Shisa7/Shisa6/Kcnj3/Syt11
144	Phospho	GO:0099146	intrinsic component of postsynaptic density membrane	14/566	30/3358	0.000132319778403129	0.00186528203748926	0.00139283977266451	14	Ptprz1/Grin2a/Grin2b/Dlg4/Plppr4/Lrrc7/Dlg2/Rtn4/Atp2b2/Adam22/Mpp2/Shisa6/Grm1/Grid1
145	Phospho	GO:0031226	intrinsic component of plasma membrane	62/566	239/3358	0.000147173078047443	0.00200983234708539	0.00150077809851011	62	Ptprz1/Prrt2/Atp2b1/Slc4a4/Ncam1/Ptpra/Grin2a/Canx/Gpm6a/Slc1a2/Adcy9/Snap25/Plxna1/Slc8a1/Grin2b/Kcnma1/Shank3/Cttn/Dlg4/Sorbs1/Plppr4/Lrrc7/Shank2/Dlg1/Slc6a17/Ank2/Slc38a1/Stxbp5/Dlg2/Cadm3/Rtn4/Atp2b2/Adam22/Mpp2/Shank1/Slc2a13/Slc9a1/Shisa7/Esyt2/Dlgap3/Hcn2/Stim1/Shisa6/Adgrb3/Tmem266/Adgrb2/Kcnh7/Kcnj3/Hrh1/Adcy5/Grm1/Lmtk2/Grid1/Amigo1/Kcnq3/Tm2d1/Kcnq5/Kcnb1/Nos1ap/Syt11/Ntrk3/Eps8
146	Phospho	GO:0048786	presynaptic active zone	21/566	56/3358	0.000153888324338739	0.00203785447684936	0.00152170272870843	21	Atp2b1/Stxbp1/Bsn/Syn1/Canx/Gpm6a/Ppfia3/Snap25/Ctnnb1/Kcnma1/Slc17a7/Iqsec2/Arhgap44/Snap91/Shank2/Rims1/Pclo/Atp2b2/Apba1/Rims2/Syt11
147	Phospho	GO:0044454	nuclear chromosome part	33/566	106/3358	0.000170102659468452	0.00218631947610922	0.00163256422400062	33	Purb/Syn1/Aldoa/Tnks1bp1/Hist1h4m/H4c3/H4c4/H4c6/H4c9/H4c11/H4c12/Hist1h4n/H4f16/H4c1/H4c2/H4c8/H4c14/Trp53bp1/Ctnnb1/Trim28/Ccar2/Psip1/Nsmf/Hdac2/Nipbl/H1f5/Cdk13/0610010K14Rik/Pml/Wapl/Smarca2/Ep400/Gatad2b
148	Phospho	GO:0098793	presynapse	75/566	305/3358	0.000191054423411954	0.00238545094374354	0.00178125928594604	75	Prrt2/Atp2b1/Dpysl2/Stxbp1/Ap3d1/Sept7/Vamp4/Bsn/Syn1/Nefm/Camk2a/Ncam1/Prkce/Sept4/Grin2a/Canx/Gpm6a/Slc1a2/Syt2/Wfs1/Ppfia3/Snap25/Dnajc5/Vamp3/Cplx1/Prkcg/Slc30a3/Grin2b/Ctnnb1/Kcnma1/Slc17a7/Aak1/Iqsec2/Brsk1/Arhgap44/Snap91/Dlg4/Mff/Kctd12/Amph/Cadps/A830010M20Rik/Snph/Madd/Shank2/Dlg1/Slc6a17/Baiap2/Dmxl2/Trim9/Stxbp5/Sgip1/Sncb/Myo5a/Cadm3/Rims1/Pclo/Atp2b2/Syt7/Nos1/Itsn1/Sept5/Cacnb4/Stx…
149	Phospho	GO:0005911	cell-cell junction	42/566	147/3358	0.000200571819894421	0.00239311277659432	0.00178698051486027	42	Ctnnd2/Strn/Ncam1/Gja1/Ctnna1/Tjp1/Tnks1bp1/Abi2/Prkcg/Ppp3ca/Slc8a1/Ctnnb1/Arhgef2/Dlg4/Sorbs1/Ndrg1/Hepacam/Lrrc7/Dlg1/Ank2/Cadm4/Myh9/Mlc1/Cadm3/Dbn1/Add1/Afdn/Epb41l3/Arvcf/Slc9a1/Camsap3/Pkp4/Shroom2/Snap23/Plekhg5/Arhgef6/Dst/Frmd4b/Pgm5/Cxadr/Cdc42bpa/Wnk3
150	Phospho	GO:0098685	Schaffer collateral - CA1 synapse	24/566	69/3358	0.000207121605309447	0.00239311277659432	0.00178698051486027	24	Bsn/Syn1/Camk2a/Ncam1/Ptpra/Ina/Cplx1/Ppp3ca/Ctnnb1/Iqsec2/Abr/Snap91/Baiap2/Tnr/Stxbp5/Iqsec1/Myo5a/Mpp2/Shank1/Apba1/Pde4a/Grasp/Grm1/Syt11
151	Phospho	GO:0045211	postsynaptic membrane	45/566	161/3358	0.000208096763182115	0.00239311277659432	0.00178698051486027	45	Ptprz1/Prrt2/Strn/Camk2a/Ncam1/Grin2a/Canx/Slc8a1/Rgs14/Grin2b/Ctnnb1/Kcnma1/Psd3/Shank3/Iqsec2/Snap91/Dlg4/Kctd12/Plppr4/Lrrc7/Cnksr2/Shank2/Dlg1/Gphn/Ank2/Dlg2/Nsmf/Rtn4/Dlgap1/Srcin1/Dbn1/Atp2b2/Adam22/Mpp2/Shank1/Shisa7/Dlgap3/Shisa6/Sipa1l1/Akap1/Grm1/Prr7/Grid1/Kcnb1/Ntrk3
152	Phospho	GO:0099634	postsynaptic specialization membrane	18/566	47/3358	0.00033506991129276	0.00375450131371631	0.00280355391365062	18	Ptprz1/Grin2a/Grin2b/Iqsec2/Dlg4/Plppr4/Lrrc7/Cnksr2/Dlg1/Dlg2/Rtn4/Atp2b2/Adam22/Mpp2/Shisa7/Shisa6/Grm1/Grid1
153	Phospho	GO:0000228	nuclear chromosome	33/566	110/3358	0.000368306910197118	0.00402375299390351	0.00300460900423964	33	Purb/Syn1/Aldoa/Tnks1bp1/Hist1h4m/H4c3/H4c4/H4c6/H4c9/H4c11/H4c12/Hist1h4n/H4f16/H4c1/H4c2/H4c8/H4c14/Trp53bp1/Ctnnb1/Trim28/Ccar2/Psip1/Nsmf/Hdac2/Nipbl/H1f5/Cdk13/0610010K14Rik/Pml/Wapl/Smarca2/Ep400/Gatad2b
154	Phospho	GO:0000786	nucleosome	15/566	37/3358	0.000514222651770228	0.00535036425770451	0.00399521358518222	15	Hist1h4m/H4c3/H4c4/H4c6/H4c9/H4c11/H4c12/Hist1h4n/H4f16/H4c1/H4c2/H4c8/H4c14/Sos1/H1f5
155	Phospho	GO:0044815	DNA packaging complex	15/566	37/3358	0.000514222651770228	0.00535036425770451	0.00399521358518222	15	Hist1h4m/H4c3/H4c4/H4c6/H4c9/H4c11/H4c12/Hist1h4n/H4f16/H4c1/H4c2/H4c8/H4c14/Sos1/H1f5
156	Phospho	GO:0150034	distal axon	45/566	169/3358	0.000676905240880796	0.00687924628523042	0.00513685739713701	45	Ptprz1/Prrt2/Dpysl2/Ap3d1/Sept7/Ncam1/Map1b/Map2/Kif5c/Grin2a/Gpm6a/Stmn2/Snap25/Cplx1/Prkcg/Grin2b/Kcnma1/Aak1/Brsk1/Cttn/Snap91/Kif5b/Myh10/Dpysl3/Brsk2/Ppp1r9b/Amph/Shank2/Sncb/Rtn4/Rufy3/Ppp1r2/Dbn1/Pclo/Syt7/Nos1/Itsn1/Sept5/Stim1/Als2/Ndel1/Hap1/Lmtk2/Syt11/Cxadr
157	Phospho	GO:0000790	nuclear chromatin	28/566	92/3358	0.000790132584102129	0.00784745316483251	0.00585983495386747	28	Aldoa/Tnks1bp1/Hist1h4m/H4c3/H4c4/H4c6/H4c9/H4c11/H4c12/Hist1h4n/H4f16/H4c1/H4c2/H4c8/H4c14/Ctnnb1/Trim28/Ccar2/Psip1/Nsmf/Hdac2/Nipbl/H1f5/Cdk13/0610010K14Rik/Smarca2/Ep400/Gatad2b
158	Phospho	GO:0099240	intrinsic component of synaptic membrane	29/566	97/3358	0.000882119387383673	0.00856635938414811	0.0063966552067588	29	Ptprz1/Prrt2/Atp2b1/Ncam1/Ptpra/Grin2a/Canx/Gpm6a/Slc1a2/Snap25/Slc8a1/Grin2b/Kcnma1/Dlg4/Plppr4/Lrrc7/Dlg2/Cadm3/Rtn4/Atp2b2/Adam22/Mpp2/Shisa7/Shisa6/Kcnj3/Grm1/Grid1/Syt11/Ntrk3
159	Phospho	GO:0031256	leading edge membrane	21/566	63/3358	0.000975385355314107	0.00926616087548401	0.00691920961435636	21	Ptprz1/Atp2b1/Map2/Slc1a2/Psd3/Arhgap44/Arhgef2/Sptbn1/Ppp1r9b/C2cd5/Amph/Mpp2/Epb41l3/Palm/Mtss2/Shisa7/Hcn2/Shisa6/Kcnb1/Psd/Eps8
160	Phospho	GO:0032993	protein-DNA complex	17/566	47/3358	0.00105065122700522	0.00976882098300596	0.00729455499152559	17	Purb/Hist1h4m/H4c3/H4c4/H4c6/H4c9/H4c11/H4c12/Hist1h4n/H4f16/H4c1/H4c2/H4c8/H4c14/Ctnnb1/Sos1/H1f5
161	Phospho	GO:0015630	microtubule cytoskeleton	72/566	308/3358	0.00125974180365798	0.0114688993374695	0.00856403419153453	72	Arfgef2/Map7d2/Map7d1/Ubr4/Dpysl2/Slc1a4/Sept7/Dync1i2/Map1b/Map2/Marcks/Map4/Camk2b/Sept4/Kif5c/Slc8a1/Rgs14/Ctnnb1/Map9/Rmdn3/Brsk1/Rap1gap2/Cttn/Arhgef2/Hsph1/Kif5b/Myh10/Sorbs1/Ndrg1/Brsk2/Wdr44/C2cd5/Tppp/Map6/Snph/Cep170b/Dlg1/Baiap2/Bcas3/Wdr47/Dync1li1/Myh9/Arhgap35/Clip1/Myo5a/Ppp1r12a/Fmn2/Map1a/Cetn2/Clip2/Sept5/Camsap3/Pkp4/Shroom2/Pitpnm1/Stim1/Camsap2/Adgrb2/Nav1/Rab11fip5/Dst/Als2/…
162	Phospho	GO:0030175	filopodium	15/566	40/3358	0.00134567736216092	0.0115336484853035	0.00861238354918484	15	Ptprz1/Gap43/Ap2a1/Map2/Gpm6a/Snap25/Abi2/Ppp1r9b/Lrrc7/Myo5a/Rufy3/Srcin1/Dbn1/Palm/Cxadr
163	Phospho	GO:0098948	intrinsic component of postsynaptic specialization membrane	15/566	40/3358	0.00134567736216092	0.0115336484853035	0.00861238354918484	15	Ptprz1/Grin2a/Grin2b/Dlg4/Plppr4/Lrrc7/Dlg2/Rtn4/Atp2b2/Adam22/Mpp2/Shisa7/Shisa6/Grm1/Grid1
164	Phospho	GO:0034702	ion channel complex	26/566	86/3358	0.00134603220309034	0.0115336484853035	0.00861238354918484	26	Grin2a/Snap25/Grin2b/Kcnma1/Shank3/Cttn/Dlg4/Ttyh3/Lrrc7/Shank2/Dlg1/Stxbp5/Dlg2/Shank1/Cacnb4/Shisa7/Dlgap3/Hcn2/Shisa6/Kcnj3/Amigo1/Kcnq3/Kcnq5/Kcnb1/Nos1ap/Eps8
165	Phospho	GO:0008076	voltage-gated potassium channel complex	12/566	29/3358	0.00150996465667816	0.0126895106724684	0.00947548671194796	12	Snap25/Kcnma1/Cttn/Dlg4/Dlg2/Hcn2/Kcnj3/Amigo1/Kcnq3/Kcnq5/Kcnb1/Nos1ap
166	Phospho	GO:0099080	supramolecular complex	64/566	271/3358	0.00181066108045149	0.0143865253119509	0.0107426781806691	64	Arfgef2/Dpysl2/Slc1a4/Dync1i2/Aldoa/Nefm/Map1b/Map2/Gja1/Map4/Kif5c/Ina/Abi2/Ppp3ca/Chl1/Slc8a1/Rgs14/Grin2b/Ctnnb1/Mark2/Map9/Rmdn3/Cttn/Arhgef2/Hsph1/Kif5b/Dpysl3/Sptbn1/Ndrg1/Wdr44/Tppp/Map6/Snph/Cep170b/Shank2/Dlg1/Baiap2/Ablim2/Ank2/Bcas3/Wdr47/Dync1li1/Clip1/Myo5a/Ppp1r12a/Fmn2/Plec/Dbn1/Map1a/Dmtn/Clip2/Nos1/Camsap3/Shroom2/Stim1/Dek/Camsap2/Nav1/Dst/Ndel1/Pgm5/Mark4/Gas2l1/Nos1ap
167	Phospho	GO:0099081	supramolecular polymer	64/566	271/3358	0.00181066108045149	0.0143865253119509	0.0107426781806691	64	Arfgef2/Dpysl2/Slc1a4/Dync1i2/Aldoa/Nefm/Map1b/Map2/Gja1/Map4/Kif5c/Ina/Abi2/Ppp3ca/Chl1/Slc8a1/Rgs14/Grin2b/Ctnnb1/Mark2/Map9/Rmdn3/Cttn/Arhgef2/Hsph1/Kif5b/Dpysl3/Sptbn1/Ndrg1/Wdr44/Tppp/Map6/Snph/Cep170b/Shank2/Dlg1/Baiap2/Ablim2/Ank2/Bcas3/Wdr47/Dync1li1/Clip1/Myo5a/Ppp1r12a/Fmn2/Plec/Dbn1/Map1a/Dmtn/Clip2/Nos1/Camsap3/Shroom2/Stim1/Dek/Camsap2/Nav1/Dst/Ndel1/Pgm5/Mark4/Gas2l1/Nos1ap
168	Phospho	GO:0099512	supramolecular fiber	64/566	271/3358	0.00181066108045149	0.0143865253119509	0.0107426781806691	64	Arfgef2/Dpysl2/Slc1a4/Dync1i2/Aldoa/Nefm/Map1b/Map2/Gja1/Map4/Kif5c/Ina/Abi2/Ppp3ca/Chl1/Slc8a1/Rgs14/Grin2b/Ctnnb1/Mark2/Map9/Rmdn3/Cttn/Arhgef2/Hsph1/Kif5b/Dpysl3/Sptbn1/Ndrg1/Wdr44/Tppp/Map6/Snph/Cep170b/Shank2/Dlg1/Baiap2/Ablim2/Ank2/Bcas3/Wdr47/Dync1li1/Clip1/Myo5a/Ppp1r12a/Fmn2/Plec/Dbn1/Map1a/Dmtn/Clip2/Nos1/Camsap3/Shroom2/Stim1/Dek/Camsap2/Nav1/Dst/Ndel1/Pgm5/Mark4/Gas2l1/Nos1ap
169	Phospho	GO:0099061	integral component of postsynaptic density membrane	11/566	26/3358	0.00191353702451629	0.0149324228520289	0.0111503097293243	11	Ptprz1/Grin2a/Grin2b/Plppr4/Lrrc7/Rtn4/Atp2b2/Adam22/Shisa6/Grm1/Grid1
170	Phospho	GO:0031253	cell projection membrane	28/566	97/3358	0.00194899358091814	0.0149422841203724	0.0111576733164289	28	Ptprz1/Atp2b1/Gpi1/Gap43/Map2/Slc1a2/Slc9a3r1/Ctnnb1/Psd3/Shank3/Arhgef2/Sptbn1/Ppp1r9b/C2cd5/Shank2/Dlg1/Mpp2/Dmtn/Epb41l3/Palm/Eps15/Mtss2/Shisa7/Hcn2/Shisa6/Kcnb1/Psd/Eps8
171	Phospho	GO:0044430	cytoskeletal part	92/566	418/3358	0.00210759553561018	0.0155770240054389	0.0116316450480214	92	Arfgef2/Ubr4/Dpysl2/Slc1a4/Sept7/Dync1i2/Nefm/Map1b/Map2/Gja1/Marcks/Map4/Camk2b/Sept4/Kif5c/Ina/Abi2/Slc8a1/Rgs14/Ctnnb1/Mark2/Map9/Rmdn3/Brsk1/Rap1gap2/Cttn/Arhgef2/Hsph1/Kif5b/Myh10/Dpysl3/Sptbn1/Sorbs1/Ndrg1/Brsk2/Wdr44/Ppp1r9b/C2cd5/Tppp/Map6/Snph/Cep170b/Shank2/Dlg1/Baiap2/Bcas3/Wdr47/Ablim1/Dync1li1/Myh9/Arhgap35/Clip1/Myo5a/Cap2/Ppp1r12a/Fmn2/Myo18a/Plec/Dbn1/Add2/Add1/Map1a/Cetn2/Dmtn/Cl…
172	Phospho	GO:0034705	potassium channel complex	12/566	30/3358	0.00213872183141038	0.0155770240054389	0.0116316450480214	12	Snap25/Kcnma1/Cttn/Dlg4/Dlg2/Hcn2/Kcnj3/Amigo1/Kcnq3/Kcnq5/Kcnb1/Nos1ap
173	Phospho	GO:0045111	intermediate filament cytoskeleton	12/566	30/3358	0.00213872183141038	0.0155770240054389	0.0116316450480214	12	Slc1a4/Nefm/Gja1/Ina/Shank2/Bcas3/Myo5a/Plec/Dst/Ndel1/Adcy5/Smarca2
174	Phospho	GO:0099513	polymeric cytoskeletal fiber	51/566	208/3358	0.00229181761918278	0.0162489150905159	0.0121333582513789	51	Arfgef2/Dpysl2/Slc1a4/Dync1i2/Nefm/Map1b/Map2/Gja1/Map4/Kif5c/Ina/Abi2/Slc8a1/Rgs14/Mark2/Map9/Rmdn3/Cttn/Arhgef2/Hsph1/Kif5b/Dpysl3/Ndrg1/Wdr44/Tppp/Map6/Snph/Cep170b/Shank2/Dlg1/Baiap2/Bcas3/Wdr47/Dync1li1/Clip1/Myo5a/Fmn2/Plec/Dbn1/Map1a/Dmtn/Clip2/Camsap3/Shroom2/Stim1/Camsap2/Nav1/Dst/Ndel1/Mark4/Gas2l1
175	Phospho	GO:1990351	transporter complex	28/566	98/3358	0.00230533806776198	0.0162489150905159	0.0121333582513789	28	Grin2a/Snap25/Grin2b/Kcnma1/Shank3/Cttn/Dlg4/Ttyh3/Lrrc7/Shank2/Dlg1/Stxbp5/Dlg2/Shank1/Slc9a1/Cacnb4/Shisa7/Dlgap3/Hcn2/Shisa6/Kcnj3/Amigo1/Kcnq3/Kcnq5/Pex14/Kcnb1/Nos1ap/Eps8
176	Phospho	GO:0005912	adherens junction	27/566	94/3358	0.00252456119247156	0.0172380193923448	0.0128719402905622	27	Ctnnd2/Gja1/Ctnna1/Tjp1/Tnks1bp1/Abi2/Evl/Ctnnb1/Cttn/Sorbs1/Ndrg1/Lrrc7/Dlg1/Myh9/Plec/Add1/Afdn/Arvcf/Camsap3/Pkp4/Shroom2/Snap23/Dst/Frmd4b/Pgm5/Cxadr/Wnk3
177	Phospho	GO:1902495	transmembrane transporter complex	27/566	94/3358	0.00252456119247156	0.0172380193923448	0.0128719402905622	27	Grin2a/Snap25/Grin2b/Kcnma1/Shank3/Cttn/Dlg4/Ttyh3/Lrrc7/Shank2/Dlg1/Stxbp5/Dlg2/Shank1/Slc9a1/Cacnb4/Shisa7/Dlgap3/Hcn2/Shisa6/Kcnj3/Amigo1/Kcnq3/Kcnq5/Kcnb1/Nos1ap/Eps8
178	Phospho	GO:0005874	microtubule	38/566	146/3358	0.00274028504545419	0.0184231471517459	0.0137568965844664	38	Arfgef2/Dpysl2/Dync1i2/Map1b/Map2/Map4/Kif5c/Slc8a1/Rgs14/Map9/Rmdn3/Arhgef2/Hsph1/Kif5b/Ndrg1/Wdr44/Tppp/Map6/Snph/Cep170b/Dlg1/Baiap2/Bcas3/Wdr47/Dync1li1/Clip1/Myo5a/Map1a/Clip2/Camsap3/Shroom2/Stim1/Camsap2/Nav1/Dst/Ndel1/Mark4/Gas2l1
179	Phospho	GO:0045334	clathrin-coated endocytic vesicle	9/566	20/3358	0.00298598968004403	0.0196766182704693	0.0146928860986282	9	Ap2a1/Snap91/A830010M20Rik/Epn2/Sgip1/Cpne6/Eps15/Tbc1d5/Inpp5f
180	Phospho	GO:0099699	integral component of synaptic membrane	25/566	86/3358	0.00301678129089576	0.0196766182704693	0.0146928860986282	25	Ptprz1/Prrt2/Atp2b1/Ncam1/Ptpra/Grin2a/Canx/Gpm6a/Slc1a2/Slc8a1/Grin2b/Kcnma1/Plppr4/Lrrc7/Cadm3/Rtn4/Atp2b2/Adam22/Shisa7/Shisa6/Kcnj3/Grm1/Grid1/Syt11/Ntrk3
181	Phospho	GO:0098797	plasma membrane protein complex	38/566	147/3358	0.00311943135004131	0.0200469338230596	0.014969407407319	38	Ap2a1/Gja1/Ctnna1/Grin2a/Snap25/Grin2b/Ctnnb1/Kcnma1/Shank3/Cttn/Snap91/Dlg4/Sorbs1/Lrrc7/A830010M20Rik/Shank2/Dlg1/Stxbp5/Sgip1/Dlg2/Dtna/Eps15/Shank1/Cacnb4/Shisa7/Dlgap3/Hcn2/Shisa6/Tbc1d5/Kcnj3/Grm1/Amigo1/Pgm5/Kcnq3/Kcnq5/Kcnb1/Nos1ap/Eps8
182	Phospho	GO:0099523	presynaptic cytosol	8/566	17/3358	0.00363906113545674	0.023047387191226	0.0172099001066604	8	Camk2a/Prkce/Prkcg/Baiap2/Trim9/Stxbp5/Sncb/Hap1
183	Phospho	GO:0070161	anchoring junction	27/566	97/3358	0.00410491078239817	0.0256263715986857	0.0191356743239614	27	Ctnnd2/Gja1/Ctnna1/Tjp1/Tnks1bp1/Abi2/Evl/Ctnnb1/Cttn/Sorbs1/Ndrg1/Lrrc7/Dlg1/Myh9/Plec/Add1/Afdn/Arvcf/Camsap3/Pkp4/Shroom2/Snap23/Dst/Frmd4b/Pgm5/Cxadr/Wnk3
184	Phospho	GO:0048787	presynaptic active zone membrane	10/566	25/3358	0.00498829783338837	0.0307026218759256	0.0229262020511549	10	Atp2b1/Stxbp1/Canx/Gpm6a/Snap25/Kcnma1/Snap91/Atp2b2/Apba1/Syt11
185	Phospho	GO:0031594	neuromuscular junction	15/566	45/3358	0.00506794960707945	0.0307596385874128	0.0229687774589858	15	Dlgap4/Nefm/Prkce/Syt2/Dnajc5/Myh10/Dlg4/Dlg1/Stxbp5/Myh9/Dlg2/Pclo/Dlgap3/Akap1/Cxadr
186	Phospho	GO:0030139	endocytic vesicle	22/566	76/3358	0.00555658955861955	0.0328737243889118	0.0245474034940688	22	Stxbp1/Vamp4/Ap2a1/Vamp3/Evl/Snap91/Kif5b/A830010M20Rik/Vps26b/Epn2/Sgip1/Myo18a/Syt7/Itsn1/Cpne6/Eps15/Plekhg5/Tbc1d5/Inpp5f/Rab11fip5/Igf2r/Syt11
187	Phospho	GO:0030426	growth cone	27/566	99/3358	0.00556671763107431	0.0328737243889118	0.0245474034940688	27	Ptprz1/Dpysl2/Ncam1/Map1b/Map2/Kif5c/Gpm6a/Stmn2/Snap25/Cttn/Kif5b/Myh10/Dpysl3/Ppp1r9b/Shank2/Sncb/Rtn4/Rufy3/Ppp1r2/Dbn1/Pclo/Stim1/Als2/Ndel1/Hap1/Lmtk2/Cxadr
188	Phospho	GO:0005938	cell cortex	33/566	128/3358	0.00597824239485726	0.0348332256873683	0.0260105984899053	33	Fry/Sept7/Bsn/Ncl/Marcks/Sept4/Ppfia3/Ctnnb1/Mark2/Iqsec2/Cttn/Myh10/Dlg4/Sptbn1/Gpsm1/Ppp1r9b/C2cd5/C2cd2l/Arfip2/Myh9/Rims1/Nsmf/Cap2/Fmn2/Dbn1/Pclo/Dmtn/Sept5/Mtss2/Shroom2/Stim1/Rims2/Eps8
189	Phospho	GO:0043235	receptor complex	21/566	72/3358	0.00607081494454244	0.0349071859311191	0.0260658259391712	21	Ptpra/Grin2a/Plxna1/Grin2b/Shank3/Dlg4/Sorbs1/Kctd12/Lrrc7/Shank2/Dlg1/Stxbp5/Dlg2/Shank1/Shisa7/Dlgap3/Shisa6/Grm1/Lmtk2/Ntrk3/Eps8
190	Phospho	GO:0030128	clathrin coat of endocytic vesicle	7/566	15/3358	0.00691025851849409	0.0382251009187585	0.0285433729611348	7	Ap2a1/Snap91/A830010M20Rik/Epn2/Sgip1/Eps15/Tbc1d5
191	Phospho	GO:0030669	clathrin-coated endocytic vesicle membrane	7/566	15/3358	0.00691025851849409	0.0382251009187585	0.0285433729611348	7	Ap2a1/Snap91/A830010M20Rik/Epn2/Sgip1/Eps15/Tbc1d5
192	Phospho	GO:0043194	axon initial segment	7/566	15/3358	0.00691025851849409	0.0382251009187585	0.0285433729611348	7	Map2/Bcan/Lrrc7/Map1a/Nav1/Kcnq3/Trim46
193	Phospho	GO:0030118	clathrin coat	11/566	30/3358	0.00710080548064847	0.0383092838894245	0.0286062339051466	11	Ap2a1/Aak1/Snap91/A830010M20Rik/Epn2/Sgip1/Eps15/Tbc1d5/Igf2r/Aftph/Kcnq5
194	Phospho	GO:0032589	neuron projection membrane	11/566	30/3358	0.00710080548064847	0.0383092838894245	0.0286062339051466	11	Atp2b1/Slc1a2/Sptbn1/Ppp1r9b/Mpp2/Epb41l3/Palm/Shisa7/Hcn2/Shisa6/Kcnb1
195	Phospho	GO:0030427	site of polarized growth	27/566	101/3358	0.00743914080239865	0.0391675244656411	0.0292470976378387	27	Ptprz1/Dpysl2/Ncam1/Map1b/Map2/Kif5c/Gpm6a/Stmn2/Snap25/Cttn/Kif5b/Myh10/Dpysl3/Ppp1r9b/Shank2/Sncb/Rtn4/Rufy3/Ppp1r2/Dbn1/Pclo/Stim1/Als2/Ndel1/Hap1/Lmtk2/Cxadr
196	Phospho	GO:0042734	presynaptic membrane	27/566	101/3358	0.00743914080239865	0.0391675244656411	0.0292470976378387	27	Prrt2/Atp2b1/Stxbp1/Sept7/Ncam1/Grin2a/Canx/Gpm6a/Slc1a2/Snap25/Grin2b/Ctnnb1/Kcnma1/Snap91/Kctd12/Snph/Dlg1/Stxbp5/Cadm3/Rims1/Atp2b2/Syt7/Apba1/Kcnj3/Grm1/Rims2/Syt11
203	Phospho	GO:0005516	calmodulin binding	35/555	76/3317	1.50067402354699e-09	6.67799940478411e-07	6.11327207487037e-07	35	Ubr4/Atp2b1/Strn/Mbp/Gap43/Camk2a/Map2/Marcks/Camk2b/Tjp1/Wfs1/Ppp3ca/Slc8a1/Camkv/Myh10/Sptbn1/Phkb/Map6/Camk1d/Itpka/Camkk1/Myh9/Myo5a/Add2/Add1/Atp2b2/Syt7/Nos1/Slc9a1/Camkk2/Camsap3/Camsap2/Phka1/Kcnq3/Kcnq5
204	Phospho	GO:0019904	protein domain specific binding	87/555	300/3317	1.73465348784792e-08	3.85960401046161e-06	3.53321526209023e-06	87	Dlgap4/Prrt2/Syngap1/Atp2b1/Stxbp1/Strn/Ncam1/Prkce/Gja1/Tjp1/Nsf/Tnks1bp1/Snap25/Abi2/Hist1h4m/H4c3/H4c4/H4c6/H4c9/H4c11/H4c12/Hist1h4n/H4f16/H4c1/H4c2/H4c8/H4c14/Tra2b/Evl/Slc9a3r1/Ctnnb1/Osbp/Shank3/Snap91/Dlg4/Dpysl3/Trim28/Caskin1/Dnajc6/Shank2/Dlg1/Baiap2/Trim9/Arfip2/Sgip1/Myh9/Dlg2/Basp1/Myo5a/Rims1/Dtna/Dlgap1/Ppp1r2/Nckipsd/Srcin1/Afdn/Atp2b2/Mpp2/Eps15/Shank1/Reps1/Apba1/Shroom2/Dlgap3…
205	Phospho	GO:0035255	ionotropic glutamate receptor binding	14/555	25/3317	8.48834602465346e-06	0.0012591046603236	0.00115262803913715	14	Canx/Nsf/Grin2b/Ctnnb1/Shank3/Dlg4/Lrrc7/Shank2/Dlg1/Dlg2/Map1a/Shank1/Shisa7/Shisa6
206	Phospho	GO:0004674	protein serine/threonine kinase activity	42/555	137/3317	2.75984979942872e-05	0.00307033290186445	0.00281068913783925	42	Cdk14/Srpk2/Camk2a/Prkce/Camk2b/Prkcg/Mark2/Trio/Aak1/Camkv/Brsk1/Brsk2/Phkb/Camk1d/Itpka/Camkk1/Snrk/Dclk1/Stk39/Camkk2/Braf/Mark3/Prpf4b/Prkab2/Ttbk1/Rps6kc1/Pak7/Stk11/Map3k4/Phka1/Lmtk2/Cdk13/Pak4/Mark4/Raf1/Mast1/Rps6ka2/Nek4/Cdk11b/Cdc42bpa/Wnk3/Prkag2
207	Phospho	GO:0004672	protein kinase activity	46/555	156/3317	3.45373023640758e-05	0.00307381991040274	0.00281388126629417	46	Cdk14/Srpk2/Camk2a/Prkce/Camk2b/Prkcg/Mark2/Trio/Aak1/Camkv/Brsk1/Ksr1/Trim28/Brsk2/Ppp1r9b/Phkb/Camk1d/Itpka/Camkk1/Snrk/Dclk1/Stk39/Camkk2/Braf/Mark3/Prpf4b/Prkab2/Ttbk1/Rps6kc1/Pak7/Stk11/Map3k4/Phka1/Lmtk2/Cdk13/Pak4/Mark4/Raf1/Mast1/Rps6ka2/Nek4/Cdk11b/Cdc42bpa/Ntrk3/Wnk3/Prkag2
208	Phospho	GO:0098918	structural constituent of synapse	13/555	25/3317	5.16769205927349e-05	0.00383270494396117	0.00350859092445411	13	Bsn/Camk2b/Ina/Shank3/Dlg4/Shank2/Dlg1/Dlg2/Rims1/Dlgap1/Pclo/Mpp2/Rims2
209	Phospho	GO:0008092	cytoskeletal protein binding	90/555	374/3317	7.06740361159422e-05	0.004323909157127	0.00395825628340189	90	Arfgef2/Dpysl2/Aldoa/Map1b/Prkce/Map2/Gja1/Ctnna1/Marcks/Map4/Kif5c/Stmn2/Snap25/Slc8a1/Evl/Slc9a3r1/Rgs14/Mark2/Kcnma1/Map9/Shank3/Brsk1/Cttn/Arhgef2/Hsph1/Kif5b/Myh10/Dlg4/Dpysl3/Sptbn1/Ndrg1/Ppp1r9b/Tmsb10/Tppp/Map6/Dlg1/Baiap2/Ablim2/Gphn/Bcas3/Stxbp5/Ablim1/Wasf1/Sgip1/Myh9/Sncb/Clip1/Myo5a/Cap2/Dpysl5/Fmn2/Myo18a/Plec/Dbn1/Add2/Add1/Map1a/Afdn/Cetn2/Dmtn/Epb41l3/Clip2/Epb41l1/Mtss2/Camsap3/…
210	Phospho	GO:0015631	tubulin binding	40/555	134/3317	8.42112755232682e-05	0.004323909157127	0.00395825628340189	40	Dpysl2/Map1b/Map2/Gja1/Map4/Kif5c/Stmn2/Rgs14/Map9/Brsk1/Arhgef2/Hsph1/Kif5b/Ndrg1/Tppp/Map6/Bcas3/Sgip1/Sncb/Clip1/Dpysl5/Fmn2/Map1a/Cetn2/Clip2/Camsap3/Stmn3/Stim1/Camsap2/Rab11fip5/Dst/Ndel1/Tpr/Akap1/Mark4/Gas2l1/Pex14/Mast1/Syt11/Trim46
211	Phospho	GO:0004683	calmodulin-dependent protein kinase activity	9/555	14/3317	8.74498481216697e-05	0.004323909157127	0.00395825628340189	9	Camk2a/Camk2b/Camkv/Phkb/Camk1d/Itpka/Camkk1/Camkk2/Phka1
212	Phospho	GO:0035254	glutamate receptor binding	17/555	41/3317	0.000143387330346814	0.00638073620043323	0.00584114703623338	17	Camk2a/Grin2a/Canx/Nsf/Grin2b/Ctnnb1/Shank3/Dlg4/Lrrc7/Shank2/Dlg1/Dlg2/Map1a/Atp2b2/Shank1/Shisa7/Shisa6
213	Phospho	GO:0030165	PDZ domain binding	18/555	45/3317	0.000159240991009876	0.00644202190903588	0.0058972500976863	18	Atp2b1/Gja1/Nsf/Slc9a3r1/Dlg4/Dlg1/Baiap2/Dlg2/Dtna/Atp2b2/Mpp2/Apba1/Dlgap3/Hcn2/Shisa6/Grasp/Nos1ap/Cxadr
214	Phospho	GO:0098879	structural constituent of postsynaptic specialization	7/555	10/3317	0.000267248129890654	0.0099104514834451	0.00907237072523537	7	Shank3/Dlg4/Shank2/Dlg1/Dlg2/Dlgap1/Mpp2
215	Phospho	GO:0005096	GTPase activator activity	27/555	84/3317	0.000329804274402153	0.0112894540083814	0.0103347574245857	27	Syngap1/Rgs14/Agap2/Abr/Arhgap44/Rap1gap2/Acap2/Srgap3/Rgs12/Agfg1/Stxbp5/Arhgap35/Rin1/Arhgdia/Mtss2/Tbc1d10b/Ranbp2/Arhgap39/Ralbp1/Arhgap21/Tbc1d5/Adgrb3/Arhgap12/Sipa1l1/Als2/Ralgapa1/Smap2
216	Phospho	GO:0008017	microtubule binding	29/555	94/3317	0.000437355376075497	0.0139016530252569	0.0127260549279111	29	Dpysl2/Map1b/Map2/Map4/Kif5c/Rgs14/Map9/Arhgef2/Kif5b/Ndrg1/Map6/Sgip1/Clip1/Dpysl5/Fmn2/Map1a/Cetn2/Clip2/Camsap3/Stim1/Camsap2/Dst/Ndel1/Akap1/Mark4/Gas2l1/Pex14/Mast1/Trim46
217	Phospho	GO:0030695	GTPase regulator activity	28/555	90/3317	0.000470253805519597	0.0139508628970814	0.0127711033499006	28	Syngap1/Rgs14/Agap2/Abr/Arhgap44/Rap1gap2/Gpsm1/Acap2/Srgap3/Rgs12/Agfg1/Stxbp5/Arhgap35/Rin1/Arhgdia/Mtss2/Tbc1d10b/Ranbp2/Arhgap39/Ralbp1/Arhgap21/Tbc1d5/Adgrb3/Arhgap12/Sipa1l1/Als2/Ralgapa1/Smap2
218	Phospho	GO:0017124	SH3 domain binding	19/555	53/3317	0.000557081172747708	0.0151480492886227	0.0138670492600757	19	Prrt2/Syngap1/Prkce/Gja1/Abi2/Evl/Shank3/Dpysl3/Dnajc6/Shank2/Sgip1/Rims1/Nckipsd/Eps15/Shank1/Reps1/Sos1/Trp53bp2/Ptpn12
219	Phospho	GO:0005086	ARF guanyl-nucleotide exchange factor activity	7/555	11/3317	0.000629267923247604	0.0151480492886227	0.0138670492600757	7	Arfgef2/Psd3/Iqsec2/Iqsec1/Arfgef3/Arfgef1/Psd
220	Phospho	GO:0017075	syntaxin-1 binding	9/555	17/3317	0.000658816676739357	0.0151480492886227	0.0138670492600757	9	Prrt2/Stxbp1/Nsf/Snap25/Vamp3/Cplx1/Snph/Stxbp5/Myo5a
221	Phospho	GO:0099186	structural constituent of postsynapse	9/555	17/3317	0.000658816676739357	0.0151480492886227	0.0138670492600757	9	Camk2b/Ina/Shank3/Dlg4/Shank2/Dlg1/Dlg2/Dlgap1/Mpp2
222	Phospho	GO:0016773	phosphotransferase activity, alcohol group as acceptor	48/555	185/3317	0.000710538403928266	0.0151480492886227	0.0138670492600757	48	Cdk14/Srpk2/Camk2a/Prkce/Camk2b/Pkm/Prkcg/Mark2/Trio/Aak1/Camkv/Brsk1/Ksr1/Trim28/Brsk2/Ppp1r9b/Phkb/Camk1d/Itpka/Camkk1/Snrk/Dclk1/Stk39/Camkk2/Braf/Mark3/Prpf4b/Prkab2/Ttbk1/Rps6kc1/Pak7/Stk11/Map3k4/Phka1/Lmtk2/Cdk13/Pi4kb/Pak4/Mark4/Raf1/Mast1/Rps6ka2/Nek4/Cdk11b/Cdc42bpa/Ntrk3/Wnk3/Prkag2
223	Phospho	GO:0000149	SNARE binding	20/555	58/3317	0.000714851764182197	0.0151480492886227	0.0138670492600757	20	Prrt2/Stxbp1/Syt2/Nsf/Snap25/Vamp3/Cplx1/Snap91/Snph/Trim9/Stxbp5/Myo5a/Syt7/Sept5/Stx16/Snap23/Txlna/Bet1/Kcnb1/Syt11
224	Phospho	GO:0019905	syntaxin binding	15/555	39/3317	0.000915539766468168	0.0185188725490152	0.0169528176853197	15	Prrt2/Stxbp1/Syt2/Nsf/Snap25/Vamp3/Cplx1/Snph/Stxbp5/Myo5a/Sept5/Stx16/Snap23/Txlna/Bet1
225	Phospho	GO:0003779	actin binding	41/555	157/3317	0.00151459112071652	0.0293040455964718	0.0268259388428967	41	Map1b/Prkce/Map2/Ctnna1/Marcks/Evl/Kcnma1/Shank3/Cttn/Myh10/Sptbn1/Ppp1r9b/Tmsb10/Ablim2/Ablim1/Wasf1/Myh9/Myo5a/Cap2/Fmn2/Myo18a/Plec/Dbn1/Add2/Add1/Map1a/Afdn/Dmtn/Epb41l3/Epb41l1/Mtss2/Camsap3/Shroom2/Mprip/Sipa1l1/Dst/Ssh3/Tmsb4x/Mrtfa/Phactr3/Eps8
226	Phospho	GO:0016301	kinase activity	51/555	207/3317	0.00172969103254279	0.0309205590789878	0.0283057513035323	51	Cdk14/Srpk2/Pgk1/Camk2a/Prkce/Camk2b/Ckmt1/Pkm/Prkcg/Mark2/Trio/Aak1/Camkv/Brsk1/Ksr1/Trim28/Brsk2/Ppp1r9b/Phkb/Camk1d/Itpka/Camkk1/Snrk/Dclk1/Stk39/Camkk2/Braf/Mark3/Prpf4b/Prkab2/Ttbk1/Rps6kc1/Pak7/Stk11/Ppip5k1/Map3k4/Phka1/Lmtk2/Cdk13/Pi4kb/Pak4/Mark4/Raf1/Mast1/Rps6ka2/Nek4/Cdk11b/Cdc42bpa/Ntrk3/Wnk3/Prkag2
227	Phospho	GO:0051020	GTPase binding	53/555	217/3317	0.00173711006061729	0.0309205590789878	0.0283057513035323	53	Arfgef2/Eef1b2/Nsf/Abi2/Trio/Psd3/Iqsec2/Abr/Arhgap44/Arhgef2/Sptbn1/Ndrg1/Wdr44/Mff/Acap2/Madd/Srgap3/Dmxl2/Stxbp5/Itpka/Iqsec1/Wasf1/Rin1/Myo5a/Rims1/Arhgdia/Afdn/Itsn1/Mtss2/Tbc1d10b/Ranbp2/Bnip3/Braf/Arfgef3/Ralbp1/Sos1/Plekhg5/Tbc1d5/Rbsn/Pak7/Arhgef6/Rab11fip5/Als2/Grasp/Arfgef1/Rab11fip2/Micall1/Pak4/Raf1/Rims2/Psd/Arhgef17/Eps8
229	All rescued - phospho	GO:0045653	negative regulation of megakaryocyte differentiation	13/445	14/3327	4.62846091144235e-11	1.27884374983152e-07	1.1366525585679e-07	13	Hist1h4m/H4c3/H4c4/H4c6/H4c9/H4c11/H4c12/Hist1h4n/H4f16/H4c1/H4c2/H4c8/H4c14
230	All rescued - phospho	GO:0006336	DNA replication-independent nucleosome assembly	13/445	15/3327	3.05133655947397e-10	4.21542145691328e-07	3.74672010171198e-07	13	Hist1h4m/H4c3/H4c4/H4c6/H4c9/H4c11/H4c12/Hist1h4n/H4f16/H4c1/H4c2/H4c8/H4c14
231	All rescued - phospho	GO:0034724	DNA replication-independent nucleosome organization	13/445	16/3327	1.43056429435162e-09	9.88162286323379e-07	8.78291183874295e-07	13	Hist1h4m/H4c3/H4c4/H4c6/H4c9/H4c11/H4c12/Hist1h4n/H4f16/H4c1/H4c2/H4c8/H4c14
232	All rescued - phospho	GO:0045652	regulation of megakaryocyte differentiation	13/445	16/3327	1.43056429435162e-09	9.88162286323379e-07	8.78291183874295e-07	13	Hist1h4m/H4c3/H4c4/H4c6/H4c9/H4c11/H4c12/Hist1h4n/H4f16/H4c1/H4c2/H4c8/H4c14
233	All rescued - phospho	GO:0045638	negative regulation of myeloid cell differentiation	16/445	26/3327	1.19991029723113e-08	6.6307043024992e-06	5.89345415461098e-06	16	Hist1h4m/H4c3/H4c4/H4c6/H4c9/H4c11/H4c12/Hist1h4n/H4f16/H4c1/H4c2/H4c8/H4c14/Ctnnb1/Gas2l1/Ctr9
234	All rescued - phospho	GO:1903707	negative regulation of hemopoiesis	17/445	31/3327	4.60449205278194e-08	2.12036859030608e-05	1.88461051914742e-05	17	Hist1h4m/H4c3/H4c4/H4c6/H4c9/H4c11/H4c12/Hist1h4n/H4f16/H4c1/H4c2/H4c8/H4c14/Ctnnb1/Rc3h1/Gas2l1/Ctr9
235	All rescued - phospho	GO:0048167	regulation of synaptic plasticity	33/445	98/3327	1.43278841847141e-07	5.65542057176642e-05	5.02660959442675e-05	33	Prrt2/Syngap1/Stxbp1/Ctnnd2/Syn1/Camk2a/Camk2b/Ppfia3/Rgs14/Grin2b/Shank3/Iqsec2/Brsk1/Dlg4/Shank2/Baiap2/Tnr/Itpka/Rin1/Rims1/Dbn1/Map1a/Atp2b2/Syt7/Mpp2/Ncdn/Nos1/Shisa7/Braf/Shisa6/Sipa1l1/Rims2/Kcnb1
236	All rescued - phospho	GO:0000902	cell morphogenesis	80/445	349/3327	1.66048332919667e-07	5.734894298213e-05	5.09724685133662e-05	80	Ptprz1/Fry/Syngap1/Stxbp1/Ctnnd2/Aldoa/Gap43/Nefm/Camk2a/Ncam1/Map1b/Map2/Gja1/Camk2b/Kif5c/Gpm6a/Syt2/Abi2/Vamp3/Ppp3ca/Plxna1/Chl1/Slc9a3r1/Ctnnb1/Shank3/Brsk1/Arhgap44/Cttn/Arhgef2/Bcan/Snap91/Myh10/Dlg4/Brsk2/Plppr4/Map6/Shank2/Dlg1/Baiap2/Tnr/Stxbp5/Itpka/Wasf1/Arhgap35/Rims1/Rtn4/Arhgdia/Cap2/Rufy3/Dpysl5/Dclk1/Srcin1/Dbn1/Add1/Map1a/Afdn/Atp2b2/Dmtn/Epb41l3/Palm/Cpne6/Eif4g2/Braf/Prox1/Adg…
237	All rescued - phospho	GO:2000026	regulation of multicellular organismal development	100/445	471/3327	2.134316618745e-07	6.55235201954715e-05	5.82381365091472e-05	100	Ptprz1/Syngap1/Atp2b1/Ap3d1/Mbp/Gap43/Nefm/Camk2a/Ncam1/Map1b/Ap2a1/Ptpra/Map2/Gja1/Camk2b/Syt2/Pkm/Stmn2/Abi2/Hist1h4m/H4c3/H4c4/H4c6/H4c9/H4c11/H4c12/Hist1h4n/H4f16/H4c1/H4c2/H4c8/H4c14/Ppp3ca/Plxna1/Trp53bp1/Slc8a1/Rgs14/Ctnnb1/Agap2/Shank3/Brsk1/Arhgap44/Rap1gap2/Cttn/Arhgef2/Snap91/Dlg4/Dpysl3/Brsk2/Map6/Lrrc7/Shank2/Dlg1/Baiap2/Camk1d/Tnr/Epn2/Itpka/Arhgap35/Rims1/Rtn4/Rufy3/Srcin1/Dbn1/Add…
238	All rescued - phospho	GO:0030219	megakaryocyte differentiation	13/445	22/3327	5.87149251727707e-07	0.000158847851949854	0.000141185987236989	13	Hist1h4m/H4c3/H4c4/H4c6/H4c9/H4c11/H4c12/Hist1h4n/H4f16/H4c1/H4c2/H4c8/H4c14
239	All rescued - phospho	GO:0048812	neuron projection morphogenesis	63/445	261/3327	6.32401871678754e-07	0.000158847851949854	0.000141185987236989	63	Ptprz1/Syngap1/Stxbp1/Ctnnd2/Gap43/Nefm/Camk2a/Ncam1/Map1b/Map2/Gja1/Camk2b/Kif5c/Gpm6a/Syt2/Abi2/Ppp3ca/Plxna1/Chl1/Ctnnb1/Shank3/Brsk1/Arhgap44/Cttn/Bcan/Snap91/Myh10/Dlg4/Brsk2/Plppr4/Map6/Shank2/Baiap2/Tnr/Stxbp5/Itpka/Wasf1/Arhgap35/Rims1/Rtn4/Rufy3/Dpysl5/Dclk1/Srcin1/Dbn1/Map1a/Afdn/Epb41l3/Cpne6/Eif4g2/Braf/Adgrb3/Sipa1l1/Dst/Ndel1/Bcl11a/Stk11/Lmtk2/Tbr1/Rims2/Atp8a2/Ntrk3/Trim46
240	All rescued - phospho	GO:0032989	cellular component morphogenesis	82/445	376/3327	1.10507040295713e-06	0.00024598427081491	0.000218633942439067	82	Ptprz1/Fry/Syngap1/Stxbp1/Ctnnd2/Aldoa/Gap43/Nefm/Camk2a/Ncam1/Map1b/Map2/Gja1/Camk2b/Kif5c/Gpm6a/Syt2/Abi2/Vamp3/Ppp3ca/Plxna1/Chl1/Slc9a3r1/Ctnnb1/Shank3/Brsk1/Arhgap44/Cttn/Arhgef2/Bcan/Snap91/Myh10/Dlg4/Brsk2/Mff/Plppr4/Map6/Shank2/Dlg1/Baiap2/Tnr/Agfg1/Stxbp5/Itpka/Wasf1/Arhgap35/Rims1/Rtn4/Arhgdia/Cap2/Rufy3/Dpysl5/Dclk1/Srcin1/Dbn1/Add1/Map1a/Afdn/Atp2b2/Dmtn/Epb41l3/Palm/Cpne6/Eif4g2/Braf…
241	All rescued - phospho	GO:0045595	regulation of cell differentiation	91/445	431/3327	1.15736356156128e-06	0.00024598427081491	0.000218633942439067	91	Ptprz1/Syngap1/Ap3d1/Nefm/Camk2a/Map1b/Ap2a1/Ptpra/Map2/Camk2b/Syt2/Stmn2/Abi2/Hist1h4m/H4c3/H4c4/H4c6/H4c9/H4c11/H4c12/Hist1h4n/H4f16/H4c1/H4c2/H4c8/H4c14/Ppp3ca/Plxna1/Rgs14/Ctnnb1/Trio/Shank3/Brsk1/Arhgap44/Rap1gap2/Cttn/Arhgef2/Snap91/Dlg4/Dpysl3/Brsk2/Map6/Lrrc7/Shank2/Baiap2/Camk1d/Tnr/Itpka/Aamdc/Arhgap35/Rims1/Rtn4/Rufy3/Srcin1/Dbn1/Add1/Afdn/Dmtn/Nos1/Palm/Itsn1/Cpne6/Eif4g2/Braf/Prox1/D…
242	All rescued - phospho	GO:0120039	plasma membrane bounded cell projection morphogenesis	63/445	267/3327	1.49124270468627e-06	0.00029430739950344	0.000261584152634065	63	Ptprz1/Syngap1/Stxbp1/Ctnnd2/Gap43/Nefm/Camk2a/Ncam1/Map1b/Map2/Gja1/Camk2b/Kif5c/Gpm6a/Syt2/Abi2/Ppp3ca/Plxna1/Chl1/Ctnnb1/Shank3/Brsk1/Arhgap44/Cttn/Bcan/Snap91/Myh10/Dlg4/Brsk2/Plppr4/Map6/Shank2/Baiap2/Tnr/Stxbp5/Itpka/Wasf1/Arhgap35/Rims1/Rtn4/Rufy3/Dpysl5/Dclk1/Srcin1/Dbn1/Map1a/Afdn/Epb41l3/Cpne6/Eif4g2/Braf/Adgrb3/Sipa1l1/Dst/Ndel1/Bcl11a/Stk11/Lmtk2/Tbr1/Rims2/Atp8a2/Ntrk3/Trim46
243	All rescued - phospho	GO:0048858	cell projection morphogenesis	63/445	269/3327	1.96601268286699e-06	0.000362139536184099	0.000321874216780961	63	Ptprz1/Syngap1/Stxbp1/Ctnnd2/Gap43/Nefm/Camk2a/Ncam1/Map1b/Map2/Gja1/Camk2b/Kif5c/Gpm6a/Syt2/Abi2/Ppp3ca/Plxna1/Chl1/Ctnnb1/Shank3/Brsk1/Arhgap44/Cttn/Bcan/Snap91/Myh10/Dlg4/Brsk2/Plppr4/Map6/Shank2/Baiap2/Tnr/Stxbp5/Itpka/Wasf1/Arhgap35/Rims1/Rtn4/Rufy3/Dpysl5/Dclk1/Srcin1/Dbn1/Map1a/Afdn/Epb41l3/Cpne6/Eif4g2/Braf/Adgrb3/Sipa1l1/Dst/Ndel1/Bcl11a/Stk11/Lmtk2/Tbr1/Rims2/Atp8a2/Ntrk3/Trim46
244	All rescued - phospho	GO:0006335	DNA replication-dependent nucleosome assembly	13/445	24/3327	2.27916597875715e-06	0.00037043150584153	0.000329244224671234	13	Hist1h4m/H4c3/H4c4/H4c6/H4c9/H4c11/H4c12/Hist1h4n/H4f16/H4c1/H4c2/H4c8/H4c14
245	All rescued - phospho	GO:0034723	DNA replication-dependent nucleosome organization	13/445	24/3327	2.27916597875715e-06	0.00037043150584153	0.000329244224671234	13	Hist1h4m/H4c3/H4c4/H4c6/H4c9/H4c11/H4c12/Hist1h4n/H4f16/H4c1/H4c2/H4c8/H4c14
246	All rescued - phospho	GO:0031175	neuron projection development	83/445	391/3327	3.06926691737447e-06	0.000471132471816982	0.00041874852153419	83	Ptprz1/Fry/Syngap1/Stxbp1/Ctnnd2/Gap43/Nefm/Camk2a/Ncam1/Map1b/Ap2a1/Map2/Gja1/Camk2b/Kif5c/Gpm6a/Syt2/Stmn2/Plp1/Abi2/Ppp3ca/Plxna1/Chl1/Slc9a3r1/Ctnnb1/Gprin1/Shank3/Brsk1/Arhgap44/Rap1gap2/Cttn/Bcan/Snap91/Myh10/Dlg4/Dpysl3/Brsk2/Plppr4/Map6/Lrrc7/Shank2/Baiap2/Camk1d/Tnr/Stxbp5/Itpka/Wasf1/Arhgap35/Rims1/Rtn4/Rufy3/Dpysl5/Dclk1/Srcin1/Dbn1/Map1a/Afdn/Atp2b2/Epb41l3/Ncdn/Palm/Itsn1/Cpne6/Camsa…
247	All rescued - phospho	GO:0032990	cell part morphogenesis	64/445	279/3327	3.46737936948558e-06	0.000504229957783613	0.000448165987202762	64	Ptprz1/Syngap1/Stxbp1/Ctnnd2/Gap43/Nefm/Camk2a/Ncam1/Map1b/Map2/Gja1/Camk2b/Kif5c/Gpm6a/Syt2/Abi2/Ppp3ca/Plxna1/Chl1/Ctnnb1/Shank3/Brsk1/Arhgap44/Cttn/Bcan/Snap91/Myh10/Dlg4/Brsk2/Mff/Plppr4/Map6/Shank2/Baiap2/Tnr/Stxbp5/Itpka/Wasf1/Arhgap35/Rims1/Rtn4/Rufy3/Dpysl5/Dclk1/Srcin1/Dbn1/Map1a/Afdn/Epb41l3/Cpne6/Eif4g2/Braf/Adgrb3/Sipa1l1/Dst/Ndel1/Bcl11a/Stk11/Lmtk2/Tbr1/Rims2/Atp8a2/Ntrk3/Trim46
248	All rescued - phospho	GO:0006323	DNA packaging	20/445	52/3327	4.4771255027535e-06	0.000618514888205396	0.000549743884101259	20	Hist1h4m/H4c3/H4c4/H4c6/H4c9/H4c11/H4c12/Hist1h4n/H4f16/H4c1/H4c2/H4c8/H4c14/Nipbl/Tpr/Tspyl1/H1f5/Sart3/Wapl/Smarca2
249	All rescued - phospho	GO:0048666	neuron development	85/445	410/3327	6.32135488858927e-06	0.000831709693198674	0.000739234133086655	85	Ptprz1/Fry/Syngap1/Stxbp1/Ctnnd2/Gap43/Nefm/Camk2a/Ncam1/Map1b/Ap2a1/Map2/Gja1/Camk2b/Kif5c/Gpm6a/Syt2/Stmn2/Plp1/Abi2/Ppp3ca/Plxna1/Chl1/Slc9a3r1/Ctnnb1/Gprin1/Shank3/Brsk1/Arhgap44/Rap1gap2/Cttn/Bcan/Snap91/Myh10/Dlg4/Dpysl3/Brsk2/Plppr4/Map6/Lrrc7/Shank2/Baiap2/Camk1d/Tnr/Stxbp5/Itpka/Wasf1/Dlg2/Arhgap35/Rims1/Rtn4/Rufy3/Dpysl5/Dclk1/Srcin1/Dbn1/Map1a/Afdn/Atp2b2/Epb41l3/Ncdn/Palm/Itsn1/Cpne6/…
250	All rescued - phospho	GO:0045637	regulation of myeloid cell differentiation	17/445	41/3327	7.19397671658685e-06	0.000903498075814976	0.000803040558841968	17	Hist1h4m/H4c3/H4c4/H4c6/H4c9/H4c11/H4c12/Hist1h4n/H4f16/H4c1/H4c2/H4c8/H4c14/Ctnnb1/Gas2l1/Ankrd54/Ctr9
251	All rescued - phospho	GO:0048667	cell morphogenesis involved in neuron differentiation	55/445	234/3327	8.51998063567276e-06	0.00102350897810278	0.000909707772220803	55	Ptprz1/Syngap1/Stxbp1/Ctnnd2/Gap43/Nefm/Camk2a/Ncam1/Map1b/Map2/Camk2b/Kif5c/Abi2/Ppp3ca/Plxna1/Chl1/Slc9a3r1/Shank3/Brsk1/Arhgap44/Cttn/Snap91/Myh10/Dlg4/Brsk2/Plppr4/Map6/Shank2/Baiap2/Tnr/Stxbp5/Itpka/Arhgap35/Rtn4/Rufy3/Dpysl5/Dclk1/Srcin1/Dbn1/Map1a/Afdn/Atp2b2/Eif4g2/Braf/Adgrb3/Sipa1l1/Dst/Ndel1/Bcl11a/Stk11/Lmtk2/Tbr1/Atp8a2/Ntrk3/Trim46
252	All rescued - phospho	GO:0006334	nucleosome assembly	17/445	42/3327	1.06180391011149e-05	0.00122240175151585	0.00108648619398689	17	Hist1h4m/H4c3/H4c4/H4c6/H4c9/H4c11/H4c12/Hist1h4n/H4f16/H4c1/H4c2/H4c8/H4c14/Tspyl1/H1f5/Sart3/Smarca2
253	All rescued - phospho	GO:0051056	regulation of small GTPase mediated signal transduction	27/445	87/3327	1.17798456383569e-05	0.0013019085399512	0.00115715283681207	27	Arfgef2/Syngap1/Trio/Psd3/Iqsec2/Abr/Arhgap44/Rap1gap2/Arhgef2/Madd/Iqsec1/Cadm4/Arhgap35/Rtn4/Arhgdia/Itsn1/Arfgef3/Sos1/Plekhg5/Arhgap12/Sipa1l1/Arhgef6/Arfgef1/Ralgapa1/Cdc42bpa/Arhgef17/Eps8
254	All rescued - phospho	GO:0030182	neuron differentiation	89/445	442/3327	1.29144124997567e-05	0.00134471678994823	0.00119520135281987	89	Ptprz1/Fry/Syngap1/Stxbp1/Ctnnd2/Gap43/Nefm/Camk2a/Ncam1/Map1b/Ap2a1/Map2/Gja1/Camk2b/Kif5c/Gpm6a/Syt2/Stmn2/Plp1/Abi2/Ppp3ca/Plxna1/Chl1/Slc9a3r1/Ctnnb1/Kcnma1/Gprin1/Shank3/Brsk1/Arhgap44/Rap1gap2/Cttn/Arhgef2/Bcan/Snap91/Myh10/Dlg4/Dpysl3/Brsk2/Plppr4/Map6/Lrrc7/Shank2/Baiap2/Camk1d/Tnr/Stxbp5/Itpka/Wasf1/Dlg2/Arhgap35/Rims1/Rtn4/Rufy3/Dpysl5/Dclk1/Srcin1/Dbn1/Map1a/Afdn/Atp2b2/Epb41l3/Ncdn/Pa…
255	All rescued - phospho	GO:0048699	generation of neurons	95/445	480/3327	1.31405549506342e-05	0.00134471678994823	0.00119520135281987	95	Ptprz1/Fry/Syngap1/Stxbp1/Ctnnd2/Gap43/Nefm/Camk2a/Ncam1/Map1b/Ap2a1/Ptpra/Map2/Gja1/Camk2b/Kif5c/Gpm6a/Syt2/Stmn2/Plp1/Abi2/Ppp3ca/Plxna1/Chl1/Slc9a3r1/Rgs14/Ctnnb1/Kcnma1/Gprin1/Shank3/Brsk1/Arhgap44/Rap1gap2/Cttn/Arhgef2/Bcan/Snap91/Myh10/Dlg4/Dpysl3/Brsk2/Plppr4/Map6/Lrrc7/Shank2/Baiap2/Camk1d/Tnr/Stxbp5/Itpka/Wasf1/Dlg2/Arhgap35/Rims1/Rtn4/Rufy3/Dpysl5/Dclk1/Srcin1/Dbn1/Map1a/Afdn/Atp2b2/Epb…
256	All rescued - phospho	GO:0031497	chromatin assembly	18/445	47/3327	1.457448731054e-05	0.00142660369071841	0.00126798346970153	18	Hist1h4m/H4c3/H4c4/H4c6/H4c9/H4c11/H4c12/Hist1h4n/H4f16/H4c1/H4c2/H4c8/H4c14/Tpr/Tspyl1/H1f5/Sart3/Smarca2
257	All rescued - phospho	GO:0045596	negative regulation of cell differentiation	41/445	160/3327	1.49734010245508e-05	0.00142660369071841	0.00126798346970153	41	Ptprz1/Syngap1/Map2/Stmn2/Hist1h4m/H4c3/H4c4/H4c6/H4c9/H4c11/H4c12/Hist1h4n/H4f16/H4c1/H4c2/H4c8/H4c14/Ppp3ca/Ctnnb1/Trio/Rap1gap2/Arhgef2/Dpysl3/Tnr/Rtn4/Rufy3/Dmtn/Dact3/Inpp5f/Bcl11a/Yap1/Rc3h1/Pdcd4/Cdk13/Nelfb/Gas2l1/Lbh/Gal/Ctr9/Ntrk3/Trim46
258	All rescued - phospho	GO:0007010	cytoskeleton organization	84/445	413/3327	1.60465548157449e-05	0.00144620400311944	0.00128540447617107	84	Map7d1/Nefm/Map1b/Prkce/Map2/Marcks/Ina/Stmn2/Abi2/Slc9a3r1/Rgs14/Ctnnb1/Map9/Agap2/Shank3/Iqsec2/Brsk1/Abr/Arhgap44/Cttn/Arhgef2/Hsph1/Myh10/Dpysl3/Sptbn1/Sorbs1/Brsk2/Tmsb10/Tppp/Map6/Dlg1/Baiap2/Ablim2/Bcas3/Arfip2/Agfg1/Itpka/Iqsec1/Wasf1/Arhgap35/Clip1/Arhgdia/Cap2/Rufy3/Ppp1r12a/Fmn2/Myo18a/Plec/Dbn1/Add2/Add1/Map1a/Pclo/Dmtn/Epb41l3/Palm/Epb41l1/Camsap3/Shroom2/Braf/Prox1/Mark3/Sorbs2/Ralb…
259	All rescued - phospho	GO:0000904	cell morphogenesis involved in differentiation	59/445	262/3327	1.62259587754986e-05	0.00144620400311944	0.00128540447617107	59	Ptprz1/Syngap1/Stxbp1/Ctnnd2/Gap43/Nefm/Camk2a/Ncam1/Map1b/Map2/Camk2b/Kif5c/Abi2/Vamp3/Ppp3ca/Plxna1/Chl1/Slc9a3r1/Ctnnb1/Shank3/Brsk1/Arhgap44/Cttn/Snap91/Myh10/Dlg4/Brsk2/Plppr4/Map6/Shank2/Baiap2/Tnr/Stxbp5/Itpka/Arhgap35/Rtn4/Rufy3/Dpysl5/Dclk1/Srcin1/Dbn1/Map1a/Afdn/Atp2b2/Dmtn/Eif4g2/Braf/Prox1/Adgrb3/Sipa1l1/Dst/Ndel1/Bcl11a/Stk11/Lmtk2/Tbr1/Atp8a2/Ntrk3/Trim46
260	All rescued - phospho	GO:0022603	regulation of anatomical structure morphogenesis	64/445	292/3327	1.73597030739035e-05	0.00149890186228736	0.00133224300234924	64	Ptprz1/Syngap1/Mbp/Aldoa/Nefm/Map1b/Map2/Gja1/Camk2b/Syt2/Pkm/Abi2/Ppp3ca/Plxna1/Slc9a3r1/Ctnnb1/Shank3/Brsk1/Abr/Arhgap44/Cttn/Snap91/Myh10/Dlg4/Brsk2/Mff/Map6/Dlg1/Baiap2/Tnr/Epn2/Itpka/Arhgap35/Rims1/Rtn4/Arhgdia/Rufy3/Srcin1/Dbn1/Add1/Afdn/Dmtn/Epb41l3/Palm/Cpne6/Eif4g2/Bnip3/Braf/Prox1/Adgrb3/Sipa1l1/Adgrb2/Ndel1/Bcl11a/Stk11/Rc3h1/Tbr1/Rims2/Gal/Mief1/Pml/Ntrk3/Trim46/Eps8
261	All rescued - phospho	GO:0048589	developmental growth	46/445	189/3327	1.91464896098866e-05	0.00160308335733687	0.00142484083763526	46	Gap43/Ncam1/Map1b/Map2/Gja1/Slc1a2/Syt2/Pkm/Plxna1/Ctnnb1/Shank3/Cttn/Bcan/Trim28/Shank2/Dlg1/Tnr/Wasf1/Sgip1/Rims1/Rtn4/Rufy3/Dclk1/Dbn1/Add1/Afdn/Cpne6/Apba1/Eif4g2/Prox1/Sorbs2/Sos1/Nipbl/Gigyf2/Bcl9/Ndel1/Bcl11a/Stk11/Yap1/Rims2/Gal/Atp8a2/Ctr9/Cxadr/Ntrk3/Trim46
262	All rescued - phospho	GO:0051093	negative regulation of developmental process	50/445	213/3327	2.36428987782333e-05	0.00192133321541937	0.00170770535138138	50	Ptprz1/Syngap1/Map2/Gja1/Stmn2/Hist1h4m/H4c3/H4c4/H4c6/H4c9/H4c11/H4c12/Hist1h4n/H4f16/H4c1/H4c2/H4c8/H4c14/Ppp3ca/Ctnnb1/Trio/Abr/Rap1gap2/Arhgef2/Dpysl3/Tnr/Epn2/Rtn4/Rufy3/Dmtn/Bnip3/Dact3/Adgrb3/Inpp5f/Adgrb2/Bcl11a/Stk11/Yap1/Rc3h1/Pdcd4/Cdk13/Nelfb/Gas2l1/Lbh/Gal/Ctr9/Cxadr/Pml/Ntrk3/Trim46
263	All rescued - phospho	GO:0022604	regulation of cell morphogenesis	49/445	208/3327	2.59535290328745e-05	0.00204884573479521	0.00182104009725402	49	Ptprz1/Syngap1/Aldoa/Nefm/Map1b/Map2/Camk2b/Syt2/Abi2/Ppp3ca/Plxna1/Slc9a3r1/Shank3/Brsk1/Arhgap44/Cttn/Snap91/Myh10/Dlg4/Brsk2/Map6/Dlg1/Baiap2/Tnr/Itpka/Arhgap35/Rims1/Rtn4/Arhgdia/Rufy3/Srcin1/Dbn1/Afdn/Dmtn/Epb41l3/Palm/Cpne6/Eif4g2/Braf/Adgrb3/Sipa1l1/Ndel1/Bcl11a/Stk11/Tbr1/Rims2/Ntrk3/Trim46/Eps8
264	All rescued - phospho	GO:0040007	growth	57/445	255/3327	2.89783409900608e-05	0.00222408767098717	0.00197679735467286	57	Gap43/Ncam1/Map1b/Map2/Gja1/Slc1a2/Syt2/Pkm/Wfs1/Plxna1/Ctnnb1/Hdgfl2/Shank3/Cttn/Bcan/Trim28/Hepacam/Shank2/Dlg1/Tnr/Wasf1/Sgip1/Ccar2/Rims1/Rtn4/Rufy3/Dclk1/Dbn1/Add1/Afdn/Epb41l3/Cpne6/Slc9a1/Apba1/Eif4g2/Prox1/Dact3/Sorbs2/Sos1/Nipbl/Gigyf2/Bcl9/Ndel1/Bcl11a/Stk11/Yap1/Gas2l1/Rims2/Gal/Atp8a2/Ctr9/Cxadr/Pml/Smarca2/Kdm2b/Ntrk3/Trim46
265	All rescued - phospho	GO:0071103	DNA conformation change	20/445	58/3327	3.00871119809515e-05	0.00224677541630727	0.00199696251071294	20	Hist1h4m/H4c3/H4c4/H4c6/H4c9/H4c11/H4c12/Hist1h4n/H4f16/H4c1/H4c2/H4c8/H4c14/Nipbl/Tpr/Tspyl1/H1f5/Sart3/Wapl/Smarca2
266	All rescued - phospho	GO:1903706	regulation of hemopoiesis	21/445	64/3327	4.46880464226434e-05	0.00324929137541484	0.00288801142116419	21	Ap3d1/Hist1h4m/H4c3/H4c4/H4c6/H4c9/H4c11/H4c12/Hist1h4n/H4f16/H4c1/H4c2/H4c8/H4c14/Ctnnb1/Braf/Sos1/Rc3h1/Gas2l1/Ankrd54/Ctr9
267	All rescued - phospho	GO:0035418	protein localization to synapse	18/445	51/3327	5.30097049895043e-05	0.00375553371502565	0.00333796603888026	18	Bsn/Camk2a/Kif5c/Iqsec2/Arhgap44/Kif5b/Dlg4/Lrrc7/Dlg1/Baiap2/Gphn/Dlg2/Dlgap1/Map1a/Pclo/Adam22/Snap23/Grasp
268	All rescued - phospho	GO:0120036	plasma membrane bounded cell projection organization	92/445	478/3327	6.02379574728879e-05	0.00416093691243973	0.00369829354695388	92	Ptprz1/Fry/Syngap1/Stxbp1/Ctnnd2/Gap43/Nefm/Camk2a/Ncam1/Map1b/Ap2a1/Map2/Gja1/Camk2b/Kif5c/Gpm6a/Syt2/Stmn2/Plp1/Abi2/Ppp3ca/Plxna1/Chl1/Slc9a3r1/Grin2b/Ctnnb1/Gprin1/Shank3/Brsk1/Arhgap44/Rap1gap2/Cttn/Bcan/Snap91/Myh10/Dlg4/Dpysl3/Brsk2/Plppr4/Map6/Lrrc7/Shank2/Baiap2/Ablim2/Camk1d/Tnr/Bcas3/Stxbp5/Itpka/Wasf1/Arhgap35/Rims1/Rtn4/Rufy3/Dpysl5/Dclk1/Srcin1/Dbn1/Map1a/Afdn/Atp2b2/Dmtn/Epb41l3/Nc…
269	All rescued - phospho	GO:0050808	synapse organization	45/445	192/3327	6.48705629249496e-05	0.00437164305760087	0.00388557184348928	45	Syngap1/Ctnnd2/Pgrmc1/Bsn/Syn1/Gap43/Camk2b/Gpm6a/Abi2/Grin2b/Ctnnb1/Camkv/Shank3/Arhgap44/Cttn/Bcan/Snap91/Myh10/Dlg4/Sorbs1/Cnksr2/Shank2/Baiap2/Gphn/Tnr/Itpka/Wasf1/Sncb/Srcin1/Dbn1/Add2/Ndrg2/Pclo/Afdn/Atp2b2/Palm/Itsn1/Shisa7/Arhgap39/Shisa6/Sorbs2/Adgrb3/Sipa1l1/Adgrb2/Ntrk3
270	All rescued - phospho	GO:0099173	postsynapse organization	27/445	95/3327	6.81360130583067e-05	0.00448237628762147	0.00398399294398571	27	Syngap1/Ctnnd2/Gap43/Camk2b/Abi2/Grin2b/Shank3/Arhgap44/Cttn/Myh10/Dlg4/Sorbs1/Cnksr2/Shank2/Baiap2/Gphn/Itpka/Srcin1/Dbn1/Ndrg2/Afdn/Shisa7/Arhgap39/Shisa6/Sorbs2/Sipa1l1/Ntrk3
271	All rescued - phospho	GO:0010769	regulation of cell morphogenesis involved in differentiation	36/445	143/3327	7.62075970273037e-05	0.00489678117642884	0.00435232126963769	36	Ptprz1/Syngap1/Nefm/Map1b/Map2/Camk2b/Abi2/Ppp3ca/Plxna1/Shank3/Brsk1/Arhgap44/Cttn/Snap91/Brsk2/Map6/Baiap2/Tnr/Itpka/Arhgap35/Rtn4/Rufy3/Srcin1/Dbn1/Afdn/Dmtn/Eif4g2/Braf/Adgrb3/Sipa1l1/Ndel1/Bcl11a/Stk11/Tbr1/Ntrk3/Trim46
272	All rescued - phospho	GO:0051094	positive regulation of developmental process	66/445	318/3327	8.00815577504629e-05	0.00499715505083165	0.00444153484335876	66	Ptprz1/Atp2b1/Ap3d1/Ncam1/Map1b/Ap2a1/Ptpra/Gja1/Camk2b/Syt2/Pkm/Stmn2/Plxna1/Trp53bp1/Slc8a1/Rgs14/Ctnnb1/Agap2/Shank3/Arhgef2/Snap91/Dlg4/Dpysl3/Mff/Map6/Lrrc7/Shank2/Dlg1/Baiap2/Camk1d/Itpka/Aamdc/Sgip1/Arhgap35/Rims1/Rtn4/Rufy3/Dbn1/Add1/Afdn/Dmtn/Palm/Itsn1/Cpne6/Eif4g2/Bnip3/Braf/Prox1/Nipbl/Adgrb3/Adgrb2/Ndel1/Bcl11a/Stk11/Yap1/Ankrd54/Lbh/Rims2/Tmsb4x/Gal/Atp8a2/Mief1/Pml/Kdm2b/Ntrk3/Pagr…
273	All rescued - phospho	GO:0048489	synaptic vesicle transport	27/445	96/3327	8.31954876359956e-05	0.00499715505083165	0.00444153484335876	27	Prrt2/Stxbp1/Ap3d1/Camk2a/Prkce/Map2/Kif5c/Syt2/Ppfia3/Prkcg/Ctnnb1/Snap91/Cadps/A830010M20Rik/Madd/Trim9/Stxbp5/Rims1/Pclo/Syt7/Sept5/Apba1/Snap23/Braf/Rims2/Syt11/Trim46
274	All rescued - phospho	GO:0097480	establishment of synaptic vesicle localization	27/445	96/3327	8.31954876359956e-05	0.00499715505083165	0.00444153484335876	27	Prrt2/Stxbp1/Ap3d1/Camk2a/Prkce/Map2/Kif5c/Syt2/Ppfia3/Prkcg/Ctnnb1/Snap91/Cadps/A830010M20Rik/Madd/Trim9/Stxbp5/Rims1/Pclo/Syt7/Sept5/Apba1/Snap23/Braf/Rims2/Syt11/Trim46
275	All rescued - phospho	GO:0048639	positive regulation of developmental growth	20/445	62/3327	8.92005323149224e-05	0.005223905816122	0.00464307380193635	20	Ncam1/Map1b/Syt2/Dlg1/Sgip1/Rims1/Rtn4/Rufy3/Dbn1/Afdn/Cpne6/Eif4g2/Prox1/Nipbl/Ndel1/Bcl11a/Yap1/Rims2/Atp8a2/Ntrk3
276	All rescued - phospho	GO:0007268	chemical synaptic transmission	61/445	289/3327	9.26425569996301e-05	0.005223905816122	0.00464307380193635	61	Prrt2/Syngap1/Stxbp1/Ctnnd2/Syn1/Camk2a/Ncam1/Prkce/Ptpra/Camk2b/Syt2/Ppfia3/Prkcg/Ppp3ca/Rgs14/Grin2b/Ctnnb1/Kcnma1/Shank3/Iqsec2/Brsk1/Abr/Snap91/Kif5b/Dlg4/Cadps/Shank2/Dlg1/Baiap2/Tnr/Trim9/Stxbp5/Itpka/Dlg2/Sncb/Rin1/Rims1/Dlgap1/Dbn1/Map1a/Pclo/Afdn/Atp2b2/Syt7/Mpp2/Ncdn/Nos1/Sept5/Shisa7/Apba1/Snap23/Pde4a/Braf/Shisa6/Plekhg5/Sipa1l1/Grm1/Grid1/Rims2/Kcnb1/Syt11
277	All rescued - phospho	GO:0098916	anterograde trans-synaptic signaling	61/445	289/3327	9.26425569996301e-05	0.005223905816122	0.00464307380193635	61	Prrt2/Syngap1/Stxbp1/Ctnnd2/Syn1/Camk2a/Ncam1/Prkce/Ptpra/Camk2b/Syt2/Ppfia3/Prkcg/Ppp3ca/Rgs14/Grin2b/Ctnnb1/Kcnma1/Shank3/Iqsec2/Brsk1/Abr/Snap91/Kif5b/Dlg4/Cadps/Shank2/Dlg1/Baiap2/Tnr/Trim9/Stxbp5/Itpka/Dlg2/Sncb/Rin1/Rims1/Dlgap1/Dbn1/Map1a/Pclo/Afdn/Atp2b2/Syt7/Mpp2/Ncdn/Nos1/Sept5/Shisa7/Apba1/Snap23/Pde4a/Braf/Shisa6/Plekhg5/Sipa1l1/Grm1/Grid1/Rims2/Kcnb1/Syt11
278	All rescued - phospho	GO:0030030	cell projection organization	92/445	485/3327	0.000107926967980775	0.00596404425061762	0.0053009182378768	92	Ptprz1/Fry/Syngap1/Stxbp1/Ctnnd2/Gap43/Nefm/Camk2a/Ncam1/Map1b/Ap2a1/Map2/Gja1/Camk2b/Kif5c/Gpm6a/Syt2/Stmn2/Plp1/Abi2/Ppp3ca/Plxna1/Chl1/Slc9a3r1/Grin2b/Ctnnb1/Gprin1/Shank3/Brsk1/Arhgap44/Rap1gap2/Cttn/Bcan/Snap91/Myh10/Dlg4/Dpysl3/Brsk2/Plppr4/Map6/Lrrc7/Shank2/Baiap2/Ablim2/Camk1d/Tnr/Bcas3/Stxbp5/Itpka/Wasf1/Arhgap35/Rims1/Rtn4/Rufy3/Dpysl5/Dclk1/Srcin1/Dbn1/Map1a/Afdn/Atp2b2/Dmtn/Epb41l3/Nc…
279	All rescued - phospho	GO:0043113	receptor clustering	12/445	28/3327	0.000113269512038642	0.00613654238750526	0.00545423677164401	12	Syngap1/Grin2b/Shank3/Dlg4/Sorbs1/Lrrc7/Dlg1/Gphn/Dlg2/Shisa7/Shisa6/Sorbs2
280	All rescued - phospho	GO:0007267	cell-cell signaling	83/445	429/3327	0.000124897438831138	0.00654857108065329	0.0058204531044304	83	Prrt2/Syngap1/Stxbp1/Ctnnd2/Syn1/Camk2a/Ncam1/Prkce/Ptpra/Gja1/Camk2b/Syt2/Ppfia3/Ensa/Prkcg/Ppp3ca/Slc9a3r1/Rgs14/Grin2b/Ctnnb1/Kcnma1/Shank3/Iqsec2/Brsk1/Abr/Snap91/Kif5b/Dlg4/Brsk2/Cadps/Madd/C2cd2l/Shank2/Dlg1/Baiap2/Tnr/Trim9/Ank2/Stxbp5/Itpka/Ccar2/Dlg2/Sncb/Rin1/Rims1/Dlgap1/Dbn1/Ndrg2/Map1a/Pclo/Afdn/Atp2b2/Syt7/Mpp2/Ncdn/Nos1/Itsn1/Sept5/Shisa7/Apba1/Snap23/Pde4a/Braf/Irs2/Chd8/Dact3/Shi…
281	All rescued - phospho	GO:0030036	actin cytoskeleton organization	51/445	232/3327	0.000125615008061753	0.00654857108065329	0.0058204531044304	51	Prkce/Marcks/Abi2/Slc9a3r1/Agap2/Shank3/Iqsec2/Abr/Arhgap44/Cttn/Arhgef2/Myh10/Dpysl3/Sptbn1/Sorbs1/Brsk2/Tmsb10/Dlg1/Baiap2/Ablim2/Bcas3/Arfip2/Itpka/Iqsec1/Wasf1/Arhgap35/Arhgdia/Cap2/Rufy3/Fmn2/Myo18a/Dbn1/Add2/Add1/Dmtn/Epb41l3/Epb41l1/Shroom2/Braf/Prox1/Sorbs2/Arhgap12/Sipa1l1/Arfgef1/Tmsb4x/Mrtfa/Cxadr/Cdc42bpa/Ntrk3/Arhgef17/Eps8
282	All rescued - phospho	GO:0034728	nucleosome organization	17/445	50/3327	0.000145982988235537	0.00746946289805165	0.00663895344158885	17	Hist1h4m/H4c3/H4c4/H4c6/H4c9/H4c11/H4c12/Hist1h4n/H4f16/H4c1/H4c2/H4c8/H4c14/Tspyl1/H1f5/Sart3/Smarca2
283	All rescued - phospho	GO:0051290	protein heterotetramerization	14/445	37/3327	0.000154730283243497	0.00751314714034419	0.0066777805506688	14	Hist1h4m/H4c3/H4c4/H4c6/H4c9/H4c11/H4c12/Hist1h4n/H4f16/H4c1/H4c2/H4c8/H4c14/Grin2b
284	All rescued - phospho	GO:0099537	trans-synaptic signaling	61/445	294/3327	0.000155924861059329	0.00751314714034419	0.0066777805506688	61	Prrt2/Syngap1/Stxbp1/Ctnnd2/Syn1/Camk2a/Ncam1/Prkce/Ptpra/Camk2b/Syt2/Ppfia3/Prkcg/Ppp3ca/Rgs14/Grin2b/Ctnnb1/Kcnma1/Shank3/Iqsec2/Brsk1/Abr/Snap91/Kif5b/Dlg4/Cadps/Shank2/Dlg1/Baiap2/Tnr/Trim9/Stxbp5/Itpka/Dlg2/Sncb/Rin1/Rims1/Dlgap1/Dbn1/Map1a/Pclo/Afdn/Atp2b2/Syt7/Mpp2/Ncdn/Nos1/Sept5/Shisa7/Apba1/Snap23/Pde4a/Braf/Shisa6/Plekhg5/Sipa1l1/Grm1/Grid1/Rims2/Kcnb1/Syt11
285	All rescued - phospho	GO:0045927	positive regulation of growth	24/445	84/3327	0.000158147317179645	0.00751314714034419	0.0066777805506688	24	Ncam1/Map1b/Syt2/Wfs1/Hdgfl2/Dlg1/Sgip1/Rims1/Rtn4/Rufy3/Dbn1/Afdn/Cpne6/Slc9a1/Eif4g2/Prox1/Nipbl/Ndel1/Bcl11a/Yap1/Rims2/Atp8a2/Kdm2b/Ntrk3
286	All rescued - phospho	GO:0010975	regulation of neuron projection development	52/445	240/3327	0.000159583977775131	0.00751314714034419	0.0066777805506688	52	Ptprz1/Syngap1/Nefm/Map1b/Ap2a1/Map2/Camk2b/Syt2/Stmn2/Abi2/Ppp3ca/Plxna1/Shank3/Brsk1/Arhgap44/Rap1gap2/Cttn/Snap91/Dlg4/Dpysl3/Brsk2/Map6/Lrrc7/Shank2/Baiap2/Camk1d/Tnr/Itpka/Arhgap35/Rims1/Rtn4/Rufy3/Srcin1/Dbn1/Afdn/Palm/Itsn1/Cpne6/Eif4g2/Braf/Adgrb3/Sipa1l1/Camsap2/Inpp5f/Ndel1/Bcl11a/Stk11/Tbr1/Rims2/Atp8a2/Ntrk3/Trim46
287	All rescued - phospho	GO:0006333	chromatin assembly or disassembly	18/445	55/3327	0.000163151946587279	0.00751314714034419	0.0066777805506688	18	Hist1h4m/H4c3/H4c4/H4c6/H4c9/H4c11/H4c12/Hist1h4n/H4f16/H4c1/H4c2/H4c8/H4c14/Tpr/Tspyl1/H1f5/Sart3/Smarca2
288	All rescued - phospho	GO:0065004	protein-DNA complex assembly	18/445	55/3327	0.000163151946587279	0.00751314714034419	0.0066777805506688	18	Hist1h4m/H4c3/H4c4/H4c6/H4c9/H4c11/H4c12/Hist1h4n/H4f16/H4c1/H4c2/H4c8/H4c14/Cand1/Tspyl1/H1f5/Sart3/Smarca2
289	All rescued - phospho	GO:0097479	synaptic vesicle localization	28/445	105/3327	0.000170484738321994	0.00772212019645362	0.0068635184556551	28	Prrt2/Stxbp1/Ap3d1/Syn1/Camk2a/Prkce/Map2/Kif5c/Syt2/Ppfia3/Prkcg/Ctnnb1/Snap91/Cadps/A830010M20Rik/Madd/Trim9/Stxbp5/Rims1/Pclo/Syt7/Sept5/Apba1/Snap23/Braf/Rims2/Syt11/Trim46
290	All rescued - phospho	GO:1901880	negative regulation of protein depolymerization	14/445	38/3327	0.000215561514402225	0.00960639458537657	0.00853828545161953	14	Map1b/Map2/Stmn2/Arhgef2/Sptbn1/Add2/Add1/Map1a/Dmtn/Camsap3/Shroom2/Camsap2/Gas2l1/Eps8
291	All rescued - phospho	GO:0099536	synaptic signaling	61/445	298/3327	0.000232634240512494	0.0102026731196194	0.00906826538204925	61	Prrt2/Syngap1/Stxbp1/Ctnnd2/Syn1/Camk2a/Ncam1/Prkce/Ptpra/Camk2b/Syt2/Ppfia3/Prkcg/Ppp3ca/Rgs14/Grin2b/Ctnnb1/Kcnma1/Shank3/Iqsec2/Brsk1/Abr/Snap91/Kif5b/Dlg4/Cadps/Shank2/Dlg1/Baiap2/Tnr/Trim9/Stxbp5/Itpka/Dlg2/Sncb/Rin1/Rims1/Dlgap1/Dbn1/Map1a/Pclo/Afdn/Atp2b2/Syt7/Mpp2/Ncdn/Nos1/Sept5/Shisa7/Apba1/Snap23/Pde4a/Braf/Shisa6/Plekhg5/Sipa1l1/Grm1/Grid1/Rims2/Kcnb1/Syt11
292	All rescued - phospho	GO:0046578	regulation of Ras protein signal transduction	22/445	76/3327	0.000241172001521791	0.0104118475031986	0.00925418222944635	22	Arfgef2/Syngap1/Trio/Psd3/Iqsec2/Abr/Arhgap44/Arhgef2/Madd/Iqsec1/Cadm4/Arhgap35/Rtn4/Arhgdia/Itsn1/Arfgef3/Sos1/Plekhg5/Arhgef6/Arfgef1/Arhgef17/Eps8
293	All rescued - phospho	GO:0061564	axon development	42/445	185/3327	0.000245556901504625	0.0104380572131889	0.00927747775239336	42	Ptprz1/Syngap1/Stxbp1/Gap43/Nefm/Ncam1/Map1b/Map2/Kif5c/Plp1/Plxna1/Chl1/Brsk1/Cttn/Snap91/Myh10/Brsk2/Plppr4/Map6/Tnr/Stxbp5/Arhgap35/Rtn4/Rufy3/Dpysl5/Dclk1/Dbn1/Map1a/Eif4g2/Braf/Sipa1l1/Camsap2/Inpp5f/Dst/Ndel1/Bcl11a/Stk11/Lmtk2/Tbr1/Atp8a2/Ntrk3/Trim46
294	All rescued - phospho	GO:0050767	regulation of neurogenesis	61/445	299/3327	0.000256536159402919	0.0106514605456714	0.0094671533432582	61	Ptprz1/Syngap1/Nefm/Camk2a/Map1b/Ap2a1/Ptpra/Map2/Camk2b/Syt2/Stmn2/Abi2/Ppp3ca/Plxna1/Rgs14/Ctnnb1/Shank3/Brsk1/Arhgap44/Rap1gap2/Cttn/Arhgef2/Snap91/Dlg4/Dpysl3/Brsk2/Map6/Lrrc7/Shank2/Baiap2/Camk1d/Tnr/Itpka/Arhgap35/Rims1/Rtn4/Rufy3/Srcin1/Dbn1/Afdn/Nos1/Palm/Itsn1/Cpne6/Eif4g2/Braf/Prox1/Nipbl/Adgrb3/Sipa1l1/Camsap2/Inpp5f/Ndel1/Bcl11a/Stk11/Yap1/Tbr1/Rims2/Atp8a2/Ntrk3/Trim46
295	All rescued - phospho	GO:0045103	intermediate filament-based process	8/445	15/3327	0.000262142351467844	0.0106514605456714	0.0094671533432582	8	Nefm/Ina/Agfg1/Plec/Dst/Ndel1/Raf1/Atp8a2
296	All rescued - phospho	GO:0045104	intermediate filament cytoskeleton organization	8/445	15/3327	0.000262142351467844	0.0106514605456714	0.0094671533432582	8	Nefm/Ina/Agfg1/Plec/Dst/Ndel1/Raf1/Atp8a2
297	All rescued - phospho	GO:1902904	negative regulation of supramolecular fiber organization	19/445	62/3327	0.000285285900577042	0.0114238397578894	0.0101536537917047	19	Map1b/Map2/Stmn2/Shank3/Arhgef2/Sptbn1/Tmsb10/Dbn1/Add2/Add1/Map1a/Dmtn/Camsap3/Shroom2/Camsap2/Arfgef1/Gas2l1/Tmsb4x/Eps8
298	All rescued - phospho	GO:1990138	neuron projection extension	23/445	82/3327	0.000292440499808066	0.0115154176407043	0.0102350493764456	23	Map1b/Map2/Syt2/Plxna1/Ctnnb1/Cttn/Bcan/Tnr/Wasf1/Rims1/Rtn4/Rufy3/Dclk1/Dbn1/Afdn/Cpne6/Eif4g2/Ndel1/Bcl11a/Stk11/Rims2/Ntrk3/Trim46
299	All rescued - phospho	GO:0043242	negative regulation of protein complex disassembly	14/445	39/3327	0.000295908307090122	0.0115154176407043	0.0102350493764456	14	Map1b/Map2/Stmn2/Arhgef2/Sptbn1/Add2/Add1/Map1a/Dmtn/Camsap3/Shroom2/Camsap2/Gas2l1/Eps8
300	All rescued - phospho	GO:0060560	developmental growth involved in morphogenesis	26/445	98/3327	0.000317854241544738	0.0121976565192793	0.0108414319521034	26	Map1b/Map2/Syt2/Plxna1/Ctnnb1/Cttn/Bcan/Trim28/Tnr/Wasf1/Rims1/Rtn4/Rufy3/Dclk1/Dbn1/Afdn/Cpne6/Eif4g2/Ndel1/Bcl11a/Stk11/Yap1/Rims2/Gal/Ntrk3/Trim46
301	All rescued - phospho	GO:0007610	behavior	44/445	199/3327	0.000327628804978311	0.012400525865138	0.011021744801938	44	Ptprz1/Syngap1/Ctnnd2/Pgrmc1/Ncam1/Prkce/Gja1/Slc1a2/Abi2/Prkcg/Chl1/Rgs14/Grin2b/Kcnma1/Shank3/Oxr1/Brsk1/Dlg4/Shank2/Tnr/Sgip1/Rin1/Dbn1/Map1a/Atp2b2/Adam22/Nos1/Sept5/Shisa7/Apba1/Braf/Chd8/Gigyf2/Adgrb3/Inpp5f/Cic/Adcy5/Grm1/Grid1/Tbr1/Myg1/Gal/Atp8a2/Eps8
302	All rescued - phospho	GO:0040008	regulation of growth	40/445	176/3327	0.000338246328472194	0.0126293865617388	0.0112251590942479	40	Gap43/Ncam1/Map1b/Map2/Gja1/Syt2/Wfs1/Hdgfl2/Cttn/Hepacam/Dlg1/Tnr/Sgip1/Ccar2/Rims1/Rtn4/Rufy3/Dbn1/Afdn/Epb41l3/Cpne6/Slc9a1/Eif4g2/Prox1/Dact3/Nipbl/Ndel1/Bcl11a/Stk11/Yap1/Gas2l1/Rims2/Gal/Atp8a2/Cxadr/Pml/Smarca2/Kdm2b/Ntrk3/Trim46
303	All rescued - phospho	GO:0120035	regulation of plasma membrane bounded cell projection organization	59/445	290/3327	0.000353597899534315	0.0127137465258638	0.0113001393012325	59	Ptprz1/Syngap1/Gap43/Nefm/Map1b/Ap2a1/Map2/Camk2b/Gpm6a/Syt2/Stmn2/Abi2/Ppp3ca/Plxna1/Grin2b/Shank3/Brsk1/Arhgap44/Rap1gap2/Cttn/Snap91/Dlg4/Dpysl3/Brsk2/Map6/Lrrc7/Shank2/Baiap2/Camk1d/Tnr/Bcas3/Itpka/Arhgap35/Rims1/Rtn4/Rufy3/Srcin1/Dbn1/Afdn/Dmtn/Palm/Itsn1/Cpne6/Eif4g2/Braf/Adgrb3/Sipa1l1/Camsap2/Inpp5f/Ndel1/Bcl11a/Stk11/Tbr1/Mark4/Rims2/Atp8a2/Ntrk3/Trim46/Eps8
304	All rescued - phospho	GO:0051960	regulation of nervous system development	64/445	321/3327	0.000354336322264052	0.0127137465258638	0.0113001393012325	64	Ptprz1/Syngap1/Gap43/Nefm/Camk2a/Map1b/Ap2a1/Ptpra/Map2/Camk2b/Syt2/Stmn2/Abi2/Ppp3ca/Plxna1/Rgs14/Ctnnb1/Shank3/Brsk1/Arhgap44/Rap1gap2/Cttn/Arhgef2/Snap91/Dlg4/Dpysl3/Brsk2/Map6/Lrrc7/Shank2/Dlg1/Baiap2/Camk1d/Tnr/Itpka/Arhgap35/Rims1/Rtn4/Rufy3/Srcin1/Dbn1/Afdn/Nos1/Palm/Itsn1/Cpne6/Eif4g2/Braf/Prox1/Nipbl/Adgrb3/Sipa1l1/Camsap2/Inpp5f/Adgrb2/Ndel1/Bcl11a/Stk11/Yap1/Tbr1/Rims2/Atp8a2/Ntrk3/Tri…
305	All rescued - phospho	GO:0050806	positive regulation of synaptic transmission	23/445	83/3327	0.000355216214609221	0.0127137465258638	0.0113001393012325	23	Prrt2/Stxbp1/Prkce/Camk2b/Syt2/Rgs14/Grin2b/Shank3/Iqsec2/Kif5b/Dlg4/Shank2/Baiap2/Tnr/Rims1/Dbn1/Afdn/Syt7/Mpp2/Nos1/Shisa7/Braf/Rims2
306	All rescued - phospho	GO:0051494	negative regulation of cytoskeleton organization	19/445	63/3327	0.000358911411153593	0.0127137465258638	0.0113001393012325	19	Map1b/Map2/Stmn2/Shank3/Arhgef2/Sptbn1/Tmsb10/Dbn1/Add2/Add1/Map1a/Dmtn/Camsap3/Shroom2/Camsap2/Arfgef1/Gas2l1/Tmsb4x/Eps8
307	All rescued - phospho	GO:0050804	modulation of chemical synaptic transmission	49/445	230/3327	0.000382304204152132	0.0133709685578777	0.0118842865861016	49	Prrt2/Syngap1/Stxbp1/Ctnnd2/Syn1/Camk2a/Ncam1/Prkce/Ptpra/Camk2b/Syt2/Ppfia3/Prkcg/Ppp3ca/Rgs14/Grin2b/Shank3/Iqsec2/Brsk1/Abr/Kif5b/Dlg4/Shank2/Baiap2/Tnr/Stxbp5/Itpka/Rin1/Rims1/Dbn1/Map1a/Afdn/Atp2b2/Syt7/Mpp2/Ncdn/Nos1/Sept5/Shisa7/Apba1/Pde4a/Braf/Shisa6/Plekhg5/Sipa1l1/Grm1/Grid1/Rims2/Kcnb1
308	All rescued - phospho	GO:0099177	regulation of trans-synaptic signaling	49/445	231/3327	0.000425743336995508	0.0146034594882163	0.0129797401702988	49	Prrt2/Syngap1/Stxbp1/Ctnnd2/Syn1/Camk2a/Ncam1/Prkce/Ptpra/Camk2b/Syt2/Ppfia3/Prkcg/Ppp3ca/Rgs14/Grin2b/Shank3/Iqsec2/Brsk1/Abr/Kif5b/Dlg4/Shank2/Baiap2/Tnr/Stxbp5/Itpka/Rin1/Rims1/Dbn1/Map1a/Afdn/Atp2b2/Syt7/Mpp2/Ncdn/Nos1/Sept5/Shisa7/Apba1/Pde4a/Braf/Shisa6/Plekhg5/Sipa1l1/Grm1/Grid1/Rims2/Kcnb1
309	All rescued - phospho	GO:0031344	regulation of cell projection organization	59/445	292/3327	0.000428114447537287	0.0146034594882163	0.0129797401702988	59	Ptprz1/Syngap1/Gap43/Nefm/Map1b/Ap2a1/Map2/Camk2b/Gpm6a/Syt2/Stmn2/Abi2/Ppp3ca/Plxna1/Grin2b/Shank3/Brsk1/Arhgap44/Rap1gap2/Cttn/Snap91/Dlg4/Dpysl3/Brsk2/Map6/Lrrc7/Shank2/Baiap2/Camk1d/Tnr/Bcas3/Itpka/Arhgap35/Rims1/Rtn4/Rufy3/Srcin1/Dbn1/Afdn/Dmtn/Palm/Itsn1/Cpne6/Eif4g2/Braf/Adgrb3/Sipa1l1/Camsap2/Inpp5f/Ndel1/Bcl11a/Stk11/Tbr1/Mark4/Rims2/Atp8a2/Ntrk3/Trim46/Eps8
310	All rescued - phospho	GO:0002683	negative regulation of immune system process	21/445	74/3327	0.000449339075768458	0.0150876445737151	0.013410090020564	21	Hist1h4m/H4c3/H4c4/H4c6/H4c9/H4c11/H4c12/Hist1h4n/H4f16/H4c1/H4c2/H4c8/H4c14/Ctnnb1/Abr/Dlg1/Pag1/Rc3h1/Gas2l1/Gal/Ctr9
311	All rescued - phospho	GO:0010976	positive regulation of neuron projection development	34/445	144/3327	0.000453230003481127	0.0150876445737151	0.013410090020564	34	Ptprz1/Map1b/Ap2a1/Camk2b/Syt2/Stmn2/Plxna1/Shank3/Snap91/Dlg4/Dpysl3/Map6/Lrrc7/Shank2/Baiap2/Camk1d/Itpka/Arhgap35/Rims1/Rtn4/Rufy3/Dbn1/Afdn/Palm/Itsn1/Cpne6/Eif4g2/Braf/Ndel1/Bcl11a/Stk11/Rims2/Atp8a2/Ntrk3
312	All rescued - phospho	GO:0045664	regulation of neuron differentiation	54/445	262/3327	0.000458800856591121	0.0150912710328722	0.0134133132634973	54	Ptprz1/Syngap1/Nefm/Map1b/Ap2a1/Map2/Camk2b/Syt2/Stmn2/Abi2/Ppp3ca/Plxna1/Shank3/Brsk1/Arhgap44/Rap1gap2/Cttn/Arhgef2/Snap91/Dlg4/Dpysl3/Brsk2/Map6/Lrrc7/Shank2/Baiap2/Camk1d/Tnr/Itpka/Arhgap35/Rims1/Rtn4/Rufy3/Srcin1/Dbn1/Afdn/Palm/Itsn1/Cpne6/Eif4g2/Braf/Prox1/Adgrb3/Sipa1l1/Camsap2/Inpp5f/Ndel1/Bcl11a/Stk11/Tbr1/Rims2/Atp8a2/Ntrk3/Trim46
313	All rescued - phospho	GO:0051240	positive regulation of multicellular organismal process	75/445	394/3327	0.000477283619275341	0.0153782813176263	0.0136684116479121	75	Arfgef2/Ptprz1/Atp2b1/Ap3d1/Mbp/Gpi1/Ncl/Ncam1/Map1b/Prkce/Ap2a1/Ptpra/Gja1/Camk2b/Syt2/Pkm/Stmn2/Ppp3ca/Plxna1/Trp53bp1/Slc8a1/Rgs14/Ctnnb1/Agap2/Shank3/Cttn/Arhgef2/Snap91/Dlg4/Dpysl3/Sptbn1/Map6/Lrrc7/Shank2/Dlg1/Baiap2/Camk1d/Tnr/Bcas3/Itpka/Iqsec1/Sgip1/Arhgap35/Rims1/Rtn4/Rufy3/Dbn1/Add1/Afdn/Dmtn/Nos1/Palm/Itsn1/Cpne6/Slc9a1/Eif4g2/Braf/Prox1/Nipbl/Prkab2/Adgrb3/Adgrb2/Ndel1/Bcl11a/Stk11/Y…
314	All rescued - phospho	GO:0007409	axonogenesis	39/445	173/3327	0.000478658050421954	0.0153782813176263	0.0136684116479121	39	Ptprz1/Syngap1/Stxbp1/Gap43/Nefm/Ncam1/Map1b/Map2/Kif5c/Plxna1/Chl1/Brsk1/Cttn/Snap91/Myh10/Brsk2/Plppr4/Map6/Tnr/Stxbp5/Arhgap35/Rtn4/Rufy3/Dpysl5/Dclk1/Dbn1/Map1a/Eif4g2/Braf/Sipa1l1/Dst/Ndel1/Bcl11a/Stk11/Lmtk2/Tbr1/Atp8a2/Ntrk3/Trim46
315	All rescued - phospho	GO:0010639	negative regulation of organelle organization	29/445	117/3327	0.000509078888137439	0.0160789201830061	0.0142911483654126	29	Prrt2/Map1b/Map2/Stmn2/Shank3/Tom1l2/Arhgef2/Sptbn1/Tmsb10/Trim9/Dbn1/Add2/Add1/Map1a/Dmtn/Camsap3/Shroom2/Bnip3/Camsap2/Tpr/Arfgef1/H1f5/Zfp451/Gas2l1/Rps6ka2/Tmsb4x/Pml/Wapl/Eps8
316	All rescued - phospho	GO:0030029	actin filament-based process	53/445	257/3327	0.000512104587804754	0.0160789201830061	0.0142911483654126	53	Prkce/Marcks/Abi2/Slc9a3r1/Agap2/Shank3/Iqsec2/Abr/Arhgap44/Cttn/Arhgef2/Myh10/Dpysl3/Sptbn1/Sorbs1/Brsk2/Tmsb10/Dlg1/Baiap2/Ablim2/Ank2/Bcas3/Arfip2/Itpka/Iqsec1/Wasf1/Arhgap35/Arhgdia/Cap2/Rufy3/Fmn2/Myo18a/Dbn1/Add2/Add1/Dmtn/Epb41l3/Nos1/Epb41l1/Shroom2/Braf/Prox1/Sorbs2/Arhgap12/Sipa1l1/Arfgef1/Tmsb4x/Mrtfa/Cxadr/Cdc42bpa/Ntrk3/Arhgef17/Eps8
317	All rescued - phospho	GO:0097120	receptor localization to synapse	14/445	41/3327	0.000535431334117032	0.0166224356872512	0.0147742318450034	14	Camk2a/Kif5c/Iqsec2/Arhgap44/Dlg4/Lrrc7/Dlg1/Gphn/Dlg2/Dbn1/Adam22/Snap23/Shisa6/Grasp
318	All rescued - phospho	GO:0030099	myeloid cell differentiation	21/445	75/3327	0.000548194117452186	0.0168295594057821	0.0149583260352743	21	Hist1h4m/H4c3/H4c4/H4c6/H4c9/H4c11/H4c12/Hist1h4n/H4f16/H4c1/H4c2/H4c8/H4c14/Ctnnb1/Add1/Dmtn/Sh3pxd2a/Gas2l1/Ankrd54/Ctr9/Pml
319	All rescued - phospho	GO:0060284	regulation of cell development	64/445	326/3327	0.000554788105030119	0.0168448300461343	0.0149718987742657	64	Ptprz1/Syngap1/Nefm/Camk2a/Map1b/Ap2a1/Ptpra/Map2/Camk2b/Syt2/Stmn2/Abi2/Ppp3ca/Plxna1/Rgs14/Ctnnb1/Shank3/Brsk1/Arhgap44/Rap1gap2/Cttn/Arhgef2/Snap91/Dlg4/Dpysl3/Brsk2/Map6/Lrrc7/Shank2/Baiap2/Camk1d/Tnr/Itpka/Arhgap35/Rims1/Rtn4/Rufy3/Srcin1/Dbn1/Add1/Afdn/Dmtn/Nos1/Palm/Itsn1/Cpne6/Eif4g2/Braf/Prox1/Nipbl/Adgrb3/Sipa1l1/Camsap2/Inpp5f/Ndel1/Bcl11a/Stk11/Yap1/Tbr1/Rims2/Gal/Atp8a2/Ntrk3/Trim46
320	All rescued - phospho	GO:0009611	response to wounding	25/445	96/3327	0.0005618051853043	0.0168724752934324	0.0149964702209947	25	Stxbp1/Gap43/Prkce/Gja1/Slc1a2/Pkm/Myh10/Dpysl3/Tnr/Cadm4/Arhgap35/Rtn4/Plec/Syt7/Dmtn/Braf/Inpp5f/Dst/Bcl9/Ndel1/Arfgef1/Yap1/Syt11/Cxadr/Ntrk3
321	All rescued - phospho	GO:0001578	microtubule bundle formation	7/445	13/3327	0.000606431041895685	0.0176375680921871	0.0156764944126607	7	Map1b/Map2/Tppp/Clip1/Nav1/Gas2l1/Trim46
322	All rescued - phospho	GO:0002088	lens development in camera-type eye	7/445	13/3327	0.000606431041895685	0.0176375680921871	0.0156764944126607	7	Gja1/Abi2/Ctnnb1/Dlg1/Shroom2/Prox1/Ntrk3
323	All rescued - phospho	GO:0035640	exploration behavior	7/445	13/3327	0.000606431041895685	0.0176375680921871	0.0156764944126607	7	Prkce/Chl1/Shank3/Dlg4/Shank2/Tnr/Myg1
324	All rescued - phospho	GO:0051130	positive regulation of cellular component organization	77/445	411/3327	0.000661754585839735	0.0190461241736999	0.0169284369382029	77	Ptprz1/Prrt2/Map1b/Prkce/Ap2a1/Camk2b/Gpm6a/Syt2/Stmn2/Abi2/Ppp3ca/Plxna1/Ctnnb1/Shank3/Abr/Cttn/Snap91/Kif5b/Dlg4/Dpysl3/Trim28/Mff/Cand1/C2cd5/Tppp/Map6/Lrrc7/Shank2/Dlg1/Baiap2/Camk1d/Bcas3/Itpka/Iqsec1/Wasf1/Sgip1/Arhgap35/Clip1/Rims1/Rtn4/Rufy3/Fmn2/Myo18a/Dbn1/Add1/Afdn/Syt7/Dmtn/Nos1/Palm/Itsn1/Cpne6/Eif4g3/Eif4g2/Bnip3/Braf/Prox1/Nipbl/Tbc1d5/Adgrb3/Adgrb2/Bclaf1/Ndel1/Bcl11a/Stk11/Tpr/Ma…
325	All rescued - phospho	GO:0045944	positive regulation of transcription by RNA polymerase II	38/445	170/3327	0.000674825693423921	0.0192220968137144	0.0170848436544548	38	Ncl/Pcbp1/Ppp3ca/Trp53bp1/Ctnnb1/Agap2/Arhgef2/Hsph1/Cand1/Ablim2/Bcas3/Aamdc/Psip1/Ppp1r12a/Nos1/Slc9a1/Prox1/Chd8/Gtf2f1/Hivep2/Thrap3/Ncoa7/Nipbl/Bcl9/Yap1/Tbr1/Cdk13/Camta2/Raf1/Tcf20/Zbtb18/Gal/Ctr9/Mrtfa/Mga/Pml/Smarca2/Pagr1a
326	All rescued - phospho	GO:0048638	regulation of developmental growth	27/445	108/3327	0.000685577324764691	0.0193290831461718	0.0171799344648338	27	Ncam1/Map1b/Map2/Gja1/Syt2/Cttn/Dlg1/Tnr/Sgip1/Rims1/Rtn4/Rufy3/Dbn1/Afdn/Cpne6/Eif4g2/Prox1/Nipbl/Ndel1/Bcl11a/Yap1/Rims2/Gal/Atp8a2/Cxadr/Ntrk3/Trim46
327	All rescued - phospho	GO:0002520	immune system development	35/445	153/3327	0.000703326561501843	0.0196292049437333	0.0174466865282701	35	Ptprz1/Ap3d1/Hist1h4m/H4c3/H4c4/H4c6/H4c9/H4c11/H4c12/Hist1h4n/H4f16/H4c1/H4c2/H4c8/H4c14/Trp53bp1/Ctnnb1/Add2/Add1/Dmtn/Sh3pxd2a/Braf/Sos1/Bcl11a/Stk11/Rc3h1/Cdk13/Gas2l1/Ankrd54/Raf1/Sart3/Ctr9/Chd2/Pml/Pagr1a
328	All rescued - phospho	GO:0045666	positive regulation of neuron differentiation	36/445	159/3327	0.000725480378826444	0.0200450228669747	0.0178162707768642	36	Ptprz1/Map1b/Ap2a1/Camk2b/Syt2/Stmn2/Plxna1/Shank3/Arhgef2/Snap91/Dlg4/Dpysl3/Map6/Lrrc7/Shank2/Baiap2/Camk1d/Itpka/Arhgap35/Rims1/Rtn4/Rufy3/Dbn1/Afdn/Palm/Itsn1/Cpne6/Eif4g2/Braf/Prox1/Ndel1/Bcl11a/Stk11/Rims2/Atp8a2/Ntrk3
329	All rescued - phospho	GO:0060997	dendritic spine morphogenesis	13/445	38/3327	0.000827275868917267	0.0222323937616105	0.019760433794631	13	Ctnnd2/Camk2b/Abi2/Shank3/Arhgap44/Dlg4/Shank2/Baiap2/Itpka/Srcin1/Dbn1/Afdn/Sipa1l1
330	All rescued - phospho	GO:0050770	regulation of axonogenesis	24/445	93/3327	0.000832112735604669	0.0222323937616105	0.019760433794631	24	Syngap1/Nefm/Map1b/Map2/Plxna1/Brsk1/Cttn/Snap91/Brsk2/Map6/Tnr/Arhgap35/Rtn4/Rufy3/Dbn1/Eif4g2/Braf/Sipa1l1/Ndel1/Bcl11a/Stk11/Tbr1/Ntrk3/Trim46
331	All rescued - phospho	GO:0051668	localization within membrane	24/445	93/3327	0.000832112735604669	0.0222323937616105	0.019760433794631	24	Syngap1/Ap3d1/Camk2a/Kif5c/Grin2b/Shank3/Iqsec2/Arhgap44/Dlg4/Sorbs1/Lrrc7/Dlg1/Gphn/Iqsec1/Dlg2/Clip1/Dbn1/Adam22/Eps15/Shisa7/Snap23/Shisa6/Sorbs2/Grasp
332	All rescued - phospho	GO:0043954	cellular component maintenance	9/445	21/3327	0.00083746705225528	0.0222323937616105	0.019760433794631	9	Syngap1/Grin2b/Cttn/Shank2/Itpka/Afdn/Camsap3/Shroom2/Adgrb3
333	All rescued - phospho	GO:0050877	nervous system process	52/445	256/3327	0.000844879241755013	0.0222323937616105	0.019760433794631	52	Ptprz1/Prrt2/Syngap1/Ctnnd2/Pgrmc1/Mbp/Ncam1/Camk2b/Tjp1/Wfs1/Abi2/Ppp3ca/Chl1/Slc9a3r1/Rgs14/Grin2b/Kcnma1/Shank3/Brsk1/Abr/Myh10/Dlg4/Shank2/Baiap2/Tnr/Dlg2/Rin1/Rims1/Rtn4/Dbn1/Map1a/Afdn/Atp2b2/Mpp2/Nos1/Slc9a1/Shisa7/Pde4a/Braf/Chd8/Shisa6/Nipbl/Gigyf2/Adgrb3/Cic/Adcy5/Grm1/Tbr1/Rims2/Rps6ka2/Atp8a2/Ntrk3
334	All rescued - phospho	GO:0099003	vesicle-mediated transport in synapse	33/445	144/3327	0.000965108126971871	0.0251565448568234	0.022359456407402	33	Prrt2/Stxbp1/Ap3d1/Camk2a/Prkce/Map2/Kif5c/Canx/Syt2/Ppfia3/Prkcg/Ctnnb1/Snap91/Mff/Cadps/A830010M20Rik/Madd/Trim9/Stxbp5/Iqsec1/Sncb/Rims1/Pclo/Syt7/Itsn1/Sept5/Eps15/Apba1/Snap23/Braf/Rims2/Syt11/Trim46
335	All rescued - phospho	GO:0099504	synaptic vesicle cycle	31/445	133/3327	0.00101738460566115	0.0262713426676799	0.0233503028530001	31	Prrt2/Stxbp1/Ap3d1/Bsn/Syn1/Camk2a/Prkce/Canx/Syt2/Ppfia3/Dnajc5/Prkcg/Ctnnb1/Brsk1/Snap91/Mff/Cadps/A830010M20Rik/Trim9/Stxbp5/Sncb/Rims1/Pclo/Syt7/Itsn1/Sept5/Apba1/Snap23/Braf/Rims2/Syt11
336	All rescued - phospho	GO:0030097	hemopoiesis	32/445	139/3327	0.00105937434016684	0.0271023268692682	0.024088892159934	32	Ptprz1/Ap3d1/Hist1h4m/H4c3/H4c4/H4c6/H4c9/H4c11/H4c12/Hist1h4n/H4f16/H4c1/H4c2/H4c8/H4c14/Ctnnb1/Add2/Add1/Dmtn/Sh3pxd2a/Braf/Sos1/Bcl11a/Stk11/Rc3h1/Cdk13/Gas2l1/Ankrd54/Sart3/Ctr9/Chd2/Pml
337	All rescued - phospho	GO:0045956	positive regulation of calcium ion-dependent exocytosis	7/445	14/3327	0.00107447717705672	0.0272365178000708	0.0242081627626589	7	Prrt2/Stxbp1/Syt2/Cadps/Rims1/Syt7/Kcnb1
338	All rescued - phospho	GO:0016049	cell growth	35/445	157/3327	0.00115609860827931	0.0290390950425066	0.0258103162977572	35	Map1b/Map2/Gja1/Syt2/Plxna1/Ctnnb1/Hdgfl2/Cttn/Bcan/Tnr/Wasf1/Ccar2/Rims1/Rtn4/Rufy3/Dclk1/Dbn1/Afdn/Epb41l3/Cpne6/Slc9a1/Eif4g2/Dact3/Sorbs2/Ndel1/Bcl11a/Stk11/Gas2l1/Rims2/Gal/Pml/Smarca2/Kdm2b/Ntrk3/Trim46
339	All rescued - phospho	GO:0045165	cell fate commitment	10/445	26/3327	0.00118756513742349	0.0295607430153252	0.0262739636378284	10	Gap43/Ctnnb1/Arhgef2/Braf/Prox1/Tbr1/Ctr9/Mga/Pml/Ntrk3
340	All rescued - phospho	GO:0007026	negative regulation of microtubule depolymerization	8/445	18/3327	0.0012330524555191	0.0300903248431487	0.0267446626889407	8	Map1b/Map2/Stmn2/Arhgef2/Map1a/Camsap3/Camsap2/Gas2l1
341	All rescued - phospho	GO:0097484	dendrite extension	9/445	22/3327	0.00125216464284871	0.0300903248431487	0.0267446626889407	9	Syt2/Wasf1/Rims1/Rtn4/Afdn/Cpne6/Bcl11a/Stk11/Rims2
342	All rescued - phospho	GO:0097061	dendritic spine organization	15/445	49/3327	0.00125368824604227	0.0300903248431487	0.0267446626889407	15	Ctnnd2/Camk2b/Abi2/Grin2b/Shank3/Arhgap44/Cttn/Dlg4/Shank2/Baiap2/Itpka/Srcin1/Dbn1/Afdn/Sipa1l1
343	All rescued - phospho	GO:0048588	developmental cell growth	25/445	101/3327	0.00125676745634058	0.0300903248431487	0.0267446626889407	25	Map1b/Map2/Syt2/Plxna1/Ctnnb1/Cttn/Bcan/Tnr/Wasf1/Rims1/Rtn4/Rufy3/Dclk1/Dbn1/Afdn/Cpne6/Eif4g2/Sorbs2/Ndel1/Bcl11a/Stk11/Rims2/Gal/Ntrk3/Trim46
344	All rescued - phospho	GO:0051650	establishment of vesicle localization	30/445	129/3327	0.00127211169793426	0.0300903248431487	0.0267446626889407	30	Prrt2/Stxbp1/Ap3d1/Camk2a/Prkce/Map2/Kif5c/Syt2/Ppfia3/Prkcg/Ctnnb1/Snap91/Kif5b/Cadps/A830010M20Rik/Madd/Trim9/Stxbp5/Rims1/Pclo/Syt7/Sept5/Apba1/Shroom2/Snap23/Braf/Ndel1/Rims2/Syt11/Trim46
345	All rescued - phospho	GO:0071824	protein-DNA complex subunit organization	18/445	64/3327	0.00127699547851579	0.0300903248431487	0.0267446626889407	18	Hist1h4m/H4c3/H4c4/H4c6/H4c9/H4c11/H4c12/Hist1h4n/H4f16/H4c1/H4c2/H4c8/H4c14/Cand1/Tspyl1/H1f5/Sart3/Smarca2
346	All rescued - phospho	GO:0106027	neuron projection organization	16/445	54/3327	0.00128507359084023	0.0300903248431487	0.0267446626889407	16	Ctnnd2/Camk2b/Abi2/Grin2b/Shank3/Arhgap44/Cttn/Dlg4/Shank2/Baiap2/Itpka/Srcin1/Dbn1/Map1a/Afdn/Sipa1l1
347	All rescued - phospho	GO:0051129	negative regulation of cellular component organization	48/445	236/3327	0.00130814938555819	0.0303355670908866	0.0269626371118496	48	Ptprz1/Prrt2/Syngap1/Stxbp1/Pgrmc1/Map1b/Map2/Stmn2/Ppp3ca/Grin2b/Shank3/Tom1l2/Rap1gap2/Arhgef2/Dlg4/Dpysl3/Sptbn1/Tmsb10/Snph/Tnr/Trim9/Bcas3/Rtn4/Rufy3/Dbn1/Add2/Add1/Map1a/Dmtn/Camsap3/Shroom2/Bnip3/Camsap2/Inpp5f/Bcl11a/Tpr/Arfgef1/H1f5/Zfp451/Gas2l1/Raf1/Rps6ka2/Tmsb4x/Syt11/Pml/Wapl/Trim46/Eps8
348	All rescued - phospho	GO:1903530	regulation of secretion by cell	47/445	230/3327	0.00132415289937693	0.0303355670908866	0.0269626371118496	47	Prrt2/Stxbp1/Mbp/Gpi1/Ncl/Camk2a/Ncam1/Prkce/Gja1/Sept4/Syt2/Nsf/Ensa/Vamp3/Prkcg/Ppp3ca/Grin2b/Abr/Kif5b/Myh10/Sptbn1/Brsk2/Cadps/Madd/C2cd2l/Trim9/Stxbp5/Rims1/Rtn4/Myo18a/Srcin1/Pclo/Syt7/Nos1/Itsn1/Sept5/Apba1/Snap23/Braf/Irs2/Rab11fip5/Adcy5/Rims2/Gal/Kcnb1/Syt11/Pml
349	All rescued - phospho	GO:0032880	regulation of protein localization	60/445	311/3327	0.0013284848418376	0.0303355670908866	0.0269626371118496	60	Pgrmc1/Mbp/Gpi1/Ncl/Camk2a/Prkce/Map2/Gja1/Camk2b/Ensa/Ppp3ca/Ctnnb1/Nucb1/Aak1/Shank3/Iqsec2/Arhgap44/Snap91/Hsph1/Kif5b/Myh10/Sptbn1/Trim28/Sorbs1/Brsk2/C2cd5/Madd/C2cd2l/Dlg1/Bcas3/Rtn4/Arhgdia/Rufy3/Dclk1/Myo18a/Srcin1/Dbn1/Map1a/Afdn/Syt7/Dmtn/Nos1/Shisa7/Irs2/Shisa6/Sorbs2/Nipbl/Rab11fip5/Ndel1/Grasp/Stk11/Bnip3l/Tpr/Adcy5/Mark4/Kcnb1/Syt11/Pml/Wapl/Trim46
350	All rescued - phospho	GO:0033043	regulation of organelle organization	72/445	388/3327	0.00134347899227937	0.0304264955382615	0.0270434554701275	72	Prrt2/Stxbp1/Gap43/Map1b/Prkce/Map2/Camk2b/Syt2/Stmn2/Abi2/Ctnnb1/Map9/Shank3/Tom1l2/Arhgap44/Cttn/Arhgef2/Hsph1/Kif5b/Sptbn1/Trim28/Mff/Tmsb10/C2cd5/Map6/Dlg1/Baiap2/Trim9/Bcas3/Wasf1/Arhgap35/Clip1/Arhgdia/Fmn2/Dbn1/Add2/Add1/Map1a/Syt7/Dmtn/Nos1/Eif4g3/Camsap3/Shroom2/Bnip3/Braf/Prox1/Nipbl/Rbsn/Sipa1l1/Camsap2/Dst/Bnip3l/Tpr/Arfgef1/Map3k4/H1f5/Zfp451/Mark4/Gas2l1/Sh2b1/Sart3/Rps6ka2/Tmsb4x/C…
351	All rescued - phospho	GO:0048534	hematopoietic or lymphoid organ development	33/445	147/3327	0.00140658204638485	0.0314735154095953	0.0279740600227007	33	Ptprz1/Ap3d1/Hist1h4m/H4c3/H4c4/H4c6/H4c9/H4c11/H4c12/Hist1h4n/H4f16/H4c1/H4c2/H4c8/H4c14/Ctnnb1/Add2/Add1/Dmtn/Sh3pxd2a/Braf/Sos1/Bcl11a/Stk11/Rc3h1/Cdk13/Gas2l1/Ankrd54/Raf1/Sart3/Ctr9/Chd2/Pml
352	All rescued - phospho	GO:1901626	regulation of postsynaptic membrane organization	6/445	11/3327	0.00141249218631553	0.0314735154095953	0.0279740600227007	6	Shank3/Sorbs1/Dbn1/Shisa7/Shisa6/Sorbs2
353	All rescued - phospho	GO:0007423	sensory organ development	20/445	75/3327	0.00144518467750004	0.0319443621114609	0.0283925545482745	20	Gja1/Gpm6a/Abi2/Slc9a3r1/Grin2b/Ctnnb1/Kcnma1/Abr/Myh10/Plppr4/Dlg1/Arhgap35/Atp2b2/Shroom2/Prox1/Sos1/Nipbl/Atp8a2/Kdm2b/Ntrk3
354	All rescued - phospho	GO:0023061	signal release	37/445	171/3327	0.00150404097426879	0.0328409360622284	0.029189440856879	37	Prrt2/Stxbp1/Syn1/Camk2a/Prkce/Gja1/Syt2/Ppfia3/Ensa/Prkcg/Ppp3ca/Brsk1/Snap91/Kif5b/Brsk2/Cadps/Madd/C2cd2l/Trim9/Stxbp5/Rims1/Pclo/Syt7/Nos1/Itsn1/Sept5/Apba1/Snap23/Braf/Irs2/Rab11fip5/Adcy5/Raf1/Rims2/Gal/Kcnb1/Syt11
355	All rescued - phospho	GO:0031346	positive regulation of cell projection organization	38/445	177/3327	0.00151573311113444	0.0328409360622284	0.029189440856879	38	Ptprz1/Map1b/Ap2a1/Camk2b/Gpm6a/Syt2/Stmn2/Plxna1/Shank3/Snap91/Dlg4/Dpysl3/Map6/Lrrc7/Shank2/Baiap2/Camk1d/Bcas3/Itpka/Arhgap35/Rims1/Rtn4/Rufy3/Dbn1/Afdn/Palm/Itsn1/Cpne6/Eif4g2/Braf/Ndel1/Bcl11a/Stk11/Mark4/Rims2/Atp8a2/Ntrk3/Eps8
356	All rescued - phospho	GO:0051962	positive regulation of nervous system development	42/445	201/3327	0.00152140420411337	0.0328409360622284	0.029189440856879	42	Ptprz1/Map1b/Ap2a1/Ptpra/Camk2b/Syt2/Stmn2/Plxna1/Rgs14/Ctnnb1/Shank3/Arhgef2/Snap91/Dlg4/Dpysl3/Map6/Lrrc7/Shank2/Baiap2/Camk1d/Itpka/Arhgap35/Rims1/Rtn4/Rufy3/Dbn1/Afdn/Palm/Itsn1/Cpne6/Eif4g2/Braf/Prox1/Nipbl/Adgrb3/Adgrb2/Ndel1/Bcl11a/Stk11/Rims2/Atp8a2/Ntrk3
357	All rescued - phospho	GO:0140029	exocytic process	16/445	55/3327	0.00159439349848131	0.0341496840023554	0.0303526726393871	16	Prrt2/Stxbp1/Camk2a/Ncam1/Syt2/Ppfia3/Cadps/Stxbp5/Rims1/Pclo/Syt7/Dmtn/Sept5/Snap23/Rims2/Kcnb1
358	All rescued - phospho	GO:0050769	positive regulation of neurogenesis	40/445	190/3327	0.00169598805585594	0.0360462692179229	0.0320383816543475	40	Ptprz1/Map1b/Ap2a1/Ptpra/Camk2b/Syt2/Stmn2/Plxna1/Rgs14/Ctnnb1/Shank3/Arhgef2/Snap91/Dlg4/Dpysl3/Map6/Lrrc7/Shank2/Baiap2/Camk1d/Itpka/Arhgap35/Rims1/Rtn4/Rufy3/Dbn1/Afdn/Palm/Itsn1/Cpne6/Eif4g2/Braf/Prox1/Nipbl/Ndel1/Bcl11a/Stk11/Rims2/Atp8a2/Ntrk3
359	All rescued - phospho	GO:0060341	regulation of cellular localization	67/445	360/3327	0.00185711442972418	0.0388563300712132	0.0345359994118294	67	Prrt2/Stxbp1/Pgrmc1/Bsn/Syn1/Camk2a/Ncam1/Map1b/Prkce/Map2/Camk2b/Syt2/Dnajc5/Prkcg/Slc8a1/Ctnnb1/Nucb1/Shank3/Iqsec2/Arhgap44/Snap91/Hsph1/Kif5b/Sptbn1/Trim28/Sorbs1/Brsk2/Mff/C2cd5/C2cd2l/Dlg1/Ank2/Bcas3/Stxbp5/Iqsec1/Rims1/Rtn4/Rufy3/Ppp1r12a/Dclk1/Dbn1/Map1a/Syt7/Dmtn/Nos1/Sept5/Shisa7/Apba1/Braf/Shisa6/Sorbs2/Nipbl/Inpp5f/Rab11fip5/Ndel1/Grasp/Stk11/Bnip3l/Tpr/Adcy5/Mark4/Rims2/Kcnb1/Syt11/P…
360	All rescued - phospho	GO:0001941	postsynaptic membrane organization	8/445	19/3327	0.00188445466143416	0.0388563300712132	0.0345359994118294	8	Shank3/Dlg4/Sorbs1/Gphn/Dbn1/Shisa7/Shisa6/Sorbs2
361	All rescued - phospho	GO:0030879	mammary gland development	8/445	19/3327	0.00188445466143416	0.0388563300712132	0.0345359994118294	8	Gja1/Agap2/Arhgap35/Rtn4/Atp2b2/Irs2/Lbh/Pml
362	All rescued - phospho	GO:0031114	regulation of microtubule depolymerization	8/445	19/3327	0.00188445466143416	0.0388563300712132	0.0345359994118294	8	Map1b/Map2/Stmn2/Arhgef2/Map1a/Camsap3/Camsap2/Gas2l1
363	All rescued - phospho	GO:0008088	axo-dendritic transport	14/445	46/3327	0.00192746471585957	0.0391587133082353	0.0348047614713652	14	Ap3d1/Bsn/Nefm/Map2/Kif5c/Kif5b/Map6/Madd/Wasf1/Dlg2/Map1a/Dst/Ndel1/Trim46
364	All rescued - phospho	GO:1901879	regulation of protein depolymerization	14/445	46/3327	0.00192746471585957	0.0391587133082353	0.0348047614713652	14	Map1b/Map2/Stmn2/Arhgef2/Sptbn1/Add2/Add1/Map1a/Dmtn/Camsap3/Shroom2/Camsap2/Gas2l1/Eps8
378	All rescued - phospho	GO:0032279	asymmetric synapse	73/449	234/3358	1.28985653443705e-13	2.84987943786442e-11	2.16935930077357e-11	73	Arfgef2/Ptprz1/Syngap1/Ctnnd2/Bsn/Syn1/Gap43/Nefm/Camk2a/Map1b/Map2/Camk2b/Nsf/Prkcg/Rgs14/Grin2b/Ctnnb1/Shank3/Iqsec2/Abr/Arhgap44/Arhgef2/Snap91/Dlg4/Sptbn1/Plppr4/Lrrc7/Cnksr2/Shank2/Dlg1/Hnrnpa3/Baiap2/Gphn/Ank2/Iqsec1/Dlg2/Rims1/Rtn4/Cap2/Dlgap1/Dclk1/Srcin1/Dbn1/Add2/Add1/Map1a/Pclo/Atp2b2/Adam22/Mpp2/Dmtn/Epb41l3/Nos1/Palm/Epb41l1/Shisa7/Pkp4/Eif4g2/Tanc2/Bnip3/Shisa6/Sorbs2/Sos1/Rps6kc1/S…
379	All rescued - phospho	GO:0098984	neuron to neuron synapse	76/449	249/3358	1.36032431401643e-13	2.84987943786442e-11	2.16935930077357e-11	76	Arfgef2/Ptprz1/Syngap1/Ctnnd2/Bsn/Syn1/Gap43/Nefm/Camk2a/Map1b/Map2/Camk2b/Nsf/Prkcg/Slc30a3/Rgs14/Grin2b/Ctnnb1/Shank3/Iqsec2/Abr/Arhgap44/Arhgef2/Snap91/Dlg4/Sptbn1/Plppr4/Lrrc7/Cnksr2/Shank2/Dlg1/Hnrnpa3/Baiap2/Gphn/Tnr/Ank2/Stxbp5/Iqsec1/Dlg2/Rims1/Rtn4/Cap2/Dlgap1/Dclk1/Srcin1/Dbn1/Add2/Add1/Map1a/Pclo/Atp2b2/Adam22/Mpp2/Dmtn/Epb41l3/Nos1/Palm/Epb41l1/Shisa7/Pkp4/Eif4g2/Tanc2/Bnip3/Shisa6/So…
380	All rescued - phospho	GO:0014069	postsynaptic density	72/449	232/3358	2.63130315092682e-13	3.67505340079446e-11	2.79749071835378e-11	72	Ptprz1/Syngap1/Ctnnd2/Bsn/Syn1/Gap43/Nefm/Camk2a/Map1b/Map2/Camk2b/Nsf/Prkcg/Rgs14/Grin2b/Ctnnb1/Shank3/Iqsec2/Abr/Arhgap44/Arhgef2/Snap91/Dlg4/Sptbn1/Plppr4/Lrrc7/Cnksr2/Shank2/Dlg1/Hnrnpa3/Baiap2/Gphn/Ank2/Iqsec1/Dlg2/Rims1/Rtn4/Cap2/Dlgap1/Dclk1/Srcin1/Dbn1/Add2/Add1/Map1a/Pclo/Atp2b2/Adam22/Mpp2/Dmtn/Epb41l3/Nos1/Palm/Epb41l1/Shisa7/Pkp4/Eif4g2/Tanc2/Bnip3/Shisa6/Sorbs2/Sos1/Rps6kc1/Sipa1l1/D…
381	All rescued - phospho	GO:0099572	postsynaptic specialization	72/449	243/3358	3.46945826356388e-12	3.62021308737252e-10	2.75574567384468e-10	72	Ptprz1/Syngap1/Ctnnd2/Bsn/Syn1/Gap43/Nefm/Camk2a/Map1b/Map2/Camk2b/Nsf/Prkcg/Rgs14/Grin2b/Ctnnb1/Shank3/Iqsec2/Abr/Arhgap44/Arhgef2/Snap91/Dlg4/Sptbn1/Plppr4/Lrrc7/Cnksr2/Shank2/Dlg1/Hnrnpa3/Baiap2/Gphn/Ank2/Iqsec1/Dlg2/Rims1/Rtn4/Cap2/Dlgap1/Dclk1/Srcin1/Dbn1/Add2/Add1/Map1a/Pclo/Atp2b2/Adam22/Mpp2/Dmtn/Epb41l3/Nos1/Palm/Epb41l1/Shisa7/Pkp4/Eif4g2/Tanc2/Bnip3/Shisa6/Sorbs2/Sos1/Rps6kc1/Sipa1l1/D…
382	All rescued - phospho	GO:0098794	postsynapse	101/449	399/3358	4.32006335008654e-12	3.62021308737252e-10	2.75574567384468e-10	101	Arfgef2/Ptprz1/Prrt2/Syngap1/Atp2b1/Stxbp1/Ctnnd2/Ap3d1/Bsn/Syn1/Gap43/Nefm/Camk2a/Ncam1/Map1b/Map2/Camk2b/Canx/Slc1a2/Nsf/Ina/Abi2/Prkcg/Ppp3ca/Slc8a1/Rgs14/Grin2b/Ctnnb1/Kcnma1/Psd3/Camkv/Shank3/Iqsec2/Abr/Arhgap44/Cttn/Arhgef2/Snap91/Myh10/Dlg4/Sptbn1/Kctd12/Plppr4/Lrrc7/Cnksr2/Shank2/Dlg1/Hnrnpa3/Eif4b/Baiap2/Gphn/Ank2/Itpka/Iqsec1/Wasf1/Dlg2/Rims1/Rtn4/Cap2/Dlgap1/Ppp1r2/Dclk1/Srcin1/Dbn1/Ad…
383	All rescued - phospho	GO:0030054	cell junction	94/449	404/3358	4.39398375091277e-09	3.06846531938742e-07	2.33574925706416e-07	94	Arfgef2/Ajm1/Prrt2/Syngap1/Atp2b1/Ctnnd2/Bsn/Gap43/Camk2a/Ncam1/Map1b/Gja1/Camk2b/Tjp1/Syt2/Tnks1bp1/Abi2/Vamp3/Prkcg/Ppp3ca/Slc8a1/Slc30a3/Rgs14/Grin2b/Ctnnb1/Psd3/Osbp/Shank3/Brsk1/Arhgap44/Cttn/Arhgef2/Dlg4/Sorbs1/Hepacam/Mff/Kctd12/Lrrc7/Cadps/Snph/Shank2/Dlg1/Slc6a17/Dmxl2/Gphn/Trim9/Ank2/Rgs12/Cadm4/Wasf1/Dlg2/Basp1/Cadm3/Rims1/Rtn4/Dtna/Rufy3/Dlgap1/Srcin1/Plec/Dbn1/Add1/Pclo/Afdn/Atp2b2/S…
384	All rescued - phospho	GO:0036477	somatodendritic compartment	99/449	437/3358	7.11471553899235e-09	4.25866544405399e-07	3.24174256889426e-07	99	Arfgef2/Ptprz1/Syngap1/Atp2b1/Ctnnd2/Pgrmc1/Bsn/Syn1/Mbp/Nefm/Camk2a/Ncam1/Map1b/Map2/Camk2b/Kif5c/Ckmt1/Canx/Gpm6a/Slc1a2/Nsf/Adcy9/Stmn2/Abi2/Prkcg/Ppp3ca/Chl1/Slc8a1/Rgs14/Grin2b/Ctnnb1/Kcnma1/Shank3/Arhgap44/Arhgef2/Bcan/Snap91/Myh10/Dlg4/Map6/Lrrc7/Snph/Cnksr2/Shank2/Dlg1/Eif4b/Baiap2/Gphn/Trim9/Rgs12/Agfg1/Itpka/Dlg2/Sncb/Rin1/Rtn4/Rufy3/Ppp1r2/Dpysl5/Srcin1/Dbn1/Add1/Map1a/Pclo/Afdn/Atp2b2…
385	All rescued - phospho	GO:0098978	glutamatergic synapse	72/449	294/3358	4.53511369000511e-08	2.27033291890393e-06	1.72820217165655e-06	72	Ptprz1/Prrt2/Syngap1/Atp2b1/Stxbp1/Ap3d1/Bsn/Camk2a/Ncam1/Prkce/Camk2b/Canx/Gpm6a/Slc1a2/Ina/Ppfia3/Abi2/Ppp3ca/Slc30a3/Rgs14/Grin2b/Kcnma1/Camkv/Shank3/Iqsec2/Abr/Arhgap44/Cttn/Arhgef2/Bcan/Myh10/Dlg4/Sptbn1/Tpd52/Plppr4/Lrrc7/Cadps/Cnksr2/Shank2/Dlg1/Slc6a17/Baiap2/Tnr/Iqsec1/Dlg2/Rims1/Rtn4/Dlgap1/Dbn1/Add2/Ndrg2/Pclo/Atp2b2/Syt7/Adam22/Mpp2/Nos1/Itsn1/Eps15/Shisa7/Apba1/Snap23/Tanc2/Arhgap39/…
386	All rescued - phospho	GO:0030425	dendrite	79/449	335/3358	5.41845565370867e-08	2.27033291890393e-06	1.72820217165655e-06	79	Arfgef2/Ptprz1/Syngap1/Atp2b1/Bsn/Syn1/Camk2a/Map1b/Map2/Camk2b/Kif5c/Canx/Slc1a2/Nsf/Adcy9/Abi2/Prkcg/Ppp3ca/Chl1/Slc8a1/Rgs14/Grin2b/Ctnnb1/Kcnma1/Shank3/Arhgap44/Arhgef2/Bcan/Myh10/Dlg4/Map6/Lrrc7/Shank2/Dlg1/Eif4b/Baiap2/Gphn/Trim9/Rgs12/Itpka/Dlg2/Rin1/Rtn4/Rufy3/Ppp1r2/Dpysl5/Srcin1/Dbn1/Add1/Map1a/Pclo/Atp2b2/Syt7/Mpp2/Ncdn/Clip2/Nos1/Palm/Itsn1/Cpne6/Shisa7/Apba1/Bnip3/Hcn2/Mark3/Shisa6/S…
387	All rescued - phospho	GO:0097447	dendritic tree	79/449	335/3358	5.41845565370867e-08	2.27033291890393e-06	1.72820217165655e-06	79	Arfgef2/Ptprz1/Syngap1/Atp2b1/Bsn/Syn1/Camk2a/Map1b/Map2/Camk2b/Kif5c/Canx/Slc1a2/Nsf/Adcy9/Abi2/Prkcg/Ppp3ca/Chl1/Slc8a1/Rgs14/Grin2b/Ctnnb1/Kcnma1/Shank3/Arhgap44/Arhgef2/Bcan/Myh10/Dlg4/Map6/Lrrc7/Shank2/Dlg1/Eif4b/Baiap2/Gphn/Trim9/Rgs12/Itpka/Dlg2/Rin1/Rtn4/Rufy3/Ppp1r2/Dpysl5/Srcin1/Dbn1/Add1/Map1a/Pclo/Atp2b2/Syt7/Mpp2/Ncdn/Clip2/Nos1/Palm/Itsn1/Cpne6/Shisa7/Apba1/Bnip3/Hcn2/Mark3/Shisa6/S…
388	All rescued - phospho	GO:0098590	plasma membrane region	87/449	406/3358	1.08483530936453e-06	4.13223631476127e-05	3.14550333720051e-05	87	Ptprz1/Prrt2/Atp2b1/Stxbp1/Slc4a4/Bsn/Gpi1/Gap43/Camk2a/Ncam1/Ap2a1/Ptpra/Map2/Gja1/Canx/Gpm6a/Tjp1/Slc1a2/Vamp3/Prkcg/Slc8a1/Slc9a3r1/Rgs14/Grin2b/Ctnnb1/Kcnma1/Psd3/Shank3/Iqsec2/Arhgef2/Snap91/Myh10/Dlg4/Sptbn1/Sorbs1/Kctd12/Plppr4/C2cd5/Lrrc7/Snph/C2cd2l/Cnksr2/Shank2/Dlg1/Baiap2/Gphn/Ank2/Stxbp5/Dlg2/Cadm3/Rims1/Rtn4/Dlgap1/Srcin1/Plec/Dbn1/Add2/Add1/Atp2b2/Syt7/Adam22/Mpp2/Dmtn/Epb41l3/Nos1…
389	All rescued - phospho	GO:0030424	axon	73/449	325/3358	1.49736868546352e-06	5.22831232674345e-05	3.97984834820567e-05	73	Ptprz1/Prrt2/Stxbp1/Ap3d1/Bsn/Syn1/Mbp/Gap43/Nefm/Camk2a/Ncam1/Map1b/Map2/Kif5c/Canx/Gpm6a/Slc1a2/Syt2/Adcy9/Stmn2/Prkcg/Grin2b/Kcnma1/Map9/Aak1/Brsk1/Cttn/Bcan/Snap91/Kif5b/Myh10/Dlg4/Dpysl3/Sptbn1/Hepacam/Brsk2/Map6/Lrrc7/Shank2/Dlg1/Dlg2/Sncb/Rtn4/Dtna/Rufy3/Ppp1r2/Srcin1/Dbn1/Map1a/Pclo/Afdn/Syt7/Adam22/Epb41l3/Nos1/Palm/Itsn1/Cpne6/Sept5/Eif4g2/Hcn2/Inpp5f/Nav1/Dst/Ndel1/Grm1/Lmtk2/Kcnq3/Kcn…
390	All rescued - phospho	GO:0097060	synaptic membrane	56/449	237/3358	5.86472687353381e-06	0.000189024658462359	0.000143887630986295	56	Ptprz1/Prrt2/Atp2b1/Stxbp1/Bsn/Camk2a/Ncam1/Ptpra/Canx/Gpm6a/Slc1a2/Prkcg/Slc8a1/Rgs14/Grin2b/Ctnnb1/Kcnma1/Psd3/Shank3/Iqsec2/Snap91/Dlg4/Kctd12/Plppr4/Lrrc7/Snph/Cnksr2/Shank2/Dlg1/Baiap2/Gphn/Ank2/Stxbp5/Dlg2/Cadm3/Rims1/Rtn4/Dlgap1/Srcin1/Dbn1/Atp2b2/Syt7/Adam22/Mpp2/Palm/Epb41l1/Shisa7/Apba1/Shisa6/Sipa1l1/Grm1/Grid1/Rims2/Kcnb1/Syt11/Ntrk3
391	All rescued - phospho	GO:0098839	postsynaptic density membrane	16/449	37/3358	6.97781403683498e-06	0.000204712172183822	0.000155829137474433	16	Ptprz1/Grin2b/Iqsec2/Dlg4/Plppr4/Lrrc7/Cnksr2/Dlg1/Dlg2/Rtn4/Atp2b2/Adam22/Mpp2/Shisa6/Grm1/Grid1
392	All rescued - phospho	GO:0000788	nuclear nucleosome	13/449	26/3358	7.32859804954016e-06	0.000204712172183822	0.000155829137474433	13	Hist1h4m/H4c3/H4c4/H4c6/H4c9/H4c11/H4c12/Hist1h4n/H4f16/H4c1/H4c2/H4c8/H4c14
393	All rescued - phospho	GO:0043197	dendritic spine	31/449	111/3358	2.86244520087481e-05	0.00074960283697909	0.000570605852542807	31	Arfgef2/Ptprz1/Atp2b1/Camk2a/Canx/Slc1a2/Abi2/Ppp3ca/Slc8a1/Rgs14/Grin2b/Shank3/Arhgap44/Myh10/Dlg4/Lrrc7/Shank2/Baiap2/Itpka/Ppp1r2/Dbn1/Add1/Mpp2/Palm/Itsn1/Shisa7/Apba1/Shisa6/Sipa1l1/Grm1/Syt11
394	All rescued - phospho	GO:0000786	nucleosome	15/449	37/3358	3.46310597450596e-05	0.000806134112954442	0.000613638076184389	15	Hist1h4m/H4c3/H4c4/H4c6/H4c9/H4c11/H4c12/Hist1h4n/H4f16/H4c1/H4c2/H4c8/H4c14/Sos1/H1f5
395	All rescued - phospho	GO:0044815	DNA packaging complex	15/449	37/3358	3.46310597450596e-05	0.000806134112954442	0.000613638076184389	15	Hist1h4m/H4c3/H4c4/H4c6/H4c9/H4c11/H4c12/Hist1h4n/H4f16/H4c1/H4c2/H4c8/H4c14/Sos1/H1f5
396	All rescued - phospho	GO:0099146	intrinsic component of postsynaptic density membrane	13/449	30/3358	5.05785669264406e-05	0.0010602356177697	0.000807062912157313	13	Ptprz1/Grin2b/Dlg4/Plppr4/Lrrc7/Dlg2/Rtn4/Atp2b2/Adam22/Mpp2/Shisa6/Grm1/Grid1
397	All rescued - phospho	GO:0044309	neuron spine	31/449	114/3358	5.06079053828018e-05	0.0010602356177697	0.000807062912157313	31	Arfgef2/Ptprz1/Atp2b1/Camk2a/Canx/Slc1a2/Abi2/Ppp3ca/Slc8a1/Rgs14/Grin2b/Shank3/Arhgap44/Myh10/Dlg4/Lrrc7/Shank2/Baiap2/Itpka/Ppp1r2/Dbn1/Add1/Mpp2/Palm/Itsn1/Shisa7/Apba1/Shisa6/Sipa1l1/Grm1/Syt11
398	All rescued - phospho	GO:0005913	cell-cell adherens junction	17/449	47/3358	5.96906779305284e-05	0.00111777921520648	0.000850865725932833	17	Ctnnd2/Gja1/Tjp1/Tnks1bp1/Abi2/Ctnnb1/Sorbs1/Lrrc7/Dlg1/Add1/Afdn/Arvcf/Camsap3/Pkp4/Shroom2/Snap23/Cxadr
399	All rescued - phospho	GO:0099634	postsynaptic specialization membrane	17/449	47/3358	5.96906779305284e-05	0.00111777921520648	0.000850865725932833	17	Ptprz1/Grin2b/Iqsec2/Dlg4/Plppr4/Lrrc7/Cnksr2/Dlg1/Dlg2/Rtn4/Atp2b2/Adam22/Mpp2/Shisa7/Shisa6/Grm1/Grid1
400	All rescued - phospho	GO:0048786	presynaptic active zone	19/449	56/3358	6.13578089492818e-05	0.00111777921520648	0.000850865725932833	19	Atp2b1/Stxbp1/Bsn/Syn1/Canx/Gpm6a/Ppfia3/Ctnnb1/Kcnma1/Iqsec2/Arhgap44/Snap91/Shank2/Rims1/Pclo/Atp2b2/Apba1/Rims2/Syt11
401	All rescued - phospho	GO:0044454	nuclear chromosome part	29/449	106/3358	7.87337926364519e-05	0.00137456079644472	0.00104633066530022	29	Syn1/Aldoa/Tnks1bp1/Hist1h4m/H4c3/H4c4/H4c6/H4c9/H4c11/H4c12/Hist1h4n/H4f16/H4c1/H4c2/H4c8/H4c14/Trp53bp1/Ctnnb1/Trim28/Ccar2/Psip1/Nipbl/H1f5/Cdk13/0610010K14Rik/Pml/Wapl/Smarca2/Ep400
402	All rescued - phospho	GO:0033267	axon part	49/449	219/3358	0.000107615431276868	0.00176352116347853	0.00134241153758069	49	Ptprz1/Prrt2/Ap3d1/Bsn/Mbp/Ncam1/Map1b/Map2/Kif5c/Gpm6a/Slc1a2/Stmn2/Prkcg/Grin2b/Kcnma1/Aak1/Brsk1/Cttn/Bcan/Snap91/Kif5b/Myh10/Dlg4/Dpysl3/Sptbn1/Brsk2/Lrrc7/Shank2/Dlg1/Dlg2/Sncb/Rtn4/Rufy3/Ppp1r2/Dbn1/Map1a/Pclo/Syt7/Epb41l3/Nos1/Itsn1/Sept5/Nav1/Ndel1/Lmtk2/Kcnq3/Syt11/Cxadr/Trim46
403	All rescued - phospho	GO:0005887	integral component of plasma membrane	50/449	225/3358	0.000109631621553986	0.00176352116347853	0.00134241153758069	50	Ptprz1/Prrt2/Atp2b1/Slc4a4/Ncam1/Ptpra/Canx/Gpm6a/Slc1a2/Adcy9/Plxna1/Slc8a1/Grin2b/Kcnma1/Shank3/Cttn/Dlg4/Sorbs1/Plppr4/Lrrc7/Shank2/Dlg1/Slc6a17/Ank2/Stxbp5/Dlg2/Cadm3/Rtn4/Atp2b2/Adam22/Slc2a13/Slc9a1/Shisa7/Esyt2/Hcn2/Shisa6/Adgrb3/Tmem266/Adgrb2/Adcy5/Grm1/Lmtk2/Grid1/Kcnq3/Tm2d1/Kcnq5/Kcnb1/Syt11/Ntrk3/Eps8
404	All rescued - phospho	GO:0099091	postsynaptic specialization, intracellular component	13/449	32/3358	0.000113639788577375	0.00176352116347853	0.00134241153758069	13	Syngap1/Ctnnb1/Shank3/Iqsec2/Abr/Arhgef2/Dlg1/Baiap2/Gphn/Iqsec1/Dlgap1/Nos1/Tanc2
405	All rescued - phospho	GO:0043025	neuronal cell body	60/449	287/3358	0.000141591051066064	0.0021188089427386	0.00161286046891042	60	Ptprz1/Atp2b1/Ctnnd2/Pgrmc1/Bsn/Mbp/Nefm/Camk2a/Ncam1/Map1b/Map2/Camk2b/Kif5c/Ckmt1/Canx/Gpm6a/Stmn2/Grin2b/Kcnma1/Arhgef2/Snap91/Myh10/Snph/Cnksr2/Shank2/Eif4b/Baiap2/Gphn/Rgs12/Agfg1/Dlg2/Sncb/Rin1/Rtn4/Rufy3/Dpysl5/Srcin1/Dbn1/Map1a/Pclo/Atp2b2/Syt7/Ncdn/Itsn1/Shroom2/Hcn2/Sorbs2/Sos1/Gigyf2/Sipa1l1/Inpp5f/Ndel1/Pde11a/Grm1/Lmtk2/Kcnq3/Gal/Kcnb1/Ubxn1/Cnnm1
406	All rescued - phospho	GO:0099571	postsynaptic cytoskeleton	7/449	11/3358	0.000148445909930925	0.00213258624111164	0.00162334789864797	7	Nefm/Ina/Abi2/Cttn/Myh10/Dbn1/Itsn1
407	All rescued - phospho	GO:0098685	Schaffer collateral - CA1 synapse	21/449	69/3358	0.00015269113898174	0.00213258624111164	0.00162334789864797	21	Bsn/Syn1/Camk2a/Ncam1/Ptpra/Ina/Ppp3ca/Ctnnb1/Iqsec2/Abr/Snap91/Baiap2/Tnr/Stxbp5/Iqsec1/Mpp2/Apba1/Pde4a/Grasp/Grm1/Syt11
408	All rescued - phospho	GO:0000228	nuclear chromosome	29/449	110/3358	0.000162013300106266	0.00215541433446532	0.00164072489220699	29	Syn1/Aldoa/Tnks1bp1/Hist1h4m/H4c3/H4c4/H4c6/H4c9/H4c11/H4c12/Hist1h4n/H4f16/H4c1/H4c2/H4c8/H4c14/Trp53bp1/Ctnnb1/Trim28/Ccar2/Psip1/Nipbl/H1f5/Cdk13/0610010K14Rik/Pml/Wapl/Smarca2/Ep400
409	All rescued - phospho	GO:0098802	plasma membrane receptor complex	13/449	33/3358	0.000165049807791653	0.00215541433446532	0.00164072489220699	13	Grin2b/Shank3/Dlg4/Sorbs1/Lrrc7/Shank2/Dlg1/Stxbp5/Dlg2/Shisa7/Shisa6/Grm1/Eps8
410	All rescued - phospho	GO:0099092	postsynaptic density, intracellular component	12/449	29/3358	0.000169758169540228	0.00215541433446532	0.00164072489220699	12	Syngap1/Ctnnb1/Shank3/Iqsec2/Abr/Arhgef2/Dlg1/Baiap2/Iqsec1/Dlgap1/Nos1/Tanc2
411	All rescued - phospho	GO:0045211	postsynaptic membrane	38/449	161/3358	0.000210272433269926	0.00259129851588527	0.00197252468361572	38	Ptprz1/Prrt2/Camk2a/Ncam1/Canx/Slc8a1/Rgs14/Grin2b/Ctnnb1/Kcnma1/Psd3/Shank3/Iqsec2/Snap91/Dlg4/Kctd12/Plppr4/Lrrc7/Cnksr2/Shank2/Dlg1/Gphn/Ank2/Dlg2/Rtn4/Dlgap1/Srcin1/Dbn1/Atp2b2/Adam22/Mpp2/Shisa7/Shisa6/Sipa1l1/Grm1/Grid1/Kcnb1/Ntrk3
412	All rescued - phospho	GO:0031252	cell leading edge	39/449	167/3358	0.000220131885838346	0.00261121501151227	0.00198768533723958	39	Ptprz1/Atp2b1/Map2/Slc1a2/Stmn2/Abi2/Ctnnb1/Psd3/Aak1/Arhgap44/Cttn/Arhgef2/Myh10/Dpysl3/Sptbn1/C2cd5/Bcas3/Arfip2/Cadm4/Wasf1/Rufy3/Srcin1/Dbn1/Mpp2/Epb41l3/Palm/Itsn1/Mtss2/Shisa7/Hcn2/Shisa6/Plekhg5/Arhgef6/Frmd4b/Ndel1/Sh2b1/Kcnb1/Cdc42bpa/Eps8
413	All rescued - phospho	GO:0032993	protein-DNA complex	16/449	47/3358	0.000224352602421102	0.00261121501151227	0.00198768533723958	16	Hist1h4m/H4c3/H4c4/H4c6/H4c9/H4c11/H4c12/Hist1h4n/H4f16/H4c1/H4c2/H4c8/H4c14/Ctnnb1/Sos1/H1f5
414	All rescued - phospho	GO:0031253	cell projection membrane	26/449	97/3358	0.000265192482077619	0.00289023228125166	0.00220007632513315	26	Ptprz1/Atp2b1/Gpi1/Gap43/Map2/Slc1a2/Slc9a3r1/Ctnnb1/Psd3/Shank3/Arhgef2/Sptbn1/C2cd5/Shank2/Dlg1/Mpp2/Dmtn/Epb41l3/Palm/Eps15/Mtss2/Shisa7/Hcn2/Shisa6/Kcnb1/Eps8
415	All rescued - phospho	GO:0099240	intrinsic component of synaptic membrane	26/449	97/3358	0.000265192482077619	0.00289023228125166	0.00220007632513315	26	Ptprz1/Prrt2/Atp2b1/Ncam1/Ptpra/Canx/Gpm6a/Slc1a2/Slc8a1/Grin2b/Kcnma1/Dlg4/Plppr4/Lrrc7/Dlg2/Cadm3/Rtn4/Atp2b2/Adam22/Mpp2/Shisa7/Shisa6/Grm1/Grid1/Syt11/Ntrk3
416	All rescued - phospho	GO:0000790	nuclear chromatin	25/449	92/3358	0.000275770625642473	0.00289023228125166	0.00220007632513315	25	Aldoa/Tnks1bp1/Hist1h4m/H4c3/H4c4/H4c6/H4c9/H4c11/H4c12/Hist1h4n/H4f16/H4c1/H4c2/H4c8/H4c14/Ctnnb1/Trim28/Ccar2/Psip1/Nipbl/H1f5/Cdk13/0610010K14Rik/Smarca2/Ep400
417	All rescued - phospho	GO:0031226	intrinsic component of plasma membrane	51/449	239/3358	0.000275917162887986	0.00289023228125166	0.00220007632513315	51	Ptprz1/Prrt2/Atp2b1/Slc4a4/Ncam1/Ptpra/Canx/Gpm6a/Slc1a2/Adcy9/Plxna1/Slc8a1/Grin2b/Kcnma1/Shank3/Cttn/Dlg4/Sorbs1/Plppr4/Lrrc7/Shank2/Dlg1/Slc6a17/Ank2/Stxbp5/Dlg2/Cadm3/Rtn4/Atp2b2/Adam22/Mpp2/Slc2a13/Slc9a1/Shisa7/Esyt2/Hcn2/Shisa6/Adgrb3/Tmem266/Adgrb2/Adcy5/Grm1/Lmtk2/Grid1/Kcnq3/Tm2d1/Kcnq5/Kcnb1/Syt11/Ntrk3/Eps8
418	All rescued - phospho	GO:0005911	cell-cell junction	35/449	147/3358	0.000313822372411575	0.00320711156196219	0.00244128828859325	35	Ctnnd2/Ncam1/Gja1/Tjp1/Tnks1bp1/Abi2/Prkcg/Ppp3ca/Slc8a1/Ctnnb1/Arhgef2/Dlg4/Sorbs1/Hepacam/Lrrc7/Dlg1/Ank2/Cadm4/Cadm3/Dbn1/Add1/Afdn/Epb41l3/Arvcf/Slc9a1/Camsap3/Pkp4/Shroom2/Snap23/Plekhg5/Arhgef6/Dst/Frmd4b/Cxadr/Cdc42bpa
419	All rescued - phospho	GO:0098948	intrinsic component of postsynaptic specialization membrane	14/449	40/3358	0.000399599304048895	0.00398647877134493	0.00303455110593522	14	Ptprz1/Grin2b/Dlg4/Plppr4/Lrrc7/Dlg2/Rtn4/Atp2b2/Adam22/Mpp2/Shisa7/Shisa6/Grm1/Grid1
420	All rescued - phospho	GO:0044297	cell body	65/449	332/3358	0.000539560046754724	0.00514840782217457	0.00391902416811681	65	Ptprz1/Atp2b1/Ctnnd2/Pgrmc1/Bsn/Mbp/Nefm/Camk2a/Ncam1/Map1b/Map2/Camk2b/Kif5c/Ckmt1/Canx/Gpm6a/Stmn2/Grin2b/Kcnma1/Arhgef2/Snap91/Myh10/Dpysl3/Snph/Cnksr2/Shank2/Eif4b/Baiap2/Gphn/Rgs12/Agfg1/Dlg2/Sncb/Rin1/Rtn4/Rufy3/Dpysl5/Srcin1/Dbn1/Map1a/Pclo/Atp2b2/Syt7/Ncdn/Itsn1/Shroom2/Hcn2/Braf/Pitpnm3/Sorbs2/Sos1/Gigyf2/Sipa1l1/Inpp5f/Ndel1/Pde11a/Grm1/Lmtk2/Kcnq3/Gal/Kcnb1/Syt11/Cxadr/Ubxn1/Cnnm1
421	All rescued - phospho	GO:0045334	clathrin-coated endocytic vesicle	9/449	20/3358	0.00054064425817585	0.00514840782217457	0.00391902416811681	9	Ap2a1/Snap91/A830010M20Rik/Epn2/Sgip1/Cpne6/Eps15/Tbc1d5/Inpp5f
422	All rescued - phospho	GO:0099699	integral component of synaptic membrane	23/449	86/3358	0.000617963987049375	0.00575393134608196	0.00437995527663066	23	Ptprz1/Prrt2/Atp2b1/Ncam1/Ptpra/Canx/Gpm6a/Slc1a2/Slc8a1/Grin2b/Kcnma1/Plppr4/Lrrc7/Cadm3/Rtn4/Atp2b2/Adam22/Shisa7/Shisa6/Grm1/Grid1/Syt11/Ntrk3
423	All rescued - phospho	GO:0098793	presynapse	60/449	305/3358	0.000792541995554164	0.00721230175241568	0.00549008273076737	60	Prrt2/Atp2b1/Stxbp1/Ap3d1/Bsn/Syn1/Nefm/Camk2a/Ncam1/Prkce/Sept4/Canx/Gpm6a/Slc1a2/Syt2/Wfs1/Ppfia3/Dnajc5/Vamp3/Prkcg/Slc30a3/Grin2b/Ctnnb1/Kcnma1/Aak1/Iqsec2/Brsk1/Arhgap44/Snap91/Dlg4/Mff/Kctd12/Cadps/A830010M20Rik/Snph/Madd/Shank2/Dlg1/Slc6a17/Baiap2/Dmxl2/Trim9/Stxbp5/Sgip1/Sncb/Cadm3/Rims1/Pclo/Atp2b2/Syt7/Nos1/Itsn1/Sept5/Stx16/Apba1/Plekhg5/Ndel1/Grm1/Rims2/Syt11
424	All rescued - phospho	GO:0008328	ionotropic glutamate receptor complex	10/449	25/3358	0.000826230272353109	0.00721230175241568	0.00549008273076737	10	Grin2b/Shank3/Dlg4/Lrrc7/Shank2/Dlg1/Dlg2/Shisa7/Shisa6/Eps8
425	All rescued - phospho	GO:0098878	neurotransmitter receptor complex	10/449	25/3358	0.000826230272353109	0.00721230175241568	0.00549008273076737	10	Grin2b/Shank3/Dlg4/Lrrc7/Shank2/Dlg1/Dlg2/Shisa7/Shisa6/Eps8
426	All rescued - phospho	GO:0044304	main axon	15/449	48/3358	0.000985953398489559	0.00843090763198215	0.00641769881293956	15	Mbp/Map1b/Map2/Slc1a2/Bcan/Dlg4/Sptbn1/Lrrc7/Dlg1/Dlg2/Map1a/Epb41l3/Nav1/Kcnq3/Trim46
427	All rescued - phospho	GO:0031256	leading edge membrane	18/449	63/3358	0.00104108160505921	0.00872426385039616	0.006641004764904	18	Ptprz1/Atp2b1/Map2/Slc1a2/Psd3/Arhgap44/Arhgef2/Sptbn1/C2cd5/Mpp2/Epb41l3/Palm/Mtss2/Shisa7/Hcn2/Shisa6/Kcnb1/Eps8
428	All rescued - phospho	GO:0099061	integral component of postsynaptic density membrane	10/449	26/3358	0.00118505630659305	0.00957612812534101	0.00728945313899843	10	Ptprz1/Grin2b/Plppr4/Lrrc7/Rtn4/Atp2b2/Adam22/Shisa6/Grm1/Grid1
429	All rescued - phospho	GO:0060076	excitatory synapse	14/449	44/3358	0.00118844549526905	0.00957612812534101	0.00728945313899843	14	Bsn/Grin2b/Shank3/Snap91/Dlg4/Baiap2/Cadm3/Dbn1/Pclo/Afdn/Atp2b2/Shisa7/Shisa6/Syt11
430	All rescued - phospho	GO:0043198	dendritic shaft	12/449	35/3358	0.001277032764161	0.0100957873242162	0.00768502338710589	12	Syngap1/Map2/Slc1a2/Nsf/Slc8a1/Ctnnb1/Arhgef2/Baiap2/Dbn1/Map1a/Mpp2/Hcn2
431	All rescued - phospho	GO:0030128	clathrin coat of endocytic vesicle	7/449	15/3358	0.00178224066003318	0.0133349792241768	0.0101507315787604	7	Ap2a1/Snap91/A830010M20Rik/Epn2/Sgip1/Eps15/Tbc1d5
432	All rescued - phospho	GO:0030669	clathrin-coated endocytic vesicle membrane	7/449	15/3358	0.00178224066003318	0.0133349792241768	0.0101507315787604	7	Ap2a1/Snap91/A830010M20Rik/Epn2/Sgip1/Eps15/Tbc1d5
433	All rescued - phospho	GO:0043194	axon initial segment	7/449	15/3358	0.00178224066003318	0.0133349792241768	0.0101507315787604	7	Map2/Bcan/Lrrc7/Map1a/Nav1/Kcnq3/Trim46
434	All rescued - phospho	GO:0098936	intrinsic component of postsynaptic membrane	18/449	68/3358	0.00269229913013344	0.0195497868480968	0.0148815109030859	18	Ptprz1/Ncam1/Canx/Slc8a1/Grin2b/Dlg4/Plppr4/Lrrc7/Dlg2/Rtn4/Atp2b2/Adam22/Mpp2/Shisa7/Shisa6/Grm1/Grid1/Ntrk3
435	All rescued - phospho	GO:0000785	chromatin	30/449	135/3358	0.00270617574508261	0.0195497868480968	0.0148815109030859	30	Aldoa/Tnks1bp1/Hist1h4m/H4c3/H4c4/H4c6/H4c9/H4c11/H4c12/Hist1h4n/H4f16/H4c1/H4c2/H4c8/H4c14/Ctnnb1/Trim28/Bcas3/Ccar2/Psip1/Sos1/Nipbl/H1f5/Cdk13/0610010K14Rik/Ctr9/Pml/Wapl/Smarca2/Ep400
436	All rescued - phospho	GO:0098831	presynaptic active zone cytoplasmic component	7/449	16/3358	0.0028085631200212	0.0199455584286251	0.0151827765453421	7	Bsn/Ppfia3/Ctnnb1/Iqsec2/Rims1/Pclo/Rims2
437	All rescued - phospho	GO:0030665	clathrin-coated vesicle membrane	9/449	25/3358	0.00354433748172072	0.0243455312269013	0.018532083812966	9	Ap2a1/Vamp3/Snap91/A830010M20Rik/Epn2/Sgip1/Eps15/Tbc1d5/Aftph
438	All rescued - phospho	GO:0048787	presynaptic active zone membrane	9/449	25/3358	0.00354433748172072	0.0243455312269013	0.018532083812966	9	Atp2b1/Stxbp1/Canx/Gpm6a/Kcnma1/Snap91/Atp2b2/Apba1/Syt11
439	All rescued - phospho	GO:0030118	clathrin coat	10/449	30/3358	0.00407536836189335	0.0266809272442705	0.0203098127245672	10	Ap2a1/Aak1/Snap91/A830010M20Rik/Epn2/Sgip1/Eps15/Tbc1d5/Aftph/Kcnq5
440	All rescued - phospho	GO:0032589	neuron projection membrane	10/449	30/3358	0.00407536836189335	0.0266809272442705	0.0203098127245672	10	Atp2b1/Slc1a2/Sptbn1/Mpp2/Epb41l3/Palm/Shisa7/Hcn2/Shisa6/Kcnb1
441	All rescued - phospho	GO:0045111	intermediate filament cytoskeleton	10/449	30/3358	0.00407536836189335	0.0266809272442705	0.0203098127245672	10	Nefm/Gja1/Ina/Shank2/Bcas3/Plec/Dst/Ndel1/Adcy5/Smarca2
442	All rescued - phospho	GO:0030139	endocytic vesicle	19/449	76/3358	0.00417552407204713	0.0268763052139427	0.0204585365653175	19	Stxbp1/Ap2a1/Vamp3/Snap91/Kif5b/A830010M20Rik/Vps26b/Epn2/Sgip1/Myo18a/Syt7/Itsn1/Cpne6/Eps15/Plekhg5/Tbc1d5/Inpp5f/Rab11fip5/Syt11
443	All rescued - phospho	GO:0099523	presynaptic cytosol	7/449	17/3358	0.00423349915064491	0.0268763052139427	0.0204585365653175	7	Camk2a/Prkce/Prkcg/Baiap2/Trim9/Stxbp5/Sncb
444	All rescued - phospho	GO:0150034	distal axon	35/449	169/3358	0.00433050121770317	0.027081791197278	0.0206149547362775	35	Ptprz1/Prrt2/Ap3d1/Ncam1/Map1b/Map2/Kif5c/Gpm6a/Stmn2/Prkcg/Grin2b/Kcnma1/Aak1/Brsk1/Cttn/Snap91/Kif5b/Myh10/Dpysl3/Brsk2/Shank2/Sncb/Rtn4/Rufy3/Ppp1r2/Dbn1/Pclo/Syt7/Nos1/Itsn1/Sept5/Ndel1/Lmtk2/Syt11/Cxadr
445	All rescued - phospho	GO:0005905	clathrin-coated pit	11/449	35/3358	0.00439871353624391	0.0271038378189147	0.020631736865045	11	Ap2a1/Cttn/Snap91/A830010M20Rik/Fnbp1/Sgip1/Itsn1/Eps15/Reps1/Tbc1d5/Inpp5f
446	All rescued - phospho	GO:0030175	filopodium	12/449	40/3358	0.00455612690780543	0.0276669155705866	0.0210603577889404	12	Ptprz1/Gap43/Ap2a1/Map2/Gpm6a/Abi2/Lrrc7/Rufy3/Srcin1/Dbn1/Palm/Cxadr
447	All rescued - phospho	GO:0043235	receptor complex	18/449	72/3358	0.00524237361108271	0.0300191163791273	0.0228508786908066	18	Ptpra/Plxna1/Grin2b/Shank3/Dlg4/Sorbs1/Kctd12/Lrrc7/Shank2/Dlg1/Stxbp5/Dlg2/Shisa7/Shisa6/Grm1/Lmtk2/Ntrk3/Eps8
448	All rescued - phospho	GO:0099080	supramolecular complex	51/449	271/3358	0.00526033901596715	0.0300191163791273	0.0228508786908066	51	Arfgef2/Aldoa/Nefm/Map1b/Map2/Gja1/Kif5c/Ina/Abi2/Ppp3ca/Chl1/Slc8a1/Rgs14/Grin2b/Ctnnb1/Map9/Cttn/Arhgef2/Hsph1/Kif5b/Dpysl3/Sptbn1/Wdr44/Tppp/Map6/Snph/Cep170b/Shank2/Dlg1/Baiap2/Ablim2/Ank2/Bcas3/Wdr47/Clip1/Ppp1r12a/Fmn2/Plec/Dbn1/Map1a/Dmtn/Clip2/Nos1/Camsap3/Shroom2/Camsap2/Nav1/Dst/Ndel1/Mark4/Gas2l1
449	All rescued - phospho	GO:0099081	supramolecular polymer	51/449	271/3358	0.00526033901596715	0.0300191163791273	0.0228508786908066	51	Arfgef2/Aldoa/Nefm/Map1b/Map2/Gja1/Kif5c/Ina/Abi2/Ppp3ca/Chl1/Slc8a1/Rgs14/Grin2b/Ctnnb1/Map9/Cttn/Arhgef2/Hsph1/Kif5b/Dpysl3/Sptbn1/Wdr44/Tppp/Map6/Snph/Cep170b/Shank2/Dlg1/Baiap2/Ablim2/Ank2/Bcas3/Wdr47/Clip1/Ppp1r12a/Fmn2/Plec/Dbn1/Map1a/Dmtn/Clip2/Nos1/Camsap3/Shroom2/Camsap2/Nav1/Dst/Ndel1/Mark4/Gas2l1
450	All rescued - phospho	GO:0099512	supramolecular fiber	51/449	271/3358	0.00526033901596715	0.0300191163791273	0.0228508786908066	51	Arfgef2/Aldoa/Nefm/Map1b/Map2/Gja1/Kif5c/Ina/Abi2/Ppp3ca/Chl1/Slc8a1/Rgs14/Grin2b/Ctnnb1/Map9/Cttn/Arhgef2/Hsph1/Kif5b/Dpysl3/Sptbn1/Wdr44/Tppp/Map6/Snph/Cep170b/Shank2/Dlg1/Baiap2/Ablim2/Ank2/Bcas3/Wdr47/Clip1/Ppp1r12a/Fmn2/Plec/Dbn1/Map1a/Dmtn/Clip2/Nos1/Camsap3/Shroom2/Camsap2/Nav1/Dst/Ndel1/Mark4/Gas2l1
451	All rescued - phospho	GO:0099513	polymeric cytoskeletal fiber	41/449	208/3358	0.00530170551803203	0.0300191163791273	0.0228508786908066	41	Arfgef2/Nefm/Map1b/Map2/Gja1/Kif5c/Ina/Abi2/Slc8a1/Rgs14/Map9/Cttn/Arhgef2/Hsph1/Kif5b/Dpysl3/Wdr44/Tppp/Map6/Snph/Cep170b/Shank2/Dlg1/Baiap2/Bcas3/Wdr47/Clip1/Fmn2/Plec/Dbn1/Map1a/Dmtn/Clip2/Camsap3/Shroom2/Camsap2/Nav1/Dst/Ndel1/Mark4/Gas2l1
452	All rescued - phospho	GO:0030125	clathrin vesicle coat	8/449	22/3358	0.00552080467483477	0.0308252166226445	0.0234644909852061	8	Ap2a1/Snap91/A830010M20Rik/Epn2/Sgip1/Eps15/Tbc1d5/Aftph
453	All rescued - phospho	GO:0099060	integral component of postsynaptic specialization membrane	11/449	36/3358	0.0055912087430095	0.0308252166226445	0.0234644909852061	11	Ptprz1/Grin2b/Plppr4/Lrrc7/Rtn4/Atp2b2/Adam22/Shisa7/Shisa6/Grm1/Grid1
454	All rescued - phospho	GO:0042734	presynaptic membrane	23/449	101/3358	0.00602456918938235	0.0327830453292364	0.0249548115431695	23	Prrt2/Atp2b1/Stxbp1/Ncam1/Canx/Gpm6a/Slc1a2/Grin2b/Ctnnb1/Kcnma1/Snap91/Kctd12/Snph/Dlg1/Stxbp5/Cadm3/Rims1/Atp2b2/Syt7/Apba1/Grm1/Rims2/Syt11
455	All rescued - phospho	GO:0030122	AP-2 adaptor complex	6/449	14/3358	0.00642918781634011	0.0340991100638798	0.0259566143684351	6	Ap2a1/Snap91/A830010M20Rik/Sgip1/Eps15/Tbc1d5
456	All rescued - phospho	GO:0099059	integral component of presynaptic active zone membrane	6/449	14/3358	0.00642918781634011	0.0340991100638798	0.0259566143684351	6	Atp2b1/Canx/Gpm6a/Kcnma1/Atp2b2/Syt11
461	All rescued - phospho	GO:0005516	calmodulin binding	31/439	76/3317	1.3583175820982e-09	5.73210019645438e-07	5.2473952908425e-07	31	Ubr4/Atp2b1/Mbp/Gap43/Camk2a/Map2/Marcks/Camk2b/Tjp1/Wfs1/Ppp3ca/Slc8a1/Camkv/Myh10/Sptbn1/Phkb/Map6/Camk1d/Itpka/Camkk1/Add2/Add1/Atp2b2/Syt7/Nos1/Slc9a1/Camkk2/Camsap3/Camsap2/Kcnq3/Kcnq5
462	All rescued - phospho	GO:0019904	protein domain specific binding	72/439	300/3317	6.99936109899352e-08	1.47686519188763e-05	1.35198185438454e-05	72	Prrt2/Syngap1/Atp2b1/Stxbp1/Ncam1/Prkce/Gja1/Tjp1/Nsf/Tnks1bp1/Abi2/Hist1h4m/H4c3/H4c4/H4c6/H4c9/H4c11/H4c12/Hist1h4n/H4f16/H4c1/H4c2/H4c8/H4c14/Tra2b/Slc9a3r1/Ctnnb1/Osbp/Shank3/Snap91/Dlg4/Dpysl3/Trim28/Caskin1/Shank2/Dlg1/Baiap2/Trim9/Arfip2/Sgip1/Dlg2/Basp1/Rims1/Dtna/Dlgap1/Ppp1r2/Srcin1/Afdn/Atp2b2/Mpp2/Eps15/Reps1/Apba1/Shroom2/Hcn2/Prox1/Irs2/Chd8/Gtf2f1/Shisa6/Sorbs2/Sos1/Nipbl/Grasp/Stk…
463	All rescued - phospho	GO:0035255	ionotropic glutamate receptor binding	13/439	25/3317	3.69747341610177e-06	0.000390083445398736	0.000357098090449828	13	Canx/Nsf/Grin2b/Ctnnb1/Shank3/Dlg4/Lrrc7/Shank2/Dlg1/Dlg2/Map1a/Shisa7/Shisa6
464	All rescued - phospho	GO:0098918	structural constituent of synapse	13/439	25/3317	3.69747341610177e-06	0.000390083445398736	0.000357098090449828	13	Bsn/Camk2b/Ina/Shank3/Dlg4/Shank2/Dlg1/Dlg2/Rims1/Dlgap1/Pclo/Mpp2/Rims2
465	All rescued - phospho	GO:0005096	GTPase activator activity	25/439	84/3317	4.58635547828729e-05	0.00343845997218766	0.00314770468893208	25	Syngap1/Rgs14/Agap2/Abr/Arhgap44/Rap1gap2/Srgap3/Rgs12/Agfg1/Stxbp5/Arhgap35/Rin1/Arhgdia/Mtss2/Tbc1d10b/Ranbp2/Arhgap39/Ralbp1/Arhgap21/Tbc1d5/Adgrb3/Arhgap12/Sipa1l1/Ralgapa1/Smap2
466	All rescued - phospho	GO:0098879	structural constituent of postsynaptic specialization	7/439	10/3317	5.69374028329398e-05	0.00343845997218766	0.00314770468893208	7	Shank3/Dlg4/Shank2/Dlg1/Dlg2/Dlgap1/Mpp2
467	All rescued - phospho	GO:0030695	GTPase regulator activity	26/439	90/3317	5.70360658893688e-05	0.00343845997218766	0.00314770468893208	26	Syngap1/Rgs14/Agap2/Abr/Arhgap44/Rap1gap2/Gpsm1/Srgap3/Rgs12/Agfg1/Stxbp5/Arhgap35/Rin1/Arhgdia/Mtss2/Tbc1d10b/Ranbp2/Arhgap39/Ralbp1/Arhgap21/Tbc1d5/Adgrb3/Arhgap12/Sipa1l1/Ralgapa1/Smap2
468	All rescued - phospho	GO:0099186	structural constituent of postsynapse	9/439	17/3317	0.000104632705992408	0.00491600841666981	0.00450031202024899	9	Camk2b/Ina/Shank3/Dlg4/Shank2/Dlg1/Dlg2/Dlgap1/Mpp2
469	All rescued - phospho	GO:0030165	PDZ domain binding	16/439	45/3317	0.000110025095763872	0.00491600841666981	0.00450031202024899	16	Atp2b1/Gja1/Nsf/Slc9a3r1/Dlg4/Dlg1/Baiap2/Dlg2/Dtna/Atp2b2/Mpp2/Apba1/Hcn2/Shisa6/Grasp/Cxadr
470	All rescued - phospho	GO:0035254	glutamate receptor binding	15/439	41/3317	0.000124402924393424	0.00491600841666981	0.00450031202024899	15	Camk2a/Canx/Nsf/Grin2b/Ctnnb1/Shank3/Dlg4/Lrrc7/Shank2/Dlg1/Dlg2/Map1a/Atp2b2/Shisa7/Shisa6
471	All rescued - phospho	GO:0004683	calmodulin-dependent protein kinase activity	8/439	14/3317	0.000128142399486654	0.00491600841666981	0.00450031202024899	8	Camk2a/Camk2b/Camkv/Phkb/Camk1d/Itpka/Camkk1/Camkk2
472	All rescued - phospho	GO:0008047	enzyme activator activity	35/439	146/3317	0.000221135373492563	0.0077765939678218	0.00711900719927813	35	Syngap1/Psmd14/Prkce/Rplp1/Rgs14/Agap2/Abr/Arhgap44/Rap1gap2/Srgap3/Bcas3/Rgs12/Agfg1/Stxbp5/Arhgap35/Rin1/Arhgdia/Itsn1/Mtss2/Tbc1d10b/Ranbp2/Sh3pxd2a/Arhgap39/Gtf2f1/Ralbp1/Arhgap21/Tbc1d5/Adgrb3/Arhgap12/Sipa1l1/Stk11/Ralgapa1/Smap2/Raf1/Prkag2
473	All rescued - phospho	GO:0008092	cytoskeletal protein binding	72/439	374/3317	0.000318839937031032	0.0103500348790073	0.00947483861460637	72	Arfgef2/Aldoa/Map1b/Prkce/Map2/Gja1/Marcks/Kif5c/Stmn2/Slc8a1/Slc9a3r1/Rgs14/Kcnma1/Map9/Shank3/Brsk1/Cttn/Arhgef2/Hsph1/Kif5b/Myh10/Dlg4/Dpysl3/Sptbn1/Tmsb10/Tppp/Map6/Dlg1/Baiap2/Ablim2/Gphn/Bcas3/Stxbp5/Wasf1/Sgip1/Sncb/Clip1/Cap2/Dpysl5/Fmn2/Myo18a/Plec/Dbn1/Add2/Add1/Map1a/Afdn/Dmtn/Epb41l3/Clip2/Epb41l1/Mtss2/Camsap3/Shroom2/Mprip/Sipa1l1/Camsap2/Rab11fip5/Dst/Ndel1/Tpr/Arfgef1/Lmtk2/Mark4/…
474	All rescued - phospho	GO:0060589	nucleoside-triphosphatase regulator activity	27/439	106/3317	0.000419590901947522	0.0126476686158467	0.0115781850387023	27	Syngap1/Rgs14/Agap2/Abr/Arhgap44/Rap1gap2/Hsph1/Gpsm1/Srgap3/Rgs12/Agfg1/Stxbp5/Arhgap35/Rin1/Arhgdia/Mtss2/Tbc1d10b/Ranbp2/Arhgap39/Ralbp1/Arhgap21/Tbc1d5/Adgrb3/Arhgap12/Sipa1l1/Ralgapa1/Smap2
475	All rescued - phospho	GO:0098772	molecular function regulator	71/439	375/3317	0.000590523094678731	0.0166133830636283	0.0152085597015505	71	Arfgef2/Fry/Syngap1/Psmd14/Eef1b2/Gpi1/Prkce/Rplp1/Ensa/Slc9a3r1/Rgs14/Trio/Psd3/Psmd1/Agap2/Iqsec2/Abr/Arhgap44/Rap1gap2/Arhgef2/Hsph1/Gpsm1/Madd/Dlg1/Srgap3/Ank2/Bcas3/Rgs12/Agfg1/Stxbp5/Iqsec1/Ccar2/Arhgap35/Rin1/Arhgdia/Ppp1r12a/Ppp1r2/Nos1/Itsn1/Mtss2/Tbc1d10b/Stim2/Ranbp2/Ppp1r36/Sh3pxd2a/Arhgap39/Gtf2f1/Arfgef3/Ralbp1/Sos1/Plekhg5/Arhgap21/Tbc1d5/Adgrb3/Arhgap12/Sipa1l1/Arhgef6/Rem2/Stk11/…
476	All rescued - phospho	GO:0004674	protein serine/threonine kinase activity	32/439	137/3317	0.000673801072982166	0.0169325581054299	0.0155007453846165	32	Srpk2/Camk2a/Prkce/Camk2b/Prkcg/Trio/Aak1/Camkv/Brsk1/Brsk2/Phkb/Camk1d/Itpka/Camkk1/Snrk/Dclk1/Camkk2/Braf/Mark3/Prpf4b/Prkab2/Rps6kc1/Stk11/Map3k4/Lmtk2/Cdk13/Mark4/Raf1/Rps6ka2/Cdk11b/Cdc42bpa/Prkag2
477	All rescued - phospho	GO:0070064	proline-rich region binding	6/439	10/3317	0.00068211726965002	0.0169325581054299	0.0155007453846165	6	Abi2/Cttn/Baiap2/Itsn1/Gigyf2/Yap1
478	All rescued - phospho	GO:0004672	protein kinase activity	35/439	156/3317	0.000840961355505163	0.0197158717790655	0.0180487027760465	35	Srpk2/Camk2a/Prkce/Camk2b/Prkcg/Trio/Aak1/Camkv/Brsk1/Ksr1/Trim28/Brsk2/Phkb/Camk1d/Itpka/Camkk1/Snrk/Dclk1/Camkk2/Braf/Mark3/Prpf4b/Prkab2/Rps6kc1/Stk11/Map3k4/Lmtk2/Cdk13/Mark4/Raf1/Rps6ka2/Cdk11b/Cdc42bpa/Ntrk3/Prkag2
479	All rescued - phospho	GO:0003779	actin binding	35/439	157/3317	0.000951033005230275	0.0204629444060294	0.0187326031354772	35	Map1b/Prkce/Map2/Marcks/Kcnma1/Shank3/Cttn/Myh10/Sptbn1/Tmsb10/Ablim2/Wasf1/Cap2/Fmn2/Myo18a/Plec/Dbn1/Add2/Add1/Map1a/Afdn/Dmtn/Epb41l3/Epb41l1/Mtss2/Camsap3/Shroom2/Mprip/Sipa1l1/Dst/Ssh3/Tmsb4x/Mrtfa/Phactr3/Eps8
480	All rescued - phospho	GO:0015631	tubulin binding	31/439	134/3317	0.00096980779175495	0.0204629444060294	0.0187326031354772	31	Map1b/Map2/Gja1/Kif5c/Stmn2/Rgs14/Map9/Brsk1/Arhgef2/Hsph1/Kif5b/Tppp/Map6/Bcas3/Sgip1/Sncb/Clip1/Dpysl5/Fmn2/Map1a/Clip2/Camsap3/Camsap2/Rab11fip5/Dst/Ndel1/Tpr/Mark4/Gas2l1/Syt11/Trim46
481	All rescued - phospho	GO:0005086	ARF guanyl-nucleotide exchange factor activity	6/439	11/3317	0.00133410406271889	0.0268091387841605	0.0245421649632999	6	Arfgef2/Psd3/Iqsec2/Iqsec1/Arfgef3/Arfgef1
482	All rescued - phospho	GO:0051020	GTPase binding	44/439	217/3317	0.00178909336567493	0.0343180636506736	0.0314161370910382	44	Arfgef2/Eef1b2/Nsf/Abi2/Trio/Psd3/Iqsec2/Abr/Arhgap44/Arhgef2/Sptbn1/Wdr44/Mff/Madd/Srgap3/Dmxl2/Stxbp5/Itpka/Iqsec1/Wasf1/Rin1/Rims1/Arhgdia/Afdn/Itsn1/Mtss2/Tbc1d10b/Ranbp2/Bnip3/Braf/Arfgef3/Ralbp1/Sos1/Plekhg5/Tbc1d5/Rbsn/Arhgef6/Rab11fip5/Grasp/Arfgef1/Raf1/Rims2/Arhgef17/Eps8
