# Supplementary material for: Re-establishment of the epigenetic state and rescue of kinome deregulation in Ts65Dn mice upon treatment with green tea extract and environmental enrichment
Source: Sci Rep. 2020 Sep 29;10:16023. doi: 10.1038/s41598-020-72625-z (PMC7524756; doi:10.1038/s41598-020-72625-z)
Supplement: Supplementary file 25 — Supplementary Table 23. [file 41598_2020_72625_MOESM25_ESM.csv]

	Cluster	ID	Description	GeneRatio	BgRatio	pvalue	p.adjust	qvalue	geneID	Count
1	TS	GO:0120039	plasma membrane bounded cell projection morphogenesis	147/1316	267/3327	6.74945704263185e-08	8.39455565827696e-05	7.72549886561667e-05	Ptprz1/Akap5/Syngap1/Ank3/Dpysl2/Pten/Stxbp1/Numbl/Mgll/Ctnnd2/Cntnap1/Sept7/Pip5k1c/Gap43/Nefl/Nefm/Mapt/Camk2a/Ncam1/Map1b/Bsg/Nefh/Map2/Mag/Gja1/Camk2b/Kif5c/Ptpn11/Gpm6a/Syt2/Stmn1/Rab8a/Ppp3ca/Plxna1/Chl1/Evl/Crmp1/Ctnnb1/Mark2/Cdkl5/Tbc1d24/Shank3/Unc13a/Brsk1/Arhgap44/Cttn/Pak3/Bcan/Snap91/Pacsin1/Dlg4/Omg/Ptprd/Vcl/Brsk2/Syne1/Picalm/Plppr4/Map6/Shank2/Nfasc/Nrcam/Disc1/Atl1/Baiap2/Clasp2…	147
2	TS	GO:0048812	neuron projection morphogenesis	144/1316	261/3327	7.81436749235717e-08	8.39455565827696e-05	7.72549886561667e-05	Ptprz1/Akap5/Syngap1/Ank3/Dpysl2/Pten/Stxbp1/Numbl/Mgll/Ctnnd2/Cntnap1/Sept7/Pip5k1c/Gap43/Nefl/Nefm/Mapt/Camk2a/Ncam1/Map1b/Bsg/Nefh/Map2/Mag/Gja1/Camk2b/Kif5c/Ptpn11/Gpm6a/Syt2/Stmn1/Rab8a/Ppp3ca/Plxna1/Chl1/Evl/Crmp1/Ctnnb1/Mark2/Cdkl5/Tbc1d24/Shank3/Unc13a/Brsk1/Arhgap44/Cttn/Pak3/Bcan/Snap91/Pacsin1/Dlg4/Omg/Ptprd/Vcl/Brsk2/Syne1/Picalm/Plppr4/Map6/Shank2/Nfasc/Nrcam/Disc1/Atl1/Baiap2/Clasp2…	144
3	TS	GO:0000902	cell morphogenesis	184/1316	349/3327	9.80736570894039e-08	8.39455565827696e-05	7.72549886561667e-05	Ptprz1/Akap5/Fry/Syngap1/Ank3/Dpysl2/Pten/Stxbp1/Numbl/Mgll/Ctnnd2/Cntnap1/Sept7/Pip5k1c/Epb41l2/Aldoa/Gap43/Nefl/Nefm/Mapt/Camk2a/Ncam1/Map1b/Bsg/Nefh/Map2/Mag/Gja1/Camk2b/Kif5c/Ptpn11/Gpm6a/Syt2/Crkl/Stmn1/Rab8a/Vamp3/Ppp3ca/Plxna1/Chl1/Evl/Slc9a3r1/Crmp1/Ctnnb1/Mark2/Cdkl5/Tbc1d24/Shank3/Unc13a/Ermn/Brsk1/Arhgap44/Cttn/Arhgef2/Pak3/Bcan/Snap91/Pacsin1/Dlg4/Omg/Crk/Ptprd/Vcl/Brsk2/Syne1/Picalm/…	184
4	TS	GO:0048858	cell projection morphogenesis	147/1316	269/3327	1.28015735653667e-07	8.39455565827696e-05	7.72549886561667e-05	Ptprz1/Akap5/Syngap1/Ank3/Dpysl2/Pten/Stxbp1/Numbl/Mgll/Ctnnd2/Cntnap1/Sept7/Pip5k1c/Gap43/Nefl/Nefm/Mapt/Camk2a/Ncam1/Map1b/Bsg/Nefh/Map2/Mag/Gja1/Camk2b/Kif5c/Ptpn11/Gpm6a/Syt2/Stmn1/Rab8a/Ppp3ca/Plxna1/Chl1/Evl/Crmp1/Ctnnb1/Mark2/Cdkl5/Tbc1d24/Shank3/Unc13a/Brsk1/Arhgap44/Cttn/Pak3/Bcan/Snap91/Pacsin1/Dlg4/Omg/Ptprd/Vcl/Brsk2/Syne1/Picalm/Plppr4/Map6/Shank2/Nfasc/Nrcam/Disc1/Atl1/Baiap2/Clasp2…	147
5	TS	GO:0031175	neuron projection development	202/1316	391/3327	1.65128398596242e-07	8.39455565827696e-05	7.72549886561667e-05	Ptprz1/Akap5/Fry/Syngap1/Ank3/Dpysl2/Pten/Stxbp1/Numbl/Mgll/Ctnnd2/Cntnap1/Strn/Sept7/Pip5k1c/Dync1i2/Gap43/Nefl/Nefm/Mapt/Camk2a/Itpr1/Ncam1/Map1b/Ap2a1/Bsg/Nefh/Map2/Mag/Gja1/Map4/Camk2b/Kif5c/Ptpn11/Gpm6a/Sept2/Syt2/Crkl/Stmn1/Rab8a/Stmn2/Plp1/Ppp3ca/Plxna1/Chl1/Evl/Slc9a3r1/Crmp1/Nme2/Ctnnb1/Nf1/Mark2/Gsk3a/Gprin1/Cdkl5/Tbc1d24/Shank3/Unc13a/Brsk1/Arhgap44/Rap1gap2/Cttn/Pak3/Bcan/Snap91/Pacsi…	202
6	TS	GO:0051056	regulation of small GTPase mediated signal transduction	58/1316	87/3327	2.05228738717833e-07	8.39455565827696e-05	7.72549886561667e-05	Arfgef2/Rap1gap/Syngap1/Stmn1/Rasgrf2/Nf1/Trio/Psd3/Iqsec2/Abr/Arhgap44/Rap1gap2/Arhgef2/Crk/Ripor1/Git1/Camk2d/Madd/Mfn2/Arrb1/Iqsec1/Cadm4/Arhgap35/Rtn4/Arhgdia/Arfgap1/Arhgef7/Itsn1/Kalrn/Src/Rasgrf1/Stmn3/Map4k4/Arfgef3/Garnl3/Rasa3/Sos1/Plekhg5/Psd2/Bcr/Arhgap12/Sipa1l1/Dock2/Arhgef6/Flcn/Als2/Arfgef1/Ralgapa1/Cdc42bpa/Psd/Arhgef17/Eps8/Sh3bp1/Dennd4b/Arhgef18/Dennd1a/Amot/Eps8l1	58
7	TS	GO:0048666	neuron development	210/1316	410/3327	2.14990160048879e-07	8.39455565827696e-05	7.72549886561667e-05	Ptprz1/Akap5/Fry/Syngap1/Ank3/Dpysl2/Pten/Stxbp1/Numbl/Mgll/Ctnnd2/Cntnap1/Strn/Sept7/Pip5k1c/Dync1i2/Hcn1/Gap43/Nefl/Nefm/Mapt/Camk2a/Itpr1/Ncam1/Map1b/Ap2a1/Bsg/Nefh/Map2/Mag/Gja1/Map4/Camk2b/Kif5c/Ptpn11/Gpm6a/Sept2/Syt2/Crkl/Stmn1/Rab8a/Stmn2/Plp1/Ppp3ca/Plxna1/Chl1/Evl/Slc9a3r1/Crmp1/Nme2/Ctnnb1/Nf1/Mark2/Gsk3a/Gprin1/Cdkl5/Tbc1d24/Shank3/Unc13a/Slc4a10/Brsk1/Arhgap44/Rap1gap2/Cttn/Pak3/Bcan…	210
8	TS	GO:0030030	cell projection organization	243/1316	485/3327	2.26344608244744e-07	8.39455565827696e-05	7.72549886561667e-05	Rap1gap/Ptprz1/Akap5/Fry/Syngap1/Ank3/Dpysl2/Pten/Stxbp1/Numbl/Mgll/Ctnnd2/Cntnap1/Strn/Sept7/Pip5k1c/Dync1i2/Arl6/Gap43/Nefl/Nefm/Mapt/Camk2a/Itpr1/Ncam1/Map1b/Ap2a1/Bsg/Nefh/Map2/Mag/Gja1/Map4/Camk2b/Kif5c/Ptpn11/Grin2a/Gpm6a/Sept2/Syt2/Rph3a/Crkl/Atp6v0d1/Stmn1/Rab8a/Stmn2/Plp1/Rab8b/Ppp3ca/Plxna1/Chl1/Evl/Slc9a3r1/Crmp1/Grin2b/Nme2/Ctnnb1/Nf1/Mark2/Tanc1/Gsk3a/Gprin1/Cdkl5/Tbc1d24/Shank3/Unc1…	243
9	TS	GO:0034724	DNA replication-independent nucleosome organization	16/1316	16/3327	3.39766411178737e-07	0.000108564051906983	9.99113585037918e-05	Hist1h4m/H4c3/H4c4/H4c6/H4c9/H4c11/H4c12/Hist1h4n/H4f16/H4c1/H4c2/H4c8/H4c14/Rbbp4/Atrx/Supt16	16
10	TS	GO:0120036	plasma membrane bounded cell projection organization	239/1316	478/3327	3.65905129447194e-07	0.000108564051906983	9.99113585037918e-05	Rap1gap/Ptprz1/Akap5/Fry/Syngap1/Ank3/Dpysl2/Pten/Stxbp1/Numbl/Mgll/Ctnnd2/Cntnap1/Strn/Sept7/Pip5k1c/Dync1i2/Arl6/Gap43/Nefl/Nefm/Mapt/Camk2a/Itpr1/Ncam1/Map1b/Ap2a1/Bsg/Nefh/Map2/Mag/Gja1/Map4/Camk2b/Kif5c/Ptpn11/Grin2a/Gpm6a/Sept2/Syt2/Rph3a/Crkl/Stmn1/Rab8a/Stmn2/Plp1/Ppp3ca/Plxna1/Chl1/Evl/Slc9a3r1/Crmp1/Grin2b/Nme2/Ctnnb1/Nf1/Mark2/Tanc1/Gsk3a/Gprin1/Cdkl5/Tbc1d24/Shank3/Unc13a/Brsk1/Arhgap…	239
11	TS	GO:0032990	cell part morphogenesis	149/1316	279/3327	7.03602007786161e-07	0.000189780650645594	0.000174654890736584	Ptprz1/Akap5/Syngap1/Ank3/Dpysl2/Pten/Stxbp1/Numbl/Mgll/Ctnnd2/Cntnap1/Sept7/Pip5k1c/Gap43/Nefl/Nefm/Mapt/Camk2a/Ncam1/Map1b/Bsg/Nefh/Map2/Mag/Gja1/Camk2b/Kif5c/Ptpn11/Gpm6a/Syt2/Stmn1/Rab8a/Ppp3ca/Plxna1/Chl1/Evl/Crmp1/Ctnnb1/Mark2/Cdkl5/Tbc1d24/Shank3/Unc13a/Brsk1/Arhgap44/Cttn/Pak3/Bcan/Snap91/Pacsin1/Dlg4/Omg/Ptprd/Vcl/Brsk2/Mff/Syne1/Picalm/Plppr4/Map6/Shank2/Nfasc/Nrcam/Disc1/Atl1/Baiap2/Cl…	149
12	TS	GO:0006336	DNA replication-independent nucleosome assembly	15/1316	15/3327	8.64954922232113e-07	0.00021386010452189	0.000196815181427202	Hist1h4m/H4c3/H4c4/H4c6/H4c9/H4c11/H4c12/Hist1h4n/H4f16/H4c1/H4c2/H4c8/H4c14/Rbbp4/Atrx	15
13	TS	GO:0030182	neuron differentiation	221/1316	442/3327	1.1324225444494e-06	0.00025845366841395	0.00023785458140095	Rap1gap/Ptprz1/Akap5/Fry/Syngap1/Ank3/Dpysl2/Pten/Stxbp1/Numbl/Mgll/Ctnnd2/Cntnap1/Strn/Sept7/Pip5k1c/Dync1i2/Hcn1/Gap43/Nefl/Nefm/Mapt/Camk2a/Itpr1/Ncam1/Map1b/Ap2a1/Bsg/Nefh/Map2/Mag/Gja1/Map4/Camk2b/Kif5c/Ptpn11/Gpm6a/Sept2/Syt2/Crkl/Stmn1/Rab8a/Stmn2/Plp1/Ppp3ca/Plxna1/Chl1/Evl/Slc9a3r1/Crmp1/Nme2/Ctnnb1/Nf1/Mark2/Kcnma1/Gsk3a/Gprin1/Cdkl5/Tbc1d24/Shank3/Unc13a/Slc4a10/Brsk1/Arhgap44/Rap1gap2…	221
14	TS	GO:0048699	generation of neurons	236/1316	480/3327	2.46910973592928e-06	0.000523274899035869	0.000481569222180492	Rap1gap/Ptprz1/Akap5/Fry/Syngap1/Ank3/Dpysl2/Pten/Stxbp1/Numbl/Mgll/Ctnnd2/Cntnap1/Strn/Sept7/Pip5k1c/Dync1i2/Hcn1/Gap43/Nefl/Nefm/Mapt/Camk2a/Itpr1/Ncam1/Map1b/Ap2a1/Ptpra/Bsg/Nefh/Map2/Mag/Gja1/Map4/Camk2b/Kif5c/Ptpn11/Gpm6a/Sept2/Syt2/Crkl/Idh2/Stmn1/Rab8a/Stmn2/Plp1/Ppp3ca/Plxna1/Chl1/Evl/Slc9a3r1/Crmp1/Rgs14/Nme2/Ctnnb1/Nf1/Mark2/Kcnma1/Gsk3a/Gprin1/Cdkl5/Tbc1d24/Grm5/Shank3/Unc13a/Slc4a10/B…	236
15	TS	GO:0043547	positive regulation of GTPase activity	47/1316	71/3327	4.10068368685185e-06	0.000811115233259296	0.000746468314645172	Rap1gap/Rgs7/Gnao1/Rangap1/Crkl/Adprh/Rgs14/Nf1/Cdkl5/Abr/Crk/Picalm/Rab3gap1/Sgsm1/Bcas3/Iqsec1/Arhgap35/Srgap2/Arhgef7/Afdn/Coro1c/Rgs6/Kalrn/Mtss2/Rasgrf1/Tbc1d10b/Pkp4/Rgs10/Map4k4/Tbc1d1/Ralbp1/Bcr/Tbc1d5/Dock10/Sipa1l1/Flcn/Tbc1d22a/Als2/Ndel1/Rab11fip2/Ntrk3/Sh3bp1/Dennd1a/Asap1/Tbc1d15/Sema4d/Tbc1d8b	47
16	TS	GO:0032989	cellular component morphogenesis	189/1316	376/3327	5.09889554453198e-06	0.000945526442539149	0.000870166779112892	Ptprz1/Akap5/Fry/Syngap1/Ank3/Dpysl2/Pten/Stxbp1/Numbl/Mgll/Ctnnd2/Cntnap1/Sept7/Pip5k1c/Epb41l2/Aldoa/Gap43/Nefl/Nefm/Mapt/Camk2a/Ncam1/Map1b/Bsg/Nefh/Map2/Mag/Gja1/Camk2b/Kif5c/Ptpn11/Gpm6a/Syt2/Crkl/Stmn1/Rab8a/Vamp3/Ppp3ca/Plxna1/Chl1/Evl/Slc9a3r1/Crmp1/Ctnnb1/Mark2/Cdkl5/Tbc1d24/Shank3/Unc13a/Ermn/Brsk1/Arhgap44/Cttn/Arhgef2/Pak3/Bcan/Snap91/Pacsin1/Dlg4/Omg/Crk/Ptprd/Vcl/Brsk2/Mff/Syne1/Pic…	189
17	TS	GO:0048667	cell morphogenesis involved in neuron differentiation	125/1316	234/3327	5.97418616488062e-06	0.0010073588022883	0.000927071020926989	Ptprz1/Akap5/Syngap1/Ank3/Dpysl2/Pten/Stxbp1/Numbl/Mgll/Ctnnd2/Sept7/Pip5k1c/Gap43/Nefl/Nefm/Mapt/Camk2a/Ncam1/Map1b/Bsg/Nefh/Map2/Mag/Camk2b/Kif5c/Ptpn11/Stmn1/Rab8a/Ppp3ca/Plxna1/Chl1/Evl/Slc9a3r1/Crmp1/Mark2/Cdkl5/Tbc1d24/Shank3/Brsk1/Arhgap44/Cttn/Pak3/Snap91/Dlg4/Omg/Ptprd/Vcl/Brsk2/Syne1/Picalm/Plppr4/Map6/Shank2/Nfasc/Nrcam/Disc1/Atl1/Baiap2/Clasp2/Tnr/Dnm3/Abi1/Stxbp5/Ablim1/Itpka/Arhgap3…	125
18	TS	GO:0050877	nervous system process	135/1316	256/3327	6.11137797141539e-06	0.0010073588022883	0.000927071020926989	Ptprz1/Prrt2/Syngap1/Ank3/Pten/Stx1a/Mgll/Ctnnd2/Cntnap1/Cacna1b/Pgrmc1/Snca/Ppt1/Comt/Tpp1/Mbp/Nefl/Mapt/Prkar1b/Ncam1/Mag/Gabrg2/Camk2b/Prkar2b/Ephx2/Grin2a/Dnm1/Tjp1/Slc12a2/Wfs1/Stx1b/Kcnab2/Gnb1/Kcna2/Ppp3ca/Lxn/Chl1/Slc9a3r1/Rgs14/Pde1b/Grin2b/Nf1/Kcnma1/Tanc1/Slc17a7/Tbc1d24/Grm5/Shank3/Slc4a10/Brsk1/Abr/Ppp1r1b/Vdac1/Dlg4/Nlgn2/Atp1a3/Syne1/Picalm/Amph/Phf24/Rab3gap1/Shank2/Nfasc/Nrcam/Ba…	135
19	TS	GO:0000904	cell morphogenesis involved in differentiation	137/1316	262/3327	9.34677137181692e-06	0.00139200459829884	0.00128106005640544	Ptprz1/Akap5/Syngap1/Ank3/Dpysl2/Pten/Stxbp1/Numbl/Mgll/Ctnnd2/Sept7/Pip5k1c/Gap43/Nefl/Nefm/Mapt/Camk2a/Ncam1/Map1b/Bsg/Nefh/Map2/Mag/Camk2b/Kif5c/Ptpn11/Crkl/Stmn1/Rab8a/Vamp3/Ppp3ca/Plxna1/Chl1/Evl/Slc9a3r1/Crmp1/Ctnnb1/Mark2/Cdkl5/Tbc1d24/Shank3/Brsk1/Arhgap44/Cttn/Pak3/Snap91/Dlg4/Omg/Crk/Ptprd/Vcl/Brsk2/Syne1/Picalm/Plppr4/Actn1/Map6/Shank2/Nfasc/Nrcam/Disc1/Atl1/Baiap2/Clasp2/Tnr/Dnm3/Abi1…	137
20	TS	GO:0007010	cytoskeleton organization	204/1316	413/3327	9.3832463653444e-06	0.00139200459829884	0.00128106005640544	Map7d2/Map7d1/Dpysl2/Slk/Cntnap1/Snca/Sept7/Pip5k1c/Epb41l2/Pfdn2/Nefl/Nefm/Mapt/Map1b/Prkce/Gapdh/Nefh/Map2/Ap1g1/Marcks/Map4/Ina/Slc16a1/Stmn1/Stmn2/Tuba4a/Evl/Slc9a3r1/Crmp1/Pam/Rgs14/Ctnnb1/Nf1/Mark2/Inf2/Gsk3a/Map9/Agap2/Iqgap2/Tubal3/Shank3/Iqsec2/Ermn/Brsk1/Abr/Arhgap44/Cttn/Arhgef2/Pak3/Fscn1/Pacsin1/Hsph1/Dpysl3/Sptbn1/Sorbs1/Crk/Cltc/Brsk2/Mapre3/Syne1/Tmsb10/Tln2/Fsd1/Actn1/Tppp/Map6/P…	204
21	TS	GO:0006928	movement of cell or subcellular component	230/1316	475/3327	1.42492717145601e-05	0.00201321853224285	0.00185276244749719	Ptprz1/Ryr2/Ank3/Dpysl2/Pten/Ddt/Ap3d1/Slk/Sept7/Dync1i1/Dync1i2/Bsn/Aldoa/Gpi1/Gap43/Nefl/Nefm/Mapt/Camk2a/Ncam1/Map1b/Prkce/Bsg/Nefh/Map2/Gja1/Map4/Camk2b/Kif5c/Ptpn11/Cd81/Gpm6a/Pura/Crkl/Idh2/Stmn1/Slc12a2/Ppp3ca/Plxna1/Chl1/Slc8a1/Evl/Slc9a3r1/Crmp1/Ctnnb1/Scg2/Nf1/Mark2/Gsk3a/Cdkl5/Tbc1d24/Abr/Cttn/Arhgef2/Pak3/Astn1/Fscn1/Ktn1/Kif5b/Dpysl3/Crk/Vcl/Ripor1/Wdr44/Sri/Camk2d/Tmsb10/Actn1/Map6/…	230
22	TS	GO:0007409	axonogenesis	95/1316	173/3327	1.95473692718949e-05	0.0025939870430011	0.00238724296721652	Ptprz1/Syngap1/Ank3/Dpysl2/Pten/Stxbp1/Numbl/Mgll/Sept7/Pip5k1c/Gap43/Nefl/Nefm/Mapt/Ncam1/Map1b/Bsg/Nefh/Map2/Mag/Kif5c/Ptpn11/Stmn1/Rab8a/Plxna1/Chl1/Evl/Crmp1/Mark2/Cdkl5/Brsk1/Cttn/Pak3/Snap91/Omg/Vcl/Brsk2/Picalm/Plppr4/Map6/Nfasc/Nrcam/Disc1/Atl1/Clasp2/Tnr/Stxbp5/Ablim1/Arhgap35/Rtn4/Dpysl5/Tubb3/Mapk8ip3/Dclk1/Dbn1/Map1a/Hdac6/Spg20/Kalrn/Sema4a/Eif4g2/Bmpr2/Braf/Cacna1a/Smn1/Nfib/Enah/Si…	95
23	TS	GO:0007610	behavior	107/1316	199/3327	2.0108426689931e-05	0.0025939870430011	0.00238724296721652	Ptprz1/Syngap1/Pten/Ptgds/Ctnnd2/Cacna1b/Pgrmc1/Snca/Strn/Ppt1/Comt/Mapt/Prkar1b/Ncam1/Prkce/Gnao1/Gabrg2/Gja1/Prkar2b/Grin2a/Dnm1/Slc1a2/Gad1/Slc16a1/Kcna2/Prkcg/Chl1/Rgs14/Pde1b/Grin2b/Nf1/Kcnma1/Tanc1/Slc17a7/Grm5/Shank3/Oxr1/Slc4a10/Brsk1/Arcn1/Ppp1r1b/Vdac1/Astn1/Dlg4/Nlgn2/Eif4g1/Atp1a3/Picalm/Amph/Shank2/Ndrg4/Tnr/Sgip1/Slc12a5/Rin1/Myo5a/Park7/Uchl3/Kcnj10/Dbn1/Map1a/Atp2b2/Adam22/Nos1/Pl…	107
24	TS	GO:0046578	regulation of Ras protein signal transduction	48/1316	76/3327	2.22538803666063e-05	0.0027511359603217	0.00253186691539371	Arfgef2/Syngap1/Stmn1/Rasgrf2/Nf1/Trio/Psd3/Iqsec2/Abr/Arhgap44/Arhgef2/Crk/Ripor1/Git1/Camk2d/Madd/Mfn2/Arrb1/Iqsec1/Cadm4/Arhgap35/Rtn4/Arhgdia/Arfgap1/Arhgef7/Itsn1/Kalrn/Rasgrf1/Stmn3/Map4k4/Arfgef3/Rasa3/Sos1/Plekhg5/Psd2/Bcr/Dock2/Arhgef6/Flcn/Als2/Arfgef1/Psd/Arhgef17/Eps8/Dennd4b/Arhgef18/Dennd1a/Eps8l1	48
25	TS	GO:0003008	system process	188/1316	381/3327	2.43544067181387e-05	0.00289038098930871	0.00266001393797271	Ptprz1/Prrt2/Ryr2/Syngap1/Atp2b1/Ank3/Pten/Stx1a/Mgll/Ctnnd2/Cntnap1/Cacna1b/Pgrmc1/Snca/Ppt1/Comt/Tpp1/Mbp/Aldoa/Nefl/Mapt/Prkar1b/Ncam1/Gnao1/Mag/Abcb1a/Gabrg2/Gja1/Camk2b/Prkar2b/Ephx2/Ptpn11/Grin2a/Dnm1/Tjp1/Map2k4/Slc12a2/Wfs1/Rab8b/Stx1b/Kcnab2/Gnb1/Kcna2/Ppp3ca/Lxn/Chl1/Map2k6/Pebp1/Slc8a1/Slc9a3r1/Rgs14/G6pdx/Pde1b/Grin2b/Nf1/Kcnma1/Tanc1/Gsk3a/Slc17a7/Tbc1d24/Grm5/Shank3/Slc4a10/Brsk1/Ab…	188
26	TS	GO:0045653	negative regulation of megakaryocyte differentiation	13/1316	14/3327	4.97562939822822e-05	0.00515997591038209	0.00474871924911967	Hist1h4m/H4c3/H4c4/H4c6/H4c9/H4c11/H4c12/Hist1h4n/H4f16/H4c1/H4c2/H4c8/H4c14	13
27	TS	GO:0099536	synaptic signaling	150/1316	298/3327	5.01921147259759e-05	0.00515997591038209	0.00474871924911967	Prrt2/Syngap1/Pten/Stxbp1/Stx1a/Mgll/Ctnnd2/Cacna1b/Snca/Ppt1/Syn1/Mapt/Camk2a/Prkar1b/Ncam1/Prkce/Ptpra/Gabrg2/Camk2b/Prkar2b/Grin2a/Dnm1/Syt2/Rph3a/Rab8a/Ppfia3/Stx1b/Prkcg/Ppp3ca/Rasgrf2/Ptprn2/Rgs14/Grin2b/Ctnnb1/Nf1/Calb2/Kcnma1/Slc17a7/Tbc1d24/Grm5/Shank3/Unc13a/Stxbp5l/Slc4a10/Iqsec2/Brsk1/Abr/Vdac1/Snap91/Kif5b/Dlg4/Ppp3r1/Sqstm1/Ptprd/Git1/Nlgn2/Dgkb/Erc2/Syne1/Cadps/Phf24/Rimbp2/Rab3gap…	150
28	TS	GO:0007268	chemical synaptic transmission	146/1316	289/3327	5.04345471523696e-05	0.00515997591038209	0.00474871924911967	Prrt2/Syngap1/Pten/Stxbp1/Stx1a/Mgll/Ctnnd2/Cacna1b/Snca/Ppt1/Syn1/Mapt/Camk2a/Prkar1b/Ncam1/Prkce/Ptpra/Gabrg2/Camk2b/Prkar2b/Grin2a/Dnm1/Syt2/Rph3a/Rab8a/Ppfia3/Stx1b/Prkcg/Ppp3ca/Rasgrf2/Ptprn2/Rgs14/Grin2b/Ctnnb1/Nf1/Calb2/Kcnma1/Slc17a7/Tbc1d24/Grm5/Shank3/Unc13a/Stxbp5l/Slc4a10/Iqsec2/Brsk1/Abr/Vdac1/Snap91/Kif5b/Dlg4/Ppp3r1/Sqstm1/Ptprd/Git1/Nlgn2/Dgkb/Erc2/Syne1/Cadps/Phf24/Rimbp2/Rab3gap…	146
29	TS	GO:0098916	anterograde trans-synaptic signaling	146/1316	289/3327	5.04345471523696e-05	0.00515997591038209	0.00474871924911967	Prrt2/Syngap1/Pten/Stxbp1/Stx1a/Mgll/Ctnnd2/Cacna1b/Snca/Ppt1/Syn1/Mapt/Camk2a/Prkar1b/Ncam1/Prkce/Ptpra/Gabrg2/Camk2b/Prkar2b/Grin2a/Dnm1/Syt2/Rph3a/Rab8a/Ppfia3/Stx1b/Prkcg/Ppp3ca/Rasgrf2/Ptprn2/Rgs14/Grin2b/Ctnnb1/Nf1/Calb2/Kcnma1/Slc17a7/Tbc1d24/Grm5/Shank3/Unc13a/Stxbp5l/Slc4a10/Iqsec2/Brsk1/Abr/Vdac1/Snap91/Kif5b/Dlg4/Ppp3r1/Sqstm1/Ptprd/Git1/Nlgn2/Dgkb/Erc2/Syne1/Cadps/Phf24/Rimbp2/Rab3gap…	146
30	TS	GO:0010975	regulation of neuron projection development	124/1316	240/3327	5.34132187170921e-05	0.0052825673311204	0.00486153997726796	Ptprz1/Akap5/Syngap1/Dpysl2/Pten/Numbl/Mgll/Dync1i2/Nefl/Nefm/Mapt/Itpr1/Map1b/Ap2a1/Map2/Mag/Camk2b/Syt2/Crkl/Stmn2/Ppp3ca/Plxna1/Crmp1/Nme2/Nf1/Mark2/Gsk3a/Cdkl5/Tbc1d24/Shank3/Unc13a/Brsk1/Arhgap44/Rap1gap2/Cttn/Pak3/Snap91/Pacsin1/Dlg4/Dpysl3/Omg/Crk/Ptprd/Brsk2/Nlgn2/Syne1/Picalm/Map6/Lrrc7/Shank2/Nrcam/Disc1/Baiap2/Clasp2/Ndrg4/Camk1d/Tnr/Dnm3/Itpka/Arhgap35/Twf1/Rims1/Rtn4/Nckipsd/Srcin1/D…	124
31	TS	GO:0099537	trans-synaptic signaling	148/1316	294/3327	5.62961057522412e-05	0.00538808212151289	0.00495864510428909	Prrt2/Syngap1/Pten/Stxbp1/Stx1a/Mgll/Ctnnd2/Cacna1b/Snca/Ppt1/Syn1/Mapt/Camk2a/Prkar1b/Ncam1/Prkce/Ptpra/Gabrg2/Camk2b/Prkar2b/Grin2a/Dnm1/Syt2/Rph3a/Rab8a/Ppfia3/Stx1b/Prkcg/Ppp3ca/Rasgrf2/Ptprn2/Rgs14/Grin2b/Ctnnb1/Nf1/Calb2/Kcnma1/Slc17a7/Tbc1d24/Grm5/Shank3/Unc13a/Stxbp5l/Slc4a10/Iqsec2/Brsk1/Abr/Vdac1/Snap91/Kif5b/Dlg4/Ppp3r1/Sqstm1/Ptprd/Git1/Nlgn2/Dgkb/Erc2/Syne1/Cadps/Phf24/Rimbp2/Rab3gap…	148
32	TS	GO:0030219	megakaryocyte differentiation	18/1316	22/3327	6.001332627262e-05	0.00556436059533949	0.00512087395892027	Ptpn11/Hist1h4m/H4c3/H4c4/H4c6/H4c9/H4c11/H4c12/Hist1h4n/H4f16/H4c1/H4c2/H4c8/H4c14/Abi1/Mef2c/Ep300/Srf	18
33	TS	GO:0040011	locomotion	198/1316	409/3327	6.49146123286706e-05	0.00583641378118684	0.00537124415886991	Ptprz1/Ank3/Dpysl2/Pten/Ddt/Slk/Snca/Sept7/Pip5k1c/Aldoa/Gpi1/Gap43/Nefl/Mapt/Camk2a/Ncam1/Prkce/Bsg/Gja1/Camk2b/Kif5c/Ptpn11/Grin2a/Cd81/Gpm6a/Crkl/Idh2/Slc12a2/Ppp3ca/Plxna1/Chl1/Slc8a1/Evl/Slc9a3r1/Crmp1/Ctnnb1/Scg2/Nf1/Mark2/Gsk3a/Cdkl5/Tbc1d24/Grm5/Shank3/Abr/Cttn/Arhgef2/Pak3/Astn1/Fscn1/Dpysl3/Trim28/Crk/Vcl/Ripor1/Nlgn2/Wdr44/Camk2d/Tmsb10/Nisch/Clasp1/Nfasc/Nrcam/Disc1/Srgap3/Clasp2/Ndrg…	198
34	TS	GO:0040007	growth	130/1316	255/3327	7.88684529576867e-05	0.00688243235074872	0.00633389371431082	Safb/Dpysl2/Pten/Mgll/Sept7/Ppt1/Gap43/Mapt/Ncam1/Map1b/Map2/Mag/Gja1/Ptpn11/Cd81/Slc1a2/Syt2/Map2k4/Crkl/Pkm/Slc12a2/Wfs1/Plxna1/G6pdx/Ctnnb1/Gsk3a/Hdgfl2/Cdkl5/Shank3/Unc13a/Slc4a10/Cttn/Bcan/Trim28/Omg/Crk/Hepacam/Vcl/Eif4g1/Camk2d/Sbf1/Picalm/Shank2/Dlg1/Disc1/Clasp2/Tnr/Pak2/Cgref1/Wasf1/Cadm1/Sgip1/Ccar2/Slc12a5/Rims1/Rtn4/Smpd3/Dclk1/Dbn1/Add1/Afdn/Epb41l3/Cpne6/Plcb1/Mecp2/Hdac6/Spg20/Rbb…	130
35	TS	GO:0045664	regulation of neuron differentiation	133/1316	262/3327	8.4045385420094e-05	0.00700074710664338	0.00644277863325809	Rap1gap/Ptprz1/Akap5/Syngap1/Dpysl2/Pten/Numbl/Mgll/Dync1i2/Nefl/Nefm/Mapt/Itpr1/Map1b/Ap2a1/Map2/Mag/Camk2b/Syt2/Crkl/Stmn2/Ppp3ca/Plxna1/Crmp1/Nme2/Nf1/Mark2/Gsk3a/Cdkl5/Tbc1d24/Shank3/Unc13a/Brsk1/Arhgap44/Rap1gap2/Cttn/Arhgef2/Pak3/Snap91/Pacsin1/Dlg4/Dpysl3/Omg/Crk/Ptprd/Brsk2/Nlgn2/Eif4g1/Syne1/Picalm/Map6/Lrrc7/Shank2/Nrcam/Disc1/Baiap2/Clasp2/Ndrg4/Camk1d/Tnr/Dnm3/Itpka/Arhgap35/Twf1/Gpr3…	133
36	TS	GO:0007267	cell-cell signaling	206/1316	429/3327	8.49433420421846e-05	0.00700074710664338	0.00644277863325809	Prrt2/Ryr2/Syngap1/Pten/Stxbp1/Stx1a/Mgll/Ctnnd2/Cacna1b/Snca/Strn/Grk6/Ppt1/Arl6/Syn1/Mapt/Camk2a/Prkar1b/Scg5/Ncam1/Prkce/Ptpra/Gabrg2/Gja1/Camk2b/Prkar2b/Ptpn11/Grin2a/Dnm1/Syt2/Rph3a/Slc16a1/Rab8a/Ppfia3/Ensa/Rab8b/Stx1b/Prkcg/Ppp3ca/Rasgrf2/Slc9a3r1/Ptprn2/Rgs14/Grin2b/Ctnnb1/Nf1/Mark2/Calb2/Kcnma1/Gsk3a/Slc17a7/Tbc1d24/Grm5/Shank3/Unc13a/Stxbp5l/Slc4a10/Iqsec2/Brsk1/Abr/Vdac1/Bad/Snap91/Kif…	206
37	TS	GO:0048589	developmental growth	100/1316	189/3327	8.92700872529513e-05	0.00715849591566234	0.00658795466100016	Dpysl2/Pten/Mgll/Sept7/Gap43/Mapt/Ncam1/Map1b/Map2/Mag/Gja1/Ptpn11/Cd81/Slc1a2/Syt2/Map2k4/Pkm/Slc12a2/Plxna1/G6pdx/Ctnnb1/Gsk3a/Cdkl5/Shank3/Unc13a/Slc4a10/Cttn/Bcan/Trim28/Omg/Vcl/Camk2d/Picalm/Shank2/Dlg1/Disc1/Clasp2/Tnr/Wasf1/Cadm1/Sgip1/Slc12a5/Rims1/Rtn4/Smpd3/Dclk1/Dbn1/Add1/Afdn/Cpne6/Plcb1/Mecp2/Hdac6/Spg20/Shank1/Syt3/Apba1/Sema4a/Eif4g2/Akt1/Slc25a25/Bmpr2/Prox1/Nek1/Hdac2/Sorbs2/Atrx…	100
38	TS	GO:0031344	regulation of cell projection organization	146/1316	292/3327	9.78540018368954e-05	0.00753511453168377	0.00693455629297277	Rap1gap/Ptprz1/Akap5/Syngap1/Dpysl2/Pten/Numbl/Mgll/Sept7/Dync1i2/Gap43/Nefl/Nefm/Mapt/Itpr1/Map1b/Ap2a1/Map2/Mag/Map4/Camk2b/Gpm6a/Syt2/Crkl/Stmn2/Rab8b/Ppp3ca/Plxna1/Evl/Crmp1/Grin2b/Nme2/Nf1/Mark2/Gsk3a/Cdkl5/Tbc1d24/Shank3/Unc13a/Ermn/Brsk1/Arhgap44/Rap1gap2/Cttn/Pak3/Snap91/Fscn1/Pacsin1/Dlg4/Dpysl3/Omg/Crk/Ptprd/Brsk2/Nlgn2/Syne1/Picalm/Map6/Lrrc7/Sept9/Shank2/Nrcam/Disc1/Baiap2/Clasp2/Ndrg…	146
39	TS	GO:0061564	axon development	98/1316	185/3327	9.90459948552973e-05	0.00753511453168377	0.00693455629297277	Ptprz1/Syngap1/Ank3/Dpysl2/Pten/Stxbp1/Numbl/Mgll/Sept7/Pip5k1c/Gap43/Nefl/Nefm/Mapt/Ncam1/Map1b/Bsg/Nefh/Map2/Mag/Kif5c/Ptpn11/Stmn1/Rab8a/Plp1/Plxna1/Chl1/Evl/Crmp1/Mark2/Cdkl5/Brsk1/Cttn/Pak3/Snap91/Omg/Vcl/Brsk2/Picalm/Plppr4/Map6/Nfasc/Nrcam/Disc1/Atl1/Clasp2/Tnr/Stxbp5/Ablim1/Arhgap35/Rtn4/Dpysl5/Tubb3/Mapk8ip3/Dclk1/Dbn1/Map1a/Hdac6/Spg20/Kalrn/Sema4a/Eif4g2/Bmpr2/Braf/Cacna1a/Smn1/Nfib/En…	98
40	TS	GO:0050767	regulation of neurogenesis	149/1316	299/3327	0.000102100425100734	0.00757329903184693	0.00696969743977114	Rap1gap/Ptprz1/Akap5/Syngap1/Dpysl2/Pten/Numbl/Mgll/Dync1i2/Nefl/Nefm/Mapt/Camk2a/Itpr1/Map1b/Ap2a1/Ptpra/Map2/Mag/Camk2b/Syt2/Crkl/Idh2/Stmn2/Ppp3ca/Plxna1/Crmp1/Rgs14/Nme2/Ctnnb1/Nf1/Mark2/Gsk3a/Cdkl5/Tbc1d24/Grm5/Shank3/Unc13a/Brsk1/Arhgap44/Rap1gap2/Cttn/Arhgef2/Pak3/Snap91/Pacsin1/Dlg4/Dpysl3/Omg/Crk/Ptprd/Brsk2/Nlgn2/Eif4g1/Syne1/Picalm/Map6/Lrrc7/Shank2/Nrcam/Disc1/Prune1/Baiap2/Clasp2/Ndr…	149
41	TS	GO:0045652	regulation of megakaryocyte differentiation	14/1316	16/3327	0.000106035769428335	0.00758907051413967	0.00698421191480968	Hist1h4m/H4c3/H4c4/H4c6/H4c9/H4c11/H4c12/Hist1h4n/H4f16/H4c1/H4c2/H4c8/H4c14/Mef2c	14
42	TS	GO:0043087	regulation of GTPase activity	61/1316	106/3327	0.000107428702930187	0.00758907051413967	0.00698421191480968	Rap1gap/Syngap1/Rgs7/Gnao1/Rangap1/Crkl/Adprh/Plxna1/Ptprn2/Rgs14/Nf1/Iqgap2/Cdkl5/Arhgap1/Abr/Arhgap44/Crk/Gpsm1/Sbf1/Picalm/Rab3gap1/Sgsm1/Arrb1/Bcas3/Iqsec1/Arhgap35/Srgap2/Arhgef7/Afdn/Coro1c/Rgs6/Kalrn/Mtss2/Rasgrf1/Tbc1d10b/Pkp4/Rgs10/Stmn3/Map4k4/Rasa3/Tbc1d1/Ralbp1/Bcr/Tbc1d5/Dock10/Arhgap12/Sipa1l1/Flcn/Tbc1d22a/Als2/Ndel1/Arfgef1/Rab11fip2/Ntrk3/Sh3bp1/Dennd1a/Asap1/Amot/Tbc1d15/Sema4d/…	61
79	TS	GO:0098590	plasma membrane region	221/1333	406/3358	1.08408880294358e-10	5.06269470974651e-08	4.27929790635623e-08	Ptprz1/Akap5/Prrt2/Atp2b1/Ank3/Pten/Stxbp1/Stx1a/Rgs7/Cntnap1/Strn/Sept7/Pip5k1c/Slc4a4/Comt/Hcn1/Bsn/Gpi1/Gap43/Mapt/Camk2a/Itpr1/Ncam1/Eno1/Eno1b/Ap2a1/Hk1/Ptpra/Map2/Abcb1a/Gabrg2/Gja1/Grin2a/Canx/Cd81/Gpm6a/Dnm1/Tjp1/Sept2/Slc1a2/Rph3a/Crkl/Atp6v0d1/Slc12a2/Stx1b/Gnb1/Vamp3/Kcna2/Prkcg/Kifap3/Slc8a1/Slc9a3r1/Rgs14/Grin2b/Ctnnb1/Ank1/Calb2/Kcnma1/Tanc1/Psd3/Cdkl5/Grm5/Shank3/Unc13a/Slc4a10/Iqs…	221
80	TS	GO:0098794	postsynapse	215/1333	399/3358	7.21722358523748e-10	1.20535267342498e-07	1.01883749021608e-07	Arfgef2/Dlgap4/Ptprz1/Akap5/Prrt2/Syngap1/Atp2b1/Ank3/Pten/Stxbp1/Stx1a/Ctnnd2/Ap3d1/Rgs7/Strn/Pip5k1c/Comt/Bsn/Syn1/Aldoc/Gap43/Nefl/Nefm/Mapt/Camk2a/Itpr1/Ncam1/Rplp0/Map1b/Gapdh/Nefh/Map2/Gabrg2/Map4/Camk2b/Prkar2b/Grin2a/Canx/Dnm1/Pura/Slc1a2/Nsf/Ina/Rph3a/Rpl6/Crkl/Rab8a/Fus/Strn4/Kcnab2/Prkcg/Ppp3ca/Slc8a1/Rgs14/Grin2b/Ctnnb1/Ank1/Nf1/Kcnma1/Tanc1/Psd3/Camkv/Cdkl5/Grm5/Shank3/Iqsec2/Abr/Arh…	215
81	TS	GO:0097060	synaptic membrane	139/1333	237/3358	7.74316492564225e-10	1.20535267342498e-07	1.01883749021608e-07	Ptprz1/Akap5/Prrt2/Atp2b1/Ank3/Pten/Stxbp1/Stx1a/Rgs7/Cntnap1/Strn/Sept7/Pip5k1c/Comt/Bsn/Camk2a/Itpr1/Ncam1/Eno1/Eno1b/Ptpra/Gabrg2/Grin2a/Canx/Gpm6a/Dnm1/Slc1a2/Rph3a/Crkl/Stx1b/Kcna2/Prkcg/Slc8a1/Rgs14/Grin2b/Ctnnb1/Ank1/Calb2/Kcnma1/Tanc1/Psd3/Grm5/Shank3/Unc13a/Iqsec2/Snap91/Pacsin1/Dlg4/Ptprd/Cltc/Nlgn2/Erc2/Atp1a3/Kctd12/Syne1/Picalm/Plppr4/Gabbr2/Lrrc7/Adgrl1/Snph/Epn1/Cnksr2/Shank2/Nrcam…	139
82	TS	GO:0032279	asymmetric synapse	134/1333	234/3358	1.38507342543917e-08	1.33688072754571e-06	1.13001301212587e-06	Arfgef2/Ptprz1/Akap5/Syngap1/Stx1a/Ctnnd2/Strn/Pip5k1c/Bsn/Syn1/Gap43/Nefm/Mapt/Camk2a/Itpr1/Rplp0/Map1b/Gapdh/Nefh/Map2/Map4/Camk2b/Grin2a/Dnm1/Pura/Nsf/Rpl6/Rab8a/Kcnab2/Prkcg/Rgs14/Grin2b/Ctnnb1/Nf1/Tanc1/Cdkl5/Grm5/Shank3/Iqsec2/Abr/Arhgap44/Arhgef2/Pak3/Snap91/Pacsin1/Dlg4/Sptbn1/Erc2/Picalm/Plppr4/Lrrc7/Adgrl1/Dnajc6/Cnksr2/Bcas1/Shank2/Nrcam/Dlg1/Disc1/Hnrnpa3/Anks1b/Baiap2/Gphn/Arrb1/Dnm3…	134
83	TS	GO:0014069	postsynaptic density	133/1333	232/3358	1.43600706062742e-08	1.33688072754571e-06	1.13001301212587e-06	Ptprz1/Akap5/Syngap1/Stx1a/Ctnnd2/Strn/Pip5k1c/Bsn/Syn1/Gap43/Nefm/Mapt/Camk2a/Itpr1/Rplp0/Map1b/Gapdh/Nefh/Map2/Map4/Camk2b/Grin2a/Dnm1/Pura/Nsf/Rpl6/Rab8a/Kcnab2/Prkcg/Rgs14/Grin2b/Ctnnb1/Nf1/Tanc1/Cdkl5/Grm5/Shank3/Iqsec2/Abr/Arhgap44/Arhgef2/Pak3/Snap91/Pacsin1/Dlg4/Sptbn1/Erc2/Picalm/Plppr4/Lrrc7/Adgrl1/Dnajc6/Cnksr2/Bcas1/Shank2/Nrcam/Dlg1/Disc1/Hnrnpa3/Anks1b/Baiap2/Gphn/Arrb1/Dnm3/Ank2/Ab…	133
84	TS	GO:0099572	postsynaptic specialization	138/1333	243/3358	1.71761977843131e-08	1.33688072754571e-06	1.13001301212587e-06	Dlgap4/Ptprz1/Akap5/Syngap1/Stx1a/Ctnnd2/Strn/Pip5k1c/Bsn/Syn1/Gap43/Nefm/Mapt/Camk2a/Itpr1/Rplp0/Map1b/Gapdh/Nefh/Map2/Gabrg2/Map4/Camk2b/Grin2a/Dnm1/Pura/Nsf/Rpl6/Rab8a/Kcnab2/Prkcg/Rgs14/Grin2b/Ctnnb1/Nf1/Tanc1/Cdkl5/Grm5/Shank3/Iqsec2/Abr/Arhgap44/Arhgef2/Pak3/Snap91/Pacsin1/Dlg4/Sptbn1/Nlgn2/Erc2/Picalm/Plppr4/Lrrc7/Adgrl1/Dnajc6/Cnksr2/Bcas1/Shank2/Nrcam/Dlg1/Disc1/Hnrnpa3/Anks1b/Baiap2/Gph…	138
85	TS	GO:0098984	neuron to neuron synapse	139/1333	249/3358	6.67554388827559e-08	4.45354142260671e-06	3.76440444827571e-06	Arfgef2/Ptprz1/Akap5/Syngap1/Stx1a/Ctnnd2/Strn/Pip5k1c/Bsn/Syn1/Gap43/Nefm/Mapt/Camk2a/Itpr1/Prkar1b/Rplp0/Map1b/Gapdh/Nefh/Map2/Map4/Camk2b/Grin2a/Dnm1/Pura/Nsf/Rpl6/Rab8a/Kcnab2/Prkcg/Slc30a3/Rgs14/Grin2b/Ctnnb1/Nf1/Tanc1/Cdkl5/Grm5/Shank3/Iqsec2/Abr/Arhgap44/Arhgef2/Pak3/Snap91/Pacsin1/Dlg4/Sptbn1/Ptprd/Erc2/Picalm/Plppr4/Lrrc7/Adgrl1/Dnajc6/Cnksr2/Bcas1/Shank2/Nrcam/Dlg1/Disc1/Hnrnpa3/Anks1b/…	139
86	TS	GO:0030425	dendrite	178/1333	335/3358	1.08927692676568e-07	5.65213694221747e-06	4.77753038055123e-06	Arfgef2/Rap1gap/Dlgap4/Ptprz1/Akap5/Syngap1/Atp2b1/Ank3/Dpysl2/Pten/Rgs7/Cacna1b/Strn/Ppt1/Comt/Hcn1/Bsn/Syn1/Mapt/Camk2a/Itpr1/Rplp0/Map1b/Gnao1/Map2/Gabrg2/Camk2b/Kif5c/Prkar2b/Grin2a/Canx/Dnm1/Pura/Slc1a2/Rangap1/Nsf/Rph3a/Map2k4/Adcy9/Rab8a/Fus/Strn4/Gnb1/Ybx1/Kcna2/Prkcg/Ppp3ca/Chl1/Slc8a1/Crmp1/Rgs14/Grin2b/Ctnnb1/Ckb/Nf1/Mark2/Calb2/Kcnma1/Tanc1/Khsrp/Cdkl5/Grm5/Shank3/Slc4a10/Arhgap44/Ppp…	178
87	TS	GO:0097447	dendritic tree	178/1333	335/3358	1.08927692676568e-07	5.65213694221747e-06	4.77753038055123e-06	Arfgef2/Rap1gap/Dlgap4/Ptprz1/Akap5/Syngap1/Atp2b1/Ank3/Dpysl2/Pten/Rgs7/Cacna1b/Strn/Ppt1/Comt/Hcn1/Bsn/Syn1/Mapt/Camk2a/Itpr1/Rplp0/Map1b/Gnao1/Map2/Gabrg2/Camk2b/Kif5c/Prkar2b/Grin2a/Canx/Dnm1/Pura/Slc1a2/Rangap1/Nsf/Rph3a/Map2k4/Adcy9/Rab8a/Fus/Strn4/Gnb1/Ybx1/Kcna2/Prkcg/Ppp3ca/Chl1/Slc8a1/Crmp1/Rgs14/Grin2b/Ctnnb1/Ckb/Nf1/Mark2/Calb2/Kcnma1/Tanc1/Khsrp/Cdkl5/Grm5/Shank3/Slc4a10/Arhgap44/Ppp…	178
88	TS	GO:0030424	axon	172/1333	325/3358	2.65719871028936e-07	1.24091179770513e-05	1.0488942277458e-05	Rap1gap/Ptprz1/Prrt2/Ank3/Dpysl2/Stxbp1/Gsto1/Exoc7/Stx1a/Mgll/Ap3d1/Cntnap1/Cacna1b/Snca/Sept7/Dync1i1/Ppt1/Comt/Hcn1/Bsn/Syn1/Mbp/Aldoc/Gap43/Nefl/Nefm/Mapt/Camk2a/Ncam1/Map1b/Eno1/Eno1b/Bsg/Nefh/Map2/Mag/Cst3/Gabrg2/Hmbs/Map4/Kif5c/Grin2a/Canx/Gpm6a/Dnm1/Slc1a2/Rangap1/Syt2/Map2k4/Gad1/Gad2/Adcy9/Atp6v0d1/Stmn2/Stx1b/Kcnab2/Kcna2/Prkcg/Pebp1/Ptprn2/Crmp1/Grin2b/Ank1/Nf1/Kcnma1/Tanc1/Gsk3a/Map9…	172
89	TS	GO:0030054	cell junction	207/1333	404/3358	3.64258238610859e-07	1.54644179482974e-05	1.30714678927342e-05	Arfgef2/Ajm1/Prrt2/Syngap1/Atp2b1/Ank3/Stx1a/Ctnnd2/Cntnap1/Snca/Strn/Pip5k1c/Epb41l2/Bsn/Gap43/Camk2a/Ncam1/Map1b/Abcb1a/Gabrg2/Gja1/Camk2b/Ptpn11/Grin2a/Tjp1/Syt2/Rph3a/Gad2/Slc16a1/Tnks1bp1/Kcnab2/Vamp3/Kcna2/Prkcg/Ppp3ca/Slc8a1/Evl/Ptprn2/Slc30a3/Rgs14/Grin2b/Ctnnb1/Calb2/Tanc1/Psd3/Osbp/Slc17a7/Tbc1d24/Shank3/Unc13a/Slc4a10/Brsk1/Arhgap44/Cttn/Cldn11/Arhgef2/Fscn1/Pacsin1/Dlg4/Sorbs1/Ndrg1/H…	207
90	TS	GO:0045211	postsynaptic membrane	94/1333	161/3358	7.11422068656394e-07	2.76861755052113e-05	2.34020417321182e-05	Ptprz1/Prrt2/Ank3/Pten/Rgs7/Strn/Comt/Camk2a/Ncam1/Gabrg2/Grin2a/Canx/Dnm1/Rph3a/Crkl/Slc8a1/Rgs14/Grin2b/Ctnnb1/Ank1/Kcnma1/Tanc1/Psd3/Grm5/Shank3/Iqsec2/Snap91/Pacsin1/Dlg4/Nlgn2/Kctd12/Syne1/Picalm/Plppr4/Gabbr2/Lrrc7/Epn1/Cnksr2/Shank2/Nrcam/Dlg1/Disc1/Anks1b/Gphn/Arrb1/Cadps2/Dnm3/Ank2/Abi1/Abhd6/Cadm1/Dlg2/Srgap2/Rtn4/Dlgap1/Nbea/Mink1/Srcin1/Dbn1/Atp2b2/Adam22/Lin7b/Kcnd2/Shank1/Shisa7/Cni…	94
91	TS	GO:0005887	integral component of plasma membrane	124/1333	225/3358	9.4416594850374e-07	3.39173459962497e-05	2.86690065335144e-05	Ptprz1/Prrt2/Atp2b1/Stx1a/Slc4a4/Hcn1/Ncam1/Ptpra/Bsg/Mag/Gabrg2/Grin2a/Canx/Cd81/Gpm6a/Slc1a2/Adcy9/Slc16a1/Kcnab2/Kcna2/Plxna1/Slc8a1/Pam/Grin2b/Kcnma1/Grm5/Shank3/Slc4a10/Cttn/Cldn11/Dlg4/Sorbs1/Ptprd/Nlgn2/Atp1a3/Plppr4/Gabbr2/Lrrc7/Adgrl1/Shank2/Nfasc/Nrcam/Dlg1/Slc6a17/Slc39a6/Ank2/Stxbp5/Abhd6/Cadm1/Reep2/Plppr2/Atp1a1/Slc12a5/Dlg2/Cadm3/Rtn4/Kcnj10/Atp2b2/Adam22/Kcnd2/Shank1/Syt3/Adcy6/Sl…	124
92	TS	GO:0036477	somatodendritic compartment	219/1333	437/3358	1.44001825037745e-06	4.80348944947337e-05	4.06020183377102e-05	Arfgef2/Rap1gap/Dlgap4/Ptprz1/Akap5/Syngap1/Atp2b1/Ank3/Dpysl2/Pten/Pmm1/Ctnnd2/Rgs7/Cacna1b/Pgrmc1/Snca/Strn/Ppt1/Comt/Hcn1/Bsn/Syn1/Mbp/Nefm/Mapt/Camk2a/Itpr1/Ncam1/Rplp0/Map1b/Gnao1/Nefh/Map2/Cst3/Gabrg2/Camk2b/Kif5c/Ckmt1/Prkar2b/Grin2a/Canx/Gpm6a/Dnm1/Pura/Slc1a2/Rangap1/Nsf/Rph3a/Map2k4/Adcy9/Rab8a/Stmn2/Fus/Strn4/Gnb1/Ybx1/Kcna2/Prkcg/Ppp3ca/Chl1/Pebp1/Slc8a1/Crmp1/Pam/Rgs14/Pde1b/Grin2b/C…	219
93	TS	GO:0044304	main axon	35/1333	48/3358	2.70225271491778e-06	8.41301345244403e-05	7.1111913550468e-05	Ank3/Mgll/Cntnap1/Mbp/Mapt/Map1b/Map2/Mag/Dnm1/Slc1a2/Kcnab2/Kcna2/Ank1/Ermn/Bcan/Dlg4/Sptbn1/Camk2d/Lrrc7/Nfasc/Nrcam/Dlg1/Cadm1/Dlg2/Tubb4a/Mapk8ip3/Map1a/Epb41l3/Dagla/Nav1/Kcnq2/Kcnq3/Trim46/Kcnc1/Apbb1	35
94	TS	GO:0033267	axon part	119/1333	219/3358	4.1544781254848e-06	0.000121258830287588	0.000102495348490579	Ptprz1/Prrt2/Ank3/Dpysl2/Exoc7/Mgll/Ap3d1/Cntnap1/Cacna1b/Snca/Sept7/Dync1i1/Hcn1/Bsn/Mbp/Nefl/Mapt/Ncam1/Map1b/Eno1/Eno1b/Map2/Mag/Kif5c/Grin2a/Gpm6a/Dnm1/Slc1a2/Rangap1/Gad1/Atp6v0d1/Stmn2/Kcnab2/Kcna2/Prkcg/Pebp1/Ptprn2/Crmp1/Grin2b/Ank1/Kcnma1/Tanc1/Aak1/Cdkl5/Unc13a/Slc4a10/Ermn/Brsk1/Cttn/Bcan/Snap91/Fscn1/Pacsin1/Kif5b/Dlg4/Dpysl3/Sptbn1/Git1/Brsk2/Sri/Erc2/Camk2d/Atp1a3/Amph/Lrrc7/Adgrl1/…	119
95	TS	GO:0031226	intrinsic component of plasma membrane	127/1333	239/3358	8.89320002027905e-06	0.000244301435851195	0.00020649845248326	Ptprz1/Prrt2/Atp2b1/Stx1a/Slc4a4/Hcn1/Ncam1/Ptpra/Bsg/Mag/Gabrg2/Grin2a/Canx/Cd81/Gpm6a/Slc1a2/Adcy9/Slc16a1/Kcnab2/Kcna2/Plxna1/Slc8a1/Pam/Grin2b/Kcnma1/Grm5/Shank3/Slc4a10/Cttn/Cldn11/Dlg4/Sorbs1/Ptprd/Nlgn2/Atp1a3/Plppr4/Gabbr2/Lrrc7/Adgrl1/Shank2/Nfasc/Nrcam/Dlg1/Slc6a17/Slc39a6/Ank2/Stxbp5/Cplx3/Abhd6/Cadm1/Reep2/Plppr2/Atp1a1/Slc12a5/Dlg2/Cadm3/Rtn4/Mien1/Kcnj10/Atp2b2/Adam22/Kcnd2/Shank1/S…	127
96	TS	GO:0098685	Schaffer collateral - CA1 synapse	45/1333	69/3358	1.33653667991626e-05	0.000346757016400498	0.000293100149104444	Cacna1b/Bsn/Syn1/Nefl/Camk2a/Itpr1/Prkar1b/Ncam1/Ptpra/Nefh/Ina/Ppp3ca/Ctnnb1/Grm5/Iqsec2/Abr/Snap91/Ppp3r1/Ptprd/Dgkb/Picalm/Epn1/Anks1b/Baiap2/Tnr/Stxbp5/Iqsec1/Cadm1/Myo5a/Akap12/Plcg1/Shank1/Apba1/Pde4a/Chrm1/Bcr/Pcdh8/Fbxl20/Grasp/Grm1/Syt11/Dcc/Apbb1/Efnb2/Fyn	45
97	TS	GO:0043197	dendritic spine	65/1333	111/3358	3.44456726014165e-05	0.000846638373940079	0.000715630317203944	Arfgef2/Ptprz1/Akap5/Atp2b1/Pten/Strn/Comt/Camk2a/Prkar2b/Grin2a/Canx/Dnm1/Slc1a2/Rph3a/Rab8a/Fus/Strn4/Ppp3ca/Slc8a1/Rgs14/Grin2b/Grm5/Shank3/Arhgap44/Ppp1r1b/Dlg4/Sri/Mob4/Atp1a3/Syne1/Actn1/Lrrc7/Fbxo2/Shank2/Baiap2/Arrb1/Dnm3/Itpka/Srgap2/Ppp1r2/Dbn1/Add1/Palm/Itsn1/Kcnd2/Shank1/Shisa7/Apba1/Usp8/Cnih2/Dlgap2/Rgs10/Dlgap3/Shisa6/Ncoa2/Dock10/Sipa1l1/Als2/Palmd/Grm1/Syt11/Psd/Apbb1/Asap1/Pdlim4	65
98	TS	GO:0044309	neuron spine	65/1333	114/3358	0.000107039485519341	0.00249937198687662	0.00211262142472384	Arfgef2/Ptprz1/Akap5/Atp2b1/Pten/Strn/Comt/Camk2a/Prkar2b/Grin2a/Canx/Dnm1/Slc1a2/Rph3a/Rab8a/Fus/Strn4/Ppp3ca/Slc8a1/Rgs14/Grin2b/Grm5/Shank3/Arhgap44/Ppp1r1b/Dlg4/Sri/Mob4/Atp1a3/Syne1/Actn1/Lrrc7/Fbxo2/Shank2/Baiap2/Arrb1/Dnm3/Itpka/Srgap2/Ppp1r2/Dbn1/Add1/Palm/Itsn1/Kcnd2/Shank1/Shisa7/Apba1/Usp8/Cnih2/Dlgap2/Rgs10/Dlgap3/Shisa6/Ncoa2/Dock10/Sipa1l1/Als2/Palmd/Grm1/Syt11/Psd/Apbb1/Asap1/Pdlim4	65
99	TS	GO:0098978	glutamatergic synapse	147/1333	294/3358	0.000114521655578183	0.00254674348357198	0.00215266269883803	Dlgap4/Ptprz1/Akap5/Prrt2/Syngap1/Atp2b1/Stxbp1/Stx1a/Ap3d1/Rgs7/Cacna1b/Sept7/Pip5k1c/Ctbp1/Bsn/Camk2a/Prkar1b/Ncam1/Prkce/Gapdh/Gabrg2/Camk2b/Prkar2b/Grin2a/Canx/Gpm6a/Dnm1/Pura/Slc1a2/Ina/Rab8a/Ppfia3/Ppp3ca/Sparcl1/Slc30a3/Rgs14/Grin2b/Kcnma1/Tanc1/Camkv/Cdkl5/Grm5/Ppm1h/Shank3/Unc13a/Iqsec2/Abr/Arhgap44/Cttn/Ppp1r1b/Arhgef2/Pak3/Bcan/Pacsin1/Dlg4/Sptbn1/Tpd52/Ndrg1/Ppp3r1/Ptprd/Git1/Dgkb/Erc…	147
100	TS	GO:0042734	presynaptic membrane	58/1333	101/3358	0.000192860006575905	0.00409389195777036	0.00346040681655333	Prrt2/Atp2b1/Stxbp1/Stx1a/Cntnap1/Sept7/Pip5k1c/Ncam1/Grin2a/Canx/Gpm6a/Dnm1/Slc1a2/Stx1b/Kcna2/Grin2b/Ctnnb1/Kcnma1/Unc13a/Snap91/Ptprd/Cltc/Erc2/Atp1a3/Kctd12/Picalm/Gabbr2/Adgrl1/Snph/Epn1/Dlg1/Cadps2/Stxbp5/Cplx3/Cadm1/Pde2a/Cadm3/Rims1/Atp2b2/Syt7/Apba1/Chrm1/Cdh10/Cacna1a/Pi4k2a/Kctd16/Syap1/Grm1/Rims2/Syt11/Kcnc1/Fcho2/Hip1/Apbb1/Slc6a9/Efnb2/Rims3/Efnb1	58
101	TS	GO:0005874	microtubule	79/1333	146/3358	0.000221739588515778	0.00450227773203776	0.00380559934523647	Arfgef2/Dpysl2/Dync1i1/Dync1i2/Mapt/Tcp1/Map1b/Map2/Map4/Kif5c/Dnm1/Sept2/Tbca/Stmn1/Kcnab2/Tuba4a/Kifap3/Slc8a1/Cct2/Rgs14/Gsk3a/Map9/Rmdn3/Iqgap2/Tubal3/Arhgef2/Hsph1/Kif5b/Ndrg1/Cltc/Cep170/Wdr44/Mapre3/Fsd1/Tppp/Map6/Clasp1/Snph/Cep170b/Sept9/Dlg1/Disc1/Baiap2/Clasp2/Dnm3/Bcas3/Wdr47/Atat1/Reep2/Hnrnpu/Tubb6/Clip1/Myo5a/Tppp3/Tubb4a/Tubb3/Kif21a/Map1a/Clip2/Hdac6/Tcp11l1/Srprb/Camsap3/Shroom2…	79
102	TS	GO:0043194	axon initial segment	13/1333	15/3358	0.000247630702779456	0.00481848075825024	0.00407287340097789	Ank3/Map2/Ank1/Bcan/Camk2d/Lrrc7/Nfasc/Nrcam/Map1a/Nav1/Kcnq2/Kcnq3/Trim46	13
103	TS	GO:0016328	lateral plasma membrane	11/1333	12/3358	0.000287975560712301	0.00537938347410578	0.00454698253756265	Ank3/Gja1/Ctnnb1/Mark2/Dlg1/Coro1c/Jup/Prickle2/Fgf13/Cldn12/Pkd1	11
104	TS	GO:0099699	integral component of synaptic membrane	50/1333	86/3358	0.000353701256642163	0.0063530187250727	0.00536995834983041	Ptprz1/Prrt2/Atp2b1/Stx1a/Ncam1/Ptpra/Gabrg2/Grin2a/Canx/Gpm6a/Slc1a2/Kcna2/Slc8a1/Grin2b/Kcnma1/Grm5/Ptprd/Nlgn2/Atp1a3/Plppr4/Gabbr2/Lrrc7/Adgrl1/Nrcam/Abhd6/Cadm1/Cadm3/Rtn4/Atp2b2/Adam22/Kcnd2/Syt3/Shisa7/Cnih2/Chrm1/Cdh10/Cacna1a/Shisa6/Dagla/Pcdh8/Grm1/Grid1/Syt11/Ntrk3/Kcnc1/Dcc/Slc6a9/Efnb2/Lrfn4/Efnb1	50
123	TS	GO:0005096	GTPase activator activity	60/1318	84/3317	2.56896805913155e-09	1.26393228509272e-06	1.092487469357e-06	Rap1gap/Syngap1/Rgs7/Rangap1/Adprh/Rgs14/Nf1/Agap2/Tbc1d24/Stxbp5l/Arhgap1/Abr/Arhgap44/Rap1gap2/Git1/Arhgap23/Rab3gap1/Srgap3/Sgsm1/Arrb1/Rgs12/Agfg1/Stxbp5/Arhgap35/Srgap2/Rin1/Arhgdia/Ranbp3/Arfgap1/Plcb1/Rgs6/Mtss2/Tbc1d10b/Ranbp2/Rgs10/Arhgap39/Garnl3/Rasa3/Tbc1d1/Ralbp1/Arhgap21/Bcr/Tbc1d5/Adgrb3/Arhgap32/Arhgap12/Sipa1l1/Dock2/Flcn/Tbc1d22a/Als2/Ralgapa1/Smap2/Sh3bp1/Arfgap3/Asap1/Rabep1/T…	60
124	TS	GO:0030695	GTPase regulator activity	61/1318	90/3317	4.67104745283442e-08	1.14907767339727e-05	9.93212195234267e-06	Rap1gap/Syngap1/Rgs7/Rangap1/Adprh/Rgs14/Nf1/Agap2/Tbc1d24/Stxbp5l/Arhgap1/Abr/Arhgap44/Rap1gap2/Git1/Arhgap23/Gpsm1/Rab3gap1/Srgap3/Sgsm1/Arrb1/Rgs12/Agfg1/Stxbp5/Arhgap35/Srgap2/Rin1/Arhgdia/Ranbp3/Arfgap1/Plcb1/Rgs6/Mtss2/Tbc1d10b/Ranbp2/Rgs10/Arhgap39/Garnl3/Rasa3/Tbc1d1/Ralbp1/Arhgap21/Bcr/Tbc1d5/Adgrb3/Arhgap32/Arhgap12/Sipa1l1/Dock2/Flcn/Tbc1d22a/Als2/Ralgapa1/Smap2/Sh3bp1/Arfgap3/Asap1/Ra…	61
125	TS	GO:0005516	calmodulin binding	51/1318	76/3317	9.86109733519904e-07	0.000161721996297264	0.000139785379769137	Ubr4/Akap5/Ryr2/Atp2b1/Strn/Mbp/Gap43/Camk2a/Map2/Marcks/Camk2b/Tjp1/Wfs1/Strn4/Ppp3ca/Rasgrf2/Slc8a1/Pde1b/Camkv/Iqgap2/Unc13a/Sptbn1/Camk2d/Phkb/Map6/Camk1d/Itpka/Camkk1/Myo5a/Strn3/Add3/Add2/Add1/Atp2b2/Syt7/Nos1/Plcb1/Slc9a1/Camkk2/Camsap3/Akt1/Camsap1/Cacna1a/Sntb2/Camsap2/Arpp21/Kcnq2/Kcnq3/Kcnq5/Phka2/Sntb1	51
126	TS	GO:0008092	cytoskeletal protein binding	188/1318	374/3317	7.65307504859766e-06	0.000931764560346664	0.000805376299486633	Arfgef2/Akap5/Ank3/Dpysl2/Stx1a/Snca/Pip5k1c/Epb41l2/Dync1i1/Aldoc/Aldoa/Mapt/Fabp3/Map1b/Prkce/Gapdh/Map2/Ap1g1/Gja1/Marcks/Map4/Kif5c/Tagln/Dnm1/Tbca/Stmn1/Rab8a/Stmn2/Fus/Vbp1/Gnb1/Kcna2/Kifap3/Slc8a1/Evl/Slc9a3r1/Crmp1/Rgs14/Ank1/Nf1/Mark2/Kcnma1/Inf2/Map9/Iqgap2/Shank3/Unc13a/Stxbp5l/Ermn/Brsk1/Cttn/Ppp5c/Arhgef2/Fscn1/Ktn1/Pacsin1/Hsph1/Kif5b/Dlg4/Dpysl3/Sptbn1/Ndrg1/Crk/Vcl/Cltc/Mapre3/Cam…	188
127	TS	GO:0004674	protein serine/threonine kinase activity	79/1318	137/3317	1.13417271196997e-05	0.000931764560346664	0.000805376299486633	Srpk2/Slk/Grk6/Camk2a/Prkce/Camk2b/Map2k4/Prkcg/Map2k6/Nme2/Mark2/Trio/Gsk3a/Aak1/Camkv/Cdkl5/Brsk1/Pak3/Brsk2/Camk2d/Phkb/Camk1d/Pak2/Itpka/Camkk1/Snrk/Dclk1/Mink1/Akt3/Stk39/Kalrn/Irak4/Camkk2/Akt1/Pdk1/Bmpr2/Braf/Nek1/Map4k4/Mark3/Ksr2/Mast2/Prpf4b/Map3k10/Bcr/Prkab2/Ttbk1/Rps6kc1/Pak7/Stk32c/Mapk8/Nrbp1/Gak/Brd4/Ulk2/Nrk/Stk11/Map3k4/Lmtk2/Cdk13/Pak4/Raf1/Mast1/Rps6ka2/Nek4/Cdk11b/Cdc42bpa/Wn…	79
128	TS	GO:0004672	protein kinase activity	88/1318	156/3317	1.20129044213067e-05	0.000931764560346664	0.000805376299486633	Srpk2/Slk/Grk6/Camk2a/Prkce/Hk1/Camk2b/Matk/Map2k4/Prkcg/Map2k6/Nme2/Mark2/Trio/Gsk3a/Aak1/Camkv/Cdkl5/Brsk1/Pak3/Ksr1/Trim28/Brsk2/Camk2d/Phkb/Camk1d/Pak2/Itpka/Camkk1/Snrk/Twf1/Dclk1/Mink1/Akt3/Stk39/Kalrn/Irak4/Src/Camkk2/Akt1/Pdk1/Bmpr2/Braf/Nek1/Map4k4/Mark3/Ksr2/Mast2/Prpf4b/Map3k10/Bcr/Prkab2/Ttbk1/Rps6kc1/Pak7/Stk32c/Mapk8/Nrbp1/Gak/Brd4/Ulk2/Nrk/Stk11/Map3k4/Lmtk2/Cdk13/Pak4/Raf1/Mast1/R…	88
129	TS	GO:0019904	protein domain specific binding	154/1318	300/3317	1.32568128504607e-05	0.000931764560346664	0.000805376299486633	Dlgap4/Akap5/Prrt2/Syngap1/Atp2b1/Pten/Stxbp1/Stx1a/Cntnap1/Snca/Strn/Epb41l2/Ctbp1/Nefl/Mapt/Ncam1/Prkce/Gapdh/Gja1/U2af2/Prkar2b/Ptpn11/Dnm1/Tjp1/Nsf/Strn4/Tnks1bp1/Rab8b/Stx1b/Hist1h4m/H4c3/H4c4/H4c6/H4c9/H4c11/H4c12/Hist1h4n/H4f16/H4c1/H4c2/H4c8/H4c14/Tra2b/Evl/Slc9a3r1/Ctnnb1/Osbp/Shank3/Unc13a/Arhgap1/Khdrbs1/Pak3/Snap91/Dlg4/Dpysl3/Trim28/Ppp3r1/Crk/Sqstm1/Cltc/Caskin1/Erc2/Picalm/Actn1/Dn…	154
130	TS	GO:0060589	nucleoside-triphosphatase regulator activity	63/1318	106/3317	2.46887314460561e-05	0.00151835698393245	0.00131240098739562	Rap1gap/Syngap1/Rgs7/Rangap1/Adprh/Rgs14/Nf1/Agap2/Tbc1d24/Stxbp5l/Arhgap1/Abr/Arhgap44/Rap1gap2/Hsph1/Git1/Arhgap23/Gpsm1/Rab3gap1/Srgap3/Sgsm1/Arrb1/Rgs12/Agfg1/Stxbp5/Arhgap35/Srgap2/Rin1/Arhgdia/Ranbp3/Arfgap1/Plcb1/Rgs6/Mtss2/Tbc1d10b/Ranbp2/Rgs10/Arhgap39/Garnl3/Rasa3/Tbc1d1/Ralbp1/Arhgap21/Bcr/Tbc1d5/Adgrb3/Arhgap32/Arhgap12/Sipa1l1/Dock2/Flcn/Tbc1d22a/Als2/Ralgapa1/Smap2/Sh3bp1/Arfgap3/As…	63
131	TS	GO:0051020	GTPase binding	114/1318	217/3317	5.37902134192868e-05	0.00294053166692101	0.00254166622472419	Arfgef2/Rap1gap/Eef1b2/Eno1/Eno1b/Ap1g1/Rangap1/Nsf/Rph3a/Adprh/Gnb1/Ybx1/Rasgrf2/Inf2/Trio/Psd3/March5/Iqgap2/Cdkl5/Stxbp5l/Iqsec2/Arhgap1/Abr/Arhgap44/Arhgef2/Pak3/Sptbn1/Ndrg1/Vcl/Git1/Wdr44/Mff/Sbf1/Picalm/Madd/Mfn2/Rab3gap1/Srgap3/Tnpo1/Dmxl2/Sgsm1/Strip1/Pak2/Stxbp5/Itpka/Iqsec1/Wasf1/Srgap2/Bicd2/Rin1/Myo5a/Rims1/Arhgdia/Ranbp3/Strn3/Arhgef7/Afdn/Coro1c/Itsn1/Ppp6r1/Kalrn/Mtss2/Rasgrf1/Tbc…	114
132	TS	GO:0016773	phosphotransferase activity, alcohol group as acceptor	98/1318	185/3317	0.000121491595257374	0.00597738648666279	0.005166589945682	Srpk2/Slk/Pip5k1c/Grk6/Camk2a/Prkce/Hk1/Camk2b/Matk/Map2k4/Pkm/Prkcg/Map2k6/Nme2/Mark2/Trio/Gsk3a/Aak1/Camkv/Cdkl5/Brsk1/Pak3/Ksr1/Trim28/Brsk2/Dgkb/Camk2d/Phkb/Camk1d/Pak2/Itpka/Camkk1/Snrk/Dgkg/Twf1/Agk/Dclk1/Mink1/Dgke/Akt3/Stk39/Kalrn/Irak4/Src/Camkk2/Galk1/Akt1/Pdk1/Galk2/Bmpr2/Braf/Nek1/Map4k4/Mark3/Pi4k2a/Ksr2/Mast2/Prpf4b/Map3k10/Bcr/Prkab2/Ttbk1/Rps6kc1/Pak7/Stk32c/Mapk8/Nrbp1/Gak/Brd4/U…	98
133	TS	GO:0060090	molecular adaptor activity	45/1318	74/3317	0.000171631214310592	0.00767659613098286	0.00663531201736644	Akap5/Ank3/Stx1a/Nefl/Ap2a1/Nefh/Ptpn11/Sept2/Slc9a3r1/Ank1/Khdrbs1/Ksr1/Snap91/Fscn1/Sorbs1/Crk/Epn1/Dlg1/Disc1/Baiap2/Gphn/Arrb1/Ank2/Bicd2/Iscu/Mapk8ip3/Map1a/Stub1/Itsn1/Lamtor1/Dlgap3/Hcn2/Sash1/Ksr2/Frmd4a/Tjp2/Gas2l1/Sh2b1/Ddx20/Eps8/Hip1/Sh3rf1/Golga5/Hcfc1/Slc9a3r2	45
134	TS	GO:0098918	structural constituent of synapse	19/1318	25/3317	0.000241057401191376	0.00894734748868883	0.00773369359313284	Bsn/Nefl/Nefh/Camk2b/Ina/Shank3/Dlg4/Git1/Erc2/Actn1/Shank2/Dlg1/Ppfia2/Dnm3/Dlg2/Rims1/Dlgap1/Pclo/Rims2	19
135	TS	GO:0030507	spectrin binding	13/1318	15/3317	0.000250409831361323	0.00894734748868883	0.00773369359313284	Ank3/Epb41l2/Dync1i1/Gnb1/Ank1/Unc13a/Add3/Add2/Add1/Dmtn/Camsap3/Camsap1/Camsap2	13
136	TS	GO:0017124	SH3 domain binding	34/1318	53/3317	0.000254599318783828	0.00894734748868883	0.00773369359313284	Akap5/Prrt2/Syngap1/Cntnap1/Mapt/Prkce/Gja1/Dnm1/Evl/Shank3/Arhgap1/Khdrbs1/Pak3/Dpysl3/Crk/Picalm/Dnajc6/Shank2/Abi1/Sgip1/Rims1/Nckipsd/Eps15/Shank1/Sh3kbp1/Reps1/Usp8/Enah/Sos1/Trp53bp2/Ptpn12/Sh3bp1/Dennd1a/Inpp5j	34
137	TS	GO:0048365	Rac GTPase binding	25/1318	36/3317	0.000277274755765121	0.00909461198909598	0.00786098254941116	Iqgap2/Cdkl5/Arhgap44/Arhgef2/Pak3/Srgap3/Pak2/Itpka/Wasf1/Srgap2/Arhgdia/Arhgef7/Coro1c/Kalrn/Mtss2/Ralbp1/Pak7/Dock2/Als2/Fmnl1/Pak4/Eps8/Sh3bp1/Eps8l1/Nox1	25
150	WT	GO:0050877	nervous system process	125/1116	256/3327	1.01738189079387e-07	0.000301145039674986	0.000274157646361296	Ptprz1/Gls/Prrt2/Syngap1/Pten/Stx1a/Slc1a4/Cacna1b/Pgrmc1/Nipsnap1/Comt/Mbp/Prnp/Sod1/Nefl/Mapt/Prkar1b/Ntrk2/Hexb/Prkca/Mag/Penk/Gabra2/Camk2b/Grin2a/Dnm1/Tjp1/Fabp7/Slc12a2/Wfs1/Snap25/Stx1b/Abat/Kcnab2/Abi2/Gnb1/Mapk1/Kcna2/Lxn/Slc9a3r1/Rgs14/Pde1b/Grin2b/Nf1/Kcnma1/Tanc1/Slc17a7/Tbc1d24/Shank3/Slc4a10/Brsk1/Ppp1r1b/Vdac1/Myh10/Dlg4/Atp1a3/Syne1/Cyfip1/Amph/Shank2/Nfasc/Nrcam/Baiap2/Tnr/Cplx3/…	125
151	WT	GO:0051056	regulation of small GTPase mediated signal transduction	52/1116	87/3327	3.46247789611067e-07	0.00051244672862438	0.000466523337581228	Arfgef2/Rap1gap/Syngap1/Farp1/Stmn1/Rasgrf2/Nf1/Trio/Psd3/Iqsec3/Iqsec2/Rap1gap2/Arhgef2/Crk/Git1/Madd/Mfn2/Arrb1/Ngef/Mapre2/Iqsec1/Cadm4/Rtn4/Arhgef7/Itsn1/Kalrn/Src/Rasgrf1/Stmn3/Map4k4/Garnl3/Rasa3/Plekhg5/Psd2/Bcr/Fgd5/Arhgap12/Dock2/Arhgef6/Flcn/Als2/Arfgef1/Ralgapa1/Cdc42bpa/Psd/Arhgef17/Eps8/Sh3bp1/Dennd4b/Arhgef18/Dennd1a/Arhgef25	52
152	WT	GO:0034724	DNA replication-independent nucleosome organization	15/1116	16/3327	7.92112379244162e-07	0.000745047967063436	0.000678279799318065	Hist1h4m/H4c3/H4c4/H4c6/H4c9/H4c11/H4c12/Hist1h4n/H4f16/H4c1/H4c2/H4c8/H4c14/Atrx/Supt16	15
153	WT	GO:0045595	regulation of cell differentiation	188/1116	431/3327	1.92860630228294e-06	0.000745047967063436	0.000678279799318065	Rap1gap/Ptprz1/Syngap1/Dpysl2/Pten/Numbl/Ap3d1/Dync1i2/Car2/Hbb-b2/Prkaca/Hsp90aa1/Nefl/Nefm/Mapt/Camk2a/Map1b/Ntrk2/Map2/Prkca/Mag/Ctnna1/Camk2b/Rab21/Nedd4/Crkl/Lmna/Stmn2/Snap25/Hnrnpk/Abi2/Hist1h4m/H4c3/H4c4/H4c6/H4c9/H4c11/H4c12/Hist1h4n/H4f16/H4c1/H4c2/H4c8/H4c14/Ybx1/Mapk1/Plxna1/Crmp1/Rgs14/Ctnnb1/Nf1/Mark2/Trio/Mcrip1/Cdkl5/Tbc1d24/Shank3/Unc13a/Brsk1/Rap1gap2/Cttn/Naca/Arhgef2/Bad/Snap9…	188
154	WT	GO:0099536	synaptic signaling	137/1116	298/3327	2.06302438504651e-06	0.000745047967063436	0.000678279799318065	Gls/Prrt2/Syngap1/Farp1/Pten/Stxbp1/Stx1a/Cacna1b/Syngr1/Syn1/Car2/Prnp/Prkaca/Mapt/Camk2a/Prkar1b/Ntrk2/Prkce/Prkca/Penk/Gabra2/Camk2b/Grin2a/Dnm1/Nedd4/Ppfia3/Snap25/Stx1b/Abat/Hnrnpk/Cplx1/Mapk1/Prkcg/Rpl22/Rasgrf2/Ptprn2/Rgs14/Grin2b/Ctnnb1/Nf1/Calb2/Kcnma1/Slc17a7/Tbc1d24/Shank3/Unc13a/Stxbp5l/Slc4a10/Iqsec2/Brsk1/Vdac1/Snap91/Kif5b/Dlg4/Git1/Dgkb/Ppp1r9b/Syne1/Cyfip1/Cadps/Rimbp2/Shank2/Dlg…	137
155	WT	GO:0007267	cell-cell signaling	187/1116	429/3327	2.18724972738212e-06	0.000745047967063436	0.000678279799318065	Gls/Prrt2/Ryr2/Syngap1/Farp1/Pten/Stxbp1/Cdk14/Stx1a/Cacna1b/Syngr1/Strn/Syn1/Car2/Prnp/Prkaca/Mapt/Camk2a/Prkar1b/Scg5/Ntrk2/Prkce/Prkca/Penk/Gja1/Gabra2/Camk2b/Grin2a/Dnm1/Nedd4/Ppp3cb/Ruvbl1/Ppfia3/Ensa/Snap25/Rab8b/Stx1b/Abat/Hnrnpk/Rab1a/Cplx1/Mapk1/Prkcg/Rpl22/Rasgrf2/Slc9a3r1/Ptprn2/Rgs14/Grin2b/Ctnnb1/Nf1/Mark2/Calb2/Kcnma1/Slc17a7/Ddb1/Tbc1d24/Shank3/Unc13a/Stxbp5l/Slc4a10/Iqsec2/Brsk1/V…	187
156	WT	GO:0006336	DNA replication-independent nucleosome assembly	14/1116	15/3327	2.23641556164799e-06	0.000745047967063436	0.000678279799318065	Hist1h4m/H4c3/H4c4/H4c6/H4c9/H4c11/H4c12/Hist1h4n/H4f16/H4c1/H4c2/H4c8/H4c14/Atrx	14
157	WT	GO:0120036	plasma membrane bounded cell projection organization	205/1116	478/3327	2.61670381083283e-06	0.000745047967063436	0.000678279799318065	Rap1gap/Ptprz1/Fry/Syngap1/Farp1/Dpysl2/Pten/Stxbp1/Numbl/Strn/Sept7/Dync1i2/Prnp/Gap43/Hsp90aa1/Sod1/Nefl/Nefm/Mapt/Camk2a/Map1b/Ntrk2/Nefh/Map2/Prkca/Mag/Gja1/Map4/Camk2b/Kif5c/Rab21/Grin2a/Gpm6a/Nedd4/Crkl/Stmn1/Stmn2/Snap25/Hnrnpk/Abi2/Rala/Plxna1/Evl/Slc9a3r1/Crmp1/Grin2b/Ctnnb1/Nf1/Mark2/Tanc1/Gprin1/Cdkl5/Tbc1d24/Shank3/Unc13a/Brsk1/Rap1gap2/Cttn/Bcan/Snap91/Fscn1/Pacsin1/Myh10/Dlg4/Dpysl3…	205
158	WT	GO:0099537	trans-synaptic signaling	135/1116	294/3327	2.6836328130897e-06	0.000745047967063436	0.000678279799318065	Gls/Prrt2/Syngap1/Farp1/Pten/Stxbp1/Stx1a/Cacna1b/Syngr1/Syn1/Car2/Prnp/Prkaca/Mapt/Camk2a/Prkar1b/Ntrk2/Prkce/Prkca/Penk/Gabra2/Camk2b/Grin2a/Dnm1/Nedd4/Ppfia3/Snap25/Stx1b/Abat/Hnrnpk/Cplx1/Mapk1/Prkcg/Rpl22/Rasgrf2/Ptprn2/Rgs14/Grin2b/Ctnnb1/Nf1/Calb2/Kcnma1/Slc17a7/Tbc1d24/Shank3/Unc13a/Stxbp5l/Slc4a10/Iqsec2/Brsk1/Vdac1/Snap91/Kif5b/Dlg4/Git1/Dgkb/Ppp1r9b/Syne1/Cyfip1/Cadps/Rimbp2/Shank2/Dlg…	135
159	WT	GO:0007268	chemical synaptic transmission	133/1116	289/3327	2.76875933706007e-06	0.000745047967063436	0.000678279799318065	Gls/Prrt2/Syngap1/Pten/Stxbp1/Stx1a/Cacna1b/Syngr1/Syn1/Car2/Prnp/Prkaca/Mapt/Camk2a/Prkar1b/Ntrk2/Prkce/Prkca/Penk/Gabra2/Camk2b/Grin2a/Dnm1/Nedd4/Ppfia3/Snap25/Stx1b/Abat/Hnrnpk/Cplx1/Mapk1/Prkcg/Rpl22/Rasgrf2/Ptprn2/Rgs14/Grin2b/Ctnnb1/Nf1/Calb2/Kcnma1/Slc17a7/Tbc1d24/Shank3/Unc13a/Stxbp5l/Slc4a10/Iqsec2/Brsk1/Vdac1/Snap91/Kif5b/Dlg4/Git1/Dgkb/Ppp1r9b/Syne1/Cyfip1/Cadps/Rimbp2/Shank2/Dlg1/Baia…	133
160	WT	GO:0098916	anterograde trans-synaptic signaling	133/1116	289/3327	2.76875933706007e-06	0.000745047967063436	0.000678279799318065	Gls/Prrt2/Syngap1/Pten/Stxbp1/Stx1a/Cacna1b/Syngr1/Syn1/Car2/Prnp/Prkaca/Mapt/Camk2a/Prkar1b/Ntrk2/Prkce/Prkca/Penk/Gabra2/Camk2b/Grin2a/Dnm1/Nedd4/Ppfia3/Snap25/Stx1b/Abat/Hnrnpk/Cplx1/Mapk1/Prkcg/Rpl22/Rasgrf2/Ptprn2/Rgs14/Grin2b/Ctnnb1/Nf1/Calb2/Kcnma1/Slc17a7/Tbc1d24/Shank3/Unc13a/Stxbp5l/Slc4a10/Iqsec2/Brsk1/Vdac1/Snap91/Kif5b/Dlg4/Git1/Dgkb/Ppp1r9b/Syne1/Cyfip1/Cadps/Rimbp2/Shank2/Dlg1/Baia…	133
161	WT	GO:2000026	regulation of multicellular organismal development	202/1116	471/3327	3.15904236463798e-06	0.000779230449944034	0.000709398987146773	Rap1gap/Ptprz1/Syngap1/Farp1/Atp2b1/Dpysl2/Pten/Numbl/Ap3d1/Dync1i2/Car2/Hbb-b2/Mbp/Prkaca/Gap43/Hsp90aa1/Nefl/Nefm/Pgk1/Mapt/Camk2a/Map1b/Ntrk2/Map2/Prkca/Mag/Gja1/Ctnna1/Camk2b/Rab21/Nedd4/Crkl/Lmna/Pkm/Stmn2/Snap25/Hnrnpk/Abi2/Hist1h4m/H4c3/H4c4/H4c6/H4c9/H4c11/H4c12/Hist1h4n/H4f16/H4c1/H4c2/H4c8/H4c14/Mapk1/Prkacb/Plxna1/Trp53bp1/Slc8a1/Crmp1/Rgs14/Ctnnb1/Nf1/Mark2/Mcrip1/Agap2/Cdkl5/Tbc1d24/…	202
162	WT	GO:0030030	cell projection organization	207/1116	485/3327	3.50111255948482e-06	0.00079717639815962	0.0007257366924924	Rap1gap/Ptprz1/Fry/Syngap1/Farp1/Dpysl2/Pten/Stxbp1/Numbl/Strn/Sept7/Dync1i2/Prnp/Gap43/Hsp90aa1/Sod1/Nefl/Nefm/Mapt/Camk2a/Map1b/Ntrk2/Nefh/Map2/Prkca/Mag/Gja1/Map4/Camk2b/Kif5c/Rab21/Grin2a/Gpm6a/Nedd4/Crkl/Stmn1/Stmn2/Snap25/Rab8b/Hnrnpk/Abi2/Rala/Plxna1/Evl/Slc9a3r1/Crmp1/Grin2b/Ctnnb1/Nf1/Mark2/Tanc1/Gprin1/Cdkl5/Tbc1d24/Shank3/Unc13a/Ermn/Brsk1/Rap1gap2/Cttn/Bcan/Snap91/Fscn1/Pacsin1/Myh10/…	207
163	WT	GO:0031175	neuron projection development	171/1116	391/3327	5.10531908479276e-06	0.00107546691184099	0.000979087942501044	Ptprz1/Fry/Syngap1/Farp1/Dpysl2/Pten/Stxbp1/Numbl/Strn/Sept7/Dync1i2/Gap43/Hsp90aa1/Sod1/Nefl/Nefm/Mapt/Camk2a/Map1b/Ntrk2/Nefh/Map2/Prkca/Mag/Gja1/Map4/Camk2b/Kif5c/Rab21/Gpm6a/Nedd4/Crkl/Stmn1/Stmn2/Snap25/Hnrnpk/Abi2/Plxna1/Evl/Slc9a3r1/Crmp1/Ctnnb1/Nf1/Mark2/Gprin1/Cdkl5/Tbc1d24/Shank3/Unc13a/Brsk1/Rap1gap2/Cttn/Bcan/Snap91/Pacsin1/Myh10/Dlg4/Dpysl3/Crk/Git1/Brsk2/Ppp1r9b/Syne1/Cyfip1/Plppr4/…	171
164	WT	GO:0048666	neuron development	178/1116	410/3327	5.54992830305483e-06	0.00107546691184099	0.000979087942501044	Ptprz1/Fry/Syngap1/Farp1/Dpysl2/Pten/Stxbp1/Numbl/Strn/Sept7/Dync1i2/Hcn1/Gap43/Hsp90aa1/Sod1/Nefl/Nefm/Mapt/Camk2a/Map1b/Ntrk2/Nefh/Map2/Prkca/Mag/Gja1/Map4/Camk2b/Kif5c/Rab21/Gpm6a/Nedd4/Crkl/Stmn1/Stmn2/Snap25/Hnrnpk/Abi2/Plxna1/Evl/Slc9a3r1/Crmp1/Ctnnb1/Nf1/Mark2/Gprin1/Cdkl5/Tbc1d24/Shank3/Unc13a/Slc4a10/Brsk1/Rap1gap2/Cttn/Bcan/Snap91/Pacsin1/Myh10/Dlg4/Dpysl3/Crk/Git1/Brsk2/Ppp1r9b/Syne1/C…	178
165	WT	GO:0048534	hematopoietic or lymphoid organ development	75/1116	147/3327	5.87419777842391e-06	0.00107546691184099	0.000979087942501044	Ptprz1/Ap3d1/Car2/Hbb-b1/Hbb-b2/Hsp90aa1/Prkca/Crkl/Ppp3cb/Kcnab2/Rps6/Hist1h4m/H4c3/H4c4/H4c6/H4c9/H4c11/H4c12/Hist1h4n/H4f16/H4c1/H4c2/H4c8/H4c14/Mapk1/Rpl22/Ctnnb1/Ank1/Nf1/Bad/Myh9/Ciapin1/Wdr7/Dnaja3/Glo1/Arhgef7/Mtor/Add2/Add1/Dmtn/Plcb1/Babam1/Map2k2/Src/Cacnb4/Tmem14c/Fam210b/Sh3pxd2a/Braf/Cartpt/Prrc2c/Leo1/Bcr/Dock2/Anln/Plcl2/Flcn/Nkap/Bcl11a/Stk11/Tjp2/Prr7/Cdk13/Gas2l1/Ankrd54/Raf1/C…	75
166	WT	GO:0045653	negative regulation of megakaryocyte differentiation	13/1116	14/3327	6.28413088118265e-06	0.00107546691184099	0.000979087942501044	Hist1h4m/H4c3/H4c4/H4c6/H4c9/H4c11/H4c12/Hist1h4n/H4f16/H4c1/H4c2/H4c8/H4c14	13
167	WT	GO:0007610	behavior	96/1116	199/3327	6.85838444979e-06	0.00107546691184099	0.000979087942501044	Ptprz1/Gls/Syngap1/Pten/Cacna1b/Pgrmc1/Strn/Comt/Prnp/Sod1/Mapt/Prkar1b/Ntrk2/Prkce/Hexb/Prkca/Penk/Gja1/Grin2a/Dnm1/Slc1a2/Ppp3cb/Snap25/Abat/Abi2/Kcna2/Prkcg/Rgs14/Pde1b/Grin2b/Nf1/Kcnma1/Tanc1/Slc17a7/Shank3/Oxr1/Sez6l2/Slc4a10/Brsk1/Ppp1r1b/Vdac1/Dlg4/Eif4g1/Atp1a3/Amph/Shank2/Tnr/Sgip1/Slc12a5/Rin1/Myo5a/Mtor/Dbn1/Map1a/Atp2b2/Adam22/Scn8a/Nos1/Plcb1/Mecp2/Sept5/Homer2/Kcnd2/Kalrn/Usp46/Shan…	96
168	WT	GO:0045638	negative regulation of myeloid cell differentiation	20/1116	26/3327	6.90333490708744e-06	0.00107546691184099	0.000979087942501044	Hist1h4m/H4c3/H4c4/H4c6/H4c9/H4c11/H4c12/Hist1h4n/H4f16/H4c1/H4c2/H4c8/H4c14/Ctnnb1/Nf1/Cartpt/Leo1/Tjp2/Gas2l1/Ctr9	20
169	WT	GO:0046578	regulation of Ras protein signal transduction	44/1116	76/3327	9.19347917980744e-06	0.0013606349186115	0.00123870035264774	Arfgef2/Syngap1/Farp1/Stmn1/Rasgrf2/Nf1/Trio/Psd3/Iqsec3/Iqsec2/Arhgef2/Crk/Git1/Madd/Mfn2/Arrb1/Ngef/Mapre2/Iqsec1/Cadm4/Rtn4/Arhgef7/Itsn1/Kalrn/Rasgrf1/Stmn3/Map4k4/Rasa3/Plekhg5/Psd2/Bcr/Fgd5/Dock2/Arhgef6/Flcn/Als2/Arfgef1/Psd/Arhgef17/Eps8/Dennd4b/Arhgef18/Dennd1a/Arhgef25	44
170	WT	GO:0030182	neuron differentiation	188/1116	442/3327	1.43273259507101e-05	0.00201947070543342	0.00183849395658235	Rap1gap/Ptprz1/Fry/Syngap1/Farp1/Dpysl2/Pten/Stxbp1/Numbl/Strn/Sept7/Dync1i2/Hcn1/Gap43/Hsp90aa1/Sod1/Nefl/Nefm/Mapt/Camk2a/Map1b/Ntrk2/Nefh/Map2/Prkca/Mag/Gja1/Map4/Camk2b/Kif5c/Rab21/Gpm6a/Nedd4/Crkl/Stmn1/Stmn2/Snap25/Hnrnpk/Abi2/Plxna1/Evl/Slc9a3r1/Crmp1/Ctnnb1/Nf1/Mark2/Kcnma1/Gprin1/Cdkl5/Tbc1d24/Shank3/Unc13a/Slc4a10/Brsk1/Rap1gap2/Cttn/Arhgef2/Bcan/Snap91/Pacsin1/Myh10/Dlg4/Dpysl3/Crk/Git…	188
171	WT	GO:0007010	cytoskeleton organization	177/1116	413/3327	1.5604691304905e-05	0.00209954028465994	0.00191138802586396	Map7d2/Map7d1/Farp1/Dpysl2/Slk/Sept7/Epb41l2/Vamp4/Sod1/Nefl/Nefm/Mapt/Map1b/Prkce/Gapdh/Nefh/Map2/Ap1g1/Cryab/Tln1/Marcks/Map4/Ina/Lmna/Stmn1/Stmn2/Arpc4/Abi2/Mapk1/Rala/Tuba4a/Evl/Slc9a3r1/Crmp1/Rgs14/Ctnnb1/Nf1/Mark2/Iqsec3/Map9/Agap2/Iqgap2/Shank3/Iqsec2/Ermn/Brsk1/Cttn/Arhgef2/Fscn1/Pacsin1/Hsph1/Myh10/Dpysl3/Sptbn1/Sorbs1/Crk/Cltc/Brsk2/Ppp1r9b/Syne1/Tln2/Cyfip1/Tubb2a/Tppp/Map6/Cdc42bpb/Cl…	177
172	WT	GO:0002520	immune system development	76/1116	153/3327	1.78863486151749e-05	0.00230189530003989	0.00209560880800218	Ptprz1/Ap3d1/Car2/Hbb-b1/Hbb-b2/Hsp90aa1/Prkca/Crkl/Ppp3cb/Kcnab2/Rps6/Hist1h4m/H4c3/H4c4/H4c6/H4c9/H4c11/H4c12/Hist1h4n/H4f16/H4c1/H4c2/H4c8/H4c14/Mapk1/Rpl22/Trp53bp1/Ctnnb1/Ank1/Nf1/Bad/Myh9/Ciapin1/Wdr7/Dnaja3/Glo1/Arhgef7/Mtor/Add2/Add1/Dmtn/Plcb1/Babam1/Map2k2/Src/Cacnb4/Tmem14c/Fam210b/Sh3pxd2a/Braf/Cartpt/Prrc2c/Leo1/Bcr/Dock2/Anln/Plcl2/Flcn/Nkap/Bcl11a/Stk11/Tjp2/Prr7/Cdk13/Gas2l1/Ankrd…	76
173	WT	GO:0045637	regulation of myeloid cell differentiation	27/1116	41/3327	2.11400612708445e-05	0.00255006934918184	0.00232154250850125	Car2/Hbb-b2/Prkca/Hist1h4m/H4c3/H4c4/H4c6/H4c9/H4c11/H4c12/Hist1h4n/H4f16/H4c1/H4c2/H4c8/H4c14/Ctnnb1/Nf1/Mtor/Fam210b/Cartpt/Leo1/Tjp2/Gas2l1/Ankrd54/Ctr9/Rb1	27
174	WT	GO:0030097	hemopoiesis	70/1116	139/3327	2.15377478816034e-05	0.00255006934918184	0.00232154250850125	Ptprz1/Ap3d1/Car2/Hbb-b1/Hbb-b2/Hsp90aa1/Prkca/Ppp3cb/Kcnab2/Rps6/Hist1h4m/H4c3/H4c4/H4c6/H4c9/H4c11/H4c12/Hist1h4n/H4f16/H4c1/H4c2/H4c8/H4c14/Rpl22/Ctnnb1/Ank1/Nf1/Bad/Myh9/Ciapin1/Wdr7/Dnaja3/Glo1/Arhgef7/Mtor/Add2/Add1/Dmtn/Plcb1/Babam1/Src/Tmem14c/Fam210b/Sh3pxd2a/Braf/Cartpt/Prrc2c/Leo1/Bcr/Dock2/Anln/Plcl2/Flcn/Nkap/Bcl11a/Stk11/Tjp2/Prr7/Cdk13/Gas2l1/Ankrd54/Ctr9/Chd2/Pml/Cd44/Sin3a/Rb1/Bc…	70
175	WT	GO:0031344	regulation of cell projection organization	130/1116	292/3327	2.89275668200336e-05	0.00318361437538251	0.00289831180689161	Rap1gap/Ptprz1/Syngap1/Dpysl2/Pten/Numbl/Sept7/Dync1i2/Prnp/Gap43/Hsp90aa1/Nefl/Nefm/Mapt/Map1b/Ntrk2/Map2/Mag/Map4/Camk2b/Rab21/Gpm6a/Nedd4/Crkl/Stmn2/Snap25/Rab8b/Hnrnpk/Abi2/Rala/Plxna1/Evl/Crmp1/Grin2b/Nf1/Mark2/Cdkl5/Tbc1d24/Shank3/Unc13a/Ermn/Brsk1/Rap1gap2/Cttn/Snap91/Fscn1/Pacsin1/Dlg4/Dpysl3/Crk/Brsk2/Syne1/Cyfip1/Map6/Lrrc7/Shank2/Nrcam/Baiap2/Clasp2/Camk1d/Tnr/Bcas3/Ngef/Tmem30a/Itm2c/…	130
176	WT	GO:0050804	modulation of chemical synaptic transmission	106/1116	230/3327	2.90397257213945e-05	0.00318361437538251	0.00289831180689161	Prrt2/Syngap1/Pten/Stxbp1/Stx1a/Cacna1b/Syngr1/Syn1/Car2/Prnp/Prkaca/Mapt/Camk2a/Prkar1b/Ntrk2/Prkce/Prkca/Camk2b/Grin2a/Dnm1/Nedd4/Ppfia3/Snap25/Stx1b/Abat/Hnrnpk/Cplx1/Mapk1/Prkcg/Rpl22/Rasgrf2/Rgs14/Grin2b/Nf1/Calb2/Tbc1d24/Shank3/Unc13a/Stxbp5l/Slc4a10/Iqsec2/Brsk1/Kif5b/Dlg4/Git1/Dgkb/Ppp1r9b/Syne1/Cyfip1/Shank2/Baiap2/Tnr/Stxbp5/Cplx3/Rin1/Rims1/Rab5a/Tprgl/Mtor/Dbn1/Map1a/Grm3/Afdn/Atp2b2/…	106
177	WT	GO:0048699	generation of neurons	200/1116	480/3327	3.58377744008846e-05	0.00372859205647122	0.0033944508053223	Rap1gap/Ptprz1/Fry/Syngap1/Farp1/Dpysl2/Pten/Stxbp1/Numbl/Strn/Sept7/Dync1i2/Hcn1/Gap43/Hsp90aa1/Sod1/Nefl/Nefm/Mapt/Camk2a/Map1b/Ntrk2/Nefh/Map2/Prkca/Mag/Gja1/Ctnna1/Map4/Camk2b/Kif5c/Rab21/Gpm6a/Nedd4/Crkl/Stmn1/Stmn2/Snap25/Hnrnpk/Abi2/Plxna1/Evl/Slc9a3r1/Crmp1/Rgs14/Ctnnb1/Nf1/Mark2/Kcnma1/Gprin1/Cdkl5/Tbc1d24/Shank3/Unc13a/Slc4a10/Brsk1/Rap1gap2/Cttn/Arhgef2/Bcan/Snap91/Pacsin1/Myh10/Dlg4/D…	200
178	WT	GO:0099177	regulation of trans-synaptic signaling	106/1116	231/3327	3.65301248775896e-05	0.00372859205647122	0.0033944508053223	Prrt2/Syngap1/Pten/Stxbp1/Stx1a/Cacna1b/Syngr1/Syn1/Car2/Prnp/Prkaca/Mapt/Camk2a/Prkar1b/Ntrk2/Prkce/Prkca/Camk2b/Grin2a/Dnm1/Nedd4/Ppfia3/Snap25/Stx1b/Abat/Hnrnpk/Cplx1/Mapk1/Prkcg/Rpl22/Rasgrf2/Rgs14/Grin2b/Nf1/Calb2/Tbc1d24/Shank3/Unc13a/Stxbp5l/Slc4a10/Iqsec2/Brsk1/Kif5b/Dlg4/Git1/Dgkb/Ppp1r9b/Syne1/Cyfip1/Shank2/Baiap2/Tnr/Stxbp5/Cplx3/Rin1/Rims1/Rab5a/Tprgl/Mtor/Dbn1/Map1a/Grm3/Afdn/Atp2b2/…	106
179	WT	GO:0048167	regulation of synaptic plasticity	52/1116	98/3327	4.22627629203718e-05	0.00416992594147669	0.00379623414302287	Prrt2/Syngap1/Pten/Stxbp1/Syngr1/Syn1/Prnp/Mapt/Camk2a/Ntrk2/Camk2b/Grin2a/Ppfia3/Snap25/Hnrnpk/Mapk1/Rasgrf2/Rgs14/Grin2b/Nf1/Calb2/Shank3/Unc13a/Slc4a10/Iqsec2/Brsk1/Dlg4/Shank2/Baiap2/Tnr/Rin1/Rims1/Rab5a/Dbn1/Map1a/Atp2b2/Syt7/Mpp2/Ncdn/Nos1/Mecp2/Kalrn/Shank1/Shisa7/Rasgrf1/Braf/Shisa6/Adgrb1/Hrh1/Rims2/Kcnb1/Cpeb3	52
180	WT	GO:0120035	regulation of plasma membrane bounded cell projection organization	128/1116	290/3327	5.52665459690815e-05	0.00527706374414456	0.00480415475996091	Rap1gap/Ptprz1/Syngap1/Dpysl2/Pten/Numbl/Sept7/Dync1i2/Prnp/Gap43/Hsp90aa1/Nefl/Nefm/Mapt/Map1b/Ntrk2/Map2/Mag/Map4/Camk2b/Rab21/Gpm6a/Nedd4/Crkl/Stmn2/Snap25/Hnrnpk/Abi2/Rala/Plxna1/Evl/Crmp1/Grin2b/Nf1/Mark2/Cdkl5/Tbc1d24/Shank3/Unc13a/Brsk1/Rap1gap2/Cttn/Snap91/Fscn1/Pacsin1/Dlg4/Dpysl3/Crk/Brsk2/Syne1/Cyfip1/Map6/Lrrc7/Shank2/Nrcam/Baiap2/Clasp2/Camk1d/Tnr/Bcas3/Ngef/Tmem30a/Itm2c/Wasl/Twf1/R…	128
181	WT	GO:0002376	immune system process	155/1116	362/3327	6.1288721301355e-05	0.00566920672037533	0.00516115547800884	Ptprz1/Stxbp1/Ddt/Ddost/Ap3d1/Vamp4/Car2/Hbb-b1/Hbb-b2/Prnp/Gpi1/Hsp90aa1/Sod1/Prkce/Gapdh/Prkca/Ap1g1/Gja1/Impdh2/Rab12/Nedd4/Crkl/Ppp3cb/Slc12a2/Adk/Rab4a/Rab5b/Rab8b/Kcnab2/Rps6/Hist1h4m/H4c3/H4c4/H4c6/H4c9/H4c11/H4c12/Hist1h4n/H4f16/H4c1/H4c2/H4c8/H4c14/Vamp3/Mapk1/Rps17/Rpl22/Trp53bp1/Evl/Ctps/Psme2/G3bp2/Ctnnb1/Ank1/Scg2/Nf1/Arhgef2/Bad/Hsph1/Kif5b/Trim28/Ndrg1/Crk/Git1/Dlg1/Camk1d/Vps26b/M…	155
182	WT	GO:1903707	negative regulation of hemopoiesis	21/1116	31/3327	9.69550487116829e-05	0.00869657406626004	0.00791722247852977	Hist1h4m/H4c3/H4c4/H4c6/H4c9/H4c11/H4c12/Hist1h4n/H4f16/H4c1/H4c2/H4c8/H4c14/Ctnnb1/Nf1/Cartpt/Leo1/Tjp2/Gas2l1/Ctr9/Cd44	21
230	WT	GO:0030424	axon	168/1136	325/3358	2.24394203829208e-12	1.0479209318824e-09	8.24353443540984e-10	Rap1gap/Ptprz1/Prrt2/Dpysl2/Stxbp1/Gsto1/Ncam2/Stx1a/Ap3d1/Cacna1b/Sept7/Dync1i1/Comt/Hcn1/Bsn/Syn1/Car2/Mbp/Aldoc/Gap43/Hsp90aa1/Nefl/Nefm/Mapt/Camk2a/Map1b/Ntrk2/Eno1/Eno1b/Nefh/Map2/Prkca/Mag/Cst3/Penk/Hmbs/Cryab/Gabra2/Map4/Kif5c/Grin2a/Gpm6a/Dnm1/Slc1a2/Rangap1/Map2k4/Gad2/Adcy9/Stmn2/Snap25/Stx1b/Hnrnpk/Kcnab2/Cplx1/Mapk1/Kcna2/Prkcg/Pebp1/Ptprn2/Crmp1/Grin2b/Ank1/Nf1/Kcnma1/Tanc1/Map9/Slc1…	168
231	WT	GO:0030425	dendrite	167/1136	335/3358	1.30762935047348e-10	2.03554302223705e-08	1.60127243268507e-08	Arfgef2/Rap1gap/Dlgap4/Ptprz1/Syngap1/Farp1/Atp2b1/Dpysl2/Pten/Slc1a4/Rgs7/Cacna1b/Strn/Comt/Hcn1/Bsn/Syn1/Prnp/Prkaca/Hsp90aa1/Sod1/Mapt/Camk2a/Map1b/Ntrk2/Map2/Prkca/Penk/Cryab/Gabra2/Camk2b/Kif5c/Grin2a/Dnm1/Slc1a2/Rangap1/Nedd4/Map2k4/Adcy9/Strn4/Hnrnpk/Abi2/Rps6/Gnb1/Ybx1/Cplx1/Mapk1/Kcna2/Gng3/Prkcg/Slc8a1/Crmp1/Rgs14/Grin2b/Ctnnb1/Ckb/Nf1/Mark2/Calb2/Kcnma1/Tanc1/Cdkl5/Shank3/Slc4a10/Ppp1r…	167
232	WT	GO:0097447	dendritic tree	167/1136	335/3358	1.30762935047348e-10	2.03554302223705e-08	1.60127243268507e-08	Arfgef2/Rap1gap/Dlgap4/Ptprz1/Syngap1/Farp1/Atp2b1/Dpysl2/Pten/Slc1a4/Rgs7/Cacna1b/Strn/Comt/Hcn1/Bsn/Syn1/Prnp/Prkaca/Hsp90aa1/Sod1/Mapt/Camk2a/Map1b/Ntrk2/Map2/Prkca/Penk/Cryab/Gabra2/Camk2b/Kif5c/Grin2a/Dnm1/Slc1a2/Rangap1/Nedd4/Map2k4/Adcy9/Strn4/Hnrnpk/Abi2/Rps6/Gnb1/Ybx1/Cplx1/Mapk1/Kcna2/Gng3/Prkcg/Slc8a1/Crmp1/Rgs14/Grin2b/Ctnnb1/Ckb/Nf1/Mark2/Calb2/Kcnma1/Tanc1/Cdkl5/Shank3/Slc4a10/Ppp1r…	167
233	WT	GO:0036477	somatodendritic compartment	205/1136	437/3358	8.51548817868901e-10	8.0380979979798e-08	6.32321920724659e-08	Arfgef2/Rap1gap/Dlgap4/Ptprz1/Syngap1/Farp1/Atp2b1/Dpysl2/Pten/Slc1a4/Rgs7/Cacna1b/Pgrmc1/Strn/Comt/Hcn1/Bsn/Syn1/Mbp/Prnp/Prkaca/Hsp90aa1/Sod1/Nefm/Mapt/Camk2a/Map1b/Ntrk2/Nefh/Map2/Prkca/Cst3/Penk/Cryab/Gabra2/Camk2b/Kif5c/Ckmt1/Grin2a/Gpm6a/Dnm1/Slc1a2/Rangap1/Nedd4/Map2k4/Adcy9/Fabp7/Stmn2/Strn4/Snap25/Hnrnpk/Abi2/Rps6/Rab1a/Gnb1/Ybx1/Cplx1/Mapk1/Kcna2/Gng3/Prkcg/Pebp1/Slc8a1/Crmp1/Rgs14/Pde1…	205
234	WT	GO:0030054	cell junction	192/1136	404/3358	8.60610064023534e-10	8.0380979979798e-08	6.32321920724659e-08	Arfgef2/Ajm1/Prrt2/Syngap1/Farp1/Atp2b1/Stx1a/Syngr1/Strn/Epb41l2/Bsn/Gap43/Camk2a/Map1b/Prkca/Gja1/Tln1/Gabra2/Ctnna1/Camk2b/Grin2a/Tjp1/Gad2/Fabp7/Tnks1bp1/Snap25/Hnrnpk/Kcnab2/Abi2/Vamp3/Mapk1/Kcna2/Prkcg/Slc8a1/Evl/Ptprn2/Slc30a3/Rgs14/Grin2b/Uba1/Ctnnb1/Calb2/Tanc1/Psd3/Osbp/Iqsec3/Slc17a7/Tbc1d24/Shank3/Unc13a/Slc4a10/Brsk1/Cttn/Cldn11/Arhgef2/Fscn1/Pacsin1/Dlg4/Sorbs1/Ndrg1/Hepacam/Git1/Pp…	192
235	WT	GO:0097060	synaptic membrane	123/1136	237/3358	2.18023751864028e-09	1.69695153534169e-07	1.33491735790431e-07	Ptprz1/Prrt2/Farp1/Atp2b1/Pten/Stxbp1/Stx1a/Rgs7/Strn/Nipsnap1/Sept7/Comt/Bsn/Camk2a/Ntrk2/Eno1/Eno1b/Cryab/Gabra2/Grin2a/Gpm6a/Dnm1/Slc1a2/Crkl/Snap25/Stx1b/Kcna2/Prkcg/Slc8a1/Rgs14/Grin2b/Ctnnb1/Ank1/Calb2/Kcnma1/Tanc1/Psd3/Iqsec3/Shank3/Unc13a/Iqsec2/Snap91/Pacsin1/Dlg4/Cltc/Atp1a3/Ppp1r9b/Syne1/Plppr4/Gabbr2/Lrrc7/Adgrl1/Snph/Epn1/Cnksr2/Shank2/Nrcam/Dlg1/Anks1b/Baiap2/Gphn/Arrb1/Cadps2/Ank2/…	123
236	WT	GO:0033267	axon part	115/1136	219/3358	3.12532976258573e-09	1.91023506143699e-07	1.50269815494536e-07	Ptprz1/Prrt2/Dpysl2/Ap3d1/Cacna1b/Sept7/Dync1i1/Hcn1/Bsn/Mbp/Hsp90aa1/Nefl/Mapt/Map1b/Ntrk2/Eno1/Eno1b/Map2/Prkca/Mag/Penk/Kif5c/Grin2a/Gpm6a/Dnm1/Slc1a2/Rangap1/Stmn2/Snap25/Hnrnpk/Kcnab2/Cplx1/Kcna2/Prkcg/Pebp1/Ptprn2/Crmp1/Grin2b/Ank1/Kcnma1/Tanc1/Aak1/Cdkl5/Unc13a/Slc4a10/Ermn/Brsk1/Cttn/Bcan/Snap91/Fscn1/Pacsin1/Kif5b/Myh10/Dlg4/Dpysl3/Sptbn1/Git1/Brsk2/Atp1a3/Ppp1r9b/Cyfip1/Amph/Lrrc7/Adgrl…	115
237	WT	GO:0098794	postsynapse	188/1136	399/3358	3.27235128297558e-09	1.91023506143699e-07	1.50269815494536e-07	Arfgef2/Dlgap4/Ptprz1/Prrt2/Syngap1/Farp1/Atp2b1/Pten/Stxbp1/Stx1a/Ap3d1/Rgs7/Strn/Comt/Bsn/Syn1/Prnp/Aldoc/Prkaca/Gap43/Nefl/Nefm/Mapt/Camk2a/Rpl7/Map1b/Ntrk2/Gapdh/Nefh/Map2/Cryab/Gabra2/Map4/Camk2b/Grin2a/Dnm1/Slc1a2/Ina/Nedd4/Crkl/Rab4a/Strn4/Snap25/Hnrnpk/Kcnab2/Abi2/Cplx1/Mapk1/Gng3/Prkcg/Hnrnph2/Slc8a1/Rgs14/Grin2b/Ctnnb1/Ank1/Nf1/Kcnma1/Tanc1/Psd3/Iqsec3/Camkv/Cdkl5/Shank3/Iqsec2/Cttn/Ppp…	188
238	WT	GO:0098590	plasma membrane region	189/1136	406/3358	9.94980157539087e-09	5.16284148411949e-07	4.06138099393148e-07	Ptprz1/Prrt2/Farp1/Atp2b1/Pten/Stxbp1/Stx1a/Rgs7/Strn/Nipsnap1/Sept7/Slc4a4/Comt/Hcn1/Bsn/Car2/Prkaca/Gpi1/Gap43/Hsp90aa1/Mapt/Camk2a/Ntrk2/Eno1/Eno1b/Map2/Gja1/Cryab/Gabra2/Ctnna1/Grin2a/Gpm6a/Dnm1/Tjp1/Slc1a2/Crkl/Slc12a2/Snap25/Stx1b/Gnb1/Vamp3/Mapk1/Kcna2/Prkcg/Rala/Slc8a1/Slc9a3r1/Rgs14/Grin2b/Ctnnb1/Ank1/Calb2/Kcnma1/Tanc1/Psd3/Iqsec3/Cdkl5/Shank3/Unc13a/Slc4a10/Iqsec2/Arhgef2/Snap91/Fscn1/…	189
239	WT	GO:0032279	asymmetric synapse	117/1136	234/3358	8.98023132895636e-08	4.19376803062262e-06	3.29905340400607e-06	Arfgef2/Ptprz1/Syngap1/Stx1a/Strn/Bsn/Syn1/Prnp/Gap43/Nefm/Mapt/Camk2a/Rpl7/Map1b/Ntrk2/Gapdh/Nefh/Map2/Cryab/Map4/Camk2b/Grin2a/Dnm1/Hnrnpk/Kcnab2/Mapk1/Gng3/Prkcg/Hnrnph2/Rgs14/Grin2b/Ctnnb1/Nf1/Tanc1/Iqsec3/Cdkl5/Shank3/Iqsec2/Arhgef2/Snap91/Pacsin1/Dlg4/Sptbn1/Ppp1r9b/Plppr4/Lrrc7/Adgrl1/Dnajc6/Cnksr2/Bcas1/Shank2/Nrcam/Dlg1/Hnrnpa3/Anks1b/Baiap2/Gphn/Arrb1/Ank2/Ablim1/Iqsec1/Dlg2/Srgap2/Rims…	117
240	WT	GO:0014069	postsynaptic density	116/1136	232/3358	1.02562022703319e-07	4.35422405476819e-06	3.42527712186205e-06	Ptprz1/Syngap1/Stx1a/Strn/Bsn/Syn1/Prnp/Gap43/Nefm/Mapt/Camk2a/Rpl7/Map1b/Ntrk2/Gapdh/Nefh/Map2/Cryab/Map4/Camk2b/Grin2a/Dnm1/Hnrnpk/Kcnab2/Mapk1/Gng3/Prkcg/Hnrnph2/Rgs14/Grin2b/Ctnnb1/Nf1/Tanc1/Iqsec3/Cdkl5/Shank3/Iqsec2/Arhgef2/Snap91/Pacsin1/Dlg4/Sptbn1/Ppp1r9b/Plppr4/Lrrc7/Adgrl1/Dnajc6/Cnksr2/Bcas1/Shank2/Nrcam/Dlg1/Hnrnpa3/Anks1b/Baiap2/Gphn/Arrb1/Ank2/Ablim1/Iqsec1/Dlg2/Srgap2/Rims1/Rtn4/C…	116
241	WT	GO:0045211	postsynaptic membrane	86/1136	161/3358	1.29871922425944e-07	5.05418231440965e-06	3.97590359005741e-06	Ptprz1/Prrt2/Farp1/Pten/Rgs7/Strn/Comt/Camk2a/Ntrk2/Gabra2/Grin2a/Dnm1/Crkl/Slc8a1/Rgs14/Grin2b/Ctnnb1/Ank1/Kcnma1/Tanc1/Psd3/Iqsec3/Shank3/Iqsec2/Snap91/Pacsin1/Dlg4/Syne1/Plppr4/Gabbr2/Lrrc7/Epn1/Cnksr2/Shank2/Nrcam/Dlg1/Anks1b/Gphn/Arrb1/Cadps2/Ank2/Dlg2/Srgap2/Dnaja3/Rtn4/Dlgap1/Srcin1/Dbn1/Grm3/Atp2b2/Adam22/Scn8a/Mpp2/Homer2/Kcnd2/Shank1/Shisa7/Homer3/Faim2/Dlgap2/Dlgap3/Efnb3/Chrm1/Cdh10/S…	86
242	WT	GO:0099572	postsynaptic specialization	120/1136	243/3358	1.47378062215062e-07	5.29427346572569e-06	4.16477277028799e-06	Dlgap4/Ptprz1/Syngap1/Stx1a/Strn/Bsn/Syn1/Prnp/Gap43/Nefm/Mapt/Camk2a/Rpl7/Map1b/Ntrk2/Gapdh/Nefh/Map2/Cryab/Gabra2/Map4/Camk2b/Grin2a/Dnm1/Hnrnpk/Kcnab2/Mapk1/Gng3/Prkcg/Hnrnph2/Rgs14/Grin2b/Ctnnb1/Nf1/Tanc1/Iqsec3/Cdkl5/Shank3/Iqsec2/Arhgef2/Snap91/Pacsin1/Dlg4/Sptbn1/Ppp1r9b/Plppr4/Lrrc7/Adgrl1/Dnajc6/Cnksr2/Bcas1/Shank2/Nrcam/Dlg1/Hnrnpa3/Anks1b/Baiap2/Gphn/Arrb1/Ank2/Ablim1/Iqsec1/Dlg2/Srgap…	120
243	WT	GO:0098984	neuron to neuron synapse	122/1136	249/3358	2.01145628690712e-07	6.7096434713259e-06	5.27818228669613e-06	Arfgef2/Ptprz1/Syngap1/Stx1a/Strn/Bsn/Syn1/Prnp/Gap43/Nefm/Mapt/Camk2a/Prkar1b/Rpl7/Map1b/Ntrk2/Gapdh/Nefh/Map2/Penk/Cryab/Map4/Camk2b/Grin2a/Dnm1/Hnrnpk/Kcnab2/Mapk1/Gng3/Prkcg/Hnrnph2/Slc30a3/Rgs14/Grin2b/Ctnnb1/Nf1/Tanc1/Iqsec3/Cdkl5/Shank3/Iqsec2/Arhgef2/Snap91/Pacsin1/Dlg4/Sptbn1/Ppp1r9b/Plppr4/Lrrc7/Adgrl1/Dnajc6/Cnksr2/Bcas1/Shank2/Nrcam/Dlg1/Hnrnpa3/Anks1b/Baiap2/Gphn/Arrb1/Tnr/Ank2/Stxbp…	122
244	WT	GO:0150034	distal axon	88/1136	169/3358	4.20950535118215e-07	1.31055933266804e-05	1.03095955618426e-05	Ptprz1/Prrt2/Dpysl2/Ap3d1/Cacna1b/Sept7/Hcn1/Hsp90aa1/Nefl/Mapt/Map1b/Ntrk2/Eno1/Eno1b/Map2/Prkca/Penk/Kif5c/Grin2a/Gpm6a/Stmn2/Snap25/Hnrnpk/Kcnab2/Cplx1/Kcna2/Prkcg/Pebp1/Ptprn2/Crmp1/Grin2b/Kcnma1/Tanc1/Aak1/Cdkl5/Unc13a/Slc4a10/Brsk1/Cttn/Snap91/Fscn1/Pacsin1/Kif5b/Myh10/Dpysl3/Git1/Brsk2/Atp1a3/Ppp1r9b/Cyfip1/Amph/Adgrl1/Shank2/Clasp2/Cplx3/Sncb/Blvrb/Rtn4/Rab5a/Tprgl/Ppp1r2/Arhgef7/Dbn1/Pcl…	88
245	WT	GO:0098793	presynapse	139/1136	305/3358	5.41421473486763e-06	0.000158027392573949	0.000124313219899263	Prrt2/Atp2b1/Sec22b/Dpysl2/Stxbp1/Stx1a/Ap3d1/Rgs7/Cacna1b/Syngr1/Sept7/Vamp4/Hcn1/Bsn/Syn1/Nefl/Nefm/Camk2a/Ntrk2/Prkce/Prkca/Penk/Gabra2/Sept4/Grin2a/Gpm6a/Dnm1/Slc1a2/Gad2/Rab4a/Wfs1/Ppfia3/Snap25/Dnajc5/Rab5b/Rab8b/Stx1b/Hnrnpk/Kcnab2/Rab1a/Vamp3/Cplx1/Kcna2/Prkcg/Rpl22/Pebp1/Ptprn2/Slc30a3/Grin2b/Ctnnb1/Kcnma1/Tanc1/Slc17a7/Aak1/Unc13a/Slc4a10/Iqsec2/Brsk1/Vdac1/Snap91/Pacsin1/Dlg4/Cltc/Git1…	139
246	WT	GO:0044306	neuron projection terminus	50/1136	90/3358	1.47999178501576e-05	0.00040656244917786	0.000319824850136534	Prrt2/Dpysl2/Ap3d1/Cacna1b/Sept7/Hcn1/Bsn/Ntrk2/Prkca/Penk/Grin2a/Hnrnpk/Kcnab2/Cplx1/Kcna2/Prkcg/Pebp1/Ptprn2/Grin2b/Kcnma1/Tanc1/Aak1/Unc13a/Slc4a10/Snap91/Pacsin1/Dlg4/Git1/Atp1a3/Cyfip1/Amph/A830010M20Rik/Atcay/Baiap2/Cplx3/Sncb/Blvrb/Rab5a/Tprgl/Pclo/Syt7/Sept6/Nos1/Itsn1/Sept5/Cad/Chrm1/Kcna6/Hap1/Kcnc1	50
247	WT	GO:0031252	cell leading edge	82/1136	167/3358	2.08710208302787e-05	0.000541487040430007	0.000425964109343114	Ptprz1/Atp2b1/Slk/Hcn1/Hsp90aa1/Mapt/Map2/Tln1/Gabra2/Ctnna1/Slc1a2/Stmn2/Snap25/Abi2/Kcna2/Evl/Ctnnb1/Ank1/Psd3/Aak1/Iqgap2/Cdkl5/Cttn/Arhgef2/Fscn1/Pacsin1/Myh10/Dpysl3/Sptbn1/Ppp1r9b/Acap2/Tln2/Cyfip1/Amph/Clasp2/Bcas3/Arfip2/Ablim1/Cadm4/Myh9/Slc12a5/Wasl/Twf1/Srgap2/Myo5a/Rab5a/Arhgef7/Mapk8ip3/Srcin1/Dbn1/Mpp2/Epb41l3/Palm/Itsn1/Hdac6/Plcg1/Mtss2/Src/Shisa7/Myo1d/Hcn2/Shisa6/Plekhg5/Carmil1…	82
248	WT	GO:0043679	axon terminus	45/1136	80/3358	2.60436730956735e-05	0.000640126070298922	0.000503559108608867	Prrt2/Dpysl2/Ap3d1/Cacna1b/Sept7/Hcn1/Ntrk2/Prkca/Penk/Grin2a/Hnrnpk/Kcnab2/Cplx1/Kcna2/Prkcg/Pebp1/Ptprn2/Grin2b/Kcnma1/Tanc1/Aak1/Unc13a/Slc4a10/Snap91/Pacsin1/Git1/Atp1a3/Cyfip1/Amph/Cplx3/Sncb/Blvrb/Rab5a/Tprgl/Pclo/Syt7/Sept6/Nos1/Itsn1/Sept5/Cad/Chrm1/Kcna6/Hap1/Kcnc1	45
249	WT	GO:0043025	neuronal cell body	129/1136	287/3358	2.84713563416682e-05	0.000664806170577952	0.000522973861223274	Rap1gap/Dlgap4/Ptprz1/Atp2b1/Dpysl2/Slc1a4/Cacna1b/Pgrmc1/Strn/Hcn1/Bsn/Mbp/Hsp90aa1/Sod1/Nefm/Mapt/Camk2a/Map1b/Ntrk2/Nefh/Map2/Prkca/Cst3/Penk/Cryab/Gabra2/Camk2b/Kif5c/Ckmt1/Gpm6a/Map2k4/Fabp7/Stmn2/Snap25/Rab1a/Ybx1/Cplx1/Mapk1/Kcna2/Pebp1/Crmp1/Pde1b/Grin2b/Ckb/Kcnma1/Tanc1/Sez6l2/Slc4a10/Ermn/Ppp1r1b/Arhgef2/Snap91/Myh10/Atp1a3/Ppp1r9b/Cyfip1/Snph/Cnksr2/Shank2/Eif4b/Baiap2/Cadm2/Gphn/Rgs12…	129
250	WT	GO:0044297	cell body	146/1136	332/3358	3.30924322044705e-05	0.000735912659023225	0.00057891021751179	Rap1gap/Dlgap4/Ptprz1/Atp2b1/Dpysl2/Gsto1/Slc1a4/Cacna1b/Pgrmc1/Strn/Sept7/Comt/Hcn1/Bsn/Mbp/Hsp90aa1/Sod1/Nefm/Mapt/Camk2a/Tcp1/Map1b/Ntrk2/Nefh/Map2/Prkca/Cst3/Penk/Cryab/Gabra2/Camk2b/Kif5c/Gnb4/Ckmt1/Gpm6a/Map2k4/Fabp7/Stmn2/Snap25/Rps6/Rab1a/Gnb1/Ybx1/Cplx1/Mapk1/Kcna2/Gng3/Pebp1/Cct2/Crmp1/Pde1b/Grin2b/Ckb/Kcnma1/Tanc1/Sez6l2/Slc4a10/Ermn/Ppp1r1b/Arhgef2/Snap91/Myh10/Dpysl3/Atp1a3/Ppp1r9b/C…	146
251	WT	GO:0044304	main axon	29/1136	48/3358	0.000131921926693469	0.00280034271662955	0.00220290681416367	Mbp/Mapt/Map1b/Map2/Mag/Dnm1/Slc1a2/Kcnab2/Kcna2/Ank1/Ermn/Bcan/Dlg4/Sptbn1/Lrrc7/Nfasc/Nrcam/Dlg1/Dlg2/Mapk8ip3/Map1a/Scn8a/Epb41l3/Myo1d/Dagla/Nav1/Kcnq3/Kcnc1/Apbb1	29
252	WT	GO:0099571	postsynaptic cytoskeleton	10/1136	11/3358	0.000146036489542379	0.00296517567896918	0.00233257367735883	Nefl/Nefm/Nefh/Ina/Abi2/Cttn/Myh10/Myo5a/Dbn1/Itsn1	10
253	WT	GO:0005874	microtubule	70/1136	146/3358	0.000216887408329127	0.00422026748707093	0.0033198993643362	Arfgef2/Dpysl2/Dync1i1/Dync1i2/Mapt/Tcp1/Map1b/Map2/Map4/Kif5c/Dnm1/Stmn1/Kcnab2/Tuba4a/Slc8a1/Cct2/Rgs14/Map9/Rmdn3/Iqgap2/Arhgef2/Hsph1/Kif5b/Ndrg1/Cltc/Cep170/Wdr44/Tubb2a/Tppp/Map6/Clasp1/Snph/Cep170b/Dlg1/Baiap2/Clasp2/Bcas3/Wdr47/Ccsap/Mapre2/Dync1li1/Hnrnpu/Tubb6/Clip1/Myo5a/Tppp3/Kif21a/Map1a/Clip2/Hdac6/Map2k2/Tcp11l1/Srprb/Katnal1/Ttll3/Camsap3/Hook3/Kif3b/Stim1/Kif1b/Ncoa2/Sntb2/Camsap…	70
254	WT	GO:0031256	leading edge membrane	35/1136	63/3358	0.000287158790608247	0.00536412620856205	0.00421972285988539	Ptprz1/Atp2b1/Hcn1/Hsp90aa1/Mapt/Map2/Gabra2/Slc1a2/Ank1/Psd3/Cdkl5/Arhgef2/Pacsin1/Sptbn1/Ppp1r9b/Amph/Clasp2/Slc12a5/Twf1/Mapk8ip3/Mpp2/Epb41l3/Palm/Mtss2/Src/Shisa7/Myo1d/Hcn2/Shisa6/Psd2/Kcnb1/Psd/Eps8/Cd44/Kcnc1	35
255	WT	GO:0015630	microtubule cytoskeleton	132/1136	308/3358	0.000336331350622037	0.00604102849001889	0.0047522122010968	Arfgef2/Map7d2/Map7d1/Ubr4/Dpysl2/Slc1a4/Sept7/Dync1i1/Dync1i2/Prkaca/Mapt/Tcp1/Map1b/Gapdh/Map2/Ap1g1/Cryab/Marcks/Map4/Camk2b/Sept4/Kif5c/Dnm1/Rangap1/Stmn1/Stx1b/Kcnab2/Prkacb/Tuba4a/Slc8a1/Cct2/Crmp1/Rgs14/Ctnnb1/Map9/Rmdn3/Iqgap2/Cdkl5/Brsk1/Rap1gap2/Rabl6/Cttn/Arhgef2/Hsph1/Kif5b/Myh10/Sorbs1/Ndrg1/Cltc/Brsk2/Cep170/Wdr44/Syne1/Tubb2a/Tppp/Map6/Clasp1/Snph/Cep170b/Mfn2/Dlg1/Baiap2/Clasp2/Bc…	132
256	WT	GO:0098839	postsynaptic density membrane	23/1136	37/3358	0.000366603249520013	0.00634087842688318	0.00498809099736782	Ptprz1/Grin2a/Grin2b/Iqsec2/Pacsin1/Dlg4/Plppr4/Lrrc7/Cnksr2/Nrcam/Dlg1/Dlg2/Rtn4/Atp2b2/Adam22/Scn8a/Mpp2/Efnb3/Chrm1/Shisa6/Grm1/Grid1/Dcc	23
257	WT	GO:0008076	voltage-gated potassium channel complex	19/1136	29/3358	0.000460473918034481	0.00746344901025509	0.00587116804818894	Stx1a/Hcn1/Snap25/Kcnab2/Kcna2/Kcnma1/Cttn/Dlg4/Dlg2/Kcnd2/Hcn2/Kcna6/Kcnj3/Amigo1/Kcnq3/Kcnq5/Kcnb1/Nos1ap/Kcnc1	19
258	WT	GO:0098978	glutamatergic synapse	126/1136	294/3358	0.00046346899635417	0.00746344901025509	0.00587116804818894	Dlgap4/Ptprz1/Prrt2/Syngap1/Farp1/Atp2b1/Stxbp1/Stx1a/Ap3d1/Rgs7/Cacna1b/Sept7/Bsn/Camk2a/Prkar1b/Ntrk2/Prkce/Gapdh/Camk2b/Grin2a/Gpm6a/Dnm1/Slc1a2/Ina/Nedd4/Ppp3cb/Ppfia3/Snap25/Hnrnpk/Abi2/Cplx1/Rpl22/Slc30a3/Rgs14/Grin2b/Kcnma1/Tanc1/Camkv/Cdkl5/Shank3/Unc13a/Iqsec2/Cttn/Ppp1r1b/Arhgef2/Bcan/Pacsin1/Myh10/Dlg4/Sptbn1/Ndrg1/Git1/Dgkb/Plppr4/Amph/Gabbr2/Lrrc7/Cadps/Adgrl1/Cnksr2/Shank2/Nrcam/Dlg…	126
287	WT	GO:0008092	cytoskeletal protein binding	165/1108	374/3317	3.01181679528199e-06	0.00148181386327874	0.00135690272461126	Arfgef2/Farp1/Dpysl2/Stx1a/Epb41l2/Dync1i1/Prnp/Aldoc/Aldoa/Hsp90aa1/Mapt/Map1b/Prkce/Gapdh/Map2/Ap1g1/Gja1/Cryab/Tln1/Ctnna1/Marcks/Map4/Kif5c/Dnm1/Stmn1/Stmn2/Arpc4/Snap25/Vbp1/Hnrnpk/Gnb1/Kcna2/Rala/Slc8a1/Evl/Slc9a3r1/Crmp1/Rgs14/Ank1/Nf1/Mark2/Kcnma1/Map9/Iqgap2/Shank3/Unc13a/Stxbp5l/Ermn/Brsk1/Cttn/Arhgef2/Fscn1/Pacsin1/Hsph1/Kif5b/Myh10/Dlg4/Dpysl3/Sptbn1/Ndrg1/Crk/Cltc/Ppp1r9b/Syne1/Tln2/…	165
288	WT	GO:0008017	microtubule binding	52/1108	94/3317	7.74148713299295e-06	0.00190440583471627	0.00174387183837946	Dpysl2/Dync1i1/Prnp/Mapt/Map1b/Gapdh/Map2/Cryab/Map4/Kif5c/Dnm1/Rgs14/Nf1/Map9/Arhgef2/Kif5b/Ndrg1/Map6/Clasp1/Clasp2/Ccsap/Mapre2/Sgip1/Clip1/Dpysl5/Fmn2/Kif21a/Map1a/Cetn2/Clip2/Hdac6/Katnal1/Camsap3/Hook3/Kif3b/Clip3/Stim1/Map4k4/Jakmip3/Kif1b/Mast2/Camsap2/Dst/Ndel1/Akap1/Mark4/Gas2l1/Pex14/Mast1/Fgf13/Fcho2/Jakmip1	52
289	WT	GO:0015631	tubulin binding	68/1108	134/3317	1.74582972035991e-05	0.00280063345922725	0.00256455096394793	Dpysl2/Dync1i1/Prnp/Mapt/Map1b/Gapdh/Map2/Gja1/Cryab/Map4/Kif5c/Dnm1/Stmn1/Stmn2/Vbp1/Rgs14/Nf1/Map9/Brsk1/Arhgef2/Hsph1/Kif5b/Ndrg1/Tppp/Map6/Clasp1/Prune1/Clasp2/Bcas3/Ccsap/Mapre2/Sgip1/Sncb/Clip1/Tppp3/Dpysl5/Fmn2/Kif21a/Map1a/Cetn2/Clip2/Hdac6/Katnal1/Taok1/Camsap3/Hook3/Kif3b/Clip3/Stmn3/Stim1/Map4k4/Jakmip3/Kif1b/Mast2/Camsap2/Rab11fip5/Dst/Ndel1/Akap1/Mark4/Gas2l1/Pex14/Mast1/Unc5c/Fgf13/…	68
290	WT	GO:0005516	calmodulin binding	43/1108	76/3317	2.27693777172947e-05	0.00280063345922725	0.00256455096394793	Ubr4/Ryr2/Atp2b1/Strn/Mbp/Gap43/Camk2a/Map2/Marcks/Camk2b/Tjp1/Ppp3cb/Wfs1/Strn4/Rasgrf2/Slc8a1/Pde1b/Camkv/Iqgap2/Unc13a/Myh10/Sptbn1/Map6/Camk1d/Camkk1/Myh9/Myo5a/Add2/Add1/Atp2b2/Syt7/Nos1/Plcb1/Slc9a1/Myo1d/Camsap3/Marcksl1/Cacna1a/Sntb2/Camsap2/Phka1/Kcnq3/Kcnq5	43
291	WT	GO:0005089	Rho guanyl-nucleotide exchange factor activity	19/1108	26/3317	3.84405900173342e-05	0.00378255405770568	0.00346369947945664	Farp1/Rasgrf2/Trio/Arhgef2/Ngef/Arhgef7/Itsn1/Kalrn/Rasgrf1/Plekhg5/Bcr/Fgd5/Dock2/Arhgef6/Als2/Arhgef17/Eps8/Arhgef18/Arhgef25	19
292	WT	GO:0030695	GTPase regulator activity	48/1108	90/3317	6.23171562606733e-05	0.00511000681337521	0.00467925313676635	Rap1gap/Syngap1/Rgs7/Rangap1/Rgs14/Nf1/Agap2/Tbc1d24/Stxbp5l/Rap1gap2/Git1/Arhgap23/Gpsm1/Acap2/Srgap3/Rab3gap2/Arrb1/Rgs12/Agfg1/Stxbp5/Srgap2/Rin1/Dnaja3/Ranbp3/Plcb1/Rgs6/Mtss2/Tbc1d10b/Arhgap39/Garnl3/Rasa3/Tbc1d1/Ralbp1/Arhgap21/Bcr/Tbc1d5/Adgrb3/Arhgap32/Arhgap12/Dock2/Rtkn/Flcn/Als2/Ralgapa1/Smap2/Sh3bp1/Arfgap3/Asap1	48
293	WT	GO:0005096	GTPase activator activity	45/1108	84/3317	9.17293303822139e-05	0.00644726150686418	0.00590378246670489	Rap1gap/Syngap1/Rgs7/Rangap1/Rgs14/Nf1/Agap2/Tbc1d24/Stxbp5l/Rap1gap2/Git1/Arhgap23/Acap2/Srgap3/Rab3gap2/Arrb1/Rgs12/Agfg1/Stxbp5/Srgap2/Rin1/Ranbp3/Plcb1/Rgs6/Mtss2/Tbc1d10b/Arhgap39/Garnl3/Rasa3/Tbc1d1/Ralbp1/Arhgap21/Bcr/Tbc1d5/Adgrb3/Arhgap32/Arhgap12/Dock2/Flcn/Als2/Ralgapa1/Smap2/Sh3bp1/Arfgap3/Asap1	45
294	WT	GO:0098772	molecular function regulator	158/1108	375/3317	0.000110453715032731	0.00679290347451297	0.0062202881623696	Arfgef2/Rap1gap/Fry/Syngap1/Farp1/Stx1a/Calu/Rgs7/Eef1b2/Gpi1/Serpina3k/Hsp90aa1/Mapt/Prkar1b/Scg5/Prkce/Gapdh/Cst3/Penk/Cox6a1/Rangap1/Nedd4/Rplp1/Rab4a/Ensa/Kcnab2/Lxn/Pebp1/Rasgrf2/Slc9a3r1/Psme2/Rgs14/Scg2/Nf1/Trio/Psd3/Iqsec3/Agap2/Tbc1d24/Stxbp5l/Iqsec2/Rap1gap2/Ppp1r1b/Arhgef2/Ppp2r5c/Bad/Hsph1/Git1/Arhgap23/Gpsm1/Ppp1r9b/Sbf1/Acap2/Madd/Dlg1/Srgap3/Ccny/Rab3gap2/Arrb1/Ank2/Bcas3/Rgs12/Nge…	158
295	WT	GO:0060090	molecular adaptor activity	40/1108	74/3317	0.00017386309168897	0.009504515678997	0.00870332201671099	Stx1a/Nefl/Nefh/Arpc4/Slc9a3r1/Ank1/Ddb1/Khdrbs1/Ksr1/Snap91/Fscn1/Sorbs1/Crk/Epn1/Dlg1/Baiap2/Gphn/Arrb1/Ank2/Bicd2/Mapk8ip3/Map1a/Itsn1/Map2k2/Nck2/Lamtor1/Dlgap3/Hcn2/Sash1/Frmd4a/Nck1/Serinc1/Magi2/Tjp2/Akap1/Gas2l1/Ddx20/Eps8/Hip1/Sh3rf1	40
306	TS and WT	GO:0051056	regulation of small GTPase mediated signal transduction	46/773	87/3327	1.19073278054867e-09	3.45312506359113e-06	3.10593245284168e-06	Arfgef2/Rap1gap/Syngap1/Stmn1/Rasgrf2/Nf1/Trio/Psd3/Iqsec2/Rap1gap2/Arhgef2/Crk/Git1/Madd/Mfn2/Arrb1/Iqsec1/Cadm4/Rtn4/Arhgef7/Itsn1/Kalrn/Src/Rasgrf1/Stmn3/Map4k4/Garnl3/Rasa3/Plekhg5/Psd2/Bcr/Arhgap12/Dock2/Arhgef6/Flcn/Als2/Arfgef1/Ralgapa1/Cdc42bpa/Psd/Arhgef17/Eps8/Sh3bp1/Dennd4b/Arhgef18/Dennd1a	46
307	TS and WT	GO:0034724	DNA replication-independent nucleosome organization	15/773	16/3327	3.51151716949742e-09	5.09169989577126e-06	4.57975765579716e-06	Hist1h4m/H4c3/H4c4/H4c6/H4c9/H4c11/H4c12/Hist1h4n/H4f16/H4c1/H4c2/H4c8/H4c14/Atrx/Supt16	15
308	TS and WT	GO:0006336	DNA replication-independent nucleosome assembly	14/773	15/3327	1.4383106587348e-08	1.39036697011031e-05	1.25057326748942e-05	Hist1h4m/H4c3/H4c4/H4c6/H4c9/H4c11/H4c12/Hist1h4n/H4f16/H4c1/H4c2/H4c8/H4c14/Atrx	14
309	TS and WT	GO:0045653	negative regulation of megakaryocyte differentiation	13/773	14/3327	5.86018660721632e-08	4.24863529023183e-05	3.82145852965317e-05	Hist1h4m/H4c3/H4c4/H4c6/H4c9/H4c11/H4c12/Hist1h4n/H4f16/H4c1/H4c2/H4c8/H4c14	13
310	TS and WT	GO:0048666	neuron development	139/773	410/3327	9.43060644859861e-08	5.4697517401872e-05	4.91979847992155e-05	Ptprz1/Fry/Syngap1/Dpysl2/Pten/Stxbp1/Numbl/Strn/Sept7/Dync1i2/Hcn1/Gap43/Nefl/Nefm/Mapt/Camk2a/Map1b/Nefh/Map2/Mag/Gja1/Map4/Camk2b/Kif5c/Gpm6a/Crkl/Stmn1/Stmn2/Plxna1/Evl/Slc9a3r1/Crmp1/Ctnnb1/Nf1/Mark2/Gprin1/Cdkl5/Tbc1d24/Shank3/Unc13a/Slc4a10/Brsk1/Rap1gap2/Cttn/Bcan/Snap91/Pacsin1/Dlg4/Dpysl3/Crk/Git1/Brsk2/Syne1/Plppr4/Map6/Lrrc7/Shank2/Nfasc/Nrcam/Atl1/Baiap2/Clasp2/Camk1d/Tnr/Stxbp5/Abli…	139
311	TS and WT	GO:0030182	neuron differentiation	147/773	442/3327	1.4957866165908e-07	7.22963531352222e-05	6.50273550160002e-05	Rap1gap/Ptprz1/Fry/Syngap1/Dpysl2/Pten/Stxbp1/Numbl/Strn/Sept7/Dync1i2/Hcn1/Gap43/Nefl/Nefm/Mapt/Camk2a/Map1b/Nefh/Map2/Mag/Gja1/Map4/Camk2b/Kif5c/Gpm6a/Crkl/Stmn1/Stmn2/Plxna1/Evl/Slc9a3r1/Crmp1/Ctnnb1/Nf1/Mark2/Kcnma1/Gprin1/Cdkl5/Tbc1d24/Shank3/Unc13a/Slc4a10/Brsk1/Rap1gap2/Cttn/Arhgef2/Bcan/Snap91/Pacsin1/Dlg4/Dpysl3/Crk/Git1/Brsk2/Eif4g1/Syne1/Plppr4/Map6/Lrrc7/Shank2/Nfasc/Nrcam/Atl1/Baiap2…	147
312	TS and WT	GO:0046578	regulation of Ras protein signal transduction	38/773	76/3327	2.41483198707254e-07	0.000100043039464434	8.99842656235452e-05	Arfgef2/Syngap1/Stmn1/Rasgrf2/Nf1/Trio/Psd3/Iqsec2/Arhgef2/Crk/Git1/Madd/Mfn2/Arrb1/Iqsec1/Cadm4/Rtn4/Arhgef7/Itsn1/Kalrn/Rasgrf1/Stmn3/Map4k4/Rasa3/Plekhg5/Psd2/Bcr/Dock2/Arhgef6/Flcn/Als2/Arfgef1/Psd/Arhgef17/Eps8/Dennd4b/Arhgef18/Dennd1a	38
313	TS and WT	GO:0031175	neuron projection development	132/773	391/3327	2.85191984853299e-07	0.000103382094509321	9.29875971666414e-05	Ptprz1/Fry/Syngap1/Dpysl2/Pten/Stxbp1/Numbl/Strn/Sept7/Dync1i2/Gap43/Nefl/Nefm/Mapt/Camk2a/Map1b/Nefh/Map2/Mag/Gja1/Map4/Camk2b/Kif5c/Gpm6a/Crkl/Stmn1/Stmn2/Plxna1/Evl/Slc9a3r1/Crmp1/Ctnnb1/Nf1/Mark2/Gprin1/Cdkl5/Tbc1d24/Shank3/Unc13a/Brsk1/Rap1gap2/Cttn/Bcan/Snap91/Pacsin1/Dlg4/Dpysl3/Crk/Git1/Brsk2/Syne1/Plppr4/Map6/Lrrc7/Shank2/Nfasc/Nrcam/Atl1/Baiap2/Clasp2/Camk1d/Tnr/Stxbp5/Ablim1/Slc12a5/Tw…	132
314	TS and WT	GO:0000902	cell morphogenesis	120/773	349/3327	3.63447142008837e-07	0.000107350649819085	9.65571362075106e-05	Ptprz1/Fry/Syngap1/Dpysl2/Pten/Stxbp1/Numbl/Sept7/Epb41l2/Aldoa/Gap43/Nefl/Nefm/Mapt/Camk2a/Map1b/Nefh/Map2/Mag/Gja1/Camk2b/Kif5c/Gpm6a/Crkl/Stmn1/Vamp3/Plxna1/Evl/Slc9a3r1/Crmp1/Ctnnb1/Mark2/Cdkl5/Tbc1d24/Shank3/Unc13a/Ermn/Brsk1/Cttn/Arhgef2/Bcan/Snap91/Pacsin1/Dlg4/Crk/Brsk2/Syne1/Plppr4/Map6/Shank2/Nfasc/Nrcam/Dlg1/Atl1/Baiap2/Clasp2/Tnr/Stxbp5/Ablim1/Srgap2/Rims1/Rtn4/Snx2/Cap2/Dpysl5/Mapk8i…	120
315	TS and WT	GO:0030030	cell projection organization	157/773	485/3327	3.79455056998233e-07	0.000107350649819085	9.65571362075106e-05	Rap1gap/Ptprz1/Fry/Syngap1/Dpysl2/Pten/Stxbp1/Numbl/Strn/Sept7/Dync1i2/Gap43/Nefl/Nefm/Mapt/Camk2a/Map1b/Nefh/Map2/Mag/Gja1/Map4/Camk2b/Kif5c/Grin2a/Gpm6a/Crkl/Stmn1/Stmn2/Rab8b/Plxna1/Evl/Slc9a3r1/Crmp1/Grin2b/Ctnnb1/Nf1/Mark2/Tanc1/Gprin1/Cdkl5/Tbc1d24/Shank3/Unc13a/Ermn/Brsk1/Rap1gap2/Cttn/Bcan/Snap91/Fscn1/Pacsin1/Dlg4/Dpysl3/Crk/Git1/Brsk2/Atp1a3/Syne1/Plppr4/Map6/Lrrc7/Shank2/Nfasc/Nrcam/At…	157
316	TS and WT	GO:0120036	plasma membrane bounded cell projection organization	155/773	478/3327	4.07192120003424e-07	0.000107350649819085	9.65571362075106e-05	Rap1gap/Ptprz1/Fry/Syngap1/Dpysl2/Pten/Stxbp1/Numbl/Strn/Sept7/Dync1i2/Gap43/Nefl/Nefm/Mapt/Camk2a/Map1b/Nefh/Map2/Mag/Gja1/Map4/Camk2b/Kif5c/Grin2a/Gpm6a/Crkl/Stmn1/Stmn2/Plxna1/Evl/Slc9a3r1/Crmp1/Grin2b/Ctnnb1/Nf1/Mark2/Tanc1/Gprin1/Cdkl5/Tbc1d24/Shank3/Unc13a/Brsk1/Rap1gap2/Cttn/Bcan/Snap91/Fscn1/Pacsin1/Dlg4/Dpysl3/Crk/Git1/Brsk2/Atp1a3/Syne1/Plppr4/Map6/Lrrc7/Shank2/Nfasc/Nrcam/Atl1/Baiap2/A…	155
317	TS and WT	GO:0050877	nervous system process	93/773	256/3327	5.79006635109891e-07	0.00013992660348489	0.000125857758052834	Ptprz1/Prrt2/Syngap1/Pten/Stx1a/Cacna1b/Pgrmc1/Comt/Mbp/Nefl/Mapt/Prkar1b/Mag/Camk2b/Grin2a/Dnm1/Tjp1/Slc12a2/Wfs1/Stx1b/Kcnab2/Gnb1/Kcna2/Lxn/Slc9a3r1/Rgs14/Pde1b/Grin2b/Nf1/Kcnma1/Tanc1/Slc17a7/Tbc1d24/Shank3/Slc4a10/Brsk1/Ppp1r1b/Vdac1/Dlg4/Atp1a3/Syne1/Amph/Shank2/Nfasc/Nrcam/Baiap2/Tnr/Cplx3/Slc12a5/Dlg2/Rin1/Myo5a/Rims1/Rtn4/Dbn1/Map1a/Afdn/Atp2b2/Nos1/Plcb1/Mecp2/Spg20/Kcnd2/Kalrn/Shank1/S…	93
318	TS and WT	GO:0045638	negative regulation of myeloid cell differentiation	18/773	26/3327	7.4648630452034e-07	0.00016652386793146	0.000149780814785539	Hist1h4m/H4c3/H4c4/H4c6/H4c9/H4c11/H4c12/Hist1h4n/H4f16/H4c1/H4c2/H4c8/H4c14/Ctnnb1/Nf1/Tjp2/Gas2l1/Ctr9	18
319	TS and WT	GO:0007010	cytoskeleton organization	136/773	413/3327	9.47505848795538e-07	0.000196269068679076	0.000176535300249274	Map7d2/Map7d1/Dpysl2/Slk/Sept7/Epb41l2/Nefl/Nefm/Mapt/Map1b/Prkce/Gapdh/Nefh/Map2/Ap1g1/Marcks/Map4/Ina/Stmn1/Stmn2/Tuba4a/Evl/Slc9a3r1/Crmp1/Rgs14/Ctnnb1/Nf1/Mark2/Map9/Agap2/Iqgap2/Shank3/Iqsec2/Ermn/Brsk1/Cttn/Arhgef2/Fscn1/Pacsin1/Hsph1/Dpysl3/Sptbn1/Sorbs1/Crk/Cltc/Brsk2/Syne1/Tln2/Tppp/Map6/Clasp1/Dlg1/Prune1/Baiap2/Ablim2/Clasp2/Arrb1/Bcas3/Arfip2/Agfg1/Ablim1/Iqsec1/Hnrnpu/Twf1/Srgap2/Bic…	136
320	TS and WT	GO:0120039	plasma membrane bounded cell projection morphogenesis	95/773	267/3327	1.29461900630299e-06	0.000250293007885245	0.000225127431411847	Ptprz1/Syngap1/Dpysl2/Pten/Stxbp1/Numbl/Sept7/Gap43/Nefl/Nefm/Mapt/Camk2a/Map1b/Nefh/Map2/Mag/Gja1/Camk2b/Kif5c/Gpm6a/Stmn1/Plxna1/Evl/Crmp1/Ctnnb1/Mark2/Cdkl5/Tbc1d24/Shank3/Unc13a/Brsk1/Cttn/Bcan/Snap91/Pacsin1/Dlg4/Brsk2/Syne1/Plppr4/Map6/Shank2/Nfasc/Nrcam/Atl1/Baiap2/Clasp2/Tnr/Stxbp5/Ablim1/Srgap2/Rims1/Rtn4/Snx2/Dpysl5/Mapk8ip3/Dclk1/Srcin1/Dbn1/Map1a/Afdn/Epb41l3/Cpne6/Mecp2/Hdac6/Spg20/K…	95
321	TS and WT	GO:0045652	regulation of megakaryocyte differentiation	13/773	16/3327	1.45336194030516e-06	0.00026342185168031	0.000236936242636591	Hist1h4m/H4c3/H4c4/H4c6/H4c9/H4c11/H4c12/Hist1h4n/H4f16/H4c1/H4c2/H4c8/H4c14	13
322	TS and WT	GO:0048812	neuron projection morphogenesis	93/773	261/3327	1.5777869920984e-06	0.000264693748529594	0.000238080257298125	Ptprz1/Syngap1/Dpysl2/Pten/Stxbp1/Numbl/Sept7/Gap43/Nefl/Nefm/Mapt/Camk2a/Map1b/Nefh/Map2/Mag/Gja1/Camk2b/Kif5c/Gpm6a/Stmn1/Plxna1/Evl/Crmp1/Ctnnb1/Mark2/Cdkl5/Tbc1d24/Shank3/Unc13a/Brsk1/Cttn/Bcan/Snap91/Pacsin1/Dlg4/Brsk2/Syne1/Plppr4/Map6/Shank2/Nfasc/Nrcam/Atl1/Baiap2/Clasp2/Tnr/Stxbp5/Ablim1/Srgap2/Rims1/Rtn4/Dpysl5/Mapk8ip3/Dclk1/Srcin1/Dbn1/Map1a/Afdn/Epb41l3/Cpne6/Mecp2/Hdac6/Spg20/Kalrn/…	93
323	TS and WT	GO:0048699	generation of neurons	153/773	480/3327	1.64292671501127e-06	0.000264693748529594	0.000238080257298125	Rap1gap/Ptprz1/Fry/Syngap1/Dpysl2/Pten/Stxbp1/Numbl/Strn/Sept7/Dync1i2/Hcn1/Gap43/Nefl/Nefm/Mapt/Camk2a/Map1b/Nefh/Map2/Mag/Gja1/Map4/Camk2b/Kif5c/Gpm6a/Crkl/Stmn1/Stmn2/Plxna1/Evl/Slc9a3r1/Crmp1/Rgs14/Ctnnb1/Nf1/Mark2/Kcnma1/Gprin1/Cdkl5/Tbc1d24/Shank3/Unc13a/Slc4a10/Brsk1/Rap1gap2/Cttn/Arhgef2/Bcan/Snap91/Pacsin1/Dlg4/Dpysl3/Crk/Git1/Brsk2/Eif4g1/Syne1/Plppr4/Map6/Lrrc7/Shank2/Nfasc/Nrcam/Atl1/…	153
324	TS and WT	GO:0048858	cell projection morphogenesis	95/773	269/3327	1.90177332946695e-06	0.000290270666076534	0.000261085557363939	Ptprz1/Syngap1/Dpysl2/Pten/Stxbp1/Numbl/Sept7/Gap43/Nefl/Nefm/Mapt/Camk2a/Map1b/Nefh/Map2/Mag/Gja1/Camk2b/Kif5c/Gpm6a/Stmn1/Plxna1/Evl/Crmp1/Ctnnb1/Mark2/Cdkl5/Tbc1d24/Shank3/Unc13a/Brsk1/Cttn/Bcan/Snap91/Pacsin1/Dlg4/Brsk2/Syne1/Plppr4/Map6/Shank2/Nfasc/Nrcam/Atl1/Baiap2/Clasp2/Tnr/Stxbp5/Ablim1/Srgap2/Rims1/Rtn4/Snx2/Dpysl5/Mapk8ip3/Dclk1/Srcin1/Dbn1/Map1a/Afdn/Epb41l3/Cpne6/Mecp2/Hdac6/Spg20/K…	95
325	TS and WT	GO:0007610	behavior	74/773	199/3327	3.41528472559321e-06	0.000495216285211015	0.000445425028948419	Ptprz1/Syngap1/Pten/Cacna1b/Pgrmc1/Strn/Comt/Mapt/Prkar1b/Prkce/Gja1/Grin2a/Dnm1/Slc1a2/Kcna2/Prkcg/Rgs14/Pde1b/Grin2b/Nf1/Kcnma1/Tanc1/Slc17a7/Shank3/Oxr1/Slc4a10/Brsk1/Ppp1r1b/Vdac1/Dlg4/Eif4g1/Atp1a3/Amph/Shank2/Tnr/Sgip1/Slc12a5/Rin1/Myo5a/Dbn1/Map1a/Atp2b2/Adam22/Nos1/Plcb1/Mecp2/Sept5/Kcnd2/Kalrn/Shank1/Cacnb4/Shisa7/Apba1/Braf/Hdac2/Cacna1a/Ncoa2/Gigyf2/Adgrb3/Inpp5f/Als2/Cic/Adcy5/Grm1/Gr…	74
326	TS and WT	GO:0032989	cellular component morphogenesis	123/773	376/3327	5.15247007517213e-06	0.000711531581809485	0.000639991019863486	Ptprz1/Fry/Syngap1/Dpysl2/Pten/Stxbp1/Numbl/Sept7/Epb41l2/Aldoa/Gap43/Nefl/Nefm/Mapt/Camk2a/Map1b/Nefh/Map2/Mag/Gja1/Camk2b/Kif5c/Gpm6a/Crkl/Stmn1/Vamp3/Plxna1/Evl/Slc9a3r1/Crmp1/Ctnnb1/Mark2/Cdkl5/Tbc1d24/Shank3/Unc13a/Ermn/Brsk1/Cttn/Arhgef2/Bcan/Snap91/Pacsin1/Dlg4/Crk/Brsk2/Syne1/Plppr4/Map6/Clasp1/Shank2/Nfasc/Nrcam/Dlg1/Atl1/Baiap2/Clasp2/Tnr/Agfg1/Stxbp5/Ablim1/Srgap2/Rims1/Rtn4/Snx2/Cap2/…	123
327	TS and WT	GO:0048167	regulation of synaptic plasticity	42/773	98/3327	9.85812978278644e-06	0.00121690442658388	0.00109455142253171	Prrt2/Syngap1/Pten/Stxbp1/Syn1/Mapt/Camk2a/Camk2b/Grin2a/Ppfia3/Rasgrf2/Rgs14/Grin2b/Nf1/Calb2/Shank3/Unc13a/Slc4a10/Iqsec2/Brsk1/Dlg4/Shank2/Baiap2/Tnr/Rin1/Rims1/Dbn1/Map1a/Atp2b2/Syt7/Ncdn/Nos1/Mecp2/Kalrn/Shank1/Shisa7/Rasgrf1/Braf/Shisa6/Rims2/Kcnb1/Cpeb3	42
328	TS and WT	GO:0007268	chemical synaptic transmission	98/773	289/3327	1.00709331855218e-05	0.00121690442658388	0.00109455142253171	Prrt2/Syngap1/Pten/Stxbp1/Stx1a/Cacna1b/Syn1/Mapt/Camk2a/Prkar1b/Prkce/Camk2b/Grin2a/Dnm1/Ppfia3/Stx1b/Prkcg/Rasgrf2/Ptprn2/Rgs14/Grin2b/Ctnnb1/Nf1/Calb2/Kcnma1/Slc17a7/Tbc1d24/Shank3/Unc13a/Stxbp5l/Slc4a10/Iqsec2/Brsk1/Vdac1/Snap91/Kif5b/Dlg4/Git1/Dgkb/Syne1/Cadps/Rimbp2/Shank2/Dlg1/Baiap2/Tnr/Cadps2/Stxbp5/Cplx3/Slc12a5/Dlg2/Sncb/Rin1/Myo5a/Rims1/Dlgap1/Usp14/Dbn1/Map1a/Pclo/Afdn/Atp2b2/Syt7/Ak…	98
329	TS and WT	GO:0098916	anterograde trans-synaptic signaling	98/773	289/3327	1.00709331855218e-05	0.00121690442658388	0.00109455142253171	Prrt2/Syngap1/Pten/Stxbp1/Stx1a/Cacna1b/Syn1/Mapt/Camk2a/Prkar1b/Prkce/Camk2b/Grin2a/Dnm1/Ppfia3/Stx1b/Prkcg/Rasgrf2/Ptprn2/Rgs14/Grin2b/Ctnnb1/Nf1/Calb2/Kcnma1/Slc17a7/Tbc1d24/Shank3/Unc13a/Stxbp5l/Slc4a10/Iqsec2/Brsk1/Vdac1/Snap91/Kif5b/Dlg4/Git1/Dgkb/Syne1/Cadps/Rimbp2/Shank2/Dlg1/Baiap2/Tnr/Cadps2/Stxbp5/Cplx3/Slc12a5/Dlg2/Sncb/Rin1/Myo5a/Rims1/Dlgap1/Usp14/Dbn1/Map1a/Pclo/Afdn/Atp2b2/Syt7/Ak…	98
330	TS and WT	GO:2000026	regulation of multicellular organismal development	147/773	471/3327	1.06748572578834e-05	0.00123828344191447	0.001113780896212	Rap1gap/Ptprz1/Syngap1/Atp2b1/Dpysl2/Pten/Numbl/Ap3d1/Dync1i2/Hbb-b2/Mbp/Gap43/Nefl/Nefm/Mapt/Camk2a/Map1b/Map2/Mag/Gja1/Camk2b/Crkl/Pkm/Stmn2/Hist1h4m/H4c3/H4c4/H4c6/H4c9/H4c11/H4c12/Hist1h4n/H4f16/H4c1/H4c2/H4c8/H4c14/Plxna1/Trp53bp1/Slc8a1/Crmp1/Rgs14/Ctnnb1/Nf1/Mark2/Agap2/Cdkl5/Tbc1d24/Shank3/Unc13a/Brsk1/Rap1gap2/Cttn/Arhgef2/Bad/Snap91/Pacsin1/Dlg4/Dpysl3/Crk/Brsk2/Eif4g1/Syne1/Map6/Lrrc7/…	147
331	TS and WT	GO:0032990	cell part morphogenesis	95/773	279/3327	1.15214094701139e-05	0.00128508028705117	0.001155872577609	Ptprz1/Syngap1/Dpysl2/Pten/Stxbp1/Numbl/Sept7/Gap43/Nefl/Nefm/Mapt/Camk2a/Map1b/Nefh/Map2/Mag/Gja1/Camk2b/Kif5c/Gpm6a/Stmn1/Plxna1/Evl/Crmp1/Ctnnb1/Mark2/Cdkl5/Tbc1d24/Shank3/Unc13a/Brsk1/Cttn/Bcan/Snap91/Pacsin1/Dlg4/Brsk2/Syne1/Plppr4/Map6/Shank2/Nfasc/Nrcam/Atl1/Baiap2/Clasp2/Tnr/Stxbp5/Ablim1/Srgap2/Rims1/Rtn4/Snx2/Dpysl5/Mapk8ip3/Dclk1/Srcin1/Dbn1/Map1a/Afdn/Epb41l3/Cpne6/Mecp2/Hdac6/Spg20/K…	95
332	TS and WT	GO:0099537	trans-synaptic signaling	99/773	294/3327	1.26968850838907e-05	0.00136373950901048	0.00122662305020979	Prrt2/Syngap1/Pten/Stxbp1/Stx1a/Cacna1b/Syn1/Mapt/Camk2a/Prkar1b/Prkce/Camk2b/Grin2a/Dnm1/Ppfia3/Stx1b/Prkcg/Rasgrf2/Ptprn2/Rgs14/Grin2b/Ctnnb1/Nf1/Calb2/Kcnma1/Slc17a7/Tbc1d24/Shank3/Unc13a/Stxbp5l/Slc4a10/Iqsec2/Brsk1/Vdac1/Snap91/Kif5b/Dlg4/Git1/Dgkb/Syne1/Cadps/Rimbp2/Shank2/Dlg1/Baiap2/Tnr/Cadps2/Stxbp5/Cplx3/Slc12a5/Dlg2/Sncb/Rin1/Myo5a/Rims1/Dlgap1/Usp14/Dbn1/Map1a/Pclo/Afdn/Atp2b2/Syt7/Ak…	99
333	TS and WT	GO:0099536	synaptic signaling	100/773	298/3327	1.35124168637421e-05	0.00139950031803043	0.00125878830783281	Prrt2/Syngap1/Pten/Stxbp1/Stx1a/Cacna1b/Syn1/Mapt/Camk2a/Prkar1b/Prkce/Camk2b/Grin2a/Dnm1/Ppfia3/Stx1b/Prkcg/Rasgrf2/Ptprn2/Rgs14/Grin2b/Ctnnb1/Nf1/Calb2/Kcnma1/Slc17a7/Tbc1d24/Shank3/Unc13a/Stxbp5l/Slc4a10/Iqsec2/Brsk1/Vdac1/Snap91/Kif5b/Dlg4/Git1/Dgkb/Syne1/Cadps/Rimbp2/Shank2/Dlg1/Anks1b/Baiap2/Tnr/Cadps2/Stxbp5/Cplx3/Slc12a5/Dlg2/Sncb/Rin1/Myo5a/Rims1/Dlgap1/Usp14/Dbn1/Map1a/Pclo/Afdn/Atp2b2/…	100
334	TS and WT	GO:0031109	microtubule polymerization or depolymerization	26/773	52/3327	2.01240407165743e-05	0.00201240407165743	0.00181006798169405	Mapt/Map1b/Map2/Stmn1/Stmn2/Arhgef2/Tppp/Clasp1/Prune1/Clasp2/Clip1/Tppp3/Map1a/Mecp2/Hdac6/Camsap3/Clip3/Stmn3/Smn1/Camsap2/Mapk8/Dst/Ndel1/Gas2l1/Fgf13/Gba2	26
335	TS and WT	GO:0045595	regulation of cell differentiation	135/773	431/3327	2.18316240980908e-05	0.00211039032948211	0.00189820226368663	Rap1gap/Ptprz1/Syngap1/Dpysl2/Pten/Numbl/Ap3d1/Dync1i2/Hbb-b2/Nefl/Nefm/Mapt/Camk2a/Map1b/Map2/Mag/Camk2b/Crkl/Stmn2/Hist1h4m/H4c3/H4c4/H4c6/H4c9/H4c11/H4c12/Hist1h4n/H4f16/H4c1/H4c2/H4c8/H4c14/Ybx1/Plxna1/Crmp1/Rgs14/Ctnnb1/Nf1/Mark2/Trio/Cdkl5/Tbc1d24/Shank3/Unc13a/Brsk1/Rap1gap2/Cttn/Arhgef2/Bad/Snap91/Pacsin1/Dlg4/Dpysl3/Crk/Brsk2/Eif4g1/Syne1/Map6/Lrrc7/Clasp1/Shank2/Nrcam/Prune1/Baiap2/Clas…	135
336	TS and WT	GO:0007267	cell-cell signaling	134/773	429/3327	2.75807426041127e-05	0.00258013398554603	0.00232071579534775	Prrt2/Ryr2/Syngap1/Pten/Stxbp1/Stx1a/Cacna1b/Strn/Syn1/Mapt/Camk2a/Prkar1b/Scg5/Prkce/Gja1/Camk2b/Grin2a/Dnm1/Ppfia3/Ensa/Rab8b/Stx1b/Prkcg/Rasgrf2/Slc9a3r1/Ptprn2/Rgs14/Grin2b/Ctnnb1/Nf1/Mark2/Calb2/Kcnma1/Slc17a7/Tbc1d24/Shank3/Unc13a/Stxbp5l/Slc4a10/Iqsec2/Brsk1/Vdac1/Bad/Snap91/Kif5b/Dlg4/Git1/Brsk2/Dgkb/Syne1/Cadps/Madd/Rimbp2/C2cd2l/Shank2/Dlg1/Anks1b/Baiap2/Arrb1/Tnr/Cadps2/Ank2/Stxbp5/Cpl…	134
337	TS and WT	GO:1903707	negative regulation of hemopoiesis	18/773	31/3327	2.93972908181057e-05	0.00264072788757948	0.00237521731594264	Hist1h4m/H4c3/H4c4/H4c6/H4c9/H4c11/H4c12/Hist1h4n/H4f16/H4c1/H4c2/H4c8/H4c14/Ctnnb1/Nf1/Tjp2/Gas2l1/Ctr9	18
338	TS and WT	GO:0043242	negative regulation of protein complex disassembly	21/773	39/3327	3.05663665691446e-05	0.00264072788757948	0.00237521731594264	Map1b/Map2/Stmn2/Evl/Arhgef2/Sptbn1/Clasp1/Clasp2/Twf1/Add2/Add1/Map1a/Dmtn/Hdac6/Camsap3/Scaf8/Camsap2/Gas2l1/Eps8/Fgf13/Lima1	21
339	TS and WT	GO:0007017	microtubule-based process	78/773	224/3327	3.09602579923112e-05	0.00264072788757948	0.00237521731594264	Map7d2/Map7d1/Ap3d1/Slk/Dync1i1/Dync1i2/Bsn/Nefl/Nefm/Mapt/Map1b/Gapdh/Nefh/Map2/Ap1g1/Map4/Kif5c/Stmn1/Stmn2/Vbp1/Tuba4a/Crmp1/Rgs14/Ctnnb1/Mark2/Map9/Brsk1/Arhgef2/Hsph1/Kif5b/Cltc/Brsk2/Tppp/Map6/Clasp1/Madd/Dlg1/Prune1/Clasp2/Bcas3/Hnrnpu/Dlg2/Srgap2/Bicd2/Tubb6/Clip1/Myo5a/Tppp3/Ppp1r12a/Mapk8ip3/Fmn2/Kif21a/Map1a/Mecp2/Hdac6/Tacc1/Vps4b/Camsap3/Clip3/Stmn3/Lyst/Smn1/Mark3/Kif1b/Atrx/Ralbp1/…	78
340	TS and WT	GO:0007613	memory	22/773	42/3327	3.49518886519908e-05	0.00289601363116495	0.00260483549111679	Pten/Pgrmc1/Comt/Mapt/Grin2a/Rgs14/Grin2b/Slc17a7/Shank3/Ppp1r1b/Atp1a3/Shank2/Rin1/Map1a/Plcb1/Mecp2/Kalrn/Shank1/Shisa7/Cic/Fgf13/Cpeb3	22
341	TS and WT	GO:0000226	microtubule cytoskeleton organization	61/773	166/3327	3.94924608158069e-05	0.00317968420146171	0.0028599845557975	Map7d2/Map7d1/Slk/Nefl/Nefm/Mapt/Map1b/Gapdh/Nefh/Map2/Ap1g1/Map4/Stmn1/Stmn2/Tuba4a/Crmp1/Rgs14/Ctnnb1/Mark2/Map9/Brsk1/Arhgef2/Hsph1/Cltc/Brsk2/Tppp/Map6/Clasp1/Dlg1/Prune1/Clasp2/Bcas3/Hnrnpu/Srgap2/Bicd2/Tubb6/Clip1/Tppp3/Ppp1r12a/Fmn2/Map1a/Mecp2/Hdac6/Tacc1/Vps4b/Camsap3/Clip3/Stmn3/Smn1/Mark3/Atrx/Ralbp1/Camsap2/Nav1/Mapk8/Dst/Ndel1/Gas2l1/Cdc42bpa/Fgf13/Gba2	61
342	TS and WT	GO:0007409	axonogenesis	63/773	173/3327	4.0568384639339e-05	0.00317968420146171	0.0028599845557975	Ptprz1/Syngap1/Dpysl2/Pten/Stxbp1/Numbl/Sept7/Gap43/Nefl/Nefm/Mapt/Map1b/Nefh/Map2/Mag/Kif5c/Stmn1/Plxna1/Evl/Crmp1/Mark2/Cdkl5/Brsk1/Cttn/Snap91/Brsk2/Plppr4/Map6/Nfasc/Nrcam/Atl1/Clasp2/Tnr/Stxbp5/Ablim1/Rtn4/Dpysl5/Mapk8ip3/Dclk1/Dbn1/Map1a/Hdac6/Spg20/Kalrn/Braf/Cacna1a/Smn1/Nfib/Dst/Als2/Ndel1/Bcl11a/Stk11/Tbr1/Dcc/Fgf13/Top2b/Aatk/Apbb1/Trpv2/Bcl11b/Limk1/Sema4f	63
343	TS and WT	GO:0007019	microtubule depolymerization	15/773	24/3327	4.19210700533898e-05	0.00319923955670606	0.00287757372831856	Map1b/Map2/Stmn1/Stmn2/Arhgef2/Clasp1/Clasp2/Map1a/Hdac6/Camsap3/Stmn3/Smn1/Camsap2/Gas2l1/Fgf13	15
344	TS and WT	GO:0000904	cell morphogenesis involved in differentiation	88/773	262/3327	4.53319378205473e-05	0.00324434093859635	0.00291814041591352	Ptprz1/Syngap1/Dpysl2/Pten/Stxbp1/Numbl/Sept7/Gap43/Nefl/Nefm/Mapt/Camk2a/Map1b/Nefh/Map2/Mag/Camk2b/Kif5c/Crkl/Stmn1/Vamp3/Plxna1/Evl/Slc9a3r1/Crmp1/Ctnnb1/Mark2/Cdkl5/Tbc1d24/Shank3/Brsk1/Cttn/Snap91/Dlg4/Crk/Brsk2/Syne1/Plppr4/Map6/Shank2/Nfasc/Nrcam/Atl1/Baiap2/Clasp2/Tnr/Stxbp5/Ablim1/Srgap2/Rtn4/Dpysl5/Mapk8ip3/Dclk1/Srcin1/Dbn1/Map1a/Afdn/Atp2b2/Dmtn/Hdac6/Spg20/Kalrn/Shank1/Src/Phactr1/Br…	88
345	TS and WT	GO:0045664	regulation of neuron differentiation	88/773	262/3327	4.53319378205473e-05	0.00324434093859635	0.00291814041591352	Rap1gap/Ptprz1/Syngap1/Dpysl2/Pten/Numbl/Dync1i2/Nefl/Nefm/Mapt/Map1b/Map2/Mag/Camk2b/Crkl/Stmn2/Plxna1/Crmp1/Nf1/Mark2/Cdkl5/Tbc1d24/Shank3/Unc13a/Brsk1/Rap1gap2/Cttn/Arhgef2/Snap91/Pacsin1/Dlg4/Dpysl3/Crk/Brsk2/Eif4g1/Syne1/Map6/Lrrc7/Shank2/Nrcam/Baiap2/Clasp2/Camk1d/Tnr/Twf1/Rims1/Rtn4/Nckipsd/Mapk8ip3/Srcin1/Dbn1/Afdn/Palm/Itsn1/Cpne6/Mecp2/Rgs6/Spg20/Kalrn/Shank1/Braf/Prox1/Hdac2/Cacna1a/Sm…	88
346	TS and WT	GO:0006928	movement of cell or subcellular component	145/773	475/3327	4.62136232759375e-05	0.00324434093859635	0.00291814041591352	Ptprz1/Ryr2/Dpysl2/Pten/Ddt/Ap3d1/Slk/Sept7/Dync1i1/Dync1i2/Bsn/Aldoa/Gpi1/Gap43/Nefl/Nefm/Mapt/Camk2a/Map1b/Prkce/Nefh/Map2/Gja1/Map4/Camk2b/Kif5c/Gpm6a/Crkl/Stmn1/Slc12a2/Plxna1/Slc8a1/Evl/Slc9a3r1/Crmp1/Ctnnb1/Scg2/Nf1/Mark2/Cdkl5/Tbc1d24/Cttn/Arhgef2/Fscn1/Kif5b/Dpysl3/Crk/Wdr44/Map6/Clasp1/Madd/Nfasc/Nrcam/Dlg1/Srgap3/Clasp2/Camk1d/Tnr/Ank2/Bcas3/Ablim1/Iqsec1/Cadm4/Hnrnpu/Dlg2/Srgap2/Bicd2/…	145
347	TS and WT	GO:0040007	growth	86/773	255/3327	4.69870066969126e-05	0.00324434093859635	0.00291814041591352	Safb/Dpysl2/Pten/Sept7/Gap43/Mapt/Map1b/Map2/Mag/Gja1/Slc1a2/Map2k4/Crkl/Pkm/Slc12a2/Wfs1/Plxna1/Ctnnb1/Hdgfl2/Cdkl5/Shank3/Unc13a/Slc4a10/Cttn/Bcan/Trim28/Crk/Hepacam/Eif4g1/Sbf1/Shank2/Dlg1/Clasp2/Tnr/Sgip1/Ccar2/Slc12a5/Rims1/Rtn4/Dclk1/Dbn1/Add1/Afdn/Epb41l3/Cpne6/Plcb1/Mecp2/Hdac6/Spg20/Rbbp7/Shank1/Src/Slc9a1/Apba1/Nell2/Lamtor1/Prox1/Nek1/Hdac2/Dact3/Sorbs2/Atrx/Gigyf2/Cpne5/Flcn/Zfp830/Bc…	86
348	TS and WT	GO:0003008	system process	120/773	381/3327	5.180358985606e-05	0.00344264389211838	0.00309650510514313	Ptprz1/Prrt2/Ryr2/Syngap1/Atp2b1/Pten/Stx1a/Cacna1b/Pgrmc1/Comt/Mbp/Aldoa/Nefl/Mapt/Prkar1b/Mag/Gja1/Camk2b/Grin2a/Dnm1/Tjp1/Map2k4/Slc12a2/Wfs1/Rab8b/Stx1b/Kcnab2/Gnb1/Kcna2/Lxn/Pebp1/Slc8a1/Slc9a3r1/Rgs14/Pde1b/Grin2b/Nf1/Kcnma1/Tanc1/Slc17a7/Tbc1d24/Shank3/Slc4a10/Brsk1/Cttn/Ppp1r1b/Vdac1/Dlg4/Atp1a3/Syne1/Amph/Madd/Shank2/Nfasc/Nrcam/Dlg1/Baiap2/Tnr/Ank2/Cplx3/Slc12a5/Dlg2/Twf1/Rin1/Pde2a/Myo…	120
349	TS and WT	GO:0031344	regulation of cell projection organization	96/773	292/3327	5.22332176735202e-05	0.00344264389211838	0.00309650510514313	Rap1gap/Ptprz1/Syngap1/Dpysl2/Pten/Numbl/Sept7/Dync1i2/Gap43/Nefl/Nefm/Mapt/Map1b/Map2/Mag/Map4/Camk2b/Gpm6a/Crkl/Stmn2/Rab8b/Plxna1/Evl/Crmp1/Grin2b/Nf1/Mark2/Cdkl5/Tbc1d24/Shank3/Unc13a/Ermn/Brsk1/Rap1gap2/Cttn/Snap91/Fscn1/Pacsin1/Dlg4/Dpysl3/Crk/Brsk2/Syne1/Map6/Lrrc7/Shank2/Nrcam/Baiap2/Clasp2/Camk1d/Tnr/Bcas3/Twf1/Rims1/Rtn4/Nckipsd/Srcin1/Dbn1/Afdn/Dmtn/Palm/Itsn1/Cpne6/Mecp2/Spg20/Kalrn/S…	96
350	TS and WT	GO:2000463	positive regulation of excitatory postsynaptic potential	14/773	22/3327	5.73576083022661e-05	0.00369637920170159	0.0033247287338717	Pten/Stx1a/Grin2a/Stx1b/Tbc1d24/Shank3/Dlg4/Shank2/Baiap2/Rims1/Dbn1/Afdn/Shank1/Rims2	14
351	TS and WT	GO:0007612	learning	29/773	64/3327	7.08439468283767e-05	0.00446624882178896	0.00401719222518804	Syngap1/Pgrmc1/Comt/Grin2a/Rgs14/Pde1b/Grin2b/Nf1/Tanc1/Shank3/Brsk1/Ppp1r1b/Vdac1/Atp1a3/Amph/Shank2/Tnr/Slc12a5/Rin1/Map1a/Mecp2/Kalrn/Shank1/Braf/Adgrb3/Cic/Tbr1/Fgf13/Apbb1	29
352	TS and WT	GO:1901880	negative regulation of protein depolymerization	20/773	38/3327	7.29384931864504e-05	0.00450046021788737	0.00404796385478218	Map1b/Map2/Stmn2/Evl/Arhgef2/Sptbn1/Clasp1/Clasp2/Twf1/Add2/Add1/Map1a/Dmtn/Hdac6/Camsap3/Camsap2/Gas2l1/Eps8/Fgf13/Lima1	20
353	TS and WT	GO:0050806	positive regulation of synaptic transmission	35/773	83/3327	8.21561848617079e-05	0.00496360283539485	0.00446454004577439	Prrt2/Pten/Stxbp1/Stx1a/Cacna1b/Prkce/Camk2b/Grin2a/Stx1b/Rasgrf2/Rgs14/Grin2b/Nf1/Calb2/Tbc1d24/Shank3/Unc13a/Iqsec2/Kif5b/Dlg4/Shank2/Baiap2/Tnr/Rims1/Dbn1/Afdn/Syt7/Nos1/Mecp2/Kalrn/Shank1/Shisa7/Braf/Rims2/Cpeb3	35
354	TS and WT	GO:0031110	regulation of microtubule polymerization or depolymerization	22/773	44/3327	8.80564748817514e-05	0.00521150565626692	0.00468751761024662	Mapt/Map1b/Map2/Stmn1/Stmn2/Arhgef2/Clasp1/Prune1/Clasp2/Clip1/Map1a/Mecp2/Hdac6/Camsap3/Clip3/Stmn3/Camsap2/Mapk8/Dst/Gas2l1/Fgf13/Gba2	22
355	TS and WT	GO:0043087	regulation of GTPase activity	42/773	106/3327	9.38466975428329e-05	0.00533503117635724	0.00479862332305381	Rap1gap/Syngap1/Rgs7/Rangap1/Crkl/Plxna1/Ptprn2/Rgs14/Nf1/Iqgap2/Cdkl5/Crk/Gpsm1/Sbf1/Arrb1/Bcas3/Iqsec1/Srgap2/Arhgef7/Afdn/Rgs6/Kalrn/Mtss2/Rasgrf1/Tbc1d10b/Pkp4/Stmn3/Map4k4/Rasa3/Tbc1d1/Ralbp1/Bcr/Tbc1d5/Arhgap12/Flcn/Als2/Ndel1/Arfgef1/Rab11fip2/Sh3bp1/Dennd1a/Asap1	42
356	TS and WT	GO:0048667	cell morphogenesis involved in neuron differentiation	79/773	234/3327	9.40235488571673e-05	0.00533503117635724	0.00479862332305381	Ptprz1/Syngap1/Dpysl2/Pten/Stxbp1/Numbl/Sept7/Gap43/Nefl/Nefm/Mapt/Camk2a/Map1b/Nefh/Map2/Mag/Camk2b/Kif5c/Stmn1/Plxna1/Evl/Slc9a3r1/Crmp1/Mark2/Cdkl5/Tbc1d24/Shank3/Brsk1/Cttn/Snap91/Dlg4/Brsk2/Syne1/Plppr4/Map6/Shank2/Nfasc/Nrcam/Atl1/Baiap2/Clasp2/Tnr/Stxbp5/Ablim1/Rtn4/Dpysl5/Mapk8ip3/Dclk1/Srcin1/Dbn1/Map1a/Afdn/Atp2b2/Hdac6/Spg20/Kalrn/Shank1/Phactr1/Braf/Cacna1a/Smn1/Nfib/Adgrb3/Mapk8/Dst/…	79
357	TS and WT	GO:0043547	positive regulation of GTPase activity	31/773	71/3327	9.5662627989854e-05	0.00533503117635724	0.00479862332305381	Rap1gap/Rgs7/Rangap1/Crkl/Rgs14/Nf1/Cdkl5/Crk/Bcas3/Iqsec1/Srgap2/Arhgef7/Afdn/Rgs6/Kalrn/Mtss2/Rasgrf1/Tbc1d10b/Pkp4/Map4k4/Tbc1d1/Ralbp1/Bcr/Tbc1d5/Flcn/Als2/Ndel1/Rab11fip2/Sh3bp1/Dennd1a/Asap1	31
358	TS and WT	GO:0051261	protein depolymerization	27/773	59/3327	0.000102002174499626	0.0054587912211827	0.00490993998043221	Map1b/Map2/Stmn1/Stmn2/Evl/Arhgef2/Sptbn1/Clasp1/Dnajc6/Clasp2/Twf1/Add2/Add1/Map1a/Dmtn/Hdac6/Vps4b/Camsap3/Stmn3/Smn1/Camsap2/Gak/Gas2l1/Eps8/Sh3bp1/Fgf13/Lima1	27
359	TS and WT	GO:0007026	negative regulation of microtubule depolymerization	12/773	18/3327	0.000103628192259797	0.0054587912211827	0.00490993998043221	Map1b/Map2/Stmn2/Arhgef2/Clasp1/Clasp2/Map1a/Hdac6/Camsap3/Camsap2/Gas2l1/Fgf13	12
360	TS and WT	GO:0008306	associative learning	19/773	36/3327	0.000105411140822838	0.0054587912211827	0.00490993998043221	Syngap1/Pgrmc1/Grin2a/Rgs14/Pde1b/Grin2b/Nf1/Tanc1/Brsk1/Ppp1r1b/Atp1a3/Tnr/Rin1/Map1a/Mecp2/Shank1/Braf/Tbr1/Apbb1	19
361	TS and WT	GO:0046785	microtubule polymerization	19/773	36/3327	0.000105411140822838	0.0054587912211827	0.00490993998043221	Mapt/Map1b/Map2/Stmn1/Stmn2/Tppp/Clasp1/Prune1/Clasp2/Clip1/Tppp3/Mecp2/Camsap3/Clip3/Camsap2/Mapk8/Ndel1/Fgf13/Gba2	19
362	TS and WT	GO:0061564	axon development	65/773	185/3327	0.000108293397107846	0.00550966406338162	0.00495569783994906	Ptprz1/Syngap1/Dpysl2/Pten/Stxbp1/Numbl/Sept7/Gap43/Nefl/Nefm/Mapt/Map1b/Nefh/Map2/Mag/Kif5c/Stmn1/Plxna1/Evl/Crmp1/Mark2/Cdkl5/Brsk1/Cttn/Snap91/Brsk2/Plppr4/Map6/Nfasc/Nrcam/Atl1/Clasp2/Tnr/Stxbp5/Ablim1/Rtn4/Dpysl5/Mapk8ip3/Dclk1/Dbn1/Map1a/Hdac6/Spg20/Kalrn/Braf/Cacna1a/Smn1/Nfib/Camsap2/Inpp5f/Dst/Als2/Ndel1/Bcl11a/Stk11/Tbr1/Dcc/Fgf13/Top2b/Aatk/Apbb1/Trpv2/Bcl11b/Limk1/Sema4f	65
363	TS and WT	GO:0120035	regulation of plasma membrane bounded cell projection organization	94/773	290/3327	0.000115736929199029	0.00578684645995146	0.00520501108085652	Rap1gap/Ptprz1/Syngap1/Dpysl2/Pten/Numbl/Sept7/Dync1i2/Gap43/Nefl/Nefm/Mapt/Map1b/Map2/Mag/Map4/Camk2b/Gpm6a/Crkl/Stmn2/Plxna1/Evl/Crmp1/Grin2b/Nf1/Mark2/Cdkl5/Tbc1d24/Shank3/Unc13a/Brsk1/Rap1gap2/Cttn/Snap91/Fscn1/Pacsin1/Dlg4/Dpysl3/Crk/Brsk2/Syne1/Map6/Lrrc7/Shank2/Nrcam/Baiap2/Clasp2/Camk1d/Tnr/Bcas3/Twf1/Rims1/Rtn4/Nckipsd/Srcin1/Dbn1/Afdn/Dmtn/Palm/Itsn1/Cpne6/Mecp2/Spg20/Kalrn/Shank1/Src/B…	94
364	TS and WT	GO:0007611	learning or memory	37/773	91/3327	0.000130378181494832	0.00640841909042392	0.00576408802398203	Ptprz1/Syngap1/Pten/Pgrmc1/Comt/Mapt/Prkar1b/Grin2a/Rgs14/Pde1b/Grin2b/Nf1/Tanc1/Slc17a7/Shank3/Brsk1/Ppp1r1b/Vdac1/Atp1a3/Amph/Shank2/Tnr/Slc12a5/Rin1/Map1a/Plcb1/Mecp2/Kalrn/Shank1/Shisa7/Braf/Adgrb3/Cic/Tbr1/Fgf13/Apbb1/Cpeb3	37
365	TS and WT	GO:0010975	regulation of neuron projection development	80/773	240/3327	0.000138293784760887	0.00668419959677622	0.00601214032697331	Ptprz1/Syngap1/Dpysl2/Pten/Numbl/Dync1i2/Nefl/Nefm/Mapt/Map1b/Map2/Mag/Camk2b/Crkl/Stmn2/Plxna1/Crmp1/Nf1/Mark2/Cdkl5/Tbc1d24/Shank3/Unc13a/Brsk1/Rap1gap2/Cttn/Snap91/Pacsin1/Dlg4/Dpysl3/Crk/Brsk2/Syne1/Map6/Lrrc7/Shank2/Nrcam/Baiap2/Clasp2/Camk1d/Tnr/Twf1/Rims1/Rtn4/Nckipsd/Srcin1/Dbn1/Afdn/Palm/Itsn1/Cpne6/Mecp2/Spg20/Kalrn/Shank1/Braf/Hdac2/Cacna1a/Smn1/Map4k4/Adgrb3/Camsap2/Inpp5f/Cpne5/Gak/N…	80
366	TS and WT	GO:0035418	protein localization to synapse	24/773	51/3327	0.000144318949062041	0.00670657154210545	0.00603226289703713	Bsn/Mapt/Camk2a/Kif5c/Grin2a/Stx1b/Iqsec2/Kif5b/Dlg4/Git1/Lrrc7/Dlg1/Baiap2/Gphn/Dlg2/Dlgap1/Mapk8ip3/Map1a/Pclo/Adam22/Kalrn/Shank1/Snap23/Grasp	24
367	TS and WT	GO:0031644	regulation of neurological system process	27/773	60/3327	0.000145299758140071	0.00670657154210545	0.00603226289703713	Pten/Stx1a/Comt/Mag/Grin2a/Stx1b/Tbc1d24/Shank3/Dlg4/Syne1/Shank2/Baiap2/Tnr/Rims1/Rtn4/Dbn1/Afdn/Nos1/Shank1/Src/Slc9a1/Shisa7/Dlgap2/Shisa6/Begain/Grm1/Rims2	27
368	TS and WT	GO:0050767	regulation of neurogenesis	96/773	299/3327	0.000145694485225049	0.00670657154210545	0.00603226289703713	Rap1gap/Ptprz1/Syngap1/Dpysl2/Pten/Numbl/Dync1i2/Nefl/Nefm/Mapt/Camk2a/Map1b/Map2/Mag/Camk2b/Crkl/Stmn2/Plxna1/Crmp1/Rgs14/Ctnnb1/Nf1/Mark2/Cdkl5/Tbc1d24/Shank3/Unc13a/Brsk1/Rap1gap2/Cttn/Arhgef2/Snap91/Pacsin1/Dlg4/Dpysl3/Crk/Brsk2/Eif4g1/Syne1/Map6/Lrrc7/Shank2/Nrcam/Prune1/Baiap2/Clasp2/Camk1d/Tnr/Twf1/Srgap2/Rims1/Rtn4/Lingo1/Nckipsd/Mapk8ip3/Srcin1/Dbn1/Afdn/Nos1/Palm/Itsn1/Cpne6/Mecp2/Rgs6/…	96
369	TS and WT	GO:0050804	modulation of chemical synaptic transmission	77/773	230/3327	0.00015847233622796	0.00712779796531063	0.00641113733504165	Prrt2/Syngap1/Pten/Stxbp1/Stx1a/Cacna1b/Syn1/Mapt/Camk2a/Prkar1b/Prkce/Camk2b/Grin2a/Dnm1/Ppfia3/Stx1b/Prkcg/Rasgrf2/Rgs14/Grin2b/Nf1/Calb2/Tbc1d24/Shank3/Unc13a/Stxbp5l/Slc4a10/Iqsec2/Brsk1/Kif5b/Dlg4/Git1/Dgkb/Syne1/Shank2/Baiap2/Tnr/Stxbp5/Cplx3/Rin1/Rims1/Dbn1/Map1a/Afdn/Atp2b2/Syt7/Akap12/Ncdn/Nos1/Plcb1/Mecp2/Sept5/Plcg1/Kalrn/Shank1/Src/Cacnb4/Shisa7/Rasgrf1/Apba1/Usp8/Dlgap2/Pde4a/Braf/Ca…	77
370	TS and WT	GO:0030900	forebrain development	38/773	95/3327	0.000159760988877652	0.00712779796531063	0.00641113733504165	Pten/Numbl/Slc1a2/Crkl/Tra2b/Ctnnb1/Nf1/Shank3/Slc4a10/Bcan/Crk/Tnr/Srgap2/Rtn4/Mapk8ip3/Dclk1/Afdn/Plcb1/Tacc1/Src/Phactr1/Prox1/Hdac2/Nfib/Atrx/Smarcc2/Gak/Ndel1/Tbr1/Zbtb18/Mrtfa/Kdm2b/Fgf13/Top2b/Ncor2/Jakmip1/Bcl11b/Alk	38
371	TS and WT	GO:0099177	regulation of trans-synaptic signaling	77/773	231/3327	0.000185829267662798	0.00808793652279721	0.00727473927531452	Prrt2/Syngap1/Pten/Stxbp1/Stx1a/Cacna1b/Syn1/Mapt/Camk2a/Prkar1b/Prkce/Camk2b/Grin2a/Dnm1/Ppfia3/Stx1b/Prkcg/Rasgrf2/Rgs14/Grin2b/Nf1/Calb2/Tbc1d24/Shank3/Unc13a/Stxbp5l/Slc4a10/Iqsec2/Brsk1/Kif5b/Dlg4/Git1/Dgkb/Syne1/Shank2/Baiap2/Tnr/Stxbp5/Cplx3/Rin1/Rims1/Dbn1/Map1a/Afdn/Atp2b2/Syt7/Akap12/Ncdn/Nos1/Plcb1/Mecp2/Sept5/Plcg1/Kalrn/Shank1/Src/Cacnb4/Shisa7/Rasgrf1/Apba1/Usp8/Dlgap2/Pde4a/Braf/Ca…	77
372	TS and WT	GO:0051093	negative regulation of developmental process	72/773	213/3327	0.000186859223112901	0.00808793652279721	0.00727473927531452	Rap1gap/Ptprz1/Syngap1/Pten/Dync1i2/Mapt/Map2/Mag/Gja1/Stmn2/Hist1h4m/H4c3/H4c4/H4c6/H4c9/H4c11/H4c12/Hist1h4n/H4f16/H4c1/H4c2/H4c8/H4c14/Ybx1/Crmp1/Ctnnb1/Nf1/Trio/Rap1gap2/Arhgef2/Dpysl3/Clasp1/Epn1/Clasp2/Tnr/Epn2/Hnrnpu/Srgap2/Hgs/Rtn4/Lingo1/Dmtn/Mecp2/Spg20/Cmtm5/Hdac2/Map4k4/Nfib/Dact3/Bcr/Adgrb3/Inpp5f/Flcn/Gak/Bcl11a/Stk11/Tjp2/Cdk13/Gas2l1/Lbh/Gal/Ctr9/Pml/Fgf13/Aatk/Apbb1/Ncor2/Atxn2/A…	72
373	TS and WT	GO:0045596	negative regulation of cell differentiation	57/773	160/3327	0.00019031937388546	0.00811656153335048	0.00730048619950726	Rap1gap/Ptprz1/Syngap1/Pten/Dync1i2/Map2/Mag/Stmn2/Hist1h4m/H4c3/H4c4/H4c6/H4c9/H4c11/H4c12/Hist1h4n/H4f16/H4c1/H4c2/H4c8/H4c14/Ybx1/Crmp1/Ctnnb1/Nf1/Trio/Rap1gap2/Arhgef2/Dpysl3/Tnr/Hnrnpu/Srgap2/Rtn4/Lingo1/Dmtn/Mecp2/Spg20/Cmtm5/Hdac2/Map4k4/Dact3/Inpp5f/Gak/Bcl11a/Tjp2/Cdk13/Gas2l1/Lbh/Gal/Ctr9/Fgf13/Aatk/Apbb1/Ncor2/Hdac4/Asap1/Sema4f	57
374	TS and WT	GO:0048732	gland development	29/773	67/3327	0.000193226373402257	0.00812110844734123	0.00730457594646518	Rap1gap/Pten/Gja1/Crkl/Pkm/Slc12a2/Plxna1/Slc9a3r1/Ctnnb1/Nf1/Agap2/Mpst/Rtn4/Atp2b2/Kalrn/Src/Cacnb4/Gfer/Braf/Prox1/Irs2/Nfib/Gak/Stk11/Igf2r/Raf1/Lbh/Pml/Bcl11b	29
375	TS and WT	GO:0031114	regulation of microtubule depolymerization	12/773	19/3327	0.000222198221359473	0.00920535488489246	0.00827980740644774	Map1b/Map2/Stmn2/Arhgef2/Clasp1/Clasp2/Map1a/Hdac6/Camsap3/Camsap2/Gas2l1/Fgf13	12
376	TS and WT	GO:0048534	hematopoietic or lymphoid organ development	53/773	147/3327	0.000226187683398939	0.00923865185713976	0.00830975655244731	Ptprz1/Ap3d1/Hbb-b1/Hbb-b2/Crkl/Kcnab2/Hist1h4m/H4c3/H4c4/H4c6/H4c9/H4c11/H4c12/Hist1h4n/H4f16/H4c1/H4c2/H4c8/H4c14/Ctnnb1/Ank1/Nf1/Bad/Wdr7/Glo1/Arhgef7/Add2/Add1/Dmtn/Plcb1/Babam1/Src/Cacnb4/Sh3pxd2a/Braf/Bcr/Dock2/Anln/Plcl2/Flcn/Bcl11a/Stk11/Tjp2/Cdk13/Gas2l1/Ankrd54/Raf1/Ctr9/Chd2/Pml/Bcl11b/Sh3rf1/Tusc2	53
443	TS and WT	GO:0030424	axon	136/788	325/3358	6.57125260813049e-15	2.97677743148311e-12	2.22730877875581e-12	Rap1gap/Ptprz1/Prrt2/Dpysl2/Stxbp1/Gsto1/Stx1a/Ap3d1/Cacna1b/Sept7/Dync1i1/Comt/Hcn1/Bsn/Syn1/Mbp/Aldoc/Gap43/Nefl/Nefm/Mapt/Camk2a/Map1b/Eno1/Eno1b/Nefh/Map2/Mag/Cst3/Hmbs/Map4/Kif5c/Grin2a/Gpm6a/Dnm1/Slc1a2/Rangap1/Map2k4/Gad2/Adcy9/Stmn2/Stx1b/Kcnab2/Kcna2/Prkcg/Pebp1/Ptprn2/Crmp1/Grin2b/Ank1/Nf1/Kcnma1/Tanc1/Map9/Slc17a7/Aak1/Cdkl5/Unc13a/Slc4a10/Ermn/Brsk1/Cttn/Bcan/Snap91/Fscn1/Pacsin1/Kif5…	136
444	TS and WT	GO:0098794	postsynapse	149/788	399/3358	1.99427479179734e-11	4.51703240342097e-09	3.37977096294075e-09	Arfgef2/Dlgap4/Ptprz1/Prrt2/Syngap1/Atp2b1/Pten/Stxbp1/Stx1a/Ap3d1/Rgs7/Strn/Comt/Bsn/Syn1/Aldoc/Gap43/Nefl/Nefm/Mapt/Camk2a/Map1b/Gapdh/Nefh/Map2/Map4/Camk2b/Grin2a/Dnm1/Slc1a2/Ina/Crkl/Strn4/Kcnab2/Prkcg/Slc8a1/Rgs14/Grin2b/Ctnnb1/Ank1/Nf1/Kcnma1/Tanc1/Psd3/Camkv/Cdkl5/Shank3/Iqsec2/Cttn/Ppp1r1b/Arhgef2/Snap91/Pacsin1/Dlg4/Sptbn1/Git1/Eif4g1/Atp1a3/Syne1/Plppr4/Gabbr2/Lrrc7/Adgrl1/Dnajc6/Epn1/C…	149
445	TS and WT	GO:0033267	axon part	94/788	219/3358	3.33682359180407e-11	5.03860362362414e-09	3.77002525109091e-09	Ptprz1/Prrt2/Dpysl2/Ap3d1/Cacna1b/Sept7/Dync1i1/Hcn1/Bsn/Mbp/Nefl/Mapt/Map1b/Eno1/Eno1b/Map2/Mag/Kif5c/Grin2a/Gpm6a/Dnm1/Slc1a2/Rangap1/Stmn2/Kcnab2/Kcna2/Prkcg/Pebp1/Ptprn2/Crmp1/Grin2b/Ank1/Kcnma1/Tanc1/Aak1/Cdkl5/Unc13a/Slc4a10/Ermn/Brsk1/Cttn/Bcan/Snap91/Fscn1/Pacsin1/Kif5b/Dlg4/Dpysl3/Sptbn1/Git1/Brsk2/Atp1a3/Amph/Lrrc7/Adgrl1/Shank2/Nfasc/Nrcam/Dlg1/Clasp2/Cplx3/Dlg2/Sncb/Blvrb/Rtn4/Ppp1r2/…	94
446	TS and WT	GO:0030054	cell junction	149/788	404/3358	6.08996390371612e-11	5.81893145791838e-09	4.35388853131107e-09	Arfgef2/Ajm1/Prrt2/Syngap1/Atp2b1/Stx1a/Strn/Epb41l2/Bsn/Gap43/Camk2a/Map1b/Gja1/Camk2b/Grin2a/Tjp1/Gad2/Tnks1bp1/Kcnab2/Vamp3/Kcna2/Prkcg/Slc8a1/Evl/Ptprn2/Slc30a3/Rgs14/Grin2b/Ctnnb1/Calb2/Tanc1/Psd3/Osbp/Slc17a7/Tbc1d24/Shank3/Unc13a/Slc4a10/Brsk1/Cttn/Cldn11/Arhgef2/Fscn1/Pacsin1/Dlg4/Sorbs1/Ndrg1/Hepacam/Git1/Tln2/Amph/Gabbr2/Lrrc7/Cadps/Adgrl1/Clasp1/Snph/Rimbp2/Shank2/Nfasc/Dlg1/Svop/Prune…	149
447	TS and WT	GO:0097060	synaptic membrane	99/788	237/3358	6.42266165333154e-11	5.81893145791838e-09	4.35388853131107e-09	Ptprz1/Prrt2/Atp2b1/Pten/Stxbp1/Stx1a/Rgs7/Strn/Sept7/Comt/Bsn/Camk2a/Eno1/Eno1b/Grin2a/Gpm6a/Dnm1/Slc1a2/Crkl/Stx1b/Kcna2/Prkcg/Slc8a1/Rgs14/Grin2b/Ctnnb1/Ank1/Calb2/Kcnma1/Tanc1/Psd3/Shank3/Unc13a/Iqsec2/Snap91/Pacsin1/Dlg4/Cltc/Atp1a3/Syne1/Plppr4/Gabbr2/Lrrc7/Adgrl1/Snph/Epn1/Cnksr2/Shank2/Nrcam/Dlg1/Anks1b/Baiap2/Gphn/Arrb1/Cadps2/Ank2/Stxbp5/Cplx3/Dlg2/Srgap2/Pde2a/Cadm3/Rims1/Rtn4/Dlgap1/S…	99
448	TS and WT	GO:0098590	plasma membrane region	149/788	406/3358	9.41672824417593e-11	7.10962982435283e-09	5.31962542916605e-09	Ptprz1/Prrt2/Atp2b1/Pten/Stxbp1/Stx1a/Rgs7/Strn/Sept7/Slc4a4/Comt/Hcn1/Bsn/Gpi1/Gap43/Mapt/Camk2a/Eno1/Eno1b/Map2/Gja1/Grin2a/Gpm6a/Dnm1/Tjp1/Slc1a2/Crkl/Slc12a2/Stx1b/Gnb1/Vamp3/Kcna2/Prkcg/Slc8a1/Slc9a3r1/Rgs14/Grin2b/Ctnnb1/Ank1/Calb2/Kcnma1/Tanc1/Psd3/Cdkl5/Shank3/Unc13a/Slc4a10/Iqsec2/Arhgef2/Snap91/Fscn1/Pacsin1/Dlg4/Sptbn1/Sorbs1/Cltc/Atp1a3/Syne1/Plppr4/Gabbr2/Lrrc7/Adgrl1/Snph/Epn1/C2cd2…	149
449	TS and WT	GO:0030425	dendrite	127/788	335/3358	2.6964134340923e-10	1.52684410705477e-08	1.14242779707595e-08	Arfgef2/Rap1gap/Dlgap4/Ptprz1/Syngap1/Atp2b1/Dpysl2/Pten/Rgs7/Cacna1b/Strn/Comt/Hcn1/Bsn/Syn1/Mapt/Camk2a/Map1b/Map2/Camk2b/Kif5c/Grin2a/Dnm1/Slc1a2/Rangap1/Map2k4/Adcy9/Strn4/Gnb1/Ybx1/Kcna2/Prkcg/Slc8a1/Crmp1/Rgs14/Grin2b/Ctnnb1/Ckb/Nf1/Mark2/Calb2/Kcnma1/Tanc1/Cdkl5/Shank3/Slc4a10/Ppp1r1b/Arhgef2/Bcan/Fscn1/Dlg4/Atp1a3/Syne1/Map6/Lrrc7/Shank2/Nfasc/Dlg1/Eif4b/Baiap2/Gphn/Arrb1/Rgs12/Slc12a5/Dl…	127
450	TS and WT	GO:0097447	dendritic tree	127/788	335/3358	2.6964134340923e-10	1.52684410705477e-08	1.14242779707595e-08	Arfgef2/Rap1gap/Dlgap4/Ptprz1/Syngap1/Atp2b1/Dpysl2/Pten/Rgs7/Cacna1b/Strn/Comt/Hcn1/Bsn/Syn1/Mapt/Camk2a/Map1b/Map2/Camk2b/Kif5c/Grin2a/Dnm1/Slc1a2/Rangap1/Map2k4/Adcy9/Strn4/Gnb1/Ybx1/Kcna2/Prkcg/Slc8a1/Crmp1/Rgs14/Grin2b/Ctnnb1/Ckb/Nf1/Mark2/Calb2/Kcnma1/Tanc1/Cdkl5/Shank3/Slc4a10/Ppp1r1b/Arhgef2/Bcan/Fscn1/Dlg4/Atp1a3/Syne1/Map6/Lrrc7/Shank2/Nfasc/Dlg1/Eif4b/Baiap2/Gphn/Arrb1/Rgs12/Slc12a5/Dl…	127
451	TS and WT	GO:0032279	asymmetric synapse	96/788	234/3358	4.33963361613577e-10	2.18428225345501e-08	1.63434154900084e-08	Arfgef2/Ptprz1/Syngap1/Stx1a/Strn/Bsn/Syn1/Gap43/Nefm/Mapt/Camk2a/Map1b/Gapdh/Nefh/Map2/Map4/Camk2b/Grin2a/Dnm1/Kcnab2/Prkcg/Rgs14/Grin2b/Ctnnb1/Nf1/Tanc1/Cdkl5/Shank3/Iqsec2/Arhgef2/Snap91/Pacsin1/Dlg4/Sptbn1/Plppr4/Lrrc7/Adgrl1/Dnajc6/Cnksr2/Bcas1/Shank2/Nrcam/Dlg1/Hnrnpa3/Anks1b/Baiap2/Gphn/Arrb1/Ank2/Ablim1/Iqsec1/Dlg2/Srgap2/Rims1/Rtn4/Cap2/Dlgap1/Dclk1/Srcin1/Dbn1/Add2/Add1/Map1a/Pclo/Atp2b…	96
452	TS and WT	GO:0014069	postsynaptic density	95/788	232/3358	6.12547450097231e-10	2.77483994894046e-08	2.07621346243483e-08	Ptprz1/Syngap1/Stx1a/Strn/Bsn/Syn1/Gap43/Nefm/Mapt/Camk2a/Map1b/Gapdh/Nefh/Map2/Map4/Camk2b/Grin2a/Dnm1/Kcnab2/Prkcg/Rgs14/Grin2b/Ctnnb1/Nf1/Tanc1/Cdkl5/Shank3/Iqsec2/Arhgef2/Snap91/Pacsin1/Dlg4/Sptbn1/Plppr4/Lrrc7/Adgrl1/Dnajc6/Cnksr2/Bcas1/Shank2/Nrcam/Dlg1/Hnrnpa3/Anks1b/Baiap2/Gphn/Arrb1/Ank2/Ablim1/Iqsec1/Dlg2/Srgap2/Rims1/Rtn4/Cap2/Dlgap1/Dclk1/Srcin1/Dbn1/Add2/Add1/Map1a/Pclo/Atp2b2/Adam22…	95
453	TS and WT	GO:0098984	neuron to neuron synapse	100/788	249/3358	7.51517391575698e-10	3.09488525803447e-08	2.31568038361124e-08	Arfgef2/Ptprz1/Syngap1/Stx1a/Strn/Bsn/Syn1/Gap43/Nefm/Mapt/Camk2a/Prkar1b/Map1b/Gapdh/Nefh/Map2/Map4/Camk2b/Grin2a/Dnm1/Kcnab2/Prkcg/Slc30a3/Rgs14/Grin2b/Ctnnb1/Nf1/Tanc1/Cdkl5/Shank3/Iqsec2/Arhgef2/Snap91/Pacsin1/Dlg4/Sptbn1/Plppr4/Lrrc7/Adgrl1/Dnajc6/Cnksr2/Bcas1/Shank2/Nrcam/Dlg1/Hnrnpa3/Anks1b/Baiap2/Gphn/Arrb1/Tnr/Ank2/Stxbp5/Ablim1/Iqsec1/Dlg2/Srgap2/Rims1/Rtn4/Cap2/Dlgap1/Dclk1/Srcin1/Dbn1…	100
454	TS and WT	GO:0099572	postsynaptic specialization	98/788	243/3358	8.66590584141143e-10	3.27137945513282e-08	2.44773831660919e-08	Dlgap4/Ptprz1/Syngap1/Stx1a/Strn/Bsn/Syn1/Gap43/Nefm/Mapt/Camk2a/Map1b/Gapdh/Nefh/Map2/Map4/Camk2b/Grin2a/Dnm1/Kcnab2/Prkcg/Rgs14/Grin2b/Ctnnb1/Nf1/Tanc1/Cdkl5/Shank3/Iqsec2/Arhgef2/Snap91/Pacsin1/Dlg4/Sptbn1/Plppr4/Lrrc7/Adgrl1/Dnajc6/Cnksr2/Bcas1/Shank2/Nrcam/Dlg1/Hnrnpa3/Anks1b/Baiap2/Gphn/Arrb1/Ank2/Ablim1/Iqsec1/Dlg2/Srgap2/Rims1/Rtn4/Cap2/Dlgap1/Dclk1/Srcin1/Dbn1/Add2/Add1/Map1a/Pclo/Atp2b2…	98
455	TS and WT	GO:0036477	somatodendritic compartment	153/788	437/3358	2.88590018825235e-09	1.00562521944486e-07	7.52437134103042e-08	Arfgef2/Rap1gap/Dlgap4/Ptprz1/Syngap1/Atp2b1/Dpysl2/Pten/Rgs7/Cacna1b/Pgrmc1/Strn/Comt/Hcn1/Bsn/Syn1/Mbp/Nefm/Mapt/Camk2a/Map1b/Nefh/Map2/Cst3/Camk2b/Kif5c/Ckmt1/Grin2a/Gpm6a/Dnm1/Slc1a2/Rangap1/Map2k4/Adcy9/Stmn2/Strn4/Gnb1/Ybx1/Kcna2/Prkcg/Pebp1/Slc8a1/Crmp1/Rgs14/Pde1b/Grin2b/Ctnnb1/Ckb/Nf1/Mark2/Calb2/Kcnma1/Tanc1/Cdkl5/Shank3/Slc4a10/Ermn/Ppp1r1b/Arhgef2/Bcan/Snap91/Fscn1/Dlg4/Atp1a3/Syne1/M…	153
456	TS and WT	GO:0045211	postsynaptic membrane	68/788	161/3358	4.90670570253886e-08	1.58766977375007e-06	1.18793927535151e-06	Ptprz1/Prrt2/Pten/Rgs7/Strn/Comt/Camk2a/Grin2a/Dnm1/Crkl/Slc8a1/Rgs14/Grin2b/Ctnnb1/Ank1/Kcnma1/Tanc1/Psd3/Shank3/Iqsec2/Snap91/Pacsin1/Dlg4/Syne1/Plppr4/Gabbr2/Lrrc7/Epn1/Cnksr2/Shank2/Nrcam/Dlg1/Anks1b/Gphn/Arrb1/Cadps2/Ank2/Dlg2/Srgap2/Rtn4/Dlgap1/Srcin1/Dbn1/Atp2b2/Adam22/Kcnd2/Shank1/Shisa7/Dlgap2/Dlgap3/Chrm1/Cdh10/Shisa6/Kctd16/Bcr/Dagla/Arhgap32/Syap1/Grm1/Grid1/Kcnb1/Kcnc1/Dcc/Kctd8/Hip1…	68
457	TS and WT	GO:0150034	distal axon	70/788	169/3358	7.94921802668073e-08	2.40066384405758e-06	1.79624435409908e-06	Ptprz1/Prrt2/Dpysl2/Ap3d1/Cacna1b/Sept7/Hcn1/Nefl/Mapt/Map1b/Eno1/Eno1b/Map2/Kif5c/Grin2a/Gpm6a/Stmn2/Kcnab2/Kcna2/Prkcg/Pebp1/Ptprn2/Crmp1/Grin2b/Kcnma1/Tanc1/Aak1/Cdkl5/Unc13a/Slc4a10/Brsk1/Cttn/Snap91/Fscn1/Pacsin1/Kif5b/Dpysl3/Git1/Brsk2/Atp1a3/Amph/Adgrl1/Shank2/Clasp2/Cplx3/Sncb/Blvrb/Rtn4/Ppp1r2/Arhgef7/Dbn1/Pclo/Syt7/Nos1/Itsn1/Sept5/Rasgrf1/Chrm1/Stim1/Kcna6/Als2/Syap1/Ndel1/Kcnc1/Dcc/Fg…	70
458	TS and WT	GO:0098793	presynapse	108/788	305/3358	5.05497495013146e-07	1.43118978275597e-05	1.07085653548838e-05	Prrt2/Atp2b1/Dpysl2/Stxbp1/Stx1a/Ap3d1/Rgs7/Cacna1b/Sept7/Hcn1/Bsn/Syn1/Nefl/Nefm/Camk2a/Prkce/Sept4/Grin2a/Gpm6a/Dnm1/Slc1a2/Gad2/Wfs1/Ppfia3/Dnajc5/Rab5b/Rab8b/Stx1b/Kcnab2/Vamp3/Kcna2/Prkcg/Pebp1/Ptprn2/Slc30a3/Grin2b/Ctnnb1/Kcnma1/Tanc1/Slc17a7/Aak1/Unc13a/Slc4a10/Iqsec2/Brsk1/Vdac1/Snap91/Pacsin1/Dlg4/Cltc/Git1/Atp1a3/Amph/Gabbr2/Cadps/A830010M20Rik/Adgrl1/Snph/Madd/Rimbp2/Epn1/Shank2/Dlg1/S…	108
459	TS and WT	GO:0044304	main axon	27/788	48/3358	8.5930324061482e-07	2.28979039999126e-05	1.71328571812986e-05	Mbp/Mapt/Map1b/Map2/Mag/Dnm1/Slc1a2/Kcnab2/Kcna2/Ank1/Ermn/Bcan/Dlg4/Sptbn1/Lrrc7/Nfasc/Nrcam/Dlg1/Dlg2/Mapk8ip3/Map1a/Epb41l3/Dagla/Nav1/Kcnq3/Kcnc1/Apbb1	27
460	TS and WT	GO:0005874	microtubule	60/788	146/3358	9.83465952615251e-07	2.47505598074838e-05	1.85190664761468e-05	Arfgef2/Dpysl2/Dync1i1/Dync1i2/Mapt/Tcp1/Map1b/Map2/Map4/Kif5c/Dnm1/Stmn1/Kcnab2/Tuba4a/Slc8a1/Cct2/Rgs14/Map9/Rmdn3/Iqgap2/Arhgef2/Hsph1/Kif5b/Ndrg1/Cltc/Cep170/Wdr44/Tppp/Map6/Clasp1/Snph/Cep170b/Dlg1/Baiap2/Clasp2/Bcas3/Wdr47/Hnrnpu/Tubb6/Clip1/Myo5a/Tppp3/Kif21a/Map1a/Clip2/Hdac6/Tcp11l1/Srprb/Camsap3/Stim1/Kif1b/Ncoa2/Sntb2/Camsap2/Nav1/Dst/Ndel1/Gas2l1/Fgf13/Jakmip1	60
461	TS and WT	GO:0098978	glutamatergic synapse	103/788	294/3358	1.73016862178188e-06	4.12508624035363e-05	3.08650579619814e-05	Dlgap4/Ptprz1/Prrt2/Syngap1/Atp2b1/Stxbp1/Stx1a/Ap3d1/Rgs7/Cacna1b/Sept7/Bsn/Camk2a/Prkar1b/Prkce/Gapdh/Camk2b/Grin2a/Gpm6a/Dnm1/Slc1a2/Ina/Ppfia3/Slc30a3/Rgs14/Grin2b/Kcnma1/Tanc1/Camkv/Cdkl5/Shank3/Unc13a/Iqsec2/Cttn/Ppp1r1b/Arhgef2/Bcan/Pacsin1/Dlg4/Sptbn1/Ndrg1/Git1/Dgkb/Plppr4/Amph/Gabbr2/Lrrc7/Cadps/Adgrl1/Cnksr2/Shank2/Nrcam/Dlg1/Anks1b/Slc6a17/Baiap2/Tnr/Cadps2/Iqsec1/Dlg2/Myo5a/Rims1/Rtn…	103
462	TS and WT	GO:0042734	presynaptic membrane	43/788	101/3358	1.2436959122322e-05	0.000281697124120592	0.000210773728283562	Prrt2/Atp2b1/Stxbp1/Stx1a/Sept7/Grin2a/Gpm6a/Dnm1/Slc1a2/Stx1b/Kcna2/Grin2b/Ctnnb1/Kcnma1/Unc13a/Snap91/Cltc/Atp1a3/Gabbr2/Adgrl1/Snph/Epn1/Dlg1/Cadps2/Stxbp5/Cplx3/Pde2a/Cadm3/Rims1/Atp2b2/Syt7/Apba1/Chrm1/Cdh10/Cacna1a/Kctd16/Syap1/Grm1/Rims2/Kcnc1/Fcho2/Hip1/Apbb1	43
463	TS and WT	GO:0099091	postsynaptic specialization, intracellular component	19/788	32/3358	1.30933857274137e-05	0.000282443034977067	0.000211331839810888	Syngap1/Gapdh/Ctnnb1/Tanc1/Cdkl5/Shank3/Iqsec2/Arhgef2/Dlg1/Anks1b/Baiap2/Gphn/Iqsec1/Dlgap1/Nos1/Src/Tanc2/Bcr/Psd	19
464	TS and WT	GO:0044297	cell body	110/788	332/3358	1.52212177102016e-05	0.000303912649109795	0.000227396010255267	Rap1gap/Dlgap4/Ptprz1/Atp2b1/Dpysl2/Gsto1/Cacna1b/Pgrmc1/Strn/Sept7/Comt/Hcn1/Bsn/Mbp/Nefm/Mapt/Camk2a/Tcp1/Map1b/Nefh/Map2/Cst3/Camk2b/Kif5c/Ckmt1/Gpm6a/Map2k4/Stmn2/Gnb1/Ybx1/Kcna2/Pebp1/Cct2/Crmp1/Pde1b/Grin2b/Ckb/Kcnma1/Tanc1/Slc4a10/Ermn/Ppp1r1b/Arhgef2/Snap91/Dpysl3/Atp1a3/Snph/Cnksr2/Shank2/Eif4b/Baiap2/Gphn/Rgs12/Agfg1/Slc12a5/Dlg2/Sncb/Rin1/Myo5a/Rtn4/Dpysl5/Arhgef7/Mapk8ip3/Srcin1/Dbn1/…	110
465	TS and WT	GO:0031252	cell leading edge	63/788	167/3358	1.58024219209056e-05	0.000303912649109795	0.000227396010255267	Ptprz1/Atp2b1/Slk/Hcn1/Mapt/Map2/Slc1a2/Stmn2/Kcna2/Evl/Ctnnb1/Ank1/Psd3/Aak1/Iqgap2/Cdkl5/Cttn/Arhgef2/Fscn1/Pacsin1/Dpysl3/Sptbn1/Tln2/Amph/Clasp2/Bcas3/Arfip2/Ablim1/Cadm4/Slc12a5/Twf1/Srgap2/Myo5a/Arhgef7/Mapk8ip3/Srcin1/Dbn1/Epb41l3/Palm/Itsn1/Hdac6/Plcg1/Mtss2/Src/Shisa7/Hcn2/Shisa6/Plekhg5/Psd2/Arhgef6/Als2/Ndel1/Kcnb1/Cdc42bpa/Psd/Eps8/Kcnc1/Sh3bp1/Apbb1/Trpv2/Limk1/Lima1/Sh3rf1	63
466	TS and WT	GO:0099513	polymeric cytoskeletal fiber	75/788	208/3358	1.6101332403168e-05	0.000303912649109795	0.000227396010255267	Arfgef2/Dpysl2/Dync1i1/Dync1i2/Nefl/Nefm/Mapt/Tcp1/Map1b/Nefh/Map2/Gja1/Map4/Kif5c/Dnm1/Ina/Stmn1/Kcnab2/Tuba4a/Slc8a1/Cct2/Rgs14/Mark2/Map9/Rmdn3/Iqgap2/Cttn/Arhgef2/Hsph1/Kif5b/Dpysl3/Ndrg1/Cltc/Cep170/Wdr44/Tppp/Map6/Clasp1/Snph/Cep170b/Shank2/Dlg1/Baiap2/Clasp2/Bcas3/Wdr47/Hnrnpu/Twf1/Tubb6/Clip1/Myo5a/Tppp3/Fmn2/Kif21a/Dbn1/Map1a/Dmtn/Clip2/Hdac6/Tcp11l1/Srprb/Src/Camsap3/Stim1/Kif1b/Ncoa2/S…	75
467	TS and WT	GO:0031253	cell projection membrane	41/788	97/3358	2.44777731876723e-05	0.000443537250160622	0.000331867072270757	Ptprz1/Atp2b1/Hcn1/Gpi1/Gap43/Mapt/Map2/Slc1a2/Gnb1/Slc9a3r1/Ctnnb1/Ank1/Psd3/Cdkl5/Shank3/Arhgef2/Fscn1/Pacsin1/Sptbn1/Shank2/Dlg1/Clasp2/Slc12a5/Twf1/Mapk8ip3/Dmtn/Epb41l3/Palm/Pex19/Mtss2/Src/Shisa7/Hcn2/Shisa6/Psd2/Kcnb1/Psd/Eps8/Kcnc1/Lima1/Asap1	41
468	TS and WT	GO:0005887	integral component of plasma membrane	79/788	225/3358	2.88585839475842e-05	0.000502805328009832	0.000376213118668911	Ptprz1/Prrt2/Atp2b1/Stx1a/Slc4a4/Hcn1/Mag/Grin2a/Gpm6a/Slc1a2/Adcy9/Kcnab2/Kcna2/Plxna1/Slc8a1/Grin2b/Kcnma1/Shank3/Slc4a10/Cttn/Cldn11/Dlg4/Sorbs1/Atp1a3/Plppr4/Gabbr2/Lrrc7/Adgrl1/Shank2/Nfasc/Nrcam/Dlg1/Slc6a17/Ank2/Stxbp5/Slc12a5/Dlg2/Cadm3/Rtn4/Atp2b2/Adam22/Kcnd2/Shank1/Slc9a1/Shisa7/Miga1/Esyt2/Plppr3/Dlgap3/Hcn2/Chrm1/Slc7a10/Stim1/Cdh10/Cacna1a/Shisa6/Kcna6/Dagla/Adgrb3/Tmem266/Kcnh7/Adc…	79
469	TS and WT	GO:0043025	neuronal cell body	96/788	287/3358	3.71239629772288e-05	0.000622857601062394	0.000466039613203417	Rap1gap/Dlgap4/Ptprz1/Atp2b1/Dpysl2/Cacna1b/Pgrmc1/Strn/Hcn1/Bsn/Mbp/Nefm/Mapt/Camk2a/Map1b/Nefh/Map2/Cst3/Camk2b/Kif5c/Ckmt1/Gpm6a/Map2k4/Stmn2/Ybx1/Kcna2/Pebp1/Crmp1/Pde1b/Grin2b/Ckb/Kcnma1/Tanc1/Slc4a10/Ermn/Ppp1r1b/Arhgef2/Snap91/Atp1a3/Snph/Cnksr2/Shank2/Eif4b/Baiap2/Gphn/Rgs12/Agfg1/Slc12a5/Dlg2/Sncb/Rin1/Myo5a/Rtn4/Dpysl5/Arhgef7/Srcin1/Dbn1/Map1a/Pclo/Atp2b2/Syt7/Akap12/Ncdn/Itsn1/Hdac6/K…	96
470	TS and WT	GO:0099092	postsynaptic density, intracellular component	17/788	29/3358	4.77538190676405e-05	0.000772588572772898	0.00057807254660828	Syngap1/Gapdh/Ctnnb1/Tanc1/Cdkl5/Shank3/Iqsec2/Arhgef2/Dlg1/Anks1b/Baiap2/Iqsec1/Dlgap1/Nos1/Tanc2/Bcr/Psd	17
471	TS and WT	GO:0044306	neuron projection terminus	38/788	90/3358	5.00522077568159e-05	0.000775750140464079	0.000580438120667906	Prrt2/Dpysl2/Ap3d1/Cacna1b/Sept7/Hcn1/Bsn/Grin2a/Kcnab2/Kcna2/Prkcg/Pebp1/Ptprn2/Grin2b/Kcnma1/Tanc1/Aak1/Unc13a/Slc4a10/Snap91/Pacsin1/Dlg4/Git1/Atp1a3/Amph/A830010M20Rik/Baiap2/Cplx3/Sncb/Blvrb/Pclo/Syt7/Nos1/Itsn1/Sept5/Chrm1/Kcna6/Kcnc1	38
472	TS and WT	GO:0098839	postsynaptic density membrane	20/788	37/3358	5.13741814876873e-05	0.000775750140464079	0.000580438120667906	Ptprz1/Grin2a/Grin2b/Iqsec2/Pacsin1/Dlg4/Plppr4/Lrrc7/Cnksr2/Nrcam/Dlg1/Dlg2/Rtn4/Atp2b2/Adam22/Chrm1/Shisa6/Grm1/Grid1/Dcc	20
473	TS and WT	GO:0015630	microtubule cytoskeleton	101/788	308/3358	5.74745687530327e-05	0.000839870311133027	0.000628414639676623	Arfgef2/Map7d2/Map7d1/Ubr4/Dpysl2/Sept7/Dync1i1/Dync1i2/Mapt/Tcp1/Map1b/Gapdh/Map2/Ap1g1/Marcks/Map4/Camk2b/Sept4/Kif5c/Dnm1/Rangap1/Stmn1/Stx1b/Kcnab2/Tuba4a/Slc8a1/Cct2/Crmp1/Rgs14/Ctnnb1/Map9/Rmdn3/Iqgap2/Cdkl5/Brsk1/Rap1gap2/Rabl6/Cttn/Arhgef2/Hsph1/Kif5b/Sorbs1/Ndrg1/Cltc/Brsk2/Cep170/Wdr44/Syne1/Tppp/Map6/Clasp1/Snph/Cep170b/Mfn2/Dlg1/Baiap2/Clasp2/Bcas3/Wdr47/Hnrnpu/Bicd2/Tubb6/Clip1/Myo5a…	101
474	TS and WT	GO:0031256	leading edge membrane	29/788	63/3358	6.03089485131658e-05	0.000853748552389503	0.000638798730961822	Ptprz1/Atp2b1/Hcn1/Mapt/Map2/Slc1a2/Ank1/Psd3/Cdkl5/Arhgef2/Pacsin1/Sptbn1/Amph/Clasp2/Slc12a5/Twf1/Mapk8ip3/Epb41l3/Palm/Mtss2/Src/Shisa7/Hcn2/Shisa6/Psd2/Kcnb1/Psd/Eps8/Kcnc1	29
475	TS and WT	GO:0099080	supramolecular complex	90/788	271/3358	9.00237874396314e-05	0.00116516502029009	0.000871809309941694	Arfgef2/Ryr2/Dpysl2/Dync1i1/Dync1i2/Aldoa/Nefl/Nefm/Mapt/Tcp1/Map1b/Nefh/Map2/Cst3/Gja1/Map4/Kif5c/Dnm1/Ina/Stmn1/Kcnab2/Tuba4a/Slc8a1/Cct2/Rgs14/Grin2b/Ctnnb1/Ank1/Mark2/Map9/Rmdn3/Iqgap2/Cttn/Arhgef2/Hsph1/Kif5b/Dpysl3/Sptbn1/Ndrg1/Cltc/Cep170/Wdr44/Syne1/Tppp/Map6/Clasp1/Snph/Cep170b/Shank2/Dlg1/Baiap2/Ablim2/Clasp2/Ank2/Bcas3/Wdr47/Hnrnpu/Twf1/Tubb6/Clip1/Myo5a/Tppp3/Pgm2/Ppp1r12a/Fmn2/Kif21a…	90
476	TS and WT	GO:0099081	supramolecular polymer	90/788	271/3358	9.00237874396314e-05	0.00116516502029009	0.000871809309941694	Arfgef2/Ryr2/Dpysl2/Dync1i1/Dync1i2/Aldoa/Nefl/Nefm/Mapt/Tcp1/Map1b/Nefh/Map2/Cst3/Gja1/Map4/Kif5c/Dnm1/Ina/Stmn1/Kcnab2/Tuba4a/Slc8a1/Cct2/Rgs14/Grin2b/Ctnnb1/Ank1/Mark2/Map9/Rmdn3/Iqgap2/Cttn/Arhgef2/Hsph1/Kif5b/Dpysl3/Sptbn1/Ndrg1/Cltc/Cep170/Wdr44/Syne1/Tppp/Map6/Clasp1/Snph/Cep170b/Shank2/Dlg1/Baiap2/Ablim2/Clasp2/Ank2/Bcas3/Wdr47/Hnrnpu/Twf1/Tubb6/Clip1/Myo5a/Tppp3/Pgm2/Ppp1r12a/Fmn2/Kif21a…	90
477	TS and WT	GO:0099512	supramolecular fiber	90/788	271/3358	9.00237874396314e-05	0.00116516502029009	0.000871809309941694	Arfgef2/Ryr2/Dpysl2/Dync1i1/Dync1i2/Aldoa/Nefl/Nefm/Mapt/Tcp1/Map1b/Nefh/Map2/Cst3/Gja1/Map4/Kif5c/Dnm1/Ina/Stmn1/Kcnab2/Tuba4a/Slc8a1/Cct2/Rgs14/Grin2b/Ctnnb1/Ank1/Mark2/Map9/Rmdn3/Iqgap2/Cttn/Arhgef2/Hsph1/Kif5b/Dpysl3/Sptbn1/Ndrg1/Cltc/Cep170/Wdr44/Syne1/Tppp/Map6/Clasp1/Snph/Cep170b/Shank2/Dlg1/Baiap2/Ablim2/Clasp2/Ank2/Bcas3/Wdr47/Hnrnpu/Twf1/Tubb6/Clip1/Myo5a/Tppp3/Pgm2/Ppp1r12a/Fmn2/Kif21a…	90
478	TS and WT	GO:0031226	intrinsic component of plasma membrane	81/788	239/3358	9.54585304541075e-05	0.00120118650821419	0.00089876160252113	Ptprz1/Prrt2/Atp2b1/Stx1a/Slc4a4/Hcn1/Mag/Grin2a/Gpm6a/Slc1a2/Adcy9/Kcnab2/Kcna2/Plxna1/Slc8a1/Grin2b/Kcnma1/Shank3/Slc4a10/Cttn/Cldn11/Dlg4/Sorbs1/Atp1a3/Plppr4/Gabbr2/Lrrc7/Adgrl1/Shank2/Nfasc/Nrcam/Dlg1/Slc6a17/Ank2/Stxbp5/Cplx3/Slc12a5/Dlg2/Cadm3/Rtn4/Atp2b2/Adam22/Kcnd2/Shank1/Slc9a1/Shisa7/Miga1/Esyt2/Plppr3/Dlgap3/Hcn2/Chrm1/Slc7a10/Stim1/Cdh10/Cacna1a/Shisa6/Rasa3/Kcna6/Dagla/Adgrb3/Tmem2…	81
479	TS and WT	GO:0043679	axon terminus	34/788	80/3358	0.000106432873796286	0.00130308356296534	0.000975003850993004	Prrt2/Dpysl2/Ap3d1/Cacna1b/Sept7/Hcn1/Grin2a/Kcnab2/Kcna2/Prkcg/Pebp1/Ptprn2/Grin2b/Kcnma1/Tanc1/Aak1/Unc13a/Slc4a10/Snap91/Pacsin1/Git1/Atp1a3/Amph/Cplx3/Sncb/Blvrb/Pclo/Syt7/Nos1/Itsn1/Sept5/Chrm1/Kcna6/Kcnc1	34
480	TS and WT	GO:0099634	postsynaptic specialization membrane	23/788	47/3358	0.000110253368736266	0.00131433621151391	0.000983423399808246	Ptprz1/Grin2a/Grin2b/Iqsec2/Pacsin1/Dlg4/Plppr4/Lrrc7/Cnksr2/Nrcam/Dlg1/Dlg2/Rtn4/Atp2b2/Adam22/Kcnd2/Shisa7/Chrm1/Cdh10/Shisa6/Grm1/Grid1/Dcc	23
481	TS and WT	GO:0098685	Schaffer collateral - CA1 synapse	30/788	69/3358	0.000165109427993567	0.00191780950977143	0.00143495913128012	Cacna1b/Bsn/Syn1/Nefl/Camk2a/Prkar1b/Nefh/Ina/Ctnnb1/Iqsec2/Snap91/Dgkb/Epn1/Anks1b/Baiap2/Tnr/Stxbp5/Iqsec1/Myo5a/Akap12/Plcg1/Shank1/Apba1/Pde4a/Chrm1/Bcr/Grasp/Grm1/Dcc/Apbb1	30
482	TS and WT	GO:0043197	dendritic spine	43/788	111/3358	0.000182827586534452	0.00207052241750267	0.00154922323326562	Arfgef2/Ptprz1/Atp2b1/Pten/Strn/Comt/Camk2a/Grin2a/Dnm1/Slc1a2/Strn4/Slc8a1/Rgs14/Grin2b/Shank3/Ppp1r1b/Dlg4/Atp1a3/Syne1/Lrrc7/Shank2/Baiap2/Arrb1/Srgap2/Ppp1r2/Dbn1/Add1/Palm/Itsn1/Kcnd2/Shank1/Shisa7/Apba1/Usp8/Dlgap2/Dlgap3/Shisa6/Ncoa2/Als2/Grm1/Psd/Apbb1/Asap1	43
483	TS and WT	GO:0008076	voltage-gated potassium channel complex	16/788	29/3358	0.000214374963989911	0.00231218711160547	0.00173004356904139	Stx1a/Hcn1/Kcnab2/Kcna2/Kcnma1/Cttn/Dlg4/Dlg2/Kcnd2/Hcn2/Kcna6/Kcnq3/Kcnq5/Kcnb1/Nos1ap/Kcnc1	16
484	TS and WT	GO:0099738	cell cortex region	16/788	29/3358	0.000214374963989911	0.00231218711160547	0.00173004356904139	Epb41l2/Bsn/Eno1/Eno1b/Ppfia3/Ctnnb1/Mark2/Unc13a/Iqsec2/Clasp1/Rimbp2/Clasp2/Rims1/Pclo/Anln/Rims2	16
485	TS and WT	GO:0048786	presynaptic active zone	25/788	56/3358	0.000351131462317028	0.00359121384022464	0.002687047418502	Atp2b1/Stxbp1/Stx1a/Bsn/Syn1/Gpm6a/Ppfia3/Stx1b/Ctnnb1/Kcnma1/Slc17a7/Unc13a/Iqsec2/Snap91/Rimbp2/Shank2/Cplx3/Rims1/Pclo/Atp2b2/Apba1/Cdh10/Cacna1a/Ncoa2/Rims2	25
486	TS and WT	GO:0034705	potassium channel complex	16/788	30/3358	0.000360639485318923	0.00359121384022464	0.002687047418502	Stx1a/Hcn1/Kcnab2/Kcna2/Kcnma1/Cttn/Dlg4/Dlg2/Kcnd2/Hcn2/Kcna6/Kcnq3/Kcnq5/Kcnb1/Nos1ap/Kcnc1	16
487	TS and WT	GO:0099146	intrinsic component of postsynaptic density membrane	16/788	30/3358	0.000360639485318923	0.00359121384022464	0.002687047418502	Ptprz1/Grin2a/Grin2b/Dlg4/Plppr4/Lrrc7/Nrcam/Dlg2/Rtn4/Atp2b2/Adam22/Chrm1/Shisa6/Grm1/Grid1/Dcc	16
488	TS and WT	GO:0044309	neuron spine	43/788	114/3358	0.000364670721082414	0.00359121384022464	0.002687047418502	Arfgef2/Ptprz1/Atp2b1/Pten/Strn/Comt/Camk2a/Grin2a/Dnm1/Slc1a2/Strn4/Slc8a1/Rgs14/Grin2b/Shank3/Ppp1r1b/Dlg4/Atp1a3/Syne1/Lrrc7/Shank2/Baiap2/Arrb1/Srgap2/Ppp1r2/Dbn1/Add1/Palm/Itsn1/Kcnd2/Shank1/Shisa7/Apba1/Usp8/Dlgap2/Dlgap3/Shisa6/Ncoa2/Als2/Grm1/Psd/Apbb1/Asap1	43
489	TS and WT	GO:0098802	plasma membrane receptor complex	17/788	33/3358	0.000406203545263972	0.00391511076605488	0.00292939622788351	Grin2a/Grin2b/Shank3/Dlg4/Sorbs1/Gabbr2/Lrrc7/Shank2/Dlg1/Stxbp5/Dlg2/Shank1/Shisa7/Dlgap3/Shisa6/Grm1/Eps8	17
490	TS and WT	GO:0044430	cytoskeletal part	126/788	418/3358	0.000471611098033529	0.00445082973769143	0.00333023626242974	Arfgef2/Ubr4/Dpysl2/Stx1a/Sept7/Dync1i1/Dync1i2/Nefl/Nefm/Mapt/Tcp1/Map1b/Nefh/Map2/Gja1/Marcks/Map4/Camk2b/Sept4/Kif5c/Dnm1/Rangap1/Ina/Stmn1/Stx1b/Kcnab2/Tuba4a/Slc8a1/Cct2/Crmp1/Rgs14/Ctnnb1/Mark2/Calb2/Map9/Rmdn3/Iqgap2/Cdkl5/Brsk1/Rap1gap2/Rabl6/Cttn/Arhgef2/Fscn1/Hsph1/Kif5b/Dpysl3/Sptbn1/Sorbs1/Ndrg1/Cltc/Brsk2/Cep170/Wdr44/Syne1/Tppp/Map6/Clasp1/Snph/Cep170b/Shank2/Dlg1/Baiap2/Clasp2/Bcas…	126
491	TS and WT	GO:0098948	intrinsic component of postsynaptic specialization membrane	19/788	40/3358	0.000701503188998736	0.00648532540033526	0.0048525032622469	Ptprz1/Grin2a/Grin2b/Dlg4/Plppr4/Lrrc7/Nrcam/Dlg2/Rtn4/Atp2b2/Adam22/Kcnd2/Shisa7/Chrm1/Cdh10/Shisa6/Grm1/Grid1/Dcc	19
492	TS and WT	GO:0099571	postsynaptic cytoskeleton	8/788	11/3358	0.000738079939957427	0.00662550763364692	0.00495739156043757	Nefl/Nefm/Nefh/Ina/Cttn/Myo5a/Dbn1/Itsn1	8
493	TS and WT	GO:0099061	integral component of postsynaptic density membrane	14/788	26/3358	0.000745918077960249	0.00662550763364692	0.00495739156043757	Ptprz1/Grin2a/Grin2b/Plppr4/Lrrc7/Nrcam/Rtn4/Atp2b2/Adam22/Chrm1/Shisa6/Grm1/Grid1/Dcc	14
494	TS and WT	GO:0030426	growth cone	37/788	99/3358	0.00113283499516483	0.00986873563095512	0.00738406616281526	Ptprz1/Dpysl2/Nefl/Mapt/Map1b/Eno1/Eno1b/Map2/Kif5c/Gpm6a/Stmn2/Crmp1/Cdkl5/Cttn/Fscn1/Kif5b/Dpysl3/Adgrl1/Shank2/Clasp2/Sncb/Rtn4/Ppp1r2/Arhgef7/Dbn1/Pclo/Rasgrf1/Stim1/Als2/Syap1/Ndel1/Dcc/Fgf13/Aatk/Apbb1/Trpv2/Limk1	37
527	TS and WT	GO:0005096	GTPase activator activity	43/769	84/3317	1.42959703901967e-08	6.76199399456304e-06	5.8237268852696e-06	Rap1gap/Syngap1/Rgs7/Rangap1/Rgs14/Nf1/Agap2/Tbc1d24/Stxbp5l/Rap1gap2/Git1/Arhgap23/Srgap3/Arrb1/Rgs12/Agfg1/Stxbp5/Srgap2/Rin1/Ranbp3/Plcb1/Rgs6/Mtss2/Tbc1d10b/Arhgap39/Garnl3/Rasa3/Tbc1d1/Ralbp1/Arhgap21/Bcr/Tbc1d5/Adgrb3/Arhgap32/Arhgap12/Dock2/Flcn/Als2/Ralgapa1/Smap2/Sh3bp1/Arfgap3/Asap1	43
528	TS and WT	GO:0030695	GTPase regulator activity	44/769	90/3317	5.78019998803326e-08	1.36701729716987e-05	1.17733547124677e-05	Rap1gap/Syngap1/Rgs7/Rangap1/Rgs14/Nf1/Agap2/Tbc1d24/Stxbp5l/Rap1gap2/Git1/Arhgap23/Gpsm1/Srgap3/Arrb1/Rgs12/Agfg1/Stxbp5/Srgap2/Rin1/Ranbp3/Plcb1/Rgs6/Mtss2/Tbc1d10b/Arhgap39/Garnl3/Rasa3/Tbc1d1/Ralbp1/Arhgap21/Bcr/Tbc1d5/Adgrb3/Arhgap32/Arhgap12/Dock2/Flcn/Als2/Ralgapa1/Smap2/Sh3bp1/Arfgap3/Asap1	44
529	TS and WT	GO:0008092	cytoskeletal protein binding	128/769	374/3317	1.60057498959242e-07	2.52357323359072e-05	2.17341235428866e-05	Arfgef2/Dpysl2/Stx1a/Epb41l2/Dync1i1/Aldoc/Aldoa/Mapt/Map1b/Prkce/Gapdh/Map2/Ap1g1/Gja1/Marcks/Map4/Kif5c/Dnm1/Stmn1/Stmn2/Vbp1/Gnb1/Kcna2/Slc8a1/Evl/Slc9a3r1/Crmp1/Rgs14/Ank1/Nf1/Mark2/Kcnma1/Map9/Iqgap2/Shank3/Unc13a/Stxbp5l/Ermn/Brsk1/Cttn/Arhgef2/Fscn1/Pacsin1/Hsph1/Kif5b/Dlg4/Dpysl3/Sptbn1/Ndrg1/Crk/Cltc/Syne1/Tln2/Tppp/Map6/Clasp1/Nrcam/Dlg1/Prune1/Baiap2/Ablim2/Clasp2/Gphn/Bcas3/Stxbp5/Abl…	128
530	TS and WT	GO:0019904	protein domain specific binding	105/769	300/3317	7.42150818887792e-07	7.32643679170945e-05	6.3098498684579e-05	Dlgap4/Prrt2/Syngap1/Atp2b1/Pten/Stxbp1/Stx1a/Strn/Epb41l2/Nefl/Mapt/Prkce/Gapdh/Gja1/Dnm1/Tjp1/Strn4/Tnks1bp1/Rab8b/Stx1b/Hist1h4m/H4c3/H4c4/H4c6/H4c9/H4c11/H4c12/Hist1h4n/H4f16/H4c1/H4c2/H4c8/H4c14/Tra2b/Evl/Slc9a3r1/Ctnnb1/Osbp/Shank3/Unc13a/Khdrbs1/Snap91/Dlg4/Dpysl3/Trim28/Crk/Cltc/Caskin1/Dnajc6/Shank2/Nfasc/Dlg1/Baiap2/Arfip2/Ubqln1/Sgip1/Dlg2/Basp1/Pde2a/Myo5a/Hgs/Rims1/Dtna/Dlgap1/Ppp1r2…	105
531	TS and WT	GO:0005516	calmodulin binding	37/769	76/3317	7.74464777136305e-07	7.32643679170945e-05	6.3098498684579e-05	Ubr4/Ryr2/Atp2b1/Strn/Mbp/Gap43/Camk2a/Map2/Marcks/Camk2b/Tjp1/Wfs1/Strn4/Rasgrf2/Slc8a1/Pde1b/Camkv/Iqgap2/Unc13a/Sptbn1/Map6/Camk1d/Camkk1/Myo5a/Add2/Add1/Atp2b2/Syt7/Nos1/Plcb1/Slc9a1/Camsap3/Cacna1a/Sntb2/Camsap2/Kcnq3/Kcnq5	37
532	TS and WT	GO:0015631	tubulin binding	54/769	134/3317	4.77749531795067e-06	0.000376625880898444	0.000324366787376651	Dpysl2/Dync1i1/Mapt/Map1b/Gapdh/Map2/Gja1/Map4/Kif5c/Dnm1/Stmn1/Stmn2/Vbp1/Rgs14/Nf1/Map9/Brsk1/Arhgef2/Hsph1/Kif5b/Ndrg1/Tppp/Map6/Clasp1/Prune1/Clasp2/Bcas3/Sgip1/Sncb/Clip1/Tppp3/Dpysl5/Fmn2/Kif21a/Map1a/Clip2/Hdac6/Camsap3/Clip3/Stmn3/Stim1/Map4k4/Kif1b/Mast2/Camsap2/Rab11fip5/Dst/Ndel1/Gas2l1/Mast1/Fgf13/Fcho2/Jakmip1/Phf6	54
533	TS and WT	GO:0060589	nucleoside-triphosphatase regulator activity	45/769	106/3317	6.01656949738694e-06	0.000406548196037717	0.000350137202329134	Rap1gap/Syngap1/Rgs7/Rangap1/Rgs14/Nf1/Agap2/Tbc1d24/Stxbp5l/Rap1gap2/Hsph1/Git1/Arhgap23/Gpsm1/Srgap3/Arrb1/Rgs12/Agfg1/Stxbp5/Srgap2/Rin1/Ranbp3/Plcb1/Rgs6/Mtss2/Tbc1d10b/Arhgap39/Garnl3/Rasa3/Tbc1d1/Ralbp1/Arhgap21/Bcr/Tbc1d5/Adgrb3/Arhgap32/Arhgap12/Dock2/Flcn/Als2/Ralgapa1/Smap2/Sh3bp1/Arfgap3/Asap1	45
534	TS and WT	GO:0008017	microtubule binding	40/769	94/3317	1.8680728632224e-05	0.00110449808038024	0.00095124236587772	Dpysl2/Dync1i1/Mapt/Map1b/Gapdh/Map2/Map4/Kif5c/Dnm1/Rgs14/Nf1/Map9/Arhgef2/Kif5b/Ndrg1/Map6/Clasp1/Clasp2/Sgip1/Clip1/Dpysl5/Fmn2/Kif21a/Map1a/Clip2/Hdac6/Camsap3/Clip3/Stim1/Map4k4/Kif1b/Mast2/Camsap2/Dst/Ndel1/Gas2l1/Mast1/Fgf13/Fcho2/Jakmip1	40
535	TS and WT	GO:0098772	molecular function regulator	118/769	375/3317	5.6851392700525e-05	0.00298785652748315	0.00257327356433955	Arfgef2/Rap1gap/Fry/Syngap1/Stx1a/Rgs7/Eef1b2/Gpi1/Mapt/Prkar1b/Scg5/Prkce/Gapdh/Cst3/Cox6a1/Rangap1/Ensa/Kcnab2/Lxn/Pebp1/Rasgrf2/Slc9a3r1/Rgs14/Scg2/Nf1/Trio/Psd3/Agap2/Tbc1d24/Stxbp5l/Iqsec2/Rap1gap2/Ppp1r1b/Arhgef2/Bad/Hsph1/Git1/Arhgap23/Gpsm1/Sbf1/Madd/Dlg1/Srgap3/Arrb1/Ank2/Bcas3/Rgs12/Agfg1/Stxbp5/Iqsec1/Ccar2/Srgap2/Rin1/Ranbp3/Ppp1r12a/Ppp1r2/Arhgef7/Usp14/Nos1/Itsn1/Plcb1/Hnrnpc/Rgs6/C…	118
536	TS and WT	GO:0098918	structural constituent of synapse	15/769	25/3317	8.02913360671222e-05	0.00379778019597488	0.00327081547978698	Bsn/Nefl/Nefh/Camk2b/Ina/Shank3/Dlg4/Git1/Shank2/Dlg1/Dlg2/Rims1/Dlgap1/Pclo/Rims2	15
537	TS and WT	GO:0060090	molecular adaptor activity	32/769	74/3317	8.8586731043808e-05	0.00380922943488374	0.00328067606832093	Stx1a/Nefl/Nefh/Slc9a3r1/Ank1/Khdrbs1/Ksr1/Snap91/Fscn1/Sorbs1/Crk/Epn1/Dlg1/Baiap2/Gphn/Arrb1/Ank2/Bicd2/Mapk8ip3/Map1a/Itsn1/Lamtor1/Dlgap3/Hcn2/Sash1/Frmd4a/Tjp2/Gas2l1/Ddx20/Eps8/Hip1/Sh3rf1	32
538	TS and WT	GO:0005085	guanyl-nucleotide exchange factor activity	30/769	69/3317	0.000130313935824071	0.00513654097039878	0.00442381518981714	Arfgef2/Eef1b2/Rasgrf2/Trio/Psd3/Iqsec2/Arhgef2/Sbf1/Madd/Iqsec1/Arhgef7/Itsn1/Kalrn/Rasgrf1/Lamtor1/Plekhg5/Psd2/Bcr/Dock2/Arhgef6/Flcn/Als2/Arfgef1/Psd/Arhgef17/Eps8/Dennd4b/Arhgef18/Dennd1a/Rpgr	30
539	TS and WT	GO:0005089	Rho guanyl-nucleotide exchange factor activity	15/769	26/3317	0.000149536134021838	0.00544081472248687	0.0046858691389839	Rasgrf2/Trio/Arhgef2/Arhgef7/Itsn1/Kalrn/Rasgrf1/Plekhg5/Bcr/Dock2/Arhgef6/Als2/Arhgef17/Eps8/Arhgef18	15
540	TS and WT	GO:0008047	enzyme activator activity	53/769	146/3317	0.00017408564867616	0.00578131474989514	0.00497912275110586	Rap1gap/Syngap1/Rgs7/Prkce/Rangap1/Rgs14/Nf1/Agap2/Tbc1d24/Stxbp5l/Rap1gap2/Bad/Git1/Arhgap23/Srgap3/Arrb1/Bcas3/Rgs12/Agfg1/Stxbp5/Srgap2/Rin1/Ranbp3/Itsn1/Plcb1/Rgs6/Mtss2/Tbc1d10b/Sh3pxd2a/Arhgap39/Gtf2f1/Garnl3/Rasa3/Tbc1d1/Ralbp1/Arhgap21/Bcr/Tbc1d5/Adgrb3/Arhgap32/Arhgap12/Dock2/Flcn/Als2/Stk11/Ralgapa1/Smap2/Raf1/Prkag2/Sh3bp1/Fgf13/Arfgap3/Asap1	53
541	TS and WT	GO:0046873	metal ion transmembrane transporter activity	39/769	99/3317	0.00018333979122289	0.00578131474989514	0.00497912275110586	Ryr2/Atp2b1/Cacna1b/Slc4a4/Hcn1/Grin2a/Gpm6a/Slc1a2/Slc12a2/Kcnab2/Kcna2/Slc8a1/Slc30a3/Grin2b/Kcnma1/Slc17a7/Slc4a10/Atp1a3/Slc6a17/Slc12a5/Atp2b2/Kcnd2/Slc9a1/Cacnb4/Hcn2/Stim1/Cacna1a/Rasa3/Kcna6/Kcnh7/Nalcn/Kcnq3/Kcnq5/Kcnb1/Kcnc1/Slc20a1/Slc24a4/Trpv2/Mcoln1	39
542	TS and WT	GO:0017124	SH3 domain binding	24/769	53/3317	0.000290712044285455	0.00828104053595827	0.00713199663383966	Prrt2/Syngap1/Mapt/Prkce/Gja1/Dnm1/Evl/Shank3/Khdrbs1/Dpysl3/Crk/Dnajc6/Shank2/Sgip1/Rims1/Nckipsd/Shank1/Sh3kbp1/Reps1/Usp8/Trp53bp2/Ptpn12/Sh3bp1/Dennd1a	24
543	TS and WT	GO:0099186	structural constituent of postsynapse	11/769	17/3317	0.000297627249706745	0.00828104053595827	0.00713199663383966	Nefl/Nefh/Camk2b/Ina/Shank3/Dlg4/Git1/Shank2/Dlg1/Dlg2/Dlgap1	11
563	Differently changing	GO:0045653	negative regulation of megakaryocyte differentiation	13/946	14/3327	7.73836392562829e-07	0.00202556321770317	0.00194900051186022	Hist1h4m/H4c3/H4c4/H4c6/H4c9/H4c11/H4c12/Hist1h4n/H4f16/H4c1/H4c2/H4c8/H4c14	13
564	Differently changing	GO:0045652	regulation of megakaryocyte differentiation	14/946	16/3327	1.37559471490877e-06	0.00202556321770317	0.00194900051186022	Hist1h4m/H4c3/H4c4/H4c6/H4c9/H4c11/H4c12/Hist1h4n/H4f16/H4c1/H4c2/H4c8/H4c14/Mef2c	14
565	Differently changing	GO:0006336	DNA replication-independent nucleosome assembly	13/946	15/3327	4.28886913261531e-06	0.00421023986518403	0.00405110024736857	Hist1h4m/H4c3/H4c4/H4c6/H4c9/H4c11/H4c12/Hist1h4n/H4f16/H4c1/H4c2/H4c8/H4c14	13
566	Differently changing	GO:0034724	DNA replication-independent nucleosome organization	13/946	16/3327	1.69130582760104e-05	0.00972443225617807	0.0093568659221272	Hist1h4m/H4c3/H4c4/H4c6/H4c9/H4c11/H4c12/Hist1h4n/H4f16/H4c1/H4c2/H4c8/H4c14	13
567	Differently changing	GO:0045638	negative regulation of myeloid cell differentiation	18/946	26/3327	1.74873228820267e-05	0.00972443225617807	0.0093568659221272	Hist1h4m/H4c3/H4c4/H4c6/H4c9/H4c11/H4c12/Hist1h4n/H4f16/H4c1/H4c2/H4c8/H4c14/Nme2/Nf1/Tjp2/Gas2l1/Ctr9	18
568	Differently changing	GO:0030219	megakaryocyte differentiation	16/946	22/3327	1.98120860906854e-05	0.00972443225617807	0.0093568659221272	Ptpn11/Hist1h4m/H4c3/H4c4/H4c6/H4c9/H4c11/H4c12/Hist1h4n/H4f16/H4c1/H4c2/H4c8/H4c14/Mef2c/Ep300	16
569	Differently changing	GO:0007610	behavior	83/946	199/3327	2.37357937576239e-05	0.00998598751660036	0.00960853485646972	Ptprz1/Syngap1/Ctnnd2/Pgrmc1/Snca/Ppt1/Comt/Hprt/Mapt/Prkar1b/Ncam1/Prkce/Gnao1/Hexb/Penk/Gja1/Slc6a1/Dnm1/Slc1a2/S100b/Slc16a1/Abi2/Kcna2/Prkcg/Atp8a1/Rgs14/Pde1b/Grin2b/Nf1/Kcnma1/Grm5/Shank3/Oxr1/Slc4a10/Arcn1/Ppp1r1b/Astn1/Dlg4/Nlgn2/Eif4g1/Atp1a3/Shank2/Ndrg4/Sgip1/Slc12a5/Rin1/Myo5a/Dbn1/Map1a/Adam22/Nos1/Plcb1/Mecp2/Sept5/Homer2/Kcnd2/Kalrn/Shank1/Shisa7/Apba1/Hdac2/Cacna1a/Ncoa2/Grm7/Ttbk…	83
578	Differently changing	GO:0030054	cell junction	166/960	404/3358	5.85323431347211e-09	2.73346042439147e-06	2.42755191527159e-06	Arfgef2/Prrt2/Syngap1/Atp2b1/Ctnnd2/Cntnap1/Snca/Pip5k1c/Bsn/Gap43/Camk2a/Ncam1/Map1b/Abcb1a/Gja1/Camk2b/Ptpn11/Tjp1/Akr1b3/Rph3a/Fabp7/Slc16a1/Tnks1bp1/Abi2/Vamp3/Kcna2/Prkcg/Slc8a1/Ptprn2/Slc30a3/Rgs14/Grin2b/Calb2/Psd3/Osbp/Tbc1d24/Shank3/Slc4a10/Cyfip2/Grb2/Cldn11/Arhgef2/Fscn1/Dlg4/Sorbs1/Ndrg1/Hepacam/Vcl/Git1/Nlgn2/Erc2/Kctd12/Actn1/Cdc42bpb/Gabbr2/Lrrc7/Cadps/Adgrl1/Clasp1/Snph/Shank2/Dlg…	166
579	Differently changing	GO:0098794	postsynapse	157/960	399/3358	5.21165275666817e-07	0.000121692091868202	0.000108073220322487	Arfgef2/Dlgap4/Ptprz1/Akap5/Prrt2/Syngap1/Atp2b1/Stxbp1/Ctnnd2/Rgs7/Pip5k1c/Comt/Bsn/Syn1/Gap43/Nefm/Mapt/Camk2a/Ncam1/Rpl7/Rplp0/Map1b/Nefh/Map2/Map4/Camk2b/Slc6a1/Canx/Dnm1/Pura/Slc1a2/Nsf/Ina/Rph3a/Rpl6/Crkl/Rab4a/Fus/Abi2/Prkcg/Hnrnph2/Slc8a1/Rgs14/Grin2b/Nf1/Kcnma1/Psd3/Camkv/Grm5/Shank3/Iqsec2/Ppp1r1b/Arhgef2/Pak3/Snap91/Dlg4/Sptbn1/Git1/Nlgn2/Eif4g1/Erc2/Atp1a3/Kctd12/Syne1/Cspg5/Actn1/Gab…	157
580	Differently changing	GO:0032279	asymmetric synapse	100/960	234/3358	1.12564902218598e-06	0.000150418841966398	0.00013358508674577	Arfgef2/Ptprz1/Akap5/Syngap1/Ctnnd2/Pip5k1c/Bsn/Syn1/Gap43/Nefm/Mapt/Camk2a/Rpl7/Rplp0/Map1b/Nefh/Map2/Map4/Camk2b/Dnm1/Pura/Nsf/Rpl6/Prkcg/Hnrnph2/Rgs14/Grin2b/Nf1/Grm5/Shank3/Iqsec2/Arhgef2/Pak3/Snap91/Dlg4/Sptbn1/Erc2/Lrrc7/Adgrl1/Dnajc6/Cnksr2/Bcas1/Shank2/Nrcam/Dlg1/Disc1/Hnrnpa3/Anks1b/Baiap2/Gphn/Ank2/Pak2/Syn3/Ablim1/Iqsec1/Atp1a1/Dlg2/Srgap2/Rims1/Rtn4/Cap2/Arfgap1/Dclk1/Srcin1/Dbn1/Add2…	100
581	Differently changing	GO:0098984	neuron to neuron synapse	105/960	249/3358	1.2883840853653e-06	0.000150418841966398	0.00013358508674577	Arfgef2/Ptprz1/Akap5/Syngap1/Ctnnd2/Pip5k1c/Bsn/Syn1/Gap43/Nefm/Mapt/Camk2a/Prkar1b/Rpl7/Rplp0/Map1b/Nefh/Map2/Penk/Map4/Camk2b/Dnm1/Pura/Nsf/Rpl6/Prkcg/Hnrnph2/Slc30a3/Rgs14/Grin2b/Nf1/Grm5/Shank3/Iqsec2/Arhgef2/Pak3/Snap91/Dlg4/Sptbn1/Ptprd/Erc2/Lrrc7/Adgrl1/Dnajc6/Cnksr2/Bcas1/Shank2/Nrcam/Dlg1/Disc1/Hnrnpa3/Anks1b/Baiap2/Gphn/Ank2/Pak2/Syn3/Stxbp5/Ablim1/Iqsec1/Atp1a1/Dlg2/Srgap2/Rims1/Rtn4/C…	105
582	Differently changing	GO:0036477	somatodendritic compartment	167/960	437/3358	1.97819053079412e-06	0.00016005509149249	0.00014214291907594	Arfgef2/Rap1gap/Dlgap4/Ptprz1/Akap5/Syngap1/Atp2b1/Ctnnd2/Rgs7/Pgrmc1/Snca/Ppt1/Comt/Bsn/Syn1/Mbp/Nefm/Mapt/Camk2a/Ncam1/Rplp0/Map1b/Eno2/Gnao1/Nefh/Map2/Cst3/Penk/Camk2b/Canx/Gpm6a/Dnm1/Pura/Slc1a2/Rangap1/Nsf/Rph3a/Map2k4/S100b/Adcy9/Fabp7/Stmn2/Fus/Abi2/Kcna2/Prkcg/Rack1/Pebp1/Slc8a1/Crmp1/Rgs14/Pde1b/Grin2b/Ckb/Nf1/Mark2/Calb2/Kcnma1/Grm5/Shank3/Slc4a10/Ermn/Ppp5c/Ppp1r1b/Arhgef2/Bcan/Snap91/…	167
583	Differently changing	GO:0030424	axon	130/960	325/3358	2.11891284387456e-06	0.00016005509149249	0.00014214291907594	Rap1gap/Ptprz1/Prrt2/Stxbp1/Gsto1/Ncam2/Cntnap1/Snca/Sept7/Ppt1/Comt/Bsn/Syn1/Mbp/Gap43/Nefm/Mapt/Camk2a/Ncam1/Map1b/Eno1/Eno1b/Eno2/Bsg/Nefh/Vim/Map2/Mag/Tpm3/Cst3/Penk/Hmbs/Fkbp1a/Map4/Slc6a1/Canx/Gpm6a/Dnm1/Slc1a2/Rangap1/Map2k4/Adcy9/Atp6v0d1/Stmn2/Kcna2/Prkcg/Pebp1/Ptprn2/Crmp1/Grin2b/Nf1/Kcnma1/Aak1/Slc4a10/Ermn/Bcan/Snap91/Fscn1/Kif5b/Dlg4/Dpysl3/Sptbn1/Hepacam/Git1/Brsk2/Erc2/Atp1a3/Map6/…	130
584	Differently changing	GO:0099572	postsynaptic specialization	102/960	243/3358	2.39911272044417e-06	0.00016005509149249	0.00014214291907594	Dlgap4/Ptprz1/Akap5/Syngap1/Ctnnd2/Pip5k1c/Bsn/Syn1/Gap43/Nefm/Mapt/Camk2a/Rpl7/Rplp0/Map1b/Nefh/Map2/Map4/Camk2b/Dnm1/Pura/Nsf/Rpl6/Prkcg/Hnrnph2/Rgs14/Grin2b/Nf1/Grm5/Shank3/Iqsec2/Arhgef2/Pak3/Snap91/Dlg4/Sptbn1/Nlgn2/Erc2/Lrrc7/Adgrl1/Dnajc6/Cnksr2/Bcas1/Shank2/Nrcam/Dlg1/Disc1/Hnrnpa3/Anks1b/Baiap2/Gphn/Ank2/Pak2/Syn3/Ablim1/Iqsec1/Atp1a1/Dlg2/Srgap2/Rims1/Rtn4/Cap2/Arfgap1/Dclk1/Srcin1/Dbn1…	102
585	Differently changing	GO:0014069	postsynaptic density	98/960	232/3358	2.74856992989264e-06	0.000160447769657483	0.000142491651628645	Ptprz1/Akap5/Syngap1/Ctnnd2/Pip5k1c/Bsn/Syn1/Gap43/Nefm/Mapt/Camk2a/Rpl7/Rplp0/Map1b/Nefh/Map2/Map4/Camk2b/Dnm1/Pura/Nsf/Rpl6/Prkcg/Hnrnph2/Rgs14/Grin2b/Nf1/Grm5/Shank3/Iqsec2/Arhgef2/Pak3/Snap91/Dlg4/Sptbn1/Erc2/Lrrc7/Adgrl1/Dnajc6/Cnksr2/Bcas1/Shank2/Nrcam/Dlg1/Disc1/Hnrnpa3/Anks1b/Baiap2/Gphn/Ank2/Pak2/Syn3/Ablim1/Iqsec1/Atp1a1/Dlg2/Srgap2/Rims1/Rtn4/Cap2/Arfgap1/Dclk1/Srcin1/Dbn1/Add2/Add1/Ma…	98
586	Differently changing	GO:0097060	synaptic membrane	99/960	237/3358	4.44090215753037e-06	0.00023043347861852	0.000204645081879177	Ptprz1/Akap5/Prrt2/Atp2b1/Stxbp1/Rgs7/Cntnap1/Nipsnap1/Sept7/Pip5k1c/Comt/Bsn/Camk2a/Ncam1/Eno1/Eno1b/Eno2/Slc6a1/Canx/Gpm6a/Dnm1/Slc1a2/Rph3a/Crkl/Kcna2/Prkcg/Slc8a1/Rgs14/Grin2b/Calb2/Kcnma1/Psd3/Grm5/Shank3/Iqsec2/Snap91/Dlg4/Ptprd/Nlgn2/Erc2/Atp1a3/Kctd12/Syne1/Cspg5/Gabbr2/Lrrc7/Adgrl1/Snph/Epn1/Cnksr2/Shank2/Nrcam/Dlg1/Disc1/Anks1b/Baiap2/Gphn/Cadps2/Ank2/Lin7a/Stxbp5/Cplx3/Dlg2/Srgap2/Pde2…	99
587	Differently changing	GO:0098590	plasma membrane region	155/960	406/3358	5.37954797102174e-06	0.000251224890246715	0.000223109673745533	Ptprz1/Akap5/Prrt2/Atp2b1/Stxbp1/Rgs7/Cntnap1/Nipsnap1/Sept7/Pip5k1c/Slc4a4/Comt/Bsn/Gpi1/Gap43/Mapt/Camk2a/Ncam1/Eno1/Eno1b/Eno2/Ap2a1/Map2/Tpm3/Abcb1a/Gja1/Slc6a1/Canx/Gpm6a/Dnm1/Tjp1/Slc1a2/Rph3a/Crkl/Atp6v0d1/Vamp3/Kcna2/Prkcg/Slc8a1/Slc9a3r1/Rgs14/Grin2b/Calb2/Kcnma1/Psd3/Grm5/Shank3/Slc4a10/Iqsec2/Arhgef2/Snap91/Fscn1/Dlg4/Sptbn1/Sorbs1/Ptprd/Nlgn2/Erc2/Atp1a3/Kctd12/Syne1/Cspg5/Gabbr2/Lrrc…	155
588	Differently changing	GO:0030425	dendrite	128/960	335/3358	3.88744339060405e-05	0.00151286338617674	0.00134355499640175	Arfgef2/Rap1gap/Dlgap4/Ptprz1/Akap5/Syngap1/Atp2b1/Rgs7/Ppt1/Comt/Bsn/Syn1/Mapt/Camk2a/Rplp0/Map1b/Gnao1/Map2/Penk/Camk2b/Canx/Dnm1/Pura/Slc1a2/Rangap1/Nsf/Rph3a/Map2k4/Adcy9/Fus/Abi2/Kcna2/Prkcg/Rack1/Slc8a1/Crmp1/Rgs14/Grin2b/Ckb/Nf1/Mark2/Calb2/Kcnma1/Grm5/Shank3/Slc4a10/Ppp5c/Ppp1r1b/Arhgef2/Bcan/Fscn1/Dlg4/Nlgn2/Atp1a3/Syne1/Actn1/Map6/Lrrc7/Fbxo2/Shank2/Dlg1/Eif4b/Baiap2/Gphn/Trim9/Rgs12/Sl…	128
589	Differently changing	GO:0097447	dendritic tree	128/960	335/3358	3.88744339060405e-05	0.00151286338617674	0.00134355499640175	Arfgef2/Rap1gap/Dlgap4/Ptprz1/Akap5/Syngap1/Atp2b1/Rgs7/Ppt1/Comt/Bsn/Syn1/Mapt/Camk2a/Rplp0/Map1b/Gnao1/Map2/Penk/Camk2b/Canx/Dnm1/Pura/Slc1a2/Rangap1/Nsf/Rph3a/Map2k4/Adcy9/Fus/Abi2/Kcna2/Prkcg/Rack1/Slc8a1/Crmp1/Rgs14/Grin2b/Ckb/Nf1/Mark2/Calb2/Kcnma1/Grm5/Shank3/Slc4a10/Ppp5c/Ppp1r1b/Arhgef2/Bcan/Fscn1/Dlg4/Nlgn2/Atp1a3/Syne1/Actn1/Map6/Lrrc7/Fbxo2/Shank2/Dlg1/Eif4b/Baiap2/Gphn/Trim9/Rgs12/Sl…	128
590	Differently changing	GO:0033267	axon part	89/960	219/3358	5.00185268409606e-05	0.00179681938728682	0.00159573275913672	Ptprz1/Prrt2/Cntnap1/Snca/Sept7/Bsn/Mbp/Mapt/Ncam1/Map1b/Eno1/Eno1b/Eno2/Map2/Mag/Tpm3/Penk/Fkbp1a/Gpm6a/Dnm1/Slc1a2/Rangap1/Atp6v0d1/Stmn2/Kcna2/Prkcg/Pebp1/Ptprn2/Crmp1/Grin2b/Kcnma1/Aak1/Slc4a10/Ermn/Bcan/Snap91/Fscn1/Kif5b/Dlg4/Dpysl3/Sptbn1/Git1/Brsk2/Erc2/Atp1a3/Lrrc7/Adgrl1/Shank2/Nrcam/Dlg1/Disc1/Katnb1/Eea1/Clasp2/Cplx3/Dlg2/Sncb/Blvrb/Rtn4/Rab5a/Tubb3/Arhgef7/Mapk8ip3/Dbn1/Map1a/Pclo/Ep…	89
591	Differently changing	GO:0044297	cell body	123/960	332/3358	0.000271211610491613	0.00904684443568451	0.00803438906268386	Rap1gap/Dlgap4/Ptprz1/Akap5/Atp2b1/Gsto1/Ctnnd2/Pgrmc1/Snca/Sept7/Ppt1/Comt/Bsn/Mbp/Nefm/Mapt/Camk2a/Tcp1/Ncam1/Map1b/Eno2/Gnao1/Nefh/Vim/Map2/Cst3/Penk/Camk2b/Canx/Gpm6a/Pura/Map2k4/S100b/Fabp7/Stmn2/Fus/Kcna2/Rack1/Pebp1/Crmp1/Pde1b/Grin2b/Ckb/Kcnma1/Slc4a10/Ermn/Ppp5c/Ppp1r1b/Arhgef2/Snap91/Dpysl3/Erc2/Atp1a3/Snph/Cnksr2/Shank2/Disc1/Katnb1/Eif4b/Baiap2/Cadm2/Gphn/Rgs12/Naxe/Slc12a5/Dlg2/Sncb/…	123
605	Differently changing	GO:0005096	GTPase activator activity	45/948	84/3317	9.6837780014524e-07	0.000471599988670732	0.000434240992486181	Rap1gap/Syngap1/Rgs7/Rangap1/Rgs14/Nf1/Agap2/Tbc1d24/Stxbp5l/Arhgap1/Rap1gap2/Git1/Arhgap23/Acap2/Srgap3/Rgs12/Stxbp5/Arhgap35/Srgap2/Rin1/Ranbp3/Arfgap1/Plcb1/Rgs6/Mtss2/Tbc1d10b/Ranbp2/Arhgap39/Dab2ip/Rasa3/Tbc1d1/Ralbp1/Arhgap21/Tbc1d5/Adgrb3/Arhgap32/Dock2/Als2/Ralgapa1/Smap2/Arfgap3/Asap1/Rabep1/Tbc1d15/Ric8a	45
606	Differently changing	GO:0030695	GTPase regulator activity	46/948	90/3317	4.1365566734353e-06	0.0010072515499815	0.00092745954888602	Rap1gap/Syngap1/Rgs7/Rangap1/Rgs14/Nf1/Agap2/Tbc1d24/Stxbp5l/Arhgap1/Rap1gap2/Git1/Arhgap23/Gpsm1/Acap2/Srgap3/Rgs12/Stxbp5/Arhgap35/Srgap2/Rin1/Ranbp3/Arfgap1/Plcb1/Rgs6/Mtss2/Tbc1d10b/Ranbp2/Arhgap39/Dab2ip/Rasa3/Tbc1d1/Ralbp1/Arhgap21/Tbc1d5/Adgrb3/Arhgap32/Dock2/Als2/Ralgapa1/Smap2/Arfgap3/Asap1/Rabep1/Tbc1d15/Ric8a	46
607	Differently changing	GO:0017124	SH3 domain binding	30/948	53/3317	1.55575220063804e-05	0.00195082610598852	0.00179628643931938	Akap5/Prrt2/Syngap1/Cntnap1/Mapt/Prkce/Gja1/Dnm1/Abi2/Shank3/Arhgap1/Grb2/Khdrbs1/Pak3/Dpysl3/Crk/Dnajc6/Shank2/Sgip1/Rims1/Pdcd6ip/Eps15/Shank1/Sh3kbp1/Reps1/Dab2ip/Sos1/Trp53bp2/Ptpn12/Inpp5j	30
608	Differently changing	GO:0019904	protein domain specific binding	118/948	300/3317	1.68439748823175e-05	0.00195082610598852	0.00179628643931938	Dlgap4/Akap5/Prrt2/Syngap1/Atp2b1/Stxbp1/Cntnap1/Snca/Mapt/Ncam1/Prkce/Vim/Gja1/U2af2/Ptpn11/Dnm1/Tjp1/Nsf/Tnks1bp1/Abi2/Hist1h4m/H4c3/H4c4/H4c6/H4c9/H4c11/H4c12/Hist1h4n/H4f16/H4c1/H4c2/H4c8/H4c14/Tra2b/Rack1/Slc9a3r1/Osbp/Shank3/Arhgap1/Grb2/Khdrbs1/Pak3/Snap91/Dlg4/Dpysl3/Crk/Sqstm1/Caskin1/Erc2/Actn1/Dnajc6/Shank2/Dlg1/Baiap2/Trim9/Lin7a/Ubqln1/Sgip1/Myh9/Atp1a1/Dlg2/Basp1/Pde2a/Myo5a/Rims1/D…	118
609	Differently changing	GO:0005516	calmodulin binding	39/948	76/3317	2.00290154618945e-05	0.00195082610598852	0.00179628643931938	Ubr4/Akap5/Ryr2/Atp2b1/Mbp/Gap43/Camk2a/Map2/Marcks/Camk2b/Tjp1/Wfs1/Rasgrf2/Slc8a1/Pde1b/Camkv/Sptbn1/Map6/Camk1d/Camkk1/Myh9/Myo5a/Add2/Add1/Nos1/Plcb1/Slc9a1/Camsap3/Akt1/Cacna1a/Sntb2/Grm7/Camsap2/Pnck/Kcnq2/Kcnq3/Kcnq5/Phka2/Sntb1	39
610	Differently changing	GO:0098918	structural constituent of synapse	17/948	25/3317	4.67555758690291e-05	0.00379499424136953	0.00349436409126428	Bsn/Nefh/Camk2b/Ina/Shank3/Dlg4/Git1/Erc2/Actn1/Shank2/Dlg1/Ppfia2/Dlg2/Rims1/Pclo/Mpp2/Rims2	17
611	Differently changing	GO:0060090	molecular adaptor activity	37/948	74/3317	6.79568497746015e-05	0.00472785512003299	0.00435332601563613	Akap5/Ap2a1/Nefh/Ptpn11/Actr1a/Rack1/Slc9a3r1/Grb2/Khdrbs1/Snap91/Fscn1/Sorbs1/Crk/Epn1/Dlg1/Disc1/Baiap2/Gphn/Ank2/Bicd2/Mapk8ip3/Map1a/Stub1/Itsn1/Lamtor1/Dlgap3/Hcn2/Dab2ip/Frmd4a/Serinc1/Tjp2/Gas2l1/Ddx20/Eps8/Sh3rf1/Golga5/Hcfc1	37
612	Differently changing	GO:0005089	Rho guanyl-nucleotide exchange factor activity	17/948	26/3317	9.93686516735373e-05	0.00604906667062658	0.00556987442275354	Rasgrf2/Trio/Arhgef2/Arhgef7/Itsn1/Kalrn/Rasgrf1/Sos1/Plekhg5/Dock10/Dock2/Arhgef6/Als2/Arhgef17/Eps8/Arhgef18/Eps8l1	17
613	Differently changing	GO:0060589	nucleoside-triphosphatase regulator activity	48/948	106/3317	0.000147834348764311	0.0079994808720244	0.00736578158755516	Rap1gap/Syngap1/Rgs7/Rangap1/Rab4a/Rgs14/Nf1/Agap2/Tbc1d24/Stxbp5l/Arhgap1/Rap1gap2/Hsph1/Git1/Arhgap23/Gpsm1/Acap2/Srgap3/Rgs12/Stxbp5/Arhgap35/Srgap2/Rin1/Ranbp3/Arfgap1/Plcb1/Rgs6/Mtss2/Tbc1d10b/Ranbp2/Arhgap39/Dab2ip/Rasa3/Tbc1d1/Ralbp1/Arhgap21/Tbc1d5/Adgrb3/Arhgap32/Dock2/Als2/Ralgapa1/Smap2/Arfgap3/Asap1/Rabep1/Tbc1d15/Ric8a	48
617	Impaired	GO:0048167	regulation of synaptic plasticity	34/487	98/3327	3.82219078923958e-07	0.00056214905983315	0.000511006474994736	Prrt2/Stxbp1/Syn1/Kit/Camk2a/Camk2b/Grin2a/Snap25/Rgs14/Shank3/Brsk1/Dlg4/Shank2/Baiap2/Tnr/Rin1/Rims1/Nsmf/Dbn1/Map1a/Atp2b2/Syt7/Mpp2/Ncdn/Nos1/Kalrn/Shank1/Shisa7/Braf/Shisa6/Sipa1l1/Hrh1/Rims2/Kcnb1	34
618	Impaired	GO:0031175	neuron projection development	92/487	391/3327	3.98404719938448e-07	0.00056214905983315	0.000511006474994736	Fry/Dpysl2/Stxbp1/Strn/Sept7/Dync1i2/Nefm/Camk2a/Map1b/Lgals1/Ap2a1/Map2/Gja1/Map4/Camk2b/Kif5c/Gpm6a/Stmn2/Snap25/Abi2/Plxna1/Evl/Slc9a3r1/Ctnnb1/Mark2/Gprin1/Shank3/Brsk1/Rap1gap2/Cttn/Bcan/Snap91/Myh10/Dlg4/Brsk2/Ppp1r9b/Plppr4/Map6/Lrrc7/Shank2/Atl1/Baiap2/Tnr/Stxbp5/Ablim1/Arhgap35/Rims1/Nsmf/Rtn4/Rufy3/Dpysl5/Nckipsd/Dclk1/Srcin1/Dbn1/Map1a/Afdn/Atp2b2/Epb41l3/Ncdn/Palm/Itsn1/Cpne6/Spg20/To…	92
619	Impaired	GO:0048666	neuron development	94/487	410/3327	1.04792950634307e-06	0.000985752355633378	0.00089607165156423	Fry/Dpysl2/Stxbp1/Strn/Sept7/Dync1i2/Nefm/Camk2a/Map1b/Lgals1/Ap2a1/Map2/Gja1/Map4/Camk2b/Kif5c/Gpm6a/Stmn2/Snap25/Abi2/Plxna1/Evl/Slc9a3r1/Ctnnb1/Mark2/Gprin1/Shank3/Brsk1/Rap1gap2/Cttn/Bcan/Snap91/Myh10/Dlg4/Brsk2/Ppp1r9b/Plppr4/Map6/Lrrc7/Shank2/Atl1/Baiap2/Tnr/Stxbp5/Ablim1/Dlg2/Arhgap35/Rims1/Nsmf/Rtn4/Rufy3/Dpysl5/Nckipsd/Dclk1/Srcin1/Dbn1/Map1a/Afdn/Atp2b2/Epb41l3/Ncdn/Palm/Itsn1/Cpne6/Spg…	94
620	Impaired	GO:0007267	cell-cell signaling	96/487	429/3327	2.55162092177077e-06	0.0017212909234045	0.00156469319271019	Prrt2/Stxbp1/Cdk14/Strn/Syn1/Kit/Camk2a/Prkce/Gja1/Camk2b/Grin2a/Ensa/Snap25/Cplx1/Prkcg/Slc9a3r1/Rgs14/Ctnnb1/Mark2/Kcnma1/Slc17a7/Shank3/Brsk1/Snap91/Kif5b/Dlg4/Brsk2/Ppp1r9b/Cadps/Madd/C2cd2l/Shank2/Dlg1/Baiap2/Tnr/Trim9/Ank2/Stxbp5/Ccar2/Dlg2/Sncb/Rin1/Myo5a/Plpp3/Rims1/Nsmf/Psmd9/Usp14/Dbn1/Ndrg2/Map1a/Pclo/Afdn/Atp2b2/Syt7/Mpp2/Ncdn/Nos1/Itsn1/Sept5/Plcg1/Tor1a/Kalrn/Usp46/Chga/Shank1/Cacnb…	96
621	Impaired	GO:0030182	neuron differentiation	98/487	442/3327	3.04977130298458e-06	0.0017212909234045	0.00156469319271019	Fry/Dpysl2/Stxbp1/Strn/Sept7/Dync1i2/Nefm/Camk2a/Map1b/Lgals1/Ap2a1/Map2/Gja1/Map4/Camk2b/Kif5c/Gpm6a/Stmn2/Snap25/Abi2/Plxna1/Evl/Slc9a3r1/Ctnnb1/Mark2/Kcnma1/Gprin1/Shank3/Brsk1/Rap1gap2/Cttn/Arhgef2/Bcan/Snap91/Myh10/Dlg4/Brsk2/Ppp1r9b/Plppr4/Map6/Lrrc7/Shank2/Atl1/Baiap2/Tnr/Stxbp5/Ablim1/Dlg2/Arhgap35/Rims1/Nsmf/Rtn4/Rufy3/Dpysl5/Nckipsd/Dclk1/Srcin1/Dbn1/Map1a/Afdn/Atp2b2/Epb41l3/Ncdn/Palm/…	98
622	Impaired	GO:0007610	behavior	53/487	199/3327	3.74573603287059e-06	0.0017617445141268	0.00160146644072028	Pgrmc1/Strn/Kit/Prkce/Gja1/Grin2a/Slc1a2/Snap25/Abi2/Prkcg/Rgs14/Kcnma1/Slc17a7/Shank3/Oxr1/Brsk1/Dlg4/Amph/Shank2/Tnr/Sgip1/Rin1/Myo5a/Dbn1/Map1a/Atp2b2/Adam22/Nos1/Sept5/Homer2/Kcnd2/Kalrn/Usp46/Shank1/Cacnb4/Shisa7/Apba1/Braf/Hdac2/Gigyf2/Adgrb3/Inpp5f/Als2/Cic/Hrh1/Adcy5/Grm1/Zdhhc8/Grid1/Tbr1/Myg1/Gal/Eps8	53
623	Impaired	GO:0120036	plasma membrane bounded cell projection organization	103/487	478/3327	6.52074822291646e-06	0.00250075461753058	0.00227324368791153	Fry/Dpysl2/Stxbp1/Strn/Sept7/Dync1i2/Kit/Nefm/Camk2a/Map1b/Lgals1/Ap2a1/Map2/Gja1/Map4/Camk2b/Kif5c/Grin2a/Gpm6a/Stmn2/Snap25/Abi2/Plxna1/Evl/Slc9a3r1/Ctnnb1/Mark2/Gprin1/Shank3/Brsk1/Rap1gap2/Cttn/Bcan/Snap91/Myh10/Dlg4/Brsk2/Ppp1r9b/Plppr4/Map6/Lrrc7/Shank2/Atl1/Baiap2/Ablim2/Tnr/Bcas3/Stxbp5/Ablim1/Myh9/Arhgap35/Rims1/Nsmf/Rtn4/Rufy3/Dpysl5/Nckipsd/Dclk1/Srcin1/Dbn1/Map1a/Afdn/Atp2b2/Dmtn/Epb4…	103
624	Impaired	GO:0030030	cell projection organization	104/487	485/3327	7.3518183472454e-06	0.00250075461753058	0.00227324368791153	Fry/Dpysl2/Stxbp1/Strn/Sept7/Dync1i2/Kit/Nefm/Camk2a/Map1b/Lgals1/Ap2a1/Map2/Gja1/Map4/Camk2b/Kif5c/Grin2a/Gpm6a/Atp6v0d1/Stmn2/Snap25/Abi2/Plxna1/Evl/Slc9a3r1/Ctnnb1/Mark2/Gprin1/Shank3/Brsk1/Rap1gap2/Cttn/Bcan/Snap91/Myh10/Dlg4/Brsk2/Ppp1r9b/Plppr4/Map6/Lrrc7/Shank2/Atl1/Baiap2/Ablim2/Tnr/Bcas3/Stxbp5/Ablim1/Myh9/Arhgap35/Rims1/Nsmf/Rtn4/Rufy3/Dpysl5/Nckipsd/Dclk1/Srcin1/Dbn1/Map1a/Afdn/Atp2b2/…	104
625	Impaired	GO:0048699	generation of neurons	103/487	480/3327	7.97547539254969e-06	0.00250075461753058	0.00227324368791153	Fry/Dpysl2/Stxbp1/Strn/Sept7/Dync1i2/Kit/Nefm/Camk2a/Map1b/Lgals1/Ap2a1/Map2/Gja1/Ctnna1/Map4/Camk2b/Kif5c/Gpm6a/Stmn2/Snap25/Abi2/Plxna1/Evl/Slc9a3r1/Rgs14/Ctnnb1/Mark2/Kcnma1/Gprin1/Shank3/Brsk1/Rap1gap2/Cttn/Arhgef2/Bcan/Snap91/Myh10/Dlg4/Brsk2/Ppp1r9b/Plppr4/Map6/Lrrc7/Shank2/Atl1/Baiap2/Tnr/Stxbp5/Ablim1/Dlg2/Arhgap35/Rims1/Nsmf/Rtn4/Rufy3/Dpysl5/Nckipsd/Dclk1/Srcin1/Dbn1/Map1a/Afdn/Atp2b2/E…	103
626	Impaired	GO:0035418	protein localization to synapse	20/487	51/3327	1.29231844046083e-05	0.00364692263898047	0.00331513688358216	Bsn/Camk2a/Kif5c/Grin2a/Snap25/Cplx1/Kif5b/Dlg4/Lrrc7/Dlg1/Baiap2/Gphn/Dlg2/Map1a/Pclo/Adam22/Kalrn/Shank1/Snap23/Grasp	20
627	Impaired	GO:0007268	chemical synaptic transmission	67/487	289/3327	3.327632147833e-05	0.00782548160098728	0.00711354345988511	Prrt2/Stxbp1/Syn1/Kit/Camk2a/Prkce/Camk2b/Grin2a/Snap25/Cplx1/Prkcg/Rgs14/Ctnnb1/Kcnma1/Slc17a7/Shank3/Brsk1/Snap91/Kif5b/Dlg4/Ppp1r9b/Cadps/Shank2/Dlg1/Baiap2/Tnr/Trim9/Stxbp5/Dlg2/Sncb/Rin1/Myo5a/Rims1/Nsmf/Usp14/Dbn1/Map1a/Pclo/Afdn/Atp2b2/Syt7/Mpp2/Ncdn/Nos1/Sept5/Plcg1/Tor1a/Kalrn/Usp46/Shank1/Cacnb4/Shisa7/Apba1/Snap23/Pde4a/Braf/Shisa6/Plekhg5/Begain/Sipa1l1/Als2/Hap1/Hrh1/Grm1/Grid1/Rims2…	67
628	Impaired	GO:0098916	anterograde trans-synaptic signaling	67/487	289/3327	3.327632147833e-05	0.00782548160098728	0.00711354345988511	Prrt2/Stxbp1/Syn1/Kit/Camk2a/Prkce/Camk2b/Grin2a/Snap25/Cplx1/Prkcg/Rgs14/Ctnnb1/Kcnma1/Slc17a7/Shank3/Brsk1/Snap91/Kif5b/Dlg4/Ppp1r9b/Cadps/Shank2/Dlg1/Baiap2/Tnr/Trim9/Stxbp5/Dlg2/Sncb/Rin1/Myo5a/Rims1/Nsmf/Usp14/Dbn1/Map1a/Pclo/Afdn/Atp2b2/Syt7/Mpp2/Ncdn/Nos1/Sept5/Plcg1/Tor1a/Kalrn/Usp46/Shank1/Cacnb4/Shisa7/Apba1/Snap23/Pde4a/Braf/Shisa6/Plekhg5/Begain/Sipa1l1/Als2/Hap1/Hrh1/Grm1/Grid1/Rims2…	67
681	Impaired	GO:0032279	asymmetric synapse	74/494	234/3358	6.70314713585042e-12	1.84360885380501e-09	1.46098135687615e-09	Arfgef2/Strn/Bsn/Syn1/Nefm/Camk2a/Rpl7/Map1b/Map2/Map4/Camk2b/Grin2a/Prkcg/Rgs14/Ctnnb1/Shank3/Arhgef2/Snap91/Pcbp2/Dlg4/Sptbn1/Ppp1r9b/Plppr4/Lrrc7/Dnajc6/Cnksr2/Bcas1/Shank2/Dlg1/Hnrnpa3/Baiap2/Gphn/Ank2/Ablim1/Iqsec1/Dlg2/Rims1/Nsmf/Rtn4/Cap2/Dclk1/Srcin1/Dbn1/Add2/Add1/Map1a/Pclo/Atp2b2/Adam22/Mpp2/Dmtn/Epb41l3/Nos1/Palm/Epb41l1/Homer2/Kcnd2/Kalrn/Shank1/Shisa7/Pkp4/Tanc2/Shisa6/Sorbs2/Rps6kc…	74
682	Impaired	GO:0098984	neuron to neuron synapse	77/494	249/3358	8.41177082964834e-12	1.84360885380501e-09	1.46098135687615e-09	Arfgef2/Strn/Bsn/Syn1/Nefm/Camk2a/Rpl7/Map1b/Map2/Map4/Camk2b/Grin2a/Prkcg/Slc30a3/Rgs14/Ctnnb1/Shank3/Arhgef2/Snap91/Pcbp2/Dlg4/Sptbn1/Ppp1r9b/Plppr4/Lrrc7/Dnajc6/Cnksr2/Bcas1/Shank2/Dlg1/Hnrnpa3/Baiap2/Gphn/Tnr/Ank2/Stxbp5/Ablim1/Iqsec1/Dlg2/Rims1/Nsmf/Rtn4/Cap2/Dclk1/Srcin1/Dbn1/Add2/Add1/Map1a/Pclo/Atp2b2/Adam22/Mpp2/Dmtn/Epb41l3/Nos1/Palm/Epb41l1/Homer2/Kcnd2/Kalrn/Shank1/Shisa7/Pkp4/Tanc2/S…	77
683	Impaired	GO:0014069	postsynaptic density	73/494	232/3358	1.25415568286055e-11	1.84360885380501e-09	1.46098135687615e-09	Strn/Bsn/Syn1/Nefm/Camk2a/Rpl7/Map1b/Map2/Map4/Camk2b/Grin2a/Prkcg/Rgs14/Ctnnb1/Shank3/Arhgef2/Snap91/Pcbp2/Dlg4/Sptbn1/Ppp1r9b/Plppr4/Lrrc7/Dnajc6/Cnksr2/Bcas1/Shank2/Dlg1/Hnrnpa3/Baiap2/Gphn/Ank2/Ablim1/Iqsec1/Dlg2/Rims1/Nsmf/Rtn4/Cap2/Dclk1/Srcin1/Dbn1/Add2/Add1/Map1a/Pclo/Atp2b2/Adam22/Mpp2/Dmtn/Epb41l3/Nos1/Palm/Epb41l1/Homer2/Kcnd2/Kalrn/Shank1/Shisa7/Pkp4/Tanc2/Shisa6/Sorbs2/Rps6kc1/Sipa1l…	73
684	Impaired	GO:0099572	postsynaptic specialization	75/494	243/3358	1.83137071108802e-11	2.01908620897455e-09	1.60003967389796e-09	Dlgap4/Strn/Bsn/Syn1/Nefm/Camk2a/Rpl7/Map1b/Map2/Map4/Camk2b/Grin2a/Prkcg/Rgs14/Ctnnb1/Shank3/Arhgef2/Snap91/Pcbp2/Dlg4/Sptbn1/Ppp1r9b/Plppr4/Lrrc7/Dnajc6/Cnksr2/Bcas1/Shank2/Dlg1/Hnrnpa3/Baiap2/Gphn/Ank2/Ablim1/Iqsec1/Dlg2/Rims1/Nsmf/Rtn4/Cap2/Dclk1/Srcin1/Dbn1/Add2/Add1/Map1a/Pclo/Atp2b2/Adam22/Mpp2/Dmtn/Epb41l3/Nos1/Palm/Epb41l1/Homer2/Kcnd2/Kalrn/Shank1/Shisa7/Pkp4/Dlgap3/Tanc2/Shisa6/Sorbs2/…	75
685	Impaired	GO:0098794	postsynapse	103/494	399/3358	3.48338337603051e-10	3.07234413765891e-08	2.43470164387817e-08	Arfgef2/Dlgap4/Prrt2/Atp2b1/Stxbp1/Strn/Bsn/Syn1/Nefm/Camk2a/Rpl7/Map1b/Map2/Map4/Camk2b/Grin2a/Slc1a2/Ina/Snap25/Abi2/Cplx1/Prkcg/Rgs14/Ctnnb1/Kcnma1/Psd3/Camkv/Shank3/Cttn/Arhgef2/Snap91/Myh10/Pcbp2/Dlg4/Sptbn1/Ppp1r9b/Kctd12/Plppr4/Lrrc7/Dnajc6/Cnksr2/Bcas1/Shank2/Dlg1/Hnrnpa3/Eif4b/Baiap2/Gphn/Ank2/Ablim1/Iqsec1/Dlg2/Myo5a/Rims1/Nsmf/Rtn4/Cap2/Ppp1r2/Dclk1/Srcin1/Dbn1/Add2/Add1/Map1a/Pclo/Atp…	103
686	Impaired	GO:0030054	cell junction	103/494	404/3358	7.63637356580037e-10	5.61273457086327e-08	4.44785267341355e-08	Arfgef2/Ajm1/Prrt2/Atp2b1/Strn/Bsn/Kit/Camk2a/Map1b/Gja1/Ctnna1/Camk2b/Grin2a/Tjp1/Tnks1bp1/Snap25/Abi2/Vamp3/Prkcg/Evl/Slc30a3/Rgs14/Ctnnb1/Psd3/Osbp/Slc17a7/Shank3/Brsk1/Cttn/Cldn11/Arhgef2/Dlg4/Sorbs1/Ndrg1/Mapk3/Hepacam/Ppp1r9b/Kctd12/Amph/Lrrc7/Cadps/Shank2/Dlg1/Slc6a17/Dmxl2/Gphn/Trim9/Ank2/Cadm4/Myh9/Mlc1/Dlg2/Basp1/Cadm3/Rims1/Nsmf/Rtn4/Dtna/Rufy3/Srcin1/Dbn1/Add1/Pclo/Afdn/Atp2b2/Syt7/Mp…	103
687	Impaired	GO:0030425	dendrite	85/494	335/3358	4.22346983433654e-08	2.32818774617802e-06	1.84498945394702e-06	Arfgef2/Dlgap4/Atp2b1/Dpysl2/Slc1a4/Strn/Bsn/Syn1/Camk2a/Map1b/Map2/Camk2b/Kif5c/Grin2a/Slc1a2/Adcy9/Abi2/Cplx1/Prkcg/Rgs14/Ctnnb1/Mark2/Kcnma1/Shank3/Arhgef2/Bcan/Myh10/Dlg4/Ppp1r9b/Map6/Lrrc7/Shank2/Dlg1/Eif4b/Baiap2/Gphn/Trim9/Dlg2/Rin1/Myo5a/Nsmf/Rtn4/Rufy3/Ppp1r2/Dpysl5/Srcin1/Dbn1/Add1/Map1a/Pclo/Atp2b2/Syt7/Mpp2/Ncdn/Clip2/Nos1/Palm/Itsn1/Cpne6/Homer2/Kcnd2/Shank1/Shisa7/Apba1/Dlgap3/Hcn2/…	85
688	Impaired	GO:0097447	dendritic tree	85/494	335/3358	4.22346983433654e-08	2.32818774617802e-06	1.84498945394702e-06	Arfgef2/Dlgap4/Atp2b1/Dpysl2/Slc1a4/Strn/Bsn/Syn1/Camk2a/Map1b/Map2/Camk2b/Kif5c/Grin2a/Slc1a2/Adcy9/Abi2/Cplx1/Prkcg/Rgs14/Ctnnb1/Mark2/Kcnma1/Shank3/Arhgef2/Bcan/Myh10/Dlg4/Ppp1r9b/Map6/Lrrc7/Shank2/Dlg1/Eif4b/Baiap2/Gphn/Trim9/Dlg2/Rin1/Myo5a/Nsmf/Rtn4/Rufy3/Ppp1r2/Dpysl5/Srcin1/Dbn1/Add1/Map1a/Pclo/Atp2b2/Syt7/Mpp2/Ncdn/Clip2/Nos1/Palm/Itsn1/Cpne6/Homer2/Kcnd2/Shank1/Shisa7/Apba1/Dlgap3/Hcn2/…	85
689	Impaired	GO:0098978	glutamatergic synapse	77/494	294/3358	4.78988715908974e-08	2.34704470795397e-06	1.85993279159976e-06	Dlgap4/Prrt2/Atp2b1/Stxbp1/Sept7/Bsn/Camk2a/Prkce/Camk2b/Grin2a/Gpm6a/Slc1a2/Ina/Snap25/Abi2/Cplx1/Slc30a3/Rgs14/Kcnma1/Camkv/Shank3/Cttn/Arhgef2/Bcan/Myh10/Dlg4/Sptbn1/Ndrg1/Plppr4/Amph/Lrrc7/Cadps/Cnksr2/Shank2/Dlg1/Slc6a17/Baiap2/Tnr/Iqsec1/Dlg2/Myo5a/Rims1/Nsmf/Rtn4/Dbn1/Add2/Ndrg2/Pclo/Atp2b2/Syt7/Adam22/Mpp2/Nos1/Itsn1/Homer2/Plcg1/Kcnd2/Kalrn/Usp46/Shank1/Cacnb4/Shisa7/Apba1/Snap23/Dlgap3/…	77
690	Impaired	GO:0036477	somatodendritic compartment	102/494	437/3358	1.61038336711324e-07	7.10179064896938e-06	5.62786608296416e-06	Arfgef2/Dlgap4/Atp2b1/Dpysl2/Slc1a4/Pgrmc1/Strn/Bsn/Syn1/Mbp/Nefm/Camk2a/Map1b/Map2/Camk2b/Kif5c/Grin2a/Gpm6a/Slc1a2/Adcy9/Stmn2/Snap25/Abi2/Cplx1/Prkcg/Rgs14/Ctnnb1/Mark2/Kcnma1/Shank3/Arhgef2/Bcan/Snap91/Myh10/Dlg4/Ppp1r9b/Map6/Lrrc7/Cnksr2/Shank2/Dlg1/Eif4b/Baiap2/Gphn/Trim9/Dlg2/Sncb/Rin1/Myo5a/Nsmf/Rtn4/Rufy3/Ppp1r2/Dpysl5/Srcin1/Dbn1/Add1/Map1a/Pclo/Afdn/Atp2b2/Syt7/Mpp2/Ncdn/Clip2/Nos1/Pal…	102
691	Impaired	GO:0030424	axon	79/494	325/3358	9.71577898487602e-07	3.8951441203003e-05	3.08673552438167e-05	Prrt2/Dpysl2/Stxbp1/Gsto1/Ncam2/Sept7/Bsn/Syn1/Mbp/Nefm/Camk2a/Map1b/Map2/Map4/Kif5c/Grin2a/Gpm6a/Slc1a2/Adcy9/Atp6v0d1/Stmn2/Snap25/Cplx1/Prkcg/Kcnma1/Map9/Slc17a7/Aak1/Brsk1/Cttn/Bcan/Snap91/Kif5b/Myh10/Dlg4/Sptbn1/Hepacam/Brsk2/Ppp1r9b/Amph/Map6/Lrrc7/Shank2/Dlg1/Slc38a1/Ccsap/Dlg2/Sncb/Myo5a/Rtn4/Dtna/Rufy3/Ppp1r2/Srcin1/Dbn1/Map1a/Pclo/Afdn/Syt7/Adam22/Epb41l3/Nos1/Palm/Itsn1/Cpne6/Sept5/Tor…	79
692	Impaired	GO:0098590	plasma membrane region	91/494	406/3358	5.88140638427627e-06	0.000216141684622153	0.000171283063121028	Prrt2/Atp2b1/Stxbp1/Strn/Sept7/Slc4a4/Bsn/Gpi1/Camk2a/Ap2a1/Map2/Gja1/Ctnna1/Grin2a/Gpm6a/Tjp1/Slc1a2/Atp6v0d1/Snap25/Vamp3/Prkcg/Slc9a3r1/Rgs14/Ctnnb1/Kcnma1/Psd3/Shank3/Arhgef2/Snap91/Myh10/Dlg4/Sptbn1/Sorbs1/Mapk3/Ppp1r9b/Kctd12/Plppr4/Lrrc7/C2cd2l/Cnksr2/Shank2/Dlg1/Baiap2/Gphn/Ank2/Stxbp5/Myh9/Mlc1/Dlg2/Cadm3/Rims1/Nsmf/Rtn4/Srcin1/Dbn1/Add2/Add1/Atp2b2/Syt7/Adam22/Mpp2/Dmtn/Epb41l3/Nos1/Pal…	91
693	Impaired	GO:0098802	plasma membrane receptor complex	15/494	33/3358	2.12468455830299e-05	0.000718253084144061	0.000569184924062128	Grin2a/Shank3/Dlg4/Sorbs1/Lrrc7/Shank2/Dlg1/Stxbp5/Dlg2/Shank1/Shisa7/Dlgap3/Shisa6/Grm1/Eps8	15
694	Impaired	GO:0099571	postsynaptic cytoskeleton	8/494	11/3358	2.28016852109226e-05	0.000718253084144061	0.000569184924062128	Nefm/Ina/Abi2/Cttn/Myh10/Myo5a/Dbn1/Itsn1	8
695	Impaired	GO:0097060	synaptic membrane	58/494	237/3358	2.61985612587982e-05	0.000765442718231088	0.000606580695674236	Prrt2/Atp2b1/Stxbp1/Strn/Sept7/Bsn/Camk2a/Grin2a/Gpm6a/Slc1a2/Snap25/Prkcg/Rgs14/Ctnnb1/Kcnma1/Psd3/Shank3/Snap91/Dlg4/Ppp1r9b/Kctd12/Plppr4/Lrrc7/Cnksr2/Shank2/Dlg1/Baiap2/Gphn/Ank2/Stxbp5/Dlg2/Cadm3/Rims1/Nsmf/Rtn4/Srcin1/Dbn1/Atp2b2/Syt7/Adam22/Mpp2/Palm/Epb41l1/Homer2/Kcnd2/Shank1/Shisa7/Apba1/Dlgap3/Shisa6/Sipa1l1/Akap1/Kcnj3/Grm1/Prr7/Grid1/Rims2/Kcnb1	58
696	Impaired	GO:0015630	microtubule cytoskeleton	71/494	308/3358	2.77711643802662e-05	0.000765442718231088	0.000606580695674236	Arfgef2/Map7d2/Map7d1/Ubr4/Dpysl2/Slc1a4/Sept7/Dync1i2/Map1b/Map2/Map4/Camk2b/Sept4/Kif5c/Tbca/Atp6v0d1/Prkacb/Rgs14/Ctnnb1/Map9/Rmdn3/Brsk1/Rap1gap2/Cttn/Arhgef2/Hsph1/Kif5b/Myh10/Sorbs1/Ndrg1/Brsk2/Wdr44/Tppp/Map6/Cep170b/Dlg1/Baiap2/Bcas3/Wdr47/Ccsap/Dync1li1/Myh9/Arhgap35/Clip1/Myo5a/Ppp1r12a/Map1a/Cetn2/Clip2/Sept5/Vps4b/Map2k2/Tcp11l1/Srprb/Camsap3/Pkp4/Pitpnm1/Stim1/Camsap2/Adgrb2/Nav1/Rab…	71
697	Impaired	GO:0043025	neuronal cell body	67/494	287/3358	3.12480999393329e-05	0.000810612474896812	0.000642375800610435	Dlgap4/Atp2b1/Dpysl2/Slc1a4/Pgrmc1/Strn/Bsn/Mbp/Nefm/Camk2a/Map1b/Map2/Camk2b/Kif5c/Gpm6a/Stmn2/Snap25/Cplx1/Kcnma1/Arhgef2/Snap91/Myh10/Ppp1r9b/Cnksr2/Shank2/Eif4b/Baiap2/Gphn/Dlg2/Sncb/Rin1/Myo5a/Nsmf/Rtn4/Rufy3/Dpysl5/Srcin1/Dbn1/Map1a/Pclo/Atp2b2/Syt7/Ncdn/Itsn1/Homer2/Kcnd2/Kalrn/Dlgap3/Hcn2/Sorbs2/Begain/Gigyf2/Sipa1l1/Inpp5f/Als2/Ndel1/Pde11a/Grm1/Amigo1/Kcnq3/Tmem100/Mast1/Gal/Kcnb1/Fbxo3…	67
698	Impaired	GO:0005874	microtubule	40/494	146/3358	3.48862915823759e-05	0.000854714143768209	0.000677324491540865	Arfgef2/Dpysl2/Dync1i2/Map1b/Map2/Map4/Kif5c/Tbca/Rgs14/Map9/Rmdn3/Arhgef2/Hsph1/Kif5b/Ndrg1/Wdr44/Tppp/Map6/Cep170b/Dlg1/Baiap2/Bcas3/Wdr47/Ccsap/Dync1li1/Clip1/Myo5a/Map1a/Clip2/Map2k2/Tcp11l1/Srprb/Camsap3/Stim1/Camsap2/Nav1/Dst/Ndel1/Mark4/Gas2l1	40
699	Impaired	GO:0005911	cell-cell junction	40/494	147/3358	4.14328741609554e-05	0.00096167881605165	0.000762089430550538	Strn/Kit/Gja1/Ctnna1/Tjp1/Tnks1bp1/Abi2/Prkcg/Ctnnb1/Cldn11/Arhgef2/Dlg4/Sorbs1/Ndrg1/Hepacam/Lrrc7/Dlg1/Ank2/Cadm4/Myh9/Mlc1/Cadm3/Dbn1/Add1/Afdn/Epb41l3/Plcg1/Map2k2/Sh3kbp1/Arvcf/Slc9a1/Camsap3/Pkp4/Snap23/Plekhg5/Arhgef6/Dst/Pgm5/Cdc42bpa/Wnk3	40
700	Impaired	GO:0005887	integral component of plasma membrane	55/494	225/3358	4.46742044847569e-05	0.00098506620888889	0.000780622941523121	Prrt2/Atp2b1/Slc4a4/Kit/Grin2a/Gpm6a/Slc1a2/Adcy9/Snap25/Plxna1/Kcnma1/Shank3/Cttn/Cldn11/Dlg4/Sorbs1/Plppr4/Lrrc7/Shank2/Dlg1/Slc6a17/Ank2/Slc38a1/Stxbp5/Dlg2/Plpp3/Cadm3/Rtn4/Atp2b2/Adam22/Kcnd2/Shank1/Slc9a1/Shisa7/Esyt2/Dlgap3/Hcn2/Stim1/Shisa6/Adgrb3/Tmem266/Adgrb2/Kcnh7/Kcnj3/Hrh1/Adcy5/Grm1/Grid1/Amigo1/Kcnq3/Tm2d1/Kcnq5/Kcnb1/Nos1ap/Eps8	55
701	Impaired	GO:0005913	cell-cell adherens junction	18/494	47/3358	5.50087447426787e-05	0.00115518363959625	0.000915433747096207	Gja1/Ctnna1/Tjp1/Tnks1bp1/Abi2/Ctnnb1/Sorbs1/Ndrg1/Lrrc7/Dlg1/Myh9/Add1/Afdn/Arvcf/Camsap3/Pkp4/Snap23/Pgm5	18
702	Impaired	GO:0043197	dendritic spine	32/494	111/3358	7.46700087406369e-05	0.0013810121873856	0.0010943932359757	Arfgef2/Atp2b1/Strn/Camk2a/Grin2a/Slc1a2/Abi2/Rgs14/Shank3/Myh10/Dlg4/Ppp1r9b/Lrrc7/Shank2/Baiap2/Nsmf/Ppp1r2/Dbn1/Add1/Mpp2/Palm/Itsn1/Kcnd2/Shank1/Shisa7/Apba1/Dlgap3/Shisa6/Sipa1l1/Als2/Grm1/Psd	32
703	Impaired	GO:0008328	ionotropic glutamate receptor complex	12/494	25/3358	7.51571258441142e-05	0.0013810121873856	0.0010943932359757	Grin2a/Shank3/Dlg4/Lrrc7/Shank2/Dlg1/Dlg2/Shank1/Shisa7/Dlgap3/Shisa6/Eps8	12
704	Impaired	GO:0098878	neurotransmitter receptor complex	12/494	25/3358	7.51571258441142e-05	0.0013810121873856	0.0010943932359757	Grin2a/Shank3/Dlg4/Lrrc7/Shank2/Dlg1/Dlg2/Shank1/Shisa7/Dlgap3/Shisa6/Eps8	12
705	Impaired	GO:0033267	axon part	53/494	219/3358	8.29407731659965e-05	0.00146307523864818	0.00115942470278361	Prrt2/Dpysl2/Sept7/Bsn/Mbp/Map1b/Map2/Kif5c/Grin2a/Gpm6a/Slc1a2/Atp6v0d1/Stmn2/Snap25/Cplx1/Prkcg/Kcnma1/Aak1/Brsk1/Cttn/Bcan/Snap91/Kif5b/Myh10/Dlg4/Sptbn1/Brsk2/Ppp1r9b/Amph/Lrrc7/Shank2/Dlg1/Dlg2/Sncb/Rtn4/Rufy3/Ppp1r2/Dbn1/Map1a/Pclo/Syt7/Epb41l3/Nos1/Itsn1/Sept5/Tor1a/Stim1/Nav1/Als2/Ndel1/Hap1/Amigo1/Kcnq3	53
706	Impaired	GO:0031252	cell leading edge	43/494	167/3358	8.93022117279452e-05	0.0014924116449331	0.00118267255309175	Atp2b1/Map2/Ctnna1/Slc1a2/Stmn2/Snap25/Abi2/Evl/Ctnnb1/Psd3/Aak1/Cttn/Arhgef2/Myh10/Sptbn1/Ppp1r9b/Acap2/Amph/Bcas3/Ablim1/Cadm4/Myh9/Myo5a/Rufy3/Srcin1/Dbn1/Mpp2/Epb41l3/Palm/Itsn1/Plcg1/Mtss2/Shisa7/Hcn2/Shisa6/Plekhg5/Arhgef6/Als2/Ndel1/Kcnb1/Cdc42bpa/Psd/Eps8	43
707	Impaired	GO:0008076	voltage-gated potassium channel complex	13/494	29/3358	9.13721415265166e-05	0.0014924116449331	0.00118267255309175	Snap25/Kcnma1/Cttn/Dlg4/Dlg2/Kcnd2/Hcn2/Kcnj3/Amigo1/Kcnq3/Kcnq5/Kcnb1/Nos1ap	13
708	Impaired	GO:0044430	cytoskeletal part	88/494	418/3358	0.000112634074353639	0.00177398667106981	0.00140580874757173	Arfgef2/Ubr4/Dpysl2/Slc1a4/Sept7/Dync1i2/Nefm/Map1b/Map2/Gja1/Map4/Camk2b/Sept4/Kif5c/Ina/Tbca/Atp6v0d1/Abi2/Prkacb/Rgs14/Ctnnb1/Mark2/Map9/Rmdn3/Brsk1/Rap1gap2/Cttn/Arhgef2/Hsph1/Kif5b/Myh10/Sptbn1/Sorbs1/Ndrg1/Brsk2/Wdr44/Ppp1r9b/Tppp/Map6/Cep170b/Shank2/Dlg1/Baiap2/Bcas3/Wdr47/Ablim1/Ccsap/Dync1li1/Myh9/Arhgap35/Clip1/Myo5a/Cap2/Ppp1r12a/Dbn1/Add2/Add1/Map1a/Cetn2/Dmtn/Clip2/Sept5/Vps4b/Mtss2/…	88
709	Impaired	GO:0044309	neuron spine	32/494	114/3358	0.000131035809873718	0.00196965648724999	0.00156086872840911	Arfgef2/Atp2b1/Strn/Camk2a/Grin2a/Slc1a2/Abi2/Rgs14/Shank3/Myh10/Dlg4/Ppp1r9b/Lrrc7/Shank2/Baiap2/Nsmf/Ppp1r2/Dbn1/Add1/Mpp2/Palm/Itsn1/Kcnd2/Shank1/Shisa7/Apba1/Dlgap3/Shisa6/Sipa1l1/Als2/Grm1/Psd	32
710	Impaired	GO:0031226	intrinsic component of plasma membrane	56/494	239/3358	0.000133990237227891	0.00196965648724999	0.00156086872840911	Prrt2/Atp2b1/Slc4a4/Kit/Grin2a/Gpm6a/Slc1a2/Adcy9/Snap25/Plxna1/Kcnma1/Shank3/Cttn/Cldn11/Dlg4/Sorbs1/Plppr4/Lrrc7/Shank2/Dlg1/Slc6a17/Ank2/Slc38a1/Stxbp5/Dlg2/Plpp3/Cadm3/Rtn4/Atp2b2/Adam22/Mpp2/Kcnd2/Shank1/Slc9a1/Shisa7/Esyt2/Dlgap3/Hcn2/Stim1/Shisa6/Adgrb3/Tmem266/Adgrb2/Kcnh7/Kcnj3/Hrh1/Adcy5/Grm1/Grid1/Amigo1/Kcnq3/Tm2d1/Kcnq5/Kcnb1/Nos1ap/Eps8	56
711	Impaired	GO:0034705	potassium channel complex	13/494	30/3358	0.000139935362849821	0.00199069338763777	0.00157753957440206	Snap25/Kcnma1/Cttn/Dlg4/Dlg2/Kcnd2/Hcn2/Kcnj3/Amigo1/Kcnq3/Kcnq5/Kcnb1/Nos1ap	13
712	Impaired	GO:0034702	ion channel complex	26/494	86/3358	0.000151556850603227	0.00208864284737573	0.00165516034211419	Grin2a/Snap25/Kcnma1/Shank3/Cttn/Dlg4/Ttyh3/Lrrc7/Shank2/Dlg1/Stxbp5/Dlg2/Kcnd2/Shank1/Cacnb4/Shisa7/Dlgap3/Hcn2/Shisa6/Kcnj3/Amigo1/Kcnq3/Kcnq5/Kcnb1/Nos1ap/Eps8	26
713	Impaired	GO:0099513	polymeric cytoskeletal fiber	50/494	208/3358	0.000159873780493716	0.00213649506659784	0.00169308118417588	Arfgef2/Dpysl2/Slc1a4/Dync1i2/Nefm/Map1b/Map2/Gja1/Map4/Kif5c/Ina/Tbca/Abi2/Rgs14/Mark2/Map9/Rmdn3/Cttn/Arhgef2/Hsph1/Kif5b/Ndrg1/Wdr44/Tppp/Map6/Cep170b/Shank2/Dlg1/Baiap2/Bcas3/Wdr47/Ccsap/Dync1li1/Clip1/Myo5a/Dbn1/Map1a/Dmtn/Clip2/Map2k2/Tcp11l1/Srprb/Camsap3/Stim1/Camsap2/Nav1/Dst/Ndel1/Mark4/Gas2l1	50
714	Impaired	GO:0044297	cell body	72/494	332/3358	0.000201783657810539	0.00261725273807199	0.00207406112672133	Dlgap4/Atp2b1/Dpysl2/Gsto1/Slc1a4/Pgrmc1/Strn/Sept7/Bsn/Mbp/Nefm/Camk2a/Map1b/Map2/Camk2b/Kif5c/Gpm6a/Stmn2/Snap25/Cplx1/Kcnma1/Arhgef2/Snap91/Myh10/Ppp1r9b/Cnksr2/Shank2/Eif4b/Baiap2/Gphn/Dlg2/Sncb/Rin1/Myo5a/Nsmf/Rtn4/Rufy3/Dpysl5/Srcin1/Dbn1/Map1a/Pclo/Atp2b2/Syt7/Ncdn/Itsn1/Homer2/Kcnd2/Kalrn/Pitpnm1/Dlgap3/Hcn2/Braf/Pitpnm3/Sorbs2/Begain/Gigyf2/Sipa1l1/Inpp5f/Als2/Ndel1/Pde11a/Grm1/Amigo1/Kc…	72
715	Impaired	GO:0098793	presynapse	67/494	305/3358	0.000231657002029994	0.00291887822557792	0.00231308645635964	Prrt2/Atp2b1/Dpysl2/Stxbp1/Sept7/Vamp4/Bsn/Syn1/Nefm/Camk2a/Prkce/Sept4/Grin2a/Gpm6a/Slc1a2/Atp6v0d1/Wfs1/Snap25/Dnajc5/Vamp3/Cplx1/Prkcg/Slc30a3/Ctnnb1/Kcnma1/Slc17a7/Aak1/Brsk1/Snap91/Dlg4/Kctd12/Amph/Cadps/A830010M20Rik/Madd/Shank2/Dlg1/Slc6a17/Baiap2/Dmxl2/Trim9/Stxbp5/Sgip1/Sncb/Myo5a/Cadm3/Rims1/Pclo/Atp2b2/Syt7/Nos1/Itsn1/Atp6v0a1/Sept5/Tor1a/Kalrn/Cacnb4/Apba1/Plekhg5/Begain/Ndel1/Hap1/Kc…	67
716	Impaired	GO:1990351	transporter complex	28/494	98/3358	0.000249110290019819	0.00305160105274279	0.00241826363411053	Grin2a/Snap25/Kcnma1/Shank3/Cttn/Dlg4/Ttyh3/Lrrc7/Shank2/Dlg1/Stxbp5/Dlg2/Kcnd2/Shank1/Slc9a1/Cacnb4/Shisa7/Dlgap3/Hcn2/Shisa6/Kcnj3/Amigo1/Kcnq3/Kcnq5/Pex14/Kcnb1/Nos1ap/Eps8	28
717	Impaired	GO:0060076	excitatory synapse	16/494	44/3358	0.000289666147265386	0.00338579693001783	0.00268309960798644	Bsn/Grin2a/Slc17a7/Shank3/Snap91/Dlg4/Baiap2/Cadm3/Dbn1/Pclo/Afdn/Atp2b2/Shank1/Shisa7/Shisa6/Kcnj3	16
718	Impaired	GO:1902495	transmembrane transporter complex	27/494	94/3358	0.000291746674241899	0.00338579693001783	0.00268309960798644	Grin2a/Snap25/Kcnma1/Shank3/Cttn/Dlg4/Ttyh3/Lrrc7/Shank2/Dlg1/Stxbp5/Dlg2/Kcnd2/Shank1/Slc9a1/Cacnb4/Shisa7/Dlgap3/Hcn2/Shisa6/Kcnj3/Amigo1/Kcnq3/Kcnq5/Kcnb1/Nos1ap/Eps8	27
719	Impaired	GO:0099080	supramolecular complex	60/494	271/3358	0.00040595796058947	0.00436652342975503	0.0034602835151657	Arfgef2/Dpysl2/Slc1a4/Dync1i2/Aldoa/Nefm/Rpl7/Map1b/Map2/Gja1/Map4/Kif5c/Ina/Tbca/Abi2/Rgs14/Ctnnb1/Mark2/Map9/Rmdn3/Cttn/Arhgef2/Hsph1/Kif5b/Sptbn1/Ndrg1/Wdr44/Tppp/Map6/Cep170b/Shank2/Dlg1/Baiap2/Ablim2/Ank2/Bcas3/Wdr47/Ccsap/Dync1li1/Clip1/Myo5a/Ppp1r12a/Dbn1/Map1a/Dmtn/Clip2/Nos1/Map2k2/Tcp11l1/Srprb/Camsap3/Stim1/Camsap2/Nav1/Dst/Ndel1/Pgm5/Mark4/Gas2l1/Nos1ap	60
720	Impaired	GO:0099081	supramolecular polymer	60/494	271/3358	0.00040595796058947	0.00436652342975503	0.0034602835151657	Arfgef2/Dpysl2/Slc1a4/Dync1i2/Aldoa/Nefm/Rpl7/Map1b/Map2/Gja1/Map4/Kif5c/Ina/Tbca/Abi2/Rgs14/Ctnnb1/Mark2/Map9/Rmdn3/Cttn/Arhgef2/Hsph1/Kif5b/Sptbn1/Ndrg1/Wdr44/Tppp/Map6/Cep170b/Shank2/Dlg1/Baiap2/Ablim2/Ank2/Bcas3/Wdr47/Ccsap/Dync1li1/Clip1/Myo5a/Ppp1r12a/Dbn1/Map1a/Dmtn/Clip2/Nos1/Map2k2/Tcp11l1/Srprb/Camsap3/Stim1/Camsap2/Nav1/Dst/Ndel1/Pgm5/Mark4/Gas2l1/Nos1ap	60
721	Impaired	GO:0099512	supramolecular fiber	60/494	271/3358	0.00040595796058947	0.00436652342975503	0.0034602835151657	Arfgef2/Dpysl2/Slc1a4/Dync1i2/Aldoa/Nefm/Rpl7/Map1b/Map2/Gja1/Map4/Kif5c/Ina/Tbca/Abi2/Rgs14/Ctnnb1/Mark2/Map9/Rmdn3/Cttn/Arhgef2/Hsph1/Kif5b/Sptbn1/Ndrg1/Wdr44/Tppp/Map6/Cep170b/Shank2/Dlg1/Baiap2/Ablim2/Ank2/Bcas3/Wdr47/Ccsap/Dync1li1/Clip1/Myo5a/Ppp1r12a/Dbn1/Map1a/Dmtn/Clip2/Nos1/Map2k2/Tcp11l1/Srprb/Camsap3/Stim1/Camsap2/Nav1/Dst/Ndel1/Pgm5/Mark4/Gas2l1/Nos1ap	60
722	Impaired	GO:0098839	postsynaptic density membrane	14/494	37/3358	0.000432382634775909	0.00454001766514704	0.00359777029437598	Grin2a/Dlg4/Plppr4/Lrrc7/Cnksr2/Dlg1/Dlg2/Rtn4/Atp2b2/Adam22/Mpp2/Shisa6/Grm1/Grid1	14
723	Impaired	GO:0098797	plasma membrane protein complex	37/494	147/3358	0.000455337787450024	0.00466985963408048	0.00370066451489371	Ap2a1/Gja1/Ctnna1/Grin2a/Atp6v0d1/Snap25/Ctnnb1/Kcnma1/Shank3/Cttn/Snap91/Dlg4/Sorbs1/Lrrc7/A830010M20Rik/Shank2/Dlg1/Stxbp5/Sgip1/Dlg2/Dtna/Kcnd2/Shank1/Cacnb4/Shisa7/Dlgap3/Hcn2/Shisa6/Kcnj3/Grm1/Amigo1/Pgm5/Kcnq3/Kcnq5/Kcnb1/Nos1ap/Eps8	37
724	Impaired	GO:0099146	intrinsic component of postsynaptic density membrane	12/494	30/3358	0.000618011058242097	0.00619415628829011	0.00490860457742527	Grin2a/Dlg4/Plppr4/Lrrc7/Dlg2/Rtn4/Atp2b2/Adam22/Mpp2/Shisa6/Grm1/Grid1	12
725	Impaired	GO:0099634	postsynaptic specialization membrane	16/494	47/3358	0.000680999574227474	0.00667379582742925	0.00528869844780167	Grin2a/Dlg4/Plppr4/Lrrc7/Cnksr2/Dlg1/Dlg2/Rtn4/Atp2b2/Adam22/Mpp2/Kcnd2/Shisa7/Shisa6/Grm1/Grid1	16
726	Impaired	GO:0045211	postsynaptic membrane	39/494	161/3358	0.000732055947900412	0.00701818854400177	0.00556161498176057	Prrt2/Strn/Camk2a/Grin2a/Rgs14/Ctnnb1/Kcnma1/Psd3/Shank3/Snap91/Dlg4/Kctd12/Plppr4/Lrrc7/Cnksr2/Shank2/Dlg1/Gphn/Ank2/Dlg2/Nsmf/Rtn4/Srcin1/Dbn1/Atp2b2/Adam22/Mpp2/Homer2/Kcnd2/Shank1/Shisa7/Dlgap3/Shisa6/Sipa1l1/Akap1/Grm1/Prr7/Grid1/Kcnb1	39
743	Impaired	GO:0005516	calmodulin binding	28/485	76/3317	1.03148203352851e-06	0.000473450253389586	0.000435393995205192	Ubr4/Atp2b1/Strn/Mbp/Camk2a/Map2/Camk2b/Tjp1/Wfs1/Camkv/Myh10/Sptbn1/Map6/Camkk1/Myh9/Myo5a/Add2/Add1/Atp2b2/Syt7/Nos1/Slc9a1/Camkk2/Camsap3/Camsap2/Phka1/Kcnq3/Kcnq5	28
744	Impaired	GO:0015631	tubulin binding	38/485	134/3317	2.03963289520083e-05	0.00468095749448591	0.00430469889987123	Dpysl2/Map1b/Map2/Gja1/Map4/Kif5c/Tbca/Stmn2/Rgs14/Map9/Brsk1/Arhgef2/Hsph1/Kif5b/Ndrg1/Tppp/Map6/Bcas3/Ccsap/Sgip1/Sncb/Clip1/Dpysl5/Map1a/Cetn2/Clip2/Camsap3/Stmn3/Stim1/Camsap2/Rab11fip5/Dst/Ndel1/Akap1/Mark4/Gas2l1/Pex14/Mast1	38
745	Impaired	GO:0098918	structural constituent of synapse	12/485	25/3317	7.05863245692633e-05	0.006352138524295	0.00584154924490837	Bsn/Camk2b/Ina/Shank3/Dlg4/Shank2/Dlg1/Dlg2/Rims1/Pclo/Mpp2/Rims2	12
746	Impaired	GO:0004674	protein serine/threonine kinase activity	37/485	137/3317	8.4058881514869e-05	0.006352138524295	0.00584154924490837	Cdk14/Srpk2/Camk2a/Prkce/Camk2b/Prkcg/Prkacb/Mark2/Trio/Aak1/Camkv/Brsk1/Mapk3/Brsk2/Camkk1/Dclk1/Stk39/Kalrn/Map2k2/Irak4/Camkk2/Braf/Prpf4b/Prkab2/Rps6kc1/Stk11/Map3k4/Phka1/Cdk13/Pak4/Mark4/Raf1/Mast1/Nek4/Cdc42bpa/Wnk3/Prkag2	37
747	Impaired	GO:0030165	PDZ domain binding	17/485	45/3317	0.000100087541273452	0.006352138524295	0.00584154924490837	Atp2b1/Gja1/Slc9a3r1/Dlg4/Dlg1/Baiap2/Dlg2/Dtna/Atp2b2/Mpp2/Map2k2/Apba1/Dlgap3/Hcn2/Shisa6/Grasp/Nos1ap	17
748	Impaired	GO:0008017	microtubule binding	28/485	94/3317	0.000100948832610384	0.006352138524295	0.00584154924490837	Dpysl2/Map1b/Map2/Map4/Kif5c/Rgs14/Map9/Arhgef2/Kif5b/Ndrg1/Map6/Ccsap/Sgip1/Clip1/Dpysl5/Map1a/Cetn2/Clip2/Camsap3/Stim1/Camsap2/Dst/Ndel1/Akap1/Mark4/Gas2l1/Pex14/Mast1	28
749	Impaired	GO:0035254	glutamate receptor binding	16/485	41/3317	0.000101927446295803	0.006352138524295	0.00584154924490837	Camk2a/Grin2a/Ctnnb1/Shank3/Dlg4/Lrrc7/Shank2/Dlg1/Dlg2/Map1a/Atp2b2/Homer2/Plcg1/Shank1/Shisa7/Shisa6	16
750	Impaired	GO:0008092	cytoskeletal protein binding	80/485	374/3317	0.000110712654018214	0.006352138524295	0.00584154924490837	Arfgef2/Dpysl2/Aldoa/Map1b/Prkce/Map2/Gja1/Ctnna1/Map4/Kif5c/Tbca/Stmn2/Snap25/Evl/Slc9a3r1/Rgs14/Mark2/Kcnma1/Map9/Shank3/Brsk1/Cttn/Arhgef2/Hsph1/Kif5b/Myh10/Dlg4/Sptbn1/Ndrg1/Ppp1r9b/Tppp/Map6/Dlg1/Baiap2/Ablim2/Gphn/Bcas3/Stxbp5/Ablim1/Ccsap/Sgip1/Myh9/Sncb/Clip1/Myo5a/Cap2/Dpysl5/Dbn1/Add2/Add1/Map1a/Afdn/Cetn2/Dmtn/Epb41l3/Clip2/Epb41l1/Homer2/Tor1a/Mtss2/Camsap3/Stmn3/Stim1/Sipa1l1/Camsap2…	80
751	Impaired	GO:0004672	protein kinase activity	40/485	156/3317	0.00015165637185358	0.00773447496453257	0.00711277252786965	Cdk14/Srpk2/Kit/Camk2a/Prkce/Camk2b/Prkcg/Prkacb/Mark2/Trio/Aak1/Camkv/Brsk1/Ksr1/Mapk3/Brsk2/Ppp1r9b/Camkk1/Dclk1/Stk39/Kalrn/Map2k2/Irak4/Camkk2/Braf/Prpf4b/Prkab2/Rps6kc1/Stk11/Map3k4/Phka1/Cdk13/Pak4/Mark4/Raf1/Mast1/Nek4/Cdc42bpa/Wnk3/Prkag2	40
755	WT without impaired	GO:0034724	DNA replication-independent nucleosome organization	15/662	16/3327	3.48882507807074e-10	1.00896821257806e-06	9.87521119466549e-07	Hist1h4m/H4c3/H4c4/H4c6/H4c9/H4c11/H4c12/Hist1h4n/H4f16/H4c1/H4c2/H4c8/H4c14/Atrx/Supt16	15
756	WT without impaired	GO:0006336	DNA replication-independent nucleosome assembly	14/662	15/3327	1.67343567166369e-09	2.41978798122569e-06	2.36835185321245e-06	Hist1h4m/H4c3/H4c4/H4c6/H4c9/H4c11/H4c12/Hist1h4n/H4f16/H4c1/H4c2/H4c8/H4c14/Atrx	14
757	WT without impaired	GO:0045653	negative regulation of megakaryocyte differentiation	13/662	14/3327	7.98230892299428e-09	7.69494580176649e-06	7.53137848909882e-06	Hist1h4m/H4c3/H4c4/H4c6/H4c9/H4c11/H4c12/Hist1h4n/H4f16/H4c1/H4c2/H4c8/H4c14	13
758	WT without impaired	GO:0045652	regulation of megakaryocyte differentiation	13/662	16/3327	2.13850253087903e-07	0.000137967889422301	0.000135035180409321	Hist1h4m/H4c3/H4c4/H4c6/H4c9/H4c11/H4c12/Hist1h4n/H4f16/H4c1/H4c2/H4c8/H4c14	13
759	WT without impaired	GO:0045637	regulation of myeloid cell differentiation	23/662	41/3327	2.7741410707866e-07	0.000137967889422301	0.000135035180409321	Car2/Hbb-b2/Prkca/Hist1h4m/H4c3/H4c4/H4c6/H4c9/H4c11/H4c12/Hist1h4n/H4f16/H4c1/H4c2/H4c8/H4c14/Nf1/Mtor/Fam210b/Cartpt/Leo1/Tjp2/Rb1	23
760	WT without impaired	GO:0030097	hemopoiesis	53/662	139/3327	2.86240434486103e-07	0.000137967889422301	0.000135035180409321	Ptprz1/Ap3d1/Car2/Hbb-b1/Hbb-b2/Hsp90aa1/Prkca/Ppp3cb/Kcnab2/Rps6/Hist1h4m/H4c3/H4c4/H4c6/H4c9/H4c11/H4c12/Hist1h4n/H4f16/H4c1/H4c2/H4c8/H4c14/Rpl22/Ank1/Nf1/Bad/Wdr7/Dnaja3/Glo1/Arhgef7/Mtor/Plcb1/Src/Tmem14c/Fam210b/Cartpt/Prrc2c/Leo1/Bcr/Dock2/Anln/Plcl2/Flcn/Nkap/Bcl11a/Tjp2/Cd44/Sin3a/Rb1/Bcl11b/Sh3rf1/Tusc2	53
761	WT without impaired	GO:0048534	hematopoietic or lymphoid organ development	55/662	147/3327	3.51628991594561e-07	0.000145273006241639	0.000142185016300417	Ptprz1/Ap3d1/Car2/Hbb-b1/Hbb-b2/Hsp90aa1/Prkca/Crkl/Ppp3cb/Kcnab2/Rps6/Hist1h4m/H4c3/H4c4/H4c6/H4c9/H4c11/H4c12/Hist1h4n/H4f16/H4c1/H4c2/H4c8/H4c14/Mapk1/Rpl22/Ank1/Nf1/Bad/Wdr7/Dnaja3/Glo1/Arhgef7/Mtor/Plcb1/Src/Tmem14c/Fam210b/Cartpt/Prrc2c/Leo1/Bcr/Dock2/Anln/Plcl2/Flcn/Nkap/Bcl11a/Tjp2/Cd44/Sin3a/Rb1/Bcl11b/Sh3rf1/Tusc2	55
762	WT without impaired	GO:0045638	negative regulation of myeloid cell differentiation	17/662	26/3327	5.11582852306204e-07	0.000184937201108693	0.000181006090769919	Hist1h4m/H4c3/H4c4/H4c6/H4c9/H4c11/H4c12/Hist1h4n/H4f16/H4c1/H4c2/H4c8/H4c14/Nf1/Cartpt/Leo1/Tjp2	17
763	WT without impaired	GO:1903706	regulation of hemopoiesis	30/662	64/3327	8.13897897629557e-07	0.000261532524438298	0.00025597326862291	Ap3d1/Car2/Hbb-b2/Hsp90aa1/Prkca/Hist1h4m/H4c3/H4c4/H4c6/H4c9/H4c11/H4c12/Hist1h4n/H4f16/H4c1/H4c2/H4c8/H4c14/Nf1/Bad/Mtor/Fam210b/Cartpt/Leo1/Flcn/Nkap/Tjp2/Cd44/Rb1/Sh3rf1	30
764	WT without impaired	GO:0002520	immune system development	55/662	153/3327	1.57448633672427e-06	0.000455341448580659	0.000445662500994901	Ptprz1/Ap3d1/Car2/Hbb-b1/Hbb-b2/Hsp90aa1/Prkca/Crkl/Ppp3cb/Kcnab2/Rps6/Hist1h4m/H4c3/H4c4/H4c6/H4c9/H4c11/H4c12/Hist1h4n/H4f16/H4c1/H4c2/H4c8/H4c14/Mapk1/Rpl22/Ank1/Nf1/Bad/Wdr7/Dnaja3/Glo1/Arhgef7/Mtor/Plcb1/Src/Tmem14c/Fam210b/Cartpt/Prrc2c/Leo1/Bcr/Dock2/Anln/Plcl2/Flcn/Nkap/Bcl11a/Tjp2/Cd44/Sin3a/Rb1/Bcl11b/Sh3rf1/Tusc2	55
765	WT without impaired	GO:1903707	negative regulation of hemopoiesis	18/662	31/3327	2.91096406938111e-06	0.000765318917150016	0.000749050945700078	Hist1h4m/H4c3/H4c4/H4c6/H4c9/H4c11/H4c12/Hist1h4n/H4f16/H4c1/H4c2/H4c8/H4c14/Nf1/Cartpt/Leo1/Tjp2/Cd44	18
766	WT without impaired	GO:0030099	myeloid cell differentiation	31/662	75/3327	1.40516056311298e-05	0.00338643695710227	0.00331445329316736	Car2/Hbb-b1/Hbb-b2/Prkca/Rps6/Hist1h4m/H4c3/H4c4/H4c6/H4c9/H4c11/H4c12/Hist1h4n/H4f16/H4c1/H4c2/H4c8/H4c14/Ank1/Nf1/Glo1/Mtor/Plcb1/Src/Tmem14c/Fam210b/Cartpt/Leo1/Nkap/Tjp2/Rb1	31
767	WT without impaired	GO:0045595	regulation of cell differentiation	118/662	431/3327	3.49791538714764e-05	0.00778151638433152	0.00761610888748179	Rap1gap/Ptprz1/Syngap1/Pten/Numbl/Ap3d1/Car2/Hbb-b2/Prkaca/Hsp90aa1/Nefl/Mapt/Ntrk2/Prkca/Mag/Rab21/Nedd4/Crkl/Lmna/Hnrnpk/Hist1h4m/H4c3/H4c4/H4c6/H4c9/H4c11/H4c12/Hist1h4n/H4f16/H4c1/H4c2/H4c8/H4c14/Ybx1/Mapk1/Crmp1/Nf1/Mcrip1/Cdkl5/Tbc1d24/Unc13a/Naca/Bad/Pacsin1/Dpysl3/Crk/Eif4g1/Syne1/Cyfip1/Lnpk/Clasp1/Nrcam/Prune1/Clasp2/Camk1d/Ngef/Aspa/Tmem30a/Hnrnpu/Itm2c/Twf1/Srgap2/Lingo1/Mapk8ip3/Mtor…	118
