# Supplementary material for: Re-establishment of the epigenetic state and rescue of kinome deregulation in Ts65Dn mice upon treatment with green tea extract and environmental enrichment
Source: Sci Rep. 2020 Sep 29;10:16023. doi: 10.1038/s41598-020-72625-z (PMC7524756; doi:10.1038/s41598-020-72625-z)
Supplement: Supplementary file 26 — Supplementary Table 24. [file 41598_2020_72625_MOESM26_ESM.csv]

	uniprot_swissprot	mgi_symbol	description
1	A2AJA9	Gm996	predicted gene 996 [Source:MGI Symbol;Acc:MGI:2685842]
2	A2AN08	Ubr4	ubiquitin protein ligase E3 component n-recognin 4 [Source:MGI Symbol;Acc:MGI:1916366]
3	O88737	Bsn	bassoon [Source:MGI Symbol;Acc:MGI:1277955]
4	O88935	Syn1	synapsin I [Source:MGI Symbol;Acc:MGI:98460]
5	P06837	Gap43	growth associated protein 43 [Source:MGI Symbol;Acc:MGI:95639]
6	P14873	Map1b	microtubule-associated protein 1B [Source:MGI Symbol;Acc:MGI:1306778]
7	P20357	Map2	microtubule-associated protein 2 [Source:MGI Symbol;Acc:MGI:97175]
8	P23242	Gja1	gap junction protein, alpha 1 [Source:MGI Symbol;Acc:MGI:95713]
9	P26645	Marcks	myristoylated alanine rich protein kinase C substrate [Source:MGI Symbol;Acc:MGI:96907]
10	P43006	Slc1a2	solute carrier family 1 (glial high affinity glutamate transporter), member 2 [Source:MGI Symbol;Acc:MGI:101931]
11	P54728	Rad23b	RAD23 homolog B, nucleotide excision repair protein [Source:MGI Symbol;Acc:MGI:105128]
12	P98203	Arvcf	armadillo repeat gene deleted in velo-cardio-facial syndrome [Source:MGI Symbol;Acc:MGI:109620]
13	Q03141	Mark3	MAP/microtubule affinity regulating kinase 3 [Source:MGI Symbol;Acc:MGI:1341865]
14	Q3TZZ7	Esyt2	extended synaptotagmin-like protein 2 [Source:MGI Symbol;Acc:MGI:1261845]
15	Q3UHK1	Slc2a13	solute carrier family 2 (facilitated glucose transporter), member 13 [Source:MGI Symbol;Acc:MGI:2146030]
16	Q3UNH4	Gprin1	G protein-regulated inducer of neurite outgrowth 1 [Source:MGI Symbol;Acc:MGI:1349455]
17	Q3UTJ2	Sorbs2	sorbin and SH3 domain containing 2 [Source:MGI Symbol;Acc:MGI:1924574]
18	Q3V3V9	Carmil2	capping protein regulator and myosin 1 linker 2 [Source:MGI Symbol;Acc:MGI:2685431]
19	Q4ACU6	Shank3	SH3/ankyrin domain gene 3 [Source:MGI Symbol;Acc:MGI:1930016]
20	Q60973	Rbbp7	retinoblastoma binding protein 7 [Source:MGI Symbol;Acc:MGI:1194910]
21	Q61699	Hsph1	heat shock 105kDa/110kDa protein 1 [Source:MGI Symbol;Acc:MGI:105053]
22	Q62172	Ralbp1	ralA binding protein 1 [Source:MGI Symbol;Acc:MGI:108466]
23	Q640R3	Hepacam	hepatocyte cell adhesion molecule [Source:MGI Symbol;Acc:MGI:1920177]
24	Q7TME0	Plppr4	phospholipid phosphatase related 4 [Source:MGI Symbol;Acc:MGI:106530]
25	Q80X80	C2cd2l	C2 calcium-dependent domain containing 2-like [Source:MGI Symbol;Acc:MGI:1919014]
26	Q80Y55	Bsdc1	BSD domain containing 1 [Source:MGI Symbol;Acc:MGI:1913466]
27	Q80Y56	Rbsn	rabenosyn, RAB effector [Source:MGI Symbol;Acc:MGI:1925537]
28	Q80YA9	Cnksr2	connector enhancer of kinase suppressor of Ras 2 [Source:MGI Symbol;Acc:MGI:2661175]
29	Q8BGD9	Eif4b	eukaryotic translation initiation factor 4B [Source:MGI Symbol;Acc:MGI:95304]
30	Q8BGV8	Mief1	mitochondrial elongation factor 1 [Source:MGI Symbol;Acc:MGI:2146020]
31	Q8BKC8	Pi4kb	phosphatidylinositol 4-kinase, catalytic, beta polypeptide [Source:MGI Symbol;Acc:MGI:1334433]
32	Q8BTI8	Srrm2	serine/arginine repetitive matrix 2 [Source:MGI Symbol;Acc:MGI:1923206]
33	Q8BYI9	Tnr	tenascin R [Source:MGI Symbol;Acc:MGI:99516]
34	Q8C0D4	Arhgap12	Rho GTPase activating protein 12 [Source:MGI Symbol;Acc:MGI:1922665]
35	Q8C8R3	Ank2	ankyrin 2, brain [Source:MGI Symbol;Acc:MGI:88025]
36	Q8K019	Bclaf1	BCL2-associated transcription factor 1 [Source:MGI Symbol;Acc:MGI:1917580]
37	Q8VD37	Sgip1	SH3-domain GRB2-like (endophilin) interacting protein 1 [Source:MGI Symbol;Acc:MGI:1920344]
38	Q8VDZ4	Zdhhc5	zinc finger, DHHC domain containing 5 [Source:MGI Symbol;Acc:MGI:1923573]
39	Q9EQF6	Dpysl5	dihydropyrimidinase-like 5 [Source:MGI Symbol;Acc:MGI:1929772]
40	Q9JMH9	Myo18a	myosin XVIIIA [Source:MGI Symbol;Acc:MGI:2667185]
41	Q9QYB8	Add2	adducin 2 (beta) [Source:MGI Symbol;Acc:MGI:87919]
42	Q9QYF9	Ndrg3	N-myc downstream regulated gene 3 [Source:MGI Symbol;Acc:MGI:1352499]
43	Q9QYR6	Map1a	microtubule-associated protein 1 A [Source:MGI Symbol;Acc:MGI:1306776]
44	Q9R0K7	Atp2b2	ATPase, Ca++ transporting, plasma membrane 2 [Source:MGI Symbol;Acc:MGI:105368]
45	Q9WV34	Mpp2	membrane protein, palmitoylated 2 (MAGUK p55 subfamily member 2) [Source:MGI Symbol;Acc:MGI:1858257]
46	Q9Z0H8	Clip2	CAP-GLY domain containing linker protein 2 [Source:MGI Symbol;Acc:MGI:1313136]
