# Supplementary material for: Re-establishment of the epigenetic state and rescue of kinome deregulation in Ts65Dn mice upon treatment with green tea extract and environmental enrichment
Source: Sci Rep. 2020 Sep 29;10:16023. doi: 10.1038/s41598-020-72625-z (PMC7524756; doi:10.1038/s41598-020-72625-z)
Supplement: Supplementary file 27 — Supplementary Table 25. [file 41598_2020_72625_MOESM27_ESM.xlsx]

## Sheet: summary
Raw file	Experiment	Enzyme	Enzyme mode	Enzyme first search	Enzyme mode first search	Use enzyme first search	Variable modifications	Variable modifications first search	Use variable modifications first search	Multiplicity	Max. missed cleavages	Labels0	LC-MS run type	Time-dependent recalibration	MS	MS/MS	MS/MS Submitted	MS/MS Submitted (SIL)	MS/MS Submitted (ISO)	MS/MS Submitted (PEAK)	MS/MS Identified	MS/MS Identified (SIL)	MS/MS Identified (ISO)	MS/MS Identified (PEAK)	MS/MS Identified [%]	MS/MS Identified (SIL) [%]	MS/MS Identified (ISO) [%]	MS/MS Identified (PEAK) [%]	Peptide Sequences Identified	Peaks	Peaks Sequenced	Peaks Sequenced [%]	Peaks Repeatedly Sequenced	Peaks Repeatedly Sequenced [%]	Isotope Patterns	Isotope Patterns Sequenced	Isotope Patterns Sequenced (z>1)	Isotope Patterns Sequenced [%]	Isotope Patterns Sequenced (z>1) [%]	Isotope Patterns Repeatedly Sequenced	Isotope Patterns Repeatedly Sequenced [%]	Recalibrated	Av. Absolute Mass Deviation [ppm]	Mass Standard Deviation [ppm]	Av. Absolute Mass Deviation [mDa]	Mass Standard Deviation [mDa]	Label free norm param
151118_S_MOES_01_02_2ug_Proteome	01_02	Trypsin/P	Specific			FALSE	Acetyl (Protein N-term);Oxidation (M)		FALSE	1	3		Standard		9321	57931	67235	48625	0	18610	17471	17292	0	179	25.98	35.56	NaN	0.96	8743	959541	45434	4.73	8643	19.02	101765	27441	25520	26.97	42.32	12687	46.23	+	0.39322	0.59078	0.30487	0.48163
151118_S_MOES_02_01_2ug_Proteome	02_01	Trypsin/P	Specific			FALSE	Acetyl (Protein N-term);Oxidation (M)		FALSE	1	3		Standard		8701	62089	70958	53212	0	17746	19054	18849	0	205	26.85	35.42	NaN	1.16	9649	967270	48944	5.06	9302	19.01	106485	30309	28367	28.46	43.18	13983	46.13	+	0.39201	0.57636	0.3078	0.48169
151118_S_MOES_03_01_2ug_Proteome	03_01	Trypsin/P	Specific			FALSE	Acetyl (Protein N-term);Oxidation (M)		FALSE	1	3		Standard		8215	65374	74790	55958	0	18832	19593	19361	0	232	26.2	34.6	NaN	1.23	9989	966293	51544	5.33	9816	19.04	112662	32211	30229	28.59	42.29	14638	45.44	+	0.40366	0.59939	0.32061	0.50453
151118_S_MOES_04_01_2ug_Proteome	04_01	Trypsin/P	Specific			FALSE	Acetyl (Protein N-term);Oxidation (M)		FALSE	1	3		Standard		8413	63902	72878	54924	0	17954	19115	18988	0	127	26.23	34.57	NaN	0.71	9742	1015325	51303	5.05	9230	17.99	110467	31911	29951	28.89	42.7	14564	45.64	+	0.39763	0.59184	0.31059	0.48539
151118_S_MOES_05_01_2ug_Proteome	05_01	Trypsin/P	Specific			FALSE	Acetyl (Protein N-term);Oxidation (M)		FALSE	1	3		Standard		8160	60446	69154	51738	0	17416	17482	17341	0	141	25.28	33.52	NaN	0.81	9301	945026	48553	5.14	8599	17.71	109014	30762	28896	28.22	41.84	13452	43.73	+	0.38823	0.58074	0.30186	0.47096
151118_S_MOES_06_02_2ug_Proteome	06_02	Trypsin/P	Specific			FALSE	Acetyl (Protein N-term);Oxidation (M)		FALSE	1	3		Standard		8684	60762	69914	51608	0	18306	18889	18751	0	138	27.02	36.33	NaN	0.75	9635	963502	47334	4.91	9228	19.5	105154	29082	27161	27.66	41.99	13397	46.07	+	0.39519	0.58731	0.30971	0.49056
151118_S_MOES_07_01_2ug_Proteome	07_01	Trypsin/P	Specific			FALSE	Acetyl (Protein N-term);Oxidation (M)		FALSE	1	3		Standard		8650	63334	72336	54332	0	18004	19215	19021	0	194	26.56	35.01	NaN	1.08	9989	972217	50451	5.19	9373	18.58	112113	31922	29853	28.47	42.34	14168	44.38	+	0.39009	0.57526	0.30687	0.47496
151118_S_MOES_08_01_2ug_Proteome	08_01	Trypsin/P	Specific			FALSE	Acetyl (Protein N-term);Oxidation (M)		FALSE	1	3		Standard		8212	67543	77097	57985	0	19112	19981	19781	0	200	25.92	34.11	NaN	1.05	10294	1019603	53335	5.23	10028	18.8	115007	33343	31352	28.99	41.65	15155	45.45	+	0.38952	0.57593	0.30562	0.47327
151118_S_MOES_09_01_2ug_Proteome	09_01	Trypsin/P	Specific			FALSE	Acetyl (Protein N-term);Oxidation (M)		FALSE	1	3		Standard		7863	64736	73546	55926	0	17620	19673	19470	0	203	26.75	34.81	NaN	1.15	10190	983279	51054	5.19	9642	18.89	113931	32431	30497	28.47	41.72	14424	44.48	+	0.39883	0.58661	0.314	0.48727
151118_S_MOES_10_01_2ug_Proteome	10_01	Trypsin/P	Specific			FALSE	Acetyl (Protein N-term);Oxidation (M)		FALSE	1	3		Standard		8128	63930	72349	55509	0	16840	18491	18328	0	163	25.56	33.02	NaN	0.97	9851	1008612	51030	5.06	9550	18.71	115749	32699	30801	28.25	40.75	14542	44.47	+	0.39808	0.59717	0.31189	0.49178
151118_S_MOES_11_02_2ug_Proteome	11_02	Trypsin/P	Specific			FALSE	Acetyl (Protein N-term);Oxidation (M)		FALSE	1	3		Standard		8808	64924	74287	55559	0	18728	21000	20769	0	231	28.27	37.38	NaN	1.23	10085	982393	50944	5.19	9834	19.3	106011	30862	28896	29.11	43.35	14847	48.11	+	0.39398	0.59219	0.31381	0.49307
151118_S_MOES_12_01_2ug_Proteome	12_01	Trypsin/P	Specific			FALSE	Acetyl (Protein N-term);Oxidation (M)		FALSE	1	3		Standard		8425	64707	73705	55705	0	18000	19672	19459	0	213	26.69	34.93	NaN	1.18	10208	977244	51351	5.25	9548	18.59	113833	32350	30315	28.42	42.37	14626	45.21	+	0.39199	0.58224	0.30825	0.48291
151118_S_MOES_13_01_2ug_Proteome	13_01	Trypsin/P	Specific			FALSE	Acetyl (Protein N-term);Oxidation (M)		FALSE	1	3		Standard		8275	67334	76648	58020	0	18628	20831	20626	0	205	27.18	35.55	NaN	1.1	10173	1006541	53319	5.3	10172	19.08	114494	33135	31121	28.94	42.16	15330	46.27	+	0.39274	0.58322	0.31363	0.49481
151118_S_MOES_14_01_2ug_Proteome	14_01	Trypsin/P	Specific			FALSE	Acetyl (Protein N-term);Oxidation (M)		FALSE	1	3		Standard		8050	65574	74766	56380	0	18386	18995	18797	0	198	25.41	33.34	NaN	1.08	9962	1028026	52346	5.09	9637	18.41	114963	32887	30883	28.61	41.65	14775	44.93	+	0.3949	0.58731	0.3109	0.49053
151118_S_MOES_15_01_2ug_Proteome	15_01	Trypsin/P	Specific			FALSE	Acetyl (Protein N-term);Oxidation (M)		FALSE	1	3		Standard		8236	63672	72479	54863	0	17616	18079	17871	0	208	24.94	32.57	NaN	1.18	9678	990563	50736	5.12	9418	18.56	113679	32502	30463	28.59	41.16	14286	43.95	+	0.4006	0.58867	0.31289	0.48326
151118_S_MOES_16_01_2ug_Proteome	16_01	Trypsin/P	Specific			FALSE	Acetyl (Protein N-term);Oxidation (M)		FALSE	1	3		Standard		8460	64791	73769	55813	0	17956	20473	20328	0	145	27.75	36.42	NaN	0.81	10332	986220	51180	5.19	9801	19.15	111210	31741	29729	28.54	42.48	14753	46.48	+	0.3917	0.58378	0.3131	0.4983
151118_S_MOES_17_01_2ug_Proteome	17_01	Trypsin/P	Specific			FALSE	Acetyl (Protein N-term);Oxidation (M)		FALSE	1	3		Standard		8338	65623	74569	56675	0	17894	19310	19122	0	188	25.9	33.74	NaN	1.05	9994	978055	52307	5.35	9763	18.66	113414	32919	30881	29.03	42.43	15049	45.72	+	0.38578	0.57156	0.30569	0.47695
151118_S_MOES_18_01_2ug_Proteome	18_01	Trypsin/P	Specific			FALSE	Acetyl (Protein N-term);Oxidation (M)		FALSE	1	3		Standard		8480	64879	74556	55202	0	19354	20268	20037	0	231	27.18	36.3	NaN	1.19	10221	979101	51300	5.24	9694	18.9	109951	31663	29628	28.8	42.57	14499	45.79	+	0.39091	0.5734	0.30917	0.48175
151118_S_MOES_19_01_2ug_Proteome	19_01	Trypsin/P	Specific			FALSE	Acetyl (Protein N-term);Oxidation (M)		FALSE	1	3		Standard		9141	62169	71639	52699	0	18940	19670	19443	0	227	27.46	36.89	NaN	1.2	9495	1001749	48870	4.88	9390	19.21	100290	29310	27469	29.23	43.39	13969	47.66	+	0.3886	0.57311	0.30669	0.47852
151118_S_MOES_20_01_2ug_Proteome	20_01	Trypsin/P	Specific			FALSE	Acetyl (Protein N-term);Oxidation (M)		FALSE	1	3		Standard		7923	64799	73303	56293	0	17010	18703	18537	0	166	25.51	32.93	NaN	0.98	9898	1012835	51644	5.1	9754	18.89	118006	33480	31436	28.37	40.94	14784	44.16	+	0.40541	0.59365	0.31808	0.49253
151118_S_MOES_21_01_2ug_Proteome	21_01	Trypsin/P	Specific			FALSE	Acetyl (Protein N-term);Oxidation (M)		FALSE	1	3		Standard		8577	64452	73919	54983	0	18936	19135	18941	0	194	25.89	34.45	NaN	1.02	9669	983229	50760	5.16	9680	19.07	108067	31195	29163	28.87	43.04	14497	46.47	+	0.39168	0.57505	0.30799	0.48042
151118_S_MOES_22_01_2ug_Proteome	22_01	Trypsin/P	Specific			FALSE	Acetyl (Protein N-term);Oxidation (M)		FALSE	1	3		Standard		9410	60822	70380	51264	0	19116	18946	18745	0	201	26.92	36.57	NaN	1.05	9113	965712	47931	4.96	9038	18.86	99563	28702	26870	28.83	43.5	13662	47.6	+	0.37845	0.56369	0.29573	0.46199
151118_S_MOES_23_01_2ug_Proteome	23_01	Trypsin/P	Specific			FALSE	Acetyl (Protein N-term);Oxidation (M)		FALSE	1	3		Standard		8037	67482	77609	57355	0	20254	19991	19785	0	206	25.76	34.5	NaN	1.02	10081	988725	53522	5.41	9938	18.57	113189	33040	30991	29.19	42.17	15127	45.78	+	0.39822	0.59622	0.31241	0.48983
151118_S_MOES_24_01_2ug_Proteome	24_01	Trypsin/P	Specific			FALSE	Acetyl (Protein N-term);Oxidation (M)		FALSE	1	3		Standard		8248	64840	73969	55707	0	18262	19569	19382	0	187	26.46	34.79	NaN	1.02	10050	1080664	51857	4.8	9427	18.18	113409	32420	30511	28.59	42.08	14677	45.27	+	0.39577	0.58487	0.30949	0.48062
151118_S_MOES_25_01_2ug_Proteome	25_01	Trypsin/P	Specific			FALSE	Acetyl (Protein N-term);Oxidation (M)		FALSE	1	3		Standard		8165	61140	69769	52507	0	17262	17372	17201	0	171	24.9	32.76	NaN	0.99	9536	959730	48866	5.09	8899	18.21	111431	31467	29594	28.24	41.33	13576	43.14	+	0.39797	0.59428	0.30817	0.48781
151118_S_MOES_26_01_2ug_Proteome	26_01	Trypsin/P	Specific			FALSE	Acetyl (Protein N-term);Oxidation (M)		FALSE	1	3		Standard		8629	62127	71221	53033	0	18188	18514	18317	0	197	26	34.54	NaN	1.08	9524	982647	48960	4.98	9252	18.9	107767	30315	28380	28.13	42.3	13872	45.76	+	0.39402	0.58126	0.30704	0.48156
151118_S_MOES_27_01_2ug_Proteome	27_01	Trypsin/P	Specific			FALSE	Acetyl (Protein N-term);Oxidation (M)		FALSE	1	3		Standard		8254	66492	75739	57245	0	18494	20075	19836	0	239	26.51	34.65	NaN	1.29	10232	969569	52415	5.41	9932	18.95	113890	32956	30963	28.94	42.22	14918	45.27	+	0.39947	0.59897	0.31634	0.49942
151118_S_MOES_28_01_2ug_Proteome	28_01	Trypsin/P	Specific			FALSE	Acetyl (Protein N-term);Oxidation (M)		FALSE	1	3		Standard		8063	66338	76053	56619	0	19434	19756	19557	0	199	25.98	34.54	NaN	1.02	10228	1021702	53019	5.19	9681	18.26	116012	32988	30898	28.43	41.6	14868	45.07	+	0.40199	0.59502	0.32	0.50364
151118_S_MOES_29_01_2ug_Proteome	29_01	Trypsin/P	Specific			FALSE	Acetyl (Protein N-term);Oxidation (M)		FALSE	1	3		Standard		8066	65077	73873	56281	0	17592	19243	19037	0	206	26.05	33.82	NaN	1.17	10164	1053489	51968	4.93	9610	18.49	116143	32908	30938	28.33	41.61	14811	45.01	+	0.39341	0.58326	0.30768	0.48163
151118_S_MOES_30_01_2ug_Proteome	30_01	Trypsin/P	Specific			FALSE	Acetyl (Protein N-term);Oxidation (M)		FALSE	1	3		Standard		8004	63182	71432	54930	0	16502	17998	17814	0	184	25.2	32.43	NaN	1.12	9927	1019119	50549	4.96	9320	18.44	118024	32858	30929	27.84	40.44	14140	43.03	+	0.39104	0.5723	0.30215	0.46747
151118_S_MOES_31_01_2ug_Proteome	31_01	Trypsin/P	Specific			FALSE	Acetyl (Protein N-term);Oxidation (M)		FALSE	1	3		Standard		8510	64647	73731	55563	0	18168	20291	20096	0	195	27.52	36.17	NaN	1.07	10083	978498	51325	5.25	9547	18.6	108070	31507	29580	29.15	43.38	14749	46.81	+	0.38416	0.56225	0.3027	0.46673
151118_S_MOES_32_01_2ug_Proteome	32_01	Trypsin/P	Specific			FALSE	Acetyl (Protein N-term);Oxidation (M)		FALSE	1	3		Standard		8361	64215	73691	54739	0	18952	18566	18371	0	195	25.19	33.56	NaN	1.03	9706	1006439	50919	5.06	9395	18.45	113056	31803	29871	28.13	42.03	14255	44.82	+	0.3889	0.57487	0.30397	0.47711
151118_S_MOES_33_01_2ug_Proteome	33_01	Trypsin/P	Specific			FALSE	Acetyl (Protein N-term);Oxidation (M)		FALSE	1	3		Standard		8095	62945	72170	53716	0	18454	18174	18031	0	143	25.18	33.57	NaN	0.77	9580	988648	50155	5.07	9234	18.41	111486	31338	29404	28.11	41.97	14095	44.98	+	0.39565	0.58012	0.31061	0.48167
151118_S_MOES_34_01_2ug_Proteome	34_01	Trypsin/P	Specific			FALSE	Acetyl (Protein N-term);Oxidation (M)		FALSE	1	3		Standard		7944	61559	70440	52672	0	17768	17478	17295	0	183	24.81	32.84	NaN	1.03	9315	944668	48975	5.18	8998	18.37	109814	31059	29150	28.28	41.84	13644	43.93	+	0.40343	0.60408	0.31842	0.5054
151118_S_MOES_35_01_2ug_Proteome	35_01	Trypsin/P	Specific			FALSE	Acetyl (Protein N-term);Oxidation (M)		FALSE	1	3		Standard		7929	64404	73010	55794	0	17216	18404	18246	0	158	25.21	32.7	NaN	0.92	9784	997655	51497	5.16	9532	18.51	114967	32905	30994	28.62	41.23	14609	44.4	+	0.40147	0.60176	0.31389	0.49355
151118_S_MOES_36_01_2ug_Proteome	36_01	Trypsin/P	Specific			FALSE	Acetyl (Protein N-term);Oxidation (M)		FALSE	1	3		Standard		8672	59938	69062	50808	0	18254	17780	17578	0	202	25.74	34.6	NaN	1.11	9501	961120	47557	4.95	8733	18.36	107442	29795	27925	27.73	41.88	13093	43.94	+	0.39556	0.59537	0.30913	0.49462
151118_S_MOES_37_01_2ug_Proteome	37_01	Trypsin/P	Specific			FALSE	Acetyl (Protein N-term);Oxidation (M)		FALSE	1	3		Standard		8421	61026	69858	52194	0	17664	17705	17511	0	194	25.34	33.55	NaN	1.1	9662	966939	48524	5.02	8981	18.51	110446	30682	28825	27.78	41.55	13495	43.98	+	0.39765	0.5929	0.30887	0.48972
151118_S_MOES_38_01_2ug_Proteome	38_01	Trypsin/P	Specific			FALSE	Acetyl (Protein N-term);Oxidation (M)		FALSE	1	3		Standard		7984	63547	72693	54399	0	18294	19081	18880	0	201	26.25	34.71	NaN	1.1	10034	988329	50205	5.08	9390	18.7	113549	31709	29703	27.93	41.46	13969	44.05	+	0.40102	0.59754	0.31413	0.49458
151118_S_MOES_39_01_2ug_Proteome	39_01	Trypsin/P	Specific			FALSE	Acetyl (Protein N-term);Oxidation (M)		FALSE	1	3		Standard		7997	61100	69900	52300	0	17600	17495	17297	0	198	25.03	33.07	NaN	1.12	9269	967324	48656	5.03	8990	18.48	109951	30645	28742	27.87	41.42	13557	44.24	+	0.40249	0.60205	0.31578	0.49565
151118_S_MOES_40_01_2ug_Proteome	40_01	Trypsin/P	Specific			FALSE	Acetyl (Protein N-term);Oxidation (M)		FALSE	1	3		Standard		7840	65588	74473	56703	0	17770	19036	18849	0	187	25.56	33.24	NaN	1.05	10017	1047282	52408	5	9572	18.26	118032	33376	31429	28.28	40.99	14736	44.15	+	0.39638	0.57875	0.31101	0.47921
01_02																													8743
02_01																													9649
03_01																													9989
04_01																													9742
05_01																													9301
06_02																													9635
07_01																													9989
08_01																													10294
09_01																													10190
10_01																													9851
11_02																													10085
12_01																													10208
13_01																													10173
14_01																													9962
15_01																													9678
16_01																													10332
17_01																													9994
18_01																													10221
19_01																													9495
20_01																													9898
21_01																													9669
22_01																													9113
23_01																													10081
24_01																													10050
25_01																													9536
26_01																													9524
27_01																													10232
28_01																													10228
29_01																													10164
30_01																													9927
31_01																													10083
32_01																													9706
33_01																													9580
34_01																													9315
35_01																													9784
36_01																													9501
37_01																													9662
38_01																													10034
39_01																													9269
40_01																													10017
Total															333689	2549440	2912970	2185838	0	727132	760574	752940	0	7634	26.11	34.45	NaN	1.05	20960	39614883					4452506	1266628	1188308	28.45	42	572278	45.18		0.3948	0.58568	0.31011	0.48586

## Sheet: proteinGroups
Protein IDs	Majority protein IDs	Peptide counts (all)	Peptide counts (razor+unique)	Peptide counts (unique)	Protein names	Gene names	Fasta headers	Number of proteins	Peptides	Razor + unique peptides	Unique peptides	Peptides 01_02	Peptides 02_01	Peptides 03_01	Peptides 04_01	Peptides 05_01	Peptides 06_02	Peptides 07_01	Peptides 08_01	Peptides 09_01	Peptides 10_01	Peptides 11_02	Peptides 12_01	Peptides 13_01	Peptides 14_01	Peptides 15_01	Peptides 16_01	Peptides 17_01	Peptides 18_01	Peptides 19_01	Peptides 20_01	Peptides 21_01	Peptides 22_01	Peptides 23_01	Peptides 24_01	Peptides 25_01	Peptides 26_01	Peptides 27_01	Peptides 28_01	Peptides 29_01	Peptides 30_01	Peptides 31_01	Peptides 32_01	Peptides 33_01	Peptides 34_01	Peptides 35_01	Peptides 36_01	Peptides 37_01	Peptides 38_01
A2A432	A2A432	5	5	3	Cullin-4B	Cul4b	>sp|A2A432|CUL4B_MOUSE Cullin-4B OS=Mus musculus GN=Cul4b PE=1 SV=1	1	5	5	3	2	2	3	3	2	2	3	4	2	3	3	2	3	3	3	3	3	3	1	3	3	2	2	1	2	3	2	3	3	2	2	3	3	2	3	3	3	3
A2A5R2	A2A5R2	5	2	2	Brefeldin A-inhibited guanine nucleotide-exchange protein 2	Arfgef2	>sp|A2A5R2|BIG2_MOUSE Brefeldin A-inhibited guanine nucleotide-exchange protein 2 OS=Mus musculus GN=Arfgef2 PE=1 SV=1	1	5	2	2	2	4	1	2	2	2	3	2	2	1	2	3	3	1	1	4	3	2	1	2	1	0	1	1	1	2	3	2	3	0	2	1	1	2	0	1	2	1
A2A690	A2A690	4	4	4	Protein TANC2	Tanc2	>sp|A2A690|TANC2_MOUSE Protein TANC2 OS=Mus musculus GN=Tanc2 PE=1 SV=1	1	4	4	4	0	0	0	1	0	1	1	0	0	2	0	0	0	2	0	0	1	0	0	3	0	0	0	1	0	0	2	1	1	2	0	1	0	0	1	0	0	0
A2A699	A2A699	2	2	2	Protein FAM171A2	Fam171a2	>sp|A2A699|F1712_MOUSE Protein FAM171A2 OS=Mus musculus GN=Fam171a2 PE=1 SV=1	1	2	2	2	1	2	2	2	2	2	2	2	2	2	2	2	2	2	2	2	2	2	2	2	1	2	2	1	2	2	2	2	1	1	2	1	2	2	2	1	2	2
A2AG50	A2AG50	4	4	4	MAP7 domain-containing protein 2	Map7d2	>sp|A2AG50|MA7D2_MOUSE MAP7 domain-containing protein 2 OS=Mus musculus GN=Map7d2 PE=1 SV=1	1	4	4	4	2	3	3	3	2	2	2	2	2	2	2	3	1	3	3	2	3	2	2	2	2	2	2	2	3	2	2	3	2	4	2	2	3	2	2	3	4	2
A2AGT5	A2AGT5	10	10	10	Cytoskeleton-associated protein 5	Ckap5	>sp|A2AGT5|CKAP5_MOUSE Cytoskeleton-associated protein 5 OS=Mus musculus GN=Ckap5 PE=2 SV=1	1	10	10	10	4	4	7	6	7	6	3	5	4	6	4	8	6	4	7	3	3	8	5	6	4	5	7	4	5	5	4	4	6	5	1	5	6	6	8	5	6	5
A2AJA9	A2AJA9	2	2	2	Uncharacterized protein C9orf172 homolog	Gm996	>sp|A2AJA9|CI172_MOUSE Uncharacterized protein C9orf172 homolog OS=Mus musculus GN=Gm996 PE=1 SV=1	1	2	2	2	1	1	1	1	1	1	1	0	1	1	0	1	1	1	1	2	2	0	1	2	1	1	1	1	1	0	1	0	1	0	2	0	2	0	1	1	1	1
A2AJI0	A2AJI0	4	4	4	MAP7 domain-containing protein 1	Map7d1	>sp|A2AJI0|MA7D1_MOUSE MAP7 domain-containing protein 1 OS=Mus musculus GN=Map7d1 PE=1 SV=1	1	4	4	4	3	3	3	2	1	2	3	3	3	1	3	3	3	3	1	3	3	3	2	1	3	2	4	1	1	2	3	4	2	2	3	2	2	1	1	2	1	1
A2ALS5	A2ALS5	10	10	10	Rap1 GTPase-activating protein 1	Rap1gap	>sp|A2ALS5|RPGP1_MOUSE Rap1 GTPase-activating protein 1 OS=Mus musculus GN=Rap1gap PE=1 SV=2	1	10	10	10	6	9	7	9	9	5	10	8	8	7	7	7	8	8	9	7	6	7	4	8	6	6	6	9	6	7	8	10	8	5	6	6	7	5	5	4	4	7
A2ALU4	A2ALU4	4	4	4	Protein Shroom2	Shroom2	>sp|A2ALU4|SHRM2_MOUSE Protein Shroom2 OS=Mus musculus GN=Shroom2 PE=1 SV=1	1	4	4	4	2	1	2	1	1	0	2	2	0	2	2	2	1	2	2	2	2	0	0	0	1	1	2	1	1	1	1	2	1	2	2	0	2	1	1	0	2	2
A2AM05	A2AM05	2	2	2	Centlein	Cntln	>sp|A2AM05|CNTLN_MOUSE Centlein OS=Mus musculus GN=Cntln PE=1 SV=1	1	2	2	2	2	2	2	2	2	2	2	2	2	2	2	2	1	2	2	2	2	2	1	2	2	2	2	2	2	2	2	2	2	2	2	2	2	2	2	2	2	2
A2AN08	A2AN08	8	8	8	E3 ubiquitin-protein ligase UBR4	Ubr4	>sp|A2AN08|UBR4_MOUSE E3 ubiquitin-protein ligase UBR4 OS=Mus musculus GN=Ubr4 PE=1 SV=1	1	8	8	8	1	2	5	3	2	2	5	6	4	4	2	4	5	4	4	3	4	4	2	2	4	2	3	1	2	3	3	2	3	3	4	2	3	3	3	1	2	2
A2AP18	A2AP18	2	2	2	1-phosphatidylinositol 4,5-bisphosphate phosphodiesterase eta-2	Plch2	>sp|A2AP18|PLCH2_MOUSE 1-phosphatidylinositol 4,5-bisphosphate phosphodiesterase eta-2 OS=Mus musculus GN=Plch2 PE=1 SV=2	1	2	2	2	1	1	1	1	1	1	0	0	0	2	0	0	1	2	0	2	0	1	0	1	0	1	1	2	0	1	0	1	1	0	1	1	1	1	1	0	1	1
A2AQ25	A2AQ25	3	3	3	Sickle tail protein	Skt	>sp|A2AQ25|SKT_MOUSE Sickle tail protein OS=Mus musculus GN=Skt PE=1 SV=1	1	3	3	3	1	3	2	2	2	2	1	2	1	2	0	2	3	2	2	2	2	1	1	2	2	1	3	2	2	2	2	3	3	2	2	2	2	2	2	2	2	2
A2ASS6	A2ASS6	3	3	3	Titin	Ttn	>sp|A2ASS6|TITIN_MOUSE Titin OS=Mus musculus GN=Ttn PE=1 SV=1	1	3	3	3	0	0	0	0	0	2	0	1	1	0	0	1	0	0	0	2	0	0	0	0	0	0	0	0	0	1	0	2	0	0	0	0	1	0	1	1	1	1
A2ASZ8	A2ASZ8	2	2	1	Calcium-binding mitochondrial carrier protein SCaMC-2	Slc25a25	>sp|A2ASZ8|SCMC2_MOUSE Calcium-binding mitochondrial carrier protein SCaMC-2 OS=Mus musculus GN=Slc25a25 PE=2 SV=1	1	2	2	1	0	1	0	2	2	1	1	1	0	1	0	0	0	0	2	1	1	1	1	1	1	1	0	2	1	1	1	2	0	0	1	0	0	1	2	1	1	2
A2AWA9	A2AWA9	4	4	4	Rab GTPase-activating protein 1	Rabgap1	>sp|A2AWA9|RBGP1_MOUSE Rab GTPase-activating protein 1 OS=Mus musculus GN=Rabgap1 PE=1 SV=1	1	4	4	4	4	2	1	2	2	2	3	2	3	4	3	3	2	2	2	3	4	4	3	2	2	2	1	3	2	2	2	1	2	4	3	3	2	3	2	3	2	4
A2BDX3	A2BDX3	1	1	1	Adenylyltransferase and sulfurtransferase MOCS3;Molybdopterin-synthase adenylyltransferase;Molybdopterin-synthase sulfurtransferase	Mocs3	>sp|A2BDX3|MOCS3_MOUSE Adenylyltransferase and sulfurtransferase MOCS3 OS=Mus musculus GN=Mocs3 PE=3 SV=1	1	1	1	1	0	1	0	0	1	0	0	0	0	1	0	1	0	1	0	0	1	0	1	0	1	1	1	0	1	0	0	0	0	1	0	1	0	0	1	1	1	1
A2CG49	A2CG49	8	6	6	Kalirin	Kalrn	>sp|A2CG49|KALRN_MOUSE Kalirin OS=Mus musculus GN=Kalrn PE=1 SV=1	1	8	6	6	0	0	2	3	2	2	4	2	2	4	1	1	1	2	0	3	2	1	2	3	1	1	0	4	2	0	1	2	3	3	3	2	3	2	2	2	2	5
A2RT62	A2RT62	6	6	6	F-box/LRR-repeat protein 16	Fbxl16	>sp|A2RT62|FXL16_MOUSE F-box/LRR-repeat protein 16 OS=Mus musculus GN=Fbxl16 PE=2 SV=1	1	6	6	6	5	4	4	3	3	3	3	5	3	5	2	2	2	4	2	5	5	4	4	4	5	2	5	3	3	4	2	3	4	5	5	4	2	4	3	2	4	4
A3KGS3	A3KGS3	1	1	1	Ral GTPase-activating protein subunit alpha-2	Ralgapa2	>sp|A3KGS3|RGPA2_MOUSE Ral GTPase-activating protein subunit alpha-2 OS=Mus musculus GN=Ralgapa2 PE=1 SV=2	1	1	1	1	0	0	0	0	0	0	0	0	0	0	0	1	0	0	0	1	1	0	0	0	0	0	0	0	0	0	0	0	0	0	0	0	0	0	0	0	0	0
A4Q9E5	A4Q9E5	1	1	1	Tubulin monoglycylase TTLL3	Ttll3	>sp|A4Q9E5|TTLL3_MOUSE Tubulin monoglycylase TTLL3 OS=Mus musculus GN=Ttll3 PE=1 SV=1	1	1	1	1	0	1	0	1	1	0	0	0	0	1	1	1	1	1	1	0	1	0	0	1	1	0	0	1	0	1	1	1	1	1	1	1	1	0	1	0	0	0
A6H5Z3	A6H5Z3	2	2	2	Exocyst complex component 6B	Exoc6b	>sp|A6H5Z3|EXC6B_MOUSE Exocyst complex component 6B OS=Mus musculus GN=Exoc6b PE=2 SV=1	1	2	2	2	0	1	1	1	1	1	0	1	0	1	1	1	1	1	1	1	1	0	1	2	1	1	1	1	1	1	1	2	2	1	0	1	1	1	2	1	1	0
B0F2B4	B0F2B4	1	1	1	Neuroligin 4-like	Nlgn4l	>sp|B0F2B4|NLGN4_MOUSE Neuroligin 4-like OS=Mus musculus GN=Nlgn4l PE=1 SV=1	1	1	1	1	1	1	1	1	1	0	1	1	1	1	1	1	1	0	1	1	1	1	0	1	1	1	1	1	1	0	1	1	1	1	1	0	1	1	1	0	1	1
B0V2N1	B0V2N1	16	11	11	Receptor-type tyrosine-protein phosphatase S	Ptprs	>sp|B0V2N1|PTPRS_MOUSE Receptor-type tyrosine-protein phosphatase S OS=Mus musculus GN=Ptprs PE=1 SV=1	1	16	11	11	10	11	12	10	11	10	14	11	12	12	11	13	12	11	13	12	11	12	11	11	11	11	11	8	8	11	11	11	11	9	11	11	9	10	10	9	10	11
B1AXV0	B1AXV0	2	2	2	DOMON domain-containing protein FRRS1L	Frrs1l	>sp|B1AXV0|FRS1L_MOUSE DOMON domain-containing protein FRRS1L OS=Mus musculus GN=Frrs1l PE=1 SV=1	1	2	2	2	2	2	1	2	2	1	2	2	1	2	2	2	1	2	1	2	2	2	1	1	2	1	2	1	1	2	2	1	2	2	2	2	1	1	2	1	1	0
B1AZP2	B1AZP2	3	3	3	Disks large-associated protein 4	Dlgap4	>sp|B1AZP2|DLGP4_MOUSE Disks large-associated protein 4 OS=Mus musculus GN=Dlgap4 PE=1 SV=1	1	3	3	3	3	3	2	2	3	3	3	1	3	3	2	2	2	2	3	3	3	1	1	1	1	1	1	3	3	2	1	2	3	3	3	2	3	1	2	2	3	3
B2RSH2;Q3V3I2;P50149	B2RSH2	14;2;2	7;0;0	7;0;0	Guanine nucleotide-binding protein G(i) subunit alpha-1	Gnai1	>sp|B2RSH2|GNAI1_MOUSE Guanine nucleotide-binding protein G(i) subunit alpha-1 OS=Mus musculus GN=Gnai1 PE=2 SV=1	3	14	7	7	11	13	13	13	12	12	13	13	13	12	13	13	12	11	14	12	12	11	11	13	12	11	11	11	12	12	10	12	12	12	13	12	12	13	13	13	12	14
B2RUJ5	B2RUJ5	2	2	1	Amyloid beta A4 precursor protein-binding family A member 1	Apba1	>sp|B2RUJ5|APBA1_MOUSE Amyloid beta A4 precursor protein-binding family A member 1 OS=Mus musculus GN=Apba1 PE=1 SV=2	1	2	2	1	2	2	2	1	1	0	0	1	2	1	1	2	2	0	1	2	2	2	2	1	2	1	1	1	1	1	2	1	1	1	2	1	0	1	1	1	2	1
B2RXS4	B2RXS4	4	4	4	Plexin-B2	Plxnb2	>sp|B2RXS4|PLXB2_MOUSE Plexin-B2 OS=Mus musculus GN=Plxnb2 PE=1 SV=1	1	4	4	4	2	2	1	1	1	0	3	3	2	1	3	2	1	3	2	3	1	3	1	4	3	1	3	2	2	1	2	2	1	2	3	2	2	2	2	1	1	3
B2RY56	B2RY56	1	1	1	RNA-binding protein 25	Rbm25	>sp|B2RY56|RBM25_MOUSE RNA-binding protein 25 OS=Mus musculus GN=Rbm25 PE=1 SV=2	1	1	1	1	0	0	0	0	0	0	0	0	0	0	0	0	1	1	0	1	1	0	0	1	0	0	0	1	0	0	1	1	1	1	1	0	1	0	1	0	0	0
B9EJA2	B9EJA2	10	10	10	Cortactin-binding protein 2	Cttnbp2	>sp|B9EJA2|CTTB2_MOUSE Cortactin-binding protein 2 OS=Mus musculus GN=Cttnbp2 PE=1 SV=2	1	10	10	10	7	8	5	4	7	9	4	5	4	6	5	8	5	6	6	5	5	6	7	6	6	6	5	7	7	7	4	4	5	7	6	7	7	6	6	6	8	4
B9EKR1	B9EKR1	17	17	17	Receptor-type tyrosine-protein phosphatase zeta	Ptprz1	>sp|B9EKR1|PRPTZ_MOUSE Receptor-type tyrosine-protein phosphatase zeta OS=Mus musculus GN=Ptprz1 PE=1 SV=1	1	17	17	17	9	13	11	10	10	10	10	12	10	12	10	13	13	12	12	10	11	10	11	11	11	11	11	14	12	11	10	11	13	12	11	10	11	10	10	11	12	13
CON__P00761	CON__P00761	6	6	6			>P00761 SWISS-PROT:P00761|TRYP_PIG Trypsin - Sus scrofa (Pig).	1	6	6	6	5	5	6	5	5	5	5	6	6	5	5	5	5	6	6	4	5	5	4	6	5	5	6	6	6	4	5	6	5	5	6	4	6	5	6	6	5	5
CON__P01966	CON__P01966	2	1	1			>P01966 SWISS-PROT:P01966 (Bos taurus) Hemoglobin subunit alpha	1	2	1	1	1	2	2	1	2	2	2	2	2	2	2	1	2	2	2	1	1	1	2	1	1	2	1	2	2	2	2	2	2	2	2	1	1	1	2	2	2	1
CON__P02662	CON__P02662	4	4	4			>P02662 SWISS-PROT:P02662 Alpha-S1-casein - Bos taurus (Bovine).	1	4	4	4	0	0	0	0	0	0	0	0	0	0	0	0	0	0	0	0	0	4	0	0	0	0	0	0	0	0	0	0	0	0	0	0	0	0	0	0	0	0
CON__P02666	CON__P02666	1	1	1			>P02666 SWISS-PROT:P02666 Beta-casein - Bos taurus (Bovine).	1	1	1	1	0	0	0	0	0	0	0	0	0	0	0	0	0	0	0	0	0	1	0	0	0	0	0	0	0	0	0	0	0	0	0	0	0	0	0	0	0	0
CON__P02668	CON__P02668	1	1	1			>P02668 SWISS-PROT:P02668 Kappa-casein [Contains: Casoxin C; Casoxin 6; Casoxin A; Casoxin B; Casoplatelin] - Bos taurus (Bovine).	1	1	1	1	0	0	0	0	0	0	0	0	0	0	0	0	0	0	0	0	0	1	0	0	0	0	0	0	0	0	0	0	0	0	0	0	0	0	0	0	0	0
CON__P02754	CON__P02754	1	1	1			>P02754 SWISS-PROT:P02754 Beta-lactoglobulin - Bos taurus (Bovine).	1	1	1	1	0	0	0	0	0	0	0	0	0	0	0	0	0	0	0	0	0	1	0	0	0	0	0	0	0	0	0	0	0	0	0	0	0	0	0	1	0	0
CON__P02769	CON__P02769	32	31	27			>P02769 SWISS-PROT:P02769 (Bos taurus) Bovine serum albumin precursor	1	32	31	27	27	28	28	28	29	25	26	21	22	25	21	29	28	30	28	28	28	28	27	29	28	26	23	24	25	28	24	23	23	24	24	28	27	27	24	24	28	26
CON__P04264;CON__ENSEMBL:ENSBTAP00000038253	CON__P04264	23;5	21;4	14;2			>P04264 SWISS-PROT:P04264 Tax_Id=9606 Gene_Symbol=KRT1 Keratin, type II cytoskeletal 1	2	23	21	14	2	1	0	5	0	9	0	2	0	0	13	1	6	3	0	1	0	6	0	0	14	5	4	0	13	2	1	0	10	1	6	6	8	9	1	7	4	0
CON__P13645;CON__P02535-1;P02535;CON__Q148H6;CON__P08779;CON__Q7Z3Y7;CON__Q7Z3Z0;CON__P19012;CON__Q9Z2K1;CON__Q3ZAW8;Q9Z2K1;CON__Q7Z3Y9;CON__Q99456;Q8VCW2;Q9Z320	CON__P13645	21;4;4;3;3;3;2;2;2;2;2;1;1;1;1	21;4;4;3;3;3;2;2;2;2;2;1;1;1;1	17;2;2;0;0;0;0;0;0;0;0;0;0;0;0			>P13645 SWISS-PROT:P13645 Tax_Id=9606 Gene_Symbol=KRT10 Keratin, type I cytoskeletal 10	15	21	21	17	2	1	1	9	1	9	1	2	1	1	11	1	6	1	1	1	1	6	0	1	19	7	3	1	14	1	1	1	6	4	10	6	11	16	1	5	2	2
CON__P15636	CON__P15636	16	16	16			>P15636 SWISS-PROT:P15636 Protease I precursor Lysyl endopeptidase Achromobacter lyticus.	1	16	16	16	11	14	15	14	14	15	15	15	14	12	14	15	14	14	14	14	13	13	12	12	15	12	14	12	14	14	15	14	12	15	15	15	14	15	14	14	12	15
CON__P35527	CON__P35527	16	15	15			>P35527 SWISS-PROT:P35527 Tax_Id=9606 Gene_Symbol=KRT9 Keratin, type I cytoskeletal 9	1	16	15	15	1	2	0	0	1	3	1	0	0	0	2	0	1	2	1	0	0	0	0	0	9	0	2	0	6	0	0	1	10	0	1	2	2	0	2	4	2	0
CON__P35908;CON__Q6NXH9;Q6NXH9	CON__P35908	24;3;3	23;2;2	18;0;0			>P35908 SWISS-PROT:P35908 Tax_Id=9606 Gene_Symbol=KRT2 Keratin, type II cytoskeletal 2 epidermal	3	24	23	18	5	4	4	8	3	6	4	5	4	4	6	5	8	4	3	3	4	7	3	3	17	5	5	2	12	4	5	4	8	4	7	6	7	12	2	7	5	3
CON__P67983;P02798	CON__P67983;P02798	1;1	1;1	1;1	Metallothionein-2	Mt2	>P67983 SWISS-PROT:P67983 (Bos taurus) Metallothionein-1A;>sp|P02798|MT2_MOUSE Metallothionein-2 OS=Mus musculus GN=Mt2 PE=1 SV=2	2	1	1	1	1	1	0	0	1	1	0	0	0	0	0	1	0	0	1	1	0	0	0	0	0	0	0	1	1	1	0	0	1	1	0	1	1	0	0	1	1	0
CON__Q6NT21;CON__P78385;CON__O43790;CON__Q14533;CON__P78386;Q9Z2T6	CON__Q6NT21;CON__P78385;CON__O43790;CON__Q14533;CON__P78386;Q9Z2T6	6;6;5;5;4;4	6;6;5;5;4;4	2;2;1;1;2;2	Keratin, type II cuticular Hb5	Krt85	>Q6NT21 TREMBL:Q6NT21 Keratin, hair, basic, 3 - Homo sapiens (Human).;>P78385 SWISS-PROT:P78385 Keratin, type II cuticular Hb3 (Hair keratin, type II Hb3) - Homo sapiens (Human).;>O43790 SWISS-PROT:O43790 Keratin, type II cuticular Hb6 (Hair keratin, type	6	6	6	2	0	0	1	0	0	0	0	0	0	0	0	0	0	0	0	6	0	0	0	0	0	0	0	0	0	0	0	0	0	0	0	0	0	0	0	0	0	0
CON__Q9UE12;CON__Q15323;CON__A2A5Y0;CON__REFSEQ:XP_986630;Q61897;Q61765;CON__Q9D646;CON__O76011;CON__Q8IUT8;Q9D646;Q8K0Y2;CON__O76013	CON__Q9UE12;CON__Q15323;CON__A2A5Y0;CON__REFSEQ:XP_986630;Q61897;Q61765;CON__Q9D646;CON__O76011;CON__Q8IUT8;Q9D646;Q8K0Y2	5;5;4;4;4;4;3;3;3;3;3;2	4;4;3;3;3;3;3;3;3;3;3;1	1;1;1;1;1;1;1;0;0;1;1;0	Keratin, type I cuticular Ha3-II;Keratin, type I cuticular Ha1;Keratin, type I cuticular Ha4;Keratin, type I cuticular Ha3-I	Krt33b;Krt31;Krt34;Krt33a	>Q9UE12 TREMBL:Q9UE12 Type I hair keratin 1 - Homo sapiens (Human).;>Q15323 SWISS-PROT:Q15323 Keratin, type I cuticular HA1 (Hair keratin, type I HA1);>A2A5Y0 TREMBL:A2A5Y0 Tax_Id=10090 Gene_Symbol=Krt31 keratin complex 1, acidic, gene 1;>REFSEQ:XP_986630	12	5	4	1	0	0	2	0	0	1	0	0	0	0	1	0	0	0	0	5	0	0	0	0	1	0	0	0	0	0	0	0	0	0	0	0	1	1	0	0	0	0
CON__Q3SX28;P58774	CON__Q3SX28;P58774	5;5	2;2	2;2	Tropomyosin beta chain	Tpm2	>Q3SX28 TREMBL:Q3SX28;Q5KR48 (Bos taurus) Tropomyosin 2;>sp|P58774|TPM2_MOUSE Tropomyosin beta chain OS=Mus musculus GN=Tpm2 PE=1 SV=1	2	5	2	2	4	3	3	3	3	3	4	3	3	4	3	4	4	3	4	4	4	3	4	3	3	3	3	3	3	3	3	3	3	3	3	3	3	3	3	3	3	3
CON__Q922U2;CON__Q5XQN5;Q922U2	CON__Q922U2;CON__Q5XQN5;Q922U2	6;6;6	1;1;1	0;0;0	Keratin, type II cytoskeletal 5	Krt5	>Q922U2 SWISS-PROT:Q922U2 Tax_Id=10090 Gene_Symbol=Krt5 Keratin, type II cytoskeletal 5;>Q5XQN5 SWISS-PROT:Q5XQN5 (Bos taurus) Keratin, type II cytoskeletal 5;>sp|Q922U2|K2C5_MOUSE Keratin, type II cytoskeletal 5 OS=Mus musculus GN=Krt5 PE=1 SV=1	3	6	1	0	2	1	1	2	1	2	1	2	1	1	4	1	2	2	1	1	1	3	1	1	5	2	2	1	3	2	1	1	2	2	2	2	2	3	1	3	2	1
D3YVF0	D3YVF0	15	15	15	A-kinase anchor protein 5	Akap5	>sp|D3YVF0|AKAP5_MOUSE A-kinase anchor protein 5 OS=Mus musculus GN=Akap5 PE=1 SV=2	1	15	15	15	8	11	11	10	8	9	10	11	12	11	9	12	11	10	9	11	12	11	8	10	10	9	9	11	10	11	10	9	9	11	10	9	9	8	12	10	7	9
D3YXK2;Q80YR5	D3YXK2	3;1	3;1	3;1	Scaffold attachment factor B1	Safb	>sp|D3YXK2|SAFB1_MOUSE Scaffold attachment factor B1 OS=Mus musculus GN=Safb PE=1 SV=2	2	3	3	3	1	2	2	2	1	1	2	1	1	1	2	1	1	1	0	2	2	2	1	1	1	2	1	2	1	1	1	0	1	1	2	1	2	1	1	1	1	2
D3YZU1	D3YZU1	4	4	4	SH3 and multiple ankyrin repeat domains protein 1	Shank1	>sp|D3YZU1|SHAN1_MOUSE SH3 and multiple ankyrin repeat domains protein 1 OS=Mus musculus GN=Shank1 PE=1 SV=1	1	4	4	4	0	2	0	1	0	0	3	1	2	1	1	0	0	1	0	2	2	0	0	2	1	0	0	1	1	2	1	0	1	1	1	1	2	0	2	1	1	2
D3Z7P3	D3Z7P3	25	25	25	Glutaminase kidney isoform, mitochondrial	Gls	>sp|D3Z7P3|GLSK_MOUSE Glutaminase kidney isoform, mitochondrial OS=Mus musculus GN=Gls PE=1 SV=1	1	25	25	25	18	19	21	19	17	20	19	20	19	20	20	21	20	20	18	19	23	19	16	19	21	19	21	20	19	20	21	23	17	20	23	20	18	19	20	17	19	20
E9PUL5	E9PUL5	4	4	4	Proline-rich transmembrane protein 2	Prrt2	>sp|E9PUL5|PRRT2_MOUSE Proline-rich transmembrane protein 2 OS=Mus musculus GN=Prrt2 PE=1 SV=1	1	4	4	4	4	4	4	4	4	4	4	4	4	3	4	4	4	4	4	4	4	4	4	3	4	4	4	4	3	4	3	4	3	4	4	4	4	4	4	4	4	3
E9Q401	E9Q401	35	35	33	Ryanodine receptor 2	Ryr2	>sp|E9Q401|RYR2_MOUSE Ryanodine receptor 2 OS=Mus musculus GN=Ryr2 PE=1 SV=1	1	35	35	33	23	22	23	25	22	20	23	26	22	20	20	23	20	16	23	18	25	22	15	24	17	14	19	22	19	24	22	22	22	20	19	18	19	21	20	16	21	20
E9Q8I9	E9Q8I9	2	2	2	Protein furry homolog	Fry	>sp|E9Q8I9|FRY_MOUSE Protein furry homolog OS=Mus musculus GN=Fry PE=1 SV=1	1	2	2	2	1	2	0	1	1	0	0	1	0	1	0	1	1	1	2	1	1	1	1	1	1	1	1	1	0	0	1	0	2	1	1	0	1	1	1	1	1	1
F6SEU4;Q3UHC7	F6SEU4	34;1	34;1	34;1	Ras/Rap GTPase-activating protein SynGAP	Syngap1	>sp|F6SEU4|SYGP1_MOUSE Ras/Rap GTPase-activating protein SynGAP OS=Mus musculus GN=Syngap1 PE=1 SV=2	2	34	34	34	23	25	23	27	23	27	26	23	24	27	25	28	21	26	22	23	23	23	21	26	29	23	23	24	26	24	24	21	24	26	22	26	22	22	23	24	19	25
F6W8I0	F6W8I0	2	2	2	YjeF N-terminal domain-containing protein 3	Yjefn3	>sp|F6W8I0|YJEN3_MOUSE YjeF N-terminal domain-containing protein 3 OS=Mus musculus GN=Yjefn3 PE=2 SV=2	1	2	2	2	0	0	1	2	1	0	2	1	1	0	1	1	1	1	0	1	2	1	1	2	0	1	0	1	2	0	1	2	2	0	2	1	0	0	2	1	1	1
F6ZDS4	F6ZDS4	3	3	3	Nucleoprotein TPR	Tpr	>sp|F6ZDS4|TPR_MOUSE Nucleoprotein TPR OS=Mus musculus GN=Tpr PE=1 SV=1	1	3	3	3	0	1	2	0	1	0	1	1	2	2	0	1	1	1	2	1	0	1	0	1	0	0	1	2	1	0	1	0	1	1	0	1	0	2	2	0	2	1
F8VPU2	F8VPU2	6	6	6	FERM, RhoGEF and pleckstrin domain-containing protein 1	Farp1	>sp|F8VPU2|FARP1_MOUSE FERM, RhoGEF and pleckstrin domain-containing protein 1 OS=Mus musculus GN=Farp1 PE=1 SV=1	1	6	6	6	3	2	4	3	2	3	3	3	2	4	2	2	2	4	2	4	3	1	3	4	5	2	4	4	1	2	4	5	5	4	1	4	2	2	4	4	2	4
G3X9K3	G3X9K3	5	5	2	Brefeldin A-inhibited guanine nucleotide-exchange protein 1	Arfgef1	>sp|G3X9K3|BIG1_MOUSE Brefeldin A-inhibited guanine nucleotide-exchange protein 1 OS=Mus musculus GN=Arfgef1 PE=2 SV=1	1	5	5	2	2	4	2	1	1	1	2	2	2	1	3	3	3	1	0	3	4	2	1	0	1	1	1	0	0	2	3	3	1	0	1	2	1	1	1	2	1	1
G3XA57	G3XA57	1	1	1	Rab11 family-interacting protein 2	Rab11fip2	>sp|G3XA57|RFIP2_MOUSE Rab11 family-interacting protein 2 OS=Mus musculus GN=Rab11fip2 PE=1 SV=1	1	1	1	1	0	1	1	1	0	0	1	1	1	0	1	1	1	1	0	1	1	1	0	1	1	0	1	0	0	0	0	1	0	0	1	0	1	1	1	0	0	0
G5E829;REV__Q3UX62	G5E829	38;1	38;1	26;1	Calcium-transporting ATPase	Atp2b1	>sp|G5E829|AT2B1_MOUSE Plasma membrane calcium-transporting ATPase 1 OS=Mus musculus GN=Atp2b1 PE=1 SV=1	2	38	38	26	30	30	33	32	32	35	35	35	30	33	29	36	33	33	31	36	33	34	30	32	31	27	31	30	31	34	34	32	35	32	31	34	34	30	33	30	32	31
G5E8K5	G5E8K5	27	19	19	Ankyrin-3	Ank3	>sp|G5E8K5|ANK3_MOUSE Ankyrin-3 OS=Mus musculus GN=Ank3 PE=1 SV=1	1	27	19	19	14	16	21	18	19	18	16	22	18	18	17	21	20	19	22	20	18	20	15	20	19	17	19	17	17	19	20	19	18	19	17	19	17	18	16	17	19	21
O08528	O08528	6	2	2	Hexokinase-2	Hk2	>sp|O08528|HXK2_MOUSE Hexokinase-2 OS=Mus musculus GN=Hk2 PE=2 SV=1	1	6	2	2	5	5	5	5	5	4	5	5	5	5	5	5	4	5	5	6	4	6	5	4	5	5	4	4	4	4	4	4	4	4	6	5	4	5	4	5	4	4
O08529	O08529	13	13	13	Calpain-2 catalytic subunit	Capn2	>sp|O08529|CAN2_MOUSE Calpain-2 catalytic subunit OS=Mus musculus GN=Capn2 PE=2 SV=4	1	13	13	13	9	11	10	9	10	12	13	11	11	10	9	11	12	10	10	10	12	10	11	10	11	8	10	12	8	11	11	11	11	10	11	11	10	8	12	11	11	10
O08532	O08532	16	16	16	Voltage-dependent calcium channel subunit alpha-2/delta-1;Voltage-dependent calcium channel subunit alpha-2-1;Voltage-dependent calcium channel subunit delta-1	Cacna2d1	>sp|O08532|CA2D1_MOUSE Voltage-dependent calcium channel subunit alpha-2/delta-1 OS=Mus musculus GN=Cacna2d1 PE=1 SV=1	1	16	16	16	6	10	11	11	11	12	10	12	14	12	12	13	14	12	13	13	15	11	11	12	10	11	10	13	11	10	12	9	12	13	12	11	13	10	11	7	11	10
O08539	O08539	22	22	21	Myc box-dependent-interacting protein 1	Bin1	>sp|O08539|BIN1_MOUSE Myc box-dependent-interacting protein 1 OS=Mus musculus GN=Bin1 PE=1 SV=1	1	22	22	21	18	19	19	20	20	20	20	20	17	19	18	20	18	20	20	20	19	19	19	20	19	16	19	21	20	17	18	19	20	20	18	18	18	20	20	17	19	19
O08547	O08547	8	8	8	Vesicle-trafficking protein SEC22b	Sec22b	>sp|O08547|SC22B_MOUSE Vesicle-trafficking protein SEC22b OS=Mus musculus GN=Sec22b PE=1 SV=3	1	8	8	8	4	6	6	6	4	5	6	6	6	5	5	6	6	6	6	7	4	6	4	5	5	4	6	6	3	5	5	7	4	5	5	5	6	3	4	5	3	6
O08553	O08553	32	32	28	Dihydropyrimidinase-related protein 2	Dpysl2	>sp|O08553|DPYL2_MOUSE Dihydropyrimidinase-related protein 2 OS=Mus musculus GN=Dpysl2 PE=1 SV=2	1	32	32	28	31	31	31	31	31	30	30	29	29	30	29	31	29	30	31	30	30	30	31	30	30	31	29	31	31	31	28	30	31	31	31	31	31	30	31	30	30	30
O08576	O08576	2	2	2	RUN domain-containing protein 3A	Rundc3a	>sp|O08576|RUN3A_MOUSE RUN domain-containing protein 3A OS=Mus musculus GN=Rundc3a PE=1 SV=1	1	2	2	2	0	0	0	1	0	0	1	0	0	1	1	0	0	1	0	1	1	1	0	1	1	0	0	1	0	1	1	1	1	1	1	0	1	0	1	1	0	0
O08582	O08582	4	4	4	GTP-binding protein 1	Gtpbp1	>sp|O08582|GTPB1_MOUSE GTP-binding protein 1 OS=Mus musculus GN=Gtpbp1 PE=1 SV=2	1	4	4	4	2	3	3	1	3	2	0	2	4	2	3	2	4	1	1	2	3	4	2	1	1	2	3	2	2	3	3	3	3	1	2	2	1	3	2	2	3	2
Q9JJW6;O08583	Q9JJW6;O08583	3;3	3;3	3;3	Aly/REF export factor 2;THO complex subunit 4	Alyref2;Alyref	>sp|Q9JJW6|ALRF2_MOUSE Aly/REF export factor 2 OS=Mus musculus GN=Alyref2 PE=1 SV=1;>sp|O08583|THOC4_MOUSE THO complex subunit 4 OS=Mus musculus GN=Alyref PE=1 SV=3	2	3	3	3	2	2	2	2	2	2	1	2	2	2	2	1	3	3	2	2	3	2	2	2	2	2	3	2	2	2	2	2	2	2	3	2	2	2	3	2	2	2
O08585	O08585	7	7	7	Clathrin light chain A	Clta	>sp|O08585|CLCA_MOUSE Clathrin light chain A OS=Mus musculus GN=Clta PE=1 SV=2	1	7	7	7	7	6	5	6	6	7	5	5	6	6	5	5	5	6	5	6	5	6	6	6	5	6	5	6	5	6	6	6	6	5	5	7	6	5	5	7	6	5
O08586	O08586	1	1	1	Phosphatidylinositol 3,4,5-trisphosphate 3-phosphatase and dual-specificity protein phosphatase PTEN	Pten	>sp|O08586|PTEN_MOUSE Phosphatidylinositol 3,4,5-trisphosphate 3-phosphatase and dual-specificity protein phosphatase PTEN OS=Mus musculus GN=Pten PE=1 SV=1	1	1	1	1	1	1	1	1	1	1	1	1	1	1	0	1	1	1	1	1	1	1	1	1	1	1	1	0	1	1	1	1	0	1	1	1	1	1	1	1	1	1
O08599;REV__P45377	O08599	33;1	33;1	33;1	Syntaxin-binding protein 1	Stxbp1	>sp|O08599|STXB1_MOUSE Syntaxin-binding protein 1 OS=Mus musculus GN=Stxbp1 PE=1 SV=2	2	33	33	33	28	30	29	30	29	30	29	29	30	31	28	29	29	29	31	29	29	29	29	29	29	29	29	29	30	30	29	29	30	30	30	30	31	27	27	29	29	30
O08638	O08638	18	7	7	Myosin-11	Myh11	>sp|O08638|MYH11_MOUSE Myosin-11 OS=Mus musculus GN=Myh11 PE=1 SV=1	1	18	7	7	8	9	12	11	10	8	10	10	10	12	12	10	8	8	10	8	6	9	11	11	8	7	7	11	10	7	7	9	7	9	15	6	8	4	9	5	6	8
O08688	O08688	3	3	3	Calpain-5	Capn5	>sp|O08688|CAN5_MOUSE Calpain-5 OS=Mus musculus GN=Capn5 PE=2 SV=1	1	3	3	3	1	1	2	1	1	2	2	2	1	2	2	1	2	2	2	2	2	1	2	2	2	0	1	2	2	2	2	1	2	1	1	2	2	2	1	2	0	1
O08709	O08709	18	18	18	Peroxiredoxin-6	Prdx6	>sp|O08709|PRDX6_MOUSE Peroxiredoxin-6 OS=Mus musculus GN=Prdx6 PE=1 SV=3	1	18	18	18	15	15	17	16	15	18	17	17	18	15	17	17	18	16	16	17	17	17	17	16	17	17	18	17	15	17	17	18	16	15	17	17	16	16	16	18	15	16
O08739	O08739	1	1	1	AMP deaminase 3	Ampd3	>sp|O08739|AMPD3_MOUSE AMP deaminase 3 OS=Mus musculus GN=Ampd3 PE=2 SV=2	1	1	1	1	0	1	0	0	0	0	1	0	1	0	0	0	0	0	0	0	0	0	0	0	0	1	0	0	0	0	0	0	0	1	0	0	0	0	1	1	0	0
O08749	O08749	16	16	16	Dihydrolipoyl dehydrogenase, mitochondrial	Dld	>sp|O08749|DLDH_MOUSE Dihydrolipoyl dehydrogenase, mitochondrial OS=Mus musculus GN=Dld PE=1 SV=2	1	16	16	16	11	12	11	11	13	12	12	10	11	11	15	12	11	12	11	13	12	10	10	13	12	11	11	11	11	11	9	11	12	12	12	12	12	12	11	11	11	10
O08756	O08756	9	9	9	3-hydroxyacyl-CoA dehydrogenase type-2	Hsd17b10	>sp|O08756|HCD2_MOUSE 3-hydroxyacyl-CoA dehydrogenase type-2 OS=Mus musculus GN=Hsd17b10 PE=1 SV=4	1	9	9	9	6	8	6	8	8	8	7	7	9	9	8	7	7	8	8	7	7	6	8	7	7	6	9	8	8	8	6	7	9	7	7	9	8	8	8	6	7	6
O08759	O08759	5	5	5	Ubiquitin-protein ligase E3A	Ube3a	>sp|O08759|UBE3A_MOUSE Ubiquitin-protein ligase E3A OS=Mus musculus GN=Ube3a PE=1 SV=2	1	5	5	5	1	3	4	2	2	1	2	3	3	2	3	1	4	3	3	3	4	3	2	3	2	0	2	4	1	2	3	2	2	2	1	3	3	3	3	1	2	3
O08788	O08788	41	41	40	Dynactin subunit 1	Dctn1	>sp|O08788|DCTN1_MOUSE Dynactin subunit 1 OS=Mus musculus GN=Dctn1 PE=1 SV=3	1	41	41	40	24	31	31	30	29	26	30	33	29	32	27	29	28	28	28	26	26	31	26	32	28	27	29	28	23	29	32	32	33	28	28	26	30	30	27	27	26	28
O08795	O08795	8	8	8	Glucosidase 2 subunit beta	Prkcsh	>sp|O08795|GLU2B_MOUSE Glucosidase 2 subunit beta OS=Mus musculus GN=Prkcsh PE=1 SV=1	1	8	8	8	6	6	7	6	5	5	4	6	5	7	4	3	5	7	7	5	4	6	7	5	3	5	7	6	5	5	6	7	7	3	6	5	6	3	5	4	7	6
O08807	O08807	3	1	1	Peroxiredoxin-4	Prdx4	>sp|O08807|PRDX4_MOUSE Peroxiredoxin-4 OS=Mus musculus GN=Prdx4 PE=1 SV=1	1	3	1	1	2	3	2	3	3	3	3	3	3	3	2	2	2	3	3	3	2	3	3	3	1	2	3	3	3	3	3	3	3	3	1	3	3	3	3	3	3	3
O08848	O08848	3	3	3	60 kDa SS-A/Ro ribonucleoprotein	Trove2	>sp|O08848|RO60_MOUSE 60 kDa SS-A/Ro ribonucleoprotein OS=Mus musculus GN=Trove2 PE=1 SV=1	1	3	3	3	1	2	2	2	2	1	1	2	2	2	2	2	2	2	2	2	2	1	2	1	2	1	2	2	2	2	2	2	2	2	2	2	2	2	2	3	2	2
O08914	O08914	7	7	7	Fatty-acid amide hydrolase 1	Faah	>sp|O08914|FAAH1_MOUSE Fatty-acid amide hydrolase 1 OS=Mus musculus GN=Faah PE=2 SV=1	1	7	7	7	5	5	6	4	5	5	4	6	4	5	4	6	6	5	5	6	5	6	5	4	5	6	6	5	5	5	6	5	4	4	5	5	5	5	3	5	4	6
O08915	O08915	4	4	4	AH receptor-interacting protein	Aip	>sp|O08915|AIP_MOUSE AH receptor-interacting protein OS=Mus musculus GN=Aip PE=1 SV=1	1	4	4	4	2	4	2	3	3	3	4	3	4	2	2	3	2	3	3	3	3	3	2	4	4	2	1	3	2	3	3	2	3	3	4	4	3	3	2	4	3	3
O08917	O08917	11	11	11	Flotillin-1	Flot1	>sp|O08917|FLOT1_MOUSE Flotillin-1 OS=Mus musculus GN=Flot1 PE=1 SV=1	1	11	11	11	5	8	7	5	8	10	6	5	6	6	7	7	6	7	9	9	5	6	6	7	5	5	6	9	7	10	7	6	7	8	8	7	8	7	6	7	9	8
O08919;Q9QZS3	O08919	9;1	9;1	9;1	Numb-like protein	Numbl	>sp|O08919|NUMBL_MOUSE Numb-like protein OS=Mus musculus GN=Numbl PE=1 SV=3	2	9	9	9	5	6	6	4	4	5	5	5	4	7	5	3	3	5	5	5	3	4	8	5	2	3	5	6	5	5	6	3	6	7	4	4	4	5	6	5	5	5
O08989	O08989	2	2	2	Ras-related protein M-Ras	Mras	>sp|O08989|RASM_MOUSE Ras-related protein M-Ras OS=Mus musculus GN=Mras PE=1 SV=1	1	2	2	2	2	2	2	1	2	1	2	2	2	1	1	2	2	2	2	2	2	2	1	2	2	1	2	2	2	2	1	1	2	1	2	2	2	1	2	2	2	2
O08992	O08992	1	1	1	Syntenin-1	Sdcbp	>sp|O08992|SDCB1_MOUSE Syntenin-1 OS=Mus musculus GN=Sdcbp PE=1 SV=1	1	1	1	1	1	1	0	1	1	1	1	1	1	1	1	1	1	1	1	1	1	1	1	0	1	1	1	1	1	1	1	1	1	1	1	1	1	1	1	1	1	1
O08997	O08997	3	3	3	Copper transport protein ATOX1	Atox1	>sp|O08997|ATOX1_MOUSE Copper transport protein ATOX1 OS=Mus musculus GN=Atox1 PE=1 SV=1	1	3	3	3	3	3	2	2	3	3	2	3	3	3	2	2	3	3	3	2	1	3	2	3	2	3	3	2	2	3	3	3	3	2	3	3	3	3	3	3	3	3
O09044	O09044	2	1	1	Synaptosomal-associated protein 23	Snap23	>sp|O09044|SNP23_MOUSE Synaptosomal-associated protein 23 OS=Mus musculus GN=Snap23 PE=1 SV=1	1	2	1	1	1	2	1	1	2	2	2	2	1	2	2	2	2	2	2	2	2	2	1	2	2	2	2	2	1	2	1	2	2	1	2	1	1	1	1	2	1	2
O09061	O09061	9	9	9	Proteasome subunit beta type-1	Psmb1	>sp|O09061|PSB1_MOUSE Proteasome subunit beta type-1 OS=Mus musculus GN=Psmb1 PE=1 SV=1	1	9	9	9	6	9	9	8	8	6	8	9	8	8	7	8	9	7	7	9	7	9	5	6	9	7	9	8	8	9	9	8	8	6	8	8	8	7	8	7	6	7
O09111	O09111	2	2	2	NADH dehydrogenase [ubiquinone] 1 beta subcomplex subunit 11, mitochondrial	Ndufb11	>sp|O09111|NDUBB_MOUSE NADH dehydrogenase [ubiquinone] 1 beta subcomplex subunit 11, mitochondrial OS=Mus musculus GN=Ndufb11 PE=1 SV=2	1	2	2	2	2	2	2	2	2	2	2	1	2	2	1	2	1	2	2	1	1	2	2	2	1	2	1	2	2	1	2	1	2	1	1	1	2	2	1	0	1	1
O09114	O09114	2	2	2	Prostaglandin-H2 D-isomerase	Ptgds	>sp|O09114|PTGDS_MOUSE Prostaglandin-H2 D-isomerase OS=Mus musculus GN=Ptgds PE=1 SV=1	1	2	2	2	1	1	2	1	2	1	1	2	2	2	2	1	1	2	1	2	1	2	1	2	2	1	1	2	2	2	2	2	2	2	2	2	2	2	2	1	1	2
O09131;Q8K2Q2	O09131	7;1	7;1	7;1	Glutathione S-transferase omega-1	Gsto1	>sp|O09131|GSTO1_MOUSE Glutathione S-transferase omega-1 OS=Mus musculus GN=Gsto1 PE=2 SV=2	2	7	7	7	3	4	4	3	4	3	2	3	4	3	2	2	5	4	3	2	4	3	2	5	2	2	4	5	3	1	3	4	4	3	4	3	2	4	4	5	4	3
O09167	O09167	2	2	2	60S ribosomal protein L21	Rpl21	>sp|O09167|RL21_MOUSE 60S ribosomal protein L21 OS=Mus musculus GN=Rpl21 PE=2 SV=3	1	2	2	2	2	2	2	2	2	2	2	2	2	2	1	2	2	2	2	2	2	2	2	2	2	2	2	2	2	1	2	2	2	2	1	2	2	2	2	2	2	2
O09172	O09172	3	3	3	Glutamate--cysteine ligase regulatory subunit	Gclm	>sp|O09172|GSH0_MOUSE Glutamate--cysteine ligase regulatory subunit OS=Mus musculus GN=Gclm PE=2 SV=1	1	3	3	3	1	2	3	2	1	3	3	3	2	2	2	3	2	3	2	3	3	3	2	1	2	1	3	3	1	2	2	2	1	1	1	3	2	1	1	1	2	3
O35083	O35083	1	1	1	1-acyl-sn-glycerol-3-phosphate acyltransferase alpha	Agpat1	>sp|O35083|PLCA_MOUSE 1-acyl-sn-glycerol-3-phosphate acyltransferase alpha OS=Mus musculus GN=Agpat1 PE=2 SV=1	1	1	1	1	0	1	1	1	1	0	1	1	1	1	1	1	1	1	1	1	1	1	1	1	1	1	1	1	1	1	1	1	1	1	1	1	1	1	1	1	1	1
O35089	O35089	1	1	1	Protein cornichon homolog 2	Cnih2	>sp|O35089|CNIH2_MOUSE Protein cornichon homolog 2 OS=Mus musculus GN=Cnih2 PE=1 SV=2	1	1	1	1	1	0	0	0	1	0	0	0	0	1	0	1	0	0	0	1	1	0	0	1	1	1	0	1	0	0	0	0	1	0	0	0	0	0	1	1	0	0
O35098	O35098	22	21	21	Dihydropyrimidinase-related protein 4	Dpysl4	>sp|O35098|DPYL4_MOUSE Dihydropyrimidinase-related protein 4 OS=Mus musculus GN=Dpysl4 PE=1 SV=1	1	22	21	21	14	18	19	17	19	20	17	19	18	19	18	18	19	20	19	19	20	17	16	20	17	13	16	20	19	17	15	17	20	18	18	20	17	19	20	18	17	18
O35114	O35114	2	2	2	Lysosome membrane protein 2	Scarb2	>sp|O35114|SCRB2_MOUSE Lysosome membrane protein 2 OS=Mus musculus GN=Scarb2 PE=1 SV=3	1	2	2	2	0	1	2	1	1	2	2	2	0	0	0	2	1	1	1	1	2	0	0	1	2	1	1	1	2	2	2	1	1	2	2	1	1	2	1	1	2	2
O35127	O35127	4	4	4	Protein C10	Grcc10	>sp|O35127|C10_MOUSE Protein C10 OS=Mus musculus GN=Grcc10 PE=2 SV=1	1	4	4	4	4	4	3	3	3	4	3	3	4	4	3	4	4	3	4	3	3	4	3	4	4	3	4	4	4	3	3	3	4	4	4	4	4	4	4	3	3	4
O35129	O35129	12	12	12	Prohibitin-2	Phb2	>sp|O35129|PHB2_MOUSE Prohibitin-2 OS=Mus musculus GN=Phb2 PE=1 SV=1	1	12	12	12	11	10	10	10	12	11	11	11	11	10	11	11	10	10	10	11	9	10	9	10	12	9	11	11	11	11	11	10	11	12	10	10	11	9	10	9	11	10
O35136	O35136	8	8	8	Neural cell adhesion molecule 2	Ncam2	>sp|O35136|NCAM2_MOUSE Neural cell adhesion molecule 2 OS=Mus musculus GN=Ncam2 PE=2 SV=1	1	8	8	8	4	8	6	7	5	6	7	7	8	6	6	6	8	8	5	7	6	8	7	7	6	5	8	8	7	5	6	8	5	3	7	6	4	5	3	6	5	7
O35215	O35215	5	5	5	D-dopachrome decarboxylase	Ddt	>sp|O35215|DOPD_MOUSE D-dopachrome decarboxylase OS=Mus musculus GN=Ddt PE=1 SV=3	1	5	5	5	3	3	4	3	4	5	5	5	4	4	4	5	4	4	3	4	5	5	4	3	5	4	5	5	5	4	3	3	5	4	3	4	3	4	5	5	4	5
O35226	O35226	5	5	5	26S proteasome non-ATPase regulatory subunit 4	Psmd4	>sp|O35226|PSMD4_MOUSE 26S proteasome non-ATPase regulatory subunit 4 OS=Mus musculus GN=Psmd4 PE=1 SV=1	1	5	5	5	2	4	5	3	4	2	4	4	4	5	4	4	4	4	4	4	3	5	5	4	3	3	5	4	3	5	4	4	4	4	5	3	4	3	5	4	4	3
O35239	O35239	3	3	3	Tyrosine-protein phosphatase non-receptor type 9	Ptpn9	>sp|O35239|PTN9_MOUSE Tyrosine-protein phosphatase non-receptor type 9 OS=Mus musculus GN=Ptpn9 PE=1 SV=2	1	3	3	3	1	1	1	1	1	1	1	1	1	1	1	2	2	1	1	2	2	1	0	1	2	1	1	1	1	0	1	2	1	1	1	1	1	1	1	1	1	1
O35250	O35250	4	4	4	Exocyst complex component 7	Exoc7	>sp|O35250|EXOC7_MOUSE Exocyst complex component 7 OS=Mus musculus GN=Exoc7 PE=1 SV=2	1	4	4	4	1	2	2	2	2	4	2	4	3	2	3	4	3	3	3	3	3	3	2	3	3	2	3	3	2	3	3	3	2	2	3	3	3	3	2	2	2	3
O35286	O35286	3	3	3	Putative pre-mRNA-splicing factor ATP-dependent RNA helicase DHX15	Dhx15	>sp|O35286|DHX15_MOUSE Pre-mRNA-splicing factor ATP-dependent RNA helicase DHX15 OS=Mus musculus GN=Dhx15 PE=1 SV=2	1	3	3	3	1	1	2	1	1	1	1	2	2	2	1	3	2	2	1	2	2	2	1	2	1	1	1	1	1	2	1	1	2	2	1	1	2	2	2	1	1	2
O35295	O35295	12	12	10	Transcriptional activator protein Pur-beta	Purb	>sp|O35295|PURB_MOUSE Transcriptional activator protein Pur-beta OS=Mus musculus GN=Purb PE=1 SV=3	1	12	12	10	10	10	11	10	11	11	10	11	10	9	10	12	11	11	10	11	12	11	11	10	10	11	10	11	10	9	10	11	12	9	10	11	9	9	12	10	12	11
O35316	O35316	2	1	1	Sodium- and chloride-dependent taurine transporter	Slc6a6	>sp|O35316|SC6A6_MOUSE Sodium- and chloride-dependent taurine transporter OS=Mus musculus GN=Slc6a6 PE=1 SV=2	1	2	1	1	2	2	2	2	2	2	2	2	2	2	2	2	2	2	2	2	2	2	2	2	2	2	2	2	2	1	2	2	2	2	2	2	2	2	1	1	2	2
O35343	O35343	6	5	5	Importin subunit alpha-3	Kpna4	>sp|O35343|IMA3_MOUSE Importin subunit alpha-3 OS=Mus musculus GN=Kpna4 PE=1 SV=1	1	6	5	5	3	5	5	6	6	5	6	6	6	6	5	5	6	6	6	5	6	5	5	5	5	4	5	5	3	3	4	6	5	6	5	3	5	4	3	4	5	6
O35344	O35344	7	7	6	Importin subunit alpha-4	Kpna3	>sp|O35344|IMA4_MOUSE Importin subunit alpha-4 OS=Mus musculus GN=Kpna3 PE=1 SV=1	1	7	7	6	4	5	7	6	4	4	5	6	6	6	5	5	7	6	3	7	5	6	5	5	5	4	5	5	4	6	3	6	3	5	6	4	5	3	3	4	2	5
O35345	O35345	3	2	2	Importin subunit alpha-7	Kpna6	>sp|O35345|IMA7_MOUSE Importin subunit alpha-7 OS=Mus musculus GN=Kpna6 PE=1 SV=2	1	3	2	2	2	2	2	3	2	3	3	1	2	3	2	2	2	3	2	3	3	3	3	3	2	3	2	3	2	2	3	3	3	3	2	2	3	2	3	2	2	3
O35381;Q64G17;Q9EST5	O35381	9;2;1	9;2;1	9;2;1	Acidic leucine-rich nuclear phosphoprotein 32 family member A	Anp32a	>sp|O35381|AN32A_MOUSE Acidic leucine-rich nuclear phosphoprotein 32 family member A OS=Mus musculus GN=Anp32a PE=1 SV=1	3	9	9	9	4	7	7	8	6	6	5	6	7	7	5	5	5	7	7	5	5	8	8	7	5	7	7	6	6	7	6	8	5	6	5	7	7	7	7	8	4	7
O35382	O35382	7	7	7	Exocyst complex component 4	Exoc4	>sp|O35382|EXOC4_MOUSE Exocyst complex component 4 OS=Mus musculus GN=Exoc4 PE=1 SV=2	1	7	7	7	4	4	5	3	4	5	3	3	3	6	1	4	3	4	3	5	1	4	3	5	4	3	3	4	4	5	4	5	5	5	1	4	6	4	5	3	5	4
O35405	O35405	1	1	1	Phospholipase D3	Pld3	>sp|O35405|PLD3_MOUSE Phospholipase D3 OS=Mus musculus GN=Pld3 PE=2 SV=1	1	1	1	1	1	1	1	1	1	1	1	1	1	1	1	1	1	1	1	1	1	1	1	1	0	0	1	1	1	1	1	1	1	1	1	1	1	1	1	1	1	1
O35409	O35409	2	2	2	Glutamate carboxypeptidase 2	Folh1	>sp|O35409|FOLH1_MOUSE Glutamate carboxypeptidase 2 OS=Mus musculus GN=Folh1 PE=2 SV=2	1	2	2	2	0	1	2	0	2	1	1	2	1	1	1	2	0	1	1	1	1	2	0	0	0	1	2	0	1	1	2	1	0	1	0	2	1	0	0	2	1	1
O35449	O35449	2	2	2	Proline-rich transmembrane protein 1	Prrt1	>sp|O35449|PRRT1_MOUSE Proline-rich transmembrane protein 1 OS=Mus musculus GN=Prrt1 PE=1 SV=1	1	2	2	2	2	2	2	2	2	2	2	2	2	1	2	2	2	2	1	1	2	2	1	1	1	1	1	2	1	2	1	2	2	2	1	2	2	2	2	1	2	2
O35459	O35459	2	2	2	Delta(3,5)-Delta(2,4)-dienoyl-CoA isomerase, mitochondrial	Ech1	>sp|O35459|ECH1_MOUSE Delta(3,5)-Delta(2,4)-dienoyl-CoA isomerase, mitochondrial OS=Mus musculus GN=Ech1 PE=1 SV=1	1	2	2	2	0	1	1	2	2	1	2	2	2	1	2	2	2	2	2	1	1	2	1	2	2	2	2	1	2	1	2	2	2	2	2	0	2	1	1	0	0	2
O35465	O35465	5	5	5	Peptidyl-prolyl cis-trans isomerase FKBP8	Fkbp8	>sp|O35465|FKBP8_MOUSE Peptidyl-prolyl cis-trans isomerase FKBP8 OS=Mus musculus GN=Fkbp8 PE=1 SV=2	1	5	5	5	4	3	4	3	3	4	4	4	4	2	4	3	3	2	4	4	4	4	4	3	4	3	3	3	2	2	3	4	3	2	4	2	3	2	4	3	1	2
O35495;Q04735	O35495;Q04735	3;2	2;1	2;1	Cyclin-dependent kinase 14;Cyclin-dependent kinase 16	Cdk14;Cdk16	>sp|O35495|CDK14_MOUSE Cyclin-dependent kinase 14 OS=Mus musculus GN=Cdk14 PE=2 SV=2;>sp|Q04735|CDK16_MOUSE Cyclin-dependent kinase 16 OS=Mus musculus GN=Cdk16 PE=1 SV=1	2	3	2	2	2	2	2	2	3	3	2	2	2	2	2	2	2	2	1	1	2	1	2	2	2	2	2	3	2	3	2	2	2	1	2	3	2	2	2	3	3	2
O35526	O35526	12	12	12	Syntaxin-1A	Stx1a	>sp|O35526|STX1A_MOUSE Syntaxin-1A OS=Mus musculus GN=Stx1a PE=1 SV=3	1	12	12	12	9	11	11	12	11	11	12	11	12	11	11	11	11	10	10	12	11	11	11	11	11	11	11	12	11	12	12	12	10	11	10	10	10	10	11	11	10	12
O35551	O35551	4	4	4	Rab GTPase-binding effector protein 1	Rabep1	>sp|O35551|RABE1_MOUSE Rab GTPase-binding effector protein 1 OS=Mus musculus GN=Rabep1 PE=1 SV=2	1	4	4	4	0	2	2	1	1	1	1	1	1	2	0	1	1	1	1	1	0	1	1	1	1	2	1	3	1	0	2	1	2	2	0	1	1	1	2	1	2	0
O35593	O35593	4	4	4	26S proteasome non-ATPase regulatory subunit 14	Psmd14	>sp|O35593|PSDE_MOUSE 26S proteasome non-ATPase regulatory subunit 14 OS=Mus musculus GN=Psmd14 PE=1 SV=2	1	4	4	4	1	3	3	4	3	3	4	3	3	4	4	3	4	4	2	3	4	3	3	4	4	3	3	4	3	4	3	4	3	4	4	3	4	3	4	3	3	3
O35609	O35609	5	5	5	Secretory carrier-associated membrane protein 3	Scamp3	>sp|O35609|SCAM3_MOUSE Secretory carrier-associated membrane protein 3 OS=Mus musculus GN=Scamp3 PE=1 SV=3	1	5	5	5	2	3	5	5	4	4	5	4	5	2	4	3	4	4	3	2	4	4	5	3	4	5	3	3	1	3	4	4	2	4	5	3	3	4	2	4	2	3
O35621;Q9Z2M7	O35621;Q9Z2M7	2;1	2;1	2;1	Phosphomannomutase 1;Phosphomannomutase 2	Pmm1;Pmm2	>sp|O35621|PMM1_MOUSE Phosphomannomutase 1 OS=Mus musculus GN=Pmm1 PE=1 SV=1;>sp|Q9Z2M7|PMM2_MOUSE Phosphomannomutase 2 OS=Mus musculus GN=Pmm2 PE=1 SV=1	2	2	2	2	1	2	1	1	1	1	1	1	1	0	0	1	1	2	1	1	1	1	0	0	1	1	1	1	0	1	1	1	1	1	1	0	0	0	1	2	0	0
O35633	O35633	9	9	9	Vesicular inhibitory amino acid transporter	Slc32a1	>sp|O35633|VIAAT_MOUSE Vesicular inhibitory amino acid transporter OS=Mus musculus GN=Slc32a1 PE=1 SV=3	1	9	9	9	5	7	8	7	7	8	6	8	7	7	6	6	7	8	6	6	6	8	6	8	6	5	7	9	8	7	6	9	9	8	7	7	7	6	8	7	8	8
O35639	O35639	2	2	2	Annexin A3	Anxa3	>sp|O35639|ANXA3_MOUSE Annexin A3 OS=Mus musculus GN=Anxa3 PE=1 SV=4	1	2	2	2	2	1	1	2	1	1	2	1	1	1	2	1	2	2	1	1	0	1	1	1	1	1	2	1	1	2	2	2	1	1	2	1	0	1	1	1	1	1
O35643	O35643	38	20	20	AP-1 complex subunit beta-1	Ap1b1	>sp|O35643|AP1B1_MOUSE AP-1 complex subunit beta-1 OS=Mus musculus GN=Ap1b1 PE=1 SV=2	1	38	20	20	29	31	31	31	32	31	33	29	34	30	29	31	31	31	32	33	31	31	29	32	32	31	32	29	29	33	32	34	31	30	32	32	31	31	30	32	30	30
O35658	O35658	6	6	6	Complement component 1 Q subcomponent-binding protein, mitochondrial	C1qbp	>sp|O35658|C1QBP_MOUSE Complement component 1 Q subcomponent-binding protein, mitochondrial OS=Mus musculus GN=C1qbp PE=1 SV=1	1	6	6	6	3	4	4	4	3	4	4	4	4	4	4	4	4	4	4	4	4	3	3	5	5	3	4	5	4	4	5	4	4	6	4	5	4	3	5	4	3	3
O35678	O35678	13	13	13	Monoglyceride lipase	Mgll	>sp|O35678|MGLL_MOUSE Monoglyceride lipase OS=Mus musculus GN=Mgll PE=1 SV=1	1	13	13	13	12	9	11	11	10	10	10	10	11	10	10	10	11	11	9	9	8	11	10	9	9	9	11	6	9	10	10	10	10	8	10	7	8	7	9	9	8	11
O35681	O35681	3	3	3	Synaptotagmin-3	Syt3	>sp|O35681|SYT3_MOUSE Synaptotagmin-3 OS=Mus musculus GN=Syt3 PE=1 SV=2	1	3	3	3	1	2	1	1	1	2	0	1	1	1	1	1	2	1	1	2	0	0	1	1	1	2	1	2	2	2	1	2	2	2	0	1	0	1	1	2	1	3
O35685	O35685	8	8	8	Nuclear migration protein nudC	Nudc	>sp|O35685|NUDC_MOUSE Nuclear migration protein nudC OS=Mus musculus GN=Nudc PE=1 SV=1	1	8	8	8	6	6	4	7	7	8	6	5	8	6	6	7	7	8	7	6	8	7	8	7	5	8	8	7	6	7	7	8	7	6	6	8	6	7	7	7	6	8
O35737	O35737	10	10	2	Heterogeneous nuclear ribonucleoprotein H;Heterogeneous nuclear ribonucleoprotein H, N-terminally processed	Hnrnph1	>sp|O35737|HNRH1_MOUSE Heterogeneous nuclear ribonucleoprotein H OS=Mus musculus GN=Hnrnph1 PE=1 SV=3	1	10	10	2	9	10	9	9	10	10	10	9	10	9	9	10	9	10	9	10	9	9	9	9	9	8	7	9	9	9	10	10	9	9	9	9	9	10	8	9	9	10
O35841	O35841	5	5	5	Apoptosis inhibitor 5	Api5	>sp|O35841|API5_MOUSE Apoptosis inhibitor 5 OS=Mus musculus GN=Api5 PE=1 SV=2	1	5	5	5	3	4	3	4	4	4	4	4	4	2	3	4	3	3	3	4	3	4	2	4	4	4	2	4	2	3	2	1	4	3	3	2	2	2	4	2	4	3
O35857	O35857	7	7	7	Mitochondrial import inner membrane translocase subunit TIM44	Timm44	>sp|O35857|TIM44_MOUSE Mitochondrial import inner membrane translocase subunit TIM44 OS=Mus musculus GN=Timm44 PE=1 SV=2	1	7	7	7	3	5	5	5	4	5	6	6	5	5	4	6	5	6	4	6	4	6	3	6	6	3	5	5	5	6	6	6	6	4	5	6	4	6	6	6	4	5
O35864	O35864	6	6	6	COP9 signalosome complex subunit 5	Cops5	>sp|O35864|CSN5_MOUSE COP9 signalosome complex subunit 5 OS=Mus musculus GN=Cops5 PE=1 SV=3	1	6	6	6	4	3	4	2	3	4	3	4	4	2	3	3	3	5	3	3	3	3	4	4	3	4	2	4	4	4	3	3	3	3	4	3	5	3	2	3	2	4
O35874	O35874	3	3	3	Neutral amino acid transporter A	Slc1a4	>sp|O35874|SATT_MOUSE Neutral amino acid transporter A OS=Mus musculus GN=Slc1a4 PE=1 SV=1	1	3	3	3	3	3	3	3	3	3	2	3	3	3	3	3	3	3	3	2	2	3	2	2	3	3	3	2	2	3	3	3	3	2	3	3	3	3	3	2	3	3
O35887	O35887	4	4	4	Calumenin	Calu	>sp|O35887|CALU_MOUSE Calumenin OS=Mus musculus GN=Calu PE=1 SV=1	1	4	4	4	3	2	2	4	3	2	2	3	2	2	3	3	2	3	2	3	2	3	3	1	2	3	2	2	3	3	3	2	3	2	2	2	2	3	2	2	2	3
O35900	O35900	2	2	2	U6 snRNA-associated Sm-like protein LSm2	Lsm2	>sp|O35900|LSM2_MOUSE U6 snRNA-associated Sm-like protein LSm2 OS=Mus musculus GN=Lsm2 PE=3 SV=1	1	2	2	2	1	0	1	1	0	1	0	1	1	1	1	0	1	1	0	0	0	0	0	0	1	0	0	1	0	1	0	1	1	1	1	0	1	1	1	0	1	0
O35927	O35927	18	18	17	Catenin delta-2	Ctnnd2	>sp|O35927|CTND2_MOUSE Catenin delta-2 OS=Mus musculus GN=Ctnnd2 PE=1 SV=1	1	18	18	17	12	12	13	15	9	12	11	13	11	10	12	10	12	13	12	12	13	10	11	14	12	10	12	10	8	11	14	13	10	11	11	5	10	10	10	10	9	7
O35943	O35943	2	2	2	Frataxin, mitochondrial;Frataxin intermediate form;Frataxin mature form	Fxn	>sp|O35943|FRDA_MOUSE Frataxin, mitochondrial OS=Mus musculus GN=Fxn PE=1 SV=1	1	2	2	2	1	1	2	2	1	1	1	1	2	1	0	1	1	1	1	0	0	1	1	1	0	1	2	1	0	0	1	1	1	1	1	0	1	1	1	1	0	1
O35954	O35954	6	6	6	Membrane-associated phosphatidylinositol transfer protein 1	Pitpnm1	>sp|O35954|PITM1_MOUSE Membrane-associated phosphatidylinositol transfer protein 1 OS=Mus musculus GN=Pitpnm1 PE=1 SV=1	1	6	6	6	0	2	2	0	1	1	1	3	2	2	1	4	5	1	1	4	5	1	2	2	2	2	2	1	1	0	3	3	1	2	0	1	1	2	3	2	2	2
O35969	O35969	1	1	1	Guanidinoacetate N-methyltransferase	Gamt	>sp|O35969|GAMT_MOUSE Guanidinoacetate N-methyltransferase OS=Mus musculus GN=Gamt PE=2 SV=1	1	1	1	1	1	1	1	0	1	1	1	1	1	1	1	1	1	0	1	1	1	1	0	1	1	1	1	0	1	1	1	1	1	1	1	0	1	1	1	1	1	1
O54692	O54692	1	1	1	Centromere/kinetochore protein zw10 homolog	Zw10	>sp|O54692|ZW10_MOUSE Centromere/kinetochore protein zw10 homolog OS=Mus musculus GN=Zw10 PE=2 SV=3	1	1	1	1	0	1	1	1	1	1	1	1	1	1	1	1	0	1	1	1	0	1	1	1	1	1	1	1	1	0	1	1	1	0	1	0	1	1	0	1	1	1
O54724	O54724	1	1	1	Polymerase I and transcript release factor	Ptrf	>sp|O54724|PTRF_MOUSE Polymerase I and transcript release factor OS=Mus musculus GN=Ptrf PE=1 SV=1	1	1	1	1	1	0	0	0	0	0	0	0	1	1	0	0	0	0	0	0	0	0	1	1	0	0	0	1	0	0	1	0	1	1	0	0	0	0	1	1	0	0
O54734	O54734	4	4	4	Dolichyl-diphosphooligosaccharide--protein glycosyltransferase 48 kDa subunit	Ddost	>sp|O54734|OST48_MOUSE Dolichyl-diphosphooligosaccharide--protein glycosyltransferase 48 kDa subunit OS=Mus musculus GN=Ddost PE=1 SV=2	1	4	4	4	2	2	4	4	3	4	2	2	4	2	3	3	3	2	4	3	4	3	2	4	4	2	4	3	1	2	4	4	3	3	3	4	3	3	3	4	4	4
O54774	O54774	23	23	23	AP-3 complex subunit delta-1	Ap3d1	>sp|O54774|AP3D1_MOUSE AP-3 complex subunit delta-1 OS=Mus musculus GN=Ap3d1 PE=1 SV=1	1	23	23	23	16	19	19	18	16	19	18	17	18	18	21	18	19	18	18	19	16	19	18	18	20	19	18	20	18	16	18	18	17	17	19	17	15	17	18	16	17	18
O54781;Q9Z0G2;O70551	O54781	5;1;1	5;1;1	5;1;1	SRSF protein kinase 2;SRSF protein kinase 2 N-terminal;SRSF protein kinase 2 C-terminal	Srpk2	>sp|O54781|SRPK2_MOUSE SRSF protein kinase 2 OS=Mus musculus GN=Srpk2 PE=1 SV=2	3	5	5	5	1	2	5	4	4	2	2	2	4	4	2	0	2	4	3	3	2	1	2	4	1	2	1	2	2	2	3	4	3	2	1	4	4	4	2	3	3	3
O54829	O54829	11	11	9	Regulator of G-protein signaling 7	Rgs7	>sp|O54829|RGS7_MOUSE Regulator of G-protein signaling 7 OS=Mus musculus GN=Rgs7 PE=1 SV=2	1	11	11	9	9	6	7	6	6	7	9	9	8	8	10	8	8	8	6	6	8	7	7	5	7	7	6	6	8	6	8	6	6	6	8	7	6	5	7	7	7	6
O54833	O54833	6	5	5	Casein kinase II subunit alpha	Csnk2a2	>sp|O54833|CSK22_MOUSE Casein kinase II subunit alpha OS=Mus musculus GN=Csnk2a2 PE=2 SV=1	1	6	5	5	5	5	4	3	5	5	4	3	5	6	4	4	4	5	6	4	5	4	5	4	4	5	3	5	5	5	4	6	5	5	4	5	3	5	3	5	5	4
O54865	O54865	10	10	10	Guanylate cyclase soluble subunit beta-1	Gucy1b3	>sp|O54865|GCYB1_MOUSE Guanylate cyclase soluble subunit beta-1 OS=Mus musculus GN=Gucy1b3 PE=2 SV=1	1	10	10	10	3	4	5	4	7	2	4	6	6	2	3	3	4	4	5	1	4	7	3	4	2	3	5	4	6	5	5	6	4	4	3	5	4	5	5	4	5	5
O54901	O54901	4	4	4	OX-2 membrane glycoprotein	Cd200	>sp|O54901|OX2G_MOUSE OX-2 membrane glycoprotein OS=Mus musculus GN=Cd200 PE=1 SV=1	1	4	4	4	2	2	3	3	3	4	3	3	2	3	3	3	2	2	2	3	3	3	2	4	3	4	2	3	3	3	3	2	3	2	3	4	3	3	4	3	2	2
O54916;Q80XA6	O54916;Q80XA6	2;1	2;1	2;1	RalBP1-associated Eps domain-containing protein 1;RalBP1-associated Eps domain-containing protein 2	Reps1;Reps2	>sp|O54916|REPS1_MOUSE RalBP1-associated Eps domain-containing protein 1 OS=Mus musculus GN=Reps1 PE=1 SV=2;>sp|Q80XA6|REPS2_MOUSE RalBP1-associated Eps domain-containing protein 2 OS=Mus musculus GN=Reps2 PE=1 SV=1	2	2	2	2	0	0	0	0	1	1	0	1	0	1	0	1	0	1	1	1	0	0	0	1	0	0	1	0	0	0	0	0	0	2	0	1	0	1	0	1	1	0
O54946;Q9QYI8	O54946	4;1	4;1	3;1	DnaJ homolog subfamily B member 6	Dnajb6	>sp|O54946|DNJB6_MOUSE DnaJ homolog subfamily B member 6 OS=Mus musculus GN=Dnajb6 PE=1 SV=4	2	4	4	3	1	1	3	1	1	1	1	1	2	3	1	2	3	3	4	3	3	1	1	4	3	1	3	2	2	2	2	2	2	4	2	3	3	3	4	1	1	2
O54950	O54950	1	1	1	5-AMP-activated protein kinase subunit gamma-1	Prkag1	>sp|O54950|AAKG1_MOUSE 5-AMP-activated protein kinase subunit gamma-1 OS=Mus musculus GN=Prkag1 PE=1 SV=2	1	1	1	1	0	0	1	1	0	0	0	1	1	1	1	1	1	1	1	1	0	0	0	1	1	0	0	1	0	1	1	1	1	1	1	1	1	0	1	0	0	0
O54962	O54962	3	3	3	Barrier-to-autointegration factor;Barrier-to-autointegration factor, N-terminally processed	Banf1	>sp|O54962|BAF_MOUSE Barrier-to-autointegration factor OS=Mus musculus GN=Banf1 PE=1 SV=1	1	3	3	3	1	1	1	2	2	2	2	1	1	2	1	2	2	2	2	2	2	1	1	2	2	1	1	3	1	2	0	2	2	1	0	2	2	2	2	2	2	2
O54983	O54983	15	15	15	Ketimine reductase mu-crystallin	Crym	>sp|O54983|CRYM_MOUSE Ketimine reductase mu-crystallin OS=Mus musculus GN=Crym PE=1 SV=1	1	15	15	15	14	15	13	15	14	14	15	15	14	15	15	15	15	15	14	15	15	13	14	15	15	13	15	15	14	15	15	15	14	15	15	14	15	15	14	13	13	13
O54984	O54984	6	6	6	ATPase Asna1	Asna1	>sp|O54984|ASNA_MOUSE ATPase Asna1 OS=Mus musculus GN=Asna1 PE=1 SV=2	1	6	6	6	3	4	5	4	2	5	3	3	3	3	2	3	5	4	5	3	3	4	4	5	3	5	5	5	2	3	3	5	4	3	4	6	3	4	4	3	2	5
O54988;O70458	O54988	9;1	9;1	9;1	STE20-like serine/threonine-protein kinase	Slk	>sp|O54988|SLK_MOUSE STE20-like serine/threonine-protein kinase OS=Mus musculus GN=Slk PE=1 SV=2	2	9	9	9	3	4	6	4	5	4	5	4	6	7	2	3	6	5	3	6	3	6	3	5	4	4	4	4	5	6	4	6	5	6	4	6	3	5	4	2	5	5
O54991	O54991	18	18	18	Contactin-associated protein 1	Cntnap1	>sp|O54991|CNTP1_MOUSE Contactin-associated protein 1 OS=Mus musculus GN=Cntnap1 PE=2 SV=2	1	18	18	18	9	11	14	14	10	14	10	9	13	12	13	8	16	15	13	14	11	10	9	12	15	11	12	12	9	13	13	11	11	14	13	12	15	11	9	9	7	13
O55013	O55013	4	4	4	Trafficking protein particle complex subunit 3	Trappc3	>sp|O55013|TPPC3_MOUSE Trafficking protein particle complex subunit 3 OS=Mus musculus GN=Trappc3 PE=1 SV=1	1	4	4	4	2	2	3	2	4	2	1	3	2	2	2	2	2	1	2	2	2	1	3	2	2	2	2	3	2	2	2	2	3	3	3	4	2	3	2	2	3	4
O55017	O55017	2	2	2	Voltage-dependent N-type calcium channel subunit alpha-1B	Cacna1b	>sp|O55017|CAC1B_MOUSE Voltage-dependent N-type calcium channel subunit alpha-1B OS=Mus musculus GN=Cacna1b PE=1 SV=1	1	2	2	2	1	2	2	2	2	2	2	2	2	2	2	1	1	2	2	2	1	2	1	2	2	2	2	2	2	2	2	2	2	2	1	2	2	2	2	1	1	2
O55022	O55022	6	6	5	Membrane-associated progesterone receptor component 1	Pgrmc1	>sp|O55022|PGRC1_MOUSE Membrane-associated progesterone receptor component 1 OS=Mus musculus GN=Pgrmc1 PE=1 SV=4	1	6	6	5	5	5	5	4	4	4	5	5	5	5	5	3	5	4	6	4	5	5	5	6	5	4	5	5	5	5	3	5	5	5	5	5	6	5	5	5	5	5
O55023	O55023	8	8	8	Inositol monophosphatase 1	Impa1	>sp|O55023|IMPA1_MOUSE Inositol monophosphatase 1 OS=Mus musculus GN=Impa1 PE=1 SV=1	1	8	8	8	7	7	7	6	7	8	7	8	7	7	7	8	6	6	6	7	8	7	6	6	7	6	6	6	7	7	7	5	7	7	5	7	7	7	6	7	6	7
O55026	O55026	4	4	4	Ectonucleoside triphosphate diphosphohydrolase 2	Entpd2	>sp|O55026|ENTP2_MOUSE Ectonucleoside triphosphate diphosphohydrolase 2 OS=Mus musculus GN=Entpd2 PE=1 SV=2	1	4	4	4	1	2	3	3	2	2	3	3	2	3	3	3	4	3	2	3	3	3	3	4	3	0	2	3	3	2	2	3	4	4	3	3	2	2	3	3	2	2
O55029	O55029	2	2	2	Coatomer subunit beta	Copb2	>sp|O55029|COPB2_MOUSE Coatomer subunit beta OS=Mus musculus GN=Copb2 PE=2 SV=2	1	2	2	2	1	1	1	2	1	1	1	0	1	2	1	1	0	2	1	1	1	1	1	2	1	1	1	2	1	1	1	2	2	2	1	1	2	1	2	1	1	1
O55033	O55033	2	2	2	Cytoplasmic protein NCK2	Nck2	>sp|O55033|NCK2_MOUSE Cytoplasmic protein NCK2 OS=Mus musculus GN=Nck2 PE=1 SV=1	1	2	2	2	1	0	0	0	0	1	0	1	2	1	0	0	0	2	0	2	0	1	0	0	2	1	0	0	0	1	2	1	0	2	0	2	1	1	1	1	1	1
O55042	O55042	6	6	3	Alpha-synuclein	Snca	>sp|O55042|SYUA_MOUSE Alpha-synuclein OS=Mus musculus GN=Snca PE=1 SV=2	1	6	6	3	4	5	5	4	6	5	4	4	4	6	5	4	5	4	6	4	3	4	5	6	4	4	5	6	6	4	4	5	6	6	4	5	5	5	6	5	5	5
O55057	O55057	1	1	1	Retinal rod rhodopsin-sensitive cGMP 3,5-cyclic phosphodiesterase subunit delta	Pde6d	>sp|O55057|PDE6D_MOUSE Retinal rod rhodopsin-sensitive cGMP 3,5-cyclic phosphodiesterase subunit delta OS=Mus musculus GN=Pde6d PE=1 SV=1	1	1	1	1	0	1	1	0	0	0	1	1	0	0	1	0	0	1	1	1	1	1	1	0	0	1	1	1	1	1	1	1	0	0	1	1	0	1	0	1	1	1
O55074;Q7TN79	O55074;Q7TN79	3;3	3;3	3;3	A-kinase anchor protein 7 isoform alpha;A-kinase anchor protein 7 isoform gamma	Akap7	>sp|O55074|AKA7A_MOUSE A-kinase anchor protein 7 isoform alpha OS=Mus musculus GN=Akap7 PE=1 SV=4;>sp|Q7TN79|AKA7G_MOUSE A-kinase anchor protein 7 isoform gamma OS=Mus musculus GN=Akap7 PE=1 SV=2	2	3	3	3	1	3	2	3	2	2	2	2	3	2	1	2	2	3	1	3	2	2	3	1	1	3	3	1	1	2	2	1	1	1	2	2	1	1	1	3	1	1
O55091	O55091	4	4	4	Protein IMPACT	Impact	>sp|O55091|IMPCT_MOUSE Protein IMPACT OS=Mus musculus GN=Impact PE=1 SV=2	1	4	4	4	2	3	1	3	1	2	2	3	4	2	2	3	3	3	2	2	2	3	1	3	2	1	3	3	2	0	2	3	2	2	1	2	2	2	1	2	1	2
O55100	O55100	3	3	3	Synaptogyrin-1	Syngr1	>sp|O55100|SNG1_MOUSE Synaptogyrin-1 OS=Mus musculus GN=Syngr1 PE=1 SV=2	1	3	3	3	3	3	3	3	3	3	2	2	3	2	0	2	1	3	1	3	1	3	2	2	1	3	3	2	2	3	3	3	2	2	0	2	2	2	1	2	2	2
O55106	O55106	7	7	7	Striatin	Strn	>sp|O55106|STRN_MOUSE Striatin OS=Mus musculus GN=Strn PE=1 SV=2	1	7	7	7	4	3	3	3	3	4	6	6	4	1	3	6	5	3	2	5	5	3	3	3	4	0	4	2	4	3	4	3	2	2	4	4	2	5	3	3	2	2
O55125	O55125	12	12	11	Protein NipSnap homolog 1	Nipsnap1	>sp|O55125|NIPS1_MOUSE Protein NipSnap homolog 1 OS=Mus musculus GN=Nipsnap1 PE=1 SV=1	1	12	12	11	8	9	9	10	7	10	10	10	11	10	12	11	9	10	12	9	11	9	7	10	10	9	12	9	7	11	8	11	11	7	11	10	11	8	8	7	6	9
O55126	O55126	9	8	8	Protein NipSnap homolog 2	Gbas	>sp|O55126|NIPS2_MOUSE Protein NipSnap homolog 2 OS=Mus musculus GN=Gbas PE=2 SV=1	1	9	8	8	6	8	7	8	6	7	7	7	7	8	7	7	7	7	7	7	8	6	5	7	7	5	7	7	6	5	6	6	9	8	6	7	6	8	7	7	6	8
O55128	O55128	1	1	1	Histone deacetylase complex subunit SAP18	Sap18	>sp|O55128|SAP18_MOUSE Histone deacetylase complex subunit SAP18 OS=Mus musculus GN=Sap18 PE=1 SV=1	1	1	1	1	0	1	0	1	1	1	1	1	1	0	0	1	1	1	0	1	1	1	1	0	1	1	1	1	1	1	1	1	1	1	1	1	1	1	1	1	0	1
O55131	O55131	17	17	15	Septin-7	2020-09-07	>sp|O55131|SEPT7_MOUSE Septin-7 OS=Mus musculus GN=Sept7 PE=1 SV=1	1	17	17	15	13	14	13	13	14	14	14	14	13	15	12	15	13	15	12	16	14	13	11	13	14	10	15	15	13	14	14	14	15	13	13	15	13	14	12	14	15	13
O55135	O55135	1	1	1	Eukaryotic translation initiation factor 6	Eif6	>sp|O55135|IF6_MOUSE Eukaryotic translation initiation factor 6 OS=Mus musculus GN=Eif6 PE=1 SV=2	1	1	1	1	0	1	1	1	0	0	1	1	1	1	1	1	1	1	1	1	1	1	0	1	0	0	1	1	1	1	1	0	1	1	1	1	1	1	1	0	1	1
O55137;Q32Q92;Q6Q2Z6;Q9QYR7	O55137	6;2;2;2	1;1;1;1	1;1;1;1	Acyl-coenzyme A thioesterase 1	Acot1	>sp|O55137|ACOT1_MOUSE Acyl-coenzyme A thioesterase 1 OS=Mus musculus GN=Acot1 PE=1 SV=1	4	6	1	1	3	4	2	4	5	4	5	4	4	5	4	4	3	4	4	3	2	3	3	6	5	3	3	2	4	4	4	4	6	4	4	5	6	5	3	3	4	3
O55143;Q8R429;Q64518	O55143	32;10;5	32;10;5	32;10;5	Sarcoplasmic/endoplasmic reticulum calcium ATPase 2	Atp2a2	>sp|O55143|AT2A2_MOUSE Sarcoplasmic/endoplasmic reticulum calcium ATPase 2 OS=Mus musculus GN=Atp2a2 PE=1 SV=2	3	32	32	32	26	26	28	26	25	26	24	27	28	27	23	25	27	29	25	26	25	25	23	23	23	25	29	27	24	26	28	25	23	25	26	26	26	21	26	26	22	25
O55234	O55234	10	10	10	Proteasome subunit beta type-5	Psmb5	>sp|O55234|PSB5_MOUSE Proteasome subunit beta type-5 OS=Mus musculus GN=Psmb5 PE=1 SV=3	1	10	10	10	7	5	8	9	8	10	8	8	8	7	8	8	8	5	6	9	6	7	7	7	7	7	8	7	8	7	7	6	7	8	8	6	4	6	5	6	7	6
O70133	O70133	17	17	17	ATP-dependent RNA helicase A	Dhx9	>sp|O70133|DHX9_MOUSE ATP-dependent RNA helicase A OS=Mus musculus GN=Dhx9 PE=1 SV=2	1	17	17	17	9	12	10	12	10	10	11	13	7	13	7	12	8	14	5	13	12	11	5	11	9	6	8	9	10	11	10	7	8	12	8	9	10	7	12	11	10	13
O70161;P70182;P70181	O70161	20;2;1	20;2;1	20;2;1	Phosphatidylinositol 4-phosphate 5-kinase type-1 gamma	Pip5k1c	>sp|O70161|PI51C_MOUSE Phosphatidylinositol 4-phosphate 5-kinase type-1 gamma OS=Mus musculus GN=Pip5k1c PE=1 SV=2	3	20	20	20	14	16	15	16	14	15	17	17	16	18	15	15	17	15	16	17	15	16	14	16	17	14	14	17	14	17	16	18	13	15	15	17	15	14	14	17	16	15
O70172	O70172	7	5	5	Phosphatidylinositol 5-phosphate 4-kinase type-2 alpha	Pip4k2a	>sp|O70172|PI42A_MOUSE Phosphatidylinositol 5-phosphate 4-kinase type-2 alpha OS=Mus musculus GN=Pip4k2a PE=1 SV=1	1	7	5	5	5	5	5	5	4	4	4	5	6	7	5	5	5	6	7	5	4	6	4	7	5	4	5	4	5	5	5	5	6	5	4	5	6	5	5	5	5	5
O70194	O70194	3	3	3	Eukaryotic translation initiation factor 3 subunit D	Eif3d	>sp|O70194|EIF3D_MOUSE Eukaryotic translation initiation factor 3 subunit D OS=Mus musculus GN=Eif3d PE=1 SV=2	1	3	3	3	1	1	1	1	1	2	1	1	1	2	1	1	0	1	2	2	0	2	2	0	0	1	1	1	2	1	2	1	2	2	1	1	1	3	2	1	0	1
O70228	O70228	2	2	2	Probable phospholipid-transporting ATPase IIA	Atp9a	>sp|O70228|ATP9A_MOUSE Probable phospholipid-transporting ATPase IIA OS=Mus musculus GN=Atp9a PE=2 SV=3	1	2	2	2	0	0	0	1	0	0	0	0	2	2	0	1	0	0	1	0	1	0	0	0	0	0	0	0	0	0	0	1	0	0	0	0	0	1	0	0	1	1
O70250	O70250	5	2	2	Phosphoglycerate mutase 2	Pgam2	>sp|O70250|PGAM2_MOUSE Phosphoglycerate mutase 2 OS=Mus musculus GN=Pgam2 PE=2 SV=3	1	5	2	2	4	4	4	3	3	4	5	4	5	3	3	3	4	5	3	4	3	4	4	3	4	4	3	3	3	4	4	4	3	3	5	4	4	4	5	4	3	4
O70251	O70251	8	6	6	Elongation factor 1-beta	Eef1b	>sp|O70251|EF1B_MOUSE Elongation factor 1-beta OS=Mus musculus GN=Eef1b PE=1 SV=5	1	8	6	6	6	4	6	5	7	5	5	6	6	8	6	5	7	7	8	6	7	6	8	8	6	7	7	7	7	5	6	6	7	6	6	5	7	7	7	7	7	6
O70252	O70252	7	7	7	Heme oxygenase 2	Hmox2	>sp|O70252|HMOX2_MOUSE Heme oxygenase 2 OS=Mus musculus GN=Hmox2 PE=2 SV=1	1	7	7	7	7	7	7	7	6	6	6	6	6	6	6	6	6	7	6	7	6	7	5	7	7	7	6	5	5	5	7	6	5	6	6	6	6	5	6	7	6	7
O70274	O70274	1	1	1	Protein tyrosine phosphatase type IVA 2	Ptp4a2	>sp|O70274|TP4A2_MOUSE Protein tyrosine phosphatase type IVA 2 OS=Mus musculus GN=Ptp4a2 PE=1 SV=1	1	1	1	1	0	0	0	0	0	1	0	0	0	0	1	0	0	1	0	0	0	1	0	1	0	0	0	1	0	1	1	0	1	1	0	0	0	0	0	1	1	1
O70293;Q8VEB1	O70293;Q8VEB1	1;1	1;1	1;1	G protein-coupled receptor kinase 6;G protein-coupled receptor kinase 5	Grk6;Grk5	>sp|O70293|GRK6_MOUSE G protein-coupled receptor kinase 6 OS=Mus musculus GN=Grk6 PE=1 SV=1;>sp|Q8VEB1|GRK5_MOUSE G protein-coupled receptor kinase 5 OS=Mus musculus GN=Grk5 PE=1 SV=2	2	1	1	1	0	1	1	1	1	1	1	1	1	1	1	1	0	1	1	1	1	1	0	1	1	1	1	1	1	1	1	1	1	1	1	1	1	1	1	0	1	1
O70310	O70310	9	9	7	Glycylpeptide N-tetradecanoyltransferase 1	Nmt1	>sp|O70310|NMT1_MOUSE Glycylpeptide N-tetradecanoyltransferase 1 OS=Mus musculus GN=Nmt1 PE=1 SV=1	1	9	9	7	7	9	7	8	7	8	8	4	7	7	8	6	6	7	8	6	6	8	8	7	6	7	6	8	6	5	6	6	7	5	6	5	5	4	6	5	5	5
O70311	O70311	4	2	2	Glycylpeptide N-tetradecanoyltransferase 2	Nmt2	>sp|O70311|NMT2_MOUSE Glycylpeptide N-tetradecanoyltransferase 2 OS=Mus musculus GN=Nmt2 PE=2 SV=1	1	4	2	2	2	2	3	2	3	2	2	1	2	3	2	4	2	2	2	3	4	3	2	3	3	2	3	2	2	3	2	2	2	2	2	2	2	2	3	2	3	2
O70318	O70318	26	22	22	Band 4.1-like protein 2	Epb41l2	>sp|O70318|E41L2_MOUSE Band 4.1-like protein 2 OS=Mus musculus GN=Epb41l2 PE=1 SV=2	1	26	22	22	20	18	19	17	19	18	20	23	22	21	16	23	18	22	21	20	18	21	20	20	19	19	17	20	20	18	21	19	22	19	15	21	18	21	17	18	20	19
O70325;Q91XR9	O70325;Q91XR9	4;3	4;3	4;3	Phospholipid hydroperoxide glutathione peroxidase, mitochondrial;Phospholipid hydroperoxide glutathione peroxidase, nuclear	Gpx4	>sp|O70325|GPX41_MOUSE Phospholipid hydroperoxide glutathione peroxidase, mitochondrial OS=Mus musculus GN=Gpx4 PE=1 SV=4;>sp|Q91XR9|GPX42_MOUSE Phospholipid hydroperoxide glutathione peroxidase, nuclear OS=Mus musculus GN=Gpx4 PE=2 SV=3	2	4	4	4	2	2	3	2	3	3	2	2	2	3	2	2	2	2	4	3	2	2	1	2	2	2	2	2	4	2	3	3	3	4	3	3	2	2	3	4	4	3
O70433	O70433	3	3	3	Four and a half LIM domains protein 2	Fhl2	>sp|O70433|FHL2_MOUSE Four and a half LIM domains protein 2 OS=Mus musculus GN=Fhl2 PE=1 SV=1	1	3	3	3	1	0	2	2	0	1	2	2	0	0	1	1	2	3	1	2	2	2	1	2	1	1	1	0	0	1	1	3	1	0	1	0	0	1	2	0	1	1
O70435	O70435	5	5	5	Proteasome subunit alpha type-3	Psma3	>sp|O70435|PSA3_MOUSE Proteasome subunit alpha type-3 OS=Mus musculus GN=Psma3 PE=1 SV=3	1	5	5	5	4	4	4	4	4	4	3	4	4	4	5	4	4	4	4	4	4	4	5	4	4	4	4	4	5	4	4	4	4	4	4	4	4	5	4	4	4	4
O70439	O70439	3	3	3	Syntaxin-7	Stx7	>sp|O70439|STX7_MOUSE Syntaxin-7 OS=Mus musculus GN=Stx7 PE=1 SV=3	1	3	3	3	1	1	2	2	3	0	1	2	2	2	2	2	2	2	2	2	2	0	2	2	2	1	1	2	2	1	1	2	3	3	2	3	1	2	3	2	3	1
O70443	O70443	9	9	9	Guanine nucleotide-binding protein G(z) subunit alpha	Gnaz	>sp|O70443|GNAZ_MOUSE Guanine nucleotide-binding protein G(z) subunit alpha OS=Mus musculus GN=Gnaz PE=2 SV=4	1	9	9	9	6	7	7	7	7	9	8	7	8	9	8	8	8	6	7	8	7	5	5	9	7	6	5	7	7	6	7	7	8	8	6	7	9	9	8	7	7	8
O70456	O70456	4	1	1	14-3-3 protein sigma	Sfn	>sp|O70456|1433S_MOUSE 14-3-3 protein sigma OS=Mus musculus GN=Sfn PE=1 SV=2	1	4	1	1	3	3	3	3	3	3	3	3	3	3	3	3	3	3	3	3	3	3	3	3	3	3	3	3	3	3	3	3	3	3	3	3	3	2	3	3	3	3
O70480	O70480	1	1	1	Vesicle-associated membrane protein 4	Vamp4	>sp|O70480|VAMP4_MOUSE Vesicle-associated membrane protein 4 OS=Mus musculus GN=Vamp4 PE=1 SV=1	1	1	1	1	1	1	1	1	1	1	1	1	1	1	1	1	1	1	1	1	0	1	1	1	1	1	1	0	1	1	1	1	0	0	1	1	1	0	0	1	1	1
O70492	O70492	4	3	3	Sorting nexin-3	Snx3	>sp|O70492|SNX3_MOUSE Sorting nexin-3 OS=Mus musculus GN=Snx3 PE=1 SV=3	1	4	3	3	4	3	4	4	4	2	4	2	3	4	3	4	3	3	3	4	4	2	4	4	3	2	2	4	3	4	4	4	4	4	4	4	4	4	4	3	3	4
O70493	O70493	6	6	5	Sorting nexin-12	Snx12	>sp|O70493|SNX12_MOUSE Sorting nexin-12 OS=Mus musculus GN=Snx12 PE=1 SV=1	1	6	6	5	4	6	6	6	5	2	6	5	4	4	6	5	6	5	4	5	5	4	3	4	6	4	6	4	3	4	6	5	3	5	4	4	4	5	3	5	5	5
O70503	O70503	5	5	5	Estradiol 17-beta-dehydrogenase 12	Hsd17b12	>sp|O70503|DHB12_MOUSE Very-long-chain 3-oxoacyl-CoA reductase OS=Mus musculus GN=Hsd17b12 PE=2 SV=1	1	5	5	5	5	4	4	4	3	4	5	3	4	4	4	5	5	3	3	4	4	3	3	4	4	3	3	4	3	3	4	3	3	2	5	3	2	3	3	4	2	3
O70589	O70589	12	12	12	Peripheral plasma membrane protein CASK	Cask	>sp|O70589|CSKP_MOUSE Peripheral plasma membrane protein CASK OS=Mus musculus GN=Cask PE=1 SV=2	1	12	12	12	4	4	9	5	6	5	6	8	8	6	5	5	4	5	7	7	5	7	7	6	5	3	9	5	8	3	7	8	7	8	4	9	3	8	6	6	5	5
O70591	O70591	1	1	1	Prefoldin subunit 2	Pfdn2	>sp|O70591|PFD2_MOUSE Prefoldin subunit 2 OS=Mus musculus GN=Pfdn2 PE=2 SV=2	1	1	1	1	1	1	1	1	1	1	1	1	1	1	1	1	1	1	1	1	1	1	1	1	1	1	1	1	1	1	1	1	1	1	1	1	1	1	1	1	1	1
O88271	O88271	1	1	1	Craniofacial development protein 1	Cfdp1	>sp|O88271|CFDP1_MOUSE Craniofacial development protein 1 OS=Mus musculus GN=Cfdp1 PE=1 SV=1	1	1	1	1	1	1	1	1	1	0	1	1	1	1	1	1	1	1	1	1	1	1	1	1	1	0	1	1	1	1	1	1	1	1	1	1	1	1	1	1	0	1
O88307	O88307	2	2	2	Sortilin-related receptor	Sorl1	>sp|O88307|SORL_MOUSE Sortilin-related receptor OS=Mus musculus GN=Sorl1 PE=1 SV=3	1	2	2	2	1	1	1	1	1	1	1	1	2	2	1	1	2	1	2	1	2	1	1	1	1	1	1	2	1	1	2	1	1	1	1	2	2	1	2	0	1	1
O88342	O88342	23	23	23	WD repeat-containing protein 1	Wdr1	>sp|O88342|WDR1_MOUSE WD repeat-containing protein 1 OS=Mus musculus GN=Wdr1 PE=1 SV=3	1	23	23	23	19	21	20	20	19	19	16	19	20	21	18	20	17	19	19	20	19	17	18	20	19	17	18	18	19	19	18	19	21	19	20	21	22	19	18	19	18	21
O88343	O88343	17	17	17	Electrogenic sodium bicarbonate cotransporter 1	Slc4a4	>sp|O88343|S4A4_MOUSE Electrogenic sodium bicarbonate cotransporter 1 OS=Mus musculus GN=Slc4a4 PE=1 SV=2	1	17	17	17	7	13	11	13	14	13	10	11	12	12	13	12	11	12	10	13	13	12	12	15	12	11	11	14	14	12	13	10	14	12	12	13	12	13	15	11	13	10
O88384	O88384	4	4	4	Vesicle transport through interaction with t-SNAREs homolog 1B	Vti1b	>sp|O88384|VTI1B_MOUSE Vesicle transport through interaction with t-SNAREs homolog 1B OS=Mus musculus GN=Vti1b PE=1 SV=1	1	4	4	4	2	2	2	3	1	2	1	3	2	2	2	3	2	2	1	1	2	2	3	2	3	3	1	2	1	1	3	2	2	1	2	3	1	2	2	3	1	2
O88441	O88441	7	7	7	Metaxin-2	Mtx2	>sp|O88441|MTX2_MOUSE Metaxin-2 OS=Mus musculus GN=Mtx2 PE=1 SV=1	1	7	7	7	4	4	6	5	6	5	5	5	6	7	5	5	6	6	5	4	7	5	5	7	5	6	5	6	5	4	7	5	6	5	5	6	6	6	6	5	5	7
O88444	O88444	2	2	2	Adenylate cyclase type 1	Adcy1	>sp|O88444|ADCY1_MOUSE Adenylate cyclase type 1 OS=Mus musculus GN=Adcy1 PE=2 SV=2	1	2	2	2	0	0	0	1	1	0	1	1	1	2	1	1	1	2	1	1	2	0	1	2	1	0	1	1	0	1	1	2	2	2	0	1	1	1	2	0	0	1
O88447	O88447	10	10	7	Kinesin light chain 1	Klc1	>sp|O88447|KLC1_MOUSE Kinesin light chain 1 OS=Mus musculus GN=Klc1 PE=1 SV=3	1	10	10	7	4	8	7	7	6	8	7	7	7	9	4	8	6	8	8	8	6	9	8	8	7	7	7	5	8	7	9	7	8	7	6	8	6	9	5	9	7	9
O88448;Q9DBS5	O88448	8;3	5;2	5;2	Kinesin light chain 2	Klc2	>sp|O88448|KLC2_MOUSE Kinesin light chain 2 OS=Mus musculus GN=Klc2 PE=1 SV=1	2	8	5	5	1	3	3	5	3	3	4	4	3	6	5	4	6	6	4	5	4	4	5	6	5	5	5	3	4	3	6	6	5	3	5	4	5	6	4	5	4	5
O88456;Q9D7J7	O88456	8;1	8;1	8;1	Calpain small subunit 1	Capns1	>sp|O88456|CPNS1_MOUSE Calpain small subunit 1 OS=Mus musculus GN=Capns1 PE=2 SV=1	2	8	8	8	5	7	7	7	6	5	6	6	7	6	5	7	7	7	6	7	7	5	4	6	7	3	7	6	4	7	7	5	7	6	7	7	5	6	6	5	3	7
O88485	O88485	9	9	9	Cytoplasmic dynein 1 intermediate chain 1	Dync1i1	>sp|O88485|DC1I1_MOUSE Cytoplasmic dynein 1 intermediate chain 1 OS=Mus musculus GN=Dync1i1 PE=1 SV=2	1	9	9	9	6	6	6	5	4	6	6	6	5	4	4	6	6	5	7	7	6	5	5	7	5	6	6	4	5	5	6	7	5	4	6	6	7	4	5	7	6	7
O88487	O88487	5	5	5	Cytoplasmic dynein 1 intermediate chain 2	Dync1i2	>sp|O88487|DC1I2_MOUSE Cytoplasmic dynein 1 intermediate chain 2 OS=Mus musculus GN=Dync1i2 PE=1 SV=1	1	5	5	5	3	1	1	3	4	2	2	3	3	3	2	1	2	3	3	1	1	2	1	2	2	2	3	2	2	1	1	3	3	2	2	2	5	3	1	1	1	2
O88507	O88507	2	2	2	Ciliary neurotrophic factor receptor subunit alpha	Cntfr	>sp|O88507|CNTFR_MOUSE Ciliary neurotrophic factor receptor subunit alpha OS=Mus musculus GN=Cntfr PE=1 SV=2	1	2	2	2	2	2	2	2	2	2	2	2	2	2	2	2	2	2	2	2	2	1	1	2	2	1	2	2	2	2	2	1	2	2	2	2	2	2	2	2	2	2
O88531	O88531	5	5	5	Palmitoyl-protein thioesterase 1	Ppt1	>sp|O88531|PPT1_MOUSE Palmitoyl-protein thioesterase 1 OS=Mus musculus GN=Ppt1 PE=2 SV=2	1	5	5	5	3	3	4	2	4	5	4	4	5	4	4	4	5	4	3	5	4	4	3	4	5	3	4	3	5	5	5	5	5	4	5	4	4	5	4	4	4	4
O88532	O88532	1	1	1	Zinc finger RNA-binding protein	Zfr	>sp|O88532|ZFR_MOUSE Zinc finger RNA-binding protein OS=Mus musculus GN=Zfr PE=1 SV=2	1	1	1	1	0	1	1	1	1	0	1	1	0	1	1	1	1	1	0	1	1	0	0	1	1	0	1	0	0	1	1	1	1	1	1	1	1	1	1	0	0	0
O88543	O88543	10	10	10	COP9 signalosome complex subunit 3	Cops3	>sp|O88543|CSN3_MOUSE COP9 signalosome complex subunit 3 OS=Mus musculus GN=Cops3 PE=1 SV=3	1	10	10	10	9	10	10	8	10	10	8	10	9	8	9	8	10	10	8	8	9	10	9	8	9	8	9	9	8	9	10	10	9	9	9	7	8	9	8	7	9	10
O88544	O88544	10	10	10	COP9 signalosome complex subunit 4	Cops4	>sp|O88544|CSN4_MOUSE COP9 signalosome complex subunit 4 OS=Mus musculus GN=Cops4 PE=1 SV=1	1	10	10	10	4	8	7	8	7	6	7	7	7	6	5	6	6	6	8	4	7	7	8	8	6	7	9	6	7	7	9	9	7	6	6	5	7	8	8	7	7	7
O88545	O88545	8	8	8	COP9 signalosome complex subunit 6	Cops6	>sp|O88545|CSN6_MOUSE COP9 signalosome complex subunit 6 OS=Mus musculus GN=Cops6 PE=1 SV=1	1	8	8	8	3	1	5	1	5	5	4	4	5	4	6	4	3	5	3	2	3	1	3	3	4	4	1	2	2	4	3	2	4	5	5	4	5	4	4	3	2	5
O88569	O88569	14	14	14	Heterogeneous nuclear ribonucleoproteins A2/B1	Hnrnpa2b1	>sp|O88569|ROA2_MOUSE Heterogeneous nuclear ribonucleoproteins A2/B1 OS=Mus musculus GN=Hnrnpa2b1 PE=1 SV=2	1	14	14	14	12	10	10	11	11	11	11	10	11	11	10	11	11	11	11	11	12	10	10	11	11	9	11	11	11	10	11	11	11	11	12	12	11	11	11	12	11	11
O88587	O88587	5	5	5	Catechol O-methyltransferase	Comt	>sp|O88587|COMT_MOUSE Catechol O-methyltransferase OS=Mus musculus GN=Comt PE=1 SV=2	1	5	5	5	1	2	2	2	3	2	3	4	3	4	3	4	3	4	4	4	5	3	2	3	4	1	4	3	4	5	4	4	4	4	4	4	4	1	4	4	3	4
O88597	O88597	2	2	2	Beclin-1	Becn1	>sp|O88597|BECN1_MOUSE Beclin-1 OS=Mus musculus GN=Becn1 PE=1 SV=3	1	2	2	2	0	0	0	0	0	0	0	0	0	0	0	0	0	0	0	0	0	0	0	1	0	0	0	1	0	0	0	1	0	0	1	0	0	0	0	0	0	0
O88643	O88643	15	15	9	Serine/threonine-protein kinase PAK 1	Pak1	>sp|O88643|PAK1_MOUSE Serine/threonine-protein kinase PAK 1 OS=Mus musculus GN=Pak1 PE=1 SV=1	1	15	15	9	11	12	12	13	12	11	12	12	12	12	12	12	11	14	12	11	12	12	12	11	12	12	14	12	15	12	12	12	12	10	12	12	12	12	11	11	10	12
O88685	O88685	11	11	11	26S protease regulatory subunit 6A	Psmc3	>sp|O88685|PRS6A_MOUSE 26S protease regulatory subunit 6A OS=Mus musculus GN=Psmc3 PE=1 SV=2	1	11	11	11	9	9	9	9	8	7	9	11	11	8	9	10	9	9	8	10	10	9	7	10	9	8	10	9	7	10	10	11	8	8	8	8	8	7	9	8	8	8
O88696	O88696	3	3	3	ATP-dependent Clp protease proteolytic subunit, mitochondrial	Clpp	>sp|O88696|CLPP_MOUSE ATP-dependent Clp protease proteolytic subunit, mitochondrial OS=Mus musculus GN=Clpp PE=1 SV=1	1	3	3	3	1	2	2	2	2	2	3	2	2	3	2	2	2	1	2	2	2	2	1	2	2	2	1	1	1	2	1	0	1	0	2	0	0	1	1	2	2	2
O88704;O88703;O70507	O88704	6;1;1	6;1;1	6;1;1	Potassium/sodium hyperpolarization-activated cyclic nucleotide-gated channel 1	Hcn1	>sp|O88704|HCN1_MOUSE Potassium/sodium hyperpolarization-activated cyclic nucleotide-gated channel 1 OS=Mus musculus GN=Hcn1 PE=1 SV=1	3	6	6	6	2	3	5	3	2	5	3	4	4	3	2	3	4	2	2	3	2	3	5	4	1	2	4	4	3	2	4	3	2	1	3	3	3	4	4	3	1	4
O88712	O88712	10	10	8	C-terminal-binding protein 1	Ctbp1	>sp|O88712|CTBP1_MOUSE C-terminal-binding protein 1 OS=Mus musculus GN=Ctbp1 PE=1 SV=2	1	10	10	8	8	9	9	9	8	9	9	8	8	8	9	9	8	9	8	10	9	9	7	7	8	9	8	9	8	9	9	9	7	7	8	8	8	8	6	7	8	7
O88737	O88737	81	81	80	Protein bassoon	Bsn	>sp|O88737|BSN_MOUSE Protein bassoon OS=Mus musculus GN=Bsn PE=1 SV=4	1	81	81	80	54	53	60	60	56	67	62	62	58	58	55	62	51	59	46	58	60	57	55	57	49	56	53	51	61	59	57	52	50	62	48	57	59	50	54	54	51	61
O88741	O88741	5	5	5	Ganglioside-induced differentiation-associated protein 1	Gdap1	>sp|O88741|GDAP1_MOUSE Ganglioside-induced differentiation-associated protein 1 OS=Mus musculus GN=Gdap1 PE=1 SV=1	1	5	5	5	4	5	5	5	4	5	5	5	5	5	5	5	5	5	4	5	5	5	4	5	5	4	5	5	4	5	5	5	5	4	5	4	5	5	4	5	3	5
O88746	O88746	6	6	6	Target of Myb protein 1	Tom1	>sp|O88746|TOM1_MOUSE Target of Myb protein 1 OS=Mus musculus GN=Tom1 PE=1 SV=1	1	6	6	6	4	3	4	4	3	4	4	3	4	4	4	4	4	6	4	4	4	4	5	4	4	3	5	5	3	3	4	5	3	2	4	4	3	4	4	2	4	4
O88844	O88844	13	13	13	Isocitrate dehydrogenase [NADP] cytoplasmic	Idh1	>sp|O88844|IDHC_MOUSE Isocitrate dehydrogenase [NADP] cytoplasmic OS=Mus musculus GN=Idh1 PE=1 SV=2	1	13	13	13	11	11	10	9	11	12	11	11	12	10	11	10	10	11	12	11	12	11	10	10	10	11	12	13	11	10	12	12	12	13	12	12	9	9	10	10	10	12
O88845	O88845	2	2	2	A-kinase anchor protein 10, mitochondrial	Akap10	>sp|O88845|AKA10_MOUSE A-kinase anchor protein 10, mitochondrial OS=Mus musculus GN=Akap10 PE=1 SV=3	1	2	2	2	2	0	1	1	1	1	1	1	1	1	0	1	1	1	0	1	1	1	1	1	1	1	1	1	1	1	1	0	1	1	0	2	1	1	0	1	2	1
O88848	O88848	1	1	1	ADP-ribosylation factor-like protein 6	Arl6	>sp|O88848|ARL6_MOUSE ADP-ribosylation factor-like protein 6 OS=Mus musculus GN=Arl6 PE=2 SV=1	1	1	1	1	1	1	1	0	0	1	1	1	1	1	0	0	1	1	1	1	0	1	1	1	1	0	1	0	1	0	1	0	0	0	1	1	0	0	0	1	0	1
O88851	O88851	3	3	3	Putative hydrolase RBBP9	Rbbp9	>sp|O88851|RBBP9_MOUSE Putative hydrolase RBBP9 OS=Mus musculus GN=Rbbp9 PE=1 SV=2	1	3	3	3	3	2	2	1	2	2	2	2	2	2	2	2	2	2	2	2	2	2	3	2	2	2	3	2	2	2	2	2	2	2	2	3	2	2	2	2	2	3
O88910	O88910	4	4	4	MAGUK p55 subfamily member 3	Mpp3	>sp|O88910|MPP3_MOUSE MAGUK p55 subfamily member 3 OS=Mus musculus GN=Mpp3 PE=1 SV=2	1	4	4	4	2	2	3	2	1	2	2	2	3	1	2	3	1	2	2	1	2	1	2	2	3	2	2	1	3	3	2	2	2	2	1	2	2	2	2	4	1	2
O88935	O88935	45	45	43	Synapsin-1	Syn1	>sp|O88935|SYN1_MOUSE Synapsin-1 OS=Mus musculus GN=Syn1 PE=1 SV=2	1	45	45	43	33	34	35	34	36	34	35	35	34	34	36	37	34	39	33	35	34	33	34	34	34	36	39	38	37	34	34	36	39	35	36	34	34	34	34	32	32	33
O88951	O88951	3	1	1	Protein lin-7 homolog B	Lin7b	>sp|O88951|LIN7B_MOUSE Protein lin-7 homolog B OS=Mus musculus GN=Lin7b PE=1 SV=2	1	3	1	1	1	2	3	1	2	3	2	2	1	3	1	3	3	2	2	2	2	2	2	1	3	1	2	2	1	2	2	2	2	2	1	2	3	1	2	1	1	1
O88952	O88952	5	3	3	Protein lin-7 homolog C	Lin7c	>sp|O88952|LIN7C_MOUSE Protein lin-7 homolog C OS=Mus musculus GN=Lin7c PE=1 SV=2	1	5	3	3	1	2	2	3	3	4	1	3	1	4	3	4	3	3	5	3	2	3	2	4	3	2	4	5	4	3	4	4	4	4	0	4	4	4	5	4	4	4
O88958	O88958	6	6	5	Glucosamine-6-phosphate isomerase 1	Gnpda1	>sp|O88958|GNPI1_MOUSE Glucosamine-6-phosphate isomerase 1 OS=Mus musculus GN=Gnpda1 PE=2 SV=3	1	6	6	5	2	3	3	2	2	1	3	3	5	2	6	2	2	1	1	4	1	2	2	2	2	2	5	3	2	1	1	3	2	2	3	1	2	2	1	1	2	2
O88998	O88998	3	3	3	Noelin	Olfm1	>sp|O88998|NOE1_MOUSE Noelin OS=Mus musculus GN=Olfm1 PE=1 SV=1	1	3	3	3	2	0	2	2	2	2	2	2	0	2	2	2	1	1	0	3	1	1	2	2	1	2	0	0	2	1	1	1	0	2	1	1	2	1	1	1	2	2
O89023	O89023	2	2	2	Tripeptidyl-peptidase 1	Tpp1	>sp|O89023|TPP1_MOUSE Tripeptidyl-peptidase 1 OS=Mus musculus GN=Tpp1 PE=1 SV=2	1	2	2	2	2	2	2	2	0	2	2	2	2	1	2	2	2	2	2	2	2	2	1	2	2	1	2	2	2	2	1	2	1	1	2	1	2	1	2	0	0	2
O89026;Q7TPD3	O89026;Q7TPD3	2;1	2;1	2;1	Roundabout homolog 1;Roundabout homolog 2	Robo1;Robo2	>sp|O89026|ROBO1_MOUSE Roundabout homolog 1 OS=Mus musculus GN=Robo1 PE=1 SV=1;>sp|Q7TPD3|ROBO2_MOUSE Roundabout homolog 2 OS=Mus musculus GN=Robo2 PE=2 SV=2	2	2	2	2	2	2	2	2	2	1	2	1	2	2	2	2	2	0	1	2	2	2	1	1	2	0	2	1	1	1	2	0	1	1	2	1	1	1	1	1	1	1
O89051	O89051	2	2	2	Integral membrane protein 2B;BRI2, membrane form;BRI2 intracellular domain;BRI2C, soluble form;Bri23 peptide	Itm2b	>sp|O89051|ITM2B_MOUSE Integral membrane protein 2B OS=Mus musculus GN=Itm2b PE=2 SV=1	1	2	2	2	0	2	2	2	2	0	2	2	2	2	2	2	1	2	2	1	1	1	2	2	1	2	1	2	2	2	2	1	2	1	1	2	2	1	2	1	2	2
O89053	O89053	15	15	14	Coronin-1A	Coro1a	>sp|O89053|COR1A_MOUSE Coronin-1A OS=Mus musculus GN=Coro1a PE=1 SV=5	1	15	15	14	12	13	14	15	14	14	14	14	14	12	12	14	13	14	14	13	12	13	14	15	13	13	14	14	14	15	14	14	12	14	14	14	14	13	13	13	14	15
O89079	O89079	4	4	4	Coatomer subunit epsilon	Cope	>sp|O89079|COPE_MOUSE Coatomer subunit epsilon OS=Mus musculus GN=Cope PE=2 SV=3	1	4	4	4	1	2	2	1	3	1	1	0	2	3	2	1	1	1	2	2	1	2	2	2	1	3	2	3	2	2	2	2	3	2	2	3	2	2	1	3	3	2
O89086	O89086	2	2	2	Putative RNA-binding protein 3	Rbm3	>sp|O89086|RBM3_MOUSE RNA-binding protein 3 OS=Mus musculus GN=Rbm3 PE=2 SV=1	1	2	2	2	1	2	2	1	2	2	2	2	2	2	2	2	2	2	2	2	2	2	2	2	2	2	2	2	2	2	2	2	2	2	2	2	1	2	2	2	2	2
O89106	O89106	3	3	3	Bis(5-adenosyl)-triphosphatase	Fhit	>sp|O89106|FHIT_MOUSE Bis(5-adenosyl)-triphosphatase OS=Mus musculus GN=Fhit PE=2 SV=3	1	3	3	3	0	1	1	1	0	0	0	1	1	1	0	1	1	0	0	0	1	1	1	1	1	1	2	1	1	0	2	2	1	0	2	1	0	1	1	1	1	1
O89112	O89112	10	10	10	LanC-like protein 1	Lancl1	>sp|O89112|LANC1_MOUSE LanC-like protein 1 OS=Mus musculus GN=Lancl1 PE=1 SV=1	1	10	10	10	7	6	6	8	5	7	7	6	6	6	6	7	7	7	6	7	7	7	6	8	7	6	5	6	6	6	7	8	9	5	6	6	7	4	5	7	5	7
O89116	O89116	1	1	1	Vesicle transport through interaction with t-SNAREs homolog 1A	Vti1a	>sp|O89116|VTI1A_MOUSE Vesicle transport through interaction with t-SNAREs homolog 1A OS=Mus musculus GN=Vti1a PE=1 SV=1	1	1	1	1	0	0	1	1	0	1	1	1	1	1	0	1	1	1	0	1	1	1	0	1	0	1	0	1	1	0	1	1	1	1	1	1	1	0	1	1	1	1
P00405	P00405	5	5	5	Cytochrome c oxidase subunit 2	Mtco2	>sp|P00405|COX2_MOUSE Cytochrome c oxidase subunit 2 OS=Mus musculus GN=Mtco2 PE=1 SV=1	1	5	5	5	5	5	5	5	5	5	5	5	5	5	5	5	5	5	5	5	5	5	5	4	5	5	5	4	5	5	5	5	5	5	5	5	5	4	5	5	4	5
P00416	P00416	1	1	1	Cytochrome c oxidase subunit 3	mt-Co3	>sp|P00416|COX3_MOUSE Cytochrome c oxidase subunit 3 OS=Mus musculus GN=mt-Co3 PE=3 SV=2	1	1	1	1	1	1	1	1	1	1	1	1	1	1	1	1	1	1	1	1	1	1	1	1	1	1	1	1	1	1	1	1	1	1	1	1	1	1	0	1	1	1
P00493	P00493	12	12	12	Hypoxanthine-guanine phosphoribosyltransferase	Hprt1	>sp|P00493|HPRT_MOUSE Hypoxanthine-guanine phosphoribosyltransferase OS=Mus musculus GN=Hprt1 PE=1 SV=3	1	12	12	12	11	12	12	12	12	11	11	12	12	12	11	12	11	10	12	9	10	11	10	11	12	11	10	11	11	11	11	10	11	11	12	12	10	11	10	12	11	10
P00848	P00848	1	1	1	ATP synthase subunit a	Mtatp6	>sp|P00848|ATP6_MOUSE ATP synthase subunit a OS=Mus musculus GN=Mtatp6 PE=2 SV=1	1	1	1	1	1	0	1	1	1	1	1	1	1	1	1	1	1	1	1	1	0	1	1	1	1	1	1	1	1	1	1	1	1	1	1	1	1	1	1	1	1	1
P00920	P00920	11	11	11	Carbonic anhydrase 2	Ca2	>sp|P00920|CAH2_MOUSE Carbonic anhydrase 2 OS=Mus musculus GN=Ca2 PE=1 SV=4	1	11	11	11	8	8	9	8	9	9	8	9	9	10	9	9	9	9	10	8	8	8	9	10	8	10	9	8	9	9	10	9	9	9	8	10	10	8	8	9	8	8
P01027	P01027	4	4	4	Complement C3;Complement C3 beta chain;C3-beta-c;Complement C3 alpha chain;C3a anaphylatoxin;Acylation stimulating protein;Complement C3b alpha chain;Complement C3c alpha chain fragment 1;Complement C3dg fragment;Complement C3g fragment;Complement C3d fragment;Complement C3f fragment;Complement C3c alpha chain fragment 2	C3	>sp|P01027|CO3_MOUSE Complement C3 OS=Mus musculus GN=C3 PE=1 SV=3	1	4	4	4	2	1	1	1	1	1	0	1	1	1	0	1	1	1	2	0	1	1	2	1	0	2	1	0	1	2	2	1	1	1	1	1	0	0	0	1	0	1
P01831	P01831	4	4	4	Thy-1 membrane glycoprotein	Thy1	>sp|P01831|THY1_MOUSE Thy-1 membrane glycoprotein OS=Mus musculus GN=Thy1 PE=1 SV=1	1	4	4	4	4	4	4	4	4	4	4	4	4	4	4	4	4	4	4	4	4	4	4	4	4	4	4	4	4	4	4	4	4	4	4	4	4	4	4	4	4	4
P01872	P01872	1	1	1	Ig mu chain C region	Ighm	>sp|P01872|IGHM_MOUSE Ig mu chain C region OS=Mus musculus GN=Ighm PE=1 SV=2	1	1	1	1	0	0	0	0	0	0	0	0	0	1	0	0	0	0	1	0	0	0	0	1	0	0	0	0	0	0	0	0	0	0	0	0	0	0	1	0	0	0
P01898	P01898	1	1	1	H-2 class I histocompatibility antigen, Q10 alpha chain	H2-Q10	>sp|P01898|HA10_MOUSE H-2 class I histocompatibility antigen, Q10 alpha chain OS=Mus musculus GN=H2-Q10 PE=1 SV=3	1	1	1	1	0	0	0	0	0	0	0	0	0	1	0	0	0	1	1	0	0	0	0	0	0	0	0	0	1	0	1	0	0	0	0	0	0	1	0	0	0	0
P01942	P01942	7	7	6	Hemoglobin subunit alpha	Hba	>sp|P01942|HBA_MOUSE Hemoglobin subunit alpha OS=Mus musculus GN=Hba PE=1 SV=2	1	7	7	6	6	7	6	7	6	6	7	7	7	7	6	6	6	6	7	7	6	6	6	7	7	7	6	7	7	6	6	6	7	7	7	6	6	6	6	6	6	6
P02088	P02088	14	14	7	Hemoglobin subunit beta-1	Hbb-b1	>sp|P02088|HBB1_MOUSE Hemoglobin subunit beta-1 OS=Mus musculus GN=Hbb-b1 PE=1 SV=2	1	14	14	7	13	13	14	13	12	10	13	13	14	14	13	13	12	13	14	13	13	13	11	14	13	9	10	14	13	13	13	13	14	14	13	13	13	13	14	13	13	13
P02089;CON__Q3SX09;CON__P02070;P02104	P02089	14;2;1;1	7;0;0;0	7;0;0;0	Hemoglobin subunit beta-2	Hbb-b2	>sp|P02089|HBB2_MOUSE Hemoglobin subunit beta-2 OS=Mus musculus GN=Hbb-b2 PE=1 SV=2	4	14	7	7	13	10	13	12	10	6	9	12	13	13	10	8	7	13	13	12	9	12	7	12	13	5	5	14	11	12	12	12	13	14	12	11	12	11	13	11	12	11
P84244;P02301	P84244;P02301	4;4	4;4	1;1	Histone H3.3;Histone H3.3C	H3f3a;H3f3c	>sp|P84244|H33_MOUSE Histone H3.3 OS=Mus musculus GN=H3f3a PE=1 SV=2;>sp|P02301|H3C_MOUSE Histone H3.3C OS=Mus musculus GN=H3f3c PE=3 SV=3	2	4	4	1	3	3	3	3	4	3	3	3	3	4	3	3	2	4	4	3	3	3	3	4	3	3	3	4	4	3	3	2	4	4	3	3	4	4	4	4	4	3
P02802	P02802	1	1	1	Metallothionein-1	Mt1	>sp|P02802|MT1_MOUSE Metallothionein-1 OS=Mus musculus GN=Mt1 PE=1 SV=1	1	1	1	1	0	0	0	0	0	0	0	0	0	0	0	0	0	0	0	0	0	0	0	0	0	0	0	0	0	0	0	0	0	0	0	1	0	0	0	0	0	0
P03888	P03888	2	2	2	NADH-ubiquinone oxidoreductase chain 1	Mtnd1	>sp|P03888|NU1M_MOUSE NADH-ubiquinone oxidoreductase chain 1 OS=Mus musculus GN=Mtnd1 PE=1 SV=3	1	2	2	2	1	1	2	1	1	1	1	1	1	1	1	1	1	1	1	0	1	1	1	1	1	1	1	1	1	1	1	1	1	1	1	1	1	1	1	1	1	1
P03899	P03899	1	1	1	NADH-ubiquinone oxidoreductase chain 3	Mtnd3	>sp|P03899|NU3M_MOUSE NADH-ubiquinone oxidoreductase chain 3 OS=Mus musculus GN=Mtnd3 PE=3 SV=3	1	1	1	1	1	1	1	1	1	1	1	1	1	1	1	1	1	1	1	1	1	1	1	1	1	1	1	1	1	1	1	1	1	1	1	1	1	1	1	1	1	1
P03911	P03911	1	1	1	NADH-ubiquinone oxidoreductase chain 4	Mtnd4	>sp|P03911|NU4M_MOUSE NADH-ubiquinone oxidoreductase chain 4 OS=Mus musculus GN=Mtnd4 PE=1 SV=1	1	1	1	1	0	1	0	1	1	0	1	1	1	1	1	1	1	1	1	1	1	0	0	1	1	1	1	1	0	1	0	1	1	1	1	1	1	1	1	0	0	0
P03921	P03921	3	3	3	NADH-ubiquinone oxidoreductase chain 5	Mtnd5	>sp|P03921|NU5M_MOUSE NADH-ubiquinone oxidoreductase chain 5 OS=Mus musculus GN=Mtnd5 PE=3 SV=3	1	3	3	3	0	3	3	3	2	3	3	2	3	3	2	3	3	3	3	3	3	3	3	3	2	3	3	3	3	3	3	3	3	3	3	2	3	2	3	2	2	3
P03930	P03930	1	1	1	ATP synthase protein 8	Mtatp8	>sp|P03930|ATP8_MOUSE ATP synthase protein 8 OS=Mus musculus GN=Mtatp8 PE=1 SV=1	1	1	1	1	1	1	1	1	1	1	1	1	1	1	1	1	1	1	1	1	1	1	1	1	1	1	1	1	1	1	1	1	1	1	1	1	1	1	1	1	1	1
P03987	P03987	2	2	2	Ig gamma-3 chain C region		>sp|P03987|IGHG3_MOUSE Ig gamma-3 chain C region OS=Mus musculus PE=1 SV=2	1	2	2	2	0	0	0	0	0	0	1	1	1	1	0	0	0	0	1	0	0	0	0	0	0	0	0	0	0	0	0	0	0	2	0	0	0	0	0	0	1	0
P03995	P03995	24	24	23	Glial fibrillary acidic protein	Gfap	>sp|P03995|GFAP_MOUSE Glial fibrillary acidic protein OS=Mus musculus GN=Gfap PE=1 SV=4	1	24	24	23	22	20	19	24	22	20	20	22	22	19	21	22	21	22	19	20	21	18	18	21	19	21	22	18	19	20	21	21	21	21	20	19	21	19	18	21	18	16
P04370	P04370	9	9	9	Myelin basic protein	Mbp	>sp|P04370|MBP_MOUSE Myelin basic protein OS=Mus musculus GN=Mbp PE=1 SV=2	1	9	9	9	8	8	8	9	8	8	8	8	8	8	9	8	7	9	8	9	8	8	8	8	8	8	9	7	8	8	8	8	8	8	8	7	7	5	6	7	7	8
P04627;Q99N57	P04627	3;1	3;1	2;0	Serine/threonine-protein kinase A-Raf	Araf	>sp|P04627|ARAF_MOUSE Serine/threonine-protein kinase A-Raf OS=Mus musculus GN=Araf PE=2 SV=2	2	3	3	2	1	1	2	2	1	1	1	2	1	1	1	1	3	2	2	1	0	1	1	2	1	1	1	2	2	2	1	2	2	3	2	1	2	1	3	3	2	2
P04925	P04925	4	4	4	Major prion protein	Prnp	>sp|P04925|PRIO_MOUSE Major prion protein OS=Mus musculus GN=Prnp PE=1 SV=2	1	4	4	4	3	3	3	2	4	4	2	3	3	2	3	4	2	3	3	3	2	3	2	3	3	2	3	2	4	3	3	3	3	4	2	4	4	3	3	3	4	3
P05063	P05063	27	21	21	Fructose-bisphosphate aldolase C	Aldoc	>sp|P05063|ALDOC_MOUSE Fructose-bisphosphate aldolase C OS=Mus musculus GN=Aldoc PE=1 SV=4	1	27	21	21	20	22	22	23	23	21	23	23	22	22	22	24	23	23	22	24	23	21	21	23	23	18	24	22	22	22	24	23	23	22	22	23	22	22	23	23	21	23
P05064;Q91Y97	P05064	29;1	29;1	23;0	Fructose-bisphosphate aldolase A	Aldoa	>sp|P05064|ALDOA_MOUSE Fructose-bisphosphate aldolase A OS=Mus musculus GN=Aldoa PE=1 SV=2	2	29	29	23	25	27	24	26	25	26	26	25	26	25	24	26	25	25	25	27	26	25	25	26	26	24	28	27	24	26	26	26	26	27	25	27	25	25	25	26	27	26
P05132	P05132	12	12	5	cAMP-dependent protein kinase catalytic subunit alpha	Prkaca	>sp|P05132|KAPCA_MOUSE cAMP-dependent protein kinase catalytic subunit alpha OS=Mus musculus GN=Prkaca PE=1 SV=3	1	12	12	5	9	11	9	9	10	11	10	10	10	10	10	10	8	9	10	9	9	9	8	9	10	8	8	9	9	11	9	10	10	10	10	10	10	9	10	11	9	10
P05201	P05201	27	27	27	Aspartate aminotransferase, cytoplasmic	Got1	>sp|P05201|AATC_MOUSE Aspartate aminotransferase, cytoplasmic OS=Mus musculus GN=Got1 PE=1 SV=3	1	27	27	27	21	24	23	24	23	23	25	24	23	21	23	25	23	25	21	25	25	23	20	23	22	22	23	24	23	23	25	22	22	22	25	26	22	21	21	23	24	23
P05202	P05202	25	25	25	Aspartate aminotransferase, mitochondrial	Got2	>sp|P05202|AATM_MOUSE Aspartate aminotransferase, mitochondrial OS=Mus musculus GN=Got2 PE=1 SV=1	1	25	25	25	22	23	24	23	21	22	23	24	24	23	21	23	22	23	23	22	23	24	22	23	22	21	24	22	21	22	22	24	23	22	24	22	21	22	23	22	23	22
P05213	P05213	36	36	0	Tubulin alpha-1B chain	Tuba1b	>sp|P05213|TBA1B_MOUSE Tubulin alpha-1B chain OS=Mus musculus GN=Tuba1b PE=1 SV=2	1	36	36	0	29	31	33	32	30	32	32	32	32	32	29	33	31	33	32	32	31	33	28	32	31	27	30	32	31	31	32	32	32	31	31	31	31	31	32	31	31	30
3;540354;540355;540356;540357;540358;540359;540360;540361;540362;540363;540364;540365;540366;540367;540368;540369;540370;540371;540372;540373;540374;540375;540376;540377;540378;540379;540380;540381;540382;540383;540384;540385;540386;540387;540388;540389;540390;540391;540392;540393;540394;540395;540396;540397;540398;540399;540400;540401;540402;540403;540404;540405;540406;540407;540408;540409;54041…	20843;21196;61974;62191;63397;68664;111550;124000;124625;125814;139031;175095;176074;229057;229078;302939;303388;346240;356770;370021;400647;438161;472928;492542;536311;536392;540481;540787;556383;560891;585100;634049;690802;720136;761184;761221	68;69;70;71;72;73;74	1;36;154;302;377;413;425
P05480;P25911;P08103;P39688;Q04736	P05480	7;1;1;1;1	7;1;1;1;1	7;1;1;1;1	Neuronal proto-oncogene tyrosine-protein kinase Src	Src	>sp|P05480|SRC_MOUSE Neuronal proto-oncogene tyrosine-protein kinase Src OS=Mus musculus GN=Src PE=1 SV=4	5	7	7	7	0	3	1	3	2	4	4	0	1	3	3	0	2	3	0	2	1	0	1	1	2	3	0	3	4	2	2	0	2	4	1	2	3	2	4	2	1	2
P05532	P05532	2	2	2	Mast/stem cell growth factor receptor Kit	Kit	>sp|P05532|KIT_MOUSE Mast/stem cell growth factor receptor Kit OS=Mus musculus GN=Kit PE=1 SV=3	1	2	2	2	2	2	2	2	2	2	2	2	2	2	1	2	2	2	2	1	1	1	1	2	1	1	2	2	2	1	2	2	1	2	1	1	1	2	1	2	1	2
P06151;P00342	P06151	19;2	17;1	17;1	L-lactate dehydrogenase A chain	Ldha	>sp|P06151|LDHA_MOUSE L-lactate dehydrogenase A chain OS=Mus musculus GN=Ldha PE=1 SV=3	2	19	17	17	16	18	19	17	19	17	18	16	17	18	16	18	16	19	17	18	16	18	17	18	15	17	18	18	19	18	16	18	17	18	18	19	19	19	18	19	19	19
P06745	P06745	24	24	15	Glucose-6-phosphate isomerase	Gpi	>sp|P06745|G6PI_MOUSE Glucose-6-phosphate isomerase OS=Mus musculus GN=Gpi PE=1 SV=4	1	24	24	15	18	18	18	21	20	20	21	19	20	21	21	21	21	19	22	20	21	20	17	21	21	19	20	22	20	20	20	20	23	21	23	19	20	20	22	19	20	19
P21447;P06795	P21447;P06795	1;1	1;1	1;1	Multidrug resistance protein 1A;Multidrug resistance protein 1B	Abcb1a;Abcb1b	>sp|P21447|MDR1A_MOUSE Multidrug resistance protein 1A OS=Mus musculus GN=Abcb1a PE=1 SV=3;>sp|P06795|MDR1B_MOUSE Multidrug resistance protein 1B OS=Mus musculus GN=Abcb1b PE=1 SV=1	2	1	1	1	0	1	1	1	1	0	1	1	1	1	1	1	1	1	1	1	1	1	1	1	1	0	1	1	0	1	1	1	1	1	1	1	1	1	1	0	1	1
P06801	P06801	16	16	16	NADP-dependent malic enzyme	Me1	>sp|P06801|MAOX_MOUSE NADP-dependent malic enzyme OS=Mus musculus GN=Me1 PE=1 SV=2	1	16	16	16	11	8	11	10	10	11	10	14	11	10	12	13	13	10	12	14	13	11	12	11	12	11	13	10	9	10	11	11	12	10	14	11	11	13	10	11	9	12
P06837	P06837	13	13	12	Neuromodulin	Gap43	>sp|P06837|NEUM_MOUSE Neuromodulin OS=Mus musculus GN=Gap43 PE=1 SV=1	1	13	13	12	11	11	9	10	11	10	10	8	9	8	8	10	6	10	9	12	10	8	7	10	8	10	7	10	10	11	8	8	10	9	10	10	9	7	7	12	10	9
P07091	P07091	1	1	1	Protein S100-A4	S100a4	>sp|P07091|S10A4_MOUSE Protein S100-A4 OS=Mus musculus GN=S100a4 PE=1 SV=1	1	1	1	1	0	1	0	1	1	0	1	0	0	1	1	0	1	1	0	0	0	0	0	1	1	0	1	1	0	1	0	1	1	1	1	0	1	0	1	0	0	0
P07309	P07309	2	2	2	Transthyretin	Ttr	>sp|P07309|TTHY_MOUSE Transthyretin OS=Mus musculus GN=Ttr PE=1 SV=1	1	2	2	2	1	1	1	1	1	0	0	0	1	0	0	0	0	1	2	0	0	0	1	0	0	1	0	1	0	1	0	1	1	1	2	0	1	2	2	0	1	1
P07310	P07310	4	3	3	Creatine kinase M-type	Ckm	>sp|P07310|KCRM_MOUSE Creatine kinase M-type OS=Mus musculus GN=Ckm PE=2 SV=1	1	4	3	3	1	2	3	2	2	2	2	2	2	1	1	3	3	3	1	1	3	2	2	2	2	2	3	2	2	2	2	3	2	2	2	2	2	2	2	2	2	2
P07356	P07356	7	7	7	Annexin A2	Anxa2	>sp|P07356|ANXA2_MOUSE Annexin A2 OS=Mus musculus GN=Anxa2 PE=1 SV=2	1	7	7	7	2	5	3	3	5	2	6	3	5	6	4	3	4	3	5	5	3	6	5	5	4	1	5	7	7	5	4	4	6	6	5	6	5	7	7	5	5	6
P07724	P07724	33	33	31	Serum albumin	Alb	>sp|P07724|ALBU_MOUSE Serum albumin OS=Mus musculus GN=Alb PE=1 SV=3	1	33	33	31	28	27	27	26	27	26	27	27	27	28	27	27	27	30	29	27	27	27	25	27	27	25	29	27	27	27	27	27	27	25	26	28	26	25	27	27	26	26
P07759;P29621;Q91WP6;Q5I2A0;Q80X76	P07759	6;1;1;1;1	6;1;1;1;1	2;0;0;0;0	Serine protease inhibitor A3K	Serpina3k	>sp|P07759|SPA3K_MOUSE Serine protease inhibitor A3K OS=Mus musculus GN=Serpina3k PE=1 SV=2	5	6	6	2	6	6	5	6	5	4	6	4	6	5	4	2	4	2	6	4	4	6	4	5	2	0	3	5	6	5	4	4	3	3	5	3	3	6	5	5	5	4
P07901	P07901	38	38	26	Heat shock protein HSP 90-alpha	Hsp90aa1	>sp|P07901|HS90A_MOUSE Heat shock protein HSP 90-alpha OS=Mus musculus GN=Hsp90aa1 PE=1 SV=4	1	38	38	26	33	31	32	33	32	31	28	33	31	33	32	31	32	31	30	33	32	31	30	31	32	29	34	31	32	32	33	32	32	29	32	35	32	31	31	35	31	30
P08003	P08003	8	8	8	Protein disulfide-isomerase A4	Pdia4	>sp|P08003|PDIA4_MOUSE Protein disulfide-isomerase A4 OS=Mus musculus GN=Pdia4 PE=1 SV=3	1	8	8	8	5	6	4	4	6	5	6	5	5	6	5	3	4	3	8	6	4	4	5	5	5	5	3	4	4	6	6	3	6	5	4	5	3	8	5	4	7	6
P08030	P08030	3	3	3	Adenine phosphoribosyltransferase	Aprt	>sp|P08030|APT_MOUSE Adenine phosphoribosyltransferase OS=Mus musculus GN=Aprt PE=1 SV=2	1	3	3	3	2	3	3	3	3	3	3	3	3	3	3	3	3	3	3	3	3	3	2	2	3	1	3	3	3	3	3	3	3	3	3	3	3	3	3	3	3	3
P08113	P08113	32	31	31	Endoplasmin	Hsp90b1	>sp|P08113|ENPL_MOUSE Endoplasmin OS=Mus musculus GN=Hsp90b1 PE=1 SV=2	1	32	31	31	26	26	28	25	27	28	29	28	26	28	23	29	23	27	25	29	26	27	24	25	29	24	28	26	27	26	29	27	29	27	29	29	26	26	24	29	28	27
P08226	P08226	11	11	11	Apolipoprotein E	Apoe	>sp|P08226|APOE_MOUSE Apolipoprotein E OS=Mus musculus GN=Apoe PE=1 SV=2	1	11	11	11	10	10	10	10	9	10	9	9	10	9	10	11	7	10	8	11	7	7	9	9	10	9	8	10	10	9	9	9	10	9	10	10	9	9	8	10	8	10
P08228	P08228	5	5	5	Superoxide dismutase [Cu-Zn]	Sod1	>sp|P08228|SODC_MOUSE Superoxide dismutase [Cu-Zn] OS=Mus musculus GN=Sod1 PE=1 SV=2	1	5	5	5	5	5	5	5	5	5	5	5	5	5	5	5	5	5	4	5	5	5	5	5	5	5	5	4	4	5	5	5	3	5	5	5	4	5	4	5	4	5
P08249	P08249	17	17	17	Malate dehydrogenase, mitochondrial	Mdh2	>sp|P08249|MDHM_MOUSE Malate dehydrogenase, mitochondrial OS=Mus musculus GN=Mdh2 PE=1 SV=3	1	17	17	17	15	16	16	16	14	15	16	14	16	16	16	16	16	16	15	16	17	14	16	15	16	15	16	16	16	16	16	16	16	15	16	15	14	15	14	16	15	14
P08414	P08414	6	6	6	Calcium/calmodulin-dependent protein kinase type IV	Camk4	>sp|P08414|KCC4_MOUSE Calcium/calmodulin-dependent protein kinase type IV OS=Mus musculus GN=Camk4 PE=1 SV=2	1	6	6	6	4	4	5	2	4	4	6	5	4	4	4	5	6	5	5	4	2	6	5	4	5	3	5	4	5	4	5	4	4	4	4	4	5	4	5	4	3	4
P08551	P08551	29	26	26	Neurofilament light polypeptide	Nefl	>sp|P08551|NFL_MOUSE Neurofilament light polypeptide OS=Mus musculus GN=Nefl PE=1 SV=5	1	29	26	26	25	26	22	26	23	20	23	25	25	23	24	25	24	27	25	25	24	23	23	24	23	25	27	24	26	26	22	24	21	24	26	25	24	21	26	22	21	24
P08553	P08553	33	33	29	Neurofilament medium polypeptide	Nefm	>sp|P08553|NFM_MOUSE Neurofilament medium polypeptide OS=Mus musculus GN=Nefm PE=1 SV=4	1	33	33	29	29	28	29	27	27	31	29	28	29	29	30	29	26	28	29	29	26	27	27	27	29	28	27	27	27	29	28	28	28	27	29	31	27	28	29	27	26	30
P08752	P08752	15	13	8	Guanine nucleotide-binding protein G(i) subunit alpha-2	Gnai2	>sp|P08752|GNAI2_MOUSE Guanine nucleotide-binding protein G(i) subunit alpha-2 OS=Mus musculus GN=Gnai2 PE=1 SV=5	1	15	13	8	13	15	15	14	15	14	15	15	14	15	15	14	14	13	15	14	13	12	14	14	13	13	13	14	13	14	13	14	15	15	14	15	14	14	14	15	13	15
P09103	P09103	14	14	14	Protein disulfide-isomerase	P4hb	>sp|P09103|PDIA1_MOUSE Protein disulfide-isomerase OS=Mus musculus GN=P4hb PE=1 SV=2	1	14	14	14	9	12	9	10	11	11	12	13	12	12	10	10	12	11	11	11	10	9	9	11	12	10	12	11	10	11	9	12	12	11	11	10	10	12	12	12	11	11
P09405	P09405	14	14	14	Nucleolin	Ncl	>sp|P09405|NUCL_MOUSE Nucleolin OS=Mus musculus GN=Ncl PE=1 SV=2	1	14	14	14	12	13	12	12	12	10	12	12	12	11	12	13	12	12	9	10	13	12	9	10	11	10	12	11	11	11	10	10	10	10	10	11	12	7	10	8	11	9
P09411	P09411	26	26	20	Phosphoglycerate kinase 1	Pgk1	>sp|P09411|PGK1_MOUSE Phosphoglycerate kinase 1 OS=Mus musculus GN=Pgk1 PE=1 SV=4	1	26	26	20	25	25	25	26	24	23	24	24	24	25	24	25	25	26	24	24	25	24	21	26	24	25	25	24	24	24	23	24	25	24	23	24	23	24	24	23	24	22
P09528	P09528	7	7	7	Ferritin heavy chain;Ferritin heavy chain, N-terminally processed	Fth1	>sp|P09528|FRIH_MOUSE Ferritin heavy chain OS=Mus musculus GN=Fth1 PE=1 SV=2	1	7	7	7	5	4	5	5	5	4	5	5	5	6	4	5	6	4	5	6	5	5	4	5	6	6	5	4	5	6	5	6	5	5	5	6	6	2	5	6	4	4
P09671	P09671	9	9	9	Superoxide dismutase [Mn], mitochondrial	Sod2	>sp|P09671|SODM_MOUSE Superoxide dismutase [Mn], mitochondrial OS=Mus musculus GN=Sod2 PE=1 SV=3	1	9	9	9	8	8	8	8	7	8	8	8	8	7	8	8	7	8	7	8	8	8	7	7	7	6	8	7	7	8	9	8	7	7	7	8	7	7	6	8	7	8
P09813	P09813	2	2	2	Apolipoprotein A-II;Proapolipoprotein A-II	Apoa2	>sp|P09813|APOA2_MOUSE Apolipoprotein A-II OS=Mus musculus GN=Apoa2 PE=1 SV=2	1	2	2	2	1	1	2	1	1	0	1	1	1	1	2	2	2	1	1	1	2	0	1	1	2	1	1	1	1	1	1	2	1	2	2	1	2	0	2	1	1	0
P0C028;P0C027;Q8R2U6	P0C028;P0C027;Q8R2U6	5;5;4	3;3;2	3;3;2	Diphosphoinositol polyphosphate phosphohydrolase 3-beta;Diphosphoinositol polyphosphate phosphohydrolase 3-alpha;Diphosphoinositol polyphosphate phosphohydrolase 2	Nudt11;Nudt10;Nudt4	>sp|P0C028|NUD11_MOUSE Diphosphoinositol polyphosphate phosphohydrolase 3-beta OS=Mus musculus GN=Nudt11 PE=1 SV=1;>sp|P0C027|NUD10_MOUSE Diphosphoinositol polyphosphate phosphohydrolase 3-alpha OS=Mus musculus GN=Nudt10 PE=1 SV=1;>sp|Q8R2U6|NUDT4_MOUSE Di	3	5	3	3	2	4	3	2	2	3	1	2	3	2	1	3	2	2	2	2	2	2	2	2	2	4	3	2	2	3	2	2	2	2	1	3	3	3	2	2	2	3
P0C0A3	P0C0A3	2	2	2	Charged multivesicular body protein 6	Chmp6	>sp|P0C0A3|CHMP6_MOUSE Charged multivesicular body protein 6 OS=Mus musculus GN=Chmp6 PE=2 SV=2	1	2	2	2	1	2	2	2	1	2	2	1	1	2	1	1	1	2	1	2	2	2	2	2	1	2	2	2	2	2	2	2	1	2	1	2	2	2	2	2	2	2
P0C7L0	P0C7L0	6	6	6	WAS/WASL-interacting protein family member 3	Wipf3	>sp|P0C7L0|WIPF3_MOUSE WAS/WASL-interacting protein family member 3 OS=Mus musculus GN=Wipf3 PE=1 SV=1	1	6	6	6	5	2	2	3	3	3	3	5	3	3	4	4	5	4	4	4	4	4	3	2	4	4	4	4	3	3	3	4	4	3	4	4	3	2	3	4	3	3
P10126	P10126	20	20	12	Elongation factor 1-alpha 1	Eef1a1	>sp|P10126|EF1A1_MOUSE Elongation factor 1-alpha 1 OS=Mus musculus GN=Eef1a1 PE=1 SV=3	1	20	20	12	19	19	19	19	19	19	19	19	19	19	19	19	19	20	19	20	18	19	19	19	19	19	18	19	20	19	19	19	20	19	18	17	19	19	18	18	18	19
P10518	P10518	12	12	12	Delta-aminolevulinic acid dehydratase	Alad	>sp|P10518|HEM2_MOUSE Delta-aminolevulinic acid dehydratase OS=Mus musculus GN=Alad PE=1 SV=1	1	12	12	12	5	6	12	7	7	9	10	9	11	10	10	9	11	10	7	7	10	7	8	7	8	10	9	9	5	5	9	10	10	5	10	8	9	10	10	9	10	8
P10605	P10605	7	7	7	Cathepsin B;Cathepsin B light chain;Cathepsin B heavy chain	Ctsb	>sp|P10605|CATB_MOUSE Cathepsin B OS=Mus musculus GN=Ctsb PE=1 SV=2	1	7	7	7	6	7	6	7	6	6	7	7	6	6	7	6	7	7	7	7	7	7	6	7	7	6	7	6	6	6	7	6	7	6	7	7	5	5	6	7	6	6
P10630	P10630	17	17	8	Eukaryotic initiation factor 4A-II	Eif4a2	>sp|P10630|IF4A2_MOUSE Eukaryotic initiation factor 4A-II OS=Mus musculus GN=Eif4a2 PE=2 SV=2	1	17	17	8	14	13	14	13	14	14	14	13	13	11	13	12	15	13	12	14	14	13	10	10	15	11	13	10	12	12	13	14	11	10	15	16	12	11	10	12	11	15
P10637	P10637	17	17	17	Microtubule-associated protein tau	Mapt	>sp|P10637|TAU_MOUSE Microtubule-associated protein tau OS=Mus musculus GN=Mapt PE=1 SV=3	1	17	17	17	16	15	16	15	15	14	14	14	15	13	15	15	13	15	14	16	14	16	13	16	15	15	14	13	15	15	16	16	13	15	15	16	14	14	13	14	14	15
P10639	P10639	3	3	3	Thioredoxin	Txn	>sp|P10639|THIO_MOUSE Thioredoxin OS=Mus musculus GN=Txn PE=1 SV=3	1	3	3	3	2	3	3	2	3	3	3	2	3	3	2	2	2	2	2	3	2	2	2	2	2	2	2	3	2	3	3	2	2	2	2	3	2	2	3	2	2	2
P10649;P19639	P10649	14;3	13;3	10;1	Glutathione S-transferase Mu 1	Gstm1	>sp|P10649|GSTM1_MOUSE Glutathione S-transferase Mu 1 OS=Mus musculus GN=Gstm1 PE=1 SV=2	2	14	13	10	12	14	14	14	14	14	13	13	13	14	13	14	14	14	14	14	14	13	14	14	14	14	13	14	14	14	14	14	14	14	13	14	14	14	14	13	14	13
P10711	P10711	2	2	1	Transcription elongation factor A protein 1	Tcea1	>sp|P10711|TCEA1_MOUSE Transcription elongation factor A protein 1 OS=Mus musculus GN=Tcea1 PE=1 SV=2	1	2	2	1	1	2	1	0	1	1	0	1	1	2	0	1	1	1	0	0	1	1	1	2	1	2	0	2	2	1	1	2	2	2	1	1	1	1	2	0	2	0
P10852	P10852	15	15	15	4F2 cell-surface antigen heavy chain	Slc3a2	>sp|P10852|4F2_MOUSE 4F2 cell-surface antigen heavy chain OS=Mus musculus GN=Slc3a2 PE=1 SV=1	1	15	15	15	12	14	14	14	14	14	13	14	13	14	11	13	14	14	14	13	12	14	15	14	12	12	13	15	14	13	13	14	14	14	12	12	13	12	14	12	13	14
Q8CGP2;Q8CGP1;Q6ZWY9;Q64525;Q64478;Q64475;P10854;P10853;Q9D2U9;Q8CGP0;Q64524;P70696	Q8CGP2;Q8CGP1;Q6ZWY9;Q64525;Q64478;Q64475;P10854;P10853;Q9D2U9;Q8CGP0;Q64524	3;3;3;3;3;3;3;3;2;2;2;1	3;3;3;3;3;3;3;3;2;2;2;1	3;3;3;3;3;3;3;3;2;2;2;1	Histone H2B type 1-P;Histone H2B type 1-K;Histone H2B type 1-C/E/G;Histone H2B type 2-B;Histone H2B type 1-H;Histone H2B type 1-B;Histone H2B type 1-M;Histone H2B type 1-F/J/L;Histone H2B type 3-A;Histone H2B type 3-B;Histone H2B type 2-E	Hist1h2bp;Hist1h2bk;Hist1h2bc;Hist2h2bb;Hist1h2bh;Hist1h2bb;Hist1h2bm;Hist1h2bf;Hist3h2ba;Hist3h2bb;Hist2h2be	>sp|Q8CGP2|H2B1P_MOUSE Histone H2B type 1-P OS=Mus musculus GN=Hist1h2bp PE=1 SV=3;>sp|Q8CGP1|H2B1K_MOUSE Histone H2B type 1-K OS=Mus musculus GN=Hist1h2bk PE=1 SV=3;>sp|Q6ZWY9|H2B1C_MOUSE Histone H2B type 1-C/E/G OS=Mus musculus GN=Hist1h2bc PE=1 SV=3;>sp	12	3	3	3	3	3	3	3	2	3	3	2	3	2	3	2	3	3	3	2	3	3	3	2	2	2	3	2	2	3	3	3	3	3	3	3	3	1	3	2	2	2
P10922	P10922	3	3	3	Histone H1.0;Histone H1.0, N-terminally processed	H1f0	>sp|P10922|H10_MOUSE Histone H1.0 OS=Mus musculus GN=H1f0 PE=2 SV=4	1	3	3	3	1	1	2	1	3	1	1	1	1	3	1	1	0	1	2	1	1	0	1	3	1	1	1	1	0	1	2	2	1	1	1	3	0	1	2	3	1	1
P11031	P11031	4	4	4	Activated RNA polymerase II transcriptional coactivator p15	Sub1	>sp|P11031|TCP4_MOUSE Activated RNA polymerase II transcriptional coactivator p15 OS=Mus musculus GN=Sub1 PE=1 SV=3	1	4	4	4	1	3	2	2	1	2	3	3	2	4	3	3	2	3	4	3	2	2	4	3	3	2	2	2	3	3	3	3	3	3	2	2	3	3	4	2	3	2
P11352	P11352	2	2	2	Glutathione peroxidase 1	Gpx1	>sp|P11352|GPX1_MOUSE Glutathione peroxidase 1 OS=Mus musculus GN=Gpx1 PE=1 SV=2	1	2	2	2	2	2	2	2	2	2	2	2	2	2	2	2	2	2	2	2	2	2	1	2	2	2	2	1	2	2	2	2	2	2	2	2	2	2	2	2	2	2
P11404	P11404	5	5	5	Fatty acid-binding protein, heart	Fabp3	>sp|P11404|FABPH_MOUSE Fatty acid-binding protein, heart OS=Mus musculus GN=Fabp3 PE=1 SV=5	1	5	5	5	5	4	5	5	4	5	4	5	5	5	5	5	5	4	4	5	5	5	5	4	4	5	4	5	5	5	4	4	4	5	4	5	4	4	5	5	4	4
P11499;REV__Q8BL66	P11499	36;1	24;0	23;0	Heat shock protein HSP 90-beta	Hsp90ab1	>sp|P11499|HS90B_MOUSE Heat shock protein HSP 90-beta OS=Mus musculus GN=Hsp90ab1 PE=1 SV=3	2	36	24	23	34	32	32	34	32	33	31	32	33	31	31	32	31	32	31	32	32	33	31	33	32	30	32	31	33	32	33	32	32	32	33	34	30	32	31	34	32	31
P11627	P11627	17	17	17	Neural cell adhesion molecule L1	L1cam	>sp|P11627|L1CAM_MOUSE Neural cell adhesion molecule L1 OS=Mus musculus GN=L1cam PE=1 SV=1	1	17	17	17	8	12	11	12	12	12	11	10	12	13	13	12	9	12	11	9	12	12	9	12	9	12	13	10	12	11	11	11	14	11	8	14	11	13	11	11	10	11
P11679;CON__P05787;CON__Q9H552;CON__Q9DCV7;CON__Q3KNV1;CON__P08729;CON__Q9NSB2;CON__Q6ISB0;Q9DCV7	P11679;CON__P05787	8;5;3;2;2;2;2;2;2	4;1;0;0;0;0;0;0;0	4;1;0;0;0;0;0;0;0	Keratin, type II cytoskeletal 8	Krt8	>sp|P11679|K2C8_MOUSE Keratin, type II cytoskeletal 8 OS=Mus musculus GN=Krt8 PE=1 SV=4;>P05787 SWISS-PROT:P05787 Tax_Id=9606 Gene_Symbol=KRT8 Keratin, type II cytoskeletal 8	9	8	4	4	0	2	1	1	2	1	0	1	1	1	2	1	2	3	5	0	1	2	0	2	4	0	1	3	4	1	3	1	2	5	4	3	2	4	1	3	1	4
P11798	P11798	23	23	17	Calcium/calmodulin-dependent protein kinase type II subunit alpha	Camk2a	>sp|P11798|KCC2A_MOUSE Calcium/calmodulin-dependent protein kinase type II subunit alpha OS=Mus musculus GN=Camk2a PE=1 SV=2	1	23	23	17	21	22	21	21	18	20	22	21	21	18	20	20	22	20	19	20	21	19	17	19	22	18	21	22	20	21	20	20	21	18	22	22	21	19	21	20	19	20
P11881	P11881	6	6	6	Inositol 1,4,5-trisphosphate receptor type 1	Itpr1	>sp|P11881|ITPR1_MOUSE Inositol 1,4,5-trisphosphate receptor type 1 OS=Mus musculus GN=Itpr1 PE=1 SV=2	1	6	6	6	3	5	6	3	5	5	3	5	5	4	3	5	4	4	5	6	3	4	2	5	3	2	5	5	6	2	4	6	6	4	3	4	4	4	3	4	6	4
P11983	P11983	25	25	25	T-complex protein 1 subunit alpha	Tcp1	>sp|P11983|TCPA_MOUSE T-complex protein 1 subunit alpha OS=Mus musculus GN=Tcp1 PE=1 SV=3	1	25	25	25	20	21	22	20	23	21	21	22	21	24	20	22	22	21	21	20	20	20	21	22	23	20	20	22	22	23	21	21	24	23	21	20	22	19	23	22	22	19
P12023	P12023	10	10	10	Amyloid beta A4 protein;N-APP;Soluble APP-alpha;Soluble APP-beta;C99;Beta-amyloid protein 42;Beta-amyloid protein 40;C83;P3(42);P3(40);C80;Gamma-secretase C-terminal fragment 59;Gamma-secretase C-terminal fragment 57;Gamma-secretase C-terminal fragment 50;C31	App	>sp|P12023|A4_MOUSE Amyloid beta A4 protein OS=Mus musculus GN=App PE=1 SV=3	1	10	10	10	9	8	8	8	7	7	8	8	7	7	8	6	8	6	6	9	5	8	6	8	8	8	8	5	9	10	8	9	7	7	9	8	8	7	6	10	8	9
P12367	P12367	12	9	9	cAMP-dependent protein kinase type II-alpha regulatory subunit	Prkar2a	>sp|P12367|KAP2_MOUSE cAMP-dependent protein kinase type II-alpha regulatory subunit OS=Mus musculus GN=Prkar2a PE=1 SV=2	1	12	9	9	11	11	11	10	8	11	11	11	12	11	10	11	10	12	10	11	11	12	11	11	11	10	11	10	11	10	11	11	10	11	11	11	9	11	10	12	11	10
P12382	P12382	26	23	22	ATP-dependent 6-phosphofructokinase, liver type	Pfkl	>sp|P12382|PFKAL_MOUSE ATP-dependent 6-phosphofructokinase, liver type OS=Mus musculus GN=Pfkl PE=1 SV=4	1	26	23	22	19	23	22	23	22	22	22	24	22	23	21	24	21	23	24	23	21	22	17	22	22	21	23	22	22	23	22	22	22	23	23	22	22	22	22	19	24	22
P12658	P12658	9	8	8	Calbindin	Calb1	>sp|P12658|CALB1_MOUSE Calbindin OS=Mus musculus GN=Calb1 PE=1 SV=2	1	9	8	8	8	8	8	9	8	8	7	8	8	9	9	9	7	8	7	7	7	8	7	8	8	8	8	7	8	7	8	8	7	8	8	8	8	9	7	7	8	8
P12787	P12787	9	9	9	Cytochrome c oxidase subunit 5A, mitochondrial	Cox5a	>sp|P12787|COX5A_MOUSE Cytochrome c oxidase subunit 5A, mitochondrial OS=Mus musculus GN=Cox5a PE=1 SV=2	1	9	9	9	6	6	7	7	7	8	8	7	7	8	8	8	8	7	8	7	7	7	8	7	7	7	7	9	6	6	6	7	9	8	7	9	8	8	7	6	7	9
P12815	P12815	4	4	4	Programmed cell death protein 6	Pdcd6	>sp|P12815|PDCD6_MOUSE Programmed cell death protein 6 OS=Mus musculus GN=Pdcd6 PE=1 SV=2	1	4	4	4	2	3	3	4	4	3	4	3	3	3	3	4	4	4	3	4	3	3	2	3	4	4	2	3	4	2	3	4	3	4	3	3	2	4	3	4	3	4
P12849	P12849	6	4	4	cAMP-dependent protein kinase type I-beta regulatory subunit	Prkar1b	>sp|P12849|KAP1_MOUSE cAMP-dependent protein kinase type I-beta regulatory subunit OS=Mus musculus GN=Prkar1b PE=2 SV=2	1	6	4	4	4	4	4	4	5	4	5	5	4	5	3	5	3	4	4	5	4	4	5	4	4	4	5	4	5	5	5	6	4	5	4	4	4	4	5	5	5	5
P12960	P12960	35	35	35	Contactin-1	Cntn1	>sp|P12960|CNTN1_MOUSE Contactin-1 OS=Mus musculus GN=Cntn1 PE=1 SV=1	1	35	35	35	30	28	29	30	33	32	30	27	28	29	29	29	30	30	29	30	27	30	29	29	28	28	28	30	33	30	28	28	28	32	28	31	30	27	28	29	31	32
P12961	P12961	6	6	6	Neuroendocrine protein 7B2;N-terminal peptide;C-terminal peptide	Scg5	>sp|P12961|7B2_MOUSE Neuroendocrine protein 7B2 OS=Mus musculus GN=Scg5 PE=1 SV=1	1	6	6	6	2	3	3	4	3	3	4	4	5	2	2	3	3	5	3	6	3	5	2	5	3	3	4	3	3	4	2	5	3	3	3	2	4	2	2	5	2	3
P12970	P12970	8	8	8	60S ribosomal protein L7a	Rpl7a	>sp|P12970|RL7A_MOUSE 60S ribosomal protein L7a OS=Mus musculus GN=Rpl7a PE=1 SV=2	1	8	8	8	5	4	5	4	4	4	5	6	5	7	3	5	6	5	7	5	5	4	7	6	5	5	5	7	6	3	5	4	5	5	5	4	7	4	5	4	5	5
P13020;CON__Q3SX14	P13020	7;1	7;1	7;1	Gelsolin	Gsn	>sp|P13020|GELS_MOUSE Gelsolin OS=Mus musculus GN=Gsn PE=1 SV=3	2	7	7	7	4	4	3	7	4	3	4	4	4	6	6	6	3	7	6	6	6	5	4	6	5	3	5	6	5	5	5	4	6	7	5	6	6	5	4	5	5	6
P13595	P13595	24	24	24	Neural cell adhesion molecule 1	Ncam1	>sp|P13595|NCAM1_MOUSE Neural cell adhesion molecule 1 OS=Mus musculus GN=Ncam1 PE=1 SV=3	1	24	24	24	22	23	23	23	23	23	24	20	22	23	23	23	22	23	22	23	24	21	20	22	21	22	22	20	23	22	23	22	23	22	22	23	22	23	20	24	23	22
P13634	P13634	1	1	1	Carbonic anhydrase 1	Ca1	>sp|P13634|CAH1_MOUSE Carbonic anhydrase 1 OS=Mus musculus GN=Ca1 PE=2 SV=4	1	1	1	1	0	1	1	1	1	0	0	1	1	1	0	0	0	0	1	0	0	0	0	0	0	0	0	0	1	1	1	1	1	1	0	1	1	1	0	0	0	0
P13707	P13707	12	12	11	Glycerol-3-phosphate dehydrogenase [NAD(+)], cytoplasmic	Gpd1	>sp|P13707|GPDA_MOUSE Glycerol-3-phosphate dehydrogenase [NAD(+)], cytoplasmic OS=Mus musculus GN=Gpd1 PE=1 SV=3	1	12	12	11	10	10	10	11	11	11	12	11	12	11	12	12	9	11	9	12	11	12	10	10	8	10	12	9	10	11	11	11	11	9	11	10	10	9	10	11	10	11
P14094	P14094	12	12	12	Sodium/potassium-transporting ATPase subunit beta-1	Atp1b1	>sp|P14094|AT1B1_MOUSE Sodium/potassium-transporting ATPase subunit beta-1 OS=Mus musculus GN=Atp1b1 PE=1 SV=1	1	12	12	12	11	11	11	12	11	11	12	11	12	12	11	11	12	12	10	12	12	11	11	12	11	10	11	12	11	11	11	12	11	11	11	10	12	10	12	10	11	11
P14106	P14106	3	3	3	Complement C1q subcomponent subunit B	C1qb	>sp|P14106|C1QB_MOUSE Complement C1q subcomponent subunit B OS=Mus musculus GN=C1qb PE=1 SV=2	1	3	3	3	1	1	2	1	1	2	1	2	1	1	1	3	1	0	2	2	0	1	1	2	1	0	1	3	1	2	3	1	1	2	0	1	1	1	1	1	1	2
P14115	P14115	2	2	2	60S ribosomal protein L27a	Rpl27a	>sp|P14115|RL27A_MOUSE 60S ribosomal protein L27a OS=Mus musculus GN=Rpl27a PE=2 SV=5	1	2	2	2	2	2	2	2	2	2	1	1	2	2	2	1	2	2	2	2	2	1	2	2	2	2	1	2	2	1	2	2	2	2	2	2	1	2	2	2	2	1
P14131	P14131	4	4	4	40S ribosomal protein S16	Rps16	>sp|P14131|RS16_MOUSE 40S ribosomal protein S16 OS=Mus musculus GN=Rps16 PE=2 SV=4	1	4	4	4	3	3	3	3	4	3	3	3	3	3	2	3	3	3	4	3	3	3	3	3	3	3	3	3	4	3	3	3	4	3	3	4	3	3	4	3	3	3
P14148;Q80YV3	P14148	10;1	10;1	10;1	60S ribosomal protein L7	Rpl7	>sp|P14148|RL7_MOUSE 60S ribosomal protein L7 OS=Mus musculus GN=Rpl7 PE=1 SV=2	2	10	10	10	6	5	5	6	5	7	6	6	6	8	6	6	9	6	5	5	5	5	7	7	5	4	4	7	7	6	5	6	8	8	4	7	6	7	7	6	7	8
P14152	P14152	12	12	12	Malate dehydrogenase, cytoplasmic	Mdh1	>sp|P14152|MDHC_MOUSE Malate dehydrogenase, cytoplasmic OS=Mus musculus GN=Mdh1 PE=1 SV=3	1	12	12	12	10	11	11	11	12	10	12	11	11	10	11	10	12	12	12	11	12	11	11	11	11	10	11	11	11	11	11	10	11	11	12	9	11	11	10	11	9	11
P14206	P14206	9	9	9	40S ribosomal protein SA	Rpsa	>sp|P14206|RSSA_MOUSE 40S ribosomal protein SA OS=Mus musculus GN=Rpsa PE=1 SV=4	1	9	9	9	8	9	7	8	9	9	9	9	8	9	8	8	9	9	9	8	9	9	7	9	9	8	9	8	9	8	9	9	8	9	9	8	8	8	9	8	9	8
P14211	P14211	16	16	16	Calreticulin	Calr	>sp|P14211|CALR_MOUSE Calreticulin OS=Mus musculus GN=Calr PE=1 SV=1	1	16	16	16	14	12	13	15	15	13	13	13	14	15	12	13	13	15	14	14	12	13	12	16	10	12	10	16	14	14	12	14	14	15	14	15	14	15	15	12	14	12
P14231	P14231	9	9	9	Sodium/potassium-transporting ATPase subunit beta-2	Atp1b2	>sp|P14231|AT1B2_MOUSE Sodium/potassium-transporting ATPase subunit beta-2 OS=Mus musculus GN=Atp1b2 PE=1 SV=2	1	9	9	9	6	6	6	6	8	7	6	8	7	6	7	8	7	6	7	6	7	8	7	7	6	7	6	8	8	5	7	7	8	6	7	7	6	7	5	6	7	7
P14576	P14576	2	2	2	Signal recognition particle 54 kDa protein	Srp54	>sp|P14576|SRP54_MOUSE Signal recognition particle 54 kDa protein OS=Mus musculus GN=Srp54 PE=1 SV=2	1	2	2	2	1	1	1	1	1	1	1	1	1	2	1	1	1	1	1	2	1	1	2	1	1	2	1	2	1	1	2	1	2	2	1	1	1	1	2	2	1	1
P14685	P14685	11	11	11	26S proteasome non-ATPase regulatory subunit 3	Psmd3	>sp|P14685|PSMD3_MOUSE 26S proteasome non-ATPase regulatory subunit 3 OS=Mus musculus GN=Psmd3 PE=1 SV=3	1	11	11	11	9	8	9	8	5	9	7	9	7	6	9	9	7	7	6	8	9	10	7	5	8	9	8	8	6	7	4	7	8	5	9	8	6	5	8	6	5	8
P14733	P14733	10	9	9	Lamin-B1	Lmnb1	>sp|P14733|LMNB1_MOUSE Lamin-B1 OS=Mus musculus GN=Lmnb1 PE=1 SV=3	1	10	9	9	8	8	6	8	4	6	7	8	7	6	5	7	5	6	4	6	8	6	4	7	5	6	5	5	7	5	5	6	5	6	5	5	6	4	7	6	5	8
P14824	P14824	30	30	29	Annexin A6	Anxa6	>sp|P14824|ANXA6_MOUSE Annexin A6 OS=Mus musculus GN=Anxa6 PE=1 SV=3	1	30	30	29	22	23	20	22	22	18	22	20	21	21	17	23	21	21	20	20	22	23	21	22	21	22	21	21	21	21	25	21	21	24	20	23	19	20	21	25	23	26
P14869	P14869	6	6	6	60S acidic ribosomal protein P0	Rplp0	>sp|P14869|RLA0_MOUSE 60S acidic ribosomal protein P0 OS=Mus musculus GN=Rplp0 PE=1 SV=3	1	6	6	6	5	5	6	5	5	5	5	5	6	5	5	5	5	5	5	6	5	6	6	5	5	6	5	6	5	6	5	6	4	5	6	5	5	5	5	5	5	6
P14873	P14873	72	70	70	Microtubule-associated protein 1B;MAP1B heavy chain;MAP1 light chain LC1	Map1b	>sp|P14873|MAP1B_MOUSE Microtubule-associated protein 1B OS=Mus musculus GN=Map1b PE=1 SV=2	1	72	70	70	60	65	64	64	60	63	57	66	66	58	63	64	63	62	62	66	63	67	59	59	57	63	65	59	58	63	64	60	57	58	64	59	58	56	58	63	55	63
P15105	P15105	17	17	17	Glutamine synthetase	Glul	>sp|P15105|GLNA_MOUSE Glutamine synthetase OS=Mus musculus GN=Glul PE=1 SV=6	1	17	17	17	15	15	14	16	15	16	17	16	15	14	16	16	15	16	16	16	15	16	14	15	14	13	17	14	16	15	17	15	14	14	16	16	12	13	15	16	14	14
P15116	P15116	9	9	9	Cadherin-2	Cdh2	>sp|P15116|CADH2_MOUSE Cadherin-2 OS=Mus musculus GN=Cdh2 PE=1 SV=2	1	9	9	9	7	7	5	7	6	6	6	6	6	7	4	7	5	7	6	7	6	6	7	6	8	3	6	4	7	6	7	5	6	6	6	7	5	7	5	7	3	4
P15209	P15209	8	8	7	BDNF/NT-3 growth factors receptor	Ntrk2	>sp|P15209|NTRK2_MOUSE BDNF/NT-3 growth factors receptor OS=Mus musculus GN=Ntrk2 PE=1 SV=1	1	8	8	7	3	5	5	2	3	4	4	5	5	2	5	4	6	4	2	4	4	6	5	3	4	2	4	1	4	5	5	2	3	3	2	2	3	3	4	4	5	4
P15508	P15508	31	24	24	Spectrin beta chain, erythrocytic	Sptb	>sp|P15508|SPTB1_MOUSE Spectrin beta chain, erythrocytic OS=Mus musculus GN=Sptb PE=1 SV=4	1	31	24	24	17	19	18	15	18	20	22	14	17	21	16	16	18	19	21	17	22	23	16	17	18	11	16	19	17	18	19	15	13	18	18	14	16	17	16	15	14	15
P15532	P15532	9	9	4	Nucleoside diphosphate kinase A	Nme1	>sp|P15532|NDKA_MOUSE Nucleoside diphosphate kinase A OS=Mus musculus GN=Nme1 PE=1 SV=1	1	9	9	4	9	9	9	8	9	9	9	9	9	9	9	9	9	9	9	9	9	9	9	8	9	9	8	9	9	9	8	9	9	9	9	9	8	9	9	9	8	9
P16014	P16014	3	3	3	Secretogranin-1;CCB peptide	Chgb	>sp|P16014|SCG1_MOUSE Secretogranin-1 OS=Mus musculus GN=Chgb PE=1 SV=2	1	3	3	3	2	3	3	3	3	3	2	3	3	2	3	3	3	3	1	3	3	3	2	1	3	3	2	2	3	2	2	2	3	3	2	3	2	2	2	1	3	2
P16045	P16045	3	3	3	Galectin-1	Lgals1	>sp|P16045|LEG1_MOUSE Galectin-1 OS=Mus musculus GN=Lgals1 PE=1 SV=3	1	3	3	3	1	2	2	3	2	2	2	1	2	2	2	1	2	3	2	1	2	3	2	2	2	2	3	3	3	2	3	3	3	2	3	3	3	2	2	3	3	3
P16054;P23298	P16054	19;2	19;2	19;2	Protein kinase C epsilon type	Prkce	>sp|P16054|KPCE_MOUSE Protein kinase C epsilon type OS=Mus musculus GN=Prkce PE=1 SV=1	2	19	19	19	14	15	13	15	13	17	15	16	14	13	15	16	16	14	13	14	14	14	13	14	16	15	15	15	14	16	15	16	13	15	14	15	15	14	14	13	15	15
P16125	P16125	20	20	18	L-lactate dehydrogenase B chain	Ldhb	>sp|P16125|LDHB_MOUSE L-lactate dehydrogenase B chain OS=Mus musculus GN=Ldhb PE=1 SV=2	1	20	20	18	19	19	19	19	17	19	19	19	19	17	18	19	18	19	20	19	19	19	19	20	19	18	19	19	19	19	19	18	16	18	19	17	19	18	19	19	17	18
P16254	P16254	1	1	1	Signal recognition particle 14 kDa protein;Signal recognition particle 14 kDa protein, N-terminally processed	Srp14	>sp|P16254|SRP14_MOUSE Signal recognition particle 14 kDa protein OS=Mus musculus GN=Srp14 PE=1 SV=1	1	1	1	1	1	1	1	1	1	1	1	1	1	1	1	1	0	0	0	1	1	1	0	1	1	1	1	1	1	1	1	1	1	1	1	1	1	1	1	1	1	1
P16330	P16330	27	27	27	2,3-cyclic-nucleotide 3-phosphodiesterase	Cnp	>sp|P16330|CN37_MOUSE 2,3-cyclic-nucleotide 3-phosphodiesterase OS=Mus musculus GN=Cnp PE=1 SV=3	1	27	27	27	23	26	22	25	25	26	25	23	24	25	23	24	24	24	25	25	23	23	21	25	25	23	24	26	25	26	23	23	26	24	25	25	25	24	24	24	25	24
P16332	P16332	6	6	6	Methylmalonyl-CoA mutase, mitochondrial	Mut	>sp|P16332|MUTA_MOUSE Methylmalonyl-CoA mutase, mitochondrial OS=Mus musculus GN=Mut PE=1 SV=2	1	6	6	6	3	3	4	3	1	2	3	4	3	2	3	4	4	2	2	4	2	3	2	3	4	3	4	5	4	3	3	5	4	4	3	2	4	2	4	5	3	3
P16460	P16460	7	7	7	Argininosuccinate synthase	Ass1	>sp|P16460|ASSY_MOUSE Argininosuccinate synthase OS=Mus musculus GN=Ass1 PE=1 SV=1	1	7	7	7	5	4	6	5	5	4	4	6	5	4	6	4	5	5	7	3	4	5	5	6	3	3	6	6	5	6	5	6	5	5	5	5	5	4	4	5	4	4
P16546;P08032	P16546	142;1	142;1	142;1	Spectrin alpha chain, non-erythrocytic 1	Sptan1	>sp|P16546|SPTN1_MOUSE Spectrin alpha chain, non-erythrocytic 1 OS=Mus musculus GN=Sptan1 PE=1 SV=4	2	142	142	142	125	128	126	132	127	132	130	129	127	129	127	129	126	132	129	128	128	125	128	132	123	120	128	124	122	126	125	130	126	124	123	127	127	125	126	126	128	128
;394062;394063;394064;394065;394066;394166;394167;394168;394169;394170;394171;394172;394173;394174;394175;394176;394177;394178;394179;394180;394181;394182;394183;394184;394185;394186;394187;394188;394189;394190;394191;394192;394193;394194;394195;394196;394197;394198;394199;394200;394201;394202;394203;394204;394205;394206;394207;394208;394209;394210;394211;394212;394213;394214;394215;394216;394217…	13488;13489;13490;13491;13492;13493;13494;13495;13496;13497;13498;13499;13500;13501;13502;13503;13504;13505;13506;13507;13508;13509;13510;13511;13512;13513;13514;13515;13516;13517;13518;13519;13520;13521;13522;13523;25739;25740;25741;25742;25743;25744;25745;25746;25747;25748;25749;25750;25751;25752;25753;25754;25755;25756;25757;25758;25759;25760;25761;25762;25763;25764;25765;25766;25767;25768;257…
99311;399312;399313;399314;399315;399316;399317;399318;399319;399320;399321;399322;399323;399324;399325;399326;399327;399328;399329;399330;399331;399332;399333;399334;399335;399336;399337;399338;399339;399340;399341;399342;399343;399344;399345;399346;399347;399348;399349;399350;399351;399352;399353;399354;399355;399356;399357;399358;399359;399360;399361;399362;399363;399364;399365;399366;399367;3…	13489;25836;34444;36970;41011;51471;53844;73748;77444;79176;90478;90488;90917;90940;93174;94535;94795;95349;95699;95722;95744;95831;97747;108140;109653;109698;109878;112957;115936;118877;118985;120064;121176;128631;147480;148739;150917;153058;153062;153645;154925;156853;177924;187659;190580;193916;196596;210672;216248;217857;237810;240496;248069;256616;261684;261758;263268;263352;276588;276675;27…	127;128;129;130;131;132;133;134;135;136	278;653;850;906;1179;1198;1612;1725;1890;2304
P16858;Q64467	P16858	22;2	22;2	22;2	Glyceraldehyde-3-phosphate dehydrogenase	Gapdh	>sp|P16858|G3P_MOUSE Glyceraldehyde-3-phosphate dehydrogenase OS=Mus musculus GN=Gapdh PE=1 SV=2	2	22	22	22	18	20	18	20	19	17	19	21	19	20	19	20	19	21	20	19	21	18	18	18	20	17	19	20	18	19	18	20	18	19	19	19	20	19	19	21	18	19
P17156	P17156	19	11	11	Heat shock-related 70 kDa protein 2	Hspa2	>sp|P17156|HSP72_MOUSE Heat shock-related 70 kDa protein 2 OS=Mus musculus GN=Hspa2 PE=1 SV=2	1	19	11	11	15	17	16	16	17	17	17	17	17	18	14	15	18	17	18	18	17	17	15	17	17	14	19	17	17	15	14	16	16	17	18	15	15	18	16	13	15	15
P17182	P17182	20	15	15	Alpha-enolase	Eno1	>sp|P17182|ENOA_MOUSE Alpha-enolase OS=Mus musculus GN=Eno1 PE=1 SV=3	1	20	15	15	18	19	19	18	19	19	19	19	19	19	19	19	19	19	19	19	19	19	19	19	19	19	19	19	19	19	20	19	19	19	20	19	18	19	19	19	20	19
P17183	P17183	20	20	14	Gamma-enolase	Eno2	>sp|P17183|ENOG_MOUSE Gamma-enolase OS=Mus musculus GN=Eno2 PE=1 SV=2	1	20	20	14	18	17	18	19	18	19	19	19	19	19	17	19	18	20	19	20	19	18	17	19	18	18	20	20	19	18	18	19	18	19	18	18	19	18	18	19	19	19
P17225	P17225	2	2	2	Polypyrimidine tract-binding protein 1	Ptbp1	>sp|P17225|PTBP1_MOUSE Polypyrimidine tract-binding protein 1 OS=Mus musculus GN=Ptbp1 PE=1 SV=2	1	2	2	2	1	1	1	2	1	1	0	1	1	2	1	0	2	2	2	1	1	1	1	2	2	1	1	1	1	2	1	1	2	2	2	1	2	1	2	1	1	1
P17426	P17426	47	47	37	AP-2 complex subunit alpha-1	Ap2a1	>sp|P17426|AP2A1_MOUSE AP-2 complex subunit alpha-1 OS=Mus musculus GN=Ap2a1 PE=1 SV=1	1	47	47	37	36	40	37	37	36	37	37	38	37	38	35	39	36	40	36	35	36	35	35	40	35	36	37	35	31	37	33	39	38	37	39	36	37	36	36	38	34	34
P17427	P17427	46	36	36	AP-2 complex subunit alpha-2	Ap2a2	>sp|P17427|AP2A2_MOUSE AP-2 complex subunit alpha-2 OS=Mus musculus GN=Ap2a2 PE=1 SV=2	1	46	36	36	38	38	42	39	39	39	39	39	39	39	35	39	39	41	37	36	38	37	36	40	37	40	38	38	36	38	40	41	41	39	36	38	40	37	40	39	38	38
Q63836;P17563	Q63836;P17563	4;4	4;4	4;4	Selenium-binding protein 2;Selenium-binding protein 1	Selenbp2;Selenbp1	>sp|Q63836|SBP2_MOUSE Selenium-binding protein 2 OS=Mus musculus GN=Selenbp2 PE=1 SV=2;>sp|P17563|SBP1_MOUSE Selenium-binding protein 1 OS=Mus musculus GN=Selenbp1 PE=1 SV=2	2	4	4	4	2	2	2	3	4	3	4	4	1	2	2	1	2	2	3	1	0	1	2	3	1	2	2	4	3	1	0	0	3	3	0	2	2	2	1	0	2	2
P17710;Q3TRM8	P17710	40;1	40;1	34;0	Hexokinase-1	Hk1	>sp|P17710|HXK1_MOUSE Hexokinase-1 OS=Mus musculus GN=Hk1 PE=1 SV=3	2	40	40	34	32	36	35	37	33	34	34	34	36	34	34	34	34	36	34	35	34	37	34	31	31	31	33	35	32	34	34	36	33	35	32	33	32	33	31	35	31	35
P17742	P17742	9	9	9	Peptidyl-prolyl cis-trans isomerase A;Peptidyl-prolyl cis-trans isomerase A, N-terminally processed	Ppia	>sp|P17742|PPIA_MOUSE Peptidyl-prolyl cis-trans isomerase A OS=Mus musculus GN=Ppia PE=1 SV=2	1	9	9	9	8	9	8	9	9	9	8	8	9	9	8	8	9	9	9	9	9	9	9	9	8	9	9	9	9	9	8	9	9	9	9	8	9	9	9	9	9	9
P17751	P17751	13	13	13	Triosephosphate isomerase	Tpi1	>sp|P17751|TPIS_MOUSE Triosephosphate isomerase OS=Mus musculus GN=Tpi1 PE=1 SV=4	1	13	13	13	13	13	13	12	11	13	13	11	12	12	13	12	12	13	13	13	12	13	12	13	13	10	13	13	13	13	12	13	13	13	13	11	12	12	12	13	12	11
P17809	P17809	4	4	4	Solute carrier family 2, facilitated glucose transporter member 1	Slc2a1	>sp|P17809|GTR1_MOUSE Solute carrier family 2, facilitated glucose transporter member 1 OS=Mus musculus GN=Slc2a1 PE=1 SV=4	1	4	4	4	4	3	4	4	3	4	2	3	4	4	3	3	4	4	4	3	2	4	3	4	2	2	3	4	4	4	4	4	4	4	3	4	4	3	4	3	4	4
Q61696;P17879	Q61696;P17879	13;13	10;10	5;5	Heat shock 70 kDa protein 1A;Heat shock 70 kDa protein 1B	Hspa1a;Hspa1b	>sp|Q61696|HS71A_MOUSE Heat shock 70 kDa protein 1A OS=Mus musculus GN=Hspa1a PE=1 SV=2;>sp|P17879|HS71B_MOUSE Heat shock 70 kDa protein 1B OS=Mus musculus GN=Hspa1b PE=1 SV=3	2	13	10	5	11	9	9	12	10	11	9	10	11	10	10	9	11	12	10	10	12	10	11	8	11	11	11	12	13	10	10	11	11	11	9	11	11	11	12	12	11	11
P18052	P18052	6	6	6	Receptor-type tyrosine-protein phosphatase alpha	Ptpra	>sp|P18052|PTPRA_MOUSE Receptor-type tyrosine-protein phosphatase alpha OS=Mus musculus GN=Ptpra PE=1 SV=3	1	6	6	6	1	2	4	4	2	3	3	3	3	2	2	3	4	3	4	3	3	3	2	4	2	1	4	4	1	3	4	5	4	3	5	4	4	2	4	2	2	3
P18242	P18242	9	9	9	Cathepsin D	Ctsd	>sp|P18242|CATD_MOUSE Cathepsin D OS=Mus musculus GN=Ctsd PE=1 SV=1	1	9	9	9	8	9	9	9	9	9	9	9	9	9	9	9	9	9	8	9	8	9	9	9	9	9	9	9	9	9	9	9	9	9	9	9	9	9	9	9	9	9
P18572	P18572	7	7	7	Basigin	Bsg	>sp|P18572|BASI_MOUSE Basigin OS=Mus musculus GN=Bsg PE=1 SV=2	1	7	7	7	7	7	6	7	7	6	7	6	6	7	6	7	6	7	7	6	5	7	7	7	6	5	7	7	7	6	6	5	7	5	7	6	6	7	5	6	7	7
P18760	P18760	12	12	11	Cofilin-1	Cfl1	>sp|P18760|COF1_MOUSE Cofilin-1 OS=Mus musculus GN=Cfl1 PE=1 SV=3	1	12	12	11	12	12	11	12	12	11	11	11	11	12	11	11	12	12	11	12	11	11	11	12	11	11	12	12	12	11	12	11	12	11	12	11	11	11	11	11	11	11
P18872	P18872	20	20	18	Guanine nucleotide-binding protein G(o) subunit alpha	Gnao1	>sp|P18872|GNAO_MOUSE Guanine nucleotide-binding protein G(o) subunit alpha OS=Mus musculus GN=Gnao1 PE=1 SV=3	1	20	20	18	16	19	16	18	19	18	18	16	17	18	18	17	18	19	15	19	18	16	14	18	16	14	18	18	16	19	18	18	19	19	19	19	20	17	16	19	17	17
P19096	P19096	55	55	55	Fatty acid synthase;[Acyl-carrier-protein] S-acetyltransferase;[Acyl-carrier-protein] S-malonyltransferase;3-oxoacyl-[acyl-carrier-protein] synthase;3-oxoacyl-[acyl-carrier-protein] reductase;3-hydroxyacyl-[acyl-carrier-protein] dehydratase;Enoyl-[acyl-carrier-protein] reductase;Oleoyl-[acyl-carrier-protein] hydrolase	Fasn	>sp|P19096|FAS_MOUSE Fatty acid synthase OS=Mus musculus GN=Fasn PE=1 SV=2	1	55	55	55	37	36	37	38	37	33	42	34	35	36	41	38	39	34	37	34	38	40	35	37	38	32	36	35	34	35	32	38	33	33	37	36	36	30	33	33	31	34
P19157;P46425	P19157;P46425	13;10	13;10	13;10	Glutathione S-transferase P 1;Glutathione S-transferase P 2	Gstp1;Gstp2	>sp|P19157|GSTP1_MOUSE Glutathione S-transferase P 1 OS=Mus musculus GN=Gstp1 PE=1 SV=2;>sp|P46425|GSTP2_MOUSE Glutathione S-transferase P 2 OS=Mus musculus GN=Gstp2 PE=2 SV=2	2	13	13	13	11	12	13	11	10	11	13	13	12	11	11	13	13	13	11	13	12	12	11	11	12	12	12	11	11	13	13	13	11	10	13	11	13	11	12	12	12	12
P19246	P19246	25	23	22	Neurofilament heavy polypeptide	Nefh	>sp|P19246|NFH_MOUSE Neurofilament heavy polypeptide OS=Mus musculus GN=Nefh PE=1 SV=3	1	25	23	22	23	23	21	20	21	22	22	20	20	20	21	25	21	18	18	21	21	17	17	18	21	20	19	18	21	23	19	17	20	19	23	21	18	18	18	22	21	18
P19253	P19253	5	5	5	60S ribosomal protein L13a	Rpl13a	>sp|P19253|RL13A_MOUSE 60S ribosomal protein L13a OS=Mus musculus GN=Rpl13a PE=1 SV=4	1	5	5	5	5	5	4	5	4	4	5	5	3	3	2	3	3	4	4	3	3	3	4	3	3	5	5	2	2	4	4	5	3	3	5	3	4	3	3	3	3	4
P19536	P19536	3	3	3	Cytochrome c oxidase subunit 5B, mitochondrial	Cox5b	>sp|P19536|COX5B_MOUSE Cytochrome c oxidase subunit 5B, mitochondrial OS=Mus musculus GN=Cox5b PE=1 SV=1	1	3	3	3	1	3	3	3	3	3	3	3	3	3	3	3	3	3	3	3	3	2	2	3	3	2	3	3	3	3	3	3	3	3	3	3	3	3	3	3	3	3
P19783	P19783	8	8	8	Cytochrome c oxidase subunit 4 isoform 1, mitochondrial	Cox4i1	>sp|P19783|COX41_MOUSE Cytochrome c oxidase subunit 4 isoform 1, mitochondrial OS=Mus musculus GN=Cox4i1 PE=1 SV=2	1	8	8	8	6	6	7	7	7	7	7	7	7	7	7	7	7	7	7	7	7	6	6	7	7	6	7	8	5	7	7	7	7	6	7	6	6	7	7	6	6	7
P20029	P20029	25	23	23	78 kDa glucose-regulated protein	Hspa5	>sp|P20029|GRP78_MOUSE 78 kDa glucose-regulated protein OS=Mus musculus GN=Hspa5 PE=1 SV=3	1	25	23	23	21	23	19	22	21	21	23	23	23	22	21	20	22	21	20	21	21	21	22	22	21	20	22	21	19	22	20	23	22	20	22	22	22	22	22	22	23	23
P20060	P20060	4	4	4	Beta-hexosaminidase subunit beta	Hexb	>sp|P20060|HEXB_MOUSE Beta-hexosaminidase subunit beta OS=Mus musculus GN=Hexb PE=2 SV=2	1	4	4	4	2	2	4	3	3	4	2	2	2	4	0	1	3	2	3	3	0	2	2	2	3	2	2	1	4	1	2	3	3	1	2	3	2	2	3	2	3	4
P20108	P20108	8	8	8	Thioredoxin-dependent peroxide reductase, mitochondrial	Prdx3	>sp|P20108|PRDX3_MOUSE Thioredoxin-dependent peroxide reductase, mitochondrial OS=Mus musculus GN=Prdx3 PE=1 SV=1	1	8	8	8	5	6	6	6	6	7	5	6	6	6	6	6	6	6	6	6	7	6	6	6	6	5	7	8	6	7	6	6	6	7	7	6	7	5	6	6	7	5
P20152;P31001;P15331	P20152	21;3;2	20;2;2	19;1;1	Vimentin	Vim	>sp|P20152|VIME_MOUSE Vimentin OS=Mus musculus GN=Vim PE=1 SV=3	3	21	20	19	15	16	13	16	16	16	15	16	16	17	17	15	15	16	19	16	14	17	14	18	14	16	15	16	16	16	15	10	13	17	18	15	18	11	18	15	17	16
P20357	P20357	84	84	84	Microtubule-associated protein 2	Map2	>sp|P20357|MTAP2_MOUSE Microtubule-associated protein 2 OS=Mus musculus GN=Map2 PE=1 SV=2	1	84	84	84	74	74	75	73	72	77	75	76	73	72	70	77	71	76	74	76	72	73	74	75	69	74	74	75	74	72	77	76	74	74	73	69	74	71	72	73	74	74
724;726725;726726;726727;726728;726729;726730;726731;726732;726733;726734;726735;726736;726737;726738;726739;726740;726741;726742;726743;726744;726745;726746;726747;726748;726749;726750;726751;726752;726753;726754;726755;726756;726757;726758;726759;726760;726761;726762;726763;726764;726765;726766;726767;726768;726769;726770;726771;726772;726773;726774;726775;726776;726777;726778;726779;726780;726…	12758;48017;53490;76022;78849;85219;91001;94908;102721;110825;113433;127446;129382;139775;162587;162798;169706;179633;195865;195914;219128;227093;236667;246597;248471;258600;291150;335920;340902;342315;345477;362341;372810;375153;398897;421871;421947;436210;438366;458956;461208;469710;469742;470870;488157;514907;515416;517454;533983;534689;537725;544869;548953;554792;561084;572147;572298;582194;5…	170;171;172	558;1062;1066
P20444	P20444	12	7	7	Protein kinase C alpha type	Prkca	>sp|P20444|KPCA_MOUSE Protein kinase C alpha type OS=Mus musculus GN=Prkca PE=1 SV=3	1	12	7	7	9	10	9	9	10	12	9	8	9	10	9	11	9	8	10	11	9	8	7	8	9	8	9	10	8	9	9	8	10	10	9	8	9	9	9	8	8	9
P20917	P20917	11	11	11	Myelin-associated glycoprotein	Mag	>sp|P20917|MAG_MOUSE Myelin-associated glycoprotein OS=Mus musculus GN=Mag PE=1 SV=2	1	11	11	11	9	10	9	11	9	9	10	10	10	9	10	9	11	10	10	9	10	11	9	9	11	11	11	10	8	8	11	10	11	8	11	9	11	9	9	10	9	11
P21107	P21107	9	9	6	Tropomyosin alpha-3 chain	Tpm3	>sp|P21107|TPM3_MOUSE Tropomyosin alpha-3 chain OS=Mus musculus GN=Tpm3 PE=2 SV=3	1	9	9	6	7	8	7	8	8	7	7	9	7	8	7	7	7	9	8	8	9	8	8	7	7	8	7	8	8	7	8	8	8	8	6	7	8	8	8	6	7	7
P21278	P21278	15	8	6	Guanine nucleotide-binding protein subunit alpha-11	Gna11	>sp|P21278|GNA11_MOUSE Guanine nucleotide-binding protein subunit alpha-11 OS=Mus musculus GN=Gna11 PE=1 SV=1	1	15	8	6	10	11	12	12	11	13	13	13	12	9	12	12	12	11	13	12	12	12	9	13	13	10	13	13	11	13	12	12	13	12	12	10	12	12	13	10	11	12
P21279;A2AUC9	P21279	19;1	19;1	10;0	Guanine nucleotide-binding protein G(q) subunit alpha	Gnaq	>sp|P21279|GNAQ_MOUSE Guanine nucleotide-binding protein G(q) subunit alpha OS=Mus musculus GN=Gnaq PE=1 SV=4	2	19	19	10	15	16	16	15	18	17	16	16	15	16	16	17	17	17	17	17	17	15	15	18	17	14	15	17	16	16	18	16	18	16	15	18	16	17	16	16	16	17
P21460	P21460	5	5	5	Cystatin-C	Cst3	>sp|P21460|CYTC_MOUSE Cystatin-C OS=Mus musculus GN=Cst3 PE=2 SV=2	1	5	5	5	5	5	4	5	4	5	5	5	5	5	4	5	5	5	5	5	5	4	5	5	5	4	5	4	4	5	4	5	5	4	4	5	5	5	4	5	4	5
P21614	P21614	1	1	1	Vitamin D-binding protein	Gc	>sp|P21614|VTDB_MOUSE Vitamin D-binding protein OS=Mus musculus GN=Gc PE=1 SV=2	1	1	1	1	0	0	1	1	1	0	1	1	1	1	1	1	1	1	1	0	1	0	0	1	0	0	1	1	1	1	1	1	1	1	1	1	1	1	1	0	0	1
P21619	P21619	10	9	9	Lamin-B2	Lmnb2	>sp|P21619|LMNB2_MOUSE Lamin-B2 OS=Mus musculus GN=Lmnb2 PE=1 SV=2	1	10	9	9	6	6	5	7	5	7	6	7	6	7	6	7	3	7	4	5	5	4	6	6	6	7	6	4	5	7	6	5	6	7	6	8	4	4	5	7	4	8
P22005	P22005	2	2	2	Proenkephalin-A;Synenkephalin;Met-enkephalin;PENK(114-133);PENK(143-184);Met-enkephalin-Arg-Ser-Leu;Leu-enkephalin;PENK(238-259);Met-enkephalin-Arg-Phe	Penk	>sp|P22005|PENK_MOUSE Proenkephalin-A OS=Mus musculus GN=Penk PE=2 SV=2	1	2	2	2	1	1	1	1	1	1	1	1	1	1	2	1	1	1	1	1	1	1	1	1	0	1	1	1	0	1	1	1	1	1	1	1	1	1	1	1	1	1
P22315	P22315	6	6	6	Ferrochelatase, mitochondrial	Fech	>sp|P22315|HEMH_MOUSE Ferrochelatase, mitochondrial OS=Mus musculus GN=Fech PE=1 SV=2	1	6	6	6	4	2	3	3	4	4	2	4	3	5	3	3	5	2	4	3	2	3	3	5	4	3	4	3	3	3	5	3	5	4	3	2	4	4	4	3	3	4
P22599	P22599	5	3	2	Alpha-1-antitrypsin 1-2	Serpina1b	>sp|P22599|A1AT2_MOUSE Alpha-1-antitrypsin 1-2 OS=Mus musculus GN=Serpina1b PE=1 SV=2	1	5	3	2	4	5	4	5	5	3	4	5	5	5	4	4	5	4	5	4	4	3	4	4	3	4	4	3	5	5	5	3	4	4	3	3	4	3	4	4	3	3
P22723;Q9R0Y8	P22723	3;1	3;1	3;1	Gamma-aminobutyric acid receptor subunit gamma-2	Gabrg2	>sp|P22723|GBRG2_MOUSE Gamma-aminobutyric acid receptor subunit gamma-2 OS=Mus musculus GN=Gabrg2 PE=1 SV=3	2	3	3	3	3	3	3	2	3	3	3	3	3	3	3	3	3	3	3	3	3	3	2	3	3	3	2	3	2	2	1	3	3	3	3	3	2	3	3	2	3	2
Q8CGP6;Q8R1M2;Q64523;Q8CGP7;Q8CGP5;Q8BFU2;Q6GSS7;P22752	Q8CGP6;Q8R1M2;Q64523;Q8CGP7;Q8CGP5;Q8BFU2;Q6GSS7;P22752	3;3;3;3;3;3;3;3	3;3;3;3;3;3;3;3	1;1;1;1;1;1;1;1	Histone H2A type 1-H;Histone H2A.J;Histone H2A type 2-C;Histone H2A type 1-K;Histone H2A type 1-F;Histone H2A type 3;Histone H2A type 2-A;Histone H2A type 1	Hist1h2ah;H2afj;Hist2h2ac;Hist1h2ak;Hist1h2af;Hist3h2a;Hist2h2aa1;Hist1h2ab	>sp|Q8CGP6|H2A1H_MOUSE Histone H2A type 1-H OS=Mus musculus GN=Hist1h2ah PE=1 SV=3;>sp|Q8R1M2|H2AJ_MOUSE Histone H2A.J OS=Mus musculus GN=H2afj PE=1 SV=1;>sp|Q64523|H2A2C_MOUSE Histone H2A type 2-C OS=Mus musculus GN=Hist2h2ac PE=1 SV=3;>sp|Q8CGP7|H2A1K_MO	8	3	3	1	3	3	3	3	3	3	3	3	3	3	3	3	3	2	3	3	3	3	2	3	3	3	3	3	3	3	3	2	3	3	3	3	2	3	3	2	3	2
P22892	P22892	10	10	10	AP-1 complex subunit gamma-1	Ap1g1	>sp|P22892|AP1G1_MOUSE AP-1 complex subunit gamma-1 OS=Mus musculus GN=Ap1g1 PE=1 SV=3	1	10	10	10	4	5	6	7	7	6	8	6	6	7	3	6	6	6	7	7	7	5	5	8	5	3	7	8	5	7	6	6	7	9	7	5	7	4	6	6	5	7
P22907	P22907	1	1	1	Porphobilinogen deaminase	Hmbs	>sp|P22907|HEM3_MOUSE Porphobilinogen deaminase OS=Mus musculus GN=Hmbs PE=1 SV=2	1	1	1	1	0	0	1	1	1	0	0	1	1	1	0	0	1	1	1	1	1	1	0	1	1	0	1	0	1	0	1	0	1	1	0	0	1	1	1	1	1	0
P23116	P23116	7	7	7	Eukaryotic translation initiation factor 3 subunit A	Eif3a	>sp|P23116|EIF3A_MOUSE Eukaryotic translation initiation factor 3 subunit A OS=Mus musculus GN=Eif3a PE=1 SV=5	1	7	7	7	4	4	5	5	5	3	2	4	3	5	2	5	3	3	4	4	4	5	4	3	3	2	3	5	4	5	5	3	5	4	5	4	4	4	4	5	5	5
P23198;P83917	P23198	3;1	3;1	3;1	Chromobox protein homolog 3	Cbx3	>sp|P23198|CBX3_MOUSE Chromobox protein homolog 3 OS=Mus musculus GN=Cbx3 PE=1 SV=2	2	3	3	3	2	1	2	2	2	2	2	2	2	2	2	2	3	2	2	2	1	2	1	2	2	1	2	2	2	2	2	1	2	1	1	2	2	2	2	2	2	2
P23242	P23242	5	5	5	Gap junction alpha-1 protein	Gja1	>sp|P23242|CXA1_MOUSE Gap junction alpha-1 protein OS=Mus musculus GN=Gja1 PE=1 SV=2	1	5	5	5	4	4	5	4	4	4	4	4	5	5	4	5	5	5	4	5	5	5	5	4	4	4	5	5	4	5	5	4	5	5	4	3	4	5	5	5	5	5
P23492	P23492	6	6	6	Purine nucleoside phosphorylase	Pnp	>sp|P23492|PNPH_MOUSE Purine nucleoside phosphorylase OS=Mus musculus GN=Pnp PE=1 SV=2	1	6	6	6	3	5	6	3	4	4	5	6	6	5	4	3	5	4	6	6	3	5	4	5	3	0	4	5	1	5	5	5	6	4	6	2	4	4	2	2	5	3
P23506	P23506	12	12	12	Protein-L-isoaspartate(D-aspartate) O-methyltransferase	Pcmt1	>sp|P23506|PIMT_MOUSE Protein-L-isoaspartate(D-aspartate) O-methyltransferase OS=Mus musculus GN=Pcmt1 PE=1 SV=3	1	12	12	12	10	12	11	11	9	10	11	11	11	10	12	10	12	12	8	11	11	11	10	10	10	11	11	10	10	12	12	12	9	9	11	9	10	9	9	9	10	11
P23818	P23818	19	17	16	Glutamate receptor 1	Gria1	>sp|P23818|GRIA1_MOUSE Glutamate receptor 1 OS=Mus musculus GN=Gria1 PE=1 SV=1	1	19	17	16	10	13	15	12	13	15	12	13	12	15	14	11	13	13	17	13	11	12	11	15	11	11	11	16	11	13	11	13	13	12	10	13	15	14	11	10	14	14
P23819	P23819	26	26	22	Glutamate receptor 2	Gria2	>sp|P23819|GRIA2_MOUSE Glutamate receptor 2 OS=Mus musculus GN=Gria2 PE=1 SV=3	1	26	26	22	18	20	18	23	18	22	18	19	18	21	20	17	20	18	22	20	18	18	17	22	17	17	19	22	18	21	18	20	21	19	20	20	21	17	19	16	19	16
P23927	P23927	9	9	9	Alpha-crystallin B chain	Cryab	>sp|P23927|CRYAB_MOUSE Alpha-crystallin B chain OS=Mus musculus GN=Cryab PE=1 SV=2	1	9	9	9	7	7	6	6	6	5	6	7	6	7	6	6	7	6	7	6	6	5	5	5	6	6	5	7	5	7	7	4	8	7	6	6	7	6	4	8	7	5
P23953	P23953	2	2	2	Carboxylesterase 1C	Ces1c	>sp|P23953|EST1C_MOUSE Carboxylesterase 1C OS=Mus musculus GN=Ces1c PE=1 SV=4	1	2	2	2	1	1	1	1	1	1	1	2	2	1	1	1	1	1	1	1	1	1	2	1	1	1	1	1	1	1	1	1	1	1	2	1	1	1	1	2	0	1
P24270	P24270	3	3	3	Catalase	Cat	>sp|P24270|CATA_MOUSE Catalase OS=Mus musculus GN=Cat PE=1 SV=4	1	3	3	3	2	1	1	2	2	1	3	3	3	2	2	2	2	1	2	2	1	2	2	3	1	2	2	2	2	2	3	2	2	2	2	2	2	2	2	2	2	3
P24288	P24288	11	11	11	Branched-chain-amino-acid aminotransferase, cytosolic	Bcat1	>sp|P24288|BCAT1_MOUSE Branched-chain-amino-acid aminotransferase, cytosolic OS=Mus musculus GN=Bcat1 PE=2 SV=2	1	11	11	11	7	10	7	10	9	8	9	8	6	8	9	9	9	8	9	7	9	8	5	7	5	5	8	6	7	8	7	9	8	6	10	10	6	8	9	8	8	8
P24369	P24369	5	5	5	Peptidyl-prolyl cis-trans isomerase B	Ppib	>sp|P24369|PPIB_MOUSE Peptidyl-prolyl cis-trans isomerase B OS=Mus musculus GN=Ppib PE=1 SV=2	1	5	5	5	5	5	5	5	5	5	5	5	4	4	5	5	4	5	5	5	5	5	4	5	5	4	5	5	5	5	5	5	5	5	5	5	4	5	5	4	5	5
P24472;P30115;P13745	P24472	4;1;1	4;1;1	4;1;1	Glutathione S-transferase A4	Gsta4	>sp|P24472|GSTA4_MOUSE Glutathione S-transferase A4 OS=Mus musculus GN=Gsta4 PE=1 SV=3	3	4	4	4	3	4	4	3	4	3	4	4	4	3	4	4	4	2	4	3	3	4	3	4	3	4	4	3	3	3	3	3	3	4	3	4	3	2	3	3	4	4
P24527	P24527	11	11	11	Leukotriene A-4 hydrolase	Lta4h	>sp|P24527|LKHA4_MOUSE Leukotriene A-4 hydrolase OS=Mus musculus GN=Lta4h PE=1 SV=4	1	11	11	11	7	8	11	8	8	8	9	10	11	8	10	8	11	8	8	9	9	8	9	9	9	7	10	10	8	11	7	9	8	9	8	9	9	7	6	8	7	8
P24547	P24547	2	2	2	Inosine-5-monophosphate dehydrogenase 2	Impdh2	>sp|P24547|IMDH2_MOUSE Inosine-5-monophosphate dehydrogenase 2 OS=Mus musculus GN=Impdh2 PE=1 SV=2	1	2	2	2	1	1	1	1	1	1	1	0	1	1	1	1	0	1	1	1	1	0	0	1	1	1	1	1	1	1	0	1	1	1	1	1	1	1	0	1	1	1
P24549;O35945	P24549	9;4	8;3	8;3	Retinal dehydrogenase 1	Aldh1a1	>sp|P24549|AL1A1_MOUSE Retinal dehydrogenase 1 OS=Mus musculus GN=Aldh1a1 PE=1 SV=5	2	9	8	8	6	5	8	6	6	4	6	6	6	3	5	8	8	5	3	4	7	6	5	5	7	6	7	6	6	6	3	6	4	6	6	5	4	5	5	7	3	6
P24668	P24668	5	5	5	Cation-dependent mannose-6-phosphate receptor	M6pr	>sp|P24668|MPRD_MOUSE Cation-dependent mannose-6-phosphate receptor OS=Mus musculus GN=M6pr PE=1 SV=1	1	5	5	5	2	3	2	3	2	3	3	2	2	3	2	2	4	4	3	3	3	2	2	3	2	2	3	2	3	3	2	3	4	3	2	2	3	3	3	2	2	1
P25444	P25444	5	5	5	40S ribosomal protein S2	Rps2	>sp|P25444|RS2_MOUSE 40S ribosomal protein S2 OS=Mus musculus GN=Rps2 PE=2 SV=3	1	5	5	5	3	4	5	4	4	4	4	4	3	4	4	3	4	3	3	3	4	4	4	3	3	3	5	4	4	3	4	4	5	4	3	4	3	3	4	4	4	3
P26039	P26039	12	9	9	Talin-1	Tln1	>sp|P26039|TLN1_MOUSE Talin-1 OS=Mus musculus GN=Tln1 PE=1 SV=2	1	12	9	9	6	5	6	6	5	6	6	7	8	8	5	7	5	8	7	6	7	5	5	7	6	4	6	6	7	8	7	4	5	7	7	6	5	7	8	7	5	8
P26040	P26040	18	18	12	Ezrin	Ezr	>sp|P26040|EZRI_MOUSE Ezrin OS=Mus musculus GN=Ezr PE=1 SV=3	1	18	18	12	9	8	8	10	9	10	10	8	10	10	8	8	12	8	8	11	10	9	6	8	10	8	8	9	9	8	13	10	12	12	14	12	11	9	9	11	12	11
P26041	P26041	9	2	2	Moesin	Msn	>sp|P26041|MOES_MOUSE Moesin OS=Mus musculus GN=Msn PE=1 SV=3	1	9	2	2	4	4	4	3	5	6	4	4	5	5	6	3	4	4	6	3	5	4	4	5	4	4	3	5	4	4	5	4	5	6	5	8	4	5	4	3	5	5
P26043	P26043	13	7	6	Radixin	Rdx	>sp|P26043|RADI_MOUSE Radixin OS=Mus musculus GN=Rdx PE=1 SV=3	1	13	7	6	5	8	7	5	7	7	6	4	5	8	6	6	5	4	7	5	7	5	4	6	5	4	5	7	9	6	6	5	6	10	7	8	6	8	7	5	6	7
P26048	P26048	3	3	2	Gamma-aminobutyric acid receptor subunit alpha-2	Gabra2	>sp|P26048|GBRA2_MOUSE Gamma-aminobutyric acid receptor subunit alpha-2 OS=Mus musculus GN=Gabra2 PE=1 SV=1	1	3	3	2	1	2	2	3	2	2	1	1	2	2	1	2	2	3	2	2	2	2	2	2	2	2	3	2	1	0	2	3	1	2	0	2	2	3	1	1	2	2
P26231	P26231	7	4	4	Catenin alpha-1	Ctnna1	>sp|P26231|CTNA1_MOUSE Catenin alpha-1 OS=Mus musculus GN=Ctnna1 PE=1 SV=1	1	7	4	4	3	5	2	5	3	3	5	5	5	5	3	6	4	6	5	5	4	1	2	3	3	4	3	6	4	3	6	6	4	5	5	3	4	4	4	4	4	6
P26339	P26339	1	1	1	Chromogranin-A;Pancreastatin;Beta-granin;WE-14	Chga	>sp|P26339|CMGA_MOUSE Chromogranin-A OS=Mus musculus GN=Chga PE=1 SV=1	1	1	1	1	0	0	0	0	1	0	1	0	0	1	0	1	1	0	1	0	1	0	1	1	0	1	1	1	1	0	1	1	1	1	0	0	1	1	1	0	0	0
P26350	P26350	2	2	2	Prothymosin alpha;Prothymosin alpha, N-terminally processed;Thymosin alpha	Ptma	>sp|P26350|PTMA_MOUSE Prothymosin alpha OS=Mus musculus GN=Ptma PE=1 SV=2	1	2	2	2	2	1	2	2	2	2	2	2	2	2	2	1	2	2	2	2	2	2	2	2	2	1	2	2	2	1	2	2	2	1	2	2	2	2	0	2	2	2
P26369	P26369	7	7	7	Splicing factor U2AF 65 kDa subunit	U2af2	>sp|P26369|U2AF2_MOUSE Splicing factor U2AF 65 kDa subunit OS=Mus musculus GN=U2af2 PE=1 SV=3	1	7	7	7	3	3	3	1	4	2	5	2	3	4	4	3	4	3	3	3	5	1	3	4	4	1	2	3	2	3	4	3	4	2	3	3	3	2	4	4	4	4
P26443;Q9D9C6	P26443	26;1	26;1	26;1	Glutamate dehydrogenase 1, mitochondrial	Glud1	>sp|P26443|DHE3_MOUSE Glutamate dehydrogenase 1, mitochondrial OS=Mus musculus GN=Glud1 PE=1 SV=1	2	26	26	26	23	23	21	23	22	23	23	23	22	21	21	23	22	24	21	23	23	22	21	22	22	20	22	21	23	22	21	23	20	23	22	22	22	23	24	22	22	23
P26516	P26516	6	6	6	26S proteasome non-ATPase regulatory subunit 7	Psmd7	>sp|P26516|PSMD7_MOUSE 26S proteasome non-ATPase regulatory subunit 7 OS=Mus musculus GN=Psmd7 PE=1 SV=2	1	6	6	6	4	5	4	3	3	5	4	4	4	5	2	4	4	4	4	5	4	5	5	5	3	5	5	4	3	5	5	4	4	3	3	4	3	4	4	6	5	5
P26638	P26638	16	16	16	Serine--tRNA ligase, cytoplasmic	Sars	>sp|P26638|SYSC_MOUSE Serine--tRNA ligase, cytoplasmic OS=Mus musculus GN=Sars PE=2 SV=3	1	16	16	16	13	14	12	11	13	12	13	12	13	11	10	12	9	13	11	13	11	13	11	14	12	13	13	11	11	13	12	12	13	9	13	13	11	12	14	12	11	11
P26645	P26645	11	11	11	Myristoylated alanine-rich C-kinase substrate	Marcks	>sp|P26645|MARCS_MOUSE Myristoylated alanine-rich C-kinase substrate OS=Mus musculus GN=Marcks PE=1 SV=2	1	11	11	11	11	11	10	11	11	10	10	9	11	11	9	10	7	11	11	11	11	10	11	11	10	10	10	11	11	10	10	10	11	11	10	11	11	11	10	10	11	11
P26883	P26883	5	5	5	Peptidyl-prolyl cis-trans isomerase FKBP1A	Fkbp1a	>sp|P26883|FKB1A_MOUSE Peptidyl-prolyl cis-trans isomerase FKBP1A OS=Mus musculus GN=Fkbp1a PE=1 SV=2	1	5	5	5	4	5	4	5	4	4	3	5	5	5	5	4	5	5	5	5	5	5	4	5	5	4	4	5	4	4	5	5	5	4	5	5	4	4	5	3	4	5
P27048;P63163	P27048;P63163	4;4	4;4	4;4	Small nuclear ribonucleoprotein-associated protein B;Small nuclear ribonucleoprotein-associated protein N	Snrpb;Snrpn	>sp|P27048|RSMB_MOUSE Small nuclear ribonucleoprotein-associated protein B OS=Mus musculus GN=Snrpb PE=1 SV=1;>sp|P63163|RSMN_MOUSE Small nuclear ribonucleoprotein-associated protein N OS=Mus musculus GN=Snrpn PE=2 SV=1	2	4	4	4	3	3	4	3	3	3	3	4	4	3	4	3	4	4	4	3	4	4	4	4	4	2	2	4	3	4	4	2	3	3	3	4	3	3	3	2	3	3
P27546	P27546	16	16	16	Microtubule-associated protein 4	Map4	>sp|P27546|MAP4_MOUSE Microtubule-associated protein 4 OS=Mus musculus GN=Map4 PE=1 SV=3	1	16	16	16	13	12	12	12	11	16	11	10	13	14	11	13	11	12	14	13	11	13	12	12	10	10	11	14	11	13	8	11	12	15	11	12	12	13	12	12	11	11
P27601	P27601	5	5	5	Guanine nucleotide-binding protein subunit alpha-13	Gna13	>sp|P27601|GNA13_MOUSE Guanine nucleotide-binding protein subunit alpha-13 OS=Mus musculus GN=Gna13 PE=1 SV=1	1	5	5	5	4	3	3	2	2	2	3	5	2	3	5	5	4	2	2	4	2	3	2	2	3	3	3	2	1	1	4	3	1	2	3	1	2	3	1	3	3	2
P27612	P27612	6	6	6	Phospholipase A-2-activating protein	Plaa	>sp|P27612|PLAP_MOUSE Phospholipase A-2-activating protein OS=Mus musculus GN=Plaa PE=1 SV=4	1	6	6	6	4	3	5	3	4	3	6	4	6	5	6	4	5	5	4	6	3	6	4	5	3	4	6	4	3	3	5	5	4	2	5	3	4	3	4	2	4	5
P27659	P27659	11	11	11	60S ribosomal protein L3	Rpl3	>sp|P27659|RL3_MOUSE 60S ribosomal protein L3 OS=Mus musculus GN=Rpl3 PE=1 SV=3	1	11	11	11	9	9	11	10	11	11	11	11	10	9	11	10	11	10	10	11	11	11	9	9	11	9	11	11	8	10	11	9	11	9	11	10	9	11	10	11	8	9
P27661;Q64522	P27661;Q64522	3;2	1;1	1;1	Histone H2AX;Histone H2A type 2-B	H2afx;Hist2h2ab	>sp|P27661|H2AX_MOUSE Histone H2AX OS=Mus musculus GN=H2afx PE=1 SV=2;>sp|Q64522|H2A2B_MOUSE Histone H2A type 2-B OS=Mus musculus GN=Hist2h2ab PE=1 SV=3	2	3	1	1	2	2	2	3	2	2	2	2	2	2	2	2	2	1	2	2	2	2	2	2	2	3	3	2	2	2	2	1	3	2	3	3	2	3	3	1	2	1
P27671	P27671	3	3	3	Ras-specific guanine nucleotide-releasing factor 1	Rasgrf1	>sp|P27671|RGRF1_MOUSE Ras-specific guanine nucleotide-releasing factor 1 OS=Mus musculus GN=Rasgrf1 PE=1 SV=2	1	3	3	3	2	0	0	1	0	1	0	0	1	2	0	0	0	1	1	1	0	0	0	1	0	0	0	1	0	0	0	0	1	1	0	1	0	1	1	0	1	0
P27773	P27773	22	22	22	Protein disulfide-isomerase A3	Pdia3	>sp|P27773|PDIA3_MOUSE Protein disulfide-isomerase A3 OS=Mus musculus GN=Pdia3 PE=1 SV=2	1	22	22	22	19	21	22	21	20	22	21	21	22	20	19	20	21	20	19	21	19	22	18	22	21	19	20	19	19	21	18	21	19	18	20	19	20	20	18	20	18	21
P28184	P28184	1	1	1	Metallothionein-3	Mt3	>sp|P28184|MT3_MOUSE Metallothionein-3 OS=Mus musculus GN=Mt3 PE=1 SV=1	1	1	1	1	0	0	0	0	0	0	0	1	1	0	1	1	1	0	0	0	0	1	0	0	0	0	0	0	0	0	0	0	0	0	1	0	0	0	0	0	0	0
P28271;Q811J3	P28271	11;1	11;1	11;1	Cytoplasmic aconitate hydratase	Aco1	>sp|P28271|ACOC_MOUSE Cytoplasmic aconitate hydratase OS=Mus musculus GN=Aco1 PE=2 SV=3	2	11	11	11	5	4	5	6	4	4	3	5	5	5	3	5	6	4	5	4	5	5	6	4	4	7	6	6	4	5	5	5	3	3	4	5	3	3	3	3	4	6
P28352	P28352	6	6	6	DNA-(apurinic or apyrimidinic site) lyase;DNA-(apurinic or apyrimidinic site) lyase, mitochondrial	Apex1	>sp|P28352|APEX1_MOUSE DNA-(apurinic or apyrimidinic site) lyase OS=Mus musculus GN=Apex1 PE=1 SV=2	1	6	6	6	2	4	4	3	2	3	3	4	4	3	2	2	3	2	2	2	3	3	4	3	3	3	3	3	1	2	2	4	3	3	4	2	1	2	2	2	3	4
P28474;Q64437	P28474	10;1	10;1	10;1	Alcohol dehydrogenase class-3	Adh5	>sp|P28474|ADHX_MOUSE Alcohol dehydrogenase class-3 OS=Mus musculus GN=Adh5 PE=1 SV=3	2	10	10	10	7	10	10	9	10	9	10	10	10	10	10	10	10	10	8	10	10	9	7	9	9	9	9	9	8	10	9	9	9	9	10	10	8	9	10	9	9	10
P28650	P28650	5	5	5	Adenylosuccinate synthetase isozyme 1	Adssl1	>sp|P28650|PURA1_MOUSE Adenylosuccinate synthetase isozyme 1 OS=Mus musculus GN=Adssl1 PE=1 SV=2	1	5	5	5	4	3	3	3	3	3	3	3	3	3	4	3	3	3	3	3	1	3	3	3	3	4	3	3	3	3	4	3	3	3	4	4	3	3	3	4	3	3
P28652	P28652	22	17	11	Calcium/calmodulin-dependent protein kinase type II subunit beta	Camk2b	>sp|P28652|KCC2B_MOUSE Calcium/calmodulin-dependent protein kinase type II subunit beta OS=Mus musculus GN=Camk2b PE=1 SV=2	1	22	17	11	19	20	21	20	20	20	21	20	20	19	20	20	20	21	21	20	20	20	20	21	21	20	21	21	21	21	20	21	21	20	21	21	21	20	20	20	20	21
P28656	P28656	7	6	6	Nucleosome assembly protein 1-like 1	Nap1l1	>sp|P28656|NP1L1_MOUSE Nucleosome assembly protein 1-like 1 OS=Mus musculus GN=Nap1l1 PE=1 SV=2	1	7	6	6	6	7	7	7	7	7	6	7	7	7	7	7	7	7	7	7	7	7	6	7	7	6	7	7	7	7	7	7	7	7	7	7	7	7	6	7	7	7
P28658	P28658	8	8	8	Ataxin-10	Atxn10	>sp|P28658|ATX10_MOUSE Ataxin-10 OS=Mus musculus GN=Atxn10 PE=1 SV=2	1	8	8	8	5	6	6	4	6	3	6	5	5	5	4	5	6	5	4	6	5	6	4	6	7	6	5	5	6	6	6	6	6	6	6	6	5	5	4	7	6	6
P28660	P28660	35	35	35	Nck-associated protein 1	Nckap1	>sp|P28660|NCKP1_MOUSE Nck-associated protein 1 OS=Mus musculus GN=Nckap1 PE=1 SV=2	1	35	35	35	26	29	29	30	27	28	31	30	26	33	29	30	30	29	31	28	29	29	25	32	27	20	28	31	29	26	24	29	32	26	29	28	31	27	29	26	28	27
P28661	P28661	12	11	11	Septin-4	2020-09-04	>sp|P28661|SEPT4_MOUSE Septin-4 OS=Mus musculus GN=Sept4 PE=1 SV=1	1	12	11	11	7	9	8	7	7	7	10	8	8	10	8	9	9	10	8	9	9	8	7	9	9	8	9	7	6	9	7	8	8	7	10	9	8	8	9	8	6	8
P28663	P28663	18	18	16	Beta-soluble NSF attachment protein	Napb	>sp|P28663|SNAB_MOUSE Beta-soluble NSF attachment protein OS=Mus musculus GN=Napb PE=1 SV=2	1	18	18	16	16	16	16	16	17	17	15	16	17	17	16	16	18	15	15	16	17	17	17	16	16	16	16	15	17	14	16	17	15	15	16	15	16	17	15	16	15	16
P28667	P28667	1	1	1	MARCKS-related protein	Marcksl1	>sp|P28667|MRP_MOUSE MARCKS-related protein OS=Mus musculus GN=Marcksl1 PE=1 SV=2	1	1	1	1	0	0	0	0	0	0	0	0	0	0	0	0	0	0	0	0	0	0	0	0	0	0	0	0	0	0	0	0	0	0	0	1	0	0	0	0	0	0
P28738	P28738	22	22	12	Kinesin heavy chain isoform 5C	Kif5c	>sp|P28738|KIF5C_MOUSE Kinesin heavy chain isoform 5C OS=Mus musculus GN=Kif5c PE=1 SV=3	1	22	22	12	10	17	17	15	15	12	14	17	16	17	15	12	15	15	16	15	14	13	12	14	16	12	17	15	12	15	17	15	15	11	14	13	14	14	15	10	14	13
P28740	P28740	12	12	10	Kinesin-like protein KIF2A	Kif2a	>sp|P28740|KIF2A_MOUSE Kinesin-like protein KIF2A OS=Mus musculus GN=Kif2a PE=1 SV=2	1	12	12	10	9	8	12	11	9	10	10	11	11	11	9	10	11	10	9	10	10	10	9	10	9	9	10	10	9	8	10	12	11	9	8	11	10	9	10	10	10	10
P28741	P28741	1	1	1	Kinesin-like protein KIF3A	Kif3a	>sp|P28741|KIF3A_MOUSE Kinesin-like protein KIF3A OS=Mus musculus GN=Kif3a PE=1 SV=2	1	1	1	1	0	1	1	1	1	0	0	1	1	1	1	1	1	1	1	1	1	0	0	0	1	0	1	1	0	0	1	1	1	1	1	1	1	1	1	0	1	0
P28798	P28798	4	4	4	Granulins;Acrogranin;Granulin-1;Granulin-2;Granulin-3;Granulin-4;Granulin-5;Granulin-6;Granulin-7	Grn	>sp|P28798|GRN_MOUSE Granulins OS=Mus musculus GN=Grn PE=1 SV=2	1	4	4	4	4	4	4	3	4	4	4	3	4	3	4	4	4	4	4	4	4	4	4	4	4	4	3	4	4	4	4	4	4	3	2	4	4	4	4	4	4	4
P29341	P29341	14	14	14	Polyadenylate-binding protein 1	Pabpc1	>sp|P29341|PABP1_MOUSE Polyadenylate-binding protein 1 OS=Mus musculus GN=Pabpc1 PE=1 SV=2	1	14	14	14	9	11	10	11	10	11	12	11	12	10	12	12	12	12	11	12	12	13	11	10	12	9	12	10	10	11	9	11	10	11	11	12	10	11	11	12	12	10
P29387	P29387	10	4	4	Guanine nucleotide-binding protein subunit beta-4	Gnb4	>sp|P29387|GBB4_MOUSE Guanine nucleotide-binding protein subunit beta-4 OS=Mus musculus GN=Gnb4 PE=2 SV=4	1	10	4	4	7	9	9	8	10	8	8	8	9	10	5	8	8	9	7	9	8	9	10	10	8	10	7	9	7	8	8	9	7	6	9	9	10	7	8	9	7	8
P29595	P29595	3	3	3	NEDD8	Nedd8	>sp|P29595|NEDD8_MOUSE NEDD8 OS=Mus musculus GN=Nedd8 PE=1 SV=2	1	3	3	3	1	2	2	3	2	2	3	2	3	3	3	3	3	2	3	2	3	3	3	2	2	2	3	3	2	2	3	3	3	2	2	2	2	2	2	2	2	2
P29699	P29699	5	5	5	Alpha-2-HS-glycoprotein	Ahsg	>sp|P29699|FETUA_MOUSE Alpha-2-HS-glycoprotein OS=Mus musculus GN=Ahsg PE=1 SV=1	1	5	5	5	2	3	2	3	2	1	4	3	2	3	3	3	4	2	3	1	3	3	2	4	3	2	2	3	3	2	2	3	4	3	3	2	2	3	4	3	3	2
P29758	P29758	12	12	12	Ornithine aminotransferase, mitochondrial	Oat	>sp|P29758|OAT_MOUSE Ornithine aminotransferase, mitochondrial OS=Mus musculus GN=Oat PE=1 SV=1	1	12	12	12	10	12	10	11	10	11	11	11	8	10	9	12	12	10	8	12	10	9	8	10	11	9	11	8	6	10	12	11	8	10	9	10	10	12	8	12	7	12
P30275	P30275	19	19	16	Creatine kinase U-type, mitochondrial	Ckmt1	>sp|P30275|KCRU_MOUSE Creatine kinase U-type, mitochondrial OS=Mus musculus GN=Ckmt1 PE=1 SV=1	1	19	19	16	18	18	18	18	18	19	17	18	18	17	19	16	18	18	18	18	18	16	17	18	17	17	15	18	18	19	15	19	19	18	17	15	17	16	16	18	16	16
P30416	P30416	14	14	14	Peptidyl-prolyl cis-trans isomerase FKBP4;Peptidyl-prolyl cis-trans isomerase FKBP4, N-terminally processed	Fkbp4	>sp|P30416|FKBP4_MOUSE Peptidyl-prolyl cis-trans isomerase FKBP4 OS=Mus musculus GN=Fkbp4 PE=1 SV=5	1	14	14	14	10	9	9	8	9	10	10	11	9	10	8	11	8	8	10	8	8	7	7	10	7	7	4	9	8	9	10	10	10	8	9	10	11	10	7	10	11	11
P30999	P30999	2	2	2	Catenin delta-1	Ctnnd1	>sp|P30999|CTND1_MOUSE Catenin delta-1 OS=Mus musculus GN=Ctnnd1 PE=1 SV=2	1	2	2	2	0	1	1	1	0	0	1	0	1	0	1	1	1	1	1	0	1	0	0	1	1	0	1	1	0	0	1	1	1	0	1	1	0	1	1	1	1	1
P31230	P31230	2	2	2	Aminoacyl tRNA synthase complex-interacting multifunctional protein 1;Endothelial monocyte-activating polypeptide 2	Aimp1	>sp|P31230|AIMP1_MOUSE Aminoacyl tRNA synthase complex-interacting multifunctional protein 1 OS=Mus musculus GN=Aimp1 PE=1 SV=2	1	2	2	2	2	2	1	1	2	1	1	2	1	2	1	2	1	1	1	2	2	2	1	1	1	2	1	1	1	2	1	2	1	1	1	1	1	1	1	1	1	1
P31324	P31324	13	13	10	cAMP-dependent protein kinase type II-beta regulatory subunit	Prkar2b	>sp|P31324|KAP3_MOUSE cAMP-dependent protein kinase type II-beta regulatory subunit OS=Mus musculus GN=Prkar2b PE=1 SV=3	1	13	13	10	10	10	10	11	11	10	12	10	11	12	10	13	8	11	11	12	9	10	12	12	10	10	10	10	12	11	11	9	10	12	11	11	11	9	12	10	10	10
P31648	P31648	6	6	6	Sodium- and chloride-dependent GABA transporter 1	Slc6a1	>sp|P31648|SC6A1_MOUSE Sodium- and chloride-dependent GABA transporter 1 OS=Mus musculus GN=Slc6a1 PE=1 SV=2	1	6	6	6	4	4	6	4	5	5	4	5	6	5	4	5	5	6	5	5	4	6	5	6	5	4	5	5	5	5	6	6	4	5	4	6	6	6	5	4	3	4
P31650;P31649;P31651;O55192;Q61327;Q8VBW1	P31650	7;1;1;1;1;1	7;1;1;1;1;1	6;0;0;0;0;0	Sodium- and chloride-dependent GABA transporter 3	Slc6a11	>sp|P31650|S6A11_MOUSE Sodium- and chloride-dependent GABA transporter 3 OS=Mus musculus GN=Slc6a11 PE=1 SV=2	6	7	7	6	6	5	6	5	5	6	7	6	7	6	6	6	7	5	6	6	7	6	4	6	7	4	5	5	5	6	4	6	5	6	6	6	7	5	6	6	6	6
P31750	P31750	4	4	3	RAC-alpha serine/threonine-protein kinase	Akt1	>sp|P31750|AKT1_MOUSE RAC-alpha serine/threonine-protein kinase OS=Mus musculus GN=Akt1 PE=1 SV=2	1	4	4	3	1	1	2	1	0	1	1	2	1	0	3	3	3	0	1	2	1	1	0	0	1	1	2	0	0	0	2	1	0	0	3	2	1	0	0	2	1	1
P31786	P31786	3	3	3	Acyl-CoA-binding protein	Dbi	>sp|P31786|ACBP_MOUSE Acyl-CoA-binding protein OS=Mus musculus GN=Dbi PE=1 SV=2	1	3	3	3	2	2	2	2	2	2	2	2	2	2	3	3	3	2	2	2	2	2	2	2	3	2	2	2	2	2	2	2	2	2	2	2	2	2	2	2	2	2
P31938	P31938	16	16	11	Dual specificity mitogen-activated protein kinase kinase 1	Map2k1	>sp|P31938|MP2K1_MOUSE Dual specificity mitogen-activated protein kinase kinase 1 OS=Mus musculus GN=Map2k1 PE=1 SV=2	1	16	16	11	15	15	14	14	12	15	15	14	14	14	13	15	15	15	14	15	13	14	13	12	13	14	14	13	11	14	12	14	14	11	14	13	14	12	14	13	11	12
P32020	P32020	5	5	5	Non-specific lipid-transfer protein	Scp2	>sp|P32020|NLTP_MOUSE Non-specific lipid-transfer protein OS=Mus musculus GN=Scp2 PE=1 SV=3	1	5	5	5	3	5	4	4	4	4	3	4	4	4	4	4	4	4	4	4	4	3	3	3	4	3	4	3	2	3	4	3	3	3	4	3	3	1	3	4	3	4
P32037	P32037	7	7	7	Solute carrier family 2, facilitated glucose transporter member 3	Slc2a3	>sp|P32037|GTR3_MOUSE Solute carrier family 2, facilitated glucose transporter member 3 OS=Mus musculus GN=Slc2a3 PE=1 SV=1	1	7	7	7	4	5	6	5	4	5	6	6	6	5	5	5	6	4	5	6	6	5	3	4	6	4	5	4	4	5	4	6	6	4	6	3	4	5	4	2	3	6
P32067	P32067	7	7	7	Lupus La protein homolog	Ssb	>sp|P32067|LA_MOUSE Lupus La protein homolog OS=Mus musculus GN=Ssb PE=1 SV=1	1	7	7	7	2	5	5	5	5	4	4	4	5	6	5	5	3	5	3	5	6	4	3	5	6	3	4	6	6	6	4	4	6	6	5	6	5	5	4	6	5	6
P32233	P32233	2	2	2	Developmentally-regulated GTP-binding protein 1	Drg1	>sp|P32233|DRG1_MOUSE Developmentally-regulated GTP-binding protein 1 OS=Mus musculus GN=Drg1 PE=1 SV=1	1	2	2	2	2	2	2	1	2	2	2	1	2	2	2	1	2	2	2	2	2	2	1	2	1	1	0	1	1	1	1	2	2	1	1	2	0	2	2	1	2	2
P32848	P32848	7	7	7	Parvalbumin alpha	Pvalb	>sp|P32848|PRVA_MOUSE Parvalbumin alpha OS=Mus musculus GN=Pvalb PE=1 SV=3	1	7	7	7	6	6	6	6	5	5	6	7	6	5	6	7	7	4	5	7	6	7	5	5	6	6	7	5	5	6	6	6	5	6	7	6	6	5	5	6	6	6
P32921	P32921	10	10	10	Tryptophan--tRNA ligase, cytoplasmic;T1-TrpRS;T2-TrpRS	Wars	>sp|P32921|SYWC_MOUSE Tryptophan--tRNA ligase, cytoplasmic OS=Mus musculus GN=Wars PE=1 SV=2	1	10	10	10	5	6	9	8	5	6	7	7	6	4	8	8	8	6	5	7	9	4	7	4	6	5	6	3	4	5	6	5	5	5	7	4	5	5	3	6	3	6
P33173;Q60575	P33173	13;2	13;2	11;0	Kinesin-like protein KIF1A	Kif1a	>sp|P33173|KIF1A_MOUSE Kinesin-like protein KIF1A OS=Mus musculus GN=Kif1a PE=1 SV=2	2	13	13	11	7	8	9	10	7	9	10	10	9	6	7	11	8	10	8	12	8	7	6	6	8	7	9	6	5	6	9	8	9	7	9	8	8	6	6	7	9	8
P34022	P34022	8	8	8	Ran-specific GTPase-activating protein	Ranbp1	>sp|P34022|RANG_MOUSE Ran-specific GTPase-activating protein OS=Mus musculus GN=Ranbp1 PE=1 SV=2	1	8	8	8	6	6	5	5	6	6	5	5	6	6	6	5	5	5	5	5	5	6	6	7	5	5	5	6	5	5	4	5	5	4	6	6	4	6	4	7	5	6
P34152	P34152	3	2	2	Focal adhesion kinase 1	Ptk2	>sp|P34152|FAK1_MOUSE Focal adhesion kinase 1 OS=Mus musculus GN=Ptk2 PE=1 SV=3	1	3	2	2	1	3	3	2	2	2	2	2	2	2	2	3	2	2	2	2	3	2	2	2	3	2	2	3	2	3	1	3	2	3	2	2	0	0	2	2	2	3
P34884	P34884	4	4	4	Macrophage migration inhibitory factor	Mif	>sp|P34884|MIF_MOUSE Macrophage migration inhibitory factor OS=Mus musculus GN=Mif PE=1 SV=2	1	4	4	4	4	4	4	4	4	4	4	4	4	4	4	4	4	4	4	4	4	4	4	4	4	4	4	4	4	4	4	4	4	4	4	4	4	4	4	4	4	4
P34914	P34914	4	4	4	Bifunctional epoxide hydrolase 2;Cytosolic epoxide hydrolase 2;Lipid-phosphate phosphatase	Ephx2	>sp|P34914|HYES_MOUSE Bifunctional epoxide hydrolase 2 OS=Mus musculus GN=Ephx2 PE=1 SV=2	1	4	4	4	0	1	3	2	2	2	2	3	4	1	3	2	3	2	2	2	1	2	3	1	1	2	4	2	3	3	4	4	4	2	2	2	0	3	2	2	3	2
P35123	P35123	2	2	2	Ubiquitin carboxyl-terminal hydrolase 4	Usp4	>sp|P35123|UBP4_MOUSE Ubiquitin carboxyl-terminal hydrolase 4 OS=Mus musculus GN=Usp4 PE=1 SV=3	1	2	2	2	0	1	1	2	1	1	1	1	1	2	1	1	2	2	1	2	2	1	1	2	1	1	1	2	1	1	1	2	2	1	2	1	2	1	2	1	1	1
P35235	P35235	6	6	6	Tyrosine-protein phosphatase non-receptor type 11	Ptpn11	>sp|P35235|PTN11_MOUSE Tyrosine-protein phosphatase non-receptor type 11 OS=Mus musculus GN=Ptpn11 PE=1 SV=2	1	6	6	6	2	4	4	4	3	2	3	2	4	3	4	5	5	3	4	4	3	3	2	4	3	3	5	5	4	3	4	3	4	3	2	2	1	5	4	3	4	4
P35276	P35276	5	1	1	Ras-related protein Rab-3D	Rab3d	>sp|P35276|RAB3D_MOUSE Ras-related protein Rab-3D OS=Mus musculus GN=Rab3d PE=1 SV=1	1	5	1	1	4	5	5	5	5	5	5	5	5	5	5	4	5	5	5	4	5	4	4	5	5	4	5	4	5	5	4	4	5	5	4	4	5	4	5	4	5	4
P35278	P35278	9	9	6	Ras-related protein Rab-5C	Rab5c	>sp|P35278|RAB5C_MOUSE Ras-related protein Rab-5C OS=Mus musculus GN=Rab5c PE=1 SV=2	1	9	9	6	5	8	7	8	7	7	7	6	8	7	5	7	7	7	5	5	6	5	4	4	6	5	7	6	5	6	6	7	7	7	8	8	4	6	6	6	7	7
P35279	P35279	6	1	1	Ras-related protein Rab-6A	Rab6a	>sp|P35279|RAB6A_MOUSE Ras-related protein Rab-6A OS=Mus musculus GN=Rab6a PE=1 SV=4	1	6	1	1	6	6	5	5	5	5	4	4	6	5	4	6	5	6	5	5	4	5	5	6	4	5	6	5	5	5	6	6	4	3	4	4	5	5	5	5	6	5
P35282	P35282	8	8	8	Ras-related protein Rab-21	Rab21	>sp|P35282|RAB21_MOUSE Ras-related protein Rab-21 OS=Mus musculus GN=Rab21 PE=1 SV=4	1	8	8	8	4	4	4	5	2	4	2	3	3	4	5	4	5	2	3	5	3	4	4	3	3	4	4	3	1	5	3	4	2	1	5	4	3	1	2	2	1	5
P35283	P35283	4	4	4	Ras-related protein Rab-12	Rab12	>sp|P35283|RAB12_MOUSE Ras-related protein Rab-12 OS=Mus musculus GN=Rab12 PE=1 SV=3	1	4	4	4	3	1	1	2	2	1	2	4	2	1	3	3	2	3	2	2	1	1	2	2	2	1	4	2	2	2	1	2	3	2	1	1	2	1	2	2	2	2
P35288	P35288	2	2	2	Ras-related protein Rab-23	Rab23	>sp|P35288|RAB23_MOUSE Ras-related protein Rab-23 OS=Mus musculus GN=Rab23 PE=1 SV=2	1	2	2	2	2	1	2	2	2	2	2	2	2	2	2	1	2	2	1	2	2	2	0	2	0	1	2	2	2	2	2	2	2	2	2	2	1	1	2	2	1	2
P35290	P35290	1	1	1	Ras-related protein Rab-24	Rab24	>sp|P35290|RAB24_MOUSE Ras-related protein Rab-24 OS=Mus musculus GN=Rab24 PE=1 SV=2	1	1	1	1	0	1	1	1	1	0	1	1	1	0	0	1	0	1	1	0	1	1	1	1	1	0	1	0	1	0	1	1	0	1	1	0	1	0	1	0	1	1
P35293	P35293	8	8	8	Ras-related protein Rab-18	Rab18	>sp|P35293|RAB18_MOUSE Ras-related protein Rab-18 OS=Mus musculus GN=Rab18 PE=2 SV=2	1	8	8	8	8	7	6	8	7	8	7	7	7	8	8	8	8	7	7	8	6	8	7	8	7	7	6	7	8	8	8	8	8	8	8	8	7	8	7	7	6	7
P35436	P35436	3	3	3	Glutamate receptor ionotropic, NMDA 2A	Grin2a	>sp|P35436|NMDE1_MOUSE Glutamate receptor ionotropic, NMDA 2A OS=Mus musculus GN=Grin2a PE=1 SV=2	1	3	3	3	1	3	1	1	1	2	3	1	1	2	0	1	0	1	1	1	1	2	1	2	1	1	1	2	1	1	1	0	1	2	2	3	3	0	2	1	2	3
P35438	P35438	6	6	6	Glutamate receptor ionotropic, NMDA 1	Grin1	>sp|P35438|NMDZ1_MOUSE Glutamate receptor ionotropic, NMDA 1 OS=Mus musculus GN=Grin1 PE=1 SV=1	1	6	6	6	2	3	3	3	5	4	3	5	3	4	5	4	3	4	2	4	3	4	4	3	4	4	4	3	6	5	3	3	4	5	3	4	5	4	3	4	4	5
P35486	P35486	17	17	17	Pyruvate dehydrogenase E1 component subunit alpha, somatic form, mitochondrial	Pdha1	>sp|P35486|ODPA_MOUSE Pyruvate dehydrogenase E1 component subunit alpha, somatic form, mitochondrial OS=Mus musculus GN=Pdha1 PE=1 SV=1	1	17	17	17	14	15	15	15	15	16	15	15	16	16	15	14	14	15	15	15	14	16	15	14	14	15	15	16	16	16	15	16	15	16	14	17	14	16	16	15	14	15
P35505	P35505	6	6	6	Fumarylacetoacetase	Fah	>sp|P35505|FAAA_MOUSE Fumarylacetoacetase OS=Mus musculus GN=Fah PE=1 SV=2	1	6	6	6	4	5	3	3	2	5	4	4	5	3	4	2	4	4	4	5	1	4	1	3	3	3	3	3	4	5	5	5	4	4	5	4	4	3	3	3	4	4
P35550;Q80WS3	P35550;Q80WS3	2;1	2;1	2;1	rRNA 2-O-methyltransferase fibrillarin;rRNA/tRNA 2-O-methyltransferase fibrillarin-like protein 1	Fbl;Fbll1	>sp|P35550|FBRL_MOUSE rRNA 2-O-methyltransferase fibrillarin OS=Mus musculus GN=Fbl PE=2 SV=2;>sp|Q80WS3|FBLL1_MOUSE rRNA/tRNA 2-O-methyltransferase fibrillarin-like protein 1 OS=Mus musculus GN=Fbll1 PE=2 SV=1	2	2	2	2	1	0	1	1	0	1	1	0	0	0	1	1	1	0	0	0	0	0	0	1	1	0	0	0	0	1	1	0	0	0	1	0	0	0	0	1	0	0
P35564	P35564	23	23	23	Calnexin	Canx	>sp|P35564|CALX_MOUSE Calnexin OS=Mus musculus GN=Canx PE=1 SV=1	1	23	23	23	18	17	16	16	18	20	16	17	17	18	16	19	16	16	18	17	17	17	17	18	16	16	17	18	16	17	18	16	18	18	17	19	16	18	18	17	20	16
P35585;Q9WVP1	P35585	5;1	5;1	5;1	AP-1 complex subunit mu-1	Ap1m1	>sp|P35585|AP1M1_MOUSE AP-1 complex subunit mu-1 OS=Mus musculus GN=Ap1m1 PE=1 SV=3	2	5	5	5	2	3	1	1	1	3	3	2	1	1	2	1	3	2	2	2	3	3	2	1	1	3	3	2	1	1	1	0	3	2	1	1	1	1	2	3	2	2
P35700	P35700	16	16	14	Peroxiredoxin-1	Prdx1	>sp|P35700|PRDX1_MOUSE Peroxiredoxin-1 OS=Mus musculus GN=Prdx1 PE=1 SV=1	1	16	16	14	12	13	13	14	14	13	13	12	15	15	14	12	13	13	14	14	11	14	12	12	11	13	13	13	14	14	14	14	14	15	11	14	14	14	15	15	13	12
P35762	P35762	3	3	3	CD81 antigen	Cd81	>sp|P35762|CD81_MOUSE CD81 antigen OS=Mus musculus GN=Cd81 PE=1 SV=2	1	3	3	3	3	3	3	3	3	3	3	3	3	3	3	3	3	3	3	3	2	3	3	3	3	3	3	3	3	3	3	3	2	3	3	3	3	3	3	3	3	3
P35802	P35802	8	8	8	Neuronal membrane glycoprotein M6-a	Gpm6a	>sp|P35802|GPM6A_MOUSE Neuronal membrane glycoprotein M6-a OS=Mus musculus GN=Gpm6a PE=1 SV=1	1	8	8	8	7	7	7	8	7	7	8	7	7	7	7	7	6	7	7	7	7	8	7	7	7	6	7	6	6	7	6	7	6	6	7	7	7	7	6	6	5	6
P35803	P35803	6	6	6	Neuronal membrane glycoprotein M6-b	Gpm6b	>sp|P35803|GPM6B_MOUSE Neuronal membrane glycoprotein M6-b OS=Mus musculus GN=Gpm6b PE=1 SV=2	1	6	6	6	3	5	4	4	5	3	5	4	5	6	3	4	5	5	3	4	3	5	4	5	4	3	5	4	4	5	4	4	4	3	6	3	5	3	4	4	3	4
P35922	P35922	2	1	1	Fragile X mental retardation protein 1 homolog	Fmr1	>sp|P35922|FMR1_MOUSE Fragile X mental retardation protein 1 homolog OS=Mus musculus GN=Fmr1 PE=1 SV=1	1	2	1	1	2	2	1	1	1	1	1	2	1	1	1	1	2	1	1	1	1	1	1	1	1	1	1	2	1	1	1	2	2	2	1	2	1	1	1	1	1	1
P35979	P35979	5	5	5	60S ribosomal protein L12	Rpl12	>sp|P35979|RL12_MOUSE 60S ribosomal protein L12 OS=Mus musculus GN=Rpl12 PE=1 SV=2	1	5	5	5	5	5	5	5	5	5	5	5	5	5	5	5	5	5	5	5	5	5	5	5	5	5	5	5	4	5	5	5	5	5	5	5	5	5	5	5	5	5
P35980	P35980	6	6	6	60S ribosomal protein L18	Rpl18	>sp|P35980|RL18_MOUSE 60S ribosomal protein L18 OS=Mus musculus GN=Rpl18 PE=2 SV=3	1	6	6	6	5	6	6	6	5	6	5	6	6	3	4	5	5	5	3	6	5	6	5	4	4	6	5	3	4	6	5	3	3	4	4	4	4	3	3	4	3	4
P36536	P36536	3	3	3	GTP-binding protein SAR1a	Sar1a	>sp|P36536|SAR1A_MOUSE GTP-binding protein SAR1a OS=Mus musculus GN=Sar1a PE=2 SV=1	1	3	3	3	1	2	3	3	3	2	3	3	3	3	3	3	3	3	3	3	3	2	2	3	3	2	3	3	3	2	3	3	3	2	2	3	3	3	3	3	3	3
P36916	P36916	7	7	7	Guanine nucleotide-binding protein-like 1	Gnl1	>sp|P36916|GNL1_MOUSE Guanine nucleotide-binding protein-like 1 OS=Mus musculus GN=Gnl1 PE=2 SV=4	1	7	7	7	2	3	7	5	3	4	3	6	6	4	4	4	6	4	5	5	4	5	4	4	3	4	5	3	3	5	4	5	4	2	4	3	2	1	3	2	4	5
P37040	P37040	6	6	6	NADPH--cytochrome P450 reductase	Por	>sp|P37040|NCPR_MOUSE NADPH--cytochrome P450 reductase OS=Mus musculus GN=Por PE=2 SV=2	1	6	6	6	2	5	6	6	5	5	5	5	6	4	6	6	5	5	6	6	6	5	4	6	4	3	4	6	5	5	6	6	6	4	6	5	5	5	6	4	4	6
P37804	P37804	6	6	6	Transgelin	Tagln	>sp|P37804|TAGL_MOUSE Transgelin OS=Mus musculus GN=Tagln PE=1 SV=3	1	6	6	6	3	4	2	3	5	4	4	4	6	4	3	5	2	0	4	4	3	2	3	5	1	1	2	4	4	3	3	3	6	4	5	3	3	3	3	2	1	4
P38060	P38060	3	3	3	Hydroxymethylglutaryl-CoA lyase, mitochondrial	Hmgcl	>sp|P38060|HMGCL_MOUSE Hydroxymethylglutaryl-CoA lyase, mitochondrial OS=Mus musculus GN=Hmgcl PE=1 SV=2	1	3	3	3	1	1	2	1	1	2	2	2	2	1	1	3	2	1	1	2	2	2	2	1	1	0	3	1	1	1	2	0	0	0	0	0	1	0	1	1	2	2
P38585	P38585	1	1	1	Tubulin--tyrosine ligase	Ttl	>sp|P38585|TTL_MOUSE Tubulin--tyrosine ligase OS=Mus musculus GN=Ttl PE=2 SV=2	1	1	1	1	0	0	1	1	0	0	0	1	1	0	0	0	0	1	1	0	0	0	0	1	0	0	0	1	1	1	1	1	1	1	1	1	0	0	1	0	0	1
P38647	P38647	21	21	21	Stress-70 protein, mitochondrial	Hspa9	>sp|P38647|GRP75_MOUSE Stress-70 protein, mitochondrial OS=Mus musculus GN=Hspa9 PE=1 SV=3	1	21	21	21	19	18	19	18	17	18	19	17	18	17	17	18	17	16	17	17	18	19	19	20	15	17	18	18	18	20	17	18	16	19	17	18	18	19	18	18	18	18
P39053	P39053	48	48	38	Dynamin-1	Dnm1	>sp|P39053|DYN1_MOUSE Dynamin-1 OS=Mus musculus GN=Dnm1 PE=1 SV=2	1	48	48	38	42	47	45	44	42	46	45	44	41	41	42	42	42	44	45	45	44	42	42	46	43	45	47	41	40	42	45	43	43	42	41	44	44	42	41	41	42	44
P39054	P39054	14	3	3	Dynamin-2	Dnm2	>sp|P39054|DYN2_MOUSE Dynamin-2 OS=Mus musculus GN=Dnm2 PE=1 SV=2	1	14	3	3	13	12	13	13	12	13	12	13	13	13	13	13	14	13	13	13	14	14	12	13	13	12	13	13	12	13	14	13	12	13	14	12	13	13	11	12	11	13
P39447	P39447	1	1	1	Tight junction protein ZO-1	Tjp1	>sp|P39447|ZO1_MOUSE Tight junction protein ZO-1 OS=Mus musculus GN=Tjp1 PE=1 SV=2	1	1	1	1	1	1	1	1	1	1	1	1	1	1	1	1	1	0	1	1	1	1	1	0	1	1	1	1	1	1	1	1	1	1	1	1	0	1	1	1	1	1
P40124	P40124	20	20	19	Adenylyl cyclase-associated protein 1	Cap1	>sp|P40124|CAP1_MOUSE Adenylyl cyclase-associated protein 1 OS=Mus musculus GN=Cap1 PE=1 SV=4	1	20	20	19	16	17	17	19	16	16	18	16	17	18	18	19	18	18	17	18	18	16	15	18	18	16	18	17	17	17	17	17	16	16	20	16	18	16	15	15	16	15
P40142	P40142	29	29	29	Transketolase	Tkt	>sp|P40142|TKT_MOUSE Transketolase OS=Mus musculus GN=Tkt PE=1 SV=1	1	29	29	29	21	26	24	22	25	22	24	23	25	25	24	23	25	23	24	24	25	25	22	24	21	25	22	25	23	22	23	24	25	25	23	22	25	23	26	24	21	23
P40237	P40237	3	3	3	CD82 antigen	Cd82	>sp|P40237|CD82_MOUSE CD82 antigen OS=Mus musculus GN=Cd82 PE=1 SV=1	1	3	3	3	3	3	3	3	3	3	2	2	2	2	2	2	2	2	3	2	2	2	2	3	2	2	2	2	2	3	2	2	2	2	3	2	3	2	2	2	2	2
P40240	P40240	2	2	2	CD9 antigen	Cd9	>sp|P40240|CD9_MOUSE CD9 antigen OS=Mus musculus GN=Cd9 PE=1 SV=2	1	2	2	2	2	2	2	2	2	2	2	1	2	2	2	2	2	2	1	2	2	2	2	2	1	2	2	2	2	2	2	2	2	2	2	2	2	2	2	2	2	2
P40336	P40336	3	2	2	Vacuolar protein sorting-associated protein 26A	Vps26a	>sp|P40336|VP26A_MOUSE Vacuolar protein sorting-associated protein 26A OS=Mus musculus GN=Vps26a PE=1 SV=1	1	3	2	2	2	2	2	3	1	3	2	2	3	2	1	3	2	3	2	2	3	3	1	2	2	1	2	2	1	3	3	3	2	1	2	3	3	2	2	3	3	3
P41105	P41105	3	3	3	60S ribosomal protein L28	Rpl28	>sp|P41105|RL28_MOUSE 60S ribosomal protein L28 OS=Mus musculus GN=Rpl28 PE=1 SV=2	1	3	3	3	2	1	1	1	1	2	1	1	1	1	1	1	1	1	1	1	1	1	1	1	1	1	1	1	1	1	1	1	1	1	1	2	1	1	1	1	2	1
P41216	P41216	4	4	3	Long-chain-fatty-acid--CoA ligase 1	Acsl1	>sp|P41216|ACSL1_MOUSE Long-chain-fatty-acid--CoA ligase 1 OS=Mus musculus GN=Acsl1 PE=1 SV=2	1	4	4	3	2	4	2	2	3	3	1	1	2	4	2	1	2	2	3	2	3	2	2	4	3	1	2	3	1	2	3	2	2	3	1	4	2	2	2	3	2	4
P41242	P41242	2	2	2	Megakaryocyte-associated tyrosine-protein kinase	Matk	>sp|P41242|MATK_MOUSE Megakaryocyte-associated tyrosine-protein kinase OS=Mus musculus GN=Matk PE=2 SV=2	1	2	2	2	0	1	1	1	0	1	1	1	1	0	1	1	1	1	0	1	1	1	1	0	1	1	1	0	0	1	1	1	0	0	1	0	0	0	0	0	0	0
P42125	P42125	7	7	7	Enoyl-CoA delta isomerase 1, mitochondrial	Eci1	>sp|P42125|ECI1_MOUSE Enoyl-CoA delta isomerase 1, mitochondrial OS=Mus musculus GN=Eci1 PE=1 SV=2	1	7	7	7	2	5	6	5	5	4	5	5	4	6	4	6	5	6	6	5	4	4	3	5	4	2	5	5	4	6	6	5	5	5	4	5	6	5	4	4	6	4
P42208	P42208	11	11	11	Septin-2	2020-09-02	>sp|P42208|SEPT2_MOUSE Septin-2 OS=Mus musculus GN=Sept2 PE=1 SV=2	1	11	11	11	7	10	9	10	8	7	9	10	11	9	11	10	10	10	10	10	10	10	8	9	10	7	9	8	5	9	9	9	8	8	10	8	10	9	8	7	7	8
P42567	P42567	1	1	1	Epidermal growth factor receptor substrate 15	Eps15	>sp|P42567|EPS15_MOUSE Epidermal growth factor receptor substrate 15 OS=Mus musculus GN=Eps15 PE=1 SV=1	1	1	1	1	0	1	1	1	1	1	1	1	1	0	0	1	1	1	1	0	1	1	0	1	1	0	0	0	0	0	1	1	0	0	1	1	1	0	1	1	0	1
P42669	P42669	11	10	10	Transcriptional activator protein Pur-alpha	Pura	>sp|P42669|PURA_MOUSE Transcriptional activator protein Pur-alpha OS=Mus musculus GN=Pura PE=1 SV=1	1	11	10	10	9	9	10	10	10	10	10	11	11	8	10	8	9	10	9	10	11	9	9	9	8	10	9	9	8	9	10	11	9	8	9	10	8	7	10	9	8	10
P42859	P42859	16	16	16	Huntingtin	Htt	>sp|P42859|HD_MOUSE Huntingtin OS=Mus musculus GN=Htt PE=1 SV=2	1	16	16	16	5	4	9	7	3	5	5	7	8	6	5	7	5	6	6	5	8	7	6	6	3	6	6	5	4	4	9	7	8	4	7	6	6	4	5	6	7	4
P42932	P42932	21	21	21	T-complex protein 1 subunit theta	Cct8	>sp|P42932|TCPQ_MOUSE T-complex protein 1 subunit theta OS=Mus musculus GN=Cct8 PE=1 SV=3	1	21	21	21	16	19	17	16	14	17	17	19	17	18	16	19	17	16	15	19	19	17	16	17	18	16	18	18	16	14	18	16	14	14	17	17	16	16	12	16	14	14
P43006	P43006	15	15	15	Excitatory amino acid transporter 2	Slc1a2	>sp|P43006|EAA2_MOUSE Excitatory amino acid transporter 2 OS=Mus musculus GN=Slc1a2 PE=1 SV=1	1	15	15	15	12	13	14	13	13	15	13	14	14	14	14	15	13	12	13	15	15	14	12	13	11	12	15	15	13	13	14	14	13	14	13	13	13	14	13	11	13	15
P43024	P43024	5	5	5	Cytochrome c oxidase subunit 6A1, mitochondrial	Cox6a1	>sp|P43024|CX6A1_MOUSE Cytochrome c oxidase subunit 6A1, mitochondrial OS=Mus musculus GN=Cox6a1 PE=1 SV=2	1	5	5	5	3	5	5	5	5	4	5	5	5	5	5	5	5	5	5	5	5	5	4	5	5	4	5	4	4	5	4	5	4	4	5	4	5	4	5	4	4	5
P43247	P43247	2	2	2	DNA mismatch repair protein Msh2	Msh2	>sp|P43247|MSH2_MOUSE DNA mismatch repair protein Msh2 OS=Mus musculus GN=Msh2 PE=1 SV=1	1	2	2	2	1	1	1	1	1	1	1	1	1	1	1	1	1	1	1	2	1	1	1	1	1	1	1	0	0	1	0	1	0	0	1	0	0	1	1	0	0	1
P43274	P43274	5	5	3	Histone H1.4	Hist1h1e	>sp|P43274|H14_MOUSE Histone H1.4 OS=Mus musculus GN=Hist1h1e PE=1 SV=2	1	5	5	3	3	5	4	4	4	4	4	4	5	4	4	4	4	5	4	4	3	3	5	4	4	4	3	4	4	5	4	4	4	4	4	4	4	4	4	5	4	4
P45376	P45376	10	10	10	Aldose reductase	Akr1b1	>sp|P45376|ALDR_MOUSE Aldose reductase OS=Mus musculus GN=Akr1b1 PE=1 SV=3	1	10	10	10	8	9	9	9	9	7	8	8	9	9	8	8	8	9	8	8	8	9	8	9	8	8	9	9	9	8	10	10	7	9	9	9	9	9	9	8	9	10
P45377	P45377	2	2	2	Aldose reductase-related protein 2	Akr1b8	>sp|P45377|ALD2_MOUSE Aldose reductase-related protein 2 OS=Mus musculus GN=Akr1b8 PE=1 SV=2	1	2	2	2	2	2	2	2	2	2	2	2	2	2	1	2	2	2	2	2	1	2	1	2	1	1	2	1	1	2	2	2	2	1	1	2	1	2	2	2	2	2
P45591	P45591	4	3	3	Cofilin-2	Cfl2	>sp|P45591|COF2_MOUSE Cofilin-2 OS=Mus musculus GN=Cfl2 PE=1 SV=1	1	4	3	3	3	4	4	4	4	4	4	3	4	4	4	3	4	4	4	4	4	4	3	4	4	2	4	3	4	4	4	4	3	4	4	3	4	4	4	4	4	4
P45878	P45878	5	5	5	Peptidyl-prolyl cis-trans isomerase FKBP2	Fkbp2	>sp|P45878|FKBP2_MOUSE Peptidyl-prolyl cis-trans isomerase FKBP2 OS=Mus musculus GN=Fkbp2 PE=1 SV=1	1	5	5	5	4	5	4	4	5	4	5	5	4	5	5	5	5	4	4	5	5	4	4	4	5	4	4	4	5	5	4	4	5	5	5	4	3	5	4	5	4	4
P45952	P45952	4	4	4	Medium-chain specific acyl-CoA dehydrogenase, mitochondrial	Acadm	>sp|P45952|ACADM_MOUSE Medium-chain specific acyl-CoA dehydrogenase, mitochondrial OS=Mus musculus GN=Acadm PE=1 SV=1	1	4	4	4	2	3	2	3	2	0	4	2	2	3	3	4	3	3	3	4	4	1	0	2	3	0	3	2	0	3	3	4	2	2	3	2	2	2	3	2	1	2
P46061	P46061	2	2	2	Ran GTPase-activating protein 1	Rangap1	>sp|P46061|RAGP1_MOUSE Ran GTPase-activating protein 1 OS=Mus musculus GN=Rangap1 PE=1 SV=2	1	2	2	2	2	1	2	2	2	2	1	1	1	1	1	1	1	2	2	1	1	2	1	2	1	1	2	1	2	1	1	2	2	2	1	2	2	2	2	2	2	2
P46096;Q9R0N5	P46096	24;3	24;3	18;1	Synaptotagmin-1	Syt1	>sp|P46096|SYT1_MOUSE Synaptotagmin-1 OS=Mus musculus GN=Syt1 PE=1 SV=1	2	24	24	18	19	22	23	21	21	21	22	23	22	22	22	22	23	24	23	22	23	23	23	22	22	22	23	22	23	22	23	23	22	22	22	21	22	21	22	21	21	22
P46097	P46097	13	7	7	Synaptotagmin-2	Syt2	>sp|P46097|SYT2_MOUSE Synaptotagmin-2 OS=Mus musculus GN=Syt2 PE=1 SV=1	1	13	7	7	11	11	10	9	7	9	10	12	9	11	10	12	11	10	11	11	13	12	10	9	9	9	9	9	10	10	8	11	12	9	13	9	9	8	8	13	9	12
P46460	P46460	47	47	47	Vesicle-fusing ATPase	Nsf	>sp|P46460|NSF_MOUSE Vesicle-fusing ATPase OS=Mus musculus GN=Nsf PE=1 SV=2	1	47	47	47	40	43	44	43	43	41	42	41	43	42	41	42	43	41	43	39	40	43	39	45	44	40	44	45	41	42	42	42	41	41	40	42	42	40	41	43	41	43
P46467	P46467	1	1	1	Vacuolar protein sorting-associated protein 4B	Vps4b	>sp|P46467|VPS4B_MOUSE Vacuolar protein sorting-associated protein 4B OS=Mus musculus GN=Vps4b PE=1 SV=2	1	1	1	1	1	1	1	1	0	1	1	1	1	1	0	0	0	1	0	0	0	0	0	1	0	0	0	1	0	0	1	1	1	1	0	1	1	0	1	0	0	1
P46471	P46471	12	12	12	26S protease regulatory subunit 7	Psmc2	>sp|P46471|PRS7_MOUSE 26S protease regulatory subunit 7 OS=Mus musculus GN=Psmc2 PE=1 SV=5	1	12	12	12	6	6	5	6	7	7	5	8	5	6	8	9	6	8	4	8	4	7	7	7	4	5	7	6	6	7	6	7	6	6	5	4	5	4	5	5	7	6
P46638;P62492;Q9WTL2	P46638;P62492	12;10;1	12;10;1	12;10;1	Ras-related protein Rab-11B;Ras-related protein Rab-11A	Rab11b;Rab11a	>sp|P46638|RB11B_MOUSE Ras-related protein Rab-11B OS=Mus musculus GN=Rab11b PE=1 SV=3;>sp|P62492|RB11A_MOUSE Ras-related protein Rab-11A OS=Mus musculus GN=Rab11a PE=1 SV=3	3	12	12	12	10	11	11	10	10	11	10	11	11	8	11	11	11	9	10	9	11	12	8	9	9	8	11	7	8	10	9	9	9	9	9	10	10	10	10	10	10	10
P46656	P46656	1	1	1	Adrenodoxin, mitochondrial	Fdx1	>sp|P46656|ADX_MOUSE Adrenodoxin, mitochondrial OS=Mus musculus GN=Fdx1 PE=1 SV=1	1	1	1	1	0	0	1	0	0	0	0	0	0	0	0	0	0	0	0	0	0	0	0	0	0	1	0	0	1	0	0	0	0	0	0	0	0	0	0	0	0	0
P46660	P46660	28	24	24	Alpha-internexin	Ina	>sp|P46660|AINX_MOUSE Alpha-internexin OS=Mus musculus GN=Ina PE=1 SV=3	1	28	24	24	25	25	26	27	24	24	25	25	26	25	26	25	25	26	24	24	25	25	21	26	25	24	25	24	23	26	22	24	24	24	25	25	25	23	24	23	22	26
P46664	P46664	9	9	9	Adenylosuccinate synthetase isozyme 2	Adss	>sp|P46664|PURA2_MOUSE Adenylosuccinate synthetase isozyme 2 OS=Mus musculus GN=Adss PE=1 SV=2	1	9	9	9	7	8	8	7	7	8	8	8	8	8	8	9	8	8	7	6	8	8	7	8	8	8	8	8	8	8	8	8	7	7	8	8	8	7	7	8	8	7
P46737	P46737	2	2	2	Lys-63-specific deubiquitinase BRCC36	Brcc3	>sp|P46737|BRCC3_MOUSE Lys-63-specific deubiquitinase BRCC36 OS=Mus musculus GN=Brcc3 PE=2 SV=1	1	2	2	2	1	1	1	1	0	1	0	1	1	1	1	1	1	1	1	0	1	1	1	1	1	0	1	1	0	1	1	1	1	1	1	1	1	1	0	1	1	1
P46935	P46935	4	4	4	E3 ubiquitin-protein ligase NEDD4	Nedd4	>sp|P46935|NEDD4_MOUSE E3 ubiquitin-protein ligase NEDD4 OS=Mus musculus GN=Nedd4 PE=1 SV=3	1	4	4	4	3	3	3	3	2	3	3	3	3	3	3	3	3	3	3	3	3	3	4	1	2	4	3	3	3	3	2	2	3	3	3	3	4	3	4	1	3	3
P47199	P47199	7	7	7	Quinone oxidoreductase	Cryz	>sp|P47199|QOR_MOUSE Quinone oxidoreductase OS=Mus musculus GN=Cryz PE=1 SV=1	1	7	7	7	4	5	5	5	4	4	4	4	5	5	6	4	6	6	4	5	4	4	4	4	5	5	5	5	4	4	5	4	5	5	4	4	5	4	3	4	4	3
P47708;P70169;Q7TNF0	P47708	18;2;1	18;2;1	18;2;1	Rabphilin-3A	Rph3a	>sp|P47708|RP3A_MOUSE Rabphilin-3A OS=Mus musculus GN=Rph3a PE=1 SV=2	3	18	18	18	12	14	15	15	14	14	15	14	15	13	12	14	13	15	14	13	12	17	14	15	13	11	16	14	13	15	12	13	13	13	16	14	14	14	14	13	13	15
P47738;Q9JHW9;Q62148	P47738	19;1;1	19;1;1	18;0;0	Aldehyde dehydrogenase, mitochondrial	Aldh2	>sp|P47738|ALDH2_MOUSE Aldehyde dehydrogenase, mitochondrial OS=Mus musculus GN=Aldh2 PE=1 SV=1	3	19	19	18	17	15	17	15	17	18	17	18	17	18	15	16	18	17	17	14	18	16	18	18	17	13	18	17	18	16	16	14	18	18	18	15	17	16	18	16	17	16
P47740;P47739	P47740	5;1	5;1	5;1	Fatty aldehyde dehydrogenase	Aldh3a2	>sp|P47740|AL3A2_MOUSE Fatty aldehyde dehydrogenase OS=Mus musculus GN=Aldh3a2 PE=2 SV=2	2	5	5	5	4	3	5	5	4	5	3	4	4	4	4	5	5	4	4	4	4	5	2	4	4	3	4	2	4	4	3	4	3	3	3	3	3	2	3	4	3	3
P47746	P47746	3	3	3	Cannabinoid receptor 1	Cnr1	>sp|P47746|CNR1_MOUSE Cannabinoid receptor 1 OS=Mus musculus GN=Cnr1 PE=2 SV=1	1	3	3	3	3	2	3	3	2	3	1	1	3	2	1	2	1	2	2	2	2	1	1	3	2	2	1	2	2	3	2	1	2	2	3	2	3	2	1	2	2	2
P47753	P47753	5	3	3	F-actin-capping protein subunit alpha-1	Capza1	>sp|P47753|CAZA1_MOUSE F-actin-capping protein subunit alpha-1 OS=Mus musculus GN=Capza1 PE=1 SV=4	1	5	3	3	5	5	5	5	4	3	3	3	4	2	4	4	5	5	2	5	4	5	4	3	5	4	5	3	2	5	4	3	3	4	5	4	3	4	3	4	3	3
P47754	P47754	11	11	9	F-actin-capping protein subunit alpha-2	Capza2	>sp|P47754|CAZA2_MOUSE F-actin-capping protein subunit alpha-2 OS=Mus musculus GN=Capza2 PE=1 SV=3	1	11	11	9	11	11	11	10	11	10	11	11	10	9	8	11	10	11	9	11	10	11	10	10	11	9	10	10	8	10	10	9	10	10	10	8	11	10	11	9	9	9
P47757	P47757	12	12	12	F-actin-capping protein subunit beta	Capzb	>sp|P47757|CAPZB_MOUSE F-actin-capping protein subunit beta OS=Mus musculus GN=Capzb PE=1 SV=3	1	12	12	12	10	12	12	12	11	10	11	12	10	11	12	12	10	11	12	12	12	10	10	12	11	8	10	11	8	12	12	12	11	10	12	9	11	11	11	10	10	10
P47758	P47758	1	1	1	Signal recognition particle receptor subunit beta	Srprb	>sp|P47758|SRPRB_MOUSE Signal recognition particle receptor subunit beta OS=Mus musculus GN=Srprb PE=1 SV=1	1	1	1	1	0	0	0	0	0	0	1	1	1	0	0	1	0	0	0	1	0	1	1	0	0	1	1	1	0	0	1	1	0	0	0	0	0	0	0	0	0	1
P47791	P47791	8	8	8	Glutathione reductase, mitochondrial	Gsr	>sp|P47791|GSHR_MOUSE Glutathione reductase, mitochondrial OS=Mus musculus GN=Gsr PE=1 SV=3	1	8	8	8	6	7	6	7	6	8	8	7	5	7	6	4	7	5	8	5	5	7	6	8	6	8	6	6	5	6	7	7	4	4	6	5	5	8	7	7	6	7
P47802	P47802	5	5	5	Metaxin-1	Mtx1	>sp|P47802|MTX1_MOUSE Metaxin-1 OS=Mus musculus GN=Mtx1 PE=1 SV=1	1	5	5	5	1	4	3	3	3	3	3	3	3	2	4	3	3	4	3	3	2	2	2	3	2	0	5	1	1	3	2	3	2	2	2	4	3	1	3	3	2	4
P47809	P47809	11	11	10	Dual specificity mitogen-activated protein kinase kinase 4	Map2k4	>sp|P47809|MP2K4_MOUSE Dual specificity mitogen-activated protein kinase kinase 4 OS=Mus musculus GN=Map2k4 PE=1 SV=2	1	11	11	10	8	8	6	8	8	7	7	7	6	6	9	8	9	8	6	8	8	7	9	8	6	8	7	7	5	5	8	8	7	6	8	9	8	7	7	6	8	6
P47857	P47857	26	26	23	ATP-dependent 6-phosphofructokinase, muscle type	Pfkm	>sp|P47857|PFKAM_MOUSE ATP-dependent 6-phosphofructokinase, muscle type OS=Mus musculus GN=Pfkm PE=1 SV=3	1	26	26	23	23	25	25	23	24	25	25	25	23	26	24	24	25	25	23	25	25	24	22	23	25	23	26	24	25	24	24	25	25	23	25	25	24	24	26	25	24	24
P47867	P47867	2	2	2	Secretogranin-3	Scg3	>sp|P47867|SCG3_MOUSE Secretogranin-3 OS=Mus musculus GN=Scg3 PE=1 SV=1	1	2	2	2	1	2	2	1	2	1	2	2	2	2	1	2	1	2	2	1	1	2	2	1	1	0	2	2	2	2	2	2	2	2	2	2	2	2	2	2	2	2
P47911	P47911	9	9	9	60S ribosomal protein L6	Rpl6	>sp|P47911|RL6_MOUSE 60S ribosomal protein L6 OS=Mus musculus GN=Rpl6 PE=1 SV=3	1	9	9	9	8	6	6	6	8	7	7	7	8	9	9	6	8	7	7	8	8	7	7	7	7	6	8	5	4	7	5	6	6	6	7	6	5	6	6	6	6	7
P47915	P47915	1	1	1	60S ribosomal protein L29	Rpl29	>sp|P47915|RL29_MOUSE 60S ribosomal protein L29 OS=Mus musculus GN=Rpl29 PE=2 SV=2	1	1	1	1	1	1	1	1	0	1	1	0	1	0	0	1	0	1	0	1	1	1	1	1	1	1	1	1	0	1	1	1	0	0	0	1	1	0	0	1	0	1
P47941	P47941	3	3	3	Crk-like protein	Crkl	>sp|P47941|CRKL_MOUSE Crk-like protein OS=Mus musculus GN=Crkl PE=1 SV=2	1	3	3	3	2	1	2	2	1	2	3	1	2	1	1	3	3	2	0	3	3	2	2	1	2	2	1	1	0	1	1	1	0	0	3	1	0	1	1	1	2	1
P47955	P47955	4	4	4	60S acidic ribosomal protein P1	Rplp1	>sp|P47955|RLA1_MOUSE 60S acidic ribosomal protein P1 OS=Mus musculus GN=Rplp1 PE=3 SV=1	1	4	4	4	4	4	4	4	4	4	4	4	4	4	4	4	4	4	4	4	4	4	4	4	4	4	4	4	4	4	4	4	4	4	4	4	4	4	4	4	4	4
P47962	P47962	8	8	8	60S ribosomal protein L5	Rpl5	>sp|P47962|RL5_MOUSE 60S ribosomal protein L5 OS=Mus musculus GN=Rpl5 PE=1 SV=3	1	8	8	8	5	5	5	5	7	4	5	5	5	5	5	5	5	6	7	5	6	5	8	5	4	7	5	5	7	5	7	3	5	7	3	6	5	6	6	5	5	5
P47963	P47963	7	7	7	60S ribosomal protein L13	Rpl13	>sp|P47963|RL13_MOUSE 60S ribosomal protein L13 OS=Mus musculus GN=Rpl13 PE=2 SV=3	1	7	7	7	7	7	6	7	6	7	6	6	7	6	6	7	7	6	7	5	6	6	6	6	7	5	7	6	6	6	7	6	6	6	7	6	6	6	6	7	6	6
P48024	P48024	4	4	2	Eukaryotic translation initiation factor 1	Eif1	>sp|P48024|EIF1_MOUSE Eukaryotic translation initiation factor 1 OS=Mus musculus GN=Eif1 PE=3 SV=2	1	4	4	2	4	3	3	4	4	4	4	4	4	4	4	4	4	4	3	3	4	4	0	3	4	3	4	3	2	3	4	4	3	4	4	2	4	3	3	3	3	4
P48036	P48036	14	14	14	Annexin A5	Anxa5	>sp|P48036|ANXA5_MOUSE Annexin A5 OS=Mus musculus GN=Anxa5 PE=1 SV=1	1	14	14	14	9	11	10	9	11	11	11	11	11	12	11	11	10	12	12	8	11	10	10	11	10	8	11	11	12	9	10	11	10	13	10	10	12	11	11	10	11	11
P48318	P48318	8	8	8	Glutamate decarboxylase 1	Gad1	>sp|P48318|DCE1_MOUSE Glutamate decarboxylase 1 OS=Mus musculus GN=Gad1 PE=2 SV=2	1	8	8	8	4	7	7	7	6	5	6	7	8	6	7	7	6	7	5	7	6	7	5	6	6	4	5	7	3	5	6	7	7	7	5	6	6	4	5	6	5	5
P48320	P48320	14	14	14	Glutamate decarboxylase 2	Gad2	>sp|P48320|DCE2_MOUSE Glutamate decarboxylase 2 OS=Mus musculus GN=Gad2 PE=2 SV=1	1	14	14	14	8	9	11	10	7	7	14	10	11	12	8	11	12	11	10	11	13	9	8	12	11	9	11	8	8	10	8	12	11	12	14	8	12	9	11	7	7	8
P48428	P48428	4	4	4	Tubulin-specific chaperone A	Tbca	>sp|P48428|TBCA_MOUSE Tubulin-specific chaperone A OS=Mus musculus GN=Tbca PE=2 SV=3	1	4	4	4	3	4	4	4	2	4	4	4	3	4	3	3	2	3	3	4	4	4	3	3	4	4	3	2	2	4	3	2	3	2	3	3	3	2	2	3	2	4
P48453	P48453	21	12	12	Serine/threonine-protein phosphatase 2B catalytic subunit beta isoform	Ppp3cb	>sp|P48453|PP2BB_MOUSE Serine/threonine-protein phosphatase 2B catalytic subunit beta isoform OS=Mus musculus GN=Ppp3cb PE=1 SV=2	1	21	12	12	15	16	19	17	17	17	16	18	19	19	14	17	17	17	16	17	17	18	16	16	17	17	17	16	16	16	18	18	16	16	15	17	16	18	19	15	15	17
P48542	P48542	2	2	2	G protein-activated inward rectifier potassium channel 2	Kcnj6	>sp|P48542|KCNJ6_MOUSE G protein-activated inward rectifier potassium channel 2 OS=Mus musculus GN=Kcnj6 PE=1 SV=1	1	2	2	2	1	0	1	1	0	0	1	0	1	0	0	1	1	1	1	1	1	1	1	1	1	1	1	1	1	0	1	2	1	1	1	1	1	1	2	0	0	1
P48543	P48543	1	1	1	G protein-activated inward rectifier potassium channel 3	Kcnj9	>sp|P48543|KCNJ9_MOUSE G protein-activated inward rectifier potassium channel 3 OS=Mus musculus GN=Kcnj9 PE=2 SV=2	1	1	1	1	1	1	1	1	1	1	1	1	1	1	1	1	1	1	1	1	1	1	1	1	1	1	1	1	1	1	1	1	1	1	1	1	1	1	1	1	1	1
P48678	P48678	14	14	13	Prelamin-A/C;Lamin-A/C	Lmna	>sp|P48678|LMNA_MOUSE Prelamin-A/C OS=Mus musculus GN=Lmna PE=1 SV=2	1	14	14	13	10	10	9	11	10	7	10	11	8	10	9	8	9	11	7	7	7	10	8	7	10	11	10	10	8	8	8	10	8	10	11	8	7	7	8	9	5	9
P48722	P48722	28	26	26	Heat shock 70 kDa protein 4L	Hspa4l	>sp|P48722|HS74L_MOUSE Heat shock 70 kDa protein 4L OS=Mus musculus GN=Hspa4l PE=1 SV=2	1	28	26	26	25	24	25	21	23	24	26	24	23	22	24	26	26	24	21	25	23	23	23	21	24	24	26	22	21	23	23	26	23	24	22	23	23	23	22	25	21	24
P48755	P48755	1	1	1	Fos-related antigen 1	Fosl1	>sp|P48755|FOSL1_MOUSE Fos-related antigen 1 OS=Mus musculus GN=Fosl1 PE=2 SV=2	1	1	1	1	1	1	1	1	1	0	1	1	1	1	1	1	1	1	1	1	0	1	1	1	1	1	1	1	0	0	1	1	1	1	1	1	1	0	1	1	1	1
P48758	P48758	16	16	15	Carbonyl reductase [NADPH] 1	Cbr1	>sp|P48758|CBR1_MOUSE Carbonyl reductase [NADPH] 1 OS=Mus musculus GN=Cbr1 PE=1 SV=3	1	16	16	15	16	15	16	15	15	15	16	16	16	16	15	16	15	16	15	16	15	16	15	15	16	16	16	14	15	15	16	16	15	15	15	16	15	16	15	16	16	16
P48771	P48771	2	2	2	Cytochrome c oxidase subunit 7A2, mitochondrial	Cox7a2	>sp|P48771|CX7A2_MOUSE Cytochrome c oxidase subunit 7A2, mitochondrial OS=Mus musculus GN=Cox7a2 PE=1 SV=2	1	2	2	2	2	2	2	2	2	2	2	2	2	2	2	2	2	2	2	2	2	2	2	2	2	2	2	2	2	2	2	2	2	2	2	2	2	2	2	2	2	2
P48774	P48774	16	16	15	Glutathione S-transferase Mu 5	Gstm5	>sp|P48774|GSTM5_MOUSE Glutathione S-transferase Mu 5 OS=Mus musculus GN=Gstm5 PE=1 SV=1	1	16	16	15	13	14	13	14	12	14	12	14	15	14	16	12	13	14	13	13	13	16	14	12	12	13	15	13	9	13	13	12	11	12	11	10	13	15	12	12	11	11
P48962;Q3V132	P48962	22;3	22;3	11;0	ADP/ATP translocase 1	Slc25a4	>sp|P48962|ADT1_MOUSE ADP/ATP translocase 1 OS=Mus musculus GN=Slc25a4 PE=1 SV=4	2	22	22	11	16	19	18	17	17	16	18	18	17	22	19	19	17	21	18	20	20	17	17	21	16	16	17	20	17	18	18	20	20	21	17	18	20	18	20	20	19	19
P49312	P49312	12	11	11	Heterogeneous nuclear ribonucleoprotein A1;Heterogeneous nuclear ribonucleoprotein A1, N-terminally processed	Hnrnpa1	>sp|P49312|ROA1_MOUSE Heterogeneous nuclear ribonucleoprotein A1 OS=Mus musculus GN=Hnrnpa1 PE=1 SV=2	1	12	11	11	10	10	9	9	9	12	10	11	11	10	9	10	9	11	9	11	10	8	9	10	10	8	10	9	10	9	10	8	9	10	10	11	12	9	9	11	9	11
P49442	P49442	6	6	6	Inositol polyphosphate 1-phosphatase	Inpp1	>sp|P49442|INPP_MOUSE Inositol polyphosphate 1-phosphatase OS=Mus musculus GN=Inpp1 PE=2 SV=2	1	6	6	6	5	4	6	5	5	6	5	5	5	6	5	5	5	6	5	5	5	5	5	5	5	5	5	4	5	6	5	3	5	5	5	5	5	5	6	4	5	4
P49443	P49443	7	7	6	Protein phosphatase 1A	Ppm1a	>sp|P49443|PPM1A_MOUSE Protein phosphatase 1A OS=Mus musculus GN=Ppm1a PE=1 SV=1	1	7	7	6	0	5	5	5	5	5	5	5	5	5	3	4	4	4	5	4	4	5	5	5	2	6	6	4	4	3	6	5	4	3	3	5	4	4	3	5	4	5
P49446	P49446	2	2	2	Receptor-type tyrosine-protein phosphatase epsilon	Ptpre	>sp|P49446|PTPRE_MOUSE Receptor-type tyrosine-protein phosphatase epsilon OS=Mus musculus GN=Ptpre PE=1 SV=3	1	2	2	2	1	0	0	0	0	0	0	1	0	0	0	1	0	1	0	0	1	0	0	0	0	0	0	1	2	0	0	0	1	1	1	1	0	0	0	0	0	0
P49615;P11440;Q80YP0;P30285;Q64261;P97377;Q99J95;Q3V3A1;Q04899;Q8K0D0;Q69ZA1	P49615	7;1;1;1;1;1;1;1;1;1;1	7;1;1;1;1;1;1;1;1;1;1	6;0;0;0;0;0;0;0;0;0;0	Cyclin-dependent-like kinase 5	Cdk5	>sp|P49615|CDK5_MOUSE Cyclin-dependent-like kinase 5 OS=Mus musculus GN=Cdk5 PE=1 SV=1	11	7	7	6	7	7	7	7	7	6	6	7	7	6	4	6	7	7	6	7	6	7	6	6	6	6	6	7	6	6	7	7	6	7	6	7	7	6	6	7	7	7
P49722	P49722	6	6	6	Proteasome subunit alpha type-2	Psma2	>sp|P49722|PSA2_MOUSE Proteasome subunit alpha type-2 OS=Mus musculus GN=Psma2 PE=1 SV=3	1	6	6	6	6	6	6	5	6	5	6	6	5	5	5	5	5	5	6	5	6	6	6	6	6	6	6	6	5	6	5	6	6	4	5	6	6	6	6	6	5	5
P50114	P50114	2	2	2	Protein S100-B	S100b	>sp|P50114|S100B_MOUSE Protein S100-B OS=Mus musculus GN=S100b PE=2 SV=2	1	2	2	2	2	2	2	2	2	2	2	2	2	2	2	2	2	2	2	2	2	2	2	2	2	2	2	2	2	2	2	2	2	2	2	2	2	2	2	2	2	2
P50136	P50136	2	2	2	2-oxoisovalerate dehydrogenase subunit alpha, mitochondrial	Bckdha	>sp|P50136|ODBA_MOUSE 2-oxoisovalerate dehydrogenase subunit alpha, mitochondrial OS=Mus musculus GN=Bckdha PE=1 SV=1	1	2	2	2	1	1	1	0	2	0	1	0	2	1	1	1	2	0	1	1	1	1	1	1	1	0	1	0	1	1	1	1	1	0	1	0	2	1	2	1	0	1
P50153	P50153	2	2	2	Guanine nucleotide-binding protein G(I)/G(S)/G(O) subunit gamma-4	Gng4	>sp|P50153|GBG4_MOUSE Guanine nucleotide-binding protein G(I)/G(S)/G(O) subunit gamma-4 OS=Mus musculus GN=Gng4 PE=2 SV=1	1	2	2	2	1	1	1	1	1	1	1	1	1	1	1	1	1	1	1	1	1	2	1	1	1	2	1	1	2	1	1	1	1	1	1	1	1	1	1	1	2	1
P50171	P50171	4	4	4	Estradiol 17-beta-dehydrogenase 8	Hsd17b8	>sp|P50171|DHB8_MOUSE Estradiol 17-beta-dehydrogenase 8 OS=Mus musculus GN=Hsd17b8 PE=1 SV=2	1	4	4	4	2	2	2	1	2	2	1	1	1	2	1	0	2	3	3	0	0	1	1	1	1	1	1	3	0	2	1	2	1	1	1	0	3	1	2	1	1	2
P50247	P50247	14	14	14	Adenosylhomocysteinase	Ahcy	>sp|P50247|SAHH_MOUSE Adenosylhomocysteinase OS=Mus musculus GN=Ahcy PE=1 SV=3	1	14	14	14	9	11	9	9	10	8	9	10	10	10	8	10	9	10	10	10	8	8	10	12	9	8	8	9	9	8	9	9	11	9	8	11	9	10	10	9	9	9
P50396	P50396	29	29	21	Rab GDP dissociation inhibitor alpha	Gdi1	>sp|P50396|GDIA_MOUSE Rab GDP dissociation inhibitor alpha OS=Mus musculus GN=Gdi1 PE=1 SV=3	1	29	29	21	26	28	27	28	28	29	28	29	29	26	29	28	28	29	28	29	29	29	26	28	29	26	29	26	25	28	26	29	28	26	29	26	29	27	26	28	24	27
P50428	P50428	1	1	1	Arylsulfatase A	Arsa	>sp|P50428|ARSA_MOUSE Arylsulfatase A OS=Mus musculus GN=Arsa PE=2 SV=2	1	1	1	1	0	1	1	0	1	1	1	1	1	1	1	1	0	1	0	0	0	1	1	0	1	1	1	0	1	0	1	0	0	1	0	1	0	1	1	1	1	1
P50429	P50429	5	5	5	Arylsulfatase B	Arsb	>sp|P50429|ARSB_MOUSE Arylsulfatase B OS=Mus musculus GN=Arsb PE=2 SV=3	1	5	5	5	1	4	4	3	1	4	4	2	2	4	5	5	3	2	3	5	4	4	2	5	5	1	4	4	3	2	3	4	3	3	5	3	4	3	5	1	3	1
P50516	P50516	34	34	34	V-type proton ATPase catalytic subunit A	Atp6v1a	>sp|P50516|VATA_MOUSE V-type proton ATPase catalytic subunit A OS=Mus musculus GN=Atp6v1a PE=1 SV=2	1	34	34	34	27	29	30	32	28	30	29	28	29	31	30	28	29	33	29	33	31	30	30	29	30	29	30	29	29	30	30	31	31	29	31	29	29	28	29	27	27	26
P50518	P50518	13	13	11	V-type proton ATPase subunit E 1	Atp6v1e1	>sp|P50518|VATE1_MOUSE V-type proton ATPase subunit E 1 OS=Mus musculus GN=Atp6v1e1 PE=1 SV=2	1	13	13	11	10	9	10	10	10	11	11	10	10	11	8	9	10	9	9	11	11	10	9	10	9	10	9	11	10	11	8	10	10	12	9	10	11	9	10	9	10	11
P50544	P50544	11	11	11	Very long-chain specific acyl-CoA dehydrogenase, mitochondrial	Acadvl	>sp|P50544|ACADV_MOUSE Very long-chain specific acyl-CoA dehydrogenase, mitochondrial OS=Mus musculus GN=Acadvl PE=1 SV=3	1	11	11	11	7	7	7	7	7	6	5	8	8	6	6	8	9	8	7	4	8	7	9	7	5	11	8	7	7	7	8	8	7	6	6	5	6	7	6	9	6	5
P50571;P63137;P63080	P50571;P63137;P63080	4;4;3	4;4;3	4;4;3	Gamma-aminobutyric acid receptor subunit beta-1;Gamma-aminobutyric acid receptor subunit beta-2;Gamma-aminobutyric acid receptor subunit beta-3	Gabrb1;Gabrb2;Gabrb3	>sp|P50571|GBRB1_MOUSE Gamma-aminobutyric acid receptor subunit beta-1 OS=Mus musculus GN=Gabrb1 PE=1 SV=1;>sp|P63137|GBRB2_MOUSE Gamma-aminobutyric acid receptor subunit beta-2 OS=Mus musculus GN=Gabrb2 PE=1 SV=2;>sp|P63080|GBRB3_MOUSE Gamma-aminobutyric	3	4	4	4	3	2	4	4	4	4	2	3	3	3	3	4	4	4	2	3	4	4	3	3	3	2	2	4	4	2	4	4	2	4	4	3	4	4	3	3	3	3
P50580	P50580	8	8	8	Proliferation-associated protein 2G4	Pa2g4	>sp|P50580|PA2G4_MOUSE Proliferation-associated protein 2G4 OS=Mus musculus GN=Pa2g4 PE=1 SV=3	1	8	8	8	4	3	5	3	5	3	3	6	5	2	3	5	4	3	3	3	3	4	4	3	4	2	3	3	4	3	2	4	4	4	3	2	5	4	3	2	4	3
P51150	P51150	13	13	13	Ras-related protein Rab-7a	Rab7a	>sp|P51150|RAB7A_MOUSE Ras-related protein Rab-7a OS=Mus musculus GN=Rab7a PE=1 SV=2	1	13	13	13	10	11	10	12	11	11	11	10	11	10	11	10	11	11	11	11	11	11	11	10	10	9	11	10	11	10	9	11	10	11	11	11	11	11	11	10	9	11
P51174	P51174	7	7	7	Long-chain specific acyl-CoA dehydrogenase, mitochondrial	Acadl	>sp|P51174|ACADL_MOUSE Long-chain specific acyl-CoA dehydrogenase, mitochondrial OS=Mus musculus GN=Acadl PE=1 SV=2	1	7	7	7	4	4	4	4	4	5	5	5	3	6	5	6	6	4	6	5	5	5	4	6	6	4	6	5	5	4	5	5	4	3	5	5	5	6	5	5	3	6
P51410	P51410	4	4	4	60S ribosomal protein L9	Rpl9	>sp|P51410|RL9_MOUSE 60S ribosomal protein L9 OS=Mus musculus GN=Rpl9 PE=1 SV=2	1	4	4	4	4	3	2	3	2	3	2	3	3	3	2	2	3	3	3	3	2	3	3	1	3	3	3	3	2	3	3	3	3	2	3	4	2	3	2	2	2	2
P51660	P51660	9	9	9	Peroxisomal multifunctional enzyme type 2;(3R)-hydroxyacyl-CoA dehydrogenase;Enoyl-CoA hydratase 2	Hsd17b4	>sp|P51660|DHB4_MOUSE Peroxisomal multifunctional enzyme type 2 OS=Mus musculus GN=Hsd17b4 PE=1 SV=3	1	9	9	9	3	6	3	4	5	4	6	5	4	6	5	4	5	5	5	4	5	5	6	3	5	5	5	5	6	3	4	6	5	8	8	4	3	4	6	5	6	3
P51830	P51830	7	7	7	Adenylate cyclase type 9	Adcy9	>sp|P51830|ADCY9_MOUSE Adenylate cyclase type 9 OS=Mus musculus GN=Adcy9 PE=1 SV=1	1	7	7	7	4	3	4	4	3	6	6	5	5	4	5	4	5	3	4	4	4	6	4	3	2	4	3	4	4	4	4	5	4	5	2	0	3	2	3	3	5	3
P51855	P51855	5	5	5	Glutathione synthetase	Gss	>sp|P51855|GSHB_MOUSE Glutathione synthetase OS=Mus musculus GN=Gss PE=2 SV=1	1	5	5	5	2	3	4	3	3	2	2	4	4	4	3	3	3	4	4	4	4	4	5	4	2	2	4	2	4	2	4	3	3	2	2	3	3	4	3	4	4	4
P51859	P51859	5	5	5	Hepatoma-derived growth factor	Hdgf	>sp|P51859|HDGF_MOUSE Hepatoma-derived growth factor OS=Mus musculus GN=Hdgf PE=1 SV=2	1	5	5	5	3	5	5	5	5	2	5	5	5	4	5	5	5	5	5	4	5	4	4	5	5	5	5	4	5	3	5	5	5	5	5	4	5	5	3	2	4	5
P51863	P51863	14	14	14	V-type proton ATPase subunit d 1	Atp6v0d1	>sp|P51863|VA0D1_MOUSE V-type proton ATPase subunit d 1 OS=Mus musculus GN=Atp6v0d1 PE=1 SV=2	1	14	14	14	9	9	11	10	9	9	11	11	10	11	9	9	9	10	9	10	11	11	10	10	10	11	11	12	10	10	8	9	11	11	10	11	10	10	10	10	11	9
P51880	P51880	4	4	4	Fatty acid-binding protein, brain	Fabp7	>sp|P51880|FABP7_MOUSE Fatty acid-binding protein, brain OS=Mus musculus GN=Fabp7 PE=1 SV=2	1	4	4	4	3	3	3	4	2	3	4	4	3	4	4	3	3	4	1	2	3	3	3	3	2	3	4	2	3	3	3	3	3	2	2	2	3	2	3	3	2	4
P51881	P51881	20	9	9	ADP/ATP translocase 2;ADP/ATP translocase 2, N-terminally processed	Slc25a5	>sp|P51881|ADT2_MOUSE ADP/ATP translocase 2 OS=Mus musculus GN=Slc25a5 PE=1 SV=3	1	20	9	9	15	18	16	19	17	15	17	17	16	18	18	18	17	18	17	18	20	16	14	19	16	15	16	17	15	17	16	19	18	17	16	16	19	16	18	18	15	17
P51906	P51906	1	1	1	Excitatory amino acid transporter 3	Slc1a1	>sp|P51906|EAA3_MOUSE Excitatory amino acid transporter 3 OS=Mus musculus GN=Slc1a1 PE=1 SV=2	1	1	1	1	1	1	1	1	1	1	1	1	1	1	0	1	1	1	1	1	1	1	1	1	1	1	1	1	1	1	1	1	1	1	1	1	1	1	1	1	1	1
P52196	P52196	6	6	6	Thiosulfate sulfurtransferase	Tst	>sp|P52196|THTR_MOUSE Thiosulfate sulfurtransferase OS=Mus musculus GN=Tst PE=1 SV=3	1	6	6	6	4	4	4	4	5	5	4	5	5	5	5	4	4	5	5	3	3	4	5	5	4	3	3	5	4	4	3	5	6	4	5	4	4	4	4	3	3	5
P52480;P53657	P52480	38;1	38;1	38;1	Pyruvate kinase PKM	Pkm	>sp|P52480|KPYM_MOUSE Pyruvate kinase PKM OS=Mus musculus GN=Pkm PE=1 SV=4	2	38	38	38	32	33	32	35	32	33	33	34	31	31	32	35	32	34	32	35	33	32	29	32	33	31	32	34	33	33	33	33	33	33	31	32	32	30	32	31	31	32
P52503	P52503	4	4	4	NADH dehydrogenase [ubiquinone] iron-sulfur protein 6, mitochondrial	Ndufs6	>sp|P52503|NDUS6_MOUSE NADH dehydrogenase [ubiquinone] iron-sulfur protein 6, mitochondrial OS=Mus musculus GN=Ndufs6 PE=1 SV=2	1	4	4	4	4	3	3	3	2	3	3	3	3	2	3	4	4	3	2	3	4	4	3	2	4	3	3	4	4	3	3	3	3	2	3	3	4	2	2	3	2	2
P52760	P52760	6	6	6	Ribonuclease UK114	Hrsp12	>sp|P52760|UK114_MOUSE Ribonuclease UK114 OS=Mus musculus GN=Hrsp12 PE=1 SV=3	1	6	6	6	3	4	2	4	5	4	3	3	5	4	3	4	4	5	5	3	3	4	3	4	3	4	5	4	5	4	5	5	4	4	4	4	5	5	5	6	3	3
P53026	P53026	6	6	6	60S ribosomal protein L10a	Rpl10a	>sp|P53026|RL10A_MOUSE 60S ribosomal protein L10a OS=Mus musculus GN=Rpl10a PE=1 SV=3	1	6	6	6	4	5	5	5	5	5	5	3	4	5	3	5	4	5	5	4	4	5	3	5	3	3	6	4	4	5	4	5	5	5	4	5	5	5	5	5	5	5
P53395	P53395	7	7	7	Lipoamide acyltransferase component of branched-chain alpha-keto acid dehydrogenase complex, mitochondrial	Dbt	>sp|P53395|ODB2_MOUSE Lipoamide acyltransferase component of branched-chain alpha-keto acid dehydrogenase complex, mitochondrial OS=Mus musculus GN=Dbt PE=1 SV=2	1	7	7	7	7	7	6	5	6	7	4	6	6	7	4	5	5	7	6	6	6	5	6	5	6	5	4	6	5	7	7	6	4	4	7	4	5	5	6	5	4	7
P53810;P53811	P53810	13;1	13;1	13;1	Phosphatidylinositol transfer protein alpha isoform	Pitpna	>sp|P53810|PIPNA_MOUSE Phosphatidylinositol transfer protein alpha isoform OS=Mus musculus GN=Pitpna PE=1 SV=2	2	13	13	13	11	12	9	8	12	12	12	9	9	13	11	10	11	12	12	11	10	10	12	12	9	12	9	11	13	11	11	10	12	12	10	10	11	10	11	11	12	11
P53986	P53986	3	3	3	Monocarboxylate transporter 1	Slc16a1	>sp|P53986|MOT1_MOUSE Monocarboxylate transporter 1 OS=Mus musculus GN=Slc16a1 PE=1 SV=1	1	3	3	3	3	3	3	3	3	2	3	3	3	3	3	2	3	1	3	3	3	2	3	3	3	2	3	3	3	3	3	2	3	3	2	3	3	3	3	3	3	3
P53994	P53994	11	11	6	Ras-related protein Rab-2A	Rab2a	>sp|P53994|RAB2A_MOUSE Ras-related protein Rab-2A OS=Mus musculus GN=Rab2a PE=1 SV=1	1	11	11	6	7	10	10	10	8	10	10	8	10	7	11	10	10	11	7	11	10	10	5	10	10	8	9	7	9	11	10	10	8	8	10	11	9	10	8	10	9	10
P53996	P53996	2	2	2	Cellular nucleic acid-binding protein	Cnbp	>sp|P53996|CNBP_MOUSE Cellular nucleic acid-binding protein OS=Mus musculus GN=Cnbp PE=1 SV=2	1	2	2	2	1	2	2	1	1	2	2	2	2	2	2	2	2	2	2	2	2	1	2	2	2	2	2	1	2	1	2	2	1	2	2	2	2	2	2	2	1	2
P54071	P54071	18	18	18	Isocitrate dehydrogenase [NADP], mitochondrial	Idh2	>sp|P54071|IDHP_MOUSE Isocitrate dehydrogenase [NADP], mitochondrial OS=Mus musculus GN=Idh2 PE=1 SV=3	1	18	18	18	13	15	15	15	13	15	12	14	15	14	13	14	13	15	14	14	11	12	11	15	11	11	14	15	13	14	16	14	12	13	15	14	16	13	14	12	13	13
P54227	P54227	6	6	4	Stathmin	Stmn1	>sp|P54227|STMN1_MOUSE Stathmin OS=Mus musculus GN=Stmn1 PE=1 SV=2	1	6	6	4	5	5	5	5	3	3	3	4	4	4	4	4	4	6	3	5	4	4	3	3	4	3	6	6	4	4	6	5	5	3	4	4	3	3	3	3	3	4
P54728;P54726	P54728	6;2	6;2	6;2	UV excision repair protein RAD23 homolog B	Rad23b	>sp|P54728|RD23B_MOUSE UV excision repair protein RAD23 homolog B OS=Mus musculus GN=Rad23b PE=1 SV=2	2	6	6	6	4	5	3	3	4	6	4	3	4	5	3	5	3	5	5	4	3	2	3	3	2	4	4	5	4	3	3	4	6	5	2	2	4	4	3	3	4	5
P54763	P54763	4	3	2	Ephrin type-B receptor 2	Ephb2	>sp|P54763|EPHB2_MOUSE Ephrin type-B receptor 2 OS=Mus musculus GN=Ephb2 PE=1 SV=2	1	4	3	2	0	2	2	2	2	1	1	1	3	1	2	2	2	2	3	2	2	1	2	2	3	2	2	0	2	1	1	1	2	1	1	3	2	0	2	1	2	2
P54775	P54775	11	11	11	26S protease regulatory subunit 6B	Psmc4	>sp|P54775|PRS6B_MOUSE 26S protease regulatory subunit 6B OS=Mus musculus GN=Psmc4 PE=1 SV=2	1	11	11	11	7	10	8	8	7	9	8	9	7	8	6	10	5	8	7	8	6	8	7	8	8	6	7	8	8	8	9	9	10	7	7	8	7	7	7	7	8	6
P54822	P54822	4	4	4	Adenylosuccinate lyase	Adsl	>sp|P54822|PUR8_MOUSE Adenylosuccinate lyase OS=Mus musculus GN=Adsl PE=2 SV=2	1	4	4	4	3	1	3	2	2	1	2	2	3	2	2	4	2	3	3	0	3	2	1	1	1	1	2	2	1	2	2	1	2	1	1	2	2	3	1	1	1	2
P54823	P54823	7	7	7	Probable ATP-dependent RNA helicase DDX6	Ddx6	>sp|P54823|DDX6_MOUSE Probable ATP-dependent RNA helicase DDX6 OS=Mus musculus GN=Ddx6 PE=1 SV=1	1	7	7	7	5	5	4	6	6	3	4	4	5	5	4	4	4	5	5	3	4	4	6	6	3	6	3	6	3	4	5	4	5	3	4	3	3	4	5	3	3	5
P54923	P54923	4	4	4	[Protein ADP-ribosylarginine] hydrolase	Adprh	>sp|P54923|ADPRH_MOUSE [Protein ADP-ribosylarginine] hydrolase OS=Mus musculus GN=Adprh PE=2 SV=1	1	4	4	4	4	3	3	4	3	3	4	4	4	4	3	3	4	3	4	4	2	4	2	4	3	3	4	4	1	4	3	2	4	3	3	3	4	3	4	3	2	2
P55012	P55012	6	6	6	Solute carrier family 12 member 2	Slc12a2	>sp|P55012|S12A2_MOUSE Solute carrier family 12 member 2 OS=Mus musculus GN=Slc12a2 PE=1 SV=2	1	6	6	6	3	2	2	4	4	3	5	4	2	5	5	2	4	3	5	3	4	4	2	3	2	3	3	3	4	4	4	4	4	4	4	4	6	4	3	4	4	5
P55066	P55066	14	14	14	Neurocan core protein	Ncan	>sp|P55066|NCAN_MOUSE Neurocan core protein OS=Mus musculus GN=Ncan PE=2 SV=1	1	14	14	14	10	14	13	13	13	13	12	13	13	14	14	14	14	13	14	14	13	13	12	14	12	13	13	12	13	13	14	12	14	13	11	14	14	14	13	13	13	13
P55088	P55088	5	5	5	Aquaporin-4	Aqp4	>sp|P55088|AQP4_MOUSE Aquaporin-4 OS=Mus musculus GN=Aqp4 PE=2 SV=2	1	5	5	5	3	3	4	4	5	4	3	4	4	5	4	3	4	4	5	3	3	4	4	3	3	4	4	4	4	3	4	4	5	5	2	4	4	4	4	4	5	4
P55096	P55096	4	4	4	ATP-binding cassette sub-family D member 3	Abcd3	>sp|P55096|ABCD3_MOUSE ATP-binding cassette sub-family D member 3 OS=Mus musculus GN=Abcd3 PE=1 SV=2	1	4	4	4	0	0	1	2	2	2	1	1	2	2	0	0	3	1	2	0	1	2	0	3	1	1	1	2	2	1	1	1	2	4	0	2	3	3	1	0	3	2
P55258	P55258	6	4	3	Ras-related protein Rab-8A	Rab8a	>sp|P55258|RAB8A_MOUSE Ras-related protein Rab-8A OS=Mus musculus GN=Rab8a PE=1 SV=2	1	6	4	3	2	5	6	5	5	5	5	4	5	5	5	3	3	6	4	3	6	4	3	6	5	3	4	3	4	4	5	5	4	6	4	5	4	6	5	5	5	4
P55264	P55264	9	9	9	Adenosine kinase	Adk	>sp|P55264|ADK_MOUSE Adenosine kinase OS=Mus musculus GN=Adk PE=1 SV=2	1	9	9	9	4	7	9	7	8	8	7	8	9	9	6	7	8	9	9	8	8	8	5	9	6	8	9	9	8	8	9	7	9	7	8	7	9	8	9	7	8	8
P55302	P55302	4	4	4	Alpha-2-macroglobulin receptor-associated protein	Lrpap1	>sp|P55302|AMRP_MOUSE Alpha-2-macroglobulin receptor-associated protein OS=Mus musculus GN=Lrpap1 PE=1 SV=1	1	4	4	4	4	4	2	3	3	3	3	3	4	3	2	3	3	4	4	3	3	3	2	2	4	2	3	2	3	3	4	3	3	2	3	3	4	2	3	4	4	4
P55821;P63042	P55821	3;1	1;0	1;0	Stathmin-2	Stmn2	>sp|P55821|STMN2_MOUSE Stathmin-2 OS=Mus musculus GN=Stmn2 PE=1 SV=1	2	3	1	1	2	3	2	3	2	2	2	2	2	3	2	2	2	3	2	2	2	2	2	2	2	2	3	3	3	3	3	3	3	2	3	2	2	2	2	2	2	2
P56135	P56135	2	2	2	ATP synthase subunit f, mitochondrial	Atp5j2	>sp|P56135|ATPK_MOUSE ATP synthase subunit f, mitochondrial OS=Mus musculus GN=Atp5j2 PE=1 SV=3	1	2	2	2	2	2	2	2	2	2	2	2	2	2	2	2	2	2	2	2	2	2	2	2	2	2	2	2	2	2	2	2	2	2	2	2	2	2	2	2	2	2
P56213	P56213	1	1	1	FAD-linked sulfhydryl oxidase ALR	Gfer	>sp|P56213|ALR_MOUSE FAD-linked sulfhydryl oxidase ALR OS=Mus musculus GN=Gfer PE=2 SV=2	1	1	1	1	0	0	0	0	1	1	0	1	0	1	0	1	0	1	1	0	0	0	1	0	0	0	0	0	1	0	1	1	0	0	0	0	0	0	0	1	1	0
P56371	P56371	3	3	3	Ras-related protein Rab-4A	Rab4a	>sp|P56371|RAB4A_MOUSE Ras-related protein Rab-4A OS=Mus musculus GN=Rab4a PE=1 SV=2	1	3	3	3	2	2	2	2	1	2	3	2	1	2	2	2	2	3	2	3	1	3	0	2	3	1	2	1	2	2	2	1	2	1	2	2	2	2	2	0	1	1
P56375	P56375	3	3	3	Acylphosphatase-2	Acyp2	>sp|P56375|ACYP2_MOUSE Acylphosphatase-2 OS=Mus musculus GN=Acyp2 PE=3 SV=2	1	3	3	3	3	3	3	3	3	3	3	3	3	3	2	3	3	3	3	3	3	3	2	3	3	2	3	3	3	3	3	3	3	3	3	3	3	3	3	3	3	3
P56376	P56376	5	5	5	Acylphosphatase-1	Acyp1	>sp|P56376|ACYP1_MOUSE Acylphosphatase-1 OS=Mus musculus GN=Acyp1 PE=3 SV=2	1	5	5	5	1	2	2	3	2	2	2	3	3	4	2	2	2	2	2	2	2	3	3	3	2	3	3	3	3	2	3	3	4	4	2	4	2	3	4	3	3	4
P56379	P56379	2	2	2	6.8 kDa mitochondrial proteolipid	Mp68	>sp|P56379|68MP_MOUSE 6.8 kDa mitochondrial proteolipid OS=Mus musculus GN=Mp68 PE=3 SV=1	1	2	2	2	2	2	2	2	2	2	2	2	2	2	2	2	2	2	2	2	2	2	2	2	2	2	2	2	2	2	2	2	2	2	2	2	2	2	2	2	2	2
P56380	P56380	4	4	4	Bis(5-nucleosyl)-tetraphosphatase [asymmetrical]	Nudt2	>sp|P56380|AP4A_MOUSE Bis(5-nucleosyl)-tetraphosphatase [asymmetrical] OS=Mus musculus GN=Nudt2 PE=1 SV=3	1	4	4	4	3	4	4	3	4	4	3	4	4	4	4	4	4	4	4	3	4	4	2	4	4	3	4	2	3	3	4	4	3	4	4	2	4	4	4	3	3	4
P56387	P56387	3	3	3	Dynein light chain Tctex-type 3	Dynlt3	>sp|P56387|DYLT3_MOUSE Dynein light chain Tctex-type 3 OS=Mus musculus GN=Dynlt3 PE=1 SV=1	1	3	3	3	2	2	3	2	2	3	2	2	3	2	2	1	1	3	2	1	2	2	1	3	2	1	3	2	1	1	1	1	2	1	3	1	2	1	2	2	2	3
P56391	P56391	5	5	5	Cytochrome c oxidase subunit 6B1	Cox6b1	>sp|P56391|CX6B1_MOUSE Cytochrome c oxidase subunit 6B1 OS=Mus musculus GN=Cox6b1 PE=1 SV=2	1	5	5	5	4	5	5	5	5	5	5	5	5	5	5	5	5	5	5	5	4	5	5	5	5	5	5	5	5	5	5	5	5	5	5	5	5	5	5	5	5	5
P56394	P56394	1	1	1	Cytochrome c oxidase copper chaperone	Cox17	>sp|P56394|COX17_MOUSE Cytochrome c oxidase copper chaperone OS=Mus musculus GN=Cox17 PE=3 SV=2	1	1	1	1	1	1	1	1	1	1	1	1	1	1	0	1	0	1	1	1	0	1	1	1	0	1	1	1	1	1	0	1	1	1	1	1	1	1	1	0	1	1
P56395	P56395	3	3	3	Cytochrome b5	Cyb5a	>sp|P56395|CYB5_MOUSE Cytochrome b5 OS=Mus musculus GN=Cyb5a PE=1 SV=2	1	3	3	3	3	3	3	3	3	3	3	3	3	3	3	3	3	2	3	3	3	3	3	3	3	3	3	3	2	3	3	3	3	2	3	2	3	3	3	2	2	3
P56399;REV__Q8R418	P56399	31;1	31;1	31;1	Ubiquitin carboxyl-terminal hydrolase 5	Usp5	>sp|P56399|UBP5_MOUSE Ubiquitin carboxyl-terminal hydrolase 5 OS=Mus musculus GN=Usp5 PE=1 SV=1	2	31	31	31	23	24	25	23	25	24	27	24	25	24	24	28	27	24	23	28	25	25	21	24	25	20	25	22	22	25	26	27	25	21	26	23	25	23	21	22	23	26
P56480	P56480	27	27	27	ATP synthase subunit beta, mitochondrial	Atp5b	>sp|P56480|ATPB_MOUSE ATP synthase subunit beta, mitochondrial OS=Mus musculus GN=Atp5b PE=1 SV=2	1	27	27	27	24	23	24	24	24	26	24	25	25	25	24	25	24	25	24	25	24	23	25	24	24	24	25	24	25	24	25	25	25	25	24	26	24	25	24	24	25	24
P56546	P56546	3	1	1	C-terminal-binding protein 2	Ctbp2	>sp|P56546|CTBP2_MOUSE C-terminal-binding protein 2 OS=Mus musculus GN=Ctbp2 PE=1 SV=2	1	3	1	1	2	2	2	2	2	2	2	2	2	2	2	2	2	2	2	3	2	2	2	2	2	2	2	2	2	2	2	2	2	2	2	2	2	2	2	1	2	1
P56564;O35544	P56564	10;2	10;2	10;2	Excitatory amino acid transporter 1	Slc1a3	>sp|P56564|EAA1_MOUSE Excitatory amino acid transporter 1 OS=Mus musculus GN=Slc1a3 PE=1 SV=2	2	10	10	10	9	9	9	10	8	8	9	9	9	10	9	8	9	10	9	9	9	9	9	9	9	9	10	9	9	9	9	9	9	9	8	8	9	9	9	9	9	9
P56565	P56565	1	1	1	Protein S100-A1	S100a1	>sp|P56565|S10A1_MOUSE Protein S100-A1 OS=Mus musculus GN=S100a1 PE=1 SV=2	1	1	1	1	1	1	1	1	1	1	1	1	1	1	1	1	1	1	1	1	1	1	1	1	1	1	1	1	1	1	1	1	1	1	1	1	1	1	1	1	1	1
P56695	P56695	4	4	4	Wolframin	Wfs1	>sp|P56695|WFS1_MOUSE Wolframin OS=Mus musculus GN=Wfs1 PE=1 SV=1	1	4	4	4	2	1	2	2	2	2	1	3	3	2	2	2	4	2	2	2	3	1	2	1	1	1	1	2	2	1	1	2	2	1	1	1	1	1	2	1	1	1
P56812	P56812	5	5	5	Programmed cell death protein 5	Pdcd5	>sp|P56812|PDCD5_MOUSE Programmed cell death protein 5 OS=Mus musculus GN=Pdcd5 PE=1 SV=3	1	5	5	5	2	4	2	2	4	3	3	4	4	5	3	3	4	4	3	2	3	3	3	4	2	4	4	5	5	4	2	2	5	3	2	3	3	4	4	5	4	5
P56873	P56873	2	2	2	Sjoegren syndrome/scleroderma autoantigen 1 homolog	Sssca1	>sp|P56873|SSA27_MOUSE Sjoegren syndrome/scleroderma autoantigen 1 homolog OS=Mus musculus GN=Sssca1 PE=2 SV=1	1	2	2	2	0	2	1	1	2	1	2	1	0	2	1	1	0	1	1	1	2	2	2	1	1	1	2	1	1	1	1	2	1	1	1	2	1	1	1	1	1	1
P56959	P56959	5	5	5	RNA-binding protein FUS	Fus	>sp|P56959|FUS_MOUSE RNA-binding protein FUS OS=Mus musculus GN=Fus PE=2 SV=1	1	5	5	5	4	5	4	4	4	4	4	3	4	4	4	2	3	5	3	3	2	3	4	5	3	4	4	4	3	4	3	3	3	5	2	4	5	4	5	3	4	3
P57746	P57746	13	13	13	V-type proton ATPase subunit D	Atp6v1d	>sp|P57746|VATD_MOUSE V-type proton ATPase subunit D OS=Mus musculus GN=Atp6v1d PE=1 SV=1	1	13	13	13	10	11	11	11	12	12	11	10	11	12	9	10	9	11	12	11	9	11	12	12	10	11	12	13	12	11	12	11	13	12	9	12	12	12	13	12	12	11
P57759	P57759	4	4	4	Endoplasmic reticulum resident protein 29	Erp29	>sp|P57759|ERP29_MOUSE Endoplasmic reticulum resident protein 29 OS=Mus musculus GN=Erp29 PE=1 SV=2	1	4	4	4	4	3	4	3	2	3	4	4	2	4	3	3	3	4	4	3	3	4	3	4	3	3	3	3	4	3	3	4	4	3	4	3	2	4	3	4	2	4
P57776	P57776	10	10	8	Elongation factor 1-delta	Eef1d	>sp|P57776|EF1D_MOUSE Elongation factor 1-delta OS=Mus musculus GN=Eef1d PE=1 SV=3	1	10	10	8	5	6	7	9	8	5	7	7	7	9	6	7	7	9	9	9	6	8	8	9	7	8	8	9	8	8	8	7	8	7	8	7	7	8	8	8	9	8
P57780	P57780	30	17	16	Alpha-actinin-4	Actn4	>sp|P57780|ACTN4_MOUSE Alpha-actinin-4 OS=Mus musculus GN=Actn4 PE=1 SV=1	1	30	17	16	25	26	24	28	26	25	28	25	25	27	27	28	26	28	22	27	28	26	22	26	28	22	22	26	24	27	27	21	25	25	28	27	27	25	26	27	25	26
P58044	P58044	5	5	5	Isopentenyl-diphosphate Delta-isomerase 1	Idi1	>sp|P58044|IDI1_MOUSE Isopentenyl-diphosphate Delta-isomerase 1 OS=Mus musculus GN=Idi1 PE=2 SV=1	1	5	5	5	3	4	4	5	3	3	5	4	5	5	3	4	3	5	5	4	3	4	3	4	3	2	3	5	4	4	4	5	4	4	3	3	4	3	5	4	4	4
P58064	P58064	2	2	2	28S ribosomal protein S6, mitochondrial	Mrps6	>sp|P58064|RT06_MOUSE 28S ribosomal protein S6, mitochondrial OS=Mus musculus GN=Mrps6 PE=2 SV=3	1	2	2	2	1	0	1	1	1	0	1	1	2	1	0	0	1	0	0	0	0	0	0	0	0	0	0	0	0	1	0	1	0	0	0	0	2	0	0	0	0	0
P58252	P58252	40	40	39	Elongation factor 2	Eef2	>sp|P58252|EF2_MOUSE Elongation factor 2 OS=Mus musculus GN=Eef2 PE=1 SV=2	1	40	40	39	29	31	31	31	30	27	29	31	31	32	32	31	30	30	30	31	30	31	31	32	30	26	29	35	32	28	28	28	30	31	29	30	30	28	30	31	31	34
P58281	P58281	31	31	31	Dynamin-like 120 kDa protein, mitochondrial;Dynamin-like 120 kDa protein, form S1	Opa1	>sp|P58281|OPA1_MOUSE Dynamin-like 120 kDa protein, mitochondrial OS=Mus musculus GN=Opa1 PE=1 SV=1	1	31	31	31	25	24	25	25	25	28	23	25	22	27	20	25	20	27	28	24	23	24	23	25	23	23	24	25	26	27	23	27	26	27	23	26	26	25	22	25	25	26
P58389	P58389	11	11	11	Serine/threonine-protein phosphatase 2A activator	Ppp2r4	>sp|P58389|PTPA_MOUSE Serine/threonine-protein phosphatase 2A activator OS=Mus musculus GN=Ppp2r4 PE=1 SV=1	1	11	11	11	8	6	9	7	6	7	8	9	8	7	9	7	6	7	7	7	8	8	5	7	7	6	6	7	7	7	8	7	8	7	8	9	7	8	9	9	6	7
P58404	P58404	9	9	7	Striatin-4	Strn4	>sp|P58404|STRN4_MOUSE Striatin-4 OS=Mus musculus GN=Strn4 PE=1 SV=2	1	9	9	7	4	5	4	5	3	6	5	3	4	4	5	5	4	4	4	3	6	6	3	4	3	4	2	3	4	3	5	4	4	2	5	6	4	4	5	3	4	3
P58771	P58771	4	1	1	Tropomyosin alpha-1 chain	Tpm1	>sp|P58771|TPM1_MOUSE Tropomyosin alpha-1 chain OS=Mus musculus GN=Tpm1 PE=1 SV=1	1	4	1	1	4	4	4	4	4	4	4	4	4	4	4	4	4	4	4	4	4	4	4	4	4	4	4	4	4	4	4	4	4	4	4	4	4	4	4	4	4	4
P58871	P58871	9	9	9	182 kDa tankyrase-1-binding protein	Tnks1bp1	>sp|P58871|TB182_MOUSE 182 kDa tankyrase-1-binding protein OS=Mus musculus GN=Tnks1bp1 PE=1 SV=2	1	9	9	9	3	4	3	3	6	4	7	4	5	3	3	4	5	6	7	5	4	5	4	5	4	3	5	5	3	2	3	5	5	3	2	3	3	5	5	5	4	4
P59017	P59017	6	6	6	Bcl-2-like protein 13	Bcl2l13	>sp|P59017|B2L13_MOUSE Bcl-2-like protein 13 OS=Mus musculus GN=Bcl2l13 PE=1 SV=2	1	6	6	6	4	3	5	5	4	5	4	5	4	5	4	5	5	5	4	5	5	4	4	5	5	3	5	5	5	4	5	5	4	5	5	3	4	5	5	5	5	5
P59108	P59108	4	3	3	Copine-2	Cpne2	>sp|P59108|CPNE2_MOUSE Copine-2 OS=Mus musculus GN=Cpne2 PE=2 SV=1	1	4	3	3	2	4	3	4	4	2	2	3	4	3	3	3	3	4	3	3	3	3	3	4	3	4	4	4	4	4	3	4	3	3	4	3	3	4	3	3	3	3
P59279	P59279	6	1	1	Ras-related protein Rab-2B	Rab2b	>sp|P59279|RAB2B_MOUSE Ras-related protein Rab-2B OS=Mus musculus GN=Rab2b PE=2 SV=1	1	6	1	1	5	6	6	6	5	6	5	5	6	4	5	6	6	6	5	6	5	6	3	6	6	6	6	5	5	6	6	6	5	5	5	6	5	5	5	6	5	6
P59325	P59325	6	6	6	Eukaryotic translation initiation factor 5	Eif5	>sp|P59325|IF5_MOUSE Eukaryotic translation initiation factor 5 OS=Mus musculus GN=Eif5 PE=1 SV=1	1	6	6	6	6	4	5	5	5	6	5	5	5	5	4	4	4	4	5	4	4	4	4	4	4	4	5	4	5	4	4	4	4	4	4	4	5	3	5	6	4	5
P59764	P59764	11	11	11	Dedicator of cytokinesis protein 4	Dock4	>sp|P59764|DOCK4_MOUSE Dedicator of cytokinesis protein 4 OS=Mus musculus GN=Dock4 PE=1 SV=1	1	11	11	11	3	7	6	6	5	6	6	3	4	5	5	4	7	7	4	6	6	7	7	6	5	6	7	7	5	6	5	6	5	5	4	6	6	6	5	6	7	5
P59999	P59999	8	8	8	Actin-related protein 2/3 complex subunit 4	Arpc4	>sp|P59999|ARPC4_MOUSE Actin-related protein 2/3 complex subunit 4 OS=Mus musculus GN=Arpc4 PE=1 SV=3	1	8	8	8	6	8	7	7	7	7	8	8	8	7	8	8	8	8	7	8	8	7	6	7	8	6	8	8	6	8	7	7	7	8	8	8	7	7	8	8	8	7
P60041	P60041	1	1	1	Somatostatin;Antrin;Somatostatin-28;Somatostatin-14	Sst	>sp|P60041|SMS_MOUSE Somatostatin OS=Mus musculus GN=Sst PE=3 SV=1	1	1	1	1	1	1	1	1	1	1	1	1	1	1	1	1	1	1	1	1	1	1	1	1	1	1	1	1	1	1	1	1	1	1	1	1	1	1	0	1	1	1
P60122	P60122	8	8	8	RuvB-like 1	Ruvbl1	>sp|P60122|RUVB1_MOUSE RuvB-like 1 OS=Mus musculus GN=Ruvbl1 PE=1 SV=1	1	8	8	8	4	4	3	2	4	4	5	5	6	4	4	3	3	6	3	4	2	5	3	4	1	2	4	4	3	5	5	6	6	3	4	4	3	5	7	2	5	4
P60202	P60202	10	10	10	Myelin proteolipid protein	Plp1	>sp|P60202|MYPR_MOUSE Myelin proteolipid protein OS=Mus musculus GN=Plp1 PE=1 SV=2	1	10	10	10	10	9	8	9	8	9	8	8	8	9	9	8	10	9	8	9	8	8	8	9	9	8	9	9	9	9	9	9	9	8	8	9	9	8	8	9	8	8
P60229	P60229	3	3	3	Eukaryotic translation initiation factor 3 subunit E	Eif3e	>sp|P60229|EIF3E_MOUSE Eukaryotic translation initiation factor 3 subunit E OS=Mus musculus GN=Eif3e PE=1 SV=1	1	3	3	3	2	3	3	2	2	3	3	3	2	2	3	3	3	2	2	3	3	3	3	1	3	2	3	3	3	3	3	3	2	3	3	2	3	2	2	3	2	2
P60335	P60335	12	12	9	Poly(rC)-binding protein 1	Pcbp1	>sp|P60335|PCBP1_MOUSE Poly(rC)-binding protein 1 OS=Mus musculus GN=Pcbp1 PE=1 SV=1	1	12	12	9	9	8	9	9	9	9	10	10	11	10	9	9	11	10	10	8	10	9	9	10	8	9	10	10	9	10	10	10	9	10	9	9	9	10	10	10	9	10
P60469	P60469	11	11	10	Liprin-alpha-3	Ppfia3	>sp|P60469|LIPA3_MOUSE Liprin-alpha-3 OS=Mus musculus GN=Ppfia3 PE=1 SV=1	1	11	11	10	7	9	10	8	8	8	7	8	8	8	6	8	9	8	8	8	9	7	10	9	5	6	7	9	8	8	6	8	9	10	7	7	9	5	10	8	9	7
P60487	P60487	14	14	14	Pyridoxal phosphate phosphatase	Pdxp	>sp|P60487|PLPP_MOUSE Pyridoxal phosphate phosphatase OS=Mus musculus GN=Pdxp PE=1 SV=1	1	14	14	14	8	8	10	8	8	7	9	8	7	10	7	8	8	9	9	9	10	8	6	8	9	8	7	7	6	8	10	8	7	6	8	8	10	9	7	8	7	7
P60521	P60521	6	6	4	Gamma-aminobutyric acid receptor-associated protein-like 2	Gabarapl2	>sp|P60521|GBRL2_MOUSE Gamma-aminobutyric acid receptor-associated protein-like 2 OS=Mus musculus GN=Gabarapl2 PE=1 SV=1	1	6	6	4	2	4	5	4	3	1	4	4	5	6	4	2	2	4	4	5	1	3	4	3	4	2	3	4	6	3	5	4	4	4	5	5	3	2	4	4	2	3
P60603	P60603	1	1	1	Reactive oxygen species modulator 1	Romo1	>sp|P60603|ROMO1_MOUSE Reactive oxygen species modulator 1 OS=Mus musculus GN=Romo1 PE=2 SV=1	1	1	1	1	1	1	1	1	1	0	1	1	1	0	1	1	1	0	0	1	1	1	1	0	0	0	1	1	0	0	1	0	0	1	1	0	0	0	0	0	0	1
P60670	P60670	5	5	5	Nuclear protein localization protein 4 homolog	Nploc4	>sp|P60670|NPL4_MOUSE Nuclear protein localization protein 4 homolog OS=Mus musculus GN=Nploc4 PE=1 SV=3	1	5	5	5	2	1	0	2	0	0	2	2	3	1	1	1	2	2	0	1	2	1	1	0	2	0	1	1	0	2	2	1	0	0	1	0	2	0	1	2	0	1
P60710	P60710	27	27	2	Actin, cytoplasmic 1;Actin, cytoplasmic 1, N-terminally processed	Actb	>sp|P60710|ACTB_MOUSE Actin, cytoplasmic 1 OS=Mus musculus GN=Actb PE=1 SV=1	1	27	27	2	24	25	24	23	21	23	22	22	23	23	25	25	24	22	22	24	23	21	21	24	24	21	23	24	25	24	25	23	25	24	23	22	22	23	24	23	24	22
68116;368117;368118;368119;368120;368121;368122;368123;368124;368125;368126;368127;368128;368129;368130;368131;368132;368133;368134;368135;368136;368137;368138;368139;368140;368141;368142;368143;368144;368145;368146;368147;368148;368149;368150;368151;368152;368153;368154;368155;368156;368157;368158;368159;368160;368161;368162;368163;368164;368165;368166;368167;368168;368169;368170;368171;368172;3…	23206;62971;63068;70566;74843;74874;95541;96690;107181;140272;140644;199486;260879;277773;304350;304425;337566;355125;366678;370640;534564;534627;547818;614383;659757;673117;768496	246;247;248;249;250;251;252;253;254;255;256	16;44;47;153;190;227;269;283;305;325;355
P60761	P60761	3	2	2	Neurogranin;NEUG(55-78)	Nrgn	>sp|P60761|NEUG_MOUSE Neurogranin OS=Mus musculus GN=Nrgn PE=1 SV=1	1	3	2	2	2	3	2	2	3	3	2	2	2	2	2	2	2	2	2	3	2	2	1	1	2	1	2	1	2	2	2	2	2	0	0	3	2	2	1	2	2	0
P60766	P60766	7	7	7	Cell division control protein 42 homolog	Cdc42	>sp|P60766|CDC42_MOUSE Cell division control protein 42 homolog OS=Mus musculus GN=Cdc42 PE=1 SV=2	1	7	7	7	5	7	7	7	6	7	6	7	7	6	6	6	6	7	7	6	6	6	6	7	6	5	7	7	7	7	6	6	7	7	7	7	7	7	7	7	7	7
P60824	P60824	3	3	3	Cold-inducible RNA-binding protein	Cirbp	>sp|P60824|CIRBP_MOUSE Cold-inducible RNA-binding protein OS=Mus musculus GN=Cirbp PE=1 SV=1	1	3	3	3	2	3	1	2	1	3	2	3	3	2	3	3	2	3	2	3	3	3	1	3	3	2	3	3	2	3	3	3	3	3	3	2	2	2	3	3	2	3
P60840	P60840	4	4	3	Alpha-endosulfine	Ensa	>sp|P60840|ENSA_MOUSE Alpha-endosulfine OS=Mus musculus GN=Ensa PE=1 SV=1	1	4	4	3	2	2	2	2	2	3	3	3	3	3	2	3	3	3	3	2	2	2	3	4	2	2	3	3	3	2	4	4	3	3	3	4	3	2	4	2	3	3
P60843	P60843	16	7	7	Eukaryotic initiation factor 4A-I	Eif4a1	>sp|P60843|IF4A1_MOUSE Eukaryotic initiation factor 4A-I OS=Mus musculus GN=Eif4a1 PE=1 SV=1	1	16	7	7	12	13	13	13	10	13	12	11	12	12	14	12	14	13	11	13	13	13	12	9	13	11	12	10	12	12	13	11	12	8	12	13	10	11	11	12	11	13
P60867	P60867	3	3	3	40S ribosomal protein S20	Rps20	>sp|P60867|RS20_MOUSE 40S ribosomal protein S20 OS=Mus musculus GN=Rps20 PE=1 SV=1	1	3	3	3	2	3	3	3	3	3	3	3	3	3	3	2	3	3	2	3	3	3	3	3	3	3	3	3	3	3	3	3	3	3	3	2	3	3	2	2	2	3
P60879	P60879	17	17	16	Synaptosomal-associated protein 25	Snap25	>sp|P60879|SNP25_MOUSE Synaptosomal-associated protein 25 OS=Mus musculus GN=Snap25 PE=1 SV=1	1	17	17	16	15	15	16	16	15	16	16	16	16	16	15	15	16	15	16	16	15	16	16	16	15	16	15	15	17	16	16	17	16	16	15	16	16	17	16	17	15	16
P60904	P60904	4	4	4	DnaJ homolog subfamily C member 5	Dnajc5	>sp|P60904|DNJC5_MOUSE DnaJ homolog subfamily C member 5 OS=Mus musculus GN=Dnajc5 PE=1 SV=1	1	4	4	4	3	3	3	3	3	4	3	3	3	3	3	4	3	3	3	4	3	3	3	2	3	3	3	3	3	3	3	3	2	2	3	4	3	3	3	3	4	3
P61021	P61021	7	4	4	Ras-related protein Rab-5B	Rab5b	>sp|P61021|RAB5B_MOUSE Ras-related protein Rab-5B OS=Mus musculus GN=Rab5b PE=1 SV=1	1	7	4	4	4	5	6	5	4	5	5	6	6	6	5	4	6	5	6	6	5	4	4	5	4	3	7	6	6	5	5	6	5	6	6	5	5	6	4	5	4	5
P61022	P61022	4	4	4	Calcineurin B homologous protein 1	Chp1	>sp|P61022|CHP1_MOUSE Calcineurin B homologous protein 1 OS=Mus musculus GN=Chp1 PE=1 SV=2	1	4	4	4	2	2	1	2	2	1	1	3	3	2	2	2	3	2	2	0	2	3	2	2	1	1	0	3	2	1	2	3	2	2	1	2	3	2	2	3	1	3
P61027	P61027	10	10	8	Ras-related protein Rab-10	Rab10	>sp|P61027|RAB10_MOUSE Ras-related protein Rab-10 OS=Mus musculus GN=Rab10 PE=1 SV=1	1	10	10	8	7	10	7	7	9	9	6	6	8	9	7	6	5	7	10	8	7	7	7	9	6	9	6	7	9	9	8	7	10	9	7	9	9	8	8	9	9	10
P61028	P61028	5	2	2	Ras-related protein Rab-8B	Rab8b	>sp|P61028|RAB8B_MOUSE Ras-related protein Rab-8B OS=Mus musculus GN=Rab8b PE=1 SV=1	1	5	2	2	4	5	5	5	5	5	5	4	4	5	4	4	4	5	4	3	5	4	3	4	5	3	4	4	4	4	4	4	4	5	4	4	4	5	4	4	4	4
P62838;P61079;Q6ZWY6	P62838;P61079;Q6ZWY6	2;2;1	2;2;1	2;2;1	Ubiquitin-conjugating enzyme E2 D2;Ubiquitin-conjugating enzyme E2 D3;Ubiquitin-conjugating enzyme E2 D2B	Ube2d2;Ube2d3;Ube2d2b	>sp|P62838|UB2D2_MOUSE Ubiquitin-conjugating enzyme E2 D2 OS=Mus musculus GN=Ube2d2 PE=1 SV=1;>sp|P61079|UB2D3_MOUSE Ubiquitin-conjugating enzyme E2 D3 OS=Mus musculus GN=Ube2d3 PE=1 SV=1;>sp|Q6ZWY6|U2D2B_MOUSE Ubiquitin-conjugating enzyme E2 D2B OS=Mus mu	3	2	2	2	2	2	2	2	2	2	2	1	2	2	2	1	2	2	2	2	2	2	2	2	1	2	2	2	2	2	2	2	2	2	2	2	2	1	2	2	1	2
P61082	P61082	8	8	8	NEDD8-conjugating enzyme Ubc12	Ube2m	>sp|P61082|UBC12_MOUSE NEDD8-conjugating enzyme Ubc12 OS=Mus musculus GN=Ube2m PE=2 SV=1	1	8	8	8	8	8	7	8	7	6	8	7	8	7	8	7	7	8	7	8	5	8	8	7	7	7	6	6	5	7	7	8	8	7	8	8	8	7	7	8	6	8
P61087	P61087	3	3	3	Ubiquitin-conjugating enzyme E2 K	Ube2k	>sp|P61087|UBE2K_MOUSE Ubiquitin-conjugating enzyme E2 K OS=Mus musculus GN=Ube2k PE=1 SV=3	1	3	3	3	2	3	3	2	2	3	3	2	2	1	1	3	3	3	1	2	3	3	3	2	3	2	2	2	2	2	3	3	3	3	3	1	3	3	3	3	2	3
P61089;Q9CQ37	P61089	8;1	8;1	8;1	Ubiquitin-conjugating enzyme E2 N	Ube2n	>sp|P61089|UBE2N_MOUSE Ubiquitin-conjugating enzyme E2 N OS=Mus musculus GN=Ube2n PE=1 SV=1	2	8	8	8	7	6	7	7	6	7	6	6	6	5	7	6	7	6	6	6	6	7	6	7	6	6	7	7	7	6	5	6	5	5	6	7	6	6	6	5	6	7
P61161	P61161	11	11	11	Actin-related protein 2	Actr2	>sp|P61161|ARP2_MOUSE Actin-related protein 2 OS=Mus musculus GN=Actr2 PE=1 SV=1	1	11	11	11	9	10	8	8	9	10	9	8	9	9	8	9	8	10	10	10	8	8	7	10	8	8	9	11	10	10	8	8	10	9	9	9	9	9	9	9	9	10
P61164	P61164	12	4	4	Alpha-centractin	Actr1a	>sp|P61164|ACTZ_MOUSE Alpha-centractin OS=Mus musculus GN=Actr1a PE=2 SV=1	1	12	4	4	7	12	10	8	10	10	11	10	9	11	10	10	9	9	8	12	11	9	7	10	9	8	10	9	10	9	10	9	10	11	10	11	9	8	10	10	10	11
P61202	P61202	11	11	11	COP9 signalosome complex subunit 2	Cops2	>sp|P61202|CSN2_MOUSE COP9 signalosome complex subunit 2 OS=Mus musculus GN=Cops2 PE=1 SV=1	1	11	11	11	7	7	8	6	6	7	6	8	6	6	5	7	9	7	7	10	6	6	7	7	7	6	7	6	5	5	7	6	5	4	6	6	5	6	7	9	6	4
P61205	P61205	14	14	1	ADP-ribosylation factor 3	Arf3	>sp|P61205|ARF3_MOUSE ADP-ribosylation factor 3 OS=Mus musculus GN=Arf3 PE=2 SV=2	1	14	14	1	12	13	12	13	14	12	13	12	12	13	11	11	11	12	12	13	13	11	12	12	11	11	11	12	11	13	11	12	12	12	12	13	11	11	12	12	11	11
P61211	P61211	2	2	2	ADP-ribosylation factor-like protein 1	Arl1	>sp|P61211|ARL1_MOUSE ADP-ribosylation factor-like protein 1 OS=Mus musculus GN=Arl1 PE=2 SV=1	1	2	2	2	1	2	2	2	2	2	2	2	2	2	2	2	2	2	2	1	2	2	2	2	2	2	2	2	2	2	2	2	2	2	2	2	2	2	2	1	2	2
P61222	P61222	9	9	9	ATP-binding cassette sub-family E member 1	Abce1	>sp|P61222|ABCE1_MOUSE ATP-binding cassette sub-family E member 1 OS=Mus musculus GN=Abce1 PE=2 SV=1	1	9	9	9	8	6	6	5	5	6	6	6	6	6	5	6	6	6	6	6	6	6	6	5	6	5	7	4	5	7	8	6	5	4	5	9	5	4	6	8	8	8
P61226	P61226	8	8	5	Ras-related protein Rap-2b	Rap2b	>sp|P61226|RAP2B_MOUSE Ras-related protein Rap-2b OS=Mus musculus GN=Rap2b PE=1 SV=1	1	8	8	5	7	8	7	8	8	8	7	7	7	6	6	6	6	7	8	6	5	7	7	7	6	6	7	7	5	7	7	6	7	5	6	5	8	5	7	7	6	4
P61255	P61255	3	3	3	60S ribosomal protein L26	Rpl26	>sp|P61255|RL26_MOUSE 60S ribosomal protein L26 OS=Mus musculus GN=Rpl26 PE=1 SV=1	1	3	3	3	3	3	1	2	2	3	1	1	2	2	1	1	1	2	2	1	2	2	1	2	2	2	1	2	2	3	1	1	2	2	2	2	2	2	2	3	3	2
P61264	P61264	16	16	16	Syntaxin-1B	Stx1b	>sp|P61264|STX1B_MOUSE Syntaxin-1B OS=Mus musculus GN=Stx1b PE=1 SV=1	1	16	16	16	13	14	13	15	13	13	14	13	13	13	12	14	14	14	12	14	12	13	12	14	11	13	13	14	12	13	13	14	13	14	11	13	14	14	13	13	14	14
P61294	P61294	9	9	4	Ras-related protein Rab-6B	Rab6b	>sp|P61294|RAB6B_MOUSE Ras-related protein Rab-6B OS=Mus musculus GN=Rab6b PE=1 SV=1	1	9	9	4	9	7	6	6	8	6	5	6	7	6	7	7	8	7	6	6	5	7	6	7	6	6	7	6	6	6	7	7	5	4	5	6	6	6	6	7	8	7
Q9CQL1;P61327	Q9CQL1;P61327	3;3	3;3	3;3	Protein mago nashi homolog 2;Protein mago nashi homolog	Magohb;Magoh	>sp|Q9CQL1|MGN2_MOUSE Protein mago nashi homolog 2 OS=Mus musculus GN=Magohb PE=2 SV=1;>sp|P61327|MGN_MOUSE Protein mago nashi homolog OS=Mus musculus GN=Magoh PE=2 SV=1	2	3	3	3	0	0	1	1	0	2	2	2	1	1	1	1	1	1	1	1	1	1	0	1	1	0	0	1	1	0	0	1	1	2	1	0	1	1	0	2	1	1
P61329	P61329	2	2	2	Fibroblast growth factor 12	Fgf12	>sp|P61329|FGF12_MOUSE Fibroblast growth factor 12 OS=Mus musculus GN=Fgf12 PE=2 SV=1	1	2	2	2	1	1	1	2	1	2	2	1	1	2	2	2	1	2	2	2	2	2	1	2	2	1	2	0	1	1	2	1	2	2	2	2	1	1	1	1	1	1
P61358	P61358	4	4	4	60S ribosomal protein L27	Rpl27	>sp|P61358|RL27_MOUSE 60S ribosomal protein L27 OS=Mus musculus GN=Rpl27 PE=1 SV=2	1	4	4	4	4	4	3	4	4	4	4	4	4	4	4	4	4	4	3	4	4	4	4	4	3	4	4	4	4	4	4	4	4	4	4	4	4	4	4	4	4	4
P61750	P61750	10	4	4	ADP-ribosylation factor 4	Arf4	>sp|P61750|ARF4_MOUSE ADP-ribosylation factor 4 OS=Mus musculus GN=Arf4 PE=1 SV=2	1	10	4	4	9	9	8	8	8	9	8	8	8	8	7	8	8	8	8	8	8	8	8	8	8	7	8	8	8	9	8	8	9	8	7	9	7	7	9	7	8	8
P61759	P61759	4	4	4	Prefoldin subunit 3	Vbp1	>sp|P61759|PFD3_MOUSE Prefoldin subunit 3 OS=Mus musculus GN=Vbp1 PE=2 SV=2	1	4	4	4	2	4	4	4	3	3	4	4	4	4	4	4	3	4	3	3	3	4	2	4	4	3	4	4	3	3	3	3	4	4	3	3	4	3	3	2	4	4
P61804	P61804	1	1	1	Dolichyl-diphosphooligosaccharide--protein glycosyltransferase subunit DAD1	Dad1	>sp|P61804|DAD1_MOUSE Dolichyl-diphosphooligosaccharide--protein glycosyltransferase subunit DAD1 OS=Mus musculus GN=Dad1 PE=3 SV=3	1	1	1	1	1	0	1	1	1	1	0	0	0	0	1	0	1	0	1	0	1	0	1	0	0	1	1	1	0	0	0	1	1	1	1	0	0	1	0	0	1	1
P61922	P61922	28	28	28	4-aminobutyrate aminotransferase, mitochondrial	Abat	>sp|P61922|GABT_MOUSE 4-aminobutyrate aminotransferase, mitochondrial OS=Mus musculus GN=Abat PE=1 SV=1	1	28	28	28	23	25	24	25	24	25	25	24	25	26	25	23	24	23	23	24	24	24	24	23	23	24	23	24	23	25	24	24	23	22	25	24	24	23	25	25	24	22
P61957;Q9Z172	P61957;Q9Z172	1;1	1;1	1;1	Small ubiquitin-related modifier 2;Small ubiquitin-related modifier 3	Sumo2;Sumo3	>sp|P61957|SUMO2_MOUSE Small ubiquitin-related modifier 2 OS=Mus musculus GN=Sumo2 PE=1 SV=1;>sp|Q9Z172|SUMO3_MOUSE Small ubiquitin-related modifier 3 OS=Mus musculus GN=Sumo3 PE=1 SV=1	2	1	1	1	1	1	1	1	1	1	1	1	1	1	1	1	1	1	1	1	1	1	1	1	1	1	1	1	1	1	1	1	1	1	1	1	1	1	1	1	1	1
P61961	P61961	2	2	2	Ubiquitin-fold modifier 1	Ufm1	>sp|P61961|UFM1_MOUSE Ubiquitin-fold modifier 1 OS=Mus musculus GN=Ufm1 PE=1 SV=1	1	2	2	2	2	2	2	2	2	2	2	2	2	2	2	2	2	2	2	2	2	2	1	2	2	2	2	2	2	2	2	2	2	2	2	2	2	1	2	1	2	2
P61963	P61963	2	2	2	DDB1- and CUL4-associated factor 7	Dcaf7	>sp|P61963|DCAF7_MOUSE DDB1- and CUL4-associated factor 7 OS=Mus musculus GN=Dcaf7 PE=2 SV=1	1	2	2	2	1	0	0	1	1	0	1	1	1	0	0	1	1	1	1	1	0	1	1	0	0	0	2	2	1	0	2	0	1	1	1	1	0	1	2	2	1	2
P61967	P61967	2	2	2	AP-1 complex subunit sigma-1A	Ap1s1	>sp|P61967|AP1S1_MOUSE AP-1 complex subunit sigma-1A OS=Mus musculus GN=Ap1s1 PE=1 SV=1	1	2	2	2	1	1	1	1	1	1	1	1	1	1	2	1	1	1	1	1	1	1	1	1	1	1	1	1	1	1	1	1	0	1	1	1	1	1	1	1	1	1
P61971	P61971	7	7	7	Nuclear transport factor 2	Nutf2	>sp|P61971|NTF2_MOUSE Nuclear transport factor 2 OS=Mus musculus GN=Nutf2 PE=2 SV=1	1	7	7	7	5	7	5	6	6	5	7	6	6	7	7	6	6	7	6	7	7	4	4	7	7	5	5	7	5	6	5	7	7	7	7	5	6	5	7	6	5	5
P61979	P61979	19	19	19	Heterogeneous nuclear ribonucleoprotein K	Hnrnpk	>sp|P61979|HNRPK_MOUSE Heterogeneous nuclear ribonucleoprotein K OS=Mus musculus GN=Hnrnpk PE=1 SV=1	1	19	19	19	17	19	17	16	17	17	17	19	17	15	15	18	16	17	17	18	17	17	17	15	19	17	16	15	15	16	16	17	16	13	16	15	16	13	16	16	14	15
P61982	P61982	13	9	9	14-3-3 protein gamma;14-3-3 protein gamma, N-terminally processed	Ywhag	>sp|P61982|1433G_MOUSE 14-3-3 protein gamma OS=Mus musculus GN=Ywhag PE=1 SV=2	1	13	9	9	12	13	13	13	13	13	13	12	13	13	13	13	13	13	13	13	13	12	12	13	12	12	13	13	11	13	13	13	13	13	13	12	13	12	13	13	13	13
P62046	P62046	1	1	1	Leucine-rich repeat and calponin homology domain-containing protein 1	Lrch1	>sp|P62046|LRCH1_MOUSE Leucine-rich repeat and calponin homology domain-containing protein 1 OS=Mus musculus GN=Lrch1 PE=1 SV=2	1	1	1	1	1	1	1	1	1	1	1	1	1	1	1	1	1	1	1	1	1	1	1	1	1	1	1	1	1	1	1	1	1	1	1	1	1	1	1	1	1	1
P62069;Q9D9M2	P62069;Q9D9M2	2;2	2;2	2;2	Ubiquitin carboxyl-terminal hydrolase 46;Ubiquitin carboxyl-terminal hydrolase 12	Usp46;Usp12	>sp|P62069|UBP46_MOUSE Ubiquitin carboxyl-terminal hydrolase 46 OS=Mus musculus GN=Usp46 PE=1 SV=1;>sp|Q9D9M2|UBP12_MOUSE Ubiquitin carboxyl-terminal hydrolase 12 OS=Mus musculus GN=Usp12 PE=2 SV=2	2	2	2	2	0	0	0	1	1	0	2	0	0	1	2	1	0	1	1	2	2	0	1	1	1	1	0	2	1	1	0	1	1	2	1	0	2	0	2	0	0	0
P62071	P62071	4	4	2	Ras-related protein R-Ras2	Rras2	>sp|P62071|RRAS2_MOUSE Ras-related protein R-Ras2 OS=Mus musculus GN=Rras2 PE=1 SV=1	1	4	4	2	3	2	1	2	3	3	2	3	2	3	1	2	1	3	2	2	2	3	2	2	1	2	1	2	3	2	3	3	3	3	3	3	3	2	1	2	2	3
P62073	P62073	4	4	4	Mitochondrial import inner membrane translocase subunit Tim10	Timm10	>sp|P62073|TIM10_MOUSE Mitochondrial import inner membrane translocase subunit Tim10 OS=Mus musculus GN=Timm10 PE=1 SV=1	1	4	4	4	3	3	2	3	3	2	3	3	2	3	3	2	3	3	2	3	3	3	3	3	2	3	2	3	3	3	3	4	3	3	3	2	3	4	3	4	4	4
P62075	P62075	3	3	3	Mitochondrial import inner membrane translocase subunit Tim13	Timm13	>sp|P62075|TIM13_MOUSE Mitochondrial import inner membrane translocase subunit Tim13 OS=Mus musculus GN=Timm13 PE=1 SV=1	1	3	3	3	3	3	2	3	3	3	2	2	3	3	3	2	2	2	3	3	2	3	3	2	2	3	2	3	3	3	1	2	3	3	1	2	2	1	3	3	3	3
P62077	P62077	2	2	2	Mitochondrial import inner membrane translocase subunit Tim8 B	Timm8b	>sp|P62077|TIM8B_MOUSE Mitochondrial import inner membrane translocase subunit Tim8 B OS=Mus musculus GN=Timm8b PE=3 SV=1	1	2	2	2	1	1	2	1	1	1	1	2	2	1	2	2	2	1	1	1	1	2	1	1	1	1	1	1	1	0	1	1	1	1	2	1	0	1	1	1	1	1
P62082	P62082	5	5	5	40S ribosomal protein S7	Rps7	>sp|P62082|RS7_MOUSE 40S ribosomal protein S7 OS=Mus musculus GN=Rps7 PE=2 SV=1	1	5	5	5	4	4	4	4	4	4	4	4	4	4	5	4	4	4	4	4	4	4	4	4	4	4	4	4	4	4	4	4	4	4	4	3	4	4	4	4	4	4
P62137	P62137	19	19	5	Serine/threonine-protein phosphatase PP1-alpha catalytic subunit	Ppp1ca	>sp|P62137|PP1A_MOUSE Serine/threonine-protein phosphatase PP1-alpha catalytic subunit OS=Mus musculus GN=Ppp1ca PE=1 SV=1	1	19	19	5	16	17	17	17	16	18	17	17	17	16	17	18	17	17	17	15	17	15	15	17	15	15	17	17	16	17	16	15	17	16	17	15	15	15	16	16	18	17
P62141	P62141	18	7	7	Serine/threonine-protein phosphatase PP1-beta catalytic subunit	Ppp1cb	>sp|P62141|PP1B_MOUSE Serine/threonine-protein phosphatase PP1-beta catalytic subunit OS=Mus musculus GN=Ppp1cb PE=1 SV=3	1	18	7	7	12	17	17	16	15	17	18	16	17	16	18	17	17	17	18	14	17	16	15	18	13	15	17	15	14	16	15	16	16	15	16	16	16	16	16	15	16	17
P62192	P62192	10	10	10	26S protease regulatory subunit 4	Psmc1	>sp|P62192|PRS4_MOUSE 26S protease regulatory subunit 4 OS=Mus musculus GN=Psmc1 PE=1 SV=1	1	10	10	10	7	6	6	6	7	8	7	6	7	7	6	7	7	8	6	8	6	8	5	6	7	5	7	7	7	6	7	6	6	7	7	6	7	6	6	7	6	8
P62196	P62196	11	11	11	26S protease regulatory subunit 8	Psmc5	>sp|P62196|PRS8_MOUSE 26S protease regulatory subunit 8 OS=Mus musculus GN=Psmc5 PE=1 SV=1	1	11	11	11	5	7	7	7	6	6	6	7	8	7	7	8	9	7	9	8	7	7	4	6	5	7	10	6	9	8	9	6	5	8	7	7	6	8	5	7	7	7
P62204;Q9D6P8	P62204;Q9D6P8	9;6	9;6	9;6	Calmodulin;Calmodulin-like protein 3	Calm1;Calml3	>sp|P62204|CALM_MOUSE Calmodulin OS=Mus musculus GN=Calm1 PE=1 SV=2;>sp|Q9D6P8|CALL3_MOUSE Calmodulin-like protein 3 OS=Mus musculus GN=Calml3 PE=2 SV=1	2	9	9	9	8	8	7	9	9	9	8	8	8	9	7	8	7	9	9	8	8	8	9	9	8	9	8	9	8	8	8	9	9	9	8	8	8	6	8	8	9	9
P62242	P62242	11	11	11	40S ribosomal protein S8	Rps8	>sp|P62242|RS8_MOUSE 40S ribosomal protein S8 OS=Mus musculus GN=Rps8 PE=1 SV=2	1	11	11	11	8	9	10	7	8	8	10	9	9	10	10	9	9	9	9	10	9	8	8	9	7	7	10	8	8	8	10	8	10	8	9	10	9	10	9	9	11	9
P62245	P62245	4	4	4	40S ribosomal protein S15a	Rps15a	>sp|P62245|RS15A_MOUSE 40S ribosomal protein S15a OS=Mus musculus GN=Rps15a PE=1 SV=2	1	4	4	4	3	3	3	4	4	3	3	3	4	4	4	2	2	4	4	3	3	3	4	4	3	4	3	4	4	3	4	4	4	4	3	4	4	4	4	3	4	4
P62259	P62259	22	22	19	14-3-3 protein epsilon	Ywhae	>sp|P62259|1433E_MOUSE 14-3-3 protein epsilon OS=Mus musculus GN=Ywhae PE=1 SV=1	1	22	22	19	18	20	21	19	20	19	19	20	19	19	17	22	19	21	19	19	19	20	19	19	20	20	20	18	19	21	21	20	19	20	19	18	19	18	19	18	19	20
P62264	P62264	6	6	6	40S ribosomal protein S14	Rps14	>sp|P62264|RS14_MOUSE 40S ribosomal protein S14 OS=Mus musculus GN=Rps14 PE=2 SV=3	1	6	6	6	4	3	4	4	4	3	5	5	3	6	5	5	5	5	5	5	4	3	3	4	5	3	5	6	4	4	3	4	5	6	5	4	6	4	5	4	5	5
P62267	P62267	3	3	3	40S ribosomal protein S23	Rps23	>sp|P62267|RS23_MOUSE 40S ribosomal protein S23 OS=Mus musculus GN=Rps23 PE=1 SV=3	1	3	3	3	2	2	2	2	2	2	2	2	2	2	2	2	2	2	3	2	2	2	2	2	2	2	3	2	2	2	2	3	2	2	2	2	2	2	2	2	2	3
P62270	P62270	5	5	5	40S ribosomal protein S18	Rps18	>sp|P62270|RS18_MOUSE 40S ribosomal protein S18 OS=Mus musculus GN=Rps18 PE=1 SV=3	1	5	5	5	4	4	4	5	5	5	4	4	4	5	4	5	4	5	4	5	5	5	4	4	4	5	4	5	5	4	5	4	4	5	4	4	4	5	5	3	5	4
P62274	P62274	1	1	1	40S ribosomal protein S29	Rps29	>sp|P62274|RS29_MOUSE 40S ribosomal protein S29 OS=Mus musculus GN=Rps29 PE=3 SV=2	1	1	1	1	0	1	1	1	1	1	1	1	1	1	1	1	1	1	1	1	1	1	1	1	1	1	1	1	1	1	1	1	1	1	0	1	1	1	1	0	1	1
P62281	P62281	3	3	3	40S ribosomal protein S11	Rps11	>sp|P62281|RS11_MOUSE 40S ribosomal protein S11 OS=Mus musculus GN=Rps11 PE=1 SV=3	1	3	3	3	2	3	3	3	3	3	3	3	3	3	2	2	2	3	3	2	2	2	3	3	2	3	3	3	3	3	3	3	3	3	2	3	3	3	3	3	3	3
P62301	P62301	3	3	3	40S ribosomal protein S13	Rps13	>sp|P62301|RS13_MOUSE 40S ribosomal protein S13 OS=Mus musculus GN=Rps13 PE=1 SV=2	1	3	3	3	3	3	3	3	3	3	3	3	3	3	3	2	3	3	3	3	3	3	3	3	3	3	3	3	3	2	3	2	3	3	3	3	2	3	3	3	3	3
P62305	P62305	2	2	2	Small nuclear ribonucleoprotein E	Snrpe	>sp|P62305|RUXE_MOUSE Small nuclear ribonucleoprotein E OS=Mus musculus GN=Snrpe PE=3 SV=1	1	2	2	2	1	2	2	2	2	1	2	2	2	2	2	2	1	2	2	2	2	1	1	2	2	1	2	2	2	2	2	2	2	2	2	2	2	2	2	2	2	2
P62307	P62307	1	1	1	Small nuclear ribonucleoprotein F	Snrpf	>sp|P62307|RUXF_MOUSE Small nuclear ribonucleoprotein F OS=Mus musculus GN=Snrpf PE=3 SV=1	1	1	1	1	1	1	1	1	1	1	1	1	1	1	0	1	0	1	1	1	1	1	1	1	1	1	1	1	1	1	1	0	1	1	0	1	1	1	1	1	1	1
P62309	P62309	2	2	2	Small nuclear ribonucleoprotein G	Snrpg	>sp|P62309|RUXG_MOUSE Small nuclear ribonucleoprotein G OS=Mus musculus GN=Snrpg PE=1 SV=1	1	2	2	2	2	2	2	2	2	1	2	2	1	1	2	2	1	1	1	2	2	2	1	1	2	1	2	1	1	2	1	2	1	1	2	0	1	1	1	1	1	2
P62315	P62315	2	2	2	Small nuclear ribonucleoprotein Sm D1	Snrpd1	>sp|P62315|SMD1_MOUSE Small nuclear ribonucleoprotein Sm D1 OS=Mus musculus GN=Snrpd1 PE=3 SV=1	1	2	2	2	1	2	2	2	2	2	2	2	2	2	2	2	2	2	2	2	2	2	1	2	2	2	2	2	1	2	2	2	2	1	2	2	2	1	2	1	1	1
P62317	P62317	5	5	5	Small nuclear ribonucleoprotein Sm D2	Snrpd2	>sp|P62317|SMD2_MOUSE Small nuclear ribonucleoprotein Sm D2 OS=Mus musculus GN=Snrpd2 PE=3 SV=1	1	5	5	5	3	2	2	1	1	1	1	2	2	1	1	2	3	1	1	3	2	3	1	0	1	1	2	1	2	1	2	0	1	1	2	1	1	0	1	1	1	1
P62320	P62320	3	3	3	Small nuclear ribonucleoprotein Sm D3	Snrpd3	>sp|P62320|SMD3_MOUSE Small nuclear ribonucleoprotein Sm D3 OS=Mus musculus GN=Snrpd3 PE=1 SV=1	1	3	3	3	2	3	3	3	3	3	3	3	3	3	2	3	2	3	3	2	1	2	3	3	2	2	3	3	3	2	3	3	3	3	2	3	2	3	3	2	3	3
P62331	P62331	7	6	6	ADP-ribosylation factor 6	Arf6	>sp|P62331|ARF6_MOUSE ADP-ribosylation factor 6 OS=Mus musculus GN=Arf6 PE=1 SV=2	1	7	6	6	5	6	6	5	6	7	5	5	6	3	4	5	6	5	6	5	4	4	5	4	4	4	3	5	6	6	3	4	5	6	4	6	6	4	5	5	5	4
P62334	P62334	9	9	9	26S protease regulatory subunit 10B	Psmc6	>sp|P62334|PRS10_MOUSE 26S protease regulatory subunit 10B OS=Mus musculus GN=Psmc6 PE=1 SV=1	1	9	9	9	6	5	7	6	5	5	6	7	5	4	6	5	7	5	5	5	6	7	6	5	6	6	5	4	7	6	7	7	6	5	6	5	4	7	5	7	5	5
P62482	P62482	12	12	11	Voltage-gated potassium channel subunit beta-2	Kcnab2	>sp|P62482|KCAB2_MOUSE Voltage-gated potassium channel subunit beta-2 OS=Mus musculus GN=Kcnab2 PE=1 SV=1	1	12	12	11	9	10	10	10	10	9	11	10	10	10	10	11	11	9	10	10	11	10	10	10	9	10	10	10	10	9	10	10	9	9	9	9	9	9	9	8	10	9
P62484	P62484	7	5	5	Abl interactor 2	Abi2	>sp|P62484|ABI2_MOUSE Abl interactor 2 OS=Mus musculus GN=Abi2 PE=2 SV=1	1	7	5	5	5	5	6	5	4	7	5	5	6	4	4	6	6	6	5	6	5	6	3	7	4	6	6	6	4	6	6	6	5	4	6	6	5	6	5	6	6	6
P62500;Q9Z2S7;Q9EQN3	P62500;Q9Z2S7;Q9EQN3	4;2;2	4;2;2	4;2;2	TSC22 domain family protein 1;TSC22 domain family protein 3;TSC22 domain family protein 4	Tsc22d1;Tsc22d3;Tsc22d4	>sp|P62500|T22D1_MOUSE TSC22 domain family protein 1 OS=Mus musculus GN=Tsc22d1 PE=1 SV=2;>sp|Q9Z2S7|T22D3_MOUSE TSC22 domain family protein 3 OS=Mus musculus GN=Tsc22d3 PE=1 SV=2;>sp|Q9EQN3|T22D4_MOUSE TSC22 domain family protein 4 OS=Mus musculus GN=Tsc2	3	4	4	4	3	3	4	2	3	2	3	3	3	2	2	3	3	2	2	3	2	3	2	1	2	4	3	0	0	4	1	1	1	0	2	2	2	1	2	2	1	2
P62627	P62627	3	3	3	Dynein light chain roadblock-type 1	Dynlrb1	>sp|P62627|DLRB1_MOUSE Dynein light chain roadblock-type 1 OS=Mus musculus GN=Dynlrb1 PE=1 SV=3	1	3	3	3	2	3	3	3	3	2	3	3	3	3	2	3	3	3	3	2	3	3	3	3	3	3	3	3	3	3	2	3	3	3	3	2	2	3	3	2	2	2
P62631	P62631	17	9	9	Elongation factor 1-alpha 2	Eef1a2	>sp|P62631|EF1A2_MOUSE Elongation factor 1-alpha 2 OS=Mus musculus GN=Eef1a2 PE=1 SV=1	1	17	9	9	17	17	17	16	16	17	16	16	17	17	16	17	16	16	16	17	16	17	16	16	17	17	17	17	16	17	17	17	16	17	16	17	17	17	17	17	17	17
P62702	P62702	16	16	16	40S ribosomal protein S4, X isoform	Rps4x	>sp|P62702|RS4X_MOUSE 40S ribosomal protein S4, X isoform OS=Mus musculus GN=Rps4x PE=2 SV=2	1	16	16	16	14	13	14	12	13	13	12	12	13	12	12	13	11	13	11	14	14	13	13	12	11	13	10	13	13	12	12	11	13	13	12	11	12	11	12	12	13	12
P62715;P97470	P62715	13;2	1;0	1;0	Serine/threonine-protein phosphatase 2A catalytic subunit beta isoform	Ppp2cb	>sp|P62715|PP2AB_MOUSE Serine/threonine-protein phosphatase 2A catalytic subunit beta isoform OS=Mus musculus GN=Ppp2cb PE=1 SV=1	2	13	1	1	11	11	11	11	10	12	11	11	12	11	11	12	12	11	10	10	11	12	10	12	10	10	11	12	10	11	12	10	11	11	11	11	11	10	11	10	11	10
P62717	P62717	3	3	3	60S ribosomal protein L18a	Rpl18a	>sp|P62717|RL18A_MOUSE 60S ribosomal protein L18a OS=Mus musculus GN=Rpl18a PE=1 SV=1	1	3	3	3	2	2	2	2	1	2	2	1	2	2	2	2	2	3	3	1	2	2	1	3	1	1	2	3	3	2	2	1	3	3	1	3	3	2	3	2	3	2
P62743	P62743	6	6	6	AP-2 complex subunit sigma	Ap2s1	>sp|P62743|AP2S1_MOUSE AP-2 complex subunit sigma OS=Mus musculus GN=Ap2s1 PE=1 SV=1	1	6	6	6	6	5	6	6	5	5	6	5	5	5	6	4	5	5	5	5	6	6	6	6	5	6	4	5	5	6	4	5	5	4	6	4	6	4	5	6	4	4
P62746	P62746	10	10	8	Rho-related GTP-binding protein RhoB	Rhob	>sp|P62746|RHOB_MOUSE Rho-related GTP-binding protein RhoB OS=Mus musculus GN=Rhob PE=1 SV=1	1	10	10	8	8	9	10	10	9	10	10	9	9	7	10	9	10	10	10	10	9	9	9	10	10	9	10	9	9	10	9	9	8	9	9	10	10	8	10	10	9	8
P62748	P62748	10	5	5	Hippocalcin-like protein 1	Hpcal1	>sp|P62748|HPCL1_MOUSE Hippocalcin-like protein 1 OS=Mus musculus GN=Hpcal1 PE=2 SV=2	1	10	5	5	6	9	9	9	9	10	10	10	9	10	9	9	10	10	8	10	10	10	7	9	9	9	10	7	6	10	9	10	9	6	8	9	7	9	8	10	7	8
P62751	P62751	4	4	4	60S ribosomal protein L23a	Rpl23a	>sp|P62751|RL23A_MOUSE 60S ribosomal protein L23a OS=Mus musculus GN=Rpl23a PE=1 SV=1	1	4	4	4	3	4	3	4	4	3	3	3	3	4	3	4	3	3	4	3	4	3	4	4	3	3	3	3	4	4	3	3	4	3	3	4	3	4	3	3	3	3
P62754	P62754	6	6	6	40S ribosomal protein S6	Rps6	>sp|P62754|RS6_MOUSE 40S ribosomal protein S6 OS=Mus musculus GN=Rps6 PE=1 SV=1	1	6	6	6	4	5	5	5	5	4	5	5	4	4	5	4	5	4	4	5	4	4	4	5	4	4	5	4	4	5	5	5	5	5	6	5	4	4	5	5	5	4
P62761	P62761	12	12	11	Visinin-like protein 1	Vsnl1	>sp|P62761|VISL1_MOUSE Visinin-like protein 1 OS=Mus musculus GN=Vsnl1 PE=1 SV=2	1	12	12	11	12	12	11	12	12	12	11	12	12	12	12	11	11	12	12	11	11	12	12	12	12	12	11	12	12	12	11	11	12	12	12	12	11	11	12	12	12	12
P62774	P62774	5	5	5	Myotrophin	Mtpn	>sp|P62774|MTPN_MOUSE Myotrophin OS=Mus musculus GN=Mtpn PE=1 SV=2	1	5	5	5	4	5	5	5	5	5	5	5	5	5	5	5	5	5	5	5	5	5	5	5	5	3	5	5	5	5	5	5	5	5	5	5	5	5	5	5	5	5
P62806	P62806	6	6	6	Histone H4	Hist1h4a	>sp|P62806|H4_MOUSE Histone H4 OS=Mus musculus GN=Hist1h4a PE=1 SV=2	1	6	6	6	4	4	5	4	4	6	6	5	5	5	4	4	4	5	3	5	5	4	5	5	6	5	5	4	4	5	5	5	4	4	4	6	5	4	5	5	4	5
P62812;P26049	P62812;P26049	2;1	1;0	1;0	Gamma-aminobutyric acid receptor subunit alpha-1;Gamma-aminobutyric acid receptor subunit alpha-3	Gabra1;Gabra3	>sp|P62812|GBRA1_MOUSE Gamma-aminobutyric acid receptor subunit alpha-1 OS=Mus musculus GN=Gabra1 PE=1 SV=1;>sp|P26049|GBRA3_MOUSE Gamma-aminobutyric acid receptor subunit alpha-3 OS=Mus musculus GN=Gabra3 PE=1 SV=1	2	2	1	1	0	1	1	2	2	2	2	0	1	2	1	1	2	2	2	2	1	1	1	2	1	2	1	2	1	0	1	2	1	2	0	1	1	2	0	1	1	1
P62814	P62814	26	26	26	V-type proton ATPase subunit B, brain isoform	Atp6v1b2	>sp|P62814|VATB2_MOUSE V-type proton ATPase subunit B, brain isoform OS=Mus musculus GN=Atp6v1b2 PE=1 SV=1	1	26	26	26	21	24	21	24	21	21	23	23	23	20	22	25	22	23	22	24	24	24	21	22	24	22	24	22	21	22	22	22	22	22	24	22	22	21	20	23	22	21
P62821	P62821	8	4	4	Ras-related protein Rab-1A	Rab1A	>sp|P62821|RAB1A_MOUSE Ras-related protein Rab-1A OS=Mus musculus GN=Rab1A PE=1 SV=3	1	8	4	4	5	6	7	8	7	8	6	7	7	7	5	6	6	7	8	6	6	6	6	7	5	6	5	8	5	6	7	7	8	8	6	6	7	7	8	5	5	8
P62823	P62823	9	7	6	Ras-related protein Rab-3C	Rab3c	>sp|P62823|RAB3C_MOUSE Ras-related protein Rab-3C OS=Mus musculus GN=Rab3c PE=1 SV=1	1	9	7	6	6	7	7	7	8	7	7	8	7	7	6	6	7	7	7	6	7	6	7	8	6	6	7	6	8	7	6	6	7	7	6	6	8	7	7	5	7	6
P62827;Q61820	P62827	8;3	8;3	8;3	GTP-binding nuclear protein Ran	Ran	>sp|P62827|RAN_MOUSE GTP-binding nuclear protein Ran OS=Mus musculus GN=Ran PE=1 SV=3	2	8	8	8	6	7	6	6	7	7	6	6	6	7	7	8	7	7	7	7	6	6	6	8	8	6	7	7	6	8	5	5	6	7	6	6	7	6	8	6	5	7
P62830	P62830	2	2	2	60S ribosomal protein L23	Rpl23	>sp|P62830|RL23_MOUSE 60S ribosomal protein L23 OS=Mus musculus GN=Rpl23 PE=1 SV=1	1	2	2	2	2	2	2	2	2	2	2	2	2	2	2	2	2	2	2	2	2	2	2	2	2	2	2	2	2	2	2	2	2	2	2	2	2	2	2	2	2	2
P62835	P62835	5	5	1	Ras-related protein Rap-1A	Rap1a	>sp|P62835|RAP1A_MOUSE Ras-related protein Rap-1A OS=Mus musculus GN=Rap1a PE=2 SV=1	1	5	5	1	5	5	5	5	5	5	5	4	5	5	5	5	5	5	5	5	5	5	4	5	5	4	4	5	5	5	4	5	3	4	5	4	5	4	5	4	4	5
P62843	P62843	2	2	2	40S ribosomal protein S15	Rps15	>sp|P62843|RS15_MOUSE 40S ribosomal protein S15 OS=Mus musculus GN=Rps15 PE=2 SV=2	1	2	2	2	1	2	2	2	2	1	2	2	1	2	2	2	2	2	2	2	2	1	0	2	2	0	2	2	1	2	2	2	2	2	2	2	2	2	2	2	1	1
P62849	P62849	3	3	3	40S ribosomal protein S24	Rps24	>sp|P62849|RS24_MOUSE 40S ribosomal protein S24 OS=Mus musculus GN=Rps24 PE=2 SV=1	1	3	3	3	2	1	2	2	2	1	2	1	2	3	1	2	1	3	3	2	2	2	3	2	2	1	2	2	3	2	2	2	3	2	2	3	3	3	3	2	3	3
P62852	P62852	2	2	2	40S ribosomal protein S25	Rps25	>sp|P62852|RS25_MOUSE 40S ribosomal protein S25 OS=Mus musculus GN=Rps25 PE=1 SV=1	1	2	2	2	2	2	2	2	2	2	2	2	2	2	2	2	2	2	2	2	2	2	2	2	2	2	2	1	2	2	2	1	2	2	2	2	2	2	2	2	2	2
P62855	P62855	3	3	3	40S ribosomal protein S26	Rps26	>sp|P62855|RS26_MOUSE 40S ribosomal protein S26 OS=Mus musculus GN=Rps26 PE=3 SV=3	1	3	3	3	2	2	2	2	2	2	2	2	2	2	2	2	2	2	2	2	2	2	2	2	3	2	2	2	3	2	3	2	2	2	2	3	2	3	3	2	2	2
P62858	P62858	2	2	2	40S ribosomal protein S28	Rps28	>sp|P62858|RS28_MOUSE 40S ribosomal protein S28 OS=Mus musculus GN=Rps28 PE=3 SV=1	1	2	2	2	2	2	2	2	1	2	2	2	2	2	2	2	2	2	1	2	2	2	1	2	2	1	1	2	2	2	1	1	1	2	2	2	2	2	2	2	1	2
P62869	P62869	8	8	8	Transcription elongation factor B polypeptide 2	Tceb2	>sp|P62869|ELOB_MOUSE Transcription elongation factor B polypeptide 2 OS=Mus musculus GN=Tceb2 PE=1 SV=1	1	8	8	8	5	7	6	6	6	5	5	6	6	5	4	5	7	6	5	6	6	5	5	5	5	7	6	7	6	6	5	7	6	7	5	5	6	7	7	6	7	6
P62874	P62874	14	14	7	Guanine nucleotide-binding protein G(I)/G(S)/G(T) subunit beta-1	Gnb1	>sp|P62874|GBB1_MOUSE Guanine nucleotide-binding protein G(I)/G(S)/G(T) subunit beta-1 OS=Mus musculus GN=Gnb1 PE=1 SV=3	1	14	14	7	13	12	12	13	13	12	10	12	12	12	11	10	12	13	12	13	12	12	13	12	12	13	12	14	12	11	11	11	14	12	12	13	12	12	12	13	12	12
P62878	P62878	2	2	2	E3 ubiquitin-protein ligase RBX1;E3 ubiquitin-protein ligase RBX1, N-terminally processed	Rbx1	>sp|P62878|RBX1_MOUSE E3 ubiquitin-protein ligase RBX1 OS=Mus musculus GN=Rbx1 PE=1 SV=1	1	2	2	2	0	1	1	2	2	2	1	2	2	2	1	1	1	2	2	1	1	2	0	1	1	2	2	2	2	1	2	2	2	1	1	2	1	1	2	1	1	0
P62880;Q61011	P62880	14;2	8;0	5;0	Guanine nucleotide-binding protein G(I)/G(S)/G(T) subunit beta-2	Gnb2	>sp|P62880|GBB2_MOUSE Guanine nucleotide-binding protein G(I)/G(S)/G(T) subunit beta-2 OS=Mus musculus GN=Gnb2 PE=1 SV=3	2	14	8	5	13	12	12	13	13	13	12	12	12	12	11	12	12	13	13	13	12	12	12	12	12	12	13	14	13	13	12	12	14	13	12	13	12	12	12	13	13	12
P62881	P62881	10	10	10	Guanine nucleotide-binding protein subunit beta-5	Gnb5	>sp|P62881|GBB5_MOUSE Guanine nucleotide-binding protein subunit beta-5 OS=Mus musculus GN=Gnb5 PE=1 SV=1	1	10	10	10	5	6	8	6	6	9	8	7	6	8	7	9	8	8	8	8	7	9	7	7	6	6	8	6	7	8	10	6	9	8	5	8	8	5	7	6	8	9
P62889	P62889	5	5	5	60S ribosomal protein L30	Rpl30	>sp|P62889|RL30_MOUSE 60S ribosomal protein L30 OS=Mus musculus GN=Rpl30 PE=3 SV=2	1	5	5	5	2	3	3	3	4	4	4	4	2	4	3	3	3	4	4	4	4	2	4	3	3	4	4	4	2	4	4	4	4	2	3	4	4	3	3	4	3	3
P62897;CON__P62894;P00015	P62897	6;2;1	6;2;1	6;2;1	Cytochrome c, somatic	Cycs	>sp|P62897|CYC_MOUSE Cytochrome c, somatic OS=Mus musculus GN=Cycs PE=1 SV=2	3	6	6	6	6	5	5	5	5	5	6	6	6	6	6	6	6	6	5	6	6	6	6	5	6	5	6	5	6	6	6	6	6	6	5	5	6	6	5	6	6	6
P62900	P62900	2	2	2	60S ribosomal protein L31	Rpl31	>sp|P62900|RL31_MOUSE 60S ribosomal protein L31 OS=Mus musculus GN=Rpl31 PE=1 SV=1	1	2	2	2	2	2	2	2	2	2	1	2	2	2	2	1	2	2	2	2	1	2	2	1	2	2	1	2	2	2	2	2	2	2	2	2	2	2	1	2	2	2
P62908	P62908	13	13	13	40S ribosomal protein S3	Rps3	>sp|P62908|RS3_MOUSE 40S ribosomal protein S3 OS=Mus musculus GN=Rps3 PE=1 SV=1	1	13	13	13	9	9	8	8	9	9	10	10	8	10	10	8	10	9	10	10	8	8	9	9	9	8	9	9	9	9	8	7	10	9	10	9	9	9	9	8	9	7
P62911	P62911	3	3	3	60S ribosomal protein L32	Rpl32	>sp|P62911|RL32_MOUSE 60S ribosomal protein L32 OS=Mus musculus GN=Rpl32 PE=1 SV=2	1	3	3	3	3	3	3	3	2	3	3	3	3	2	2	2	3	2	2	3	1	3	3	2	2	3	3	1	2	3	2	3	2	2	3	2	1	2	2	2	2	3
P62918	P62918	8	8	8	60S ribosomal protein L8	Rpl8	>sp|P62918|RL8_MOUSE 60S ribosomal protein L8 OS=Mus musculus GN=Rpl8 PE=1 SV=2	1	8	8	8	6	6	6	5	6	6	7	7	6	6	5	7	6	5	8	7	6	6	4	7	6	8	7	7	6	7	6	5	8	6	5	5	5	6	6	4	6	6
P62960	P62960	1	1	1	Nuclease-sensitive element-binding protein 1	Ybx1	>sp|P62960|YBOX1_MOUSE Nuclease-sensitive element-binding protein 1 OS=Mus musculus GN=Ybx1 PE=1 SV=3	1	1	1	1	1	1	1	1	1	1	1	1	1	1	1	1	1	1	1	1	1	1	1	1	1	0	1	0	1	1	0	0	0	0	1	1	1	0	0	1	1	0
P62962;CON__P02584	P62962;CON__P02584	8;4	8;4	8;4	Profilin-1	Pfn1	>sp|P62962|PROF1_MOUSE Profilin-1 OS=Mus musculus GN=Pfn1 PE=1 SV=2;>P02584 SWISS-PROT:P02584 (Bos taurus) Profilin-1	2	8	8	8	6	5	6	7	7	8	6	6	6	7	5	5	6	7	7	6	6	7	7	7	6	7	6	6	7	5	7	7	6	7	6	8	7	6	7	8	7	7
P62983;P62984;P0CG49;P0CG50	P62983;P62984;P0CG49;P0CG50	6;5;5;5	6;5;5;5	6;5;5;5	Ubiquitin-40S ribosomal protein S27a;Ubiquitin;40S ribosomal protein S27a;Ubiquitin-60S ribosomal protein L40;Ubiquitin;60S ribosomal protein L40;Polyubiquitin-B;Ubiquitin;Polyubiquitin-C;Ubiquitin;Ubiquitin-related 1;Ubiquitin-related 2	Rps27a;Uba52;Ubb;Ubc	>sp|P62983|RS27A_MOUSE Ubiquitin-40S ribosomal protein S27a OS=Mus musculus GN=Rps27a PE=1 SV=2;>sp|P62984|RL40_MOUSE Ubiquitin-60S ribosomal protein L40 OS=Mus musculus GN=Uba52 PE=1 SV=2;>sp|P0CG49|UBB_MOUSE Polyubiquitin-B OS=Mus musculus GN=Ubb PE=2 SV	4	6	6	6	6	6	6	6	6	6	6	6	6	6	6	6	6	6	6	6	5	6	6	6	6	6	6	6	6	5	6	6	6	6	6	6	6	6	6	6	6	6
P62996	P62996	2	2	2	Transformer-2 protein homolog beta	Tra2b	>sp|P62996|TRA2B_MOUSE Transformer-2 protein homolog beta OS=Mus musculus GN=Tra2b PE=2 SV=1	1	2	2	2	1	2	2	2	1	1	2	2	2	1	2	2	2	2	1	2	2	2	2	2	1	2	1	1	1	2	2	2	2	2	2	1	2	1	2	2	1	2
P63001;P60764;Q05144	P63001;P60764;Q05144	6;5;3	6;5;3	6;5;3	Ras-related C3 botulinum toxin substrate 1;Ras-related C3 botulinum toxin substrate 3;Ras-related C3 botulinum toxin substrate 2	Rac1;Rac3;Rac2	>sp|P63001|RAC1_MOUSE Ras-related C3 botulinum toxin substrate 1 OS=Mus musculus GN=Rac1 PE=1 SV=1;>sp|P60764|RAC3_MOUSE Ras-related C3 botulinum toxin substrate 3 OS=Mus musculus GN=Rac3 PE=1 SV=1;>sp|Q05144|RAC2_MOUSE Ras-related C3 botulinum toxin subst	3	6	6	6	5	6	6	6	6	6	6	6	6	5	5	5	4	6	5	6	6	5	5	5	5	4	5	6	6	6	5	6	6	6	5	6	5	6	6	6	6	6
P63005	P63005	12	12	12	Platelet-activating factor acetylhydrolase IB subunit alpha	Pafah1b1	>sp|P63005|LIS1_MOUSE Platelet-activating factor acetylhydrolase IB subunit alpha OS=Mus musculus GN=Pafah1b1 PE=1 SV=2	1	12	12	12	9	8	9	8	9	8	8	8	8	11	9	9	9	9	8	8	9	8	9	11	7	9	8	10	10	7	6	8	10	10	9	8	9	8	9	8	10	7
P63011	P63011	9	9	6	Ras-related protein Rab-3A	Rab3a	>sp|P63011|RAB3A_MOUSE Ras-related protein Rab-3A OS=Mus musculus GN=Rab3a PE=1 SV=1	1	9	9	6	7	8	8	8	9	8	8	8	8	9	8	7	9	8	8	7	8	7	7	8	8	7	8	8	8	8	7	8	8	8	7	7	9	7	9	7	8	7
P63017	P63017	31	31	22	Heat shock cognate 71 kDa protein	Hspa8	>sp|P63017|HSP7C_MOUSE Heat shock cognate 71 kDa protein OS=Mus musculus GN=Hspa8 PE=1 SV=1	1	31	31	22	26	26	27	29	26	27	28	26	27	29	26	28	29	29	27	27	28	27	27	26	28	27	29	27	28	27	27	28	29	28	27	27	26	28	27	27	27	27
P63024	P63024	4	1	1	Vesicle-associated membrane protein 3	Vamp3	>sp|P63024|VAMP3_MOUSE Vesicle-associated membrane protein 3 OS=Mus musculus GN=Vamp3 PE=1 SV=1	1	4	1	1	3	4	4	3	3	4	3	3	4	4	3	4	3	4	4	3	3	4	2	4	2	4	2	4	4	4	2	3	4	3	3	4	4	4	4	4	4	4
P63028	P63028	5	5	5	Translationally-controlled tumor protein	Tpt1	>sp|P63028|TCTP_MOUSE Translationally-controlled tumor protein OS=Mus musculus GN=Tpt1 PE=1 SV=1	1	5	5	5	5	5	5	5	4	5	4	5	5	5	5	4	5	5	5	5	4	5	5	5	5	3	5	5	5	5	5	4	5	5	4	5	5	4	5	5	5	4
P63030	P63030	1	1	1	Mitochondrial pyruvate carrier 1	Mpc1	>sp|P63030|MPC1_MOUSE Mitochondrial pyruvate carrier 1 OS=Mus musculus GN=Mpc1 PE=1 SV=1	1	1	1	1	0	1	0	1	1	1	1	0	0	1	1	1	0	1	0	1	1	0	0	1	1	0	0	1	1	1	1	1	1	1	1	1	1	0	1	1	1	0
P63037	P63037	5	4	4	DnaJ homolog subfamily A member 1	Dnaja1	>sp|P63037|DNJA1_MOUSE DnaJ homolog subfamily A member 1 OS=Mus musculus GN=Dnaja1 PE=1 SV=1	1	5	4	4	4	5	4	5	4	3	5	5	5	5	4	4	4	5	4	3	4	5	4	5	5	5	4	5	5	5	4	5	5	5	3	3	5	4	5	5	4	5
P63038	P63038	31	31	31	60 kDa heat shock protein, mitochondrial	Hspd1	>sp|P63038|CH60_MOUSE 60 kDa heat shock protein, mitochondrial OS=Mus musculus GN=Hspd1 PE=1 SV=1	1	31	31	31	22	24	24	25	25	25	25	25	25	24	23	23	25	25	26	24	24	20	23	26	20	21	27	26	24	23	25	26	26	23	20	24	24	24	26	24	24	26
P63040	P63040	6	4	4	Complexin-1	Cplx1	>sp|P63040|CPLX1_MOUSE Complexin-1 OS=Mus musculus GN=Cplx1 PE=1 SV=1	1	6	4	4	5	5	5	4	4	5	5	5	4	5	5	5	5	5	5	6	5	4	5	5	5	4	6	5	4	5	5	5	5	5	5	5	5	5	5	5	5	5
P63044	P63044	7	7	4	Vesicle-associated membrane protein 2	Vamp2	>sp|P63044|VAMP2_MOUSE Vesicle-associated membrane protein 2 OS=Mus musculus GN=Vamp2 PE=1 SV=2	1	7	7	4	6	5	5	6	5	7	6	6	7	6	5	7	5	6	5	7	6	6	5	7	4	7	5	7	7	6	4	6	6	6	6	7	7	6	7	7	6	7
P63046	P63046	5	5	5	Sulfotransferase 4A1	Sult4a1	>sp|P63046|ST4A1_MOUSE Sulfotransferase 4A1 OS=Mus musculus GN=Sult4a1 PE=2 SV=1	1	5	5	5	4	3	3	3	3	3	5	3	3	4	4	4	3	4	3	3	4	3	4	2	4	3	3	3	3	4	3	2	4	3	3	4	3	4	4	4	3	4
P63054	P63054	3	3	3	Purkinje cell protein 4	Pcp4	>sp|P63054|PCP4_MOUSE Purkinje cell protein 4 OS=Mus musculus GN=Pcp4 PE=3 SV=2	1	3	3	3	3	3	3	3	3	3	3	3	3	3	3	3	3	3	3	3	3	3	3	3	3	3	3	3	3	3	3	3	3	3	3	3	3	3	3	3	3	3
P63073	P63073	4	4	4	Eukaryotic translation initiation factor 4E	Eif4e	>sp|P63073|IF4E_MOUSE Eukaryotic translation initiation factor 4E OS=Mus musculus GN=Eif4e PE=1 SV=1	1	4	4	4	2	2	2	2	2	3	4	2	3	3	2	2	2	2	3	2	4	2	2	3	2	2	2	2	2	2	2	3	1	3	2	2	4	2	3	2	2	2
P63082	P63082	2	2	2	V-type proton ATPase 16 kDa proteolipid subunit	Atp6v0c	>sp|P63082|VATL_MOUSE V-type proton ATPase 16 kDa proteolipid subunit OS=Mus musculus GN=Atp6v0c PE=2 SV=1	1	2	2	2	1	2	2	2	2	2	2	2	2	2	2	2	2	2	2	2	2	2	2	2	2	2	2	2	2	2	2	2	2	2	2	2	2	2	2	2	2	2
P63085	P63085	21	21	15	Mitogen-activated protein kinase 1	Mapk1	>sp|P63085|MK01_MOUSE Mitogen-activated protein kinase 1 OS=Mus musculus GN=Mapk1 PE=1 SV=3	1	21	21	15	19	20	18	21	19	20	18	19	17	20	19	18	20	21	20	17	18	18	19	20	17	18	18	18	18	17	20	18	19	19	19	19	18	19	20	18	18	18
P63087	P63087	17	4	4	Serine/threonine-protein phosphatase PP1-gamma catalytic subunit	Ppp1cc	>sp|P63087|PP1G_MOUSE Serine/threonine-protein phosphatase PP1-gamma catalytic subunit OS=Mus musculus GN=Ppp1cc PE=1 SV=1	1	17	4	4	14	14	14	14	14	15	14	15	14	12	14	16	14	14	14	13	16	12	12	14	13	13	14	14	12	15	14	13	14	12	14	13	13	14	13	15	14	13
P63089	P63089	1	1	1	Pleiotrophin	Ptn	>sp|P63089|PTN_MOUSE Pleiotrophin OS=Mus musculus GN=Ptn PE=2 SV=1	1	1	1	1	1	1	1	1	1	1	1	1	1	1	1	1	1	1	1	1	1	1	1	1	0	1	0	1	1	1	1	1	1	1	1	1	1	0	1	1	1	1
P63094;Q6R0H7	P63094;Q6R0H7	10;10	9;9	7;7	Guanine nucleotide-binding protein G(s) subunit alpha isoforms short;Guanine nucleotide-binding protein G(s) subunit alpha isoforms XLas	Gnas	>sp|P63094|GNAS2_MOUSE Guanine nucleotide-binding protein G(s) subunit alpha isoforms short OS=Mus musculus GN=Gnas PE=1 SV=1;>sp|Q6R0H7|GNAS1_MOUSE Guanine nucleotide-binding protein G(s) subunit alpha isoforms XLas OS=Mus musculus GN=Gnas PE=2 SV=1	2	10	9	7	8	8	10	10	9	10	7	7	9	8	8	7	7	10	10	6	7	9	8	10	8	7	6	10	9	9	7	8	8	7	9	8	9	6	9	8	9	9
P63101;REV__Q52KR3;Q9QXJ1	P63101	19;1;1	16;1;1	13;1;1	14-3-3 protein zeta/delta	Ywhaz	>sp|P63101|1433Z_MOUSE 14-3-3 protein zeta/delta OS=Mus musculus GN=Ywhaz PE=1 SV=1	3	19	16	13	16	17	16	18	15	17	15	17	17	17	15	16	16	17	15	17	15	16	16	17	16	17	16	17	17	16	17	18	18	16	17	17	16	15	15	16	16	16
P63141;P16390;Q61923	P63141	7;3;1	7;3;1	4;0;0	Potassium voltage-gated channel subfamily A member 2	Kcna2	>sp|P63141|KCNA2_MOUSE Potassium voltage-gated channel subfamily A member 2 OS=Mus musculus GN=Kcna2 PE=1 SV=1	3	7	7	4	5	5	6	6	5	6	6	6	5	5	4	6	7	6	7	6	6	5	2	6	4	4	4	3	5	5	5	6	6	6	5	4	2	4	3	6	5	6
P63143	P63143	3	2	2	Voltage-gated potassium channel subunit beta-1	Kcnab1	>sp|P63143|KCAB1_MOUSE Voltage-gated potassium channel subunit beta-1 OS=Mus musculus GN=Kcnab1 PE=1 SV=2	1	3	2	2	1	0	1	1	1	1	1	1	1	2	1	0	1	1	1	1	1	1	1	1	0	1	1	1	2	1	0	1	1	1	1	2	0	1	1	0	2	1
P63158;P30681	P63158	6;1	6;1	6;1	High mobility group protein B1	Hmgb1	>sp|P63158|HMGB1_MOUSE High mobility group protein B1 OS=Mus musculus GN=Hmgb1 PE=1 SV=2	2	6	6	6	6	6	6	6	6	6	6	5	5	5	6	5	5	5	6	5	5	6	5	6	6	5	5	6	5	5	6	5	5	5	6	5	6	5	5	5	5	5
P63168	P63168	4	1	1	Dynein light chain 1, cytoplasmic	Dynll1	>sp|P63168|DYL1_MOUSE Dynein light chain 1, cytoplasmic OS=Mus musculus GN=Dynll1 PE=1 SV=1	1	4	1	1	4	4	4	4	4	4	4	4	4	4	4	4	4	4	4	4	4	4	4	4	4	4	4	4	4	4	4	4	4	4	4	4	4	4	4	4	4	4
P63213	P63213	2	2	2	Guanine nucleotide-binding protein G(I)/G(S)/G(O) subunit gamma-2	Gng2	>sp|P63213|GBG2_MOUSE Guanine nucleotide-binding protein G(I)/G(S)/G(O) subunit gamma-2 OS=Mus musculus GN=Gng2 PE=2 SV=2	1	2	2	2	2	2	2	2	2	2	2	2	2	2	2	2	2	2	2	2	2	2	2	2	2	2	2	2	2	2	2	2	2	2	2	2	2	2	2	2	2	2
P63216	P63216	3	3	3	Guanine nucleotide-binding protein G(I)/G(S)/G(O) subunit gamma-3	Gng3	>sp|P63216|GBG3_MOUSE Guanine nucleotide-binding protein G(I)/G(S)/G(O) subunit gamma-3 OS=Mus musculus GN=Gng3 PE=1 SV=1	1	3	3	3	3	3	3	3	3	3	3	3	3	3	3	3	3	3	3	3	3	3	3	3	3	3	3	3	3	3	3	3	2	2	3	3	2	2	2	3	2	3
P63242;Q8BGY2	P63242	5;2	5;2	5;2	Eukaryotic translation initiation factor 5A-1	Eif5a	>sp|P63242|IF5A1_MOUSE Eukaryotic translation initiation factor 5A-1 OS=Mus musculus GN=Eif5a PE=1 SV=2	2	5	5	5	4	4	4	4	4	4	4	4	4	4	4	4	4	4	4	4	5	4	4	4	4	4	4	4	4	4	4	4	5	4	4	4	4	4	4	4	4	5
P63250	P63250	1	1	1	G protein-activated inward rectifier potassium channel 1	Kcnj3	>sp|P63250|KCNJ3_MOUSE G protein-activated inward rectifier potassium channel 1 OS=Mus musculus GN=Kcnj3 PE=1 SV=1	1	1	1	1	1	0	1	0	0	1	0	0	0	0	0	1	0	0	0	0	0	1	0	0	0	0	0	0	0	0	0	0	0	0	0	0	0	0	0	0	0	0
P63254	P63254	1	1	1	Cysteine-rich protein 1	Crip1	>sp|P63254|CRIP1_MOUSE Cysteine-rich protein 1 OS=Mus musculus GN=Crip1 PE=1 SV=2	1	1	1	1	1	1	1	1	1	1	1	1	1	1	1	1	1	1	1	1	1	1	1	1	1	0	1	1	1	1	1	1	1	1	1	1	1	1	1	1	1	1
P63260	P63260	26	1	1	Actin, cytoplasmic 2;Actin, cytoplasmic 2, N-terminally processed	Actg1	>sp|P63260|ACTG_MOUSE Actin, cytoplasmic 2 OS=Mus musculus GN=Actg1 PE=1 SV=1	1	26	1	1	24	25	24	23	21	23	22	22	23	23	25	25	24	22	22	24	23	21	21	24	24	21	23	24	24	24	24	22	24	23	23	22	22	22	24	23	23	22
097;368098;368099;368100;368101;368102;368103;368104;368105;368106;368107;368108;368109;368110;368111;368112;368113;368114;368115;368116;368117;368118;368119;368120;368121;368122;368123;368124;368125;368126;368127;368128;368129;368130;368131;368132;368133;368134;368135;368136;368137;368138;368139;368140;368141;368142;368143;368144;368145;368146;368147;368148;368149;368150;368151;368152;368153;368…	23206;62971;63068;70566;95541;96690;107181;127116;140272;140644;199486;260879;277773;304350;304425;337566;355125;366678;370640;534564;534627;547818;614383;659757;673117;768496	246;247;249;250;251;252;253;254;255;256	44;47;153;190;227;269;283;305;325;355
P63268;P62737	P63268;P62737	19;18	7;6	2;1	Actin, gamma-enteric smooth muscle;Actin, aortic smooth muscle	Actg2;Acta2	>sp|P63268|ACTH_MOUSE Actin, gamma-enteric smooth muscle OS=Mus musculus GN=Actg2 PE=1 SV=1;>sp|P62737|ACTA_MOUSE Actin, aortic smooth muscle OS=Mus musculus GN=Acta2 PE=1 SV=1	2	19	7	2	18	17	17	17	16	17	17	15	17	18	17	17	17	15	18	17	17	16	15	18	17	14	15	17	16	16	18	15	17	17	17	16	16	17	18	16	16	17
P63276	P63276	4	4	4	40S ribosomal protein S17	Rps17	>sp|P63276|RS17_MOUSE 40S ribosomal protein S17 OS=Mus musculus GN=Rps17 PE=1 SV=2	1	4	4	4	3	3	3	4	4	3	3	3	3	4	3	3	4	4	3	3	3	3	4	3	4	3	3	4	4	3	4	4	3	3	3	3	3	4	4	4	4	4
P63280	P63280	4	4	4	SUMO-conjugating enzyme UBC9	Ube2i	>sp|P63280|UBC9_MOUSE SUMO-conjugating enzyme UBC9 OS=Mus musculus GN=Ube2i PE=1 SV=1	1	4	4	4	2	2	4	2	2	4	4	2	4	3	4	0	2	3	2	1	2	3	3	4	4	1	3	2	3	3	4	2	3	2	3	2	3	3	3	2	3	3
P63318	P63318	30	30	28	Protein kinase C gamma type	Prkcg	>sp|P63318|KPCG_MOUSE Protein kinase C gamma type OS=Mus musculus GN=Prkcg PE=1 SV=1	1	30	30	28	20	25	24	25	23	26	25	25	25	25	25	24	26	22	24	25	25	23	22	21	27	21	24	28	23	23	25	19	24	24	25	22	24	22	24	23	22	22
P63321	P63321	8	8	4	Ras-related protein Ral-A	Rala	>sp|P63321|RALA_MOUSE Ras-related protein Ral-A OS=Mus musculus GN=Rala PE=1 SV=1	1	8	8	4	6	6	5	6	5	6	5	5	6	7	6	6	6	7	6	7	6	5	7	5	6	5	6	6	4	6	6	5	5	4	6	5	6	7	6	6	5	6
P63323	P63323	6	6	6	40S ribosomal protein S12	Rps12	>sp|P63323|RS12_MOUSE 40S ribosomal protein S12 OS=Mus musculus GN=Rps12 PE=1 SV=2	1	6	6	6	5	5	5	5	5	6	5	5	5	6	5	5	5	5	6	5	5	5	6	6	5	6	5	5	4	5	6	5	6	4	5	6	3	6	5	5	5	6
P63325	P63325	4	4	4	40S ribosomal protein S10	Rps10	>sp|P63325|RS10_MOUSE 40S ribosomal protein S10 OS=Mus musculus GN=Rps10 PE=1 SV=1	1	4	4	4	3	3	3	1	3	3	2	4	2	3	3	3	3	3	2	3	3	3	2	4	4	3	3	2	3	3	3	2	3	3	3	3	3	3	3	3	3	3
P63328;P48455	P63328	26;5	26;5	17;1	Serine/threonine-protein phosphatase 2B catalytic subunit alpha isoform	Ppp3ca	>sp|P63328|PP2BA_MOUSE Serine/threonine-protein phosphatase 2B catalytic subunit alpha isoform OS=Mus musculus GN=Ppp3ca PE=1 SV=1	2	26	26	17	21	22	22	23	23	22	23	22	22	25	21	20	24	24	21	24	23	22	20	25	23	20	23	22	21	23	21	23	23	22	23	22	23	22	24	20	22	19
P63330	P63330	13	13	1	Serine/threonine-protein phosphatase 2A catalytic subunit alpha isoform	Ppp2ca	>sp|P63330|PP2AA_MOUSE Serine/threonine-protein phosphatase 2A catalytic subunit alpha isoform OS=Mus musculus GN=Ppp2ca PE=1 SV=1	1	13	13	1	11	11	11	11	10	12	11	11	12	11	11	12	12	11	10	10	11	12	10	12	11	10	11	12	10	11	12	10	11	11	12	11	11	10	11	10	11	10
P67778	P67778	14	14	14	Prohibitin	Phb	>sp|P67778|PHB_MOUSE Prohibitin OS=Mus musculus GN=Phb PE=1 SV=1	1	14	14	14	10	11	11	12	12	12	11	12	12	13	12	12	13	13	12	12	11	12	11	13	12	9	10	13	12	13	11	12	13	13	10	11	12	12	12	10	12	12
P67871	P67871	5	5	5	Casein kinase II subunit beta	Csnk2b	>sp|P67871|CSK2B_MOUSE Casein kinase II subunit beta OS=Mus musculus GN=Csnk2b PE=1 SV=1	1	5	5	5	5	5	5	5	5	4	4	4	5	5	4	5	4	4	5	5	5	4	5	4	4	5	5	5	4	5	5	4	5	4	5	4	5	5	5	3	5	4
P67984	P67984	3	3	3	60S ribosomal protein L22	Rpl22	>sp|P67984|RL22_MOUSE 60S ribosomal protein L22 OS=Mus musculus GN=Rpl22 PE=1 SV=2	1	3	3	3	3	3	3	3	3	3	3	3	3	3	3	3	3	3	3	3	3	3	3	3	3	3	3	3	3	3	3	3	3	3	3	3	3	3	3	3	3	3
P68037	P68037	6	6	6	Ubiquitin-conjugating enzyme E2 L3	Ube2l3	>sp|P68037|UB2L3_MOUSE Ubiquitin-conjugating enzyme E2 L3 OS=Mus musculus GN=Ube2l3 PE=2 SV=1	1	6	6	6	4	5	5	6	5	5	5	6	6	6	5	6	5	5	6	5	5	5	6	5	5	5	5	5	5	6	6	5	6	5	6	5	5	6	6	6	6	6
P68040	P68040	15	15	15	Guanine nucleotide-binding protein subunit beta-2-like 1;Guanine nucleotide-binding protein subunit beta-2-like 1, N-terminally processed	Gnb2l1	>sp|P68040|GBLP_MOUSE Guanine nucleotide-binding protein subunit beta-2-like 1 OS=Mus musculus GN=Gnb2l1 PE=1 SV=3	1	15	15	15	11	11	11	11	12	12	11	12	11	12	10	11	12	12	13	8	10	9	13	12	11	7	11	13	10	10	11	10	11	11	12	12	13	8	12	12	12	12
P68134	P68134	17	1	1	Actin, alpha skeletal muscle	Acta1	>sp|P68134|ACTS_MOUSE Actin, alpha skeletal muscle OS=Mus musculus GN=Acta1 PE=1 SV=1	1	17	1	1	16	16	16	16	17	17	16	17	16	16	16	16	16	14	16	17	16	16	15	16	16	14	14	16	15	15	16	15	16	17	16	15	14	16	16	16	16	15
P68181	P68181	12	5	5	cAMP-dependent protein kinase catalytic subunit beta	Prkacb	>sp|P68181|KAPCB_MOUSE cAMP-dependent protein kinase catalytic subunit beta OS=Mus musculus GN=Prkacb PE=1 SV=2	1	12	5	5	8	11	8	8	10	10	10	10	10	10	11	10	9	9	10	10	9	9	8	10	11	8	8	8	8	11	10	9	10	9	11	10	10	9	11	10	9	9
P68254	P68254	14	10	10	14-3-3 protein theta	Ywhaq	>sp|P68254|1433T_MOUSE 14-3-3 protein theta OS=Mus musculus GN=Ywhaq PE=1 SV=1	1	14	10	10	10	12	11	11	12	10	11	11	11	12	10	12	12	12	11	11	10	11	11	11	12	11	12	12	11	11	12	11	12	11	11	12	11	10	12	12	11	11
P68368	P68368	35	8	8	Tubulin alpha-4A chain	Tuba4a	>sp|P68368|TBA4A_MOUSE Tubulin alpha-4A chain OS=Mus musculus GN=Tuba4a PE=1 SV=1	1	35	8	8	28	31	33	32	29	32	32	32	32	32	28	32	31	33	31	32	31	31	27	31	30	26	30	32	29	31	30	32	32	31	30	29	31	31	32	31	30	29
8;634329;634330;634331;634332;634333;634334;634335;634336;634337;634338;634339;634340;634341;634342;634343;634344;634345;634346;634347;634348;634349;634350;634351;634352;634353;634354;634355;634356;634357;634358;634359;634360;634361;634362;634363;634364;634365;634366;634367;634368;634369;634370;634371;634372;634373;634374;634375;634376;634377;634378;634379;634380;634381;634382;634383;634384;63438…	20843;21196;61974;62191;63202;68664;111482;124249;124625;125814;139074;175095;176074;229057;302939;303388;348360;370021;400647;433331;438161;472959;492542;536311;536392;540481;540787;556383;560891;585100;634467;690802;720136;761184;761221	68;69;70;71;308	154;302;377;413;425
P68369;P05214	P68369;P05214	36;26	3;3	1;1	Tubulin alpha-1A chain;Tubulin alpha-3 chain	Tuba1a;Tuba3a	>sp|P68369|TBA1A_MOUSE Tubulin alpha-1A chain OS=Mus musculus GN=Tuba1a PE=1 SV=1;>sp|P05214|TBA3_MOUSE Tubulin alpha-3 chain OS=Mus musculus GN=Tuba3a PE=1 SV=1	2	36	3	1	29	31	33	32	30	32	32	32	32	32	29	33	31	33	32	32	31	33	28	32	31	27	30	32	31	31	32	32	32	31	31	31	31	31	32	31	31	30
1;540342;540343;540344;540345;540346;540347;540348;540349;540350;540351;540352;540353;540354;540355;540356;540357;540358;540359;540360;540361;540362;540363;540364;540365;540366;540367;540368;540369;540370;540371;540372;540373;540374;540375;540376;540377;540378;540379;540380;540381;540382;540383;540384;540385;540386;540387;540388;540389;540390;540391;540392;540393;540394;540395;540396;540397;54039…	20843;21196;61974;62191;63397;68664;111550;124000;124625;125814;139031;175095;176074;229057;229078;302939;303388;346240;356770;370021;397803;438161;472928;492542;536311;536392;540481;540787;556383;561870;634049;635336;690802;720136;761184;761221	68;69;70;71;72;73;74	1;36;154;302;377;413;425
P68372	P68372	31	31	1	Tubulin beta-4B chain	Tubb4b	>sp|P68372|TBB4B_MOUSE Tubulin beta-4B chain OS=Mus musculus GN=Tubb4b PE=1 SV=1	1	31	31	1	29	30	31	31	31	27	31	31	31	31	31	31	30	30	31	30	31	31	28	30	30	28	31	29	28	30	28	30	31	30	31	30	30	31	30	30	29	30
73342;473346;473347;473348;473349;473350;473351;473352;473353;473354;473355;473356;473357;473358;473359;473360;473361;473362;473363;473364;473365;473366;473367;473368;473369;473370;473371;473372;473373;473374;473375;473376;473377;473378;473379;473380;473381;473382;473383;473384;473385;473386;473387;473388;473389;473390;473391;473392;473393;473394;473395;473396;473397;473398;473399;473400;473401;4…	41678;64770;118579;140534;164578;194894;195268;208251;228608;228904;316843;319009;326029;363862;363950;393475;443908;443999;444087;473212;473383;473430;499380;506062;514921;544873;551856;581125;619284;722471;760564	309;310;311;312;313;314;315;316;317;318;319;320;321	1;73;147;164;233;257;267;293;299;300;330;363;388
P68404	P68404	17	16	13	Protein kinase C beta type	Prkcb	>sp|P68404|KPCB_MOUSE Protein kinase C beta type OS=Mus musculus GN=Prkcb PE=1 SV=4	1	17	16	13	14	12	11	14	15	14	11	13	14	14	12	14	13	14	15	14	12	10	11	13	12	7	12	14	13	9	14	12	14	15	10	11	15	13	14	12	13	14
P68433	P68433	4	1	1	Histone H3.1	Hist1h3a	>sp|P68433|H31_MOUSE Histone H3.1 OS=Mus musculus GN=Hist1h3a PE=1 SV=2	1	4	1	1	2	3	2	3	4	3	3	3	2	4	2	3	2	4	4	3	3	2	2	4	3	2	3	4	4	3	3	2	4	4	3	3	4	4	4	4	3	3
P68510	P68510	16	13	13	14-3-3 protein eta	Ywhah	>sp|P68510|1433F_MOUSE 14-3-3 protein eta OS=Mus musculus GN=Ywhah PE=1 SV=2	1	16	13	13	13	14	14	13	14	15	13	14	13	15	12	14	13	14	14	13	13	13	13	14	13	13	13	13	14	13	14	15	15	14	13	13	15	14	15	14	14	13
P70168	P70168	28	28	28	Importin subunit beta-1	Kpnb1	>sp|P70168|IMB1_MOUSE Importin subunit beta-1 OS=Mus musculus GN=Kpnb1 PE=1 SV=2	1	28	28	28	19	20	21	22	18	22	21	24	20	20	24	20	24	23	20	23	24	18	17	21	23	15	20	19	23	20	24	21	20	22	24	18	18	21	20	21	22	21
P70175	P70175	13	11	11	Disks large homolog 3	Dlg3	>sp|P70175|DLG3_MOUSE Disks large homolog 3 OS=Mus musculus GN=Dlg3 PE=1 SV=1	1	13	11	11	10	13	12	12	10	13	12	13	11	13	11	11	12	11	9	12	12	12	11	13	12	10	12	11	10	12	11	11	9	11	10	11	11	13	10	11	11	13
P70188	P70188	1	1	1	Kinesin-associated protein 3	Kifap3	>sp|P70188|KIFA3_MOUSE Kinesin-associated protein 3 OS=Mus musculus GN=Kifap3 PE=1 SV=1	1	1	1	1	1	1	1	1	1	1	1	0	1	1	0	0	1	1	1	1	1	1	1	0	1	1	1	0	1	1	1	0	1	1	1	1	0	1	0	0	1	0
P70195	P70195	5	5	5	Proteasome subunit beta type-7	Psmb7	>sp|P70195|PSB7_MOUSE Proteasome subunit beta type-7 OS=Mus musculus GN=Psmb7 PE=1 SV=1	1	5	5	5	2	3	4	3	3	4	4	4	3	5	5	5	5	4	4	5	5	4	2	4	5	2	5	4	4	3	3	4	4	4	4	5	3	4	4	3	4	5
P70202	P70202	4	4	4	Latexin	Lxn	>sp|P70202|LXN_MOUSE Latexin OS=Mus musculus GN=Lxn PE=1 SV=2	1	4	4	4	3	3	3	3	3	3	3	3	3	3	3	3	3	3	3	3	3	3	3	3	3	3	3	3	3	3	3	3	3	3	3	4	3	4	3	3	3	3
P70205	P70205	3	3	3	Pituitary adenylate cyclase-activating polypeptide type I receptor	Adcyap1r1	>sp|P70205|PACR_MOUSE Pituitary adenylate cyclase-activating polypeptide type I receptor OS=Mus musculus GN=Adcyap1r1 PE=2 SV=1	1	3	3	3	0	0	1	1	1	0	3	1	1	1	1	0	1	2	1	1	2	0	0	1	1	0	2	1	0	1	0	1	3	2	0	1	2	1	2	0	0	1
P70206	P70206	10	6	6	Plexin-A1	Plxna1	>sp|P70206|PLXA1_MOUSE Plexin-A1 OS=Mus musculus GN=Plxna1 PE=1 SV=1	1	10	6	6	5	6	8	9	5	7	7	7	7	7	6	6	7	6	6	8	5	6	6	8	5	6	7	8	7	6	7	8	6	8	5	6	6	5	6	5	4	6
P70207	P70207	4	2	2	Plexin-A2	Plxna2	>sp|P70207|PLXA2_MOUSE Plexin-A2 OS=Mus musculus GN=Plxna2 PE=1 SV=2	1	4	2	2	2	1	3	2	1	2	2	3	2	2	1	2	2	2	2	2	0	1	1	2	1	1	3	2	2	1	1	2	2	1	0	3	1	1	2	0	2	3
P70232	P70232	5	5	5	Neural cell adhesion molecule L1-like protein;Processed neural cell adhesion molecule L1-like protein	Chl1	>sp|P70232|NCHL1_MOUSE Neural cell adhesion molecule L1-like protein OS=Mus musculus GN=Chl1 PE=1 SV=2	1	5	5	5	2	2	3	2	4	1	2	2	2	3	1	3	2	2	2	4	2	2	2	2	2	4	2	2	2	3	2	2	1	4	1	2	1	2	1	2	3	3
P70236;O09110	P70236;O09110	4;2	3;1	3;1	Dual specificity mitogen-activated protein kinase kinase 6;Dual specificity mitogen-activated protein kinase kinase 3	Map2k6;Map2k3	>sp|P70236|MP2K6_MOUSE Dual specificity mitogen-activated protein kinase kinase 6 OS=Mus musculus GN=Map2k6 PE=1 SV=1;>sp|O09110|MP2K3_MOUSE Dual specificity mitogen-activated protein kinase kinase 3 OS=Mus musculus GN=Map2k3 PE=1 SV=2	2	4	3	3	2	3	3	3	3	4	3	2	2	3	1	1	1	2	3	1	0	2	2	3	1	2	1	2	3	2	3	2	2	3	2	3	3	3	2	3	3	3
P70290	P70290	5	5	5	55 kDa erythrocyte membrane protein	Mpp1	>sp|P70290|EM55_MOUSE 55 kDa erythrocyte membrane protein OS=Mus musculus GN=Mpp1 PE=1 SV=1	1	5	5	5	3	5	3	5	4	3	4	4	5	4	3	3	3	4	4	0	1	4	3	3	2	2	1	3	3	2	3	2	3	3	2	3	4	2	2	2	3	1
P70296;Q8VIN1	P70296	12;1	12;1	12;1	Phosphatidylethanolamine-binding protein 1;Hippocampal cholinergic neurostimulating peptide	Pebp1	>sp|P70296|PEBP1_MOUSE Phosphatidylethanolamine-binding protein 1 OS=Mus musculus GN=Pebp1 PE=1 SV=3	2	12	12	12	12	12	12	12	12	12	12	12	12	12	12	12	12	12	12	12	12	12	12	11	12	12	12	12	12	12	12	12	12	12	12	11	12	12	12	12	11	11
P70297;O88811	P70297	8;2	8;2	8;2	Signal transducing adapter molecule 1	Stam	>sp|P70297|STAM1_MOUSE Signal transducing adapter molecule 1 OS=Mus musculus GN=Stam PE=2 SV=3	2	8	8	8	6	5	7	4	4	4	7	5	6	7	6	7	5	5	6	4	6	5	5	5	7	7	6	5	7	5	4	5	7	6	6	3	6	6	5	7	6	4
P70333	P70333	9	2	2	Heterogeneous nuclear ribonucleoprotein H2;Heterogeneous nuclear ribonucleoprotein H2, N-terminally processed	Hnrnph2	>sp|P70333|HNRH2_MOUSE Heterogeneous nuclear ribonucleoprotein H2 OS=Mus musculus GN=Hnrnph2 PE=2 SV=1	1	9	2	2	8	9	8	8	9	9	9	8	9	8	8	9	9	9	9	9	7	7	8	8	7	7	6	9	8	8	8	9	8	8	8	8	8	8	7	7	8	9
P70336	P70336	21	21	17	Rho-associated protein kinase 2	Rock2	>sp|P70336|ROCK2_MOUSE Rho-associated protein kinase 2 OS=Mus musculus GN=Rock2 PE=1 SV=1	1	21	21	17	12	10	14	15	12	12	13	12	16	11	10	14	13	14	13	10	13	12	11	14	7	10	13	10	11	15	12	13	13	10	12	12	13	15	11	12	14	12
P70349	P70349	6	6	6	Histidine triad nucleotide-binding protein 1	Hint1	>sp|P70349|HINT1_MOUSE Histidine triad nucleotide-binding protein 1 OS=Mus musculus GN=Hint1 PE=1 SV=3	1	6	6	6	5	5	5	5	4	6	5	6	5	4	5	5	5	5	4	5	6	5	4	5	5	5	5	4	4	5	5	6	5	4	5	5	6	4	4	5	4	5
P70362	P70362	2	2	2	Ubiquitin fusion degradation protein 1 homolog	Ufd1l	>sp|P70362|UFD1_MOUSE Ubiquitin fusion degradation protein 1 homolog OS=Mus musculus GN=Ufd1l PE=1 SV=2	1	2	2	2	2	2	1	2	1	1	2	1	2	2	2	1	1	1	2	0	1	1	1	2	1	2	0	2	2	1	2	2	2	2	2	1	2	1	2	1	1	2
P70372	P70372	7	7	7	ELAV-like protein 1	Elavl1	>sp|P70372|ELAV1_MOUSE ELAV-like protein 1 OS=Mus musculus GN=Elavl1 PE=1 SV=2	1	7	7	7	5	6	5	6	6	6	5	4	5	6	6	6	5	6	6	3	5	4	6	7	5	3	5	5	6	7	5	4	7	7	5	5	6	5	6	5	6	6
P70392	P70392	3	3	3	Ras-specific guanine nucleotide-releasing factor 2	Rasgrf2	>sp|P70392|RGRF2_MOUSE Ras-specific guanine nucleotide-releasing factor 2 OS=Mus musculus GN=Rasgrf2 PE=1 SV=2	1	3	3	3	1	1	1	0	1	1	1	1	1	3	1	1	1	1	1	1	1	1	1	2	1	1	1	1	1	1	1	1	3	2	1	1	1	1	3	1	1	0
P70398	P70398	27	27	27	Probable ubiquitin carboxyl-terminal hydrolase FAF-X	Usp9x	>sp|P70398|USP9X_MOUSE Probable ubiquitin carboxyl-terminal hydrolase FAF-X OS=Mus musculus GN=Usp9x PE=1 SV=2	1	27	27	27	11	15	13	11	9	11	18	13	11	11	10	14	16	19	13	16	16	18	10	18	13	10	12	12	10	11	13	13	15	10	16	14	14	12	9	9	8	14
P70399	P70399	2	2	2	Tumor suppressor p53-binding protein 1	Tp53bp1	>sp|P70399|TP53B_MOUSE Tumor suppressor p53-binding protein 1 OS=Mus musculus GN=Tp53bp1 PE=1 SV=2	1	2	2	2	2	1	2	2	2	2	2	2	2	2	2	2	2	2	2	2	2	2	2	2	1	0	2	2	2	2	1	2	2	2	2	2	2	2	1	2	2	2
P70404	P70404	12	12	12	Isocitrate dehydrogenase [NAD] subunit gamma 1, mitochondrial	Idh3g	>sp|P70404|IDHG1_MOUSE Isocitrate dehydrogenase [NAD] subunit gamma 1, mitochondrial OS=Mus musculus GN=Idh3g PE=1 SV=1	1	12	12	12	11	10	10	10	9	11	11	10	10	10	10	11	11	10	9	11	10	11	10	9	11	9	10	9	10	11	10	10	8	9	11	10	9	9	8	10	11	10
P70414	P70414	10	10	10	Sodium/calcium exchanger 1	Slc8a1	>sp|P70414|NAC1_MOUSE Sodium/calcium exchanger 1 OS=Mus musculus GN=Slc8a1 PE=1 SV=1	1	10	10	10	4	8	9	8	9	8	8	7	8	8	7	6	7	9	8	9	6	8	8	6	6	8	9	7	7	9	9	9	6	6	5	9	8	7	7	7	7	8
P70429	P70429	2	2	2	Ena/VASP-like protein	Evl	>sp|P70429|EVL_MOUSE Ena/VASP-like protein OS=Mus musculus GN=Evl PE=1 SV=2	1	2	2	2	1	1	2	2	1	1	2	2	2	2	2	1	2	2	1	1	2	2	2	1	2	1	2	2	1	2	2	2	2	1	2	1	1	1	2	1	1	1
P70441	P70441	8	8	8	Na(+)/H(+) exchange regulatory cofactor NHE-RF1	Slc9a3r1	>sp|P70441|NHRF1_MOUSE Na(+)/H(+) exchange regulatory cofactor NHE-RF1 OS=Mus musculus GN=Slc9a3r1 PE=1 SV=3	1	8	8	8	5	7	6	6	6	7	6	5	6	7	4	7	5	5	6	7	6	6	6	6	5	6	6	7	5	6	5	7	7	4	8	7	6	5	6	5	4	5
P70663	P70663	7	7	7	SPARC-like protein 1	Sparcl1	>sp|P70663|SPRL1_MOUSE SPARC-like protein 1 OS=Mus musculus GN=Sparcl1 PE=2 SV=3	1	7	7	7	5	5	4	5	4	5	5	6	6	5	6	4	6	3	5	5	6	7	6	5	4	4	4	2	4	2	6	5	3	4	5	5	3	4	2	6	5	5
Q60817;P70670	Q60817;P70670	5;5	5;5	5;5	Nascent polypeptide-associated complex subunit alpha;Nascent polypeptide-associated complex subunit alpha, muscle-specific form	Naca	>sp|Q60817|NACA_MOUSE Nascent polypeptide-associated complex subunit alpha OS=Mus musculus GN=Naca PE=1 SV=1;>sp|P70670|NACAM_MOUSE Nascent polypeptide-associated complex subunit alpha, muscle-specific form OS=Mus musculus GN=Naca PE=1 SV=2	2	5	5	5	3	5	5	4	4	4	2	3	3	4	3	2	2	4	4	3	3	5	5	4	4	5	4	4	5	5	5	4	4	4	4	4	3	4	4	5	5	4
P70698;P70303	P70698;P70303	2;1	2;1	2;1	CTP synthase 1;CTP synthase 2	Ctps1;Ctps2	>sp|P70698|PYRG1_MOUSE CTP synthase 1 OS=Mus musculus GN=Ctps1 PE=1 SV=2;>sp|P70303|PYRG2_MOUSE CTP synthase 2 OS=Mus musculus GN=Ctps2 PE=2 SV=1	2	2	2	2	1	1	1	1	2	2	1	2	1	2	0	0	1	0	1	1	1	2	0	1	1	1	2	1	2	1	1	1	1	1	1	2	0	1	2	1	1	1
P70699	P70699	2	2	2	Lysosomal alpha-glucosidase	Gaa	>sp|P70699|LYAG_MOUSE Lysosomal alpha-glucosidase OS=Mus musculus GN=Gaa PE=1 SV=2	1	2	2	2	1	2	2	2	1	2	1	2	2	2	2	2	2	2	1	2	1	2	1	2	1	1	2	2	1	2	2	2	2	1	2	1	1	2	0	1	1	2
P70704	P70704	20	20	19	Phospholipid-transporting ATPase IA	Atp8a1	>sp|P70704|AT8A1_MOUSE Phospholipid-transporting ATPase IA OS=Mus musculus GN=Atp8a1 PE=1 SV=2	1	20	20	19	9	10	11	12	16	14	11	12	12	14	10	10	13	13	13	12	10	13	16	13	8	14	11	16	14	10	13	12	15	15	11	15	10	14	12	11	16	10
P80313	P80313	17	17	17	T-complex protein 1 subunit eta	Cct7	>sp|P80313|TCPH_MOUSE T-complex protein 1 subunit eta OS=Mus musculus GN=Cct7 PE=1 SV=1	1	17	17	17	11	15	14	13	12	14	14	13	12	15	12	15	14	14	14	16	15	14	13	14	15	10	15	15	14	15	15	14	15	13	15	12	12	13	14	14	15	13
P80314	P80314	25	25	25	T-complex protein 1 subunit beta	Cct2	>sp|P80314|TCPB_MOUSE T-complex protein 1 subunit beta OS=Mus musculus GN=Cct2 PE=1 SV=4	1	25	25	25	20	24	22	22	22	23	23	22	23	22	20	21	22	21	20	22	18	21	18	21	20	21	24	19	15	24	23	24	18	18	20	23	22	22	21	21	20	22
P80315	P80315	20	20	20	T-complex protein 1 subunit delta	Cct4	>sp|P80315|TCPD_MOUSE T-complex protein 1 subunit delta OS=Mus musculus GN=Cct4 PE=1 SV=3	1	20	20	20	16	16	16	15	15	17	17	17	16	18	13	13	15	17	19	13	13	17	17	18	13	16	15	17	16	16	18	16	17	16	16	16	15	18	16	15	15	17
P80316	P80316	24	24	24	T-complex protein 1 subunit epsilon	Cct5	>sp|P80316|TCPE_MOUSE T-complex protein 1 subunit epsilon OS=Mus musculus GN=Cct5 PE=1 SV=1	1	24	24	24	15	19	20	19	20	20	18	20	19	20	15	20	18	17	19	16	16	21	20	22	20	18	17	19	20	18	19	18	19	19	18	15	16	19	20	21	20	19
P80317;Q61390	P80317	20;4	20;4	20;4	T-complex protein 1 subunit zeta	Cct6a	>sp|P80317|TCPZ_MOUSE T-complex protein 1 subunit zeta OS=Mus musculus GN=Cct6a PE=1 SV=3	2	20	20	20	16	16	14	14	14	16	16	15	14	15	14	15	13	15	14	15	14	15	16	17	13	13	13	17	15	15	15	17	15	16	14	14	13	12	15	14	14	14
P80318	P80318	17	17	17	T-complex protein 1 subunit gamma	Cct3	>sp|P80318|TCPG_MOUSE T-complex protein 1 subunit gamma OS=Mus musculus GN=Cct3 PE=1 SV=1	1	17	17	17	15	16	16	17	14	16	16	16	16	15	16	15	17	17	15	17	17	16	16	15	16	15	17	16	14	15	17	16	16	13	16	16	15	16	16	16	15	15
P80560;Q60673	P80560	4;1	4;1	4;1	Receptor-type tyrosine-protein phosphatase N2	Ptprn2	>sp|P80560|PTPR2_MOUSE Receptor-type tyrosine-protein phosphatase N2 OS=Mus musculus GN=Ptprn2 PE=1 SV=2	2	4	4	4	0	1	1	2	1	2	2	2	1	2	0	2	2	3	0	2	1	3	1	3	1	1	3	1	2	2	2	2	1	2	0	0	0	2	2	2	1	2
P83093	P83093	3	3	3	Stromal interaction molecule 2	Stim2	>sp|P83093|STIM2_MOUSE Stromal interaction molecule 2 OS=Mus musculus GN=Stim2 PE=1 SV=2	1	3	3	3	0	1	1	1	1	1	3	1	3	1	1	2	2	1	1	2	0	2	1	0	2	2	1	1	2	1	1	0	0	1	2	0	1	1	2	1	1	2
Q8VCK3;P83887	Q8VCK3;P83887	1;1	1;1	1;1	Tubulin gamma-2 chain;Tubulin gamma-1 chain	Tubg2;Tubg1	>sp|Q8VCK3|TBG2_MOUSE Tubulin gamma-2 chain OS=Mus musculus GN=Tubg2 PE=1 SV=1;>sp|P83887|TBG1_MOUSE Tubulin gamma-1 chain OS=Mus musculus GN=Tubg1 PE=1 SV=1	2	1	1	1	0	0	0	0	0	0	0	0	0	0	0	0	1	0	0	1	0	0	0	0	0	0	0	0	0	0	0	0	0	0	1	0	0	0	0	0	0	0
P83940	P83940	5	5	5	Transcription elongation factor B polypeptide 1	Tceb1	>sp|P83940|ELOC_MOUSE Transcription elongation factor B polypeptide 1 OS=Mus musculus GN=Tceb1 PE=1 SV=1	1	5	5	5	4	4	4	4	4	5	5	3	4	4	5	4	4	4	4	5	3	5	5	4	4	5	5	4	4	3	4	4	4	4	3	4	4	4	5	4	4	4
P84075	P84075	11	11	5	Neuron-specific calcium-binding protein hippocalcin	Hpca	>sp|P84075|HPCA_MOUSE Neuron-specific calcium-binding protein hippocalcin OS=Mus musculus GN=Hpca PE=1 SV=2	1	11	11	5	10	11	11	11	11	11	11	11	11	11	11	11	11	11	11	11	11	11	11	11	11	11	11	11	10	11	11	11	11	10	11	11	11	11	11	11	10	11
P84078	P84078	14	1	1	ADP-ribosylation factor 1	Arf1	>sp|P84078|ARF1_MOUSE ADP-ribosylation factor 1 OS=Mus musculus GN=Arf1 PE=1 SV=2	1	14	1	1	12	13	11	13	14	13	13	12	13	13	11	11	11	12	12	13	13	11	11	12	11	11	11	12	12	13	11	12	12	12	12	13	11	11	12	13	11	10
P84084;Q6P3A9	P84084	12;1	6;0	5;0	ADP-ribosylation factor 5	Arf5	>sp|P84084|ARF5_MOUSE ADP-ribosylation factor 5 OS=Mus musculus GN=Arf5 PE=1 SV=2	2	12	6	5	11	12	10	11	12	12	11	11	11	11	11	11	11	10	10	10	11	11	11	10	10	11	11	11	11	11	11	11	11	12	11	11	11	11	11	11	12	11
P84086	P84086	7	7	5	Complexin-2	Cplx2	>sp|P84086|CPLX2_MOUSE Complexin-2 OS=Mus musculus GN=Cplx2 PE=1 SV=1	1	7	7	5	6	6	6	6	6	5	5	6	6	6	6	6	5	6	6	7	6	5	6	6	6	6	6	7	6	6	6	6	6	6	6	6	6	6	6	6	6	6
P84089	P84089	4	4	4	Enhancer of rudimentary homolog	Erh	>sp|P84089|ERH_MOUSE Enhancer of rudimentary homolog OS=Mus musculus GN=Erh PE=1 SV=1	1	4	4	4	3	2	2	2	2	3	2	2	2	3	3	2	2	2	2	2	3	3	2	3	3	3	2	2	3	2	2	2	2	4	2	2	2	2	4	3	3	3
P84091	P84091	24	24	24	AP-2 complex subunit mu	Ap2m1	>sp|P84091|AP2M1_MOUSE AP-2 complex subunit mu OS=Mus musculus GN=Ap2m1 PE=1 SV=1	1	24	24	24	18	20	19	22	18	17	18	18	19	18	17	19	19	20	18	22	19	17	18	20	19	15	20	17	18	20	20	21	20	19	18	21	22	18	20	15	16	19
P84096	P84096	6	6	6	Rho-related GTP-binding protein RhoG	Rhog	>sp|P84096|RHOG_MOUSE Rho-related GTP-binding protein RhoG OS=Mus musculus GN=Rhog PE=2 SV=1	1	6	6	6	5	6	4	5	5	4	6	5	6	5	6	5	5	5	6	6	6	5	5	5	5	5	6	4	5	5	6	4	5	5	6	6	5	3	4	5	4	5
P84099	P84099	4	4	4	60S ribosomal protein L19	Rpl19	>sp|P84099|RL19_MOUSE 60S ribosomal protein L19 OS=Mus musculus GN=Rpl19 PE=1 SV=1	1	4	4	4	4	4	3	2	3	4	3	3	3	2	2	3	3	3	2	4	3	4	4	2	3	3	3	2	4	4	4	4	3	4	3	3	4	4	2	4	3	3
P84104	P84104	3	2	2	Serine/arginine-rich splicing factor 3	Srsf3	>sp|P84104|SRSF3_MOUSE Serine/arginine-rich splicing factor 3 OS=Mus musculus GN=Srsf3 PE=1 SV=1	1	3	2	2	3	3	3	3	3	3	3	3	3	3	3	3	3	3	3	2	3	3	3	3	3	3	3	3	3	3	3	3	3	3	3	3	3	3	3	3	3	3
P84228	P84228	4	1	1	Histone H3.2	Hist1h3b	>sp|P84228|H32_MOUSE Histone H3.2 OS=Mus musculus GN=Hist1h3b PE=1 SV=2	1	4	1	1	3	3	3	3	4	3	3	3	3	4	3	3	2	4	4	3	3	2	3	4	3	3	2	4	4	3	3	2	4	4	3	3	4	4	4	4	4	3
Q01341;P84309	Q01341;P84309	1;1	1;1	1;1	Adenylate cyclase type 6;Adenylate cyclase type 5	Adcy6;Adcy5	>sp|Q01341|ADCY6_MOUSE Adenylate cyclase type 6 OS=Mus musculus GN=Adcy6 PE=1 SV=1;>sp|P84309|ADCY5_MOUSE Adenylate cyclase type 5 OS=Mus musculus GN=Adcy5 PE=1 SV=2	2	1	1	1	1	0	1	1	0	1	1	0	1	1	0	0	1	1	1	1	0	1	1	1	1	0	1	0	0	1	1	1	1	1	1	1	0	1	1	1	1	1
P85094	P85094	4	4	4	Isochorismatase domain-containing protein 2A, mitochondrial	Isoc2a	>sp|P85094|ISC2A_MOUSE Isochorismatase domain-containing protein 2A, mitochondrial OS=Mus musculus GN=Isoc2a PE=1 SV=1	1	4	4	4	1	2	2	2	4	2	2	3	4	2	2	2	2	2	3	3	2	3	1	2	2	1	2	4	3	4	3	2	3	1	2	3	2	2	3	2	2	3
P97300	P97300	10	10	10	Neuroplastin	Nptn	>sp|P97300|NPTN_MOUSE Neuroplastin OS=Mus musculus GN=Nptn PE=1 SV=3	1	10	10	10	7	8	8	7	10	7	8	8	8	7	7	8	9	9	8	9	8	7	7	8	7	7	9	9	9	8	9	7	9	9	8	8	6	8	7	8	9	8
P97315	P97315	6	6	6	Cysteine and glycine-rich protein 1	Csrp1	>sp|P97315|CSRP1_MOUSE Cysteine and glycine-rich protein 1 OS=Mus musculus GN=Csrp1 PE=1 SV=3	1	6	6	6	6	6	6	6	6	6	6	6	6	6	6	6	6	6	6	6	6	6	6	6	6	6	6	6	6	6	6	6	6	6	6	6	6	6	6	6	6	6
P97351	P97351	10	10	10	40S ribosomal protein S3a	Rps3a	>sp|P97351|RS3A_MOUSE 40S ribosomal protein S3a OS=Mus musculus GN=Rps3a PE=1 SV=3	1	10	10	10	6	6	6	7	6	7	7	6	6	7	8	6	7	6	6	6	5	5	7	6	6	6	6	5	6	5	7	7	6	6	8	4	7	4	6	7	6	6
P97352	P97352	3	3	3	Protein S100-A13	S100a13	>sp|P97352|S10AD_MOUSE Protein S100-A13 OS=Mus musculus GN=S100a13 PE=1 SV=1	1	3	3	3	2	2	1	3	3	1	1	1	2	1	2	1	0	1	3	1	3	1	2	2	1	1	0	2	2	2	1	2	1	0	1	1	2	1	2	2	1	2
P97355	P97355	7	7	7	Spermine synthase	Sms	>sp|P97355|SPSY_MOUSE Spermine synthase OS=Mus musculus GN=Sms PE=1 SV=1	1	7	7	7	3	3	6	5	5	5	7	6	5	2	4	4	4	4	4	6	3	4	2	4	5	3	4	5	3	5	5	7	3	5	3	4	4	7	5	5	4	6
P97370	P97370	8	8	8	Sodium/potassium-transporting ATPase subunit beta-3	Atp1b3	>sp|P97370|AT1B3_MOUSE Sodium/potassium-transporting ATPase subunit beta-3 OS=Mus musculus GN=Atp1b3 PE=1 SV=1	1	8	8	8	6	5	6	3	6	5	7	6	5	5	7	6	7	5	5	6	6	3	4	6	6	6	5	5	6	7	5	4	8	7	6	5	7	5	4	6	6	4
P97371	P97371	5	5	5	Proteasome activator complex subunit 1	Psme1	>sp|P97371|PSME1_MOUSE Proteasome activator complex subunit 1 OS=Mus musculus GN=Psme1 PE=2 SV=2	1	5	5	5	4	2	4	4	2	3	3	2	3	5	2	2	4	4	5	2	3	2	1	3	2	3	5	3	2	4	4	5	3	4	2	3	2	3	3	2	4	2
P97372	P97372	3	3	3	Proteasome activator complex subunit 2	Psme2	>sp|P97372|PSME2_MOUSE Proteasome activator complex subunit 2 OS=Mus musculus GN=Psme2 PE=2 SV=4	1	3	3	3	2	2	2	2	2	2	2	2	2	3	2	2	2	2	2	2	3	2	1	2	2	1	2	2	2	2	2	2	2	2	2	2	2	2	2	2	2	2
P97379	P97379	8	8	7	Ras GTPase-activating protein-binding protein 2	G3bp2	>sp|P97379|G3BP2_MOUSE Ras GTPase-activating protein-binding protein 2 OS=Mus musculus GN=G3bp2 PE=1 SV=2	1	8	8	7	6	7	7	7	7	7	6	8	7	8	7	8	8	7	7	6	7	7	6	7	6	6	7	6	6	7	7	8	7	7	7	7	6	6	7	6	7	7
P97384	P97384	6	6	6	Annexin A11	Anxa11	>sp|P97384|ANX11_MOUSE Annexin A11 OS=Mus musculus GN=Anxa11 PE=2 SV=2	1	6	6	6	4	3	5	4	5	6	5	4	5	5	4	6	6	5	6	4	5	6	3	5	4	3	4	6	4	4	5	4	5	4	6	4	4	5	4	5	4	4
P97390	P97390	3	3	3	Vacuolar protein sorting-associated protein 45	Vps45	>sp|P97390|VPS45_MOUSE Vacuolar protein sorting-associated protein 45 OS=Mus musculus GN=Vps45 PE=1 SV=1	1	3	3	3	0	1	0	0	2	0	0	1	1	2	0	0	1	1	2	0	1	1	1	3	1	1	1	2	2	0	0	1	2	3	0	2	0	3	3	0	3	1
P97393	P97393	1	1	1	Rho GTPase-activating protein 5	Arhgap5	>sp|P97393|RHG05_MOUSE Rho GTPase-activating protein 5 OS=Mus musculus GN=Arhgap5 PE=1 SV=2	1	1	1	1	0	1	1	0	0	0	0	0	1	0	1	0	0	0	0	1	1	1	1	1	1	1	0	1	0	1	1	0	0	0	0	0	0	0	1	0	0	1
P97427	P97427	30	28	26	Dihydropyrimidinase-related protein 1	Crmp1	>sp|P97427|DPYL1_MOUSE Dihydropyrimidinase-related protein 1 OS=Mus musculus GN=Crmp1 PE=1 SV=1	1	30	28	26	27	26	25	27	26	27	28	29	28	26	28	28	29	26	26	27	28	28	26	27	29	24	27	27	28	26	26	27	28	26	29	28	27	27	26	26	27	27
P97429	P97429	2	1	1	Annexin A4	Anxa4	>sp|P97429|ANXA4_MOUSE Annexin A4 OS=Mus musculus GN=Anxa4 PE=2 SV=4	1	2	1	1	0	1	1	0	1	1	1	0	0	0	1	1	1	1	1	0	0	0	2	0	0	0	1	0	1	0	1	0	0	0	2	2	0	1	2	1	0	0
P97434	P97434	1	1	1	Myosin phosphatase Rho-interacting protein	Mprip	>sp|P97434|MPRIP_MOUSE Myosin phosphatase Rho-interacting protein OS=Mus musculus GN=Mprip PE=1 SV=2	1	1	1	1	1	0	0	0	1	0	0	1	0	0	0	0	0	0	1	0	1	1	0	1	0	0	1	0	0	1	0	0	0	0	1	0	0	0	1	1	0	1
P97441	P97441	5	5	5	Zinc transporter 3	Slc30a3	>sp|P97441|ZNT3_MOUSE Zinc transporter 3 OS=Mus musculus GN=Slc30a3 PE=1 SV=1	1	5	5	5	2	4	4	3	3	3	3	3	4	3	3	3	2	4	4	3	2	2	3	3	3	2	4	3	4	3	4	3	4	3	2	3	3	3	4	2	5	4
P97447	P97447	6	6	6	Four and a half LIM domains protein 1	Fhl1	>sp|P97447|FHL1_MOUSE Four and a half LIM domains protein 1 OS=Mus musculus GN=Fhl1 PE=1 SV=3	1	6	6	6	4	4	5	5	6	4	4	5	4	5	3	3	4	5	4	4	3	3	4	4	4	2	5	3	4	3	3	4	5	5	5	4	4	4	4	2	3	4
P97450	P97450	6	6	6	ATP synthase-coupling factor 6, mitochondrial	Atp5j	>sp|P97450|ATP5J_MOUSE ATP synthase-coupling factor 6, mitochondrial OS=Mus musculus GN=Atp5j PE=1 SV=1	1	6	6	6	6	6	6	6	5	6	6	6	6	6	6	6	6	6	6	6	6	6	6	6	6	6	6	5	6	6	5	6	6	6	6	6	6	6	6	6	6	6
P97461	P97461	5	5	5	40S ribosomal protein S5;40S ribosomal protein S5, N-terminally processed	Rps5	>sp|P97461|RS5_MOUSE 40S ribosomal protein S5 OS=Mus musculus GN=Rps5 PE=1 SV=3	1	5	5	5	2	4	3	3	4	3	4	4	4	4	3	3	4	4	4	3	3	4	3	3	4	3	4	2	2	3	4	4	2	2	3	3	4	5	4	3	1	3
P97467	P97467	3	3	3	Peptidyl-glycine alpha-amidating monooxygenase;Peptidylglycine alpha-hydroxylating monooxygenase;Peptidyl-alpha-hydroxyglycine alpha-amidating lyase	Pam	>sp|P97467|AMD_MOUSE Peptidyl-glycine alpha-amidating monooxygenase OS=Mus musculus GN=Pam PE=2 SV=2	1	3	3	3	1	1	0	1	0	0	1	2	2	0	1	1	1	0	1	1	1	1	1	0	1	1	2	2	0	1	1	0	0	0	1	0	0	0	0	0	0	0
P97478	P97478	2	2	2	Ubiquinone biosynthesis protein COQ7 homolog	Coq7	>sp|P97478|COQ7_MOUSE 5-demethoxyubiquinone hydroxylase, mitochondrial OS=Mus musculus GN=Coq7 PE=2 SV=3	1	2	2	2	0	0	1	1	1	1	1	1	1	1	1	1	1	1	1	1	1	1	1	2	0	1	0	0	1	1	1	1	1	1	1	1	1	1	1	1	1	1
P97492	P97492	8	8	8	Regulator of G-protein signaling 14	Rgs14	>sp|P97492|RGS14_MOUSE Regulator of G-protein signaling 14 OS=Mus musculus GN=Rgs14 PE=1 SV=2	1	8	8	8	4	6	7	4	6	5	6	4	4	3	4	2	3	5	5	3	4	4	5	4	5	6	6	7	4	7	6	5	5	6	4	4	5	3	4	6	6	5
P97493	P97493	2	2	2	Thioredoxin, mitochondrial	Txn2	>sp|P97493|THIOM_MOUSE Thioredoxin, mitochondrial OS=Mus musculus GN=Txn2 PE=1 SV=1	1	2	2	2	2	2	2	2	2	2	2	2	2	2	2	2	2	2	2	2	2	2	2	2	2	1	2	2	2	2	2	2	2	2	2	2	2	2	2	2	2	2
P97494	P97494	3	3	3	Glutamate--cysteine ligase catalytic subunit	Gclc	>sp|P97494|GSH1_MOUSE Glutamate--cysteine ligase catalytic subunit OS=Mus musculus GN=Gclc PE=2 SV=4	1	3	3	3	2	3	2	3	2	1	2	2	2	3	2	3	3	3	3	3	3	3	2	2	2	2	2	2	2	2	2	2	2	2	2	3	2	1	3	3	2	2
P97742	P97742	2	2	2	Carnitine O-palmitoyltransferase 1, liver isoform	Cpt1a	>sp|P97742|CPT1A_MOUSE Carnitine O-palmitoyltransferase 1, liver isoform OS=Mus musculus GN=Cpt1a PE=1 SV=4	1	2	2	2	0	0	0	1	1	0	1	0	0	1	1	1	1	1	1	0	2	1	2	1	1	0	0	0	0	1	0	1	1	0	0	1	0	0	0	1	1	1
P97765	P97765	3	3	3	WW domain-binding protein 2	Wbp2	>sp|P97765|WBP2_MOUSE WW domain-binding protein 2 OS=Mus musculus GN=Wbp2 PE=1 SV=1	1	3	3	3	0	2	2	1	0	1	1	1	2	0	2	2	0	0	0	1	0	1	1	1	0	1	1	1	0	0	2	1	0	2	0	1	1	1	0	0	0	0
P97783	P97783	1	1	1	Protein AF1q	Mllt11	>sp|P97783|AF1Q_MOUSE Protein AF1q OS=Mus musculus GN=Mllt11 PE=2 SV=1	1	1	1	1	0	0	1	1	1	0	0	0	0	0	0	0	0	0	0	0	0	0	0	0	0	0	0	0	1	0	0	0	0	0	0	0	0	0	0	0	0	0
P97797	P97797	12	12	12	Tyrosine-protein phosphatase non-receptor type substrate 1	Sirpa	>sp|P97797|SHPS1_MOUSE Tyrosine-protein phosphatase non-receptor type substrate 1 OS=Mus musculus GN=Sirpa PE=1 SV=1	1	12	12	12	9	11	10	10	11	11	9	10	12	8	10	10	7	11	10	12	11	9	7	10	6	9	10	10	10	11	6	10	9	10	11	6	11	10	10	9	11	10
P97798	P97798	1	1	1	Neogenin	Neo1	>sp|P97798|NEO1_MOUSE Neogenin OS=Mus musculus GN=Neo1 PE=1 SV=1	1	1	1	1	0	1	0	1	1	1	1	1	0	1	1	1	1	1	1	1	1	1	1	1	0	1	1	1	1	1	1	0	0	1	1	1	1	1	1	1	1	1
P97807	P97807	18	18	18	Fumarate hydratase, mitochondrial	Fh	>sp|P97807|FUMH_MOUSE Fumarate hydratase, mitochondrial OS=Mus musculus GN=Fh PE=1 SV=3	1	18	18	18	15	14	16	13	14	14	13	14	14	16	14	15	14	14	13	16	14	16	14	13	14	14	14	16	15	14	16	15	13	16	14	17	13	16	14	14	13	16
P97822	P97822	4	4	4	Acidic leucine-rich nuclear phosphoprotein 32 family member E	Anp32e	>sp|P97822|AN32E_MOUSE Acidic leucine-rich nuclear phosphoprotein 32 family member E OS=Mus musculus GN=Anp32e PE=1 SV=2	1	4	4	4	2	2	1	2	1	1	2	4	2	2	3	2	2	2	3	2	2	2	1	2	1	1	2	2	3	2	2	2	2	3	3	2	2	2	3	2	3	2
P97823	P97823	4	4	4	Acyl-protein thioesterase 1	Lypla1	>sp|P97823|LYPA1_MOUSE Acyl-protein thioesterase 1 OS=Mus musculus GN=Lypla1 PE=1 SV=1	1	4	4	4	1	2	3	3	3	2	2	2	2	3	1	3	2	3	4	3	3	2	3	4	2	1	2	3	3	3	2	3	3	3	3	2	4	3	3	2	3	2
P97825	P97825	3	3	3	Hematological and neurological expressed 1 protein;Hematological and neurological expressed 1 protein, N-terminally processed	Hn1	>sp|P97825|HN1_MOUSE Hematological and neurological expressed 1 protein OS=Mus musculus GN=Hn1 PE=1 SV=3	1	3	3	3	2	2	2	2	2	2	2	3	3	2	3	3	3	2	2	3	3	2	2	2	3	2	2	2	3	2	2	3	2	2	2	2	2	2	1	3	2	2
P97855	P97855	4	3	3	Ras GTPase-activating protein-binding protein 1	G3bp1	>sp|P97855|G3BP1_MOUSE Ras GTPase-activating protein-binding protein 1 OS=Mus musculus GN=G3bp1 PE=1 SV=1	1	4	3	3	3	2	3	3	3	2	2	2	3	2	2	3	3	3	2	2	2	3	3	3	3	3	3	2	3	3	2	3	1	2	3	2	3	2	2	2	2	3
P98086	P98086	1	1	1	Complement C1q subcomponent subunit A	C1qa	>sp|P98086|C1QA_MOUSE Complement C1q subcomponent subunit A OS=Mus musculus GN=C1qa PE=1 SV=2	1	1	1	1	1	1	1	1	1	1	1	1	1	1	0	1	1	1	1	1	1	1	0	1	1	0	1	1	1	1	1	1	1	1	1	1	1	1	1	1	1	1
P98192	P98192	1	1	1	Dihydroxyacetone phosphate acyltransferase	Gnpat	>sp|P98192|GNPAT_MOUSE Dihydroxyacetone phosphate acyltransferase OS=Mus musculus GN=Gnpat PE=2 SV=1	1	1	1	1	0	0	0	1	0	0	1	0	1	1	0	0	0	1	1	1	1	0	0	1	1	0	1	0	0	0	0	0	0	1	1	1	1	1	1	0	0	1
P98203	P98203	2	2	2	Armadillo repeat protein deleted in velo-cardio-facial syndrome homolog	Arvcf	>sp|P98203|ARVC_MOUSE Armadillo repeat protein deleted in velo-cardio-facial syndrome homolog OS=Mus musculus GN=Arvcf PE=1 SV=2	1	2	2	2	0	1	1	1	0	0	0	1	1	1	2	1	1	0	1	1	1	1	0	1	1	0	0	1	0	0	1	0	1	1	1	1	1	1	0	0	0	1
P99024	P99024	27	4	4	Tubulin beta-5 chain	Tubb5	>sp|P99024|TBB5_MOUSE Tubulin beta-5 chain OS=Mus musculus GN=Tubb5 PE=1 SV=1	1	27	4	4	26	27	27	27	27	25	27	27	27	27	27	27	27	27	27	26	27	27	26	26	26	26	27	27	26	26	26	26	27	27	27	27	27	27	26	26	27	27
4;581135;581136;581137;581138;581139;581140;581141;581142;581143;581144;581145;581146;581147;581148;581149;581150;581151;581152;581153;581154;581155;581156;581157;581158;581159;581160;581161;581162;581163;581164;581165;581166;581167;581168;581169;581170;581171;581172;581173;581174;581175;581176;581177;581178;581179;581180;581181;581182;581183;581184;581185;581186;581187;581188;581189;581190;58119…	31086;42382;118579;164578;194894;195268;208130;228608;228904;316843;326029;329717;363862;363950;393475;443908;443999;444087;456008;499380;506062;514921;551856;581125;619284;722471;760564	311;312;313;314;315;316;317;320;321;337;338	73;147;164;233;257;267;299;300;330;363;388
P99026	P99026	7	7	7	Proteasome subunit beta type-4	Psmb4	>sp|P99026|PSB4_MOUSE Proteasome subunit beta type-4 OS=Mus musculus GN=Psmb4 PE=1 SV=1	1	7	7	7	5	6	5	6	5	6	5	5	5	6	5	5	6	6	5	5	6	5	5	5	4	6	5	6	5	6	4	4	6	7	4	6	5	6	6	6	7	6
P99027	P99027	5	5	5	60S acidic ribosomal protein P2	Rplp2	>sp|P99027|RLA2_MOUSE 60S acidic ribosomal protein P2 OS=Mus musculus GN=Rplp2 PE=1 SV=3	1	5	5	5	4	3	3	3	3	4	4	3	4	4	4	4	5	3	4	3	4	4	4	3	4	4	4	3	4	4	3	4	3	3	4	3	4	4	3	3	3	3
P99028	P99028	3	3	3	Cytochrome b-c1 complex subunit 6, mitochondrial	Uqcrh	>sp|P99028|QCR6_MOUSE Cytochrome b-c1 complex subunit 6, mitochondrial OS=Mus musculus GN=Uqcrh PE=1 SV=2	1	3	3	3	3	3	2	3	3	3	2	3	3	3	2	2	3	3	3	3	3	3	3	3	3	3	3	3	3	3	3	2	3	3	3	3	3	2	3	3	3	3
P99029	P99029	12	12	12	Peroxiredoxin-5, mitochondrial	Prdx5	>sp|P99029|PRDX5_MOUSE Peroxiredoxin-5, mitochondrial OS=Mus musculus GN=Prdx5 PE=1 SV=2	1	12	12	12	11	12	11	11	11	12	11	11	12	11	10	11	10	11	11	11	10	12	10	12	10	12	12	9	10	10	11	11	11	9	10	11	11	11	11	11	10	11
Q00493	Q00493	11	11	11	Carboxypeptidase E	Cpe	>sp|Q00493|CBPE_MOUSE Carboxypeptidase E OS=Mus musculus GN=Cpe PE=1 SV=2	1	11	11	11	10	8	10	8	10	11	10	9	8	11	10	11	9	10	10	11	10	7	7	10	11	7	10	10	6	9	9	10	9	9	9	11	10	9	10	9	9	8
Q00612;P97324	Q00612	8;2	8;2	8;2	Glucose-6-phosphate 1-dehydrogenase X	G6pdx	>sp|Q00612|G6PD1_MOUSE Glucose-6-phosphate 1-dehydrogenase X OS=Mus musculus GN=G6pdx PE=1 SV=3	2	8	8	8	2	5	6	6	5	5	4	5	5	6	4	4	4	6	7	6	5	4	4	7	4	3	5	3	6	6	5	7	5	7	4	7	3	7	6	6	4	6
Q00623	Q00623	8	8	8	Apolipoprotein A-I;Proapolipoprotein A-I;Truncated apolipoprotein A-I	Apoa1	>sp|Q00623|APOA1_MOUSE Apolipoprotein A-I OS=Mus musculus GN=Apoa1 PE=1 SV=2	1	8	8	8	4	6	5	6	5	5	8	5	7	8	5	7	5	7	8	5	7	4	6	8	4	3	6	7	6	5	7	8	8	8	6	6	8	5	6	5	5	5
Q00896;P07758	Q00896;P07758	6;5	6;5	3;2	Alpha-1-antitrypsin 1-3;Alpha-1-antitrypsin 1-1	Serpina1c;Serpina1a	>sp|Q00896|A1AT3_MOUSE Alpha-1-antitrypsin 1-3 OS=Mus musculus GN=Serpina1c PE=1 SV=2;>sp|P07758|A1AT1_MOUSE Alpha-1-antitrypsin 1-1 OS=Mus musculus GN=Serpina1a PE=1 SV=4	2	6	6	3	2	3	4	5	4	4	5	5	5	5	4	4	6	5	6	5	4	3	4	5	4	3	4	5	4	4	4	4	5	5	4	4	5	4	5	5	4	4
Q00897	Q00897	5	2	2	Alpha-1-antitrypsin 1-4	Serpina1d	>sp|Q00897|A1AT4_MOUSE Alpha-1-antitrypsin 1-4 OS=Mus musculus GN=Serpina1d PE=2 SV=1	1	5	2	2	3	4	4	4	4	4	4	5	5	4	5	5	5	4	5	3	3	3	4	3	3	4	4	4	4	3	4	4	4	4	3	3	3	3	5	4	2	3
Q00898	Q00898	3	1	1	Alpha-1-antitrypsin 1-5	Serpina1e	>sp|Q00898|A1AT5_MOUSE Alpha-1-antitrypsin 1-5 OS=Mus musculus GN=Serpina1e PE=1 SV=1	1	3	1	1	2	2	2	2	2	2	2	2	2	2	2	2	2	2	2	1	1	2	2	1	1	2	1	1	3	2	2	1	1	1	1	1	1	1	2	3	1	1
Q00PI9	Q00PI9	6	6	6	Heterogeneous nuclear ribonucleoprotein U-like protein 2	Hnrnpul2	>sp|Q00PI9|HNRL2_MOUSE Heterogeneous nuclear ribonucleoprotein U-like protein 2 OS=Mus musculus GN=Hnrnpul2 PE=1 SV=2	1	6	6	6	5	2	5	5	5	3	6	5	4	4	5	6	5	5	4	5	5	3	6	5	5	4	5	6	4	4	4	4	4	5	5	6	5	4	5	3	5	5
Q01063;O89084	Q01063;O89084	2;1	2;1	2;1	cAMP-specific 3,5-cyclic phosphodiesterase 4D;cAMP-specific 3,5-cyclic phosphodiesterase 4A	Pde4d;Pde4a	>sp|Q01063|PDE4D_MOUSE cAMP-specific 3,5-cyclic phosphodiesterase 4D OS=Mus musculus GN=Pde4d PE=1 SV=2;>sp|O89084|PDE4A_MOUSE cAMP-specific 3,5-cyclic phosphodiesterase 4A OS=Mus musculus GN=Pde4a PE=2 SV=2	2	2	2	2	1	1	0	0	2	1	1	1	1	1	1	1	0	0	1	1	1	1	1	1	1	0	1	2	1	0	2	1	1	1	1	0	1	1	1	0	2	1
Q01065	Q01065	8	7	7	Calcium/calmodulin-dependent 3,5-cyclic nucleotide phosphodiesterase 1B	Pde1b	>sp|Q01065|PDE1B_MOUSE Calcium/calmodulin-dependent 3,5-cyclic nucleotide phosphodiesterase 1B OS=Mus musculus GN=Pde1b PE=1 SV=2	1	8	7	7	3	2	5	2	4	3	4	6	3	2	6	6	6	5	2	5	4	5	2	3	4	3	5	5	3	4	5	5	5	2	6	2	3	1	4	2	4	2
Q01097	Q01097	6	6	6	Glutamate receptor ionotropic, NMDA 2B	Grin2b	>sp|Q01097|NMDE2_MOUSE Glutamate receptor ionotropic, NMDA 2B OS=Mus musculus GN=Grin2b PE=1 SV=3	1	6	6	6	1	4	4	3	3	4	3	4	1	2	5	4	3	2	2	4	1	3	1	3	4	2	1	2	4	1	1	1	2	3	2	2	4	2	4	0	2	3
Q01405;Q9D662	Q01405	12;1	12;1	12;1	Protein transport protein Sec23A	Sec23a	>sp|Q01405|SC23A_MOUSE Protein transport protein Sec23A OS=Mus musculus GN=Sec23a PE=1 SV=2	2	12	12	12	6	6	5	5	7	5	6	6	6	9	4	9	8	7	6	7	5	10	5	9	4	6	5	7	8	6	7	9	9	8	9	6	7	6	10	5	6	6
Q01730	Q01730	3	3	3	Ras suppressor protein 1	Rsu1	>sp|Q01730|RSU1_MOUSE Ras suppressor protein 1 OS=Mus musculus GN=Rsu1 PE=2 SV=3	1	3	3	3	0	3	2	1	0	0	2	2	1	2	1	1	0	2	1	0	1	1	0	2	1	0	1	1	2	0	1	0	1	1	1	0	0	1	1	2	2	0
Q01768	Q01768	8	3	3	Nucleoside diphosphate kinase B	Nme2	>sp|Q01768|NDKB_MOUSE Nucleoside diphosphate kinase B OS=Mus musculus GN=Nme2 PE=1 SV=1	1	8	3	3	8	7	7	6	6	7	8	7	7	7	7	7	8	7	7	8	7	7	7	5	7	8	6	7	7	7	6	7	7	7	7	8	5	7	7	7	6	7
Q01853	Q01853	42	42	42	Transitional endoplasmic reticulum ATPase	Vcp	>sp|Q01853|TERA_MOUSE Transitional endoplasmic reticulum ATPase OS=Mus musculus GN=Vcp PE=1 SV=4	1	42	42	42	36	38	35	34	36	39	36	35	35	37	33	36	34	34	35	38	33	34	32	34	34	31	38	36	36	38	36	35	36	36	35	37	32	36	32	36	37	34
Q02053;P31254	Q02053	41;7	41;7	41;7	Ubiquitin-like modifier-activating enzyme 1	Uba1	>sp|Q02053|UBA1_MOUSE Ubiquitin-like modifier-activating enzyme 1 OS=Mus musculus GN=Uba1 PE=1 SV=1	2	41	41	41	29	35	33	35	35	34	37	35	36	37	33	34	35	36	35	36	35	32	30	33	34	26	33	33	30	32	35	35	34	34	32	34	34	31	35	33	28	36
Q02248	Q02248	19	19	16	Catenin beta-1	Ctnnb1	>sp|Q02248|CTNB1_MOUSE Catenin beta-1 OS=Mus musculus GN=Ctnnb1 PE=1 SV=1	1	19	19	16	17	17	18	17	17	16	17	17	17	17	16	16	17	17	16	17	15	17	17	17	16	17	19	14	16	17	18	17	17	16	17	17	17	18	17	16	19	19
Q02257	Q02257	5	2	2	Junction plakoglobin	Jup	>sp|Q02257|PLAK_MOUSE Junction plakoglobin OS=Mus musculus GN=Jup PE=1 SV=3	1	5	2	2	3	3	2	2	2	3	2	2	3	2	1	2	2	3	2	3	1	3	2	4	2	2	3	3	3	2	3	2	3	2	3	4	3	2	3	3	4	4
Q02357	Q02357	5	2	2	Ankyrin-1	Ank1	>sp|Q02357|ANK1_MOUSE Ankyrin-1 OS=Mus musculus GN=Ank1 PE=1 SV=2	1	5	2	2	2	1	3	2	3	3	3	3	1	2	2	3	3	3	3	3	2	3	2	4	4	2	3	2	2	3	3	3	3	2	2	3	1	1	3	3	1	4
Q02819	Q02819	4	4	4	Nucleobindin-1	Nucb1	>sp|Q02819|NUCB1_MOUSE Nucleobindin-1 OS=Mus musculus GN=Nucb1 PE=1 SV=2	1	4	4	4	1	2	2	4	3	3	3	4	4	4	2	2	3	3	3	3	2	3	2	3	2	1	4	3	3	3	4	3	2	3	1	3	3	3	4	2	3	4
Q03137;P54754;Q62413;Q03145;P29319;P54761	Q03137	13;2;2;1;1;1	13;2;2;1;1;1	10;0;0;0;0;0	Ephrin type-A receptor 4	Epha4	>sp|Q03137|EPHA4_MOUSE Ephrin type-A receptor 4 OS=Mus musculus GN=Epha4 PE=1 SV=2	6	13	13	10	7	11	9	10	8	10	7	10	9	9	9	11	11	8	10	11	11	7	9	8	11	8	8	8	9	11	10	10	7	8	7	11	9	7	8	9	10	9
Q03157	Q03157	1	1	1	Amyloid-like protein 1;C30	Aplp1	>sp|Q03157|APLP1_MOUSE Amyloid-like protein 1 OS=Mus musculus GN=Aplp1 PE=1 SV=1	1	1	1	1	1	1	0	0	1	1	0	0	0	0	0	1	0	0	1	1	0	0	0	0	0	1	0	0	1	1	1	0	0	1	0	1	1	0	0	1	1	0
Q03173	Q03173	2	2	2	Protein enabled homolog	Enah	>sp|Q03173|ENAH_MOUSE Protein enabled homolog OS=Mus musculus GN=Enah PE=1 SV=2	1	2	2	2	2	1	0	0	1	2	0	0	0	1	0	2	0	0	2	1	1	0	0	0	0	0	0	1	1	1	0	0	1	1	1	2	0	0	0	1	2	1
Q03265;REV__P54729;REV__Q6S5J6	Q03265	32;1;1	32;1;1	32;1;1	ATP synthase subunit alpha, mitochondrial	Atp5a1	>sp|Q03265|ATPA_MOUSE ATP synthase subunit alpha, mitochondrial OS=Mus musculus GN=Atp5a1 PE=1 SV=1	3	32	32	32	27	26	28	26	25	26	26	26	25	26	27	26	27	26	24	27	27	26	24	26	24	28	26	26	25	26	28	26	27	23	25	25	24	25	24	25	24	26
Q03517	Q03517	10	10	10	Secretogranin-2;Secretoneurin	Scg2	>sp|Q03517|SCG2_MOUSE Secretogranin-2 OS=Mus musculus GN=Scg2 PE=1 SV=1	1	10	10	10	2	6	6	7	5	3	5	6	6	7	7	6	8	3	5	6	5	5	5	5	5	9	8	4	5	6	6	7	6	7	8	5	6	6	7	7	7	3
Q03734	Q03734	5	1	1	Serine protease inhibitor A3M	Serpina3m	>sp|Q03734|SPA3M_MOUSE Serine protease inhibitor A3M OS=Mus musculus GN=Serpina3m PE=1 SV=2	1	5	1	1	5	5	4	5	4	3	5	4	5	4	4	2	4	2	5	4	4	5	3	4	2	0	3	4	4	4	3	4	2	2	5	2	2	5	4	4	3	2
Q03958	Q03958	3	3	3	Prefoldin subunit 6	Pfdn6	>sp|Q03958|PFD6_MOUSE Prefoldin subunit 6 OS=Mus musculus GN=Pfdn6 PE=2 SV=1	1	3	3	3	3	2	1	3	1	1	3	1	3	1	1	2	2	1	2	2	2	3	2	2	2	3	3	2	1	1	2	2	2	2	1	2	2	2	2	2	0	2
Q04447	Q04447	20	20	19	Creatine kinase B-type	Ckb	>sp|Q04447|KCRB_MOUSE Creatine kinase B-type OS=Mus musculus GN=Ckb PE=1 SV=1	1	20	20	19	18	18	18	18	19	18	18	18	18	19	17	18	18	18	19	18	18	18	18	19	18	19	18	18	19	18	18	18	19	19	18	18	18	19	19	18	19	18
Q04690	Q04690	7	7	7	Neurofibromin	Nf1	>sp|Q04690|NF1_MOUSE Neurofibromin OS=Mus musculus GN=Nf1 PE=1 SV=1	1	7	7	7	3	2	1	2	5	3	3	3	2	5	2	3	3	2	4	3	3	3	2	4	3	2	3	2	3	1	2	3	4	4	2	2	3	2	2	3	3	5
Q05512;Q03141	Q05512	4;1	4;1	3;0	Serine/threonine-protein kinase MARK2	Mark2	>sp|Q05512|MARK2_MOUSE Serine/threonine-protein kinase MARK2 OS=Mus musculus GN=Mark2 PE=1 SV=3	2	4	4	3	3	1	3	2	2	3	2	2	2	3	3	3	3	2	3	3	3	3	2	2	3	2	2	2	2	3	3	3	2	2	1	2	4	3	1	2	2	3
Q05816	Q05816	6	6	6	Fatty acid-binding protein, epidermal	Fabp5	>sp|Q05816|FABP5_MOUSE Fatty acid-binding protein, epidermal OS=Mus musculus GN=Fabp5 PE=1 SV=3	1	6	6	6	6	5	6	6	6	6	6	6	6	6	6	6	6	6	6	6	6	6	6	6	6	6	6	6	6	6	6	6	6	6	6	6	6	6	6	6	6	6
Q05920	Q05920	26	26	26	Pyruvate carboxylase, mitochondrial	Pc	>sp|Q05920|PYC_MOUSE Pyruvate carboxylase, mitochondrial OS=Mus musculus GN=Pc PE=1 SV=1	1	26	26	26	16	18	21	18	20	20	21	23	22	20	24	22	23	20	20	22	20	19	18	18	21	16	20	18	14	19	18	21	18	17	22	18	19	16	15	14	16	18
Q05A62	Q05A62	2	2	2	Dynein light chain 1, axonemal	Dnal1	>sp|Q05A62|DNAL1_MOUSE Dynein light chain 1, axonemal OS=Mus musculus GN=Dnal1 PE=2 SV=2	1	2	2	2	1	0	0	0	0	0	0	0	0	0	0	0	0	0	0	0	0	0	0	0	0	1	0	0	0	0	1	0	0	0	1	0	0	0	0	0	0	0
Q05D44	Q05D44	5	5	5	Eukaryotic translation initiation factor 5B	Eif5b	>sp|Q05D44|IF2P_MOUSE Eukaryotic translation initiation factor 5B OS=Mus musculus GN=Eif5b PE=1 SV=2	1	5	5	5	2	4	3	4	3	1	2	3	3	3	3	1	3	4	3	3	1	3	3	4	2	3	4	4	2	1	2	4	3	2	2	1	2	4	4	3	3	3
Q06138	Q06138	10	10	8	Calcium-binding protein 39	Cab39	>sp|Q06138|CAB39_MOUSE Calcium-binding protein 39 OS=Mus musculus GN=Cab39 PE=1 SV=2	1	10	10	8	5	7	7	9	6	6	8	7	7	8	7	9	7	8	6	9	8	7	6	6	8	7	7	9	7	7	6	9	7	8	8	6	8	9	8	8	5	8
Q06185	Q06185	4	4	4	ATP synthase subunit e, mitochondrial	Atp5i	>sp|Q06185|ATP5I_MOUSE ATP synthase subunit e, mitochondrial OS=Mus musculus GN=Atp5i PE=1 SV=2	1	4	4	4	3	3	4	4	3	3	3	3	3	3	3	3	3	4	3	3	3	3	3	3	3	3	3	3	3	3	3	4	4	4	3	3	4	3	3	3	3	3
Q06318	Q06318	1	1	1	Uteroglobin	Scgb1a1	>sp|Q06318|UTER_MOUSE Uteroglobin OS=Mus musculus GN=Scgb1a1 PE=1 SV=1	1	1	1	1	0	0	0	0	0	0	0	1	0	0	0	0	0	0	0	0	0	0	0	0	0	0	0	0	0	0	0	0	0	0	0	0	0	0	0	0	0	0
Q06335	Q06335	3	3	3	Amyloid-like protein 2	Aplp2	>sp|Q06335|APLP2_MOUSE Amyloid-like protein 2 OS=Mus musculus GN=Aplp2 PE=1 SV=4	1	3	3	3	2	3	3	2	2	2	2	3	3	2	2	2	3	3	2	2	2	3	2	2	2	2	3	3	2	2	2	2	2	2	2	2	2	2	2	2	1	2
Q06890	Q06890	9	9	9	Clusterin;Clusterin beta chain;Clusterin alpha chain	Clu	>sp|Q06890|CLUS_MOUSE Clusterin OS=Mus musculus GN=Clu PE=1 SV=1	1	9	9	9	5	4	4	4	4	4	6	6	5	5	6	6	6	5	4	7	6	6	5	5	5	3	6	3	4	5	6	7	3	2	5	6	4	4	2	6	3	5
Q07076	Q07076	8	8	8	Annexin A7	Anxa7	>sp|Q07076|ANXA7_MOUSE Annexin A7 OS=Mus musculus GN=Anxa7 PE=2 SV=2	1	8	8	8	6	8	6	6	8	8	7	6	6	8	8	6	5	7	7	5	7	7	7	6	5	8	7	7	8	8	7	6	7	8	8	8	7	7	6	8	7	7
Q07417	Q07417	2	2	2	Short-chain specific acyl-CoA dehydrogenase, mitochondrial	Acads	>sp|Q07417|ACADS_MOUSE Short-chain specific acyl-CoA dehydrogenase, mitochondrial OS=Mus musculus GN=Acads PE=1 SV=2	1	2	2	2	2	1	2	0	2	1	2	1	2	1	1	2	1	1	2	1	1	2	1	1	2	1	2	1	2	1	2	1	2	2	2	1	2	1	1	2	2	1
Q07813	Q07813	2	2	2	Apoptosis regulator BAX	Bax	>sp|Q07813|BAX_MOUSE Apoptosis regulator BAX OS=Mus musculus GN=Bax PE=1 SV=1	1	2	2	2	0	1	2	2	0	1	2	2	1	0	2	2	2	2	1	2	1	2	0	2	2	0	1	1	1	2	1	1	1	1	2	2	1	1	2	1	1	2
Q08274	Q08274	2	2	2	Dystrophia myotonica WD repeat-containing protein	Dmwd	>sp|Q08274|DMWD_MOUSE Dystrophia myotonica WD repeat-containing protein OS=Mus musculus GN=Dmwd PE=2 SV=3	1	2	2	2	1	1	0	1	1	1	1	1	0	1	0	1	0	1	0	0	0	0	0	1	0	0	1	0	0	1	1	1	1	1	0	2	0	1	1	0	0	0
Q08331	Q08331	11	11	10	Calretinin	Calb2	>sp|Q08331|CALB2_MOUSE Calretinin OS=Mus musculus GN=Calb2 PE=1 SV=3	1	11	11	10	6	9	9	10	8	8	9	9	9	9	10	8	9	10	9	7	8	6	9	10	8	8	9	9	8	8	8	10	10	10	9	8	10	8	10	7	7	7
Q08460	Q08460	3	3	3	Calcium-activated potassium channel subunit alpha-1	Kcnma1	>sp|Q08460|KCMA1_MOUSE Calcium-activated potassium channel subunit alpha-1 OS=Mus musculus GN=Kcnma1 PE=1 SV=2	1	3	3	3	2	3	3	3	2	3	1	3	3	2	3	3	3	3	3	3	2	3	3	3	3	3	3	3	3	2	3	3	3	2	3	1	3	3	1	2	3	3
Q08642	Q08642	6	6	6	Protein-arginine deiminase type-2	Padi2	>sp|Q08642|PADI2_MOUSE Protein-arginine deiminase type-2 OS=Mus musculus GN=Padi2 PE=1 SV=2	1	6	6	6	2	3	4	6	3	1	5	3	3	5	3	5	4	5	5	5	5	2	4	4	4	4	5	4	4	3	5	4	3	5	4	4	5	6	4	4	1	3
Q0GNC1	Q0GNC1	4	4	4	Inverted formin-2	Inf2	>sp|Q0GNC1|INF2_MOUSE Inverted formin-2 OS=Mus musculus GN=Inf2 PE=1 SV=1	1	4	4	4	2	2	3	3	2	2	3	3	3	3	3	3	2	2	2	3	2	1	2	3	3	2	3	2	0	2	2	2	2	2	3	3	2	2	2	0	2	1
Q0KL02	Q0KL02	8	8	6	Triple functional domain protein	Trio	>sp|Q0KL02|TRIO_MOUSE Triple functional domain protein OS=Mus musculus GN=Trio PE=1 SV=3	1	8	8	6	1	4	4	4	4	3	5	4	3	7	4	6	4	4	4	6	5	3	5	5	6	3	5	5	3	4	7	5	4	4	5	4	3	6	5	3	4	4
Q0VBF8	Q0VBF8	2	2	2	Protein stum homolog		>sp|Q0VBF8|STUM_MOUSE Protein stum homolog OS=Mus musculus PE=2 SV=1	1	2	2	2	1	1	1	1	1	1	1	1	1	1	1	1	1	0	1	1	1	1	2	1	0	2	1	2	2	1	1	1	1	2	1	1	2	2	2	1	2	2
Q0VE82	Q0VE82	12	11	11	Copine-7	Cpne7	>sp|Q0VE82|CPNE7_MOUSE Copine-7 OS=Mus musculus GN=Cpne7 PE=2 SV=1	1	12	11	11	8	9	11	9	10	8	12	11	9	7	7	8	6	5	8	12	8	12	6	8	5	4	5	7	8	9	10	9	7	7	8	9	8	8	8	8	8	7
Q0VGY8	Q0VGY8	4	4	4	Protein TANC1	Tanc1	>sp|Q0VGY8|TANC1_MOUSE Protein TANC1 OS=Mus musculus GN=Tanc1 PE=2 SV=2	1	4	4	4	2	2	2	2	1	2	2	2	0	1	2	2	2	3	1	2	2	2	1	1	2	2	2	2	3	2	2	3	3	1	1	1	2	1	2	2	2	0
Q11011	Q11011	31	31	31	Puromycin-sensitive aminopeptidase	Npepps	>sp|Q11011|PSA_MOUSE Puromycin-sensitive aminopeptidase OS=Mus musculus GN=Npepps PE=1 SV=2	1	31	31	31	24	26	24	23	25	24	23	26	24	24	24	24	26	25	23	26	24	27	22	25	25	23	24	24	23	23	24	25	23	23	22	29	24	25	24	24	25	21
Q11136	Q11136	5	5	5	Xaa-Pro dipeptidase	Pepd	>sp|Q11136|PEPD_MOUSE Xaa-Pro dipeptidase OS=Mus musculus GN=Pepd PE=2 SV=3	1	5	5	5	2	3	5	4	3	4	4	4	5	4	2	4	5	2	4	2	3	4	2	2	3	4	4	4	3	3	4	3	4	4	4	4	4	4	4	5	4	5
Q148V7	Q148V7	6	6	6	LisH domain and HEAT repeat-containing protein KIAA1468	Kiaa1468	>sp|Q148V7|K1468_MOUSE LisH domain and HEAT repeat-containing protein KIAA1468 OS=Mus musculus GN=Kiaa1468 PE=1 SV=1	1	6	6	6	5	5	2	5	3	2	4	6	3	4	4	3	3	4	4	5	4	4	3	3	3	1	2	4	3	3	6	5	5	5	4	3	2	4	5	4	5	3
Q14BB9	Q14BB9	2	2	2	MAP6 domain-containing protein 1	Map6d1	>sp|Q14BB9|MA6D1_MOUSE MAP6 domain-containing protein 1 OS=Mus musculus GN=Map6d1 PE=1 SV=1	1	2	2	2	1	0	2	2	1	1	1	1	1	2	1	0	1	2	1	1	0	2	1	2	0	1	2	2	0	2	1	1	1	1	1	1	2	1	2	0	2	2
Q14BI2	Q14BI2	2	2	2	Metabotropic glutamate receptor 2	Grm2	>sp|Q14BI2|GRM2_MOUSE Metabotropic glutamate receptor 2 OS=Mus musculus GN=Grm2 PE=1 SV=2	1	2	2	2	1	2	2	2	2	1	1	2	2	2	2	1	1	2	1	2	1	1	1	2	1	1	1	2	1	1	2	2	2	2	1	1	2	2	1	1	2	2
Q14C51	Q14C51	1	1	1	Pentatricopeptide repeat domain-containing protein 3, mitochondrial	Ptcd3	>sp|Q14C51|PTCD3_MOUSE Pentatricopeptide repeat domain-containing protein 3, mitochondrial OS=Mus musculus GN=Ptcd3 PE=2 SV=2	1	1	1	1	0	0	1	1	1	0	1	1	1	1	0	1	1	1	1	1	1	0	0	1	1	0	1	0	0	0	1	1	1	1	1	1	1	1	1	1	1	0
Q14CH0	Q14CH0	1	1	1	Protein FAM171B	Fam171b	>sp|Q14CH0|F171B_MOUSE Protein FAM171B OS=Mus musculus GN=Fam171b PE=1 SV=2	1	1	1	1	1	1	1	0	1	1	1	0	1	1	1	1	0	1	1	1	1	1	1	1	1	1	0	0	1	1	1	1	1	1	1	1	1	0	0	1	1	1
Q2M3X8	Q2M3X8	2	2	2	Phosphatase and actin regulator 1	Phactr1	>sp|Q2M3X8|PHAR1_MOUSE Phosphatase and actin regulator 1 OS=Mus musculus GN=Phactr1 PE=1 SV=1	1	2	2	2	0	1	1	1	2	1	1	1	1	2	1	1	0	0	2	0	0	0	0	1	0	1	1	1	0	1	1	1	1	1	0	0	0	0	2	0	1	1
Q2NL51	Q2NL51	6	6	6	Glycogen synthase kinase-3 alpha	Gsk3a	>sp|Q2NL51|GSK3A_MOUSE Glycogen synthase kinase-3 alpha OS=Mus musculus GN=Gsk3a PE=1 SV=2	1	6	6	6	4	3	5	3	5	5	5	3	6	5	4	2	4	6	4	5	4	4	6	4	3	4	6	4	4	4	4	5	2	5	4	5	5	4	3	5	5	5
Q2PFD7	Q2PFD7	10	10	10	PH and SEC7 domain-containing protein 3	Psd3	>sp|Q2PFD7|PSD3_MOUSE PH and SEC7 domain-containing protein 3 OS=Mus musculus GN=Psd3 PE=1 SV=2	1	10	10	10	8	9	9	8	8	9	8	8	7	6	7	7	8	7	8	8	8	8	6	7	7	8	7	7	7	8	8	7	6	5	8	6	8	6	5	6	6	8
Q2TPA8	Q2TPA8	2	2	2	Hydroxysteroid dehydrogenase-like protein 2	Hsdl2	>sp|Q2TPA8|HSDL2_MOUSE Hydroxysteroid dehydrogenase-like protein 2 OS=Mus musculus GN=Hsdl2 PE=1 SV=1	1	2	2	2	1	1	2	1	2	2	2	1	2	2	1	2	2	1	2	2	2	2	1	2	2	1	2	2	2	2	2	2	1	2	2	2	2	2	2	1	2	1
Q31125	Q31125	2	2	2	Zinc transporter SLC39A7	Slc39a7	>sp|Q31125|S39A7_MOUSE Zinc transporter SLC39A7 OS=Mus musculus GN=Slc39a7 PE=1 SV=2	1	2	2	2	1	1	1	2	1	1	1	1	1	2	1	1	1	1	1	1	1	1	1	2	1	1	1	1	1	1	1	2	1	1	1	0	0	0	1	1	0	0
Q3B7Z2	Q3B7Z2	4	4	3	Oxysterol-binding protein 1	Osbp	>sp|Q3B7Z2|OSBP1_MOUSE Oxysterol-binding protein 1 OS=Mus musculus GN=Osbp PE=1 SV=3	1	4	4	3	2	3	3	4	1	2	1	2	3	2	2	2	2	3	2	2	3	3	1	2	2	2	2	1	1	2	3	2	2	1	4	2	1	3	3	2	2	4
Q3KNM2	Q3KNM2	2	2	2	E3 ubiquitin-protein ligase MARCH5	2020-03-05	>sp|Q3KNM2|MARH5_MOUSE E3 ubiquitin-protein ligase MARCH5 OS=Mus musculus GN=March5 PE=2 SV=1	1	2	2	2	1	2	2	2	2	2	1	2	2	2	2	2	2	2	2	1	2	2	2	2	2	2	2	2	2	2	2	2	2	2	1	2	2	2	2	1	2	2
Q3TBL6	Q3TBL6	1	1	1	Tumor necrosis factor alpha-induced protein 8-like protein 3	Tnfaip8l3	>sp|Q3TBL6|TP8L3_MOUSE Tumor necrosis factor alpha-induced protein 8-like protein 3 OS=Mus musculus GN=Tnfaip8l3 PE=2 SV=1	1	1	1	1	1	1	1	1	1	1	0	1	1	0	1	1	1	1	1	1	1	1	1	1	1	1	1	1	1	1	1	1	1	1	0	1	1	1	1	1	1	1
Q3TBW2	Q3TBW2	3	3	3	39S ribosomal protein L10, mitochondrial	Mrpl10	>sp|Q3TBW2|RM10_MOUSE 39S ribosomal protein L10, mitochondrial OS=Mus musculus GN=Mrpl10 PE=2 SV=2	1	3	3	3	1	0	3	0	2	0	1	3	2	1	3	2	2	1	3	1	2	2	1	2	3	1	2	1	1	2	2	2	0	3	1	3	0	2	0	2	2	3
Q3TC33	Q3TC33	2	2	2	Coiled-coil domain-containing protein 127	Ccdc127	>sp|Q3TC33|CC127_MOUSE Coiled-coil domain-containing protein 127 OS=Mus musculus GN=Ccdc127 PE=2 SV=2	1	2	2	2	0	0	0	2	1	0	1	2	1	2	1	1	1	2	1	2	2	1	0	1	1	0	1	1	0	1	1	1	1	1	1	0	1	1	1	0	0	1
Q3TC72	Q3TC72	7	7	7	Fumarylacetoacetate hydrolase domain-containing protein 2A	Fahd2	>sp|Q3TC72|FAHD2_MOUSE Fumarylacetoacetate hydrolase domain-containing protein 2A OS=Mus musculus GN=Fahd2 PE=1 SV=1	1	7	7	7	4	3	5	3	3	3	5	5	5	5	4	6	5	3	5	4	5	4	6	3	3	4	5	5	4	5	4	4	6	3	5	5	4	3	4	4	6	3
Q3TDD9	Q3TDD9	3	3	3	Protein phosphatase 1 regulatory subunit 21	Ppp1r21	>sp|Q3TDD9|PPR21_MOUSE Protein phosphatase 1 regulatory subunit 21 OS=Mus musculus GN=Ppp1r21 PE=2 SV=2	1	3	3	3	1	2	3	3	3	2	2	2	2	2	2	2	0	2	3	2	1	2	2	2	0	1	3	2	2	1	3	2	2	2	1	2	1	2	3	3	1	3
Q3TDK6	Q3TDK6	8	8	8	Protein rogdi homolog	Rogdi	>sp|Q3TDK6|ROGDI_MOUSE Protein rogdi homolog OS=Mus musculus GN=Rogdi PE=2 SV=2	1	8	8	8	5	7	6	5	6	6	6	6	7	4	6	6	6	5	5	4	6	4	5	5	6	6	6	5	5	5	7	7	7	4	6	7	6	5	7	4	5	7
Q3TDN2	Q3TDN2	3	3	3	FAS-associated factor 2	Faf2	>sp|Q3TDN2|FAF2_MOUSE FAS-associated factor 2 OS=Mus musculus GN=Faf2 PE=2 SV=2	1	3	3	3	1	2	3	3	2	2	1	3	2	2	3	2	3	2	2	2	3	2	1	2	3	1	3	2	2	3	3	2	2	3	2	2	2	2	2	1	1	2
Q3TDQ1	Q3TDQ1	1	1	1	Dolichyl-diphosphooligosaccharide--protein glycosyltransferase subunit STT3B	Stt3b	>sp|Q3TDQ1|STT3B_MOUSE Dolichyl-diphosphooligosaccharide--protein glycosyltransferase subunit STT3B OS=Mus musculus GN=Stt3b PE=1 SV=2	1	1	1	1	1	0	0	1	1	1	0	1	1	1	0	0	0	1	1	0	0	1	0	1	0	0	1	1	1	1	0	1	1	1	0	1	1	1	1	1	1	1
Q3TEA8	Q3TEA8	7	7	7	Heterochromatin protein 1-binding protein 3	Hp1bp3	>sp|Q3TEA8|HP1B3_MOUSE Heterochromatin protein 1-binding protein 3 OS=Mus musculus GN=Hp1bp3 PE=1 SV=1	1	7	7	7	0	4	4	5	6	3	2	2	4	5	1	4	3	4	4	3	2	6	3	4	2	1	3	5	5	2	2	2	4	5	2	3	3	3	4	1	4	3
Q3TES0	Q3TES0	5	4	4	IQ motif and SEC7 domain-containing protein 3	Iqsec3	>sp|Q3TES0|IQEC3_MOUSE IQ motif and SEC7 domain-containing protein 3 OS=Mus musculus GN=Iqsec3 PE=2 SV=1	1	5	4	4	2	3	5	4	3	3	5	4	3	3	4	4	4	4	5	3	2	3	3	3	3	3	3	4	1	3	3	4	4	3	3	3	3	1	2	3	4	3
Q3THE2;Q9CQ19	Q3THE2	6;2	6;2	6;2	Myosin regulatory light chain 12B	Myl12b	>sp|Q3THE2|ML12B_MOUSE Myosin regulatory light chain 12B OS=Mus musculus GN=Myl12b PE=1 SV=2	2	6	6	6	6	6	5	6	5	6	6	5	6	6	6	6	6	5	6	5	6	5	5	4	5	5	6	6	6	6	6	6	6	6	5	6	6	6	6	6	6	6
Q3THK7	Q3THK7	10	10	10	GMP synthase [glutamine-hydrolyzing]	Gmps	>sp|Q3THK7|GUAA_MOUSE GMP synthase [glutamine-hydrolyzing] OS=Mus musculus GN=Gmps PE=1 SV=2	1	10	10	10	7	9	8	9	9	7	8	9	8	8	9	10	9	8	8	8	10	9	8	9	9	7	8	9	7	7	10	9	9	9	8	8	7	7	8	6	6	7
Q3THS6	Q3THS6	5	5	4	S-adenosylmethionine synthase isoform type-2	Mat2a	>sp|Q3THS6|METK2_MOUSE S-adenosylmethionine synthase isoform type-2 OS=Mus musculus GN=Mat2a PE=2 SV=2	1	5	5	4	5	4	4	4	4	3	4	5	5	4	4	4	4	4	4	5	4	4	4	4	3	4	4	4	5	4	4	4	5	5	3	4	4	4	4	4	4	4
Q3TIR1	Q3TIR1	2	2	2	Trafficking protein particle complex subunit 13	Trappc13	>sp|Q3TIR1|TPC13_MOUSE Trafficking protein particle complex subunit 13 OS=Mus musculus GN=Trappc13 PE=2 SV=1	1	2	2	2	1	1	1	0	0	0	0	1	0	0	0	1	0	0	0	0	0	0	0	0	0	0	1	1	1	0	1	2	1	0	1	0	0	0	1	0	0	0
Q3TMH2	Q3TMH2	5	5	5	Secernin-3	Scrn3	>sp|Q3TMH2|SCRN3_MOUSE Secernin-3 OS=Mus musculus GN=Scrn3 PE=1 SV=1	1	5	5	5	3	3	4	3	4	2	3	4	4	4	2	4	4	3	3	3	3	2	2	3	1	3	2	3	3	4	2	4	3	4	1	4	4	3	4	2	2	3
Q3TPX4	Q3TPX4	2	2	2	Exocyst complex component 5	Exoc5	>sp|Q3TPX4|EXOC5_MOUSE Exocyst complex component 5 OS=Mus musculus GN=Exoc5 PE=1 SV=2	1	2	2	2	0	0	1	2	0	0	0	1	0	1	0	0	1	1	0	0	1	0	0	1	0	0	1	1	0	1	0	2	1	1	1	0	1	0	1	0	0	1
Q3TRR0	Q3TRR0	2	2	2	Microtubule-associated protein 9	Map9	>sp|Q3TRR0|MAP9_MOUSE Microtubule-associated protein 9 OS=Mus musculus GN=Map9 PE=2 SV=2	1	2	2	2	1	1	1	0	2	1	1	1	1	2	0	0	0	2	2	0	0	1	1	1	0	0	1	1	1	0	0	1	1	2	1	1	0	0	1	0	1	2
Q3TW96	Q3TW96	2	2	2	UDP-N-acetylhexosamine pyrophosphorylase-like protein 1	Uap1l1	>sp|Q3TW96|UAP1L_MOUSE UDP-N-acetylhexosamine pyrophosphorylase-like protein 1 OS=Mus musculus GN=Uap1l1 PE=2 SV=1	1	2	2	2	1	1	0	0	1	1	0	1	1	1	1	1	1	0	2	0	1	1	0	2	1	0	1	1	1	0	1	1	1	1	2	0	0	1	0	1	0	0
Q3TXS7	Q3TXS7	16	16	16	26S proteasome non-ATPase regulatory subunit 1	Psmd1	>sp|Q3TXS7|PSMD1_MOUSE 26S proteasome non-ATPase regulatory subunit 1 OS=Mus musculus GN=Psmd1 PE=1 SV=1	1	16	16	16	11	12	13	14	8	9	10	11	12	12	13	11	13	13	10	10	14	15	9	12	11	11	13	11	11	11	11	10	11	11	13	11	9	12	11	11	11	13
Q3TXX4	Q3TXX4	11	11	7	Vesicular glutamate transporter 1	Slc17a7	>sp|Q3TXX4|VGLU1_MOUSE Vesicular glutamate transporter 1 OS=Mus musculus GN=Slc17a7 PE=1 SV=2	1	11	11	7	7	5	7	7	4	6	7	6	7	6	5	6	6	8	6	6	9	7	5	6	6	5	7	7	7	6	6	7	6	7	7	7	5	5	7	6	7	6
Q3TY60	Q3TY60	1	1	1	Protein FAM131B	Fam131b	>sp|Q3TY60|F131B_MOUSE Protein FAM131B OS=Mus musculus GN=Fam131b PE=1 SV=1	1	1	1	1	1	0	0	0	0	1	0	0	0	0	0	1	0	0	0	0	0	0	0	0	0	0	0	0	0	1	0	0	0	0	0	1	0	0	0	1	1	0
Q3TYX3	Q3TYX3	2	2	2	SET and MYND domain-containing protein 5	Smyd5	>sp|Q3TYX3|SMYD5_MOUSE SET and MYND domain-containing protein 5 OS=Mus musculus GN=Smyd5 PE=2 SV=2	1	2	2	2	0	1	0	2	1	0	1	1	0	2	1	1	2	1	0	1	0	1	1	1	0	0	1	1	0	1	2	1	0	0	2	2	1	1	1	1	2	1
Q3TZZ7	Q3TZZ7	2	2	2	Extended synaptotagmin-2	Esyt2	>sp|Q3TZZ7|ESYT2_MOUSE Extended synaptotagmin-2 OS=Mus musculus GN=Esyt2 PE=1 SV=1	1	2	2	2	0	1	1	1	0	0	0	1	0	1	0	0	1	0	0	0	0	0	1	1	0	1	0	1	0	1	0	0	0	1	1	0	0	0	1	1	1	0
Q3U0K8	Q3U0K8	3	3	3	Prolyl 3-hydroxylase OGFOD1	Ogfod1	>sp|Q3U0K8|OGFD1_MOUSE Prolyl 3-hydroxylase OGFOD1 OS=Mus musculus GN=Ogfod1 PE=2 SV=1	1	3	3	3	1	1	1	1	1	0	1	2	1	1	1	0	1	0	2	1	1	1	2	1	0	1	2	1	1	0	0	0	1	1	1	1	1	0	1	1	1	0
Q3U0V1	Q3U0V1	12	12	12	Far upstream element-binding protein 2	Khsrp	>sp|Q3U0V1|FUBP2_MOUSE Far upstream element-binding protein 2 OS=Mus musculus GN=Khsrp PE=1 SV=2	1	12	12	12	7	7	6	8	10	8	7	7	10	9	5	9	9	8	6	6	4	8	8	7	7	6	6	10	9	7	6	10	8	8	8	7	5	7	9	7	5	9
Q3U1J4	Q3U1J4	12	12	12	DNA damage-binding protein 1	Ddb1	>sp|Q3U1J4|DDB1_MOUSE DNA damage-binding protein 1 OS=Mus musculus GN=Ddb1 PE=1 SV=2	1	12	12	12	8	6	7	11	9	12	10	9	11	9	9	9	7	7	9	9	8	7	8	9	9	7	9	9	8	10	8	11	10	8	6	6	9	3	10	6	8	9
Q3U5C8	Q3U5C8	2	2	2	Rho guanine nucleotide exchange factor 16	Arhgef16	>sp|Q3U5C8|ARHGG_MOUSE Rho guanine nucleotide exchange factor 16 OS=Mus musculus GN=Arhgef16 PE=1 SV=3	1	2	2	2	2	1	1	1	1	1	1	1	1	1	1	1	1	1	1	1	1	1	1	1	1	1	1	1	1	1	1	1	1	1	1	1	1	0	1	1	1	1
Q3U5Q7	Q3U5Q7	2	2	2	UMP-CMP kinase 2, mitochondrial	Cmpk2	>sp|Q3U5Q7|CMPK2_MOUSE UMP-CMP kinase 2, mitochondrial OS=Mus musculus GN=Cmpk2 PE=2 SV=2	1	2	2	2	0	0	0	1	0	0	1	1	0	1	0	0	1	0	0	0	1	0	1	0	0	1	1	1	0	1	1	0	1	0	0	1	0	1	0	0	1	1
Q3U898	Q3U898	2	2	2	Myeloma-overexpressed gene 2 protein homolog	Myeov2	>sp|Q3U898|MYOV2_MOUSE Myeloma-overexpressed gene 2 protein homolog OS=Mus musculus GN=Myeov2 PE=3 SV=1	1	2	2	2	2	2	2	1	2	2	1	1	1	1	2	2	2	1	1	1	1	2	1	1	1	2	2	2	1	1	2	1	1	1	1	2	1	2	1	2	2	2
Q3UDP0	Q3UDP0	1	1	1	WD repeat-containing protein 41	Wdr41	>sp|Q3UDP0|WDR41_MOUSE WD repeat-containing protein 41 OS=Mus musculus GN=Wdr41 PE=2 SV=1	1	1	1	1	1	1	1	1	1	1	1	0	1	1	1	1	1	1	0	0	0	1	1	1	1	1	1	1	1	1	1	1	1	1	1	1	1	1	1	1	1	1
Q3UE37	Q3UE37	2	2	2	Ubiquitin-conjugating enzyme E2 Z	Ube2z	>sp|Q3UE37|UBE2Z_MOUSE Ubiquitin-conjugating enzyme E2 Z OS=Mus musculus GN=Ube2z PE=2 SV=2	1	2	2	2	1	2	2	1	2	1	0	1	1	1	0	1	0	2	1	1	1	1	1	1	2	1	0	1	1	1	1	2	1	1	1	2	2	1	1	1	1	2
Q3UEB3	Q3UEB3	3	3	3	Poly(U)-binding-splicing factor PUF60	Puf60	>sp|Q3UEB3|PUF60_MOUSE Poly(U)-binding-splicing factor PUF60 OS=Mus musculus GN=Puf60 PE=2 SV=2	1	3	3	3	2	1	1	1	1	1	1	1	1	2	0	1	1	1	1	2	1	2	0	2	1	1	1	1	2	0	1	1	2	0	1	0	2	1	0	0	2	1
Q3UGC7;Q66JS6	Q3UGC7;Q66JS6	4;3	4;3	4;3	Eukaryotic translation initiation factor 3 subunit J-A;Eukaryotic translation initiation factor 3 subunit J-B	Eif3j1;Eif3j2	>sp|Q3UGC7|EI3JA_MOUSE Eukaryotic translation initiation factor 3 subunit J-A OS=Mus musculus GN=Eif3j1 PE=2 SV=1;>sp|Q66JS6|EI3JB_MOUSE Eukaryotic translation initiation factor 3 subunit J-B OS=Mus musculus GN=Eif3j2 PE=1 SV=1	2	4	4	4	1	4	4	4	2	3	3	4	3	3	4	3	3	2	3	4	0	4	3	3	3	3	3	3	2	4	3	4	3	2	4	3	2	2	2	3	2	3
Q3UGR5	Q3UGR5	6	6	6	Haloacid dehalogenase-like hydrolase domain-containing protein 2	Hdhd2	>sp|Q3UGR5|HDHD2_MOUSE Haloacid dehalogenase-like hydrolase domain-containing protein 2 OS=Mus musculus GN=Hdhd2 PE=1 SV=2	1	6	6	6	4	5	5	5	4	4	5	5	5	5	5	5	5	6	5	4	4	5	4	5	4	5	4	4	5	6	5	4	6	6	3	6	5	6	5	4	5	6
Q3UGS4	Q3UGS4	2	2	2	Protein FAM195B	Fam195b	>sp|Q3UGS4|F195B_MOUSE Protein FAM195B OS=Mus musculus GN=Fam195b PE=1 SV=1	1	2	2	2	1	0	1	1	1	1	1	1	0	1	1	1	1	1	2	1	1	1	0	1	1	1	1	1	1	1	0	0	1	1	1	1	1	0	0	1	1	1
Q3UH60	Q3UH60	6	6	5	Disco-interacting protein 2 homolog B	Dip2b	>sp|Q3UH60|DIP2B_MOUSE Disco-interacting protein 2 homolog B OS=Mus musculus GN=Dip2b PE=1 SV=1	1	6	6	5	2	4	5	4	5	2	5	5	5	3	4	5	5	5	5	4	4	4	5	4	3	4	4	5	4	5	3	4	4	4	2	3	3	3	2	4	4	4
Q3UH66	Q3UH66	1	1	1	Serine/threonine-protein kinase WNK2	Wnk2	>sp|Q3UH66|WNK2_MOUSE Serine/threonine-protein kinase WNK2 OS=Mus musculus GN=Wnk2 PE=1 SV=2	1	1	1	1	0	1	1	1	1	1	1	1	1	1	1	1	1	1	1	1	1	1	1	1	1	1	1	1	1	1	1	1	1	1	1	1	1	1	1	1	1	1
Q3UHB1	Q3UHB1	16	16	16	5-nucleotidase domain-containing protein 3	Nt5dc3	>sp|Q3UHB1|NT5D3_MOUSE 5-nucleotidase domain-containing protein 3 OS=Mus musculus GN=Nt5dc3 PE=2 SV=1	1	16	16	16	12	9	11	13	10	11	14	11	12	10	10	11	12	9	12	12	9	11	10	12	11	11	11	13	11	9	11	11	10	12	12	12	10	10	10	12	11	10
Q3UHB8	Q3UHB8	4	4	4	Coiled-coil domain-containing protein 177	Ccdc177	>sp|Q3UHB8|CC177_MOUSE Coiled-coil domain-containing protein 177 OS=Mus musculus GN=Ccdc177 PE=1 SV=1	1	4	4	4	2	3	3	3	2	0	3	4	4	1	3	3	2	3	0	2	2	3	2	1	3	3	2	0	2	4	2	1	2	3	1	2	2	2	2	2	1	4
Q3UHD6	Q3UHD6	5	5	5	Sorting nexin-27	Snx27	>sp|Q3UHD6|SNX27_MOUSE Sorting nexin-27 OS=Mus musculus GN=Snx27 PE=1 SV=2	1	5	5	5	2	2	0	3	2	1	1	3	1	1	2	1	4	1	1	3	3	2	1	2	1	1	2	2	0	2	1	2	1	2	3	1	1	2	1	1	2	2
Q3UHD9	Q3UHD9	12	12	12	Arf-GAP with GTPase, ANK repeat and PH domain-containing protein 2	Agap2	>sp|Q3UHD9|AGAP2_MOUSE Arf-GAP with GTPase, ANK repeat and PH domain-containing protein 2 OS=Mus musculus GN=Agap2 PE=2 SV=1	1	12	12	12	6	7	9	8	8	9	8	9	8	8	6	10	8	9	11	7	8	9	7	8	9	7	9	10	8	9	10	7	10	11	8	9	7	8	10	8	10	11
Q3UHJ0	Q3UHJ0	34	34	33	AP2-associated protein kinase 1	Aak1	>sp|Q3UHJ0|AAK1_MOUSE AP2-associated protein kinase 1 OS=Mus musculus GN=Aak1 PE=1 SV=2	1	34	34	33	24	23	24	27	26	27	28	25	26	25	23	27	23	28	28	26	27	28	27	29	23	26	28	29	30	28	25	27	27	27	25	26	28	26	27	28	26	27
Q3UHK1	Q3UHK1	2	2	2	Proton myo-inositol cotransporter	Slc2a13	>sp|Q3UHK1|MYCT_MOUSE Proton myo-inositol cotransporter OS=Mus musculus GN=Slc2a13 PE=2 SV=2	1	2	2	2	1	2	1	1	1	2	2	1	2	1	0	2	1	2	2	1	2	1	0	2	0	0	1	2	1	2	2	1	2	2	2	2	2	0	1	2	2	2
Q3UHK6	Q3UHK6	1	1	1	Teneurin-4	Tenm4	>sp|Q3UHK6|TEN4_MOUSE Teneurin-4 OS=Mus musculus GN=Tenm4 PE=1 SV=2	1	1	1	1	1	1	1	1	1	1	1	1	1	1	1	1	1	1	1	1	1	1	1	1	1	1	1	1	1	1	1	1	1	1	1	1	1	0	1	1	0	1
Q3UHL1	Q3UHL1	22	22	22	CaM kinase-like vesicle-associated protein	Camkv	>sp|Q3UHL1|CAMKV_MOUSE CaM kinase-like vesicle-associated protein OS=Mus musculus GN=Camkv PE=1 SV=2	1	22	22	22	19	18	18	19	16	20	19	18	18	17	17	18	19	17	18	19	18	19	17	16	18	17	19	17	18	18	19	19	16	17	18	17	16	18	17	16	17	17
Q3UHX2	Q3UHX2	6	6	6	28 kDa heat- and acid-stable phosphoprotein	Pdap1	>sp|Q3UHX2|HAP28_MOUSE 28 kDa heat- and acid-stable phosphoprotein OS=Mus musculus GN=Pdap1 PE=1 SV=1	1	6	6	6	3	3	3	3	3	3	4	4	3	4	3	3	3	3	2	4	4	4	4	4	2	4	4	3	1	3	3	3	2	2	4	3	2	2	1	1	1	1
Q3UI43	Q3UI43	2	2	2	BRISC and BRCA1-A complex member 1	Babam1	>sp|Q3UI43|BABA1_MOUSE BRISC and BRCA1-A complex member 1 OS=Mus musculus GN=Babam1 PE=2 SV=1	1	2	2	2	1	1	0	0	0	0	1	1	2	0	1	2	2	0	0	1	1	2	0	1	1	1	2	0	1	0	1	1	0	0	1	0	1	0	0	1	1	0
Q3UIU2	Q3UIU2	4	4	4	NADH dehydrogenase [ubiquinone] 1 beta subcomplex subunit 6	Ndufb6	>sp|Q3UIU2|NDUB6_MOUSE NADH dehydrogenase [ubiquinone] 1 beta subcomplex subunit 6 OS=Mus musculus GN=Ndufb6 PE=1 SV=3	1	4	4	4	3	4	4	4	4	3	4	4	4	4	4	2	3	4	4	4	3	4	3	4	4	3	3	3	3	4	4	3	3	4	4	4	4	4	4	3	4	4
Q3UJD6	Q3UJD6	3	3	3	Ubiquitin carboxyl-terminal hydrolase 19	Usp19	>sp|Q3UJD6|UBP19_MOUSE Ubiquitin carboxyl-terminal hydrolase 19 OS=Mus musculus GN=Usp19 PE=1 SV=1	1	3	3	3	0	2	2	2	1	1	2	2	2	1	2	1	2	1	1	1	1	2	1	1	1	2	2	1	2	1	2	2	2	2	1	1	1	1	1	2	2	1
Q3UJP5	Q3UJP5	4	4	4	Protein C8orf37 homolog		>sp|Q3UJP5|CH037_MOUSE Protein C8orf37 homolog OS=Mus musculus PE=1 SV=1	1	4	4	4	3	2	2	2	2	2	3	2	2	2	2	2	3	4	3	3	3	3	3	2	2	3	3	2	3	2	3	4	0	0	1	2	2	2	0	0	2	3
Q3UJU9	Q3UJU9	3	3	3	Regulator of microtubule dynamics protein 3	Rmdn3	>sp|Q3UJU9|RMD3_MOUSE Regulator of microtubule dynamics protein 3 OS=Mus musculus GN=Rmdn3 PE=1 SV=2	1	3	3	3	2	2	3	3	3	3	1	3	3	2	2	1	3	2	1	2	2	3	2	2	1	2	2	2	2	2	3	2	2	3	1	1	1	2	2	3	2	2
Q3UKC1	Q3UKC1	1	1	1	Tax1-binding protein 1 homolog	Tax1bp1	>sp|Q3UKC1|TAXB1_MOUSE Tax1-binding protein 1 homolog OS=Mus musculus GN=Tax1bp1 PE=1 SV=2	1	1	1	1	1	1	1	1	0	1	1	1	1	1	0	1	0	1	0	1	1	0	0	1	1	1	0	0	1	1	1	1	1	1	1	1	0	0	0	1	0	1
Q3ULD5	Q3ULD5	5	5	5	Methylcrotonoyl-CoA carboxylase beta chain, mitochondrial	Mccc2	>sp|Q3ULD5|MCCB_MOUSE Methylcrotonoyl-CoA carboxylase beta chain, mitochondrial OS=Mus musculus GN=Mccc2 PE=1 SV=1	1	5	5	5	0	2	2	2	4	3	5	2	5	5	3	4	4	4	4	2	3	1	1	3	3	2	5	3	3	2	2	4	5	5	4	4	1	3	1	4	2	2
Q3ULJ0	Q3ULJ0	10	9	9	Glycerol-3-phosphate dehydrogenase 1-like protein	Gpd1l	>sp|Q3ULJ0|GPD1L_MOUSE Glycerol-3-phosphate dehydrogenase 1-like protein OS=Mus musculus GN=Gpd1l PE=1 SV=2	1	10	9	9	8	7	7	7	6	7	8	8	7	7	10	9	9	5	8	8	8	8	5	7	9	6	6	5	7	7	7	6	7	6	8	7	7	5	7	8	6	9
Q3UM45	Q3UM45	16	16	16	Protein phosphatase 1 regulatory subunit 7	Ppp1r7	>sp|Q3UM45|PP1R7_MOUSE Protein phosphatase 1 regulatory subunit 7 OS=Mus musculus GN=Ppp1r7 PE=1 SV=2	1	16	16	16	11	13	12	13	11	11	13	12	12	14	11	13	13	12	13	15	12	10	10	11	11	10	12	13	10	13	10	14	13	14	14	11	14	9	14	9	11	11
Q3UMB5	Q3UMB5	2	2	2	Smith-Magenis syndrome chromosomal region candidate gene 8 protein homolog	Smcr8	>sp|Q3UMB5|SMCR8_MOUSE Smith-Magenis syndrome chromosomal region candidate gene 8 protein homolog OS=Mus musculus GN=Smcr8 PE=1 SV=2	1	2	2	2	0	0	0	0	0	0	0	0	0	0	0	0	0	0	0	0	0	0	0	0	0	0	0	0	1	0	0	0	0	1	0	0	0	0	1	0	0	0
Q3UMB9	Q3UMB9	3	3	3	WASH complex subunit 7	Kiaa1033	>sp|Q3UMB9|WASH7_MOUSE WASH complex subunit 7 OS=Mus musculus GN=Kiaa1033 PE=2 SV=2	1	3	3	3	0	0	1	0	1	0	0	2	0	1	1	1	2	0	0	0	1	3	0	1	0	0	0	0	0	0	0	0	0	0	1	0	0	0	0	0	0	1
Q3UMC0;Q9D3R6	Q3UMC0;Q9D3R6	2;1	2;1	2;1	Spermatogenesis-associated protein 5;Katanin p60 ATPase-containing subunit A-like 2	Spata5;Katnal2	>sp|Q3UMC0|SPAT5_MOUSE Spermatogenesis-associated protein 5 OS=Mus musculus GN=Spata5 PE=1 SV=2;>sp|Q9D3R6|KATL2_MOUSE Katanin p60 ATPase-containing subunit A-like 2 OS=Mus musculus GN=Katnal2 PE=2 SV=2	2	2	2	2	1	1	1	1	1	1	1	1	1	1	1	1	1	1	1	2	2	2	1	1	2	1	2	1	1	1	1	1	1	1	2	1	1	1	1	1	1	1
Q3UMR5	Q3UMR5	9	9	9	Calcium uniporter protein, mitochondrial	Mcu	>sp|Q3UMR5|MCU_MOUSE Calcium uniporter protein, mitochondrial OS=Mus musculus GN=Mcu PE=1 SV=2	1	9	9	9	6	5	5	6	6	6	4	3	4	6	3	5	3	6	5	4	3	7	4	6	5	6	5	6	6	4	7	6	8	6	3	8	6	7	4	5	5	7
Q3UMU9	Q3UMU9	2	1	1	Hepatoma-derived growth factor-related protein 2	Hdgfrp2	>sp|Q3UMU9|HDGR2_MOUSE Hepatoma-derived growth factor-related protein 2 OS=Mus musculus GN=Hdgfrp2 PE=1 SV=1	1	2	1	1	2	2	2	2	2	2	2	2	2	2	2	2	2	2	2	2	1	2	2	2	2	2	2	2	2	2	2	2	2	2	2	1	2	2	2	2	2	2
Q3UNH4	Q3UNH4	14	14	14	G protein-regulated inducer of neurite outgrowth 1	Gprin1	>sp|Q3UNH4|GRIN1_MOUSE G protein-regulated inducer of neurite outgrowth 1 OS=Mus musculus GN=Gprin1 PE=1 SV=2	1	14	14	14	8	6	7	5	6	10	5	8	9	5	7	10	8	8	3	9	9	8	5	6	4	8	7	4	5	8	6	7	5	4	10	7	7	4	3	8	5	5
Q3UNZ8	Q3UNZ8	3	3	3	Quinone oxidoreductase-like protein 2		>sp|Q3UNZ8|QORL2_MOUSE Quinone oxidoreductase-like protein 2 OS=Mus musculus PE=1 SV=1	1	3	3	3	1	1	0	1	1	1	2	1	1	1	1	1	1	2	1	1	1	1	1	1	1	1	1	2	1	1	1	1	1	1	2	1	1	0	1	1	1	1
Q3UPL0	Q3UPL0	13	13	12	Protein transport protein Sec31A	Sec31a	>sp|Q3UPL0|SC31A_MOUSE Protein transport protein Sec31A OS=Mus musculus GN=Sec31a PE=1 SV=2	1	13	13	12	6	9	10	8	11	8	6	10	8	11	7	9	9	7	12	9	10	8	6	5	7	9	11	10	7	8	11	8	8	9	6	9	7	8	8	7	9	8
Q3UQ44	Q3UQ44	7	7	7	Ras GTPase-activating-like protein IQGAP2	Iqgap2	>sp|Q3UQ44|IQGA2_MOUSE Ras GTPase-activating-like protein IQGAP2 OS=Mus musculus GN=Iqgap2 PE=1 SV=2	1	7	7	7	4	3	2	6	3	5	6	2	2	5	3	5	6	5	3	4	6	6	5	4	2	3	5	4	4	5	4	2	4	4	4	4	5	5	5	4	5	3
Q3URD3	Q3URD3	1	1	1	Sarcolemmal membrane-associated protein	Slmap	>sp|Q3URD3|SLMAP_MOUSE Sarcolemmal membrane-associated protein OS=Mus musculus GN=Slmap PE=1 SV=2	1	1	1	1	0	0	0	0	1	0	1	0	0	1	0	0	1	1	1	1	0	0	0	1	0	0	1	1	0	0	0	1	0	1	1	0	1	1	1	0	0	0
Q3URE1	Q3URE1	2	2	2	Acyl-CoA synthetase family member 3, mitochondrial	Acsf3	>sp|Q3URE1|ACSF3_MOUSE Acyl-CoA synthetase family member 3, mitochondrial OS=Mus musculus GN=Acsf3 PE=2 SV=2	1	2	2	2	1	1	1	0	0	0	0	1	0	1	1	1	1	1	0	0	1	0	0	1	1	1	1	2	2	1	1	0	0	2	1	1	0	1	0	1	0	0
Q3URS9	Q3URS9	1	1	1	Coiled-coil domain-containing protein 51	Ccdc51	>sp|Q3URS9|CCD51_MOUSE Coiled-coil domain-containing protein 51 OS=Mus musculus GN=Ccdc51 PE=2 SV=1	1	1	1	1	0	1	0	0	0	1	0	1	0	0	1	0	1	1	1	1	0	1	0	0	0	1	0	1	0	0	0	0	1	0	1	0	1	0	1	0	0	1
Q3USB7	Q3USB7	5	5	5	Inactive phospholipase C-like protein 1	Plcl1	>sp|Q3USB7|PLCL1_MOUSE Inactive phospholipase C-like protein 1 OS=Mus musculus GN=Plcl1 PE=1 SV=3	1	5	5	5	0	1	2	2	1	1	2	3	4	1	3	3	3	1	2	3	2	2	2	1	3	2	3	1	3	2	2	1	1	1	1	2	1	3	1	2	2	3
Q3UTH8;Q7TNR9;Q5DU57	Q3UTH8;Q7TNR9;Q5DU57	2;1;1	2;1;1	2;1;1	Rho guanine nucleotide exchange factor 9;Rho guanine nucleotide exchange factor 4;Spermatogenesis-associated protein 13	Arhgef9;Arhgef4;Spata13	>sp|Q3UTH8|ARHG9_MOUSE Rho guanine nucleotide exchange factor 9 OS=Mus musculus GN=Arhgef9 PE=2 SV=1;>sp|Q7TNR9|ARHG4_MOUSE Rho guanine nucleotide exchange factor 4 OS=Mus musculus GN=Arhgef4 PE=2 SV=2;>sp|Q5DU57|SPT13_MOUSE Spermatogenesis-associated prot	3	2	2	2	1	2	1	2	2	2	1	1	1	1	1	1	1	2	1	1	1	1	2	0	1	2	1	2	2	1	2	1	1	2	2	2	2	2	2	2	2	1
Q3UTQ8	Q3UTQ8	2	2	2	Cyclin-dependent kinase-like 5	Cdkl5	>sp|Q3UTQ8|CDKL5_MOUSE Cyclin-dependent kinase-like 5 OS=Mus musculus GN=Cdkl5 PE=2 SV=1	1	2	2	2	0	1	1	2	1	1	1	1	1	1	1	1	1	2	1	1	1	1	1	2	2	1	1	1	1	1	1	1	2	1	1	1	1	1	2	1	1	1
Q3UTZ3	Q3UTZ3	1	1	1	Uncharacterized protein C7orf43 homolog		>sp|Q3UTZ3|CG043_MOUSE Uncharacterized protein C7orf43 homolog OS=Mus musculus PE=2 SV=1	1	1	1	1	0	1	1	0	1	1	0	1	1	1	0	1	0	1	1	1	1	1	1	0	1	1	1	0	1	0	1	0	1	1	0	1	0	1	1	0	1	1
Q3UU96	Q3UU96	1	1	1	Serine/threonine-protein kinase MRCK alpha	Cdc42bpa	>sp|Q3UU96|MRCKA_MOUSE Serine/threonine-protein kinase MRCK alpha OS=Mus musculus GN=Cdc42bpa PE=2 SV=2	1	1	1	1	0	1	0	1	0	1	1	1	1	0	1	0	1	1	1	1	1	1	0	1	1	0	0	1	0	1	1	1	0	1	1	1	1	0	1	1	1	1
Q3UUG6	Q3UUG6	9	9	9	TBC1 domain family member 24	Tbc1d24	>sp|Q3UUG6|TBC24_MOUSE TBC1 domain family member 24 OS=Mus musculus GN=Tbc1d24 PE=2 SV=2	1	9	9	9	5	6	4	8	6	5	6	5	3	2	7	5	4	6	5	8	7	3	4	6	7	6	4	5	7	8	2	3	6	7	6	5	5	3	5	6	3	6
Q3UUI3	Q3UUI3	4	4	4	Acyl-coenzyme A thioesterase THEM4	Them4	>sp|Q3UUI3|THEM4_MOUSE Acyl-coenzyme A thioesterase THEM4 OS=Mus musculus GN=Them4 PE=1 SV=1	1	4	4	4	4	4	3	4	4	4	4	4	4	4	3	4	4	4	4	4	4	4	3	4	4	4	3	4	4	4	4	4	4	4	4	4	4	4	4	3	4	4
Q3UVG3	Q3UVG3	1	1	1	Protein FAM91A1	Fam91a1	>sp|Q3UVG3|F91A1_MOUSE Protein FAM91A1 OS=Mus musculus GN=Fam91a1 PE=2 SV=1	1	1	1	1	0	0	0	0	0	0	1	0	0	0	0	0	0	0	0	0	0	0	0	0	0	0	0	1	0	0	0	0	0	0	0	0	0	0	0	0	0	0
Q3UVL4	Q3UVL4	4	4	4	Vacuolar protein sorting-associated protein 51 homolog	Vps51	>sp|Q3UVL4|VPS51_MOUSE Vacuolar protein sorting-associated protein 51 homolog OS=Mus musculus GN=Vps51 PE=2 SV=2	1	4	4	4	0	0	1	2	1	1	1	1	1	0	0	0	2	2	1	1	0	2	0	2	1	0	0	3	1	1	1	2	2	2	1	1	0	2	1	0	1	1
Q3UVX5	Q3UVX5	7	7	7	Metabotropic glutamate receptor 5	Grm5	>sp|Q3UVX5|GRM5_MOUSE Metabotropic glutamate receptor 5 OS=Mus musculus GN=Grm5 PE=1 SV=2	1	7	7	7	4	6	5	6	6	7	6	6	7	6	6	6	7	6	6	6	6	6	4	6	4	4	6	6	3	7	6	7	4	4	6	5	7	4	5	2	4	6
Q3UX10	Q3UX10	5	1	1	Tubulin alpha chain-like 3	Tubal3	>sp|Q3UX10|TBAL3_MOUSE Tubulin alpha chain-like 3 OS=Mus musculus GN=Tubal3 PE=2 SV=2	1	5	1	1	4	4	5	4	4	4	2	4	3	3	4	4	4	3	4	4	4	4	3	3	4	4	4	4	4	3	4	3	3	3	4	3	4	3	4	4	5	3
Q3UYC0	Q3UYC0	8	8	8	Protein phosphatase 1H	Ppm1h	>sp|Q3UYC0|PPM1H_MOUSE Protein phosphatase 1H OS=Mus musculus GN=Ppm1h PE=1 SV=1	1	8	8	8	3	5	6	6	4	5	3	6	7	7	6	5	5	5	7	5	4	7	3	7	5	3	5	4	3	6	5	4	4	4	4	6	4	4	6	4	5	5
Q3UYG8	Q3UYG8	5	5	5	O-acetyl-ADP-ribose deacetylase MACROD2	Macrod2	>sp|Q3UYG8|MACD2_MOUSE O-acetyl-ADP-ribose deacetylase MACROD2 OS=Mus musculus GN=Macrod2 PE=2 SV=1	1	5	5	5	1	4	3	2	3	1	2	5	5	3	2	4	4	3	2	4	4	4	2	3	3	4	5	3	5	4	4	3	3	3	3	4	3	4	3	2	3	3
Q3V1L4	Q3V1L4	3	3	3	Cytosolic purine 5-nucleotidase	Nt5c2	>sp|Q3V1L4|5NTC_MOUSE Cytosolic purine 5-nucleotidase OS=Mus musculus GN=Nt5c2 PE=1 SV=2	1	3	3	3	2	2	0	0	1	0	1	1	0	2	2	1	1	1	1	1	1	1	1	0	0	0	1	0	1	0	0	1	2	2	0	1	0	1	0	0	1	1
Q3V3R1	Q3V3R1	8	8	8	Monofunctional C1-tetrahydrofolate synthase, mitochondrial	Mthfd1l	>sp|Q3V3R1|C1TM_MOUSE Monofunctional C1-tetrahydrofolate synthase, mitochondrial OS=Mus musculus GN=Mthfd1l PE=1 SV=2	1	8	8	8	3	3	3	2	4	4	2	1	3	2	2	2	3	2	2	3	3	3	3	2	4	4	4	4	4	5	2	2	1	1	4	3	3	2	2	3	3	3
Q3V3V9	Q3V3V9	4	4	4	Leucine-rich repeat-containing protein 16C	Rltpr	>sp|Q3V3V9|LR16C_MOUSE Leucine-rich repeat-containing protein 16C OS=Mus musculus GN=Rltpr PE=2 SV=2	1	4	4	4	0	1	3	3	0	3	1	3	2	3	3	4	2	3	2	3	3	2	3	2	3	3	2	2	3	3	2	3	2	2	3	0	1	3	1	3	2	0
Q4ACU6	Q4ACU6	4	4	4	SH3 and multiple ankyrin repeat domains protein 3	Shank3	>sp|Q4ACU6|SHAN3_MOUSE SH3 and multiple ankyrin repeat domains protein 3 OS=Mus musculus GN=Shank3 PE=1 SV=3	1	4	4	4	1	1	0	1	2	1	2	0	1	2	3	1	2	2	1	3	2	0	1	2	3	3	1	2	1	1	0	0	2	3	1	3	3	0	2	2	2	2
Q4JIM5	Q4JIM5	1	1	1	Abelson tyrosine-protein kinase 2	Abl2	>sp|Q4JIM5|ABL2_MOUSE Abelson tyrosine-protein kinase 2 OS=Mus musculus GN=Abl2 PE=1 SV=1	1	1	1	1	0	1	1	1	1	1	0	0	1	1	1	1	1	0	1	1	1	1	1	1	0	1	1	0	0	1	0	1	0	0	0	1	1	0	1	1	1	0
Q4KML4	Q4KML4	1	1	1	Costars family protein ABRACL	Abracl	>sp|Q4KML4|ABRAL_MOUSE Costars family protein ABRACL OS=Mus musculus GN=Abracl PE=3 SV=1	1	1	1	1	1	1	1	1	1	1	1	1	1	1	1	1	1	1	1	1	1	1	1	1	1	1	1	1	1	1	1	1	1	1	1	1	1	1	1	1	1	1
Q4KMM3	Q4KMM3	32	32	32	Oxidation resistance protein 1	Oxr1	>sp|Q4KMM3|OXR1_MOUSE Oxidation resistance protein 1 OS=Mus musculus GN=Oxr1 PE=2 SV=3	1	32	32	32	23	23	23	24	23	25	27	23	23	26	25	27	25	28	25	23	28	24	19	24	22	23	23	25	19	23	23	26	22	23	22	24	24	18	25	24	25	24
Q4KUS2;Q9Z1N9	Q4KUS2	8;1	8;1	8;1	Protein unc-13 homolog A	Unc13a	>sp|Q4KUS2|UN13A_MOUSE Protein unc-13 homolog A OS=Mus musculus GN=Unc13a PE=1 SV=3	2	8	8	8	3	3	2	4	2	3	3	3	2	4	5	3	2	4	3	5	5	5	2	5	5	2	4	3	1	4	5	3	3	2	3	4	5	3	3	3	1	2
Q4QQM5	Q4QQM5	1	1	1	Protein FAM73A	Fam73a	>sp|Q4QQM5|FA73A_MOUSE Protein FAM73A OS=Mus musculus GN=Fam73a PE=2 SV=1	1	1	1	1	0	0	0	1	0	0	1	1	1	0	0	1	1	1	0	1	1	0	0	0	0	0	0	0	0	0	1	1	1	1	1	0	0	0	1	0	0	0
Q4U4S6	Q4U4S6	2	2	2	Xin actin-binding repeat-containing protein 2	Xirp2	>sp|Q4U4S6|XIRP2_MOUSE Xin actin-binding repeat-containing protein 2 OS=Mus musculus GN=Xirp2 PE=1 SV=1	1	2	2	2	1	1	1	1	1	1	1	2	2	1	0	1	1	0	2	0	1	1	1	1	1	0	1	1	0	1	0	0	1	0	0	1	1	1	1	0	0	1
Q4V9Z5	Q4V9Z5	4	4	4	Seizure 6-like protein 2	Sez6l2	>sp|Q4V9Z5|SE6L2_MOUSE Seizure 6-like protein 2 OS=Mus musculus GN=Sez6l2 PE=2 SV=1	1	4	4	4	1	1	4	3	3	2	3	4	3	3	3	3	4	4	1	4	3	3	3	3	1	2	3	3	3	2	4	3	3	3	2	3	3	2	4	2	2	4
Q4VAA2	Q4VAA2	4	4	4	Protein CDV3	Cdv3	>sp|Q4VAA2|CDV3_MOUSE Protein CDV3 OS=Mus musculus GN=Cdv3 PE=1 SV=2	1	4	4	4	3	3	4	4	4	3	3	4	4	4	4	4	4	3	4	4	4	4	4	3	4	4	4	4	4	3	4	4	3	4	4	4	3	4	4	4	4	4
Q4VAE3	Q4VAE3	3	3	3	Transmembrane protein 65	Tmem65	>sp|Q4VAE3|TMM65_MOUSE Transmembrane protein 65 OS=Mus musculus GN=Tmem65 PE=2 SV=1	1	3	3	3	2	1	1	1	2	2	1	2	2	2	1	2	2	2	2	2	1	2	2	2	2	1	2	2	3	2	2	1	2	2	1	2	2	2	2	1	2	2
Q501J6	Q501J6	8	2	2	Probable ATP-dependent RNA helicase DDX17	Ddx17	>sp|Q501J6|DDX17_MOUSE Probable ATP-dependent RNA helicase DDX17 OS=Mus musculus GN=Ddx17 PE=1 SV=1	1	8	2	2	5	5	6	8	6	7	7	8	5	6	6	6	6	7	6	6	6	4	7	5	6	6	6	6	5	4	5	6	8	7	5	3	6	4	6	6	5	7
Q505D7	Q505D7	2	2	2	Optic atrophy 3 protein homolog	Opa3	>sp|Q505D7|OPA3_MOUSE Optic atrophy 3 protein homolog OS=Mus musculus GN=Opa3 PE=1 SV=1	1	2	2	2	1	1	1	2	1	1	2	2	2	1	2	1	1	2	1	2	2	1	1	2	2	1	1	2	1	2	1	2	2	2	2	1	2	0	2	0	1	1
Q505F5	Q505F5	7	7	7	Leucine-rich repeat-containing protein 47	Lrrc47	>sp|Q505F5|LRC47_MOUSE Leucine-rich repeat-containing protein 47 OS=Mus musculus GN=Lrrc47 PE=2 SV=1	1	7	7	7	4	4	5	5	5	4	4	6	3	5	4	6	6	4	5	5	4	5	3	6	4	5	5	5	3	4	5	5	4	4	5	6	5	4	5	5	3	5
Q52KR3	Q52KR3	1	1	1	Protein prune homolog 2	Prune2	>sp|Q52KR3|PRUN2_MOUSE Protein prune homolog 2 OS=Mus musculus GN=Prune2 PE=2 SV=2	1	1	1	1	1	1	1	1	1	1	0	1	1	1	1	1	1	1	1	1	0	1	1	1	1	0	1	1	1	1	1	1	1	1	1	1	1	1	1	1	1	0
Q56A07	Q56A07	4	4	4	Sodium channel subunit beta-2	Scn2b	>sp|Q56A07|SCN2B_MOUSE Sodium channel subunit beta-2 OS=Mus musculus GN=Scn2b PE=1 SV=1	1	4	4	4	3	2	4	3	3	4	3	3	4	4	4	3	4	3	3	4	4	4	2	4	3	4	3	4	3	4	4	3	4	3	4	3	3	3	3	3	3	3
Q58FA4	Q58FA4	1	1	1	Transcription factor E2F8	E2f8	>sp|Q58FA4|E2F8_MOUSE Transcription factor E2F8 OS=Mus musculus GN=E2f8 PE=1 SV=1	1	1	1	1	0	1	1	1	0	1	1	1	1	1	1	1	1	0	0	1	1	0	0	1	1	0	0	0	0	1	0	0	0	0	1	0	0	0	0	0	0	1
Q59J78	Q59J78	2	2	2	Mimitin, mitochondrial	Ndufaf2	>sp|Q59J78|MIMIT_MOUSE Mimitin, mitochondrial OS=Mus musculus GN=Ndufaf2 PE=2 SV=1	1	2	2	2	1	1	1	2	1	1	2	2	1	2	1	2	2	0	1	1	1	2	2	1	1	2	1	1	1	1	1	1	1	1	1	1	1	1	1	1	1	1
Q5DQR4	Q5DQR4	11	11	11	Syntaxin-binding protein 5-like	Stxbp5l	>sp|Q5DQR4|STB5L_MOUSE Syntaxin-binding protein 5-like OS=Mus musculus GN=Stxbp5l PE=2 SV=1	1	11	11	11	5	8	6	7	9	9	5	6	8	8	4	6	7	9	8	6	7	8	7	7	5	6	6	8	6	8	5	7	9	8	4	6	9	6	8	8	8	9
Q5DTL9;Q8JZR6	Q5DTL9	9;2	9;2	9;2	Sodium-driven chloride bicarbonate exchanger	Slc4a10	>sp|Q5DTL9|S4A10_MOUSE Sodium-driven chloride bicarbonate exchanger OS=Mus musculus GN=Slc4a10 PE=1 SV=2	2	9	9	9	3	5	7	6	7	6	5	4	5	6	3	3	7	4	7	8	5	6	3	8	5	4	7	7	7	3	7	8	8	6	7	5	7	7	7	4	5	6
Q5DTT1	Q5DTT1	1	1	1	Protein KIAA2022	Kiaa2022	>sp|Q5DTT1|K2022_MOUSE Protein KIAA2022 OS=Mus musculus GN=Kiaa2022 PE=2 SV=3	1	1	1	1	1	0	1	1	1	0	1	1	1	1	1	1	0	1	1	0	0	1	1	1	1	1	1	1	1	0	0	1	1	1	0	1	0	1	1	1	1	1
Q5DU25	Q5DU25	9	6	6	IQ motif and SEC7 domain-containing protein 2	Iqsec2	>sp|Q5DU25|IQEC2_MOUSE IQ motif and SEC7 domain-containing protein 2 OS=Mus musculus GN=Iqsec2 PE=1 SV=3	1	9	6	6	4	5	4	7	5	4	5	4	6	5	7	4	4	6	4	5	6	5	6	4	6	5	4	4	6	8	6	4	4	6	5	6	7	2	4	6	6	7
Q5EBJ4	Q5EBJ4	5	5	5	Ermin	Ermn	>sp|Q5EBJ4|ERMIN_MOUSE Ermin OS=Mus musculus GN=Ermn PE=1 SV=1	1	5	5	5	4	4	3	3	3	2	3	2	4	3	4	3	3	3	4	4	4	3	2	2	4	4	2	3	3	4	1	3	4	3	4	2	3	3	3	3	3	3
Q5F285	Q5F285	1	1	1	Transmembrane protein 256	Tmem256	>sp|Q5F285|TM256_MOUSE Transmembrane protein 256 OS=Mus musculus GN=Tmem256 PE=1 SV=1	1	1	1	1	1	1	1	1	1	1	1	1	1	1	1	1	1	1	1	1	1	1	1	1	1	0	1	0	0	1	1	1	1	1	1	1	1	1	1	1	1	1
Q5F2E8;Q8BYC6	Q5F2E8;Q8BYC6	2;1	2;1	2;1	Serine/threonine-protein kinase TAO1;Serine/threonine-protein kinase TAO3	Taok1;Taok3	>sp|Q5F2E8|TAOK1_MOUSE Serine/threonine-protein kinase TAO1 OS=Mus musculus GN=Taok1 PE=1 SV=1;>sp|Q8BYC6|TAOK3_MOUSE Serine/threonine-protein kinase TAO3 OS=Mus musculus GN=Taok3 PE=1 SV=2	2	2	2	2	0	1	0	1	1	1	0	0	0	0	1	0	0	0	1	1	0	1	0	0	0	1	0	2	1	1	1	1	1	2	0	1	1	0	2	1	0	1
Q5FWK3	Q5FWK3	11	11	11	Rho GTPase-activating protein 1	Arhgap1	>sp|Q5FWK3|RHG01_MOUSE Rho GTPase-activating protein 1 OS=Mus musculus GN=Arhgap1 PE=1 SV=1	1	11	11	11	9	10	10	10	9	10	10	9	8	10	10	10	10	10	11	11	10	9	8	9	9	8	11	9	11	9	10	11	10	10	11	9	9	10	9	10	9	11
Q5HZI9	Q5HZI9	2	2	2	Solute carrier family 25 member 51	Slc25a51	>sp|Q5HZI9|S2551_MOUSE Solute carrier family 25 member 51 OS=Mus musculus GN=Slc25a51 PE=2 SV=1	1	2	2	2	0	1	2	2	1	0	2	1	1	1	1	1	1	2	1	1	1	0	0	2	2	0	1	2	1	1	2	1	2	2	1	1	2	1	2	1	1	1
Q5IRJ6	Q5IRJ6	2	2	2	Zinc transporter 9	Slc30a9	>sp|Q5IRJ6|ZNT9_MOUSE Zinc transporter 9 OS=Mus musculus GN=Slc30a9 PE=1 SV=2	1	2	2	2	0	0	1	1	1	2	1	2	1	1	1	2	1	1	0	1	1	1	0	0	2	0	1	2	0	1	1	1	0	0	1	1	0	1	0	0	2	1
Q5M8N0	Q5M8N0	5	5	5	CB1 cannabinoid receptor-interacting protein 1	Cnrip1	>sp|Q5M8N0|CNRP1_MOUSE CB1 cannabinoid receptor-interacting protein 1 OS=Mus musculus GN=Cnrip1 PE=1 SV=1	1	5	5	5	4	4	4	4	4	1	4	2	4	3	5	4	4	5	2	4	5	4	2	2	3	2	3	1	1	3	3	2	1	2	4	2	2	2	3	2	3	4
Q5M8N4	Q5M8N4	3	3	3	Epimerase family protein SDR39U1	Sdr39u1	>sp|Q5M8N4|D39U1_MOUSE Epimerase family protein SDR39U1 OS=Mus musculus GN=Sdr39u1 PE=2 SV=1	1	3	3	3	1	2	2	2	2	2	2	2	2	3	2	2	2	3	2	2	2	2	2	3	2	1	2	2	2	2	1	3	3	1	1	2	3	2	1	2	2	2
Q5PR73	Q5PR73	7	7	7	GTP-binding protein Di-Ras2	Diras2	>sp|Q5PR73|DIRA2_MOUSE GTP-binding protein Di-Ras2 OS=Mus musculus GN=Diras2 PE=2 SV=1	1	7	7	7	6	6	6	6	4	5	6	6	6	6	6	6	5	7	7	5	6	6	7	5	6	6	6	7	7	6	5	6	7	5	5	6	5	5	6	7	5	7
Q5RJI5	Q5RJI5	8	8	7	Serine/threonine-protein kinase BRSK1	Brsk1	>sp|Q5RJI5|BRSK1_MOUSE Serine/threonine-protein kinase BRSK1 OS=Mus musculus GN=Brsk1 PE=1 SV=1	1	8	8	7	4	2	7	6	4	5	4	6	5	6	4	5	6	3	4	6	4	2	5	3	4	5	5	5	4	3	6	5	6	4	6	4	4	3	4	6	5	4
Q5SP85	Q5SP85	3	3	3	Coiled-coil domain-containing protein 85A	Ccdc85a	>sp|Q5SP85|CC85A_MOUSE Coiled-coil domain-containing protein 85A OS=Mus musculus GN=Ccdc85a PE=2 SV=1	1	3	3	3	1	1	2	2	1	1	2	3	2	1	1	2	3	2	1	1	1	2	2	1	1	1	2	1	1	1	2	2	1	1	2	1	1	1	1	1	1	2
Q5SQX6	Q5SQX6	41	41	24	Cytoplasmic FMR1-interacting protein 2	Cyfip2	>sp|Q5SQX6|CYFP2_MOUSE Cytoplasmic FMR1-interacting protein 2 OS=Mus musculus GN=Cyfip2 PE=1 SV=2	1	41	41	24	27	30	31	31	30	30	31	30	29	27	29	32	27	27	30	31	30	29	23	29	29	21	26	31	27	30	31	27	27	25	29	26	26	30	27	26	27	26
Q5SRX1	Q5SRX1	14	14	14	TOM1-like protein 2	Tom1l2	>sp|Q5SRX1|TM1L2_MOUSE TOM1-like protein 2 OS=Mus musculus GN=Tom1l2 PE=2 SV=1	1	14	14	14	12	13	13	9	13	13	12	13	13	13	11	13	13	11	11	13	14	13	13	12	12	13	13	13	10	13	12	13	10	11	14	12	11	11	13	12	12	12
Q5SS00	Q5SS00	2	2	2	DBF4-type zinc finger-containing protein 2 homolog	Zdbf2	>sp|Q5SS00|ZDBF2_MOUSE DBF4-type zinc finger-containing protein 2 homolog OS=Mus musculus GN=Zdbf2 PE=2 SV=1	1	2	2	2	1	1	2	2	1	1	0	2	2	1	1	2	0	1	1	0	0	1	0	2	0	0	1	0	0	0	1	0	1	1	1	0	2	1	2	0	1	1
Q5SSH7	Q5SSH7	1	1	1	Zinc finger ZZ-type and EF-hand domain-containing protein 1	Zzef1	>sp|Q5SSH7|ZZEF1_MOUSE Zinc finger ZZ-type and EF-hand domain-containing protein 1 OS=Mus musculus GN=Zzef1 PE=1 SV=2	1	1	1	1	0	0	0	1	0	0	1	0	0	1	0	1	1	0	0	1	1	0	0	1	1	0	0	0	0	0	0	1	1	1	1	0	0	0	1	0	0	0
Q5SSL4	Q5SSL4	19	19	18	Active breakpoint cluster region-related protein	Abr	>sp|Q5SSL4|ABR_MOUSE Active breakpoint cluster region-related protein OS=Mus musculus GN=Abr PE=1 SV=1	1	19	19	18	11	13	14	14	14	14	13	12	14	16	11	12	11	16	13	11	10	13	11	15	11	10	12	15	16	12	15	14	14	10	9	14	11	16	15	14	15	13
Q5SSM3	Q5SSM3	6	6	6	Rho GTPase-activating protein 44	Arhgap44	>sp|Q5SSM3|RHG44_MOUSE Rho GTPase-activating protein 44 OS=Mus musculus GN=Arhgap44 PE=1 SV=1	1	6	6	6	3	3	5	5	3	4	4	4	4	3	4	3	4	5	5	5	4	3	5	5	4	4	5	5	4	4	6	6	5	4	4	4	6	3	6	4	3	5
Q5SUF2	Q5SUF2	1	1	1	Luc7-like protein 3	Luc7l3	>sp|Q5SUF2|LC7L3_MOUSE Luc7-like protein 3 OS=Mus musculus GN=Luc7l3 PE=1 SV=1	1	1	1	1	1	1	1	1	1	1	1	1	1	1	1	1	1	1	1	1	1	1	0	1	1	0	1	1	1	1	1	0	1	1	1	0	1	1	1	0	1	0
Q5SUR0	Q5SUR0	5	5	5	Phosphoribosylformylglycinamidine synthase	Pfas	>sp|Q5SUR0|PUR4_MOUSE Phosphoribosylformylglycinamidine synthase OS=Mus musculus GN=Pfas PE=2 SV=1	1	5	5	5	1	4	1	0	1	1	3	1	3	2	2	1	1	2	1	1	1	3	1	2	2	1	3	2	2	1	1	2	1	3	1	1	0	2	1	1	2	2
Q5SVL6	Q5SVL6	3	3	3	Rap1 GTPase-activating protein 2	Rap1gap2	>sp|Q5SVL6|RPGP2_MOUSE Rap1 GTPase-activating protein 2 OS=Mus musculus GN=Rap1gap2 PE=2 SV=1	1	3	3	3	1	2	2	1	1	1	3	3	2	1	2	2	3	1	2	0	1	2	1	0	1	3	1	1	1	1	2	2	1	1	3	2	1	1	0	0	1	2
Q5SX39;Q5SX40;P13542	Q5SX39;Q5SX40;P13542	7;6;4	6;5;3	4;3;2	Myosin-4;Myosin-1;Myosin-8	Myh4;Myh1;Myh8	>sp|Q5SX39|MYH4_MOUSE Myosin-4 OS=Mus musculus GN=Myh4 PE=2 SV=1;>sp|Q5SX40|MYH1_MOUSE Myosin-1 OS=Mus musculus GN=Myh1 PE=2 SV=1;>sp|P13542|MYH8_MOUSE Myosin-8 OS=Mus musculus GN=Myh8 PE=2 SV=2	3	7	6	4	2	2	2	2	2	7	2	1	2	2	1	1	0	2	2	1	1	2	1	1	2	2	0	1	1	2	2	1	1	1	1	2	2	1	1	1	1	2
Q5SXY1	Q5SXY1	4	4	4	Cytospin-B	Specc1	>sp|Q5SXY1|CYTSB_MOUSE Cytospin-B OS=Mus musculus GN=Specc1 PE=1 SV=2	1	4	4	4	0	2	2	2	2	1	3	3	2	2	2	2	1	1	3	1	3	1	3	2	1	0	2	2	1	1	2	2	3	2	2	2	2	1	2	1	2	0
Q5SYD0	Q5SYD0	2	2	2	Unconventional myosin-Id	Myo1d	>sp|Q5SYD0|MYO1D_MOUSE Unconventional myosin-Id OS=Mus musculus GN=Myo1d PE=1 SV=1	1	2	2	2	0	0	0	1	0	1	1	0	1	0	1	0	0	0	0	0	0	0	0	1	0	0	0	0	0	1	0	0	0	1	0	0	2	0	1	0	0	1
Q5U3K5	Q5U3K5	3	3	3	Rab-like protein 6	Rabl6	>sp|Q5U3K5|RABL6_MOUSE Rab-like protein 6 OS=Mus musculus GN=Rabl6 PE=1 SV=2	1	3	3	3	2	2	2	1	1	2	2	3	3	2	2	2	2	1	1	2	2	1	2	1	2	3	1	1	2	2	2	2	1	0	2	2	1	2	1	3	2	2
Q5U458	Q5U458	3	3	3	DnaJ homolog subfamily C member 11	Dnajc11	>sp|Q5U458|DJC11_MOUSE DnaJ homolog subfamily C member 11 OS=Mus musculus GN=Dnajc11 PE=2 SV=2	1	3	3	3	1	1	1	2	0	2	2	1	2	2	2	1	2	2	2	1	1	2	2	1	2	0	2	2	2	2	3	2	2	1	2	1	2	2	2	2	1	2
Q5XJY5	Q5XJY5	6	6	6	Coatomer subunit delta	Arcn1	>sp|Q5XJY5|COPD_MOUSE Coatomer subunit delta OS=Mus musculus GN=Arcn1 PE=1 SV=2	1	6	6	6	3	3	4	3	3	1	4	4	2	3	4	5	4	2	2	5	3	5	3	3	3	4	3	4	2	2	3	2	3	3	4	3	2	4	3	2	4	3
Q60597	Q60597	38	38	38	2-oxoglutarate dehydrogenase, mitochondrial	Ogdh	>sp|Q60597|ODO1_MOUSE 2-oxoglutarate dehydrogenase, mitochondrial OS=Mus musculus GN=Ogdh PE=1 SV=3	1	38	38	38	32	35	35	34	32	35	33	34	32	37	29	32	31	35	36	33	31	33	32	35	30	29	34	30	29	34	32	32	33	28	32	35	31	30	32	33	31	35
Q60598	Q60598	13	13	13	Src substrate cortactin	Cttn	>sp|Q60598|SRC8_MOUSE Src substrate cortactin OS=Mus musculus GN=Cttn PE=1 SV=2	1	13	13	13	10	10	10	9	11	10	9	10	10	11	6	10	7	11	10	9	8	9	10	9	7	9	9	10	10	9	10	10	9	9	9	8	10	8	9	9	11	8
Q60605;Q8CI43	Q60605	7;1	7;1	7;1	Myosin light polypeptide 6	Myl6	>sp|Q60605|MYL6_MOUSE Myosin light polypeptide 6 OS=Mus musculus GN=Myl6 PE=1 SV=3	2	7	7	7	7	7	6	6	6	7	6	7	7	6	5	6	6	6	5	6	6	7	6	5	5	7	6	7	7	7	7	6	6	7	7	6	6	6	5	6	7	6
Q60625	Q60625	14	14	14	Intercellular adhesion molecule 5	Icam5	>sp|Q60625|ICAM5_MOUSE Intercellular adhesion molecule 5 OS=Mus musculus GN=Icam5 PE=1 SV=2	1	14	14	14	11	10	11	9	12	10	11	12	12	11	13	13	11	11	11	10	12	12	12	11	12	10	12	10	11	12	11	13	12	9	10	11	11	12	11	10	10	11
Q60631	Q60631	11	11	11	Growth factor receptor-bound protein 2	Grb2	>sp|Q60631|GRB2_MOUSE Growth factor receptor-bound protein 2 OS=Mus musculus GN=Grb2 PE=1 SV=1	1	11	11	11	7	9	9	10	11	8	9	10	9	10	11	10	10	10	10	7	9	9	9	11	9	10	9	10	10	9	10	9	10	10	9	10	11	10	10	9	10	11
Q60634	Q60634	8	8	8	Flotillin-2	Flot2	>sp|Q60634|FLOT2_MOUSE Flotillin-2 OS=Mus musculus GN=Flot2 PE=1 SV=2	1	8	8	8	2	1	2	3	2	3	1	2	2	3	3	2	3	5	3	2	1	1	3	4	2	2	4	4	3	2	2	4	5	4	2	1	5	5	3	3	2	4
Q60649	Q60649	2	2	2	Caseinolytic peptidase B protein homolog	Clpb	>sp|Q60649|CLPB_MOUSE Caseinolytic peptidase B protein homolog OS=Mus musculus GN=Clpb PE=1 SV=1	1	2	2	2	0	1	1	2	1	1	1	1	0	2	1	1	1	1	1	2	0	1	0	2	1	0	1	2	1	1	1	1	2	1	1	1	1	1	0	0	1	1
Q60668	Q60668	9	9	8	Heterogeneous nuclear ribonucleoprotein D0	Hnrnpd	>sp|Q60668|HNRPD_MOUSE Heterogeneous nuclear ribonucleoprotein D0 OS=Mus musculus GN=Hnrnpd PE=1 SV=2	1	9	9	8	9	9	8	8	8	7	9	7	8	8	8	7	7	8	8	7	8	8	7	9	8	7	8	8	9	9	7	8	9	8	7	8	8	8	8	8	8	8
Q60676	Q60676	7	7	7	Serine/threonine-protein phosphatase 5	Ppp5c	>sp|Q60676|PPP5_MOUSE Serine/threonine-protein phosphatase 5 OS=Mus musculus GN=Ppp5c PE=1 SV=3	1	7	7	7	5	6	5	6	4	6	5	5	5	5	6	4	5	4	4	5	5	3	4	5	5	5	5	4	5	5	3	6	4	5	6	5	3	4	5	4	4	4
Q60692	Q60692	5	5	5	Proteasome subunit beta type-6	Psmb6	>sp|Q60692|PSB6_MOUSE Proteasome subunit beta type-6 OS=Mus musculus GN=Psmb6 PE=1 SV=3	1	5	5	5	4	4	4	5	5	3	3	3	4	5	4	3	3	5	5	5	3	4	5	5	3	5	5	5	5	5	5	5	5	4	3	5	4	4	5	5	4	4
Q60737	Q60737	15	14	14	Casein kinase II subunit alpha	Csnk2a1	>sp|Q60737|CSK21_MOUSE Casein kinase II subunit alpha OS=Mus musculus GN=Csnk2a1 PE=1 SV=2	1	15	14	14	9	10	8	11	9	11	11	11	10	9	9	10	8	10	11	9	11	9	8	11	9	11	9	10	8	10	9	10	9	8	10	8	11	8	6	9	7	9
Q60749;Q9WU01	Q60749;Q9WU01	4;2	4;2	3;1	KH domain-containing, RNA-binding, signal transduction-associated protein 1;KH domain-containing, RNA-binding, signal transduction-associated protein 2	Khdrbs1;Khdrbs2	>sp|Q60749|KHDR1_MOUSE KH domain-containing, RNA-binding, signal transduction-associated protein 1 OS=Mus musculus GN=Khdrbs1 PE=1 SV=2;>sp|Q9WU01|KHDR2_MOUSE KH domain-containing, RNA-binding, signal transduction-associated protein 2 OS=Mus musculus GN=Kh	2	4	4	3	1	3	3	3	2	3	3	3	3	3	3	3	3	4	2	3	3	3	1	3	3	2	3	3	3	3	4	2	3	3	2	2	2	1	3	3	2	2
Q60759	Q60759	2	2	2	Glutaryl-CoA dehydrogenase, mitochondrial	Gcdh	>sp|Q60759|GCDH_MOUSE Glutaryl-CoA dehydrogenase, mitochondrial OS=Mus musculus GN=Gcdh PE=1 SV=2	1	2	2	2	0	0	1	0	0	0	1	2	2	1	1	0	0	1	1	0	0	1	1	2	0	1	1	1	1	0	1	1	1	2	0	1	0	1	1	0	1	1
Q60770	Q60770	3	3	3	Syntaxin-binding protein 3	Stxbp3	>sp|Q60770|STXB3_MOUSE Syntaxin-binding protein 3 OS=Mus musculus GN=Stxbp3 PE=1 SV=1	1	3	3	3	1	1	0	1	0	1	2	0	0	2	2	1	0	1	2	0	0	1	0	3	1	1	0	1	1	0	1	1	1	2	1	2	1	2	2	0	1	1
Q60771	Q60771	3	3	3	Claudin-11	Cldn11	>sp|Q60771|CLD11_MOUSE Claudin-11 OS=Mus musculus GN=Cldn11 PE=1 SV=1	1	3	3	3	3	2	1	3	2	3	3	3	3	3	3	3	3	3	3	3	3	3	3	3	3	3	2	3	2	2	2	2	2	3	3	3	3	2	2	3	2	3
Q60780	Q60780	5	5	5	Growth arrest-specific protein 7	Gas7	>sp|Q60780|GAS7_MOUSE Growth arrest-specific protein 7 OS=Mus musculus GN=Gas7 PE=1 SV=1	1	5	5	5	5	4	3	4	4	4	4	4	4	3	1	4	4	4	3	5	5	4	3	4	4	4	3	3	3	4	3	3	5	3	2	4	3	4	1	3	2	3
Q60829	Q60829	4	4	4	Protein phosphatase 1 regulatory subunit 1B	Ppp1r1b	>sp|Q60829|PPR1B_MOUSE Protein phosphatase 1 regulatory subunit 1B OS=Mus musculus GN=Ppp1r1b PE=2 SV=2	1	4	4	4	2	1	1	1	1	3	1	2	1	2	2	3	2	1	3	0	1	1	2	2	1	0	2	1	2	2	1	0	2	2	2	3	1	1	2	2	0	0
Q60854	Q60854	8	8	8	Serpin B6	Serpinb6	>sp|Q60854|SPB6_MOUSE Serpin B6 OS=Mus musculus GN=Serpinb6 PE=1 SV=1	1	8	8	8	4	4	5	4	5	5	6	7	4	6	6	7	5	5	6	5	3	6	4	5	5	4	5	4	6	3	6	6	6	5	5	6	4	5	5	4	4	3
Q60864	Q60864	21	21	21	Stress-induced-phosphoprotein 1	Stip1	>sp|Q60864|STIP1_MOUSE Stress-induced-phosphoprotein 1 OS=Mus musculus GN=Stip1 PE=1 SV=1	1	21	21	21	20	20	20	19	20	19	21	20	20	20	16	20	18	20	20	19	16	20	20	20	20	19	19	20	18	17	20	20	20	18	19	21	19	18	19	19	21	20
Q60865	Q60865	4	4	4	Caprin-1	Caprin1	>sp|Q60865|CAPR1_MOUSE Caprin-1 OS=Mus musculus GN=Caprin1 PE=1 SV=2	1	4	4	4	1	2	2	2	4	2	2	4	3	3	3	2	4	3	3	3	2	3	3	3	3	1	4	1	1	2	4	3	3	2	2	4	2	4	3	4	2	3
Q60870	Q60870	2	2	2	Receptor expression-enhancing protein 5	Reep5	>sp|Q60870|REEP5_MOUSE Receptor expression-enhancing protein 5 OS=Mus musculus GN=Reep5 PE=1 SV=1	1	2	2	2	1	1	1	2	1	1	1	2	1	2	1	2	2	2	2	2	1	2	2	1	1	2	2	1	2	1	2	2	2	1	2	2	1	1	1	2	1	1
Q60875	Q60875	13	13	13	Rho guanine nucleotide exchange factor 2	Arhgef2	>sp|Q60875|ARHG2_MOUSE Rho guanine nucleotide exchange factor 2 OS=Mus musculus GN=Arhgef2 PE=1 SV=4	1	13	13	13	11	10	10	10	8	9	10	9	8	7	9	8	8	8	7	10	7	10	5	8	8	8	10	7	7	8	8	10	8	6	9	7	7	8	8	7	6	8
Q60899	Q60899	5	5	1	ELAV-like protein 2	Elavl2	>sp|Q60899|ELAV2_MOUSE ELAV-like protein 2 OS=Mus musculus GN=Elavl2 PE=2 SV=1	1	5	5	1	4	3	3	4	4	3	3	4	4	4	3	2	4	4	4	3	3	4	3	3	3	3	2	4	5	4	4	3	3	5	3	4	4	2	3	4	4	2
Q60900	Q60900	4	2	2	ELAV-like protein 3	Elavl3	>sp|Q60900|ELAV3_MOUSE ELAV-like protein 3 OS=Mus musculus GN=Elavl3 PE=1 SV=1	1	4	2	2	1	1	2	2	3	1	2	3	3	2	2	1	2	2	3	2	3	3	1	1	3	1	2	3	3	2	3	0	2	4	3	2	1	0	1	3	2	1
Q60902	Q60902	11	11	11	Epidermal growth factor receptor substrate 15-like 1	Eps15l1	>sp|Q60902|EP15R_MOUSE Epidermal growth factor receptor substrate 15-like 1 OS=Mus musculus GN=Eps15l1 PE=1 SV=3	1	11	11	11	6	6	7	6	3	6	8	8	7	6	5	6	6	6	6	8	8	7	6	8	6	4	7	7	7	5	6	7	5	4	8	7	6	6	4	7	6	8
Q60930	Q60930	12	12	12	Voltage-dependent anion-selective channel protein 2	Vdac2	>sp|Q60930|VDAC2_MOUSE Voltage-dependent anion-selective channel protein 2 OS=Mus musculus GN=Vdac2 PE=1 SV=2	1	12	12	12	10	10	10	12	10	11	10	10	10	10	11	11	11	10	11	10	11	10	11	9	11	11	12	10	9	10	10	11	9	9	10	11	9	9	9	8	9	8
Q60931	Q60931	9	9	9	Voltage-dependent anion-selective channel protein 3	Vdac3	>sp|Q60931|VDAC3_MOUSE Voltage-dependent anion-selective channel protein 3 OS=Mus musculus GN=Vdac3 PE=1 SV=1	1	9	9	9	7	7	7	7	7	7	7	6	7	7	7	6	7	8	7	7	7	7	7	6	7	7	7	7	7	7	7	7	7	6	7	7	6	7	8	7	6	6
Q60932	Q60932	16	16	16	Voltage-dependent anion-selective channel protein 1	Vdac1	>sp|Q60932|VDAC1_MOUSE Voltage-dependent anion-selective channel protein 1 OS=Mus musculus GN=Vdac1 PE=1 SV=3	1	16	16	16	11	13	12	13	13	13	12	13	14	13	13	12	13	14	13	13	12	15	14	13	12	14	13	13	14	13	12	15	14	14	13	13	13	15	13	13	13	14
Q60960	Q60960	4	4	3	Importin subunit alpha-5;Importin subunit alpha-5, N-terminally processed	Kpna1	>sp|Q60960|IMA5_MOUSE Importin subunit alpha-5 OS=Mus musculus GN=Kpna1 PE=1 SV=2	1	4	4	3	2	3	3	4	3	3	3	3	3	4	4	3	2	4	3	4	3	3	4	4	4	4	3	4	3	3	4	4	4	4	4	3	4	3	4	3	3	3
Q60972	Q60972	4	2	2	Histone-binding protein RBBP4	Rbbp4	>sp|Q60972|RBBP4_MOUSE Histone-binding protein RBBP4 OS=Mus musculus GN=Rbbp4 PE=1 SV=5	1	4	2	2	1	3	4	3	3	2	3	2	4	3	3	3	2	3	1	2	3	3	1	2	1	1	4	3	3	2	2	4	2	2	2	1	2	3	2	2	2	3
Q60973	Q60973	5	5	3	Histone-binding protein RBBP7	Rbbp7	>sp|Q60973|RBBP7_MOUSE Histone-binding protein RBBP7 OS=Mus musculus GN=Rbbp7 PE=1 SV=1	1	5	5	3	2	2	3	3	1	3	2	3	2	2	3	2	1	2	2	2	2	2	2	3	1	2	2	2	1	1	2	2	2	2	1	2	2	3	2	2	2	2
Q60996	Q60996	9	7	7	Serine/threonine-protein phosphatase 2A 56 kDa regulatory subunit gamma isoform	Ppp2r5c	>sp|Q60996|2A5G_MOUSE Serine/threonine-protein phosphatase 2A 56 kDa regulatory subunit gamma isoform OS=Mus musculus GN=Ppp2r5c PE=1 SV=2	1	9	7	7	5	7	8	8	5	7	5	6	5	8	6	6	5	8	6	7	4	6	4	9	6	4	6	5	5	8	7	6	9	6	5	8	9	6	8	6	9	8
Q61016	Q61016	4	4	4	Guanine nucleotide-binding protein G(I)/G(S)/G(O) subunit gamma-7	Gng7	>sp|Q61016|GBG7_MOUSE Guanine nucleotide-binding protein G(I)/G(S)/G(O) subunit gamma-7 OS=Mus musculus GN=Gng7 PE=2 SV=2	1	4	4	4	4	3	3	3	3	3	2	3	2	3	3	3	2	3	3	2	3	2	3	1	3	2	2	3	1	2	2	2	2	3	3	3	2	2	2	1	2	2
Q61024	Q61024	2	2	2	Asparagine synthetase [glutamine-hydrolyzing]	Asns	>sp|Q61024|ASNS_MOUSE Asparagine synthetase [glutamine-hydrolyzing] OS=Mus musculus GN=Asns PE=2 SV=3	1	2	2	2	2	2	2	0	2	2	2	2	2	2	1	2	2	2	2	2	2	2	2	2	2	1	2	1	2	2	2	1	2	2	2	1	2	2	2	2	2	2
Q61029;Q61033	Q61029;Q61033	4;3	4;3	4;3	Lamina-associated polypeptide 2, isoforms beta/delta/epsilon/gamma;Lamina-associated polypeptide 2, isoforms alpha/zeta	Tmpo	>sp|Q61029|LAP2B_MOUSE Lamina-associated polypeptide 2, isoforms beta/delta/epsilon/gamma OS=Mus musculus GN=Tmpo PE=1 SV=4;>sp|Q61033|LAP2A_MOUSE Lamina-associated polypeptide 2, isoforms alpha/zeta OS=Mus musculus GN=Tmpo PE=1 SV=4	2	4	4	4	1	3	2	4	4	4	2	3	3	4	2	3	3	4	4	1	0	3	4	2	1	1	2	4	4	1	3	3	4	4	1	3	4	3	4	2	2	4
Q61035;Q99KK9	Q61035	11;2	11;2	11;2	Histidine--tRNA ligase, cytoplasmic	Hars	>sp|Q61035|SYHC_MOUSE Histidine--tRNA ligase, cytoplasmic OS=Mus musculus GN=Hars PE=2 SV=2	2	11	11	11	4	3	8	6	5	5	4	7	7	4	4	7	7	5	6	5	5	5	3	5	6	3	5	5	4	6	6	7	5	5	7	6	7	5	5	4	4	4
Q61036	Q61036	11	5	4	Serine/threonine-protein kinase PAK 3	Pak3	>sp|Q61036|PAK3_MOUSE Serine/threonine-protein kinase PAK 3 OS=Mus musculus GN=Pak3 PE=1 SV=2	1	11	5	4	9	9	9	10	6	10	9	10	11	8	9	11	10	10	8	11	10	10	9	9	9	11	10	7	8	8	11	9	8	7	9	9	7	9	8	9	6	10
Q61037	Q61037	1	1	1	Tuberin	Tsc2	>sp|Q61037|TSC2_MOUSE Tuberin OS=Mus musculus GN=Tsc2 PE=1 SV=1	1	1	1	1	0	1	1	0	1	0	1	1	0	1	1	1	1	1	1	0	0	0	1	1	0	0	1	0	1	1	1	1	0	0	0	0	0	1	0	1	1	1
Q61074	Q61074	1	1	1	Protein phosphatase 1G	Ppm1g	>sp|Q61074|PPM1G_MOUSE Protein phosphatase 1G OS=Mus musculus GN=Ppm1g PE=1 SV=3	1	1	1	1	0	1	1	1	1	1	0	1	1	1	1	1	1	1	1	1	1	1	1	1	1	1	1	1	1	1	1	1	1	1	1	1	1	1	1	1	1	1
Q61081	Q61081	9	9	9	Hsp90 co-chaperone Cdc37;Hsp90 co-chaperone Cdc37, N-terminally processed	Cdc37	>sp|Q61081|CDC37_MOUSE Hsp90 co-chaperone Cdc37 OS=Mus musculus GN=Cdc37 PE=2 SV=1	1	9	9	9	8	9	9	8	9	5	5	8	6	7	7	7	7	7	7	8	7	7	7	7	7	6	8	7	7	6	7	7	7	8	7	7	6	9	6	6	5	7
Q61097	Q61097	4	4	4	Kinase suppressor of Ras 1	Ksr1	>sp|Q61097|KSR1_MOUSE Kinase suppressor of Ras 1 OS=Mus musculus GN=Ksr1 PE=1 SV=1	1	4	4	4	1	3	2	3	3	2	4	1	3	3	3	3	1	3	3	4	2	2	3	4	2	3	1	3	3	2	2	2	3	2	2	2	3	2	2	2	2	2
Q61102	Q61102	7	7	7	ATP-binding cassette sub-family B member 7, mitochondrial	Abcb7	>sp|Q61102|ABCB7_MOUSE ATP-binding cassette sub-family B member 7, mitochondrial OS=Mus musculus GN=Abcb7 PE=1 SV=3	1	7	7	7	1	2	4	3	1	3	4	5	7	2	3	5	4	4	3	4	4	3	4	4	4	2	4	3	2	3	4	3	2	3	3	2	3	5	4	3	3	4
Q61137	Q61137	9	9	9	Astrotactin-1	Astn1	>sp|Q61137|ASTN1_MOUSE Astrotactin-1 OS=Mus musculus GN=Astn1 PE=2 SV=4	1	9	9	9	5	6	4	4	8	6	6	6	6	5	4	6	5	6	7	5	4	5	5	8	4	3	5	8	7	5	8	6	5	4	3	6	6	6	4	4	6	7
Q61151	Q61151	15	15	13	Serine/threonine-protein phosphatase 2A 56 kDa regulatory subunit epsilon isoform	Ppp2r5e	>sp|Q61151|2A5E_MOUSE Serine/threonine-protein phosphatase 2A 56 kDa regulatory subunit epsilon isoform OS=Mus musculus GN=Ppp2r5e PE=2 SV=3	1	15	15	13	8	12	12	12	10	11	12	12	10	10	10	12	9	10	9	11	10	10	9	10	11	11	10	11	10	14	11	12	12	11	11	10	11	9	13	9	11	10
Q61164	Q61164	3	3	3	Transcriptional repressor CTCF	Ctcf	>sp|Q61164|CTCF_MOUSE Transcriptional repressor CTCF OS=Mus musculus GN=Ctcf PE=1 SV=2	1	3	3	3	0	1	2	1	1	1	2	1	2	2	1	2	0	2	1	1	0	0	0	0	0	0	1	1	1	0	1	1	1	1	1	2	0	1	2	1	2	1
Q61165	Q61165	1	1	1	Sodium/hydrogen exchanger 1	Slc9a1	>sp|Q61165|SL9A1_MOUSE Sodium/hydrogen exchanger 1 OS=Mus musculus GN=Slc9a1 PE=1 SV=1	1	1	1	1	1	0	1	0	1	1	1	1	1	1	0	0	1	1	1	1	1	1	1	1	1	0	1	0	0	1	0	1	1	0	1	1	1	1	1	1	0	1
Q61166	Q61166	9	8	7	Microtubule-associated protein RP/EB family member 1	Mapre1	>sp|Q61166|MARE1_MOUSE Microtubule-associated protein RP/EB family member 1 OS=Mus musculus GN=Mapre1 PE=1 SV=3	1	9	8	7	7	9	9	8	9	8	8	9	8	8	8	9	6	9	8	8	7	8	9	8	6	8	8	7	7	9	8	7	8	6	8	7	8	6	5	7	7	7
Q61171	Q61171	14	14	14	Peroxiredoxin-2	Prdx2	>sp|Q61171|PRDX2_MOUSE Peroxiredoxin-2 OS=Mus musculus GN=Prdx2 PE=1 SV=3	1	14	14	14	12	13	13	12	12	11	12	13	12	11	13	12	12	13	12	12	12	11	10	12	12	10	12	12	10	13	11	14	13	12	13	11	12	12	12	11	11	11
Q61187	Q61187	4	4	4	Tumor susceptibility gene 101 protein	Tsg101	>sp|Q61187|TS101_MOUSE Tumor susceptibility gene 101 protein OS=Mus musculus GN=Tsg101 PE=1 SV=2	1	4	4	4	2	3	4	4	3	2	3	3	3	3	1	3	0	2	1	3	3	2	1	4	3	2	3	2	2	4	2	3	1	3	1	3	3	2	1	2	2	2
Q61205	Q61205	3	3	3	Platelet-activating factor acetylhydrolase IB subunit gamma	Pafah1b3	>sp|Q61205|PA1B3_MOUSE Platelet-activating factor acetylhydrolase IB subunit gamma OS=Mus musculus GN=Pafah1b3 PE=1 SV=1	1	3	3	3	1	1	1	2	1	1	2	1	2	1	3	1	2	2	1	1	2	1	1	2	2	0	2	2	1	1	2	2	2	2	2	1	2	2	1	2	1	3
Q61206	Q61206	8	8	8	Platelet-activating factor acetylhydrolase IB subunit beta	Pafah1b2	>sp|Q61206|PA1B2_MOUSE Platelet-activating factor acetylhydrolase IB subunit beta OS=Mus musculus GN=Pafah1b2 PE=1 SV=2	1	8	8	8	5	7	8	7	8	7	8	7	7	8	8	8	8	8	7	8	8	8	8	7	8	6	8	7	7	7	7	7	7	7	8	7	7	7	7	7	7	7
Q61207	Q61207	13	13	13	Sulfated glycoprotein 1	Psap	>sp|Q61207|SAP_MOUSE Prosaposin OS=Mus musculus GN=Psap PE=1 SV=2	1	13	13	13	11	11	12	11	11	11	11	10	10	10	11	11	12	11	12	10	12	12	12	11	12	11	11	9	12	12	11	12	12	11	10	12	8	12	10	11	11	9
Q61220	Q61220	1	1	1	Protein kinase C-binding protein NELL2	Nell2	>sp|Q61220|NELL2_MOUSE Protein kinase C-binding protein NELL2 OS=Mus musculus GN=Nell2 PE=2 SV=3	1	1	1	1	0	0	0	0	0	0	1	0	0	0	0	1	0	0	0	0	0	1	1	1	0	0	1	0	0	0	0	0	0	1	0	0	1	1	0	0	1	1
Q61234	Q61234	1	1	1	Alpha-1-syntrophin	Snta1	>sp|Q61234|SNTA1_MOUSE Alpha-1-syntrophin OS=Mus musculus GN=Snta1 PE=1 SV=1	1	1	1	1	0	1	1	1	1	0	1	1	0	1	1	1	1	1	1	1	1	0	0	1	0	0	1	1	1	1	1	1	1	1	1	0	1	1	1	0	0	1
Q61239	Q61239	1	1	1	Protein farnesyltransferase/geranylgeranyltransferase type-1 subunit alpha	Fnta	>sp|Q61239|FNTA_MOUSE Protein farnesyltransferase/geranylgeranyltransferase type-1 subunit alpha OS=Mus musculus GN=Fnta PE=1 SV=1	1	1	1	1	0	1	1	1	1	1	1	1	1	1	1	1	1	1	1	1	1	1	1	1	1	1	1	1	1	1	1	1	1	1	1	1	1	1	1	1	1	1
Q61282	Q61282	2	2	2	Aggrecan core protein	Acan	>sp|Q61282|PGCA_MOUSE Aggrecan core protein OS=Mus musculus GN=Acan PE=1 SV=2	1	2	2	2	1	1	0	0	1	1	1	0	1	1	1	1	2	1	2	1	2	1	1	1	1	1	1	0	1	2	1	0	1	2	1	0	1	1	1	1	2	0
Q61290	Q61290	2	2	2	Voltage-dependent R-type calcium channel subunit alpha-1E	Cacna1e	>sp|Q61290|CAC1E_MOUSE Voltage-dependent R-type calcium channel subunit alpha-1E OS=Mus musculus GN=Cacna1e PE=1 SV=1	1	2	2	2	0	1	1	1	1	1	1	1	0	1	1	1	1	1	1	1	1	1	1	1	1	1	1	1	1	1	1	2	1	2	1	0	1	1	2	2	2	1
Q61301	Q61301	27	27	24	Catenin alpha-2	Ctnna2	>sp|Q61301|CTNA2_MOUSE Catenin alpha-2 OS=Mus musculus GN=Ctnna2 PE=1 SV=3	1	27	27	24	15	19	18	18	18	21	19	18	18	18	17	20	17	21	18	19	18	17	17	20	17	17	17	17	17	20	18	18	22	15	19	20	17	20	19	21	19	22
Q61313	Q61313	1	1	1	Transcription factor AP-2-beta	Tfap2b	>sp|Q61313|AP2B_MOUSE Transcription factor AP-2-beta OS=Mus musculus GN=Tfap2b PE=1 SV=2	1	1	1	1	0	0	0	0	0	0	0	0	0	0	0	0	0	0	0	0	0	0	0	0	0	0	0	0	0	0	0	0	0	1	0	0	0	0	0	0	0	0
Q61316	Q61316	34	34	31	Heat shock 70 kDa protein 4	Hspa4	>sp|Q61316|HSP74_MOUSE Heat shock 70 kDa protein 4 OS=Mus musculus GN=Hspa4 PE=1 SV=1	1	34	34	31	30	30	31	32	31	32	31	31	31	30	29	32	29	32	30	31	31	32	29	31	31	29	31	28	29	30	29	30	30	30	31	28	30	31	28	29	31	30
Q61330	Q61330	2	2	2	Contactin-2	Cntn2	>sp|Q61330|CNTN2_MOUSE Contactin-2 OS=Mus musculus GN=Cntn2 PE=1 SV=2	1	2	2	2	0	1	1	1	1	1	2	2	2	1	0	1	1	1	1	1	0	1	0	1	2	1	1	0	1	1	2	1	1	1	2	2	1	0	1	1	1	2
Q61337	Q61337	1	1	1	Bcl2-associated agonist of cell death	Bad	>sp|Q61337|BAD_MOUSE Bcl2-associated agonist of cell death OS=Mus musculus GN=Bad PE=1 SV=1	1	1	1	1	0	1	1	1	1	0	1	1	1	1	0	1	1	0	1	1	1	1	0	1	1	0	0	1	1	1	1	1	1	1	1	1	1	1	1	0	1	1
Q61361	Q61361	20	20	20	Brevican core protein	Bcan	>sp|Q61361|PGCB_MOUSE Brevican core protein OS=Mus musculus GN=Bcan PE=1 SV=2	1	20	20	20	14	16	16	16	14	13	14	16	18	16	16	16	12	17	15	16	15	15	15	16	13	12	14	15	13	14	15	17	15	15	12	16	14	15	16	16	13	14
Q61387	Q61387	4	4	4	Cytochrome c oxidase subunit 7A-related protein, mitochondrial	Cox7a2l	>sp|Q61387|COX7R_MOUSE Cytochrome c oxidase subunit 7A-related protein, mitochondrial OS=Mus musculus GN=Cox7a2l PE=1 SV=1	1	4	4	4	3	4	3	4	4	4	4	3	4	3	4	4	4	0	4	4	3	4	4	4	4	0	3	3	3	0	2	4	4	4	4	4	0	4	3	2	3	4
Q61411;P08556	Q61411;P08556	9;6	9;6	4;2	GTPase HRas;GTPase HRas, N-terminally processed;GTPase NRas	Hras;Nras	>sp|Q61411|RASH_MOUSE GTPase HRas OS=Mus musculus GN=Hras PE=1 SV=2;>sp|P08556|RASN_MOUSE GTPase NRas OS=Mus musculus GN=Nras PE=2 SV=1	2	9	9	4	6	8	7	7	8	9	7	7	9	9	7	6	8	9	8	6	8	8	6	8	6	7	7	9	9	8	7	8	8	7	7	7	8	6	8	7	8	6
Q61418	Q61418	1	1	1	H(+)/Cl(-) exchange transporter 4	Clcn4	>sp|Q61418|CLCN4_MOUSE H(+)/Cl(-) exchange transporter 4 OS=Mus musculus GN=Clcn4 PE=2 SV=2	1	1	1	1	0	0	1	1	0	0	0	1	1	0	0	0	0	0	1	0	0	1	0	0	0	0	0	0	0	0	0	0	0	0	0	0	0	0	0	0	0	0
Q61425	Q61425	6	6	6	Hydroxyacyl-coenzyme A dehydrogenase, mitochondrial	Hadh	>sp|Q61425|HCDH_MOUSE Hydroxyacyl-coenzyme A dehydrogenase, mitochondrial OS=Mus musculus GN=Hadh PE=1 SV=2	1	6	6	6	6	6	6	5	6	6	6	5	5	5	6	6	6	6	5	5	6	6	6	5	6	6	5	6	5	5	6	6	6	6	5	6	6	6	6	6	6	6
Q6P9Z1;Q61466;Q99JR8	Q6P9Z1;Q61466;Q99JR8	1;1;1	1;1;1	1;1;1	SWI/SNF-related matrix-associated actin-dependent regulator of chromatin subfamily D member 3;SWI/SNF-related matrix-associated actin-dependent regulator of chromatin subfamily D member 1;SWI/SNF-related matrix-associated actin-dependent regulator of chromatin subfamily D member 2	Smarcd3;Smarcd1;Smarcd2	>sp|Q6P9Z1|SMRD3_MOUSE SWI/SNF-related matrix-associated actin-dependent regulator of chromatin subfamily D member 3 OS=Mus musculus GN=Smarcd3 PE=1 SV=2;>sp|Q61466|SMRD1_MOUSE SWI/SNF-related matrix-associated actin-dependent regulator of chromatin subfam	3	1	1	1	1	0	1	1	0	0	0	0	0	0	1	1	0	0	0	1	0	1	1	1	0	1	0	0	1	1	0	0	0	0	0	0	0	1	1	0	1	0
Q61481;Q64338	Q61481	12;1	12;1	11;0	Calcium/calmodulin-dependent 3,5-cyclic nucleotide phosphodiesterase 1A	Pde1a	>sp|Q61481|PDE1A_MOUSE Calcium/calmodulin-dependent 3,5-cyclic nucleotide phosphodiesterase 1A OS=Mus musculus GN=Pde1a PE=2 SV=2	2	12	12	11	5	8	7	7	6	6	9	7	7	8	8	9	7	9	4	7	7	6	6	7	7	7	6	5	4	6	7	8	5	5	9	5	7	6	6	6	5	5
Q61490	Q61490	7	7	7	CD166 antigen	Alcam	>sp|Q61490|CD166_MOUSE CD166 antigen OS=Mus musculus GN=Alcam PE=1 SV=3	1	7	7	7	5	4	5	4	4	5	5	5	5	5	5	5	5	5	5	5	4	5	5	5	5	5	5	5	5	5	5	4	6	4	6	5	5	5	5	5	4	5
Q61543	Q61543	7	7	7	Golgi apparatus protein 1	Glg1	>sp|Q61543|GSLG1_MOUSE Golgi apparatus protein 1 OS=Mus musculus GN=Glg1 PE=1 SV=1	1	7	7	7	3	4	5	5	5	4	5	5	5	4	5	6	3	3	5	5	5	7	5	4	4	5	5	4	4	3	6	5	5	3	4	4	4	5	4	4	5	4
Q61545	Q61545	2	2	2	RNA-binding protein EWS	Ewsr1	>sp|Q61545|EWS_MOUSE RNA-binding protein EWS OS=Mus musculus GN=Ewsr1 PE=1 SV=2	1	2	2	2	2	1	2	1	1	2	2	2	2	1	1	2	1	2	1	2	2	0	1	1	1	0	1	0	1	2	2	2	2	1	2	1	1	1	1	1	0	2
Q61548;Q8BWS5	Q61548	22;1	22;1	20;1	Clathrin coat assembly protein AP180	Snap91	>sp|Q61548|AP180_MOUSE Clathrin coat assembly protein AP180 OS=Mus musculus GN=Snap91 PE=1 SV=1	2	22	22	20	20	21	21	21	21	20	21	21	21	21	20	21	20	21	21	19	21	21	22	20	19	20	21	19	20	20	21	19	20	19	20	22	21	21	20	21	20	20
Q61553	Q61553	18	18	18	Fascin	Fscn1	>sp|Q61553|FSCN1_MOUSE Fascin OS=Mus musculus GN=Fscn1 PE=1 SV=4	1	18	18	18	12	14	13	16	13	14	15	15	15	13	15	16	16	15	16	14	15	14	14	16	16	16	16	13	13	15	16	16	15	13	16	14	15	14	14	12	15	17
Q61578	Q61578	2	2	2	NADPH:adrenodoxin oxidoreductase, mitochondrial	Fdxr	>sp|Q61578|ADRO_MOUSE NADPH:adrenodoxin oxidoreductase, mitochondrial OS=Mus musculus GN=Fdxr PE=2 SV=1	1	2	2	2	1	0	1	0	0	2	0	1	0	0	0	1	0	1	1	0	0	0	0	0	0	0	1	0	1	1	0	0	0	0	0	2	0	2	1	1	0	0
Q61584;Q9WVR4	Q61584	4;1	4;1	3;0	Fragile X mental retardation syndrome-related protein 1	Fxr1	>sp|Q61584|FXR1_MOUSE Fragile X mental retardation syndrome-related protein 1 OS=Mus musculus GN=Fxr1 PE=1 SV=2	2	4	4	3	2	2	1	2	2	1	3	2	2	2	1	1	3	2	2	2	2	1	1	2	0	1	2	3	2	1	1	3	3	4	2	3	2	1	2	1	1	0
Q61595	Q61595	8	8	8	Kinectin	Ktn1	>sp|Q61595|KTN1_MOUSE Kinectin OS=Mus musculus GN=Ktn1 PE=2 SV=1	1	8	8	8	4	4	1	3	4	4	4	3	4	4	2	4	3	4	3	4	4	3	2	2	2	3	2	4	5	5	3	2	5	5	1	6	3	4	3	5	5	5
Q61598	Q61598	27	19	19	Rab GDP dissociation inhibitor beta	Gdi2	>sp|Q61598|GDIB_MOUSE Rab GDP dissociation inhibitor beta OS=Mus musculus GN=Gdi2 PE=1 SV=1	1	27	19	19	26	24	25	25	25	24	23	25	25	23	25	24	24	25	24	25	24	26	25	25	27	24	24	25	22	24	23	24	25	23	27	23	25	21	24	22	25	25
Q61599	Q61599	2	2	2	Rho GDP-dissociation inhibitor 2	Arhgdib	>sp|Q61599|GDIR2_MOUSE Rho GDP-dissociation inhibitor 2 OS=Mus musculus GN=Arhgdib PE=2 SV=3	1	2	2	2	1	1	1	0	2	1	1	1	1	1	0	1	1	1	1	1	1	1	1	1	1	1	1	2	1	1	1	1	1	2	1	1	1	1	1	1	1	1
Q61627	Q61627	1	1	1	Glutamate receptor ionotropic, delta-1	Grid1	>sp|Q61627|GRID1_MOUSE Glutamate receptor ionotropic, delta-1 OS=Mus musculus GN=Grid1 PE=1 SV=2	1	1	1	1	0	0	0	0	0	0	0	0	1	0	0	1	0	0	1	0	0	0	0	0	0	0	0	0	0	0	1	0	1	0	0	0	0	0	0	0	0	0
Q61644	Q61644	17	17	17	Protein kinase C and casein kinase substrate in neurons protein 1	Pacsin1	>sp|Q61644|PACN1_MOUSE Protein kinase C and casein kinase substrate in neurons protein 1 OS=Mus musculus GN=Pacsin1 PE=1 SV=1	1	17	17	17	17	17	16	16	16	16	16	16	16	16	16	15	15	17	16	16	15	16	15	16	16	14	17	17	15	16	16	16	16	17	16	17	16	16	16	15	16	16
Q61655	Q61655	3	3	3	ATP-dependent RNA helicase DDX19A	Ddx19a	>sp|Q61655|DD19A_MOUSE ATP-dependent RNA helicase DDX19A OS=Mus musculus GN=Ddx19a PE=2 SV=2	1	3	3	3	0	0	0	0	0	0	0	0	0	0	1	1	1	0	0	0	1	1	0	1	1	0	0	0	0	0	1	0	0	0	1	0	0	0	0	0	0	0
Q61656	Q61656	14	14	8	Probable ATP-dependent RNA helicase DDX5	Ddx5	>sp|Q61656|DDX5_MOUSE Probable ATP-dependent RNA helicase DDX5 OS=Mus musculus GN=Ddx5 PE=1 SV=2	1	14	14	8	10	9	12	13	9	12	12	14	11	10	11	9	9	12	10	11	10	9	10	10	13	9	8	11	9	10	8	10	13	13	12	7	11	7	10	11	9	12
Q61699;Q3USH5	Q61699	30;1	28;1	28;1	Heat shock protein 105 kDa	Hsph1	>sp|Q61699|HS105_MOUSE Heat shock protein 105 kDa OS=Mus musculus GN=Hsph1 PE=1 SV=2	2	30	28	28	27	24	24	27	21	24	26	25	28	26	24	24	24	25	21	27	26	27	23	24	24	24	26	23	21	23	25	27	24	20	25	24	25	23	21	24	19	25
Q61735	Q61735	4	4	4	Leukocyte surface antigen CD47	Cd47	>sp|Q61735|CD47_MOUSE Leukocyte surface antigen CD47 OS=Mus musculus GN=Cd47 PE=1 SV=2	1	4	4	4	3	3	2	4	2	3	3	2	4	4	1	2	2	2	3	3	3	3	3	3	3	2	4	3	4	3	2	3	3	1	3	3	3	1	2	2	3	1
Q61753	Q61753	13	13	13	D-3-phosphoglycerate dehydrogenase	Phgdh	>sp|Q61753|SERA_MOUSE D-3-phosphoglycerate dehydrogenase OS=Mus musculus GN=Phgdh PE=1 SV=3	1	13	13	13	12	12	12	11	12	11	12	12	12	13	12	11	11	12	11	11	11	12	12	11	11	11	9	11	9	10	12	11	10	9	9	12	9	11	11	12	11	12
Q61768	Q61768	13	5	5	Kinesin-1 heavy chain	Kif5b	>sp|Q61768|KINH_MOUSE Kinesin-1 heavy chain OS=Mus musculus GN=Kif5b PE=1 SV=3	1	13	5	5	7	10	10	9	10	8	7	10	9	9	6	8	8	10	11	7	8	9	8	11	8	7	10	11	10	9	9	10	9	7	9	9	10	8	8	6	7	7
Q61771	Q61771	2	2	1	Kinesin-like protein KIF3B;Kinesin-like protein KIF3B, N-terminally processed	Kif3b	>sp|Q61771|KIF3B_MOUSE Kinesin-like protein KIF3B OS=Mus musculus GN=Kif3b PE=1 SV=1	1	2	2	1	1	0	1	1	0	0	1	1	0	2	0	0	2	2	0	1	2	1	1	2	1	0	2	0	1	1	1	2	2	2	2	0	1	0	1	0	0	1
Q61792	Q61792	6	6	6	LIM and SH3 domain protein 1	Lasp1	>sp|Q61792|LASP1_MOUSE LIM and SH3 domain protein 1 OS=Mus musculus GN=Lasp1 PE=1 SV=1	1	6	6	6	4	6	5	5	6	6	5	5	5	6	5	6	5	6	5	6	4	5	5	5	4	6	5	4	5	6	5	5	6	5	4	5	5	6	4	5	5	6
Q61831	Q61831	9	9	3	Mitogen-activated protein kinase 10	Mapk10	>sp|Q61831|MK10_MOUSE Mitogen-activated protein kinase 10 OS=Mus musculus GN=Mapk10 PE=1 SV=2	1	9	9	3	4	3	5	3	4	5	5	5	5	4	5	5	4	3	1	6	6	5	4	2	4	3	4	5	4	3	3	3	5	5	6	4	3	2	5	3	4	4
Q61838	Q61838	17	17	17	Alpha-2-macroglobulin;Alpha-2-macroglobulin 165 kDa subunit;Alpha-2-macroglobulin 35 kDa subunit	A2m	>sp|Q61838|A2M_MOUSE Alpha-2-macroglobulin OS=Mus musculus GN=A2m PE=1 SV=3	1	17	17	17	9	8	13	9	8	4	14	8	14	9	9	11	10	7	13	6	9	9	7	11	8	6	8	7	11	9	9	13	9	10	11	7	7	6	11	6	9	9
Q61879	Q61879	57	57	43	Myosin-10	Myh10	>sp|Q61879|MYH10_MOUSE Myosin-10 OS=Mus musculus GN=Myh10 PE=1 SV=2	1	57	57	43	43	41	42	45	44	41	44	42	43	46	45	41	46	46	45	40	40	45	43	46	44	39	44	43	43	41	44	41	37	38	45	45	42	35	40	37	39	43
Q61881	Q61881	1	1	1	DNA replication licensing factor MCM7	Mcm7	>sp|Q61881|MCM7_MOUSE DNA replication licensing factor MCM7 OS=Mus musculus GN=Mcm7 PE=1 SV=1	1	1	1	1	1	1	1	1	1	1	1	1	1	1	1	1	1	1	1	1	1	1	1	1	1	1	1	1	1	1	1	1	1	1	1	0	1	1	1	0	1	1
Q61885	Q61885	8	8	8	Myelin-oligodendrocyte glycoprotein	Mog	>sp|Q61885|MOG_MOUSE Myelin-oligodendrocyte glycoprotein OS=Mus musculus GN=Mog PE=1 SV=1	1	8	8	8	8	8	7	8	8	8	8	8	8	7	8	8	8	8	8	8	8	8	6	8	8	7	8	8	8	8	8	7	8	8	8	7	8	8	8	7	8	8
Q61937	Q61937	7	7	7	Nucleophosmin	Npm1	>sp|Q61937|NPM_MOUSE Nucleophosmin OS=Mus musculus GN=Npm1 PE=1 SV=1	1	7	7	7	6	5	5	5	5	6	6	6	5	6	5	6	4	6	6	6	6	6	6	5	6	6	6	5	7	6	6	5	6	6	6	6	7	6	5	6	6	6
Q61941	Q61941	8	8	8	NAD(P) transhydrogenase, mitochondrial	Nnt	>sp|Q61941|NNTM_MOUSE NAD(P) transhydrogenase, mitochondrial OS=Mus musculus GN=Nnt PE=1 SV=2	1	8	8	8	3	4	5	6	5	7	4	5	6	5	5	6	6	5	5	5	5	7	7	5	5	5	7	5	5	5	7	5	5	6	7	6	6	5	3	6	5	6
Q61990;P57722	Q61990	12;3	9;1	9;1	Poly(rC)-binding protein 2	Pcbp2	>sp|Q61990|PCBP2_MOUSE Poly(rC)-binding protein 2 OS=Mus musculus GN=Pcbp2 PE=1 SV=1	2	12	9	9	10	10	10	10	10	10	9	10	10	10	9	10	9	10	9	9	9	10	9	10	8	10	9	11	7	9	11	10	11	10	9	11	9	8	8	11	12	10
Q62048	Q62048	5	5	5	Astrocytic phosphoprotein PEA-15	Pea15	>sp|Q62048|PEA15_MOUSE Astrocytic phosphoprotein PEA-15 OS=Mus musculus GN=Pea15 PE=1 SV=1	1	5	5	5	5	5	5	5	5	5	5	5	5	5	5	5	5	5	5	5	5	5	5	5	5	5	5	5	5	5	5	5	5	5	5	5	5	5	5	5	5	5
Q62059	Q62059	8	8	8	Versican core protein	Vcan	>sp|Q62059|CSPG2_MOUSE Versican core protein OS=Mus musculus GN=Vcan PE=1 SV=2	1	8	8	8	7	8	8	8	6	7	7	8	8	7	7	8	7	7	7	8	7	8	5	7	8	6	6	7	6	7	7	7	7	6	7	7	7	6	6	7	8	8
Q62077	Q62077	2	2	2	1-phosphatidylinositol 4,5-bisphosphate phosphodiesterase gamma-1	Plcg1	>sp|Q62077|PLCG1_MOUSE 1-phosphatidylinositol 4,5-bisphosphate phosphodiesterase gamma-1 OS=Mus musculus GN=Plcg1 PE=1 SV=2	1	2	2	2	2	1	1	0	1	0	1	1	1	0	0	1	0	2	2	1	0	1	0	0	0	0	0	0	0	1	1	1	2	1	1	0	0	0	2	0	1	1
Q62083	Q62083	1	1	1	PRKCA-binding protein	Pick1	>sp|Q62083|PICK1_MOUSE PRKCA-binding protein OS=Mus musculus GN=Pick1 PE=1 SV=2	1	1	1	1	1	1	1	0	1	1	1	0	1	1	0	1	1	1	1	1	1	1	1	1	1	1	1	1	1	1	1	1	1	0	1	1	1	1	1	1	1	1
Q62084	Q62084	1	1	1	Protein phosphatase 1 regulatory subunit 14B	Ppp1r14b	>sp|Q62084|PP14B_MOUSE Protein phosphatase 1 regulatory subunit 14B OS=Mus musculus GN=Ppp1r14b PE=1 SV=2	1	1	1	1	0	0	1	0	0	0	0	1	0	1	0	0	0	0	1	1	1	1	0	0	0	0	1	0	0	0	0	1	0	1	0	0	0	1	0	1	0	0
Q62093	Q62093	4	4	4	Serine/arginine-rich splicing factor 2	Srsf2	>sp|Q62093|SRSF2_MOUSE Serine/arginine-rich splicing factor 2 OS=Mus musculus GN=Srsf2 PE=1 SV=4	1	4	4	4	3	3	3	3	3	3	3	3	3	3	4	3	3	3	3	2	3	3	3	3	3	2	3	3	3	3	3	3	3	3	3	3	3	3	3	3	4	4
Q62108	Q62108	25	25	22	Disks large homolog 4	Dlg4	>sp|Q62108|DLG4_MOUSE Disks large homolog 4 OS=Mus musculus GN=Dlg4 PE=1 SV=1	1	25	25	22	16	18	16	19	16	19	20	15	18	19	17	16	16	19	17	18	16	16	18	19	19	18	17	20	21	17	19	16	20	22	15	21	21	19	20	19	16	20
Q62165	Q62165	4	4	4	Dystroglycan;Alpha-dystroglycan;Beta-dystroglycan	Dag1	>sp|Q62165|DAG1_MOUSE Dystroglycan OS=Mus musculus GN=Dag1 PE=1 SV=4	1	4	4	4	3	2	3	2	2	3	1	2	1	2	1	0	2	2	2	2	2	3	2	4	1	3	3	3	2	1	2	3	3	3	2	2	3	3	4	1	3	2
Q62167;P16381;Q62095;Q61496	Q62167;P16381;Q62095	12;11;9;1	11;10;8;1	11;10;8;1	ATP-dependent RNA helicase DDX3X;Putative ATP-dependent RNA helicase Pl10;ATP-dependent RNA helicase DDX3Y	Ddx3x;D1Pas1;Ddx3y	>sp|Q62167|DDX3X_MOUSE ATP-dependent RNA helicase DDX3X OS=Mus musculus GN=Ddx3x PE=1 SV=3;>sp|P16381|DDX3L_MOUSE Putative ATP-dependent RNA helicase Pl10 OS=Mus musculus GN=D1Pas1 PE=2 SV=1;>sp|Q62095|DDX3Y_MOUSE ATP-dependent RNA helicase DDX3Y OS=Mus mu	4	12	11	11	10	11	9	10	7	7	7	9	10	8	9	9	9	8	7	10	9	10	8	10	10	8	10	6	8	9	9	8	7	6	8	9	9	8	6	9	9	11
Q62178	Q62178	1	1	1	Semaphorin-4A	Sema4a	>sp|Q62178|SEM4A_MOUSE Semaphorin-4A OS=Mus musculus GN=Sema4a PE=1 SV=2	1	1	1	1	1	1	0	0	0	0	1	1	1	1	0	1	0	1	0	0	0	1	0	1	0	0	1	1	1	1	1	1	0	0	1	0	0	0	0	0	1	1
Q62188	Q62188	21	17	17	Dihydropyrimidinase-related protein 3	Dpysl3	>sp|Q62188|DPYL3_MOUSE Dihydropyrimidinase-related protein 3 OS=Mus musculus GN=Dpysl3 PE=1 SV=1	1	21	17	17	19	19	20	20	21	19	18	20	20	20	20	19	19	19	21	21	21	20	19	19	19	16	20	20	18	20	20	20	20	19	19	20	19	20	19	18	20	19
Q62205;Q9ER60	Q62205	5;1	5;1	4;1	Sodium channel protein type 9 subunit alpha	Scn9a	>sp|Q62205|SCN9A_MOUSE Sodium channel protein type 9 subunit alpha OS=Mus musculus GN=Scn9a PE=1 SV=2	2	5	5	4	3	4	3	4	4	4	4	3	4	4	3	3	3	4	3	3	3	4	3	4	4	3	4	4	3	4	4	4	4	3	3	4	4	4	3	4	4	4
Q62241	Q62241	2	2	2	U1 small nuclear ribonucleoprotein C	Snrpc	>sp|Q62241|RU1C_MOUSE U1 small nuclear ribonucleoprotein C OS=Mus musculus GN=Snrpc PE=2 SV=1	1	2	2	2	1	1	1	1	1	1	1	1	1	1	2	1	2	1	1	1	2	1	1	1	2	1	1	2	1	1	1	1	1	1	2	1	1	1	1	1	1	1
Q62261;Q99MJ6	Q62261	121;1	121;1	114;0	Spectrin beta chain, non-erythrocytic 1	Sptbn1	>sp|Q62261|SPTB2_MOUSE Spectrin beta chain, non-erythrocytic 1 OS=Mus musculus GN=Sptbn1 PE=1 SV=2	2	121	121	114	107	107	108	105	107	113	108	109	104	110	106	108	105	109	111	109	106	106	100	106	108	107	106	104	104	112	109	106	106	105	106	105	100	101	101	106	103	107
7;589958;589959;589960;589961;589962;589963;589964;589965;589966;589967;589968;589969;589970;589971;589972;589973;589974;589975;589976;589977;589978;589979;594168;594169;594170;594171;594172;594173;594174;594175;594176;594177;594178;594179;594180;594181;594182;594183;594184;594185;594186;594187;594188;594189;594190;594191;594192;594193;594194;594195;594196;594197;594198;594199;594200;594201;59420…	15832;15833;15834;15835;15836;15837;15838;15839;15840;15841;15842;15843;15844;15845;15846;15847;15848;15849;15850;15851;15852;15853;15854;15855;15856;15857;15858;15859;15860;15861;15862;15863;15864;15865;15866;15867;15868;15869;15870;15871;15872;15873;15874;15875;15876;15877;18780;18781;18782;18783;18784;18785;18786;18787;18788;18789;18790;18791;18792;18793;18794;18795;18796;18797;18798;18799;188…
;567315;567316;567317;567318;584058;584059;584060;584061;584062;584063;584064;584065;584066;584067;584068;584069;584070;584071;584072;584073;584074;584075;584076;584077;584078;584079;584080;584081;584082;584083;584084;584085;584086;584087;584088;584089;584090;584091;584092;584093;584094;584095;584096;584097;584098;584099;584100;584101;584102;584103;584104;584105;584106;584107;584108;584109;584110…	15851;18795;39696;42774;52374;72248;72362;73037;75054;78303;83803;84029;91057;94509;95769;95789;95930;98008;103228;109222;109908;112818;119516;119549;132581;134403;138020;138705;143414;149225;156482;156592;163607;164472;167013;171557;172489;179253;181151;181261;190415;192325;196770;200180;241194;272275;276912;277878;278821;283226;289597;297476;302609;314561;317761;317767;330222;336455;344973;3453…	365;366;367;368;369	992;1090;1468;1735;1845
Q62277	Q62277	5	5	5	Synaptophysin	Syp	>sp|Q62277|SYPH_MOUSE Synaptophysin OS=Mus musculus GN=Syp PE=1 SV=2	1	5	5	5	4	4	5	5	5	3	5	5	5	5	3	4	5	4	4	4	5	5	4	4	4	4	5	4	5	4	4	5	4	5	4	5	5	5	4	4	5	5
Q62283	Q62283	1	1	1	Tetraspanin-7	Tspan7	>sp|Q62283|TSN7_MOUSE Tetraspanin-7 OS=Mus musculus GN=Tspan7 PE=2 SV=2	1	1	1	1	1	0	0	1	0	1	0	1	1	0	1	1	1	1	1	1	1	1	1	1	1	1	1	1	1	1	0	1	1	1	1	1	1	1	1	1	1	1
Q62318	Q62318	6	6	6	Transcription intermediary factor 1-beta	Trim28	>sp|Q62318|TIF1B_MOUSE Transcription intermediary factor 1-beta OS=Mus musculus GN=Trim28 PE=1 SV=3	1	6	6	6	5	3	5	5	5	3	6	5	4	6	4	5	5	3	2	2	3	4	4	4	3	3	5	4	4	3	3	3	3	4	4	5	4	4	4	6	4	4
Q62348	Q62348	4	4	4	Translin	Tsn	>sp|Q62348|TSN_MOUSE Translin OS=Mus musculus GN=Tsn PE=1 SV=1	1	4	4	4	2	3	3	3	3	3	2	2	3	3	3	2	2	1	3	2	2	3	2	4	2	2	3	3	3	3	3	3	4	3	2	3	3	3	3	3	3	3
Q62393	Q62393	3	3	3	Tumor protein D52	Tpd52	>sp|Q62393|TPD52_MOUSE Tumor protein D52 OS=Mus musculus GN=Tpd52 PE=1 SV=2	1	3	3	3	3	3	3	3	3	3	3	3	3	3	3	3	2	3	3	3	3	3	3	3	3	3	3	3	2	3	3	3	3	3	3	3	3	3	3	3	3	3
Q62417	Q62417	5	5	5	Sorbin and SH3 domain-containing protein 1	Sorbs1	>sp|Q62417|SRBS1_MOUSE Sorbin and SH3 domain-containing protein 1 OS=Mus musculus GN=Sorbs1 PE=1 SV=2	1	5	5	5	4	4	4	4	2	3	3	3	3	4	3	3	2	3	3	4	3	4	3	4	3	2	2	3	4	3	3	3	3	4	3	5	4	3	4	3	4	4
Q62418	Q62418	9	9	9	Drebrin-like protein	Dbnl	>sp|Q62418|DBNL_MOUSE Drebrin-like protein OS=Mus musculus GN=Dbnl PE=1 SV=2	1	9	9	9	8	9	8	6	6	8	8	9	8	8	9	9	9	7	7	8	9	9	6	6	8	9	9	6	7	8	8	8	8	7	8	8	7	8	8	7	7	7
Q62419	Q62419	12	7	7	Endophilin-A2	Sh3gl1	>sp|Q62419|SH3G1_MOUSE Endophilin-A2 OS=Mus musculus GN=Sh3gl1 PE=1 SV=1	1	12	7	7	8	8	10	9	10	8	9	10	10	11	7	11	8	10	10	9	9	8	10	11	8	10	11	7	8	8	11	9	9	8	9	8	8	8	8	9	8	8
Q62420	Q62420	14	14	9	Endophilin-A1	Sh3gl2	>sp|Q62420|SH3G2_MOUSE Endophilin-A1 OS=Mus musculus GN=Sh3gl2 PE=1 SV=2	1	14	14	9	12	12	11	11	12	12	11	13	12	13	11	12	12	12	12	12	12	12	12	12	12	12	13	12	11	12	12	12	12	12	13	11	10	11	12	11	10	11
Q62421	Q62421	4	4	4	Endophilin-A3	Sh3gl3	>sp|Q62421|SH3G3_MOUSE Endophilin-A3 OS=Mus musculus GN=Sh3gl3 PE=2 SV=1	1	4	4	4	3	3	4	4	4	4	4	4	3	4	3	4	3	3	3	3	3	3	3	4	2	2	4	2	2	4	4	3	4	3	2	3	4	2	4	3	4	3
Q62422	Q62422	1	1	1	Osteoclast-stimulating factor 1	Ostf1	>sp|Q62422|OSTF1_MOUSE Osteoclast-stimulating factor 1 OS=Mus musculus GN=Ostf1 PE=1 SV=2	1	1	1	1	1	0	1	1	1	1	1	1	1	1	1	1	1	1	0	1	1	0	1	1	1	1	1	1	1	1	1	1	1	1	1	1	1	1	1	1	1	1
Q62425	Q62425	5	5	5	Cytochrome c oxidase subunit NDUFA4	Ndufa4	>sp|Q62425|NDUA4_MOUSE Cytochrome c oxidase subunit NDUFA4 OS=Mus musculus GN=Ndufa4 PE=1 SV=2	1	5	5	5	5	5	5	5	5	5	5	5	5	5	5	5	5	5	5	5	5	5	5	5	5	5	5	5	5	5	5	5	5	5	5	5	5	5	5	5	5	5
Q62426	Q62426	3	3	3	Cystatin-B	Cstb	>sp|Q62426|CYTB_MOUSE Cystatin-B OS=Mus musculus GN=Cstb PE=2 SV=1	1	3	3	3	3	3	3	3	2	3	3	3	3	3	2	3	3	3	2	3	3	3	2	3	3	2	3	2	2	3	3	3	2	2	3	2	2	2	2	2	1	2
Q62433	Q62433	10	10	10	Protein NDRG1	Ndrg1	>sp|Q62433|NDRG1_MOUSE Protein NDRG1 OS=Mus musculus GN=Ndrg1 PE=1 SV=1	1	10	10	10	7	9	8	9	9	7	7	8	9	7	9	9	9	10	9	9	8	7	8	10	7	9	10	10	7	8	8	9	8	9	8	8	9	7	8	9	7	9
Q62442	Q62442	4	3	3	Vesicle-associated membrane protein 1	Vamp1	>sp|Q62442|VAMP1_MOUSE Vesicle-associated membrane protein 1 OS=Mus musculus GN=Vamp1 PE=1 SV=1	1	4	3	3	2	2	2	1	2	2	2	2	2	2	0	3	1	2	3	2	1	2	2	3	1	3	2	3	3	2	1	2	3	2	1	3	2	2	3	3	3	2
Q62443	Q62443	12	12	12	Neuronal pentraxin-1	Nptx1	>sp|Q62443|NPTX1_MOUSE Neuronal pentraxin-1 OS=Mus musculus GN=Nptx1 PE=2 SV=1	1	12	12	12	7	9	8	8	6	7	7	7	8	10	6	9	8	10	7	9	7	7	6	9	7	5	9	7	7	7	10	8	7	10	8	9	11	8	8	7	8	9
Q62446	Q62446	6	6	6	Peptidyl-prolyl cis-trans isomerase FKBP3	Fkbp3	>sp|Q62446|FKBP3_MOUSE Peptidyl-prolyl cis-trans isomerase FKBP3 OS=Mus musculus GN=Fkbp3 PE=1 SV=2	1	6	6	6	3	4	5	6	4	4	5	6	6	5	5	5	5	3	5	6	5	5	4	3	4	3	6	5	4	4	4	4	4	4	6	3	4	3	4	4	3	4
Q62448	Q62448	4	4	4	Eukaryotic translation initiation factor 4 gamma 2	Eif4g2	>sp|Q62448|IF4G2_MOUSE Eukaryotic translation initiation factor 4 gamma 2 OS=Mus musculus GN=Eif4g2 PE=1 SV=2	1	4	4	4	1	1	2	1	0	1	1	1	1	3	0	1	1	1	2	2	1	4	2	0	0	1	1	2	2	1	2	2	1	1	1	1	2	1	1	0	1	1
Q62465	Q62465	9	9	9	Synaptic vesicle membrane protein VAT-1 homolog	Vat1	>sp|Q62465|VAT1_MOUSE Synaptic vesicle membrane protein VAT-1 homolog OS=Mus musculus GN=Vat1 PE=1 SV=3	1	9	9	9	5	6	6	6	4	6	6	7	8	5	6	8	5	9	7	8	4	6	5	8	7	5	7	5	8	5	6	8	4	6	7	7	8	7	9	7	6	7
Q62523	Q62523	4	4	4	Zyxin	Zyx	>sp|Q62523|ZYX_MOUSE Zyxin OS=Mus musculus GN=Zyx PE=1 SV=2	1	4	4	4	1	2	3	3	2	2	3	3	3	1	2	3	3	2	3	3	2	3	3	2	3	3	3	3	4	1	3	2	3	3	4	1	2	2	2	3	2	2
Q63810;Q63811	Q63810	9;1	9;1	9;1	Calcineurin subunit B type 1	Ppp3r1	>sp|Q63810|CANB1_MOUSE Calcineurin subunit B type 1 OS=Mus musculus GN=Ppp3r1 PE=1 SV=3	2	9	9	9	7	8	8	9	8	8	9	8	8	8	7	9	8	9	8	8	8	9	8	8	8	8	8	8	8	8	7	9	9	9	8	7	9	8	9	8	8	8
Q63844;Q6P5G0;Q61532	Q63844	16;1;1	10;0;0	10;0;0	Mitogen-activated protein kinase 3	Mapk3	>sp|Q63844|MK03_MOUSE Mitogen-activated protein kinase 3 OS=Mus musculus GN=Mapk3 PE=1 SV=5	3	16	10	10	9	10	11	14	12	12	9	11	11	10	9	12	12	13	10	10	10	10	9	12	11	9	14	15	11	9	11	13	12	12	12	11	13	11	13	11	12	13
Q63912	Q63912	4	4	4	Oligodendrocyte-myelin glycoprotein	Omg	>sp|Q63912|OMGP_MOUSE Oligodendrocyte-myelin glycoprotein OS=Mus musculus GN=Omg PE=1 SV=1	1	4	4	4	3	4	4	4	4	4	4	4	4	4	4	4	4	3	4	4	3	4	4	3	4	4	4	4	4	4	4	4	4	3	4	4	2	4	4	2	3	4
Q63932	Q63932	6	1	1	Dual specificity mitogen-activated protein kinase kinase 2	Map2k2	>sp|Q63932|MP2K2_MOUSE Dual specificity mitogen-activated protein kinase kinase 2 OS=Mus musculus GN=Map2k2 PE=1 SV=2	1	6	1	1	5	5	4	6	4	6	5	5	6	4	4	5	5	5	4	6	5	5	5	4	5	6	4	6	4	5	4	3	4	5	5	4	3	5	5	5	5	4
Q64010	Q64010	8	8	8	Adapter molecule crk	Crk	>sp|Q64010|CRK_MOUSE Adapter molecule crk OS=Mus musculus GN=Crk PE=1 SV=1	1	8	8	8	6	6	4	5	6	6	5	7	6	6	4	6	5	7	7	7	5	7	6	5	4	6	6	6	5	7	5	7	6	6	5	5	6	6	7	5	5	6
Q640R3	Q640R3	5	5	5	Hepatocyte cell adhesion molecule	Hepacam	>sp|Q640R3|HECAM_MOUSE Hepatocyte cell adhesion molecule OS=Mus musculus GN=Hepacam PE=1 SV=2	1	5	5	5	5	5	5	5	5	5	5	4	5	5	5	4	5	5	5	5	5	5	5	5	5	5	5	5	5	5	5	5	5	5	5	5	5	5	5	5	5	5
Q64105	Q64105	9	9	9	Sepiapterin reductase	Spr	>sp|Q64105|SPRE_MOUSE Sepiapterin reductase OS=Mus musculus GN=Spr PE=1 SV=1	1	9	9	9	8	7	8	7	6	8	6	8	8	7	9	7	8	8	7	8	9	8	8	7	5	8	7	8	7	8	8	8	6	6	8	7	8	7	6	7	8	7
Q64133	Q64133	7	7	7	Amine oxidase [flavin-containing] A	Maoa	>sp|Q64133|AOFA_MOUSE Amine oxidase [flavin-containing] A OS=Mus musculus GN=Maoa PE=1 SV=3	1	7	7	7	3	6	6	5	5	5	5	5	6	6	4	5	6	7	4	3	5	6	5	4	4	3	6	4	6	4	7	5	5	5	6	6	5	6	6	7	5	6
Q641P0	Q641P0	12	9	9	Actin-related protein 3B	Actr3b	>sp|Q641P0|ARP3B_MOUSE Actin-related protein 3B OS=Mus musculus GN=Actr3b PE=2 SV=1	1	12	9	9	8	10	10	11	9	11	11	11	11	10	10	11	11	11	11	11	9	10	6	10	9	6	10	9	10	11	11	9	9	9	8	9	10	9	9	9	9	11
Q64213	Q64213	2	2	2	Splicing factor 1	Sf1	>sp|Q64213|SF01_MOUSE Splicing factor 1 OS=Mus musculus GN=Sf1 PE=1 SV=6	1	2	2	2	1	2	2	2	1	1	2	2	2	2	2	2	2	2	2	2	2	2	2	2	2	2	2	1	1	2	1	2	2	2	2	1	2	2	1	1	2	2
Q64310	Q64310	1	1	1	Surfeit locus protein 4	Surf4	>sp|Q64310|SURF4_MOUSE Surfeit locus protein 4 OS=Mus musculus GN=Surf4 PE=2 SV=1	1	1	1	1	1	1	1	1	1	1	1	1	1	1	1	1	1	1	1	1	1	1	1	1	1	1	1	1	1	1	1	0	1	1	1	1	1	1	1	1	1	1
Q64331	Q64331	3	3	3	Unconventional myosin-VI	Myo6	>sp|Q64331|MYO6_MOUSE Unconventional myosin-VI OS=Mus musculus GN=Myo6 PE=1 SV=1	1	3	3	3	2	0	0	0	0	1	0	0	0	0	0	2	1	0	2	1	1	1	0	0	1	0	0	0	2	2	1	0	0	2	0	3	1	1	0	1	1	1
Q64332	Q64332	25	23	22	Synapsin-2	Syn2	>sp|Q64332|SYN2_MOUSE Synapsin-2 OS=Mus musculus GN=Syn2 PE=1 SV=2	1	25	23	22	19	23	22	23	23	22	22	21	23	23	19	21	21	23	23	22	19	22	21	23	21	23	25	22	20	22	22	24	21	20	21	22	22	22	20	22	20	22
Q64337	Q64337	1	1	1	Sequestosome-1	Sqstm1	>sp|Q64337|SQSTM_MOUSE Sequestosome-1 OS=Mus musculus GN=Sqstm1 PE=1 SV=1	1	1	1	1	0	1	1	1	1	1	1	1	1	1	1	1	1	1	1	1	1	1	1	1	1	1	1	0	0	1	1	1	1	0	1	1	1	1	0	1	1	0
Q64433	Q64433	7	7	7	10 kDa heat shock protein, mitochondrial	Hspe1	>sp|Q64433|CH10_MOUSE 10 kDa heat shock protein, mitochondrial OS=Mus musculus GN=Hspe1 PE=1 SV=2	1	7	7	7	6	6	6	5	6	6	5	6	6	6	6	6	5	7	6	5	6	6	6	5	6	6	6	5	6	6	6	6	6	6	6	6	5	5	5	5	6	5
Q64442	Q64442	3	3	3	Sorbitol dehydrogenase	Sord	>sp|Q64442|DHSO_MOUSE Sorbitol dehydrogenase OS=Mus musculus GN=Sord PE=1 SV=3	1	3	3	3	1	2	2	2	2	3	2	2	2	2	2	2	2	2	1	2	1	1	2	2	1	0	2	1	1	1	1	2	2	1	1	1	2	1	2	1	1	2
Q64471	Q64471	1	1	1	Glutathione S-transferase theta-1	Gstt1	>sp|Q64471|GSTT1_MOUSE Glutathione S-transferase theta-1 OS=Mus musculus GN=Gstt1 PE=1 SV=4	1	1	1	1	0	0	0	0	0	0	0	0	1	0	0	1	0	0	0	0	0	1	1	1	0	0	0	0	0	0	1	0	1	0	0	0	0	0	0	0	0	1
Q64487;A2A8L5	Q64487	18;5	18;5	13;3	Receptor-type tyrosine-protein phosphatase delta	Ptprd	>sp|Q64487|PTPRD_MOUSE Receptor-type tyrosine-protein phosphatase delta OS=Mus musculus GN=Ptprd PE=1 SV=3	2	18	18	13	11	13	11	12	12	9	13	13	14	11	10	13	13	13	12	13	11	15	11	13	11	9	12	11	11	11	10	13	11	12	13	9	11	12	12	12	11	15
Q64514	Q64514	20	20	20	Tripeptidyl-peptidase 2	Tpp2	>sp|Q64514|TPP2_MOUSE Tripeptidyl-peptidase 2 OS=Mus musculus GN=Tpp2 PE=1 SV=3	1	20	20	20	11	10	13	11	12	11	12	12	15	12	10	13	12	11	12	11	12	13	11	13	10	10	10	9	9	11	12	14	12	12	10	9	9	7	13	13	12	9
Q64516;Q9WU65	Q64516	9;2	9;2	9;2	Glycerol kinase	Gk	>sp|Q64516|GLPK_MOUSE Glycerol kinase OS=Mus musculus GN=Gk PE=2 SV=2	2	9	9	9	4	5	7	6	8	8	6	5	6	6	6	7	5	3	8	6	5	7	4	6	7	3	4	7	7	6	4	5	6	7	5	6	9	5	5	3	8	8
Q64520	Q64520	5	5	5	Guanylate kinase	Guk1	>sp|Q64520|KGUA_MOUSE Guanylate kinase OS=Mus musculus GN=Guk1 PE=1 SV=2	1	5	5	5	4	4	4	4	3	3	4	4	4	4	3	3	3	4	4	4	4	4	3	4	3	3	4	4	4	4	3	4	4	4	3	5	3	3	4	5	4	4
Q64521	Q64521	32	32	32	Glycerol-3-phosphate dehydrogenase, mitochondrial	Gpd2	>sp|Q64521|GPDM_MOUSE Glycerol-3-phosphate dehydrogenase, mitochondrial OS=Mus musculus GN=Gpd2 PE=1 SV=2	1	32	32	32	27	29	27	27	22	27	24	25	27	27	25	25	24	28	25	28	24	26	23	27	22	24	27	24	22	27	22	28	25	22	27	24	25	25	27	25	24	25
Q64674	Q64674	3	3	3	Spermidine synthase	Srm	>sp|Q64674|SPEE_MOUSE Spermidine synthase OS=Mus musculus GN=Srm PE=2 SV=1	1	3	3	3	1	3	3	2	2	2	2	2	3	3	3	3	3	3	2	2	2	2	3	2	2	2	2	2	3	2	3	2	3	3	3	3	2	2	2	3	1	3
Q64727	Q64727	14	14	14	Vinculin	Vcl	>sp|Q64727|VINC_MOUSE Vinculin OS=Mus musculus GN=Vcl PE=1 SV=4	1	14	14	14	8	9	9	9	11	8	9	12	10	12	9	6	5	9	11	9	10	10	9	11	8	9	7	9	8	6	12	10	10	10	11	8	9	7	6	8	9	9
Q64737	Q64737	5	5	5	Trifunctional purine biosynthetic protein adenosine-3;Phosphoribosylamine--glycine ligase;Phosphoribosylformylglycinamidine cyclo-ligase;Phosphoribosylglycinamide formyltransferase	Gart	>sp|Q64737|PUR2_MOUSE Trifunctional purine biosynthetic protein adenosine-3 OS=Mus musculus GN=Gart PE=2 SV=3	1	5	5	5	3	2	1	2	2	0	3	2	4	2	1	3	3	1	2	3	2	2	2	1	4	2	3	3	4	4	3	3	2	1	3	3	4	3	2	2	2	3
Q66GT5	Q66GT5	1	1	1	Phosphatidylglycerophosphatase and protein-tyrosine phosphatase 1	Ptpmt1	>sp|Q66GT5|PTPM1_MOUSE Phosphatidylglycerophosphatase and protein-tyrosine phosphatase 1 OS=Mus musculus GN=Ptpmt1 PE=1 SV=1	1	1	1	1	0	1	1	1	1	1	1	1	1	1	1	1	1	1	1	1	1	1	0	1	1	0	1	1	1	1	1	1	1	1	1	1	1	1	1	1	1	1
Q68ED7	Q68ED7	2	2	2	CREB-regulated transcription coactivator 1	Crtc1	>sp|Q68ED7|CRTC1_MOUSE CREB-regulated transcription coactivator 1 OS=Mus musculus GN=Crtc1 PE=1 SV=1	1	2	2	2	1	2	2	2	2	2	1	2	2	1	1	2	2	1	1	2	0	2	1	2	1	2	1	1	1	2	2	2	1	1	2	2	2	1	1	2	1	2
Q68EF6	Q68EF6	1	1	1	Brain-enriched guanylate kinase-associated protein	Begain	>sp|Q68EF6|BEGIN_MOUSE Brain-enriched guanylate kinase-associated protein OS=Mus musculus GN=Begain PE=1 SV=2	1	1	1	1	0	0	0	0	0	1	0	0	0	0	0	0	0	0	0	0	0	0	0	0	0	0	0	0	0	0	0	1	0	1	0	0	0	1	0	0	0	0
Q68FD5	Q68FD5	98	98	98	Clathrin heavy chain 1	Cltc	>sp|Q68FD5|CLH1_MOUSE Clathrin heavy chain 1 OS=Mus musculus GN=Cltc PE=1 SV=3	1	98	98	98	81	88	87	85	90	87	88	90	88	85	87	87	89	85	87	91	90	86	78	86	89	79	89	86	82	91	93	90	90	85	87	90	87	88	85	89	83	85
9;723940;723941;723942;723943;723944;723945;723946;723947;723948;723949;723950;723951;723952;723953;723954;731103;731104;731105;731106;731107;731108;731109;731110;731111;731112;731113;731114;731115;731116;731117;731118;731119;731120;731121;731122;731123;731124;731125;731126;731127;731128;731129;731130;731131;731132;731133;731134;731135;731136;731137;731138;731139;731140;731141;731142;731143;73114…	1794;1795;1796;1797;1798;1799;1800;1801;1802;1803;1804;1805;1806;1807;1808;1809;1810;1811;1812;1813;1814;1815;1816;1817;1818;1819;1820;1821;1822;1823;1824;1825;1826;1827;1828;1829;1830;1831;1832;1833;1834;1835;1836;1837;1838;1839;1840;1841;1842;1843;1844;1845;1846;1847;1848;1849;1850;1851;1852;1853;1854;1855;1856;1857;1858;1859;1860;1861;1862;1863;1864;1865;1866;1867;1868;1869;1870;1871;1872;1873…
04174;404175;404176;404177;404178;404179;404180;404181;404182;404183;404184;404185;404186;404187;404188;404189;404190;404191;404192;404193;404194;404195;404196;404197;404198;404199;404200;404201;404202;404203;404204;404205;404206;404207;404208;404209;404210;404211;404212;404213;404214;404215;404216;404217;404218;404219;404220;404221;404222;404223;404224;404225;404226;404227;404228;404229;404230;4…	1825;1912;9748;20053;27867;28342;31897;35411;35452;44414;51298;62769;65231;66741;68362;70388;72641;100938;107915;108039;119572;123872;125466;136805;151592;159171;160996;164353;174835;176840;193231;196277;198872;246385;246841;247641;263175;263693;275185;280595;284799;302717;327050;327074;334551;338648;342711;353438;357110;361197;362038;368724;368728;371909;373986;394136;404095;409469;413017;423119…	377;378;379;380;381	32;996;1271;1424;1603
Q68FE6	Q68FE6	2	2	2	Protein FAM65A	Fam65a	>sp|Q68FE6|FA65A_MOUSE Protein FAM65A OS=Mus musculus GN=Fam65a PE=1 SV=2	1	2	2	2	1	1	1	1	1	1	1	1	1	2	1	2	1	1	1	0	0	2	1	1	1	1	1	0	1	1	1	1	1	1	1	2	1	1	2	0	2	2
Q68FF6;Q9JLQ2	Q68FF6	18;2	18;2	18;2	ARF GTPase-activating protein GIT1	Git1	>sp|Q68FF6|GIT1_MOUSE ARF GTPase-activating protein GIT1 OS=Mus musculus GN=Git1 PE=1 SV=1	2	18	18	18	11	14	13	12	12	12	14	14	11	12	12	14	14	11	14	13	13	14	11	13	14	12	12	14	10	14	13	14	13	12	13	12	12	13	10	14	12	11
Q68FH0	Q68FH0	3	2	2	Plakophilin-4	Pkp4	>sp|Q68FH0|PKP4_MOUSE Plakophilin-4 OS=Mus musculus GN=Pkp4 PE=1 SV=1	1	3	2	2	1	1	1	1	1	1	2	1	0	2	1	1	1	1	1	1	2	1	0	0	2	1	1	1	2	2	0	0	1	2	1	1	0	1	2	2	0	0
Q68FH4	Q68FH4	1	1	1	N-acetylgalactosamine kinase	Galk2	>sp|Q68FH4|GALK2_MOUSE N-acetylgalactosamine kinase OS=Mus musculus GN=Galk2 PE=1 SV=1	1	1	1	1	0	0	0	1	0	0	0	0	0	1	0	0	0	0	1	0	0	0	0	1	0	0	0	1	0	0	0	1	1	0	1	0	0	1	1	0	0	0
Q68FL4	Q68FL4	15	9	9	Putative adenosylhomocysteinase 3	Ahcyl2	>sp|Q68FL4|SAHH3_MOUSE Putative adenosylhomocysteinase 3 OS=Mus musculus GN=Ahcyl2 PE=1 SV=1	1	15	9	9	11	12	11	11	11	13	10	8	9	8	8	7	9	10	7	9	10	9	12	10	8	11	10	11	8	10	11	12	9	9	11	11	8	10	7	8	11	10
Q68FL6	Q68FL6	5	5	5	Methionine--tRNA ligase, cytoplasmic	Mars	>sp|Q68FL6|SYMC_MOUSE Methionine--tRNA ligase, cytoplasmic OS=Mus musculus GN=Mars PE=2 SV=1	1	5	5	5	1	5	5	3	3	4	4	5	3	2	3	5	3	2	1	3	2	4	3	1	4	2	4	2	1	3	3	2	3	2	1	1	2	2	1	3	2	3
Q69Z98	Q69Z98	3	2	2	Serine/threonine-protein kinase BRSK2	Brsk2	>sp|Q69Z98|BRSK2_MOUSE Serine/threonine-protein kinase BRSK2 OS=Mus musculus GN=Brsk2 PE=1 SV=2	1	3	2	2	3	2	2	2	2	1	3	2	3	3	2	3	2	3	3	3	1	2	3	3	2	3	2	2	2	3	2	2	2	1	3	2	3	2	3	2	2	2
Q69ZH9	Q69ZH9	1	1	1	Rho GTPase-activating protein 23	Arhgap23	>sp|Q69ZH9|RHG23_MOUSE Rho GTPase-activating protein 23 OS=Mus musculus GN=Arhgap23 PE=2 SV=2	1	1	1	1	1	0	1	0	1	0	1	1	1	1	1	1	1	0	1	0	1	0	0	0	1	0	0	1	1	0	0	1	1	1	0	0	0	1	1	1	0	0
Q69ZK9	Q69ZK9	5	5	3	Neuroligin-2	Nlgn2	>sp|Q69ZK9|NLGN2_MOUSE Neuroligin-2 OS=Mus musculus GN=Nlgn2 PE=1 SV=2	1	5	5	3	3	3	3	3	3	3	3	4	3	3	4	4	5	3	4	4	4	3	3	4	4	2	3	3	2	3	4	4	3	3	3	4	3	3	3	4	4	4
Q69ZW3	Q69ZW3	4	4	4	EH domain-binding protein 1	Ehbp1	>sp|Q69ZW3|EHBP1_MOUSE EH domain-binding protein 1 OS=Mus musculus GN=Ehbp1 PE=1 SV=3	1	4	4	4	1	2	4	4	2	3	3	4	2	3	3	2	3	2	2	2	3	2	3	3	2	3	3	3	2	3	3	3	2	2	3	2	2	2	3	3	2	3
Q6A065	Q6A065	5	5	5	Centrosomal protein of 170 kDa	Cep170	>sp|Q6A065|CE170_MOUSE Centrosomal protein of 170 kDa OS=Mus musculus GN=Cep170 PE=1 SV=2	1	5	5	5	3	3	4	1	3	4	4	4	2	4	3	3	0	4	4	3	2	3	4	4	2	4	3	2	3	1	3	3	4	3	2	3	3	3	3	3	2	4
Q6A0A9	Q6A0A9	4	4	4	Constitutive coactivator of PPAR-gamma-like protein 1	FAM120A	>sp|Q6A0A9|F120A_MOUSE Constitutive coactivator of PPAR-gamma-like protein 1 OS=Mus musculus GN=FAM120A PE=1 SV=2	1	4	4	4	3	4	4	3	3	4	4	4	4	4	3	3	3	3	4	4	2	4	4	3	4	4	4	4	3	4	4	4	4	3	4	4	4	4	4	4	4	4
Q6A0D4	Q6A0D4	2	2	2	Raftlin	Rftn1	>sp|Q6A0D4|RFTN1_MOUSE Raftlin OS=Mus musculus GN=Rftn1 PE=1 SV=4	1	2	2	2	0	0	0	1	0	0	0	0	1	1	0	0	0	0	0	1	0	0	1	2	0	0	0	1	1	0	1	0	0	2	0	0	0	0	1	0	0	0
Q6A4J8	Q6A4J8	7	7	7	Ubiquitin carboxyl-terminal hydrolase 7	Usp7	>sp|Q6A4J8|UBP7_MOUSE Ubiquitin carboxyl-terminal hydrolase 7 OS=Mus musculus GN=Usp7 PE=1 SV=1	1	7	7	7	2	4	5	4	2	5	5	4	5	4	1	3	3	3	5	4	3	3	1	5	4	1	3	4	3	4	4	3	4	3	3	4	4	4	3	4	2	5
Q6DFV3	Q6DFV3	2	2	2	Rho GTPase-activating protein 21	Arhgap21	>sp|Q6DFV3|RHG21_MOUSE Rho GTPase-activating protein 21 OS=Mus musculus GN=Arhgap21 PE=1 SV=1	1	2	2	2	0	0	0	0	0	1	0	0	1	0	0	0	0	0	0	0	1	0	0	0	0	0	0	0	0	0	0	1	0	0	0	1	0	0	0	0	0	0
Q6DFW4	Q6DFW4	1	1	1	Nucleolar protein 58	Nop58	>sp|Q6DFW4|NOP58_MOUSE Nucleolar protein 58 OS=Mus musculus GN=Nop58 PE=1 SV=1	1	1	1	1	0	1	1	1	1	0	1	1	1	1	0	1	1	1	1	1	1	1	1	1	1	0	1	1	0	1	0	1	1	1	1	1	1	1	1	0	0	1
Q6GQT9	Q6GQT9	4	4	4	Nodal modulator 1	Nomo1	>sp|Q6GQT9|NOMO1_MOUSE Nodal modulator 1 OS=Mus musculus GN=Nomo1 PE=1 SV=1	1	4	4	4	2	1	2	2	3	0	0	1	2	0	2	1	2	1	1	2	1	3	1	2	2	0	1	2	0	0	1	3	2	0	0	1	1	3	2	1	0	0
Q6IR34	Q6IR34	1	1	1	G-protein-signaling modulator 1	Gpsm1	>sp|Q6IR34|GPSM1_MOUSE G-protein-signaling modulator 1 OS=Mus musculus GN=Gpsm1 PE=1 SV=3	1	1	1	1	1	1	1	1	1	1	1	0	0	1	1	1	1	1	1	1	1	1	1	1	1	1	0	1	1	1	1	0	0	1	1	1	1	1	1	1	0	1
Q6IRU2	Q6IRU2	6	5	5	Tropomyosin alpha-4 chain	Tpm4	>sp|Q6IRU2|TPM4_MOUSE Tropomyosin alpha-4 chain OS=Mus musculus GN=Tpm4 PE=2 SV=3	1	6	5	5	4	4	3	3	3	4	3	4	4	4	4	4	4	4	3	3	3	4	2	5	3	2	3	4	4	4	3	4	4	4	4	3	5	3	4	2	3	3
Q6IRU5	Q6IRU5	8	8	8	Clathrin light chain B	Cltb	>sp|Q6IRU5|CLCB_MOUSE Clathrin light chain B OS=Mus musculus GN=Cltb PE=1 SV=1	1	8	8	8	8	6	6	6	6	6	5	4	5	5	6	7	5	5	7	7	7	5	6	5	7	5	5	5	6	6	5	5	6	7	6	7	5	5	4	6	7	5
Q6KAR6	Q6KAR6	2	2	2	Exocyst complex component 3	Exoc3	>sp|Q6KAR6|EXOC3_MOUSE Exocyst complex component 3 OS=Mus musculus GN=Exoc3 PE=1 SV=2	1	2	2	2	1	2	2	1	2	2	1	1	1	1	2	2	1	0	0	2	1	2	2	1	1	2	2	1	1	1	2	1	1	1	1	2	1	1	1	1	2	2
Q6KAU4	Q6KAU4	1	1	1	Multivesicular body subunit 12B	Mvb12b	>sp|Q6KAU4|MB12B_MOUSE Multivesicular body subunit 12B OS=Mus musculus GN=Mvb12b PE=2 SV=2	1	1	1	1	1	0	0	0	0	0	0	0	1	0	0	0	0	0	0	1	1	1	0	0	1	1	0	0	1	0	1	0	0	0	0	0	0	0	0	0	0	0
Q6NS52	Q6NS52	11	11	10	Diacylglycerol kinase beta	Dgkb	>sp|Q6NS52|DGKB_MOUSE Diacylglycerol kinase beta OS=Mus musculus GN=Dgkb PE=2 SV=2	1	11	11	10	4	8	10	7	8	8	9	9	9	9	8	8	9	9	5	9	10	8	4	9	10	6	8	6	10	4	7	8	6	6	8	8	8	7	9	6	9	9
Q6NS60	Q6NS60	3	3	3	F-box only protein 41	Fbxo41	>sp|Q6NS60|FBX41_MOUSE F-box only protein 41 OS=Mus musculus GN=Fbxo41 PE=1 SV=3	1	3	3	3	0	1	2	0	1	2	1	1	2	2	2	1	0	0	1	1	2	1	1	2	1	2	2	1	2	1	2	1	2	1	0	2	1	2	2	1	2	1
Q6NVE8	Q6NVE8	4	4	4	WD repeat-containing protein 44	Wdr44	>sp|Q6NVE8|WDR44_MOUSE WD repeat-containing protein 44 OS=Mus musculus GN=Wdr44 PE=1 SV=1	1	4	4	4	1	2	4	1	3	0	2	3	2	3	0	4	1	3	2	3	3	1	1	2	1	3	2	1	1	1	3	3	3	3	2	2	2	2	2	3	2	2
Q6NVE9	Q6NVE9	2	2	2	Protein phosphatase PTC7 homolog	Pptc7	>sp|Q6NVE9|PPTC7_MOUSE Protein phosphatase PTC7 homolog OS=Mus musculus GN=Pptc7 PE=2 SV=1	1	2	2	2	1	1	1	1	0	1	1	1	1	1	1	1	1	0	0	1	0	1	2	1	0	1	1	1	0	1	1	1	1	0	1	1	1	1	0	0	1	1
Q6NVF9	Q6NVF9	4	4	4	Cleavage and polyadenylation specificity factor subunit 6	Cpsf6	>sp|Q6NVF9|CPSF6_MOUSE Cleavage and polyadenylation specificity factor subunit 6 OS=Mus musculus GN=Cpsf6 PE=2 SV=1	1	4	4	4	2	2	2	3	3	2	4	4	4	3	3	3	4	3	3	3	3	3	2	4	3	1	4	3	3	3	3	4	3	3	2	2	2	3	3	3	2	4
Q6NVG1	Q6NVG1	1	1	1	Lysophospholipid acyltransferase LPCAT4	Lpcat4	>sp|Q6NVG1|LPCT4_MOUSE Lysophospholipid acyltransferase LPCAT4 OS=Mus musculus GN=Lpcat4 PE=1 SV=1	1	1	1	1	0	1	0	1	1	0	0	1	0	1	0	1	1	1	1	0	1	0	0	1	1	0	0	0	0	0	0	1	0	1	1	0	0	0	1	1	0	0
Q6NXK7	Q6NXK7	5	4	4	Inactive dipeptidyl peptidase 10	Dpp10	>sp|Q6NXK7|DPP10_MOUSE Inactive dipeptidyl peptidase 10 OS=Mus musculus GN=Dpp10 PE=1 SV=1	1	5	4	4	4	5	4	3	3	2	2	4	3	4	5	2	3	3	4	2	4	4	2	4	4	1	3	4	3	3	4	4	4	3	4	3	5	3	5	3	3	5
Q6NZB0	Q6NZB0	1	1	1	DnaJ homolog subfamily C member 8	Dnajc8	>sp|Q6NZB0|DNJC8_MOUSE DnaJ homolog subfamily C member 8 OS=Mus musculus GN=Dnajc8 PE=2 SV=2	1	1	1	1	0	1	1	1	1	0	1	1	1	1	0	1	0	1	1	0	1	1	0	1	1	0	1	1	1	0	1	1	1	1	0	0	1	1	1	0	0	1
Q6NZC7	Q6NZC7	2	2	2	SEC23-interacting protein	Sec23ip	>sp|Q6NZC7|S23IP_MOUSE SEC23-interacting protein OS=Mus musculus GN=Sec23ip PE=2 SV=2	1	2	2	2	1	1	0	1	0	0	1	2	0	1	0	1	2	1	0	1	1	1	0	1	1	0	0	1	0	1	1	1	0	1	2	0	0	1	1	0	0	1
Q6NZJ6	Q6NZJ6	9	9	8	Eukaryotic translation initiation factor 4 gamma 1	Eif4g1	>sp|Q6NZJ6|IF4G1_MOUSE Eukaryotic translation initiation factor 4 gamma 1 OS=Mus musculus GN=Eif4g1 PE=1 SV=1	1	9	9	8	3	4	5	3	6	5	4	4	6	3	4	6	3	4	2	5	5	4	3	3	2	2	3	4	2	4	4	6	5	4	8	5	5	4	6	2	6	3
Q6NZL0	Q6NZL0	9	9	8	Protein SOGA3	Soga3	>sp|Q6NZL0|SOGA3_MOUSE Protein SOGA3 OS=Mus musculus GN=Soga3 PE=2 SV=2	1	9	9	8	7	6	8	8	6	6	7	7	7	6	6	7	7	6	6	7	8	6	7	5	5	7	8	7	7	6	7	6	6	6	5	6	6	6	7	7	6	7
Q6P069	Q6P069	4	4	4	Sorcin	Sri	>sp|Q6P069|SORCN_MOUSE Sorcin OS=Mus musculus GN=Sri PE=1 SV=1	1	4	4	4	3	2	2	3	2	3	4	4	3	3	3	4	4	3	2	4	3	3	4	3	2	2	3	2	2	3	4	2	3	2	4	2	3	2	2	3	2	3
Q6P1B1	Q6P1B1	10	10	10	Xaa-Pro aminopeptidase 1	Xpnpep1	>sp|Q6P1B1|XPP1_MOUSE Xaa-Pro aminopeptidase 1 OS=Mus musculus GN=Xpnpep1 PE=2 SV=1	1	10	10	10	5	8	8	8	6	7	8	6	7	8	8	7	9	6	7	8	7	8	3	7	6	5	9	9	6	6	6	7	7	6	6	6	7	7	7	5	6	7
Q6P1D5	Q6P1D5	2	2	2	Seizure 6-like protein	Sez6l	>sp|Q6P1D5|SE6L1_MOUSE Seizure 6-like protein OS=Mus musculus GN=Sez6l PE=2 SV=1	1	2	2	2	0	0	0	0	0	0	1	1	0	0	1	1	1	0	0	0	1	0	0	0	1	0	1	0	0	0	0	0	1	0	1	0	0	0	1	0	1	0
Q6P1F6;Q6ZWR4	Q6P1F6	14;3	14;3	8;0	Serine/threonine-protein phosphatase 2A 55 kDa regulatory subunit B alpha isoform	Ppp2r2a	>sp|Q6P1F6|2ABA_MOUSE Serine/threonine-protein phosphatase 2A 55 kDa regulatory subunit B alpha isoform OS=Mus musculus GN=Ppp2r2a PE=1 SV=1	2	14	14	8	12	13	9	12	9	11	12	11	12	11	11	12	12	13	11	12	12	12	9	13	12	10	14	11	11	12	12	11	10	13	12	11	13	12	11	11	9	13
Q6P2B1	Q6P2B1	5	5	5	Transportin-3	Tnpo3	>sp|Q6P2B1|TNPO3_MOUSE Transportin-3 OS=Mus musculus GN=Tnpo3 PE=1 SV=1	1	5	5	5	0	2	2	2	1	1	1	1	1	2	1	2	2	2	3	1	2	3	0	1	1	0	2	2	1	1	1	3	2	2	2	2	1	1	2	0	1	1
Q6P3A8	Q6P3A8	3	3	3	2-oxoisovalerate dehydrogenase subunit beta, mitochondrial	Bckdhb	>sp|Q6P3A8|ODBB_MOUSE 2-oxoisovalerate dehydrogenase subunit beta, mitochondrial OS=Mus musculus GN=Bckdhb PE=1 SV=2	1	3	3	3	2	3	3	3	2	3	2	3	3	3	2	3	2	3	3	2	3	3	2	2	2	2	3	1	3	2	3	1	2	2	2	2	1	3	2	1	3	3
Q6P4S6	Q6P4S6	2	2	2	Serine/threonine-protein kinase SIK3	Sik3	>sp|Q6P4S6|SIK3_MOUSE Serine/threonine-protein kinase SIK3 OS=Mus musculus GN=Sik3 PE=1 SV=3	1	2	2	2	1	1	1	0	1	1	1	1	1	2	1	1	1	1	1	2	1	1	2	1	1	2	1	1	1	1	1	2	1	1	1	2	2	1	2	1	1	2
Q6P4T2	Q6P4T2	5	5	5	U5 small nuclear ribonucleoprotein 200 kDa helicase	Snrnp200	>sp|Q6P4T2|U520_MOUSE U5 small nuclear ribonucleoprotein 200 kDa helicase OS=Mus musculus GN=Snrnp200 PE=1 SV=1	1	5	5	5	3	2	2	2	2	3	1	3	2	3	0	3	1	3	3	2	3	2	2	3	2	0	3	2	3	2	3	2	2	4	2	1	4	3	4	1	2	3
Q6P4U0	Q6P4U0	1	1	1	Thrombospondin type-1 domain-containing protein 7B	Thsd7b	>sp|Q6P4U0|THS7B_MOUSE Thrombospondin type-1 domain-containing protein 7B OS=Mus musculus GN=Thsd7b PE=2 SV=1	1	1	1	1	1	1	1	1	1	1	1	1	1	1	1	1	1	1	1	1	1	1	1	1	1	1	1	1	1	1	1	1	1	1	1	1	1	1	1	1	1	1
Q6P542	Q6P542	4	4	4	ATP-binding cassette sub-family F member 1	Abcf1	>sp|Q6P542|ABCF1_MOUSE ATP-binding cassette sub-family F member 1 OS=Mus musculus GN=Abcf1 PE=1 SV=1	1	4	4	4	1	2	1	4	3	1	3	2	3	1	3	1	2	2	3	2	3	3	3	2	2	2	3	2	2	4	3	3	2	0	4	1	1	3	0	2	3	2
Q6P5E4	Q6P5E4	5	5	5	UDP-glucose:glycoprotein glucosyltransferase 1	Uggt1	>sp|Q6P5E4|UGGG1_MOUSE UDP-glucose:glycoprotein glucosyltransferase 1 OS=Mus musculus GN=Uggt1 PE=1 SV=4	1	5	5	5	1	4	3	4	3	1	4	2	2	3	3	3	3	3	3	3	3	3	1	3	3	0	4	3	1	3	3	3	3	3	3	3	3	3	3	2	2	0
Q6P5F6	Q6P5F6	3	3	3	Zinc transporter ZIP10	Slc39a10	>sp|Q6P5F6|S39AA_MOUSE Zinc transporter ZIP10 OS=Mus musculus GN=Slc39a10 PE=1 SV=1	1	3	3	3	0	2	1	2	2	1	3	2	2	2	2	2	3	2	2	2	2	1	0	1	2	1	3	0	1	1	2	2	2	1	2	2	2	2	1	2	1	2
Q6P5F7	Q6P5F7	2	2	2	Protein tweety homolog 3	Ttyh3	>sp|Q6P5F7|TTYH3_MOUSE Protein tweety homolog 3 OS=Mus musculus GN=Ttyh3 PE=1 SV=1	1	2	2	2	2	2	2	2	2	1	2	2	2	2	2	2	2	2	1	2	2	2	2	2	2	2	2	2	2	2	2	2	2	2	2	2	2	2	2	2	1	2
Q6P5F9	Q6P5F9	12	12	12	Exportin-1	Xpo1	>sp|Q6P5F9|XPO1_MOUSE Exportin-1 OS=Mus musculus GN=Xpo1 PE=1 SV=1	1	12	12	12	7	7	10	9	10	7	9	8	11	8	6	9	8	10	7	9	8	8	7	7	9	7	8	8	8	6	8	7	8	7	8	7	6	7	9	10	9	8
Q6P8J7	Q6P8J7	4	1	1	Creatine kinase S-type, mitochondrial	Ckmt2	>sp|Q6P8J7|KCRS_MOUSE Creatine kinase S-type, mitochondrial OS=Mus musculus GN=Ckmt2 PE=1 SV=1	1	4	1	1	4	4	4	4	4	3	3	3	4	4	4	3	4	4	4	3	4	3	4	4	3	3	3	4	4	4	3	4	4	4	3	3	4	2	3	3	3	4
Q6P8X1	Q6P8X1	2	2	2	Sorting nexin-6;Sorting nexin-6, N-terminally processed	Snx6	>sp|Q6P8X1|SNX6_MOUSE Sorting nexin-6 OS=Mus musculus GN=Snx6 PE=1 SV=2	1	2	2	2	2	2	2	2	2	2	2	2	2	2	2	2	2	2	2	2	2	2	1	2	2	2	2	2	2	2	2	2	2	2	2	2	2	2	2	2	2	2
Q6P9K8;Q8VHK1	Q6P9K8	17;1	17;1	17;1	Caskin-1	Caskin1	>sp|Q6P9K8|CSKI1_MOUSE Caskin-1 OS=Mus musculus GN=Caskin1 PE=1 SV=2	2	17	17	17	7	8	10	8	8	9	10	10	9	8	10	8	11	10	9	12	12	12	9	9	10	9	12	10	8	9	12	8	11	7	9	7	6	7	7	7	7	7
Q6P9K9;Q8C985	Q6P9K9	8;3	8;3	8;3	Neurexin-3	Nrxn3	>sp|Q6P9K9|NRX3A_MOUSE Neurexin-3 OS=Mus musculus GN=Nrxn3 PE=1 SV=2	2	8	8	8	3	4	4	6	4	5	6	6	6	7	6	6	7	6	4	6	7	4	6	7	4	5	5	6	5	5	5	6	6	6	6	6	6	4	4	5	5	7
Q6P9R2	Q6P9R2	4	3	3	Serine/threonine-protein kinase OSR1	Oxsr1	>sp|Q6P9R2|OXSR1_MOUSE Serine/threonine-protein kinase OSR1 OS=Mus musculus GN=Oxsr1 PE=1 SV=1	1	4	3	3	1	3	2	2	1	1	2	3	1	2	1	2	3	1	2	3	2	1	0	2	1	1	2	2	2	0	2	1	1	3	2	1	3	3	3	1	3	1
Q6P9S0	Q6P9S0	1	1	1	MTSS1-like protein	Mtss1l	>sp|Q6P9S0|MTSSL_MOUSE MTSS1-like protein OS=Mus musculus GN=Mtss1l PE=1 SV=1	1	1	1	1	0	0	0	1	0	0	1	0	0	0	0	0	1	1	1	1	1	0	0	1	1	0	1	1	0	1	0	1	0	0	1	0	0	1	1	0	0	0
Q6PA06	Q6PA06	4	4	3	Atlastin-2	Atl2	>sp|Q6PA06|ATLA2_MOUSE Atlastin-2 OS=Mus musculus GN=Atl2 PE=1 SV=1	1	4	4	3	2	1	3	3	2	2	3	3	3	2	3	3	3	2	3	2	3	2	1	2	3	2	2	2	1	3	3	3	1	2	2	3	2	1	2	2	1	1
Q6PAJ1	Q6PAJ1	3	2	2	Breakpoint cluster region protein	Bcr	>sp|Q6PAJ1|BCR_MOUSE Breakpoint cluster region protein OS=Mus musculus GN=Bcr PE=1 SV=3	1	3	2	2	2	1	1	1	1	2	1	1	1	1	1	1	1	1	1	1	1	1	2	1	1	2	1	1	1	1	1	1	1	1	1	1	1	1	1	1	1	1
Q6PAR5	Q6PAR5	4	4	4	GTPase-activating protein and VPS9 domain-containing protein 1	Gapvd1	>sp|Q6PAR5|GAPD1_MOUSE GTPase-activating protein and VPS9 domain-containing protein 1 OS=Mus musculus GN=Gapvd1 PE=1 SV=2	1	4	4	4	0	3	2	3	1	1	2	3	2	1	3	2	2	2	1	3	2	2	3	3	3	1	3	2	1	2	3	3	2	1	2	2	2	2	2	2	1	3
Q6PB44	Q6PB44	5	5	5	Tyrosine-protein phosphatase non-receptor type 23	Ptpn23	>sp|Q6PB44|PTN23_MOUSE Tyrosine-protein phosphatase non-receptor type 23 OS=Mus musculus GN=Ptpn23 PE=1 SV=2	1	5	5	5	1	1	2	0	1	1	1	2	4	2	3	1	2	2	3	2	0	2	3	2	1	2	3	5	2	1	1	2	2	3	1	2	1	1	3	2	1	1
Q6PB66	Q6PB66	23	23	23	Leucine-rich PPR motif-containing protein, mitochondrial	Lrpprc	>sp|Q6PB66|LPPRC_MOUSE Leucine-rich PPR motif-containing protein, mitochondrial OS=Mus musculus GN=Lrpprc PE=1 SV=2	1	23	23	23	12	13	13	15	18	17	15	17	14	15	11	13	17	14	13	16	16	13	15	16	12	15	15	15	14	15	15	15	17	13	16	11	16	12	17	12	16	16
Q6PB70	Q6PB70	1	1	1	Anoctamin-8	Ano8	>sp|Q6PB70|ANO8_MOUSE Anoctamin-8 OS=Mus musculus GN=Ano8 PE=2 SV=3	1	1	1	1	0	0	1	0	0	0	1	1	0	0	1	0	1	0	0	0	1	0	1	0	0	0	1	0	0	0	1	1	1	0	1	0	0	1	0	1	0	0
Q6PCP5	Q6PCP5	5	5	5	Mitochondrial fission factor	Mff	>sp|Q6PCP5|MFF_MOUSE Mitochondrial fission factor OS=Mus musculus GN=Mff PE=1 SV=1	1	5	5	5	3	5	5	5	4	4	5	5	5	4	3	5	5	5	5	5	5	5	5	5	5	4	3	5	5	5	5	5	4	4	5	5	4	5	2	5	4	4
Q6PD26	Q6PD26	3	3	3	GPI transamidase component PIG-S	Pigs	>sp|Q6PD26|PIGS_MOUSE GPI transamidase component PIG-S OS=Mus musculus GN=Pigs PE=1 SV=3	1	3	3	3	0	1	1	1	1	1	2	1	2	2	1	1	1	1	1	1	2	2	1	2	0	1	1	2	2	1	2	2	2	1	0	0	0	1	1	1	1	2
Q6PDG5;P97496	Q6PDG5;P97496	2;1	2;1	2;1	SWI/SNF complex subunit SMARCC2;SWI/SNF complex subunit SMARCC1	Smarcc2;Smarcc1	>sp|Q6PDG5|SMRC2_MOUSE SWI/SNF complex subunit SMARCC2 OS=Mus musculus GN=Smarcc2 PE=1 SV=2;>sp|P97496|SMRC1_MOUSE SWI/SNF complex subunit SMARCC1 OS=Mus musculus GN=Smarcc1 PE=1 SV=2	2	2	2	2	1	0	1	0	0	0	1	1	0	1	0	1	1	1	1	1	2	0	0	0	2	1	0	0	0	1	2	0	1	1	0	2	0	0	0	1	0	0
Q6PDI5	Q6PDI5	5	5	5	Proteasome-associated protein ECM29 homolog	Ecm29	>sp|Q6PDI5|ECM29_MOUSE Proteasome-associated protein ECM29 homolog OS=Mus musculus GN=Ecm29 PE=1 SV=3	1	5	5	5	2	1	3	1	0	1	1	2	3	0	2	2	2	1	2	2	1	2	1	2	2	0	2	0	1	2	3	0	2	1	2	2	2	1	2	3	3	3
Q6PDI6	Q6PDI6	1	1	1	Protein FAM63B	Fam63b	>sp|Q6PDI6|FA63B_MOUSE Protein FAM63B OS=Mus musculus GN=Fam63b PE=2 SV=1	1	1	1	1	0	1	1	1	1	1	1	1	1	1	1	1	1	1	1	1	1	1	1	1	1	1	1	1	1	1	1	1	1	1	1	0	1	1	1	1	1	1
Q6PDL0	Q6PDL0	12	12	12	Cytoplasmic dynein 1 light intermediate chain 2	Dync1li2	>sp|Q6PDL0|DC1L2_MOUSE Cytoplasmic dynein 1 light intermediate chain 2 OS=Mus musculus GN=Dync1li2 PE=1 SV=2	1	12	12	12	7	9	8	9	8	7	7	9	6	7	8	8	9	8	6	6	8	9	8	6	7	7	8	10	9	6	8	8	8	9	8	9	6	7	5	7	9	7
Q6PDM2	Q6PDM2	5	5	5	Serine/arginine-rich splicing factor 1	Srsf1	>sp|Q6PDM2|SRSF1_MOUSE Serine/arginine-rich splicing factor 1 OS=Mus musculus GN=Srsf1 PE=1 SV=3	1	5	5	5	3	2	3	2	3	2	2	2	2	2	2	2	2	2	1	2	2	3	2	1	2	2	2	2	2	2	2	2	2	3	2	4	2	3	3	3	2	2
Q6PDQ2	Q6PDQ2	1	1	1	Chromodomain-helicase-DNA-binding protein 4	Chd4	>sp|Q6PDQ2|CHD4_MOUSE Chromodomain-helicase-DNA-binding protein 4 OS=Mus musculus GN=Chd4 PE=1 SV=1	1	1	1	1	1	1	1	0	1	1	0	0	1	0	1	0	0	0	0	1	0	1	1	0	0	1	1	0	0	1	1	0	0	0	0	0	0	0	0	1	1	1
Q6PE15	Q6PE15	3	3	3	Mycophenolic acid acyl-glucuronide esterase, mitochondrial	Abhd10	>sp|Q6PE15|ABHDA_MOUSE Mycophenolic acid acyl-glucuronide esterase, mitochondrial OS=Mus musculus GN=Abhd10 PE=2 SV=1	1	3	3	3	0	3	3	2	2	3	2	3	3	3	2	3	2	3	3	2	2	2	3	3	3	3	3	3	3	3	3	3	3	3	3	2	3	3	3	2	3	3
Q6PEB6	Q6PEB6	3	3	3	MOB-like protein phocein	Mob4	>sp|Q6PEB6|PHOCN_MOUSE MOB-like protein phocein OS=Mus musculus GN=Mob4 PE=1 SV=1	1	3	3	3	2	3	3	1	3	3	3	3	3	2	3	2	3	3	3	2	1	3	1	2	2	1	3	2	2	3	2	3	2	2	3	2	3	2	3	3	2	3
Q6PER3	Q6PER3	12	12	10	Microtubule-associated protein RP/EB family member 3	Mapre3	>sp|Q6PER3|MARE3_MOUSE Microtubule-associated protein RP/EB family member 3 OS=Mus musculus GN=Mapre3 PE=1 SV=1	1	12	12	10	11	12	12	10	11	12	12	12	11	11	10	12	11	11	12	10	11	11	11	12	11	10	12	10	10	11	10	10	11	10	9	10	11	12	12	10	11	10
Q6PFD5	Q6PFD5	2	2	2	Disks large-associated protein 3	Dlgap3	>sp|Q6PFD5|DLGP3_MOUSE Disks large-associated protein 3 OS=Mus musculus GN=Dlgap3 PE=1 SV=1	1	2	2	2	1	0	0	0	0	1	0	0	0	1	1	1	0	1	0	1	1	0	0	1	0	0	0	1	1	0	0	0	1	0	1	1	1	1	2	1	1	1
Q6PGE7	Q6PGE7	1	1	1	Sodium-dependent proline transporter	Slc6a7	>sp|Q6PGE7|SC6A7_MOUSE Sodium-dependent proline transporter OS=Mus musculus GN=Slc6a7 PE=2 SV=1	1	1	1	1	0	0	0	0	0	1	0	0	0	0	0	0	0	0	0	0	0	0	0	0	0	0	0	0	0	0	0	0	0	0	0	0	0	0	0	0	0	1
Q6PGF7	Q6PGF7	5	5	5	Exocyst complex component 8	Exoc8	>sp|Q6PGF7|EXOC8_MOUSE Exocyst complex component 8 OS=Mus musculus GN=Exoc8 PE=1 SV=1	1	5	5	5	0	2	3	1	2	2	2	2	2	3	2	2	1	2	3	3	2	2	2	2	2	4	3	3	2	2	3	2	1	3	2	2	2	2	4	2	3	2
Q6PGL7	Q6PGL7	1	1	1	WASH complex subunit FAM21	Fam21	>sp|Q6PGL7|FAM21_MOUSE WASH complex subunit FAM21 OS=Mus musculus GN=Fam21 PE=1 SV=1	1	1	1	1	0	0	1	1	1	0	1	1	1	1	0	1	1	0	1	1	1	0	0	1	1	0	1	1	0	0	1	1	1	1	1	1	1	0	1	1	0	0
Q6PGN3	Q6PGN3	8	8	7	Serine/threonine-protein kinase DCLK2	Dclk2	>sp|Q6PGN3|DCLK2_MOUSE Serine/threonine-protein kinase DCLK2 OS=Mus musculus GN=Dclk2 PE=1 SV=1	1	8	8	7	3	7	5	4	5	5	6	5	5	5	4	4	5	5	5	5	4	6	2	6	3	3	5	5	3	5	4	5	6	6	4	6	6	5	7	5	6	5
Q6PH08	Q6PH08	15	15	11	ERC protein 2	Erc2	>sp|Q6PH08|ERC2_MOUSE ERC protein 2 OS=Mus musculus GN=Erc2 PE=2 SV=2	1	15	15	11	10	9	7	10	6	9	8	8	8	7	8	10	6	10	7	11	9	9	8	8	9	9	8	9	10	9	11	7	9	9	10	11	9	4	9	10	8	8
Q6PHN9	Q6PHN9	5	5	5	Ras-related protein Rab-35	Rab35	>sp|Q6PHN9|RAB35_MOUSE Ras-related protein Rab-35 OS=Mus musculus GN=Rab35 PE=1 SV=1	1	5	5	5	3	5	5	5	4	4	5	5	5	5	5	4	5	5	5	4	4	3	4	4	4	3	4	4	5	5	5	5	5	4	4	5	5	5	3	5	4	5
Q6PHU5	Q6PHU5	5	5	5	Sortilin	Sort1	>sp|Q6PHU5|SORT_MOUSE Sortilin OS=Mus musculus GN=Sort1 PE=1 SV=1	1	5	5	5	1	2	3	3	1	2	3	4	3	4	2	3	2	1	4	3	2	3	2	3	2	1	3	3	2	3	4	5	4	2	2	3	4	3	5	3	4	2
Q6PHZ2	Q6PHZ2	13	7	7	Calcium/calmodulin-dependent protein kinase type II subunit delta	Camk2d	>sp|Q6PHZ2|KCC2D_MOUSE Calcium/calmodulin-dependent protein kinase type II subunit delta OS=Mus musculus GN=Camk2d PE=1 SV=1	1	13	7	7	9	12	12	11	11	9	10	12	13	10	11	11	11	11	13	11	11	11	11	11	11	10	11	11	9	10	12	11	10	10	11	11	12	11	11	11	10	11
Q6PHZ8;Q9JJ57	Q6PHZ8;Q9JJ57	2;1	2;1	2;1	Kv channel-interacting protein 4;Kv channel-interacting protein 1	Kcnip4;Kcnip1	>sp|Q6PHZ8|KCIP4_MOUSE Kv channel-interacting protein 4 OS=Mus musculus GN=Kcnip4 PE=1 SV=1;>sp|Q9JJ57|KCIP1_MOUSE Kv channel-interacting protein 1 OS=Mus musculus GN=Kcnip1 PE=1 SV=2	2	2	2	2	0	0	1	1	1	1	1	1	1	1	1	1	1	1	2	1	1	1	1	2	0	1	1	1	1	1	1	1	2	2	2	2	2	0	1	1	1	1
Q6PIC6	Q6PIC6	46	46	29	Sodium/potassium-transporting ATPase subunit alpha-3	Atp1a3	>sp|Q6PIC6|AT1A3_MOUSE Sodium/potassium-transporting ATPase subunit alpha-3 OS=Mus musculus GN=Atp1a3 PE=1 SV=1	1	46	46	29	41	41	42	45	43	41	43	40	41	43	40	41	40	43	41	43	41	41	40	40	40	41	41	41	43	40	42	44	42	42	39	41	41	41	42	41	40	41
Q6PIE5;Q9Z1W8	Q6PIE5	42;5	26;0	26;0	Sodium/potassium-transporting ATPase subunit alpha-2	Atp1a2	>sp|Q6PIE5|AT1A2_MOUSE Sodium/potassium-transporting ATPase subunit alpha-2 OS=Mus musculus GN=Atp1a2 PE=1 SV=1	2	42	26	26	35	38	40	39	37	40	41	39	39	38	38	38	36	38	39	40	37	35	37	38	38	34	36	35	36	37	39	39	36	35	35	38	36	36	36	39	34	37
Q6Q783	Q6Q783	1	1	1	Histone-lysine N-methyltransferase SUV420H2	Suv420h2	>sp|Q6Q783|SV422_MOUSE Histone-lysine N-methyltransferase SUV420H2 OS=Mus musculus GN=Suv420h2 PE=1 SV=1	1	1	1	1	1	1	1	1	1	1	1	1	1	1	1	1	1	1	1	1	1	1	1	1	1	1	1	1	1	1	1	1	1	1	1	1	1	1	1	1	1	1
Q6QI06	Q6QI06	3	3	3	Rapamycin-insensitive companion of mTOR	Rictor	>sp|Q6QI06|RICTR_MOUSE Rapamycin-insensitive companion of mTOR OS=Mus musculus GN=Rictor PE=1 SV=2	1	3	3	3	2	2	2	2	2	2	2	2	2	2	2	2	2	2	1	1	2	2	1	2	2	0	2	3	2	2	2	1	1	1	2	1	2	2	2	1	1	1
Q6R891	Q6R891	16	16	16	Neurabin-2	Ppp1r9b	>sp|Q6R891|NEB2_MOUSE Neurabin-2 OS=Mus musculus GN=Ppp1r9b PE=1 SV=1	1	16	16	16	14	14	9	15	11	12	14	11	10	11	13	14	12	16	13	15	16	12	9	13	14	15	14	13	13	14	15	6	11	13	13	15	13	13	16	12	9	13
Q6URW6	Q6URW6	9	4	4	Myosin-14	Myh14	>sp|Q6URW6|MYH14_MOUSE Myosin-14 OS=Mus musculus GN=Myh14 PE=1 SV=1	1	9	4	4	5	4	5	6	6	2	7	5	6	6	5	7	5	6	7	4	3	5	4	5	6	5	3	5	7	4	5	4	5	7	7	4	6	1	7	2	4	4
Q6VNB8	Q6VNB8	4	4	4	WD repeat and FYVE domain-containing protein 3	Wdfy3	>sp|Q6VNB8|WDFY3_MOUSE WD repeat and FYVE domain-containing protein 3 OS=Mus musculus GN=Wdfy3 PE=1 SV=1	1	4	4	4	1	1	2	3	1	2	3	1	3	2	2	3	3	2	2	2	2	2	0	4	3	1	2	1	0	2	1	2	3	1	3	1	1	0	2	0	0	3
Q6VNS1	Q6VNS1	2	1	1	NT-3 growth factor receptor	Ntrk3	>sp|Q6VNS1|NTRK3_MOUSE NT-3 growth factor receptor OS=Mus musculus GN=Ntrk3 PE=1 SV=1	1	2	1	1	2	0	1	1	0	1	0	1	1	0	2	2	1	0	0	1	1	2	0	0	1	1	1	0	0	0	1	0	0	0	0	0	0	0	1	0	0	0
Q6W8Q3	Q6W8Q3	1	1	1	Purkinje cell protein 4-like protein 1	Pcp4l1	>sp|Q6W8Q3|PC4L1_MOUSE Purkinje cell protein 4-like protein 1 OS=Mus musculus GN=Pcp4l1 PE=1 SV=1	1	1	1	1	1	1	1	1	1	1	1	1	1	1	1	1	1	1	1	1	1	1	1	1	1	1	1	1	1	1	1	1	1	1	1	1	1	1	1	1	1	1
Q6WVG3	Q6WVG3	12	12	11	BTB/POZ domain-containing protein KCTD12	Kctd12	>sp|Q6WVG3|KCD12_MOUSE BTB/POZ domain-containing protein KCTD12 OS=Mus musculus GN=Kctd12 PE=1 SV=1	1	12	12	11	5	8	8	9	9	8	8	9	9	11	8	8	8	9	7	10	10	9	7	8	8	9	9	9	8	7	8	6	8	8	7	8	7	8	6	8	5	7
Q6X893	Q6X893	6	6	6	Choline transporter-like protein 1	Slc44a1	>sp|Q6X893|CTL1_MOUSE Choline transporter-like protein 1 OS=Mus musculus GN=Slc44a1 PE=1 SV=3	1	6	6	6	3	3	3	2	4	3	3	4	4	3	4	4	3	3	4	3	3	5	4	2	3	3	4	5	6	5	4	3	4	5	4	4	4	4	5	4	4	4
Q6Y685	Q6Y685	1	1	1	Transforming acidic coiled-coil-containing protein 1	Tacc1	>sp|Q6Y685|TACC1_MOUSE Transforming acidic coiled-coil-containing protein 1 OS=Mus musculus GN=Tacc1 PE=1 SV=1	1	1	1	1	1	1	1	1	1	0	0	1	1	1	1	1	0	1	1	0	0	1	1	0	0	0	1	0	0	1	1	1	1	1	1	1	0	1	1	0	1	1
Q6ZPE2	Q6ZPE2	16	16	16	Myotubularin-related protein 5	Sbf1	>sp|Q6ZPE2|MTMR5_MOUSE Myotubularin-related protein 5 OS=Mus musculus GN=Sbf1 PE=1 SV=2	1	16	16	16	10	8	9	12	12	10	12	12	11	11	10	11	13	11	8	10	10	13	12	9	10	11	9	11	6	9	11	10	10	8	9	11	9	10	10	8	8	11
Q6ZPJ3	Q6ZPJ3	17	17	17	E2/E3 hybrid ubiquitin-protein ligase UBE2O	Ube2o	>sp|Q6ZPJ3|UBE2O_MOUSE E2/E3 hybrid ubiquitin-protein ligase UBE2O OS=Mus musculus GN=Ube2o PE=1 SV=3	1	17	17	17	7	5	5	7	9	7	7	9	8	8	9	8	10	8	6	9	9	8	7	9	8	5	8	5	10	7	7	7	8	7	7	5	4	4	8	10	9	7
Q6ZPQ6	Q6ZPQ6	4	4	4	Membrane-associated phosphatidylinositol transfer protein 2	Pitpnm2	>sp|Q6ZPQ6|PITM2_MOUSE Membrane-associated phosphatidylinositol transfer protein 2 OS=Mus musculus GN=Pitpnm2 PE=1 SV=2	1	4	4	4	1	1	2	1	1	2	1	1	0	1	1	3	0	2	1	1	2	1	0	2	0	0	1	1	1	1	0	1	1	1	0	2	2	0	1	1	1	2
Q6ZQ38	Q6ZQ38	43	43	43	Cullin-associated NEDD8-dissociated protein 1	Cand1	>sp|Q6ZQ38|CAND1_MOUSE Cullin-associated NEDD8-dissociated protein 1 OS=Mus musculus GN=Cand1 PE=2 SV=2	1	43	43	43	35	34	33	32	30	34	34	34	32	30	34	35	32	34	28	34	30	33	32	29	34	28	37	31	32	33	34	35	33	32	32	34	32	32	33	35	35	33
Q6ZQI3	Q6ZQI3	4	4	4	Malectin	Mlec	>sp|Q6ZQI3|MLEC_MOUSE Malectin OS=Mus musculus GN=Mlec PE=2 SV=2	1	4	4	4	1	1	3	2	2	3	3	3	3	1	2	2	3	2	1	2	3	4	3	2	3	2	3	3	2	2	2	2	4	2	1	3	3	3	2	2	3	3
Q6ZQK5	Q6ZQK5	4	4	4	Arf-GAP with coiled-coil, ANK repeat and PH domain-containing protein 2	Acap2	>sp|Q6ZQK5|ACAP2_MOUSE Arf-GAP with coiled-coil, ANK repeat and PH domain-containing protein 2 OS=Mus musculus GN=Acap2 PE=1 SV=2	1	4	4	4	2	2	2	2	2	1	3	4	2	2	3	3	2	2	3	3	2	2	1	3	2	1	3	1	2	3	2	2	3	2	3	1	3	3	3	3	2	3
Q6ZWN5	Q6ZWN5	7	7	7	40S ribosomal protein S9	Rps9	>sp|Q6ZWN5|RS9_MOUSE 40S ribosomal protein S9 OS=Mus musculus GN=Rps9 PE=1 SV=3	1	7	7	7	4	5	6	6	5	5	5	6	6	6	4	5	6	6	5	6	4	6	4	6	4	5	6	4	4	6	6	5	4	4	5	5	4	6	4	5	6	7
Q6ZWR6	Q6ZWR6	7	7	7	Nesprin-1	Syne1	>sp|Q6ZWR6|SYNE1_MOUSE Nesprin-1 OS=Mus musculus GN=Syne1 PE=1 SV=2	1	7	7	7	5	3	3	4	3	5	5	5	4	2	4	5	5	3	4	3	4	3	1	4	3	2	2	3	2	3	3	2	4	3	3	5	2	3	4	2	4	4
Q6ZWU9;Q6ZWY3	Q6ZWU9;Q6ZWY3	4;3	4;3	4;3	40S ribosomal protein S27;40S ribosomal protein S27-like	Rps27;Rps27l	>sp|Q6ZWU9|RS27_MOUSE 40S ribosomal protein S27 OS=Mus musculus GN=Rps27 PE=1 SV=3;>sp|Q6ZWY3|RS27L_MOUSE 40S ribosomal protein S27-like OS=Mus musculus GN=Rps27l PE=3 SV=3	2	4	4	4	4	4	3	3	3	4	4	4	4	4	4	4	4	3	4	2	4	4	4	3	4	3	3	4	4	4	3	3	3	4	4	3	4	3	3	4	4	3
Q6ZWV3;P86048	Q6ZWV3;P86048	8;7	8;7	8;7	60S ribosomal protein L10;60S ribosomal protein L10-like	Rpl10;Rpl10l	>sp|Q6ZWV3|RL10_MOUSE 60S ribosomal protein L10 OS=Mus musculus GN=Rpl10 PE=1 SV=3;>sp|P86048|RL10L_MOUSE 60S ribosomal protein L10-like OS=Mus musculus GN=Rpl10l PE=2 SV=1	2	8	8	8	5	6	6	6	7	7	6	5	5	6	4	6	5	6	6	5	7	6	6	6	4	6	5	3	6	6	6	5	6	7	7	7	5	6	6	6	6	3
Q6ZWV7	Q6ZWV7	2	2	2	60S ribosomal protein L35	Rpl35	>sp|Q6ZWV7|RL35_MOUSE 60S ribosomal protein L35 OS=Mus musculus GN=Rpl35 PE=2 SV=1	1	2	2	2	2	2	1	1	1	1	2	2	2	1	1	2	2	1	1	2	2	1	1	1	2	2	2	1	1	2	2	1	1	1	2	1	1	1	2	2	1	1
Q6ZWX6	Q6ZWX6	6	6	6	Eukaryotic translation initiation factor 2 subunit 1	Eif2s1	>sp|Q6ZWX6|IF2A_MOUSE Eukaryotic translation initiation factor 2 subunit 1 OS=Mus musculus GN=Eif2s1 PE=1 SV=3	1	6	6	6	3	3	4	3	3	3	4	3	3	3	2	3	3	2	3	4	2	3	3	3	2	3	3	3	3	4	3	3	3	3	4	3	2	3	3	3	3	5
Q6ZWY8;CON__P21752;P20065	Q6ZWY8;CON__P21752;P20065	2;1;1	2;1;1	2;1;1	Thymosin beta-10;Thymosin beta-4;Hematopoietic system regulatory peptide	Tmsb10;Tmsb4x	>sp|Q6ZWY8|TYB10_MOUSE Thymosin beta-10 OS=Mus musculus GN=Tmsb10 PE=3 SV=3;>P21752 SWISS-PROT:P21752 (Bos taurus) Thymosin beta-9;>sp|P20065|TYB4_MOUSE Thymosin beta-4 OS=Mus musculus GN=Tmsb4x PE=1 SV=1	3	2	2	2	2	2	2	2	1	1	2	1	2	1	1	2	2	2	2	2	1	1	2	2	1	2	2	2	2	2	2	2	2	2	2	1	1	1	2	1	2	1
Q71LX4	Q71LX4	27	27	24	Talin-2	Tln2	>sp|Q71LX4|TLN2_MOUSE Talin-2 OS=Mus musculus GN=Tln2 PE=1 SV=3	1	27	27	24	8	14	14	14	12	15	17	16	13	17	14	13	17	17	15	17	15	14	13	20	12	12	17	17	11	14	17	17	16	14	14	15	17	14	19	12	12	15
Q71M36	Q71M36	5	5	5	Chondroitin sulfate proteoglycan 5	Cspg5	>sp|Q71M36|CSPG5_MOUSE Chondroitin sulfate proteoglycan 5 OS=Mus musculus GN=Cspg5 PE=1 SV=2	1	5	5	5	2	4	3	4	4	3	3	4	5	3	2	4	3	4	4	4	3	3	3	3	3	3	3	4	3	2	3	4	3	3	3	2	3	3	3	4	3	4
[truncated: 1,416 more rows]
[truncated: 304 more columns]

## Sheet: peptides
Sequence	N-term cleavage window	C-term cleavage window	Amino acid before	First amino acid	Second amino acid	Second last amino acid	Last amino acid	Amino acid after	A Count	R Count	N Count	D Count	C Count	Q Count	E Count	G Count	H Count	I Count	L Count	K Count	M Count	F Count	P Count	S Count	T Count	W Count	Y Count	V Count	U Count	Length	Missed cleavages	Mass	Proteins	Leading razor protein	Start position	End position	Gene names	Protein names	Unique (Groups)	Unique (Proteins)	Charges	PEP	Score	Identification type 01_02	Identification type 02_01	Identification type 03_01	Identification type 04_01	Identification type 05_01	Identification type 06_02
[truncated: 20,960 more rows]
[truncated: 125 more columns]

[truncated: 1 more sheets: parameters]
