# Supplementary material for: Re-establishment of the epigenetic state and rescue of kinome deregulation in Ts65Dn mice upon treatment with green tea extract and environmental enrichment
Source: Sci Rep. 2020 Sep 29;10:16023. doi: 10.1038/s41598-020-72625-z (PMC7524756; doi:10.1038/s41598-020-72625-z)
Supplement: Supplementary file 28 — Supplementary Table 26. [file 41598_2020_72625_MOESM28_ESM.xlsx]

## Sheet: summary
Raw file	Experiment	Enzyme	Enzyme mode	Enzyme first search	Enzyme mode first search	Use enzyme first search	Variable modifications	Variable modifications first search	Use variable modifications first search	Multiplicity	Max. missed cleavages	Labels0	LC-MS run type	Time-dependent recalibration	MS	MS/MS	MS/MS Submitted	MS/MS Submitted (SIL)	MS/MS Submitted (ISO)	MS/MS Submitted (PEAK)	MS/MS Identified	MS/MS Identified (SIL)	MS/MS Identified (ISO)	MS/MS Identified (PEAK)	MS/MS Identified [%]	MS/MS Identified (SIL) [%]	MS/MS Identified (ISO) [%]	MS/MS Identified (PEAK) [%]	Peptide Sequences Identified	Peaks	Peaks Sequenced	Peaks Sequenced [%]	Peaks Repeatedly Sequenced	Peaks Repeatedly Sequenced [%]	Isotope Patterns	Isotope Patterns Sequenced	Isotope Patterns Sequenced (z>1)	Isotope Patterns Sequenced [%]	Isotope Patterns Sequenced (z>1) [%]	Isotope Patterns Repeatedly Sequenced	Isotope Patterns Repeatedly Sequenced [%]	Recalibrated	Av. Absolute Mass Deviation [ppm]	Mass Standard Deviation [ppm]	Av. Absolute Mass Deviation [mDa]	Mass Standard Deviation [mDa]	Label free norm param
151118_S_MOES_41_02_phospho	41_02_phospho	Trypsin/P	Specific			FALSE	Acetyl (Protein N-term);Oxidation (M);Phospho (STY)		FALSE	1	3		Standard		9331	39668	46971	32365	0	14606	7558	7450	0	108	16.09	23.02	NaN	0.74	3070	1353307	30317	2.24	6314	20.83	77584	17919	17183	23.1	35.49	8189	45.7	+	0.38537	0.53353	0.30704	0.4507
151118_S_MOES_42_01_phospho	42_01_phospho	Trypsin/P	Specific			FALSE	Acetyl (Protein N-term);Oxidation (M);Phospho (STY)		FALSE	1	3		Standard		13499	31819	43423	20215	0	23208	5409	4977	0	432	12.46	24.62	NaN	1.86	1429	1471416	23048	1.57	5008	21.73	67894	9886	8919	14.56	32.21	5202	52.62	+	0.42571	0.57716	0.32434	0.44715
151118_S_MOES_43_02_phospho	43_02_phospho	Trypsin/P	Specific			FALSE	Acetyl (Protein N-term);Oxidation (M);Phospho (STY)		FALSE	1	3		Standard		8536	43710	53798	33622	0	20176	9665	9433	0	232	17.97	28.06	NaN	1.15	3847	1302008	32883	2.53	6551	19.92	68348	18428	17642	26.96	38.05	8323	45.16	+	0.36535	0.51826	0.29473	0.44435
151118_S_MOES_44_02_phospho	44_02_phospho	Trypsin/P	Specific			FALSE	Acetyl (Protein N-term);Oxidation (M);Phospho (STY)		FALSE	1	3		Standard		11462	32760	37748	27766	0	9982	6363	6272	0	91	16.86	22.59	NaN	0.91	2739	1385615	25465	1.84	5138	20.18	80228	15882	15390	19.8	34.52	7159	45.08	+	0.38519	0.52339	0.29488	0.4223
151118_S_MOES_45_01_phospho	45_01_phospho	Trypsin/P	Specific			FALSE	Acetyl (Protein N-term);Oxidation (M);Phospho (STY)		FALSE	1	3		Standard		10581	38085	42673	33497	0	9176	10819	10689	0	130	25.35	31.91	NaN	1.42	6622	1204671	31562	2.62	4742	15.02	92883	22807	22302	24.55	33.25	7302	32.02	+	0.34783	0.50882	0.24871	0.3802
151118_S_MOES_46_02_phospho	46_02_phospho	Trypsin/P	Specific			FALSE	Acetyl (Protein N-term);Oxidation (M);Phospho (STY)		FALSE	1	3		Standard		14839	16581	19371	13787	0	5584	2436	2380	0	56	12.58	17.26	NaN	1	1266	1302760	13064	1	2437	18.65	60008	8586	8286	14.31	30.7	3362	39.16	+	0.43253	0.55242	0.30527	0.40316
151118_S_MOES_47_01_phospho	47_01_phospho	Trypsin/P	Specific			FALSE	Acetyl (Protein N-term);Oxidation (M);Phospho (STY)		FALSE	1	3		Standard		9500	40514	48763	32265	0	16498	7483	7392	0	91	15.35	22.91	NaN	0.55	3359	1353601	31025	2.29	6010	19.37	74696	18699	17963	25.03	36.46	7842	41.94	+	0.38412	0.53594	0.30446	0.45542
151118_S_MOES_48_02_phospho	48_02_phospho	Trypsin/P	Specific			FALSE	Acetyl (Protein N-term);Oxidation (M);Phospho (STY)		FALSE	1	3		Standard		8779	43235	52828	33642	0	19186	8282	8145	0	137	15.68	24.21	NaN	0.71	3964	1372743	32771	2.39	6255	19.09	73719	19163	18354	25.99	36.64	8057	42.04	+	0.38147	0.54137	0.298	0.45348
151118_S_MOES_49_01_phospho	49_01_phospho	Trypsin/P	Specific			FALSE	Acetyl (Protein N-term);Oxidation (M);Phospho (STY)		FALSE	1	3		Standard		9073	43245	54056	32434	0	21622	8613	8423	0	190	15.93	25.97	NaN	0.88	3142	1296953	32817	2.53	6451	19.66	70696	17655	16759	24.97	38.8	8160	46.22	+	0.38437	0.54138	0.31966	0.47715
151118_S_MOES_50_01_phospho	50_01_phospho	Trypsin/P	Specific			FALSE	Acetyl (Protein N-term);Oxidation (M);Phospho (STY)		FALSE	1	3		Standard		9257	40696	49030	32362	0	16668	7744	7592	0	152	15.79	23.46	NaN	0.91	3341	1286875	31164	2.42	6164	19.78	75158	18158	17426	24.16	37.66	8057	44.37	+	0.36187	0.50235	0.28731	0.42075
151118_S_MOES_51_02_phospho	51_02_phospho	Trypsin/P	Specific			FALSE	Acetyl (Protein N-term);Oxidation (M);Phospho (STY)		FALSE	1	3		Standard		6216	51008	62044	39972	0	22072	8317	8061	0	256	13.41	20.17	NaN	1.16	3276	1223333	38483	3.15	7971	20.71	79549	21675	20811	27.25	35.2	9614	44.36	+	0.41063	0.58046	0.3224	0.48281
151118_S_MOES_52_01_phospho_rep	52_01_phospho_rep	Trypsin/P	Specific			FALSE	Acetyl (Protein N-term);Oxidation (M);Phospho (STY)		FALSE	1	3		Standard		9316	46434	60509	32359	0	28150	9787	9390	0	397	16.17	29.02	NaN	1.41	2809	1249083	33595	2.69	7541	22.45	59285	15309	14381	25.82	41.29	8221	53.7	+	0.37652	0.52386	0.30889	0.45219
151118_S_MOES_53_01_phospho	53_01_phospho	Trypsin/P	Specific			FALSE	Acetyl (Protein N-term);Oxidation (M);Phospho (STY)		FALSE	1	3		Standard		10176	38835	46153	31517	0	14636	7552	7465	0	87	16.36	23.69	NaN	0.59	3775	1368883	29964	2.19	5516	18.41	77255	18878	18212	24.44	35.55	7405	39.23	+	0.37742	0.52075	0.28992	0.42687
151118_S_MOES_54_01_phospho	54_01_phospho	Trypsin/P	Specific			FALSE	Acetyl (Protein N-term);Oxidation (M);Phospho (STY)		FALSE	1	3		Standard		7832	49637	59120	40154	0	18966	9125	8946	0	179	15.43	22.28	NaN	0.94	4487	1296827	39202	3.02	6984	17.82	89947	24595	23860	27.34	35.1	9466	38.49	+	0.39532	0.55858	0.31034	0.45872
151118_S_MOES_55_01_phospho	55_01_phospho	Trypsin/P	Specific			FALSE	Acetyl (Protein N-term);Oxidation (M);Phospho (STY)		FALSE	1	3		Standard		8753	43970	52524	35416	0	17108	11024	10772	0	252	20.99	30.42	NaN	1.47	5072	1269442	34416	2.71	6081	17.67	80490	20991	20235	26.08	35.93	8407	40.05	+	0.34284	0.4918	0.27012	0.4136
151118_S_MOES_56_02_phospho	56_02_phospho	Trypsin/P	Specific			FALSE	Acetyl (Protein N-term);Oxidation (M);Phospho (STY)		FALSE	1	3		Standard		10113	37138	43389	30885	0	12504	7361	7244	0	117	16.97	23.45	NaN	0.94	3566	1426419	28878	2.02	5598	19.38	83701	18256	17586	21.81	34.19	7407	40.57	+	0.39601	0.55187	0.30413	0.44522
151118_S_MOES_57_01_phospho	57_01_phospho	Trypsin/P	Specific			FALSE	Acetyl (Protein N-term);Oxidation (M);Phospho (STY)		FALSE	1	3		Standard		8843	45184	54781	35585	0	19196	9723	9603	0	120	17.75	26.99	NaN	0.63	4392	1333408	34718	2.6	6317	18.2	79000	20943	20145	26.51	35.9	8589	41.01	+	0.35334	0.50735	0.28325	0.43335
151118_S_MOES_58_01_phospho	58_01_phospho	Trypsin/P	Specific			FALSE	Acetyl (Protein N-term);Oxidation (M);Phospho (STY)		FALSE	1	3		Standard		9727	40986	48993	32977	0	16016	8358	8239	0	119	17.06	24.98	NaN	0.74	4071	1290373	31537	2.44	5810	18.42	75990	19300	18664	25.4	37.12	8014	41.52	+	0.36602	0.51037	0.27809	0.4052
151118_S_MOES_59_02_phospho	59_02_phospho	Trypsin/P	Specific			FALSE	Acetyl (Protein N-term);Oxidation (M);Phospho (STY)		FALSE	1	3		Standard		9761	35565	41547	29583	0	11964	7676	7582	0	94	18.48	25.63	NaN	0.79	3711	1242275	27985	2.25	5246	18.75	74265	16926	16484	22.79	35.38	7584	44.81	+	0.35452	0.50182	0.2645	0.39172
151118_S_MOES_60_01_phospho	60_01_phospho	Trypsin/P	Specific			FALSE	Acetyl (Protein N-term);Oxidation (M);Phospho (STY)		FALSE	1	3		Standard		8931	43136	51839	34433	0	17406	9296	9085	0	211	17.93	26.38	NaN	1.21	3816	1341548	33144	2.47	6581	19.86	78295	19628	18882	25.07	36.58	8575	43.69	+	0.36631	0.50959	0.30241	0.44365
151118_S_MOES_61_02_phospho	61_02_phospho	Trypsin/P	Specific			FALSE	Acetyl (Protein N-term);Oxidation (M);Phospho (STY)		FALSE	1	3		Standard		8798	43204	51096	35312	0	15784	7657	7443	0	214	14.99	21.08	NaN	1.36	3510	1447556	33541	2.32	6375	19.01	87121	20509	19819	23.54	33.87	8464	41.27	+	0.39225	0.55042	0.30422	0.45569
151118_S_MOES_62_01_phospho	62_01_phospho	Trypsin/P	Specific			FALSE	Acetyl (Protein N-term);Oxidation (M);Phospho (STY)		FALSE	1	3		Standard		11640	32479	39161	25793	0	13368	5149	5058	0	91	13.15	19.61	NaN	0.68	2268	1264821	25076	1.98	4728	18.85	65883	15161	14602	23.01	34.82	6279	41.42	+	0.41709	0.56563	0.32226	0.45771
151118_S_MOES_63_01_phospho	63_01_phospho	Trypsin/P	Specific			FALSE	Acetyl (Protein N-term);Oxidation (M);Phospho (STY)		FALSE	1	3		Standard		7635	52020	61529	42511	0	19018	14199	13904	0	295	23.08	32.71	NaN	1.55	6916	1307827	40894	3.13	7236	17.69	94388	26060	25314	27.61	34.56	9938	38.14	+	0.35432	0.51405	0.28132	0.42938
151118_S_MOES_64_02_phospho	64_02_phospho	Trypsin/P	Specific			FALSE	Acetyl (Protein N-term);Oxidation (M);Phospho (STY)		FALSE	1	3		Standard		8021	46088	55556	36620	0	18936	8869	8659	0	210	15.96	23.65	NaN	1.11	3484	1350243	35127	2.6	6999	19.92	80173	19935	19095	24.86	36.19	8863	44.46	+	0.38383	0.54407	0.3078	0.46602
151118_S_MOES_65_02_phospho	65_02_phospho	Trypsin/P	Specific			FALSE	Acetyl (Protein N-term);Oxidation (M);Phospho (STY)		FALSE	1	3		Standard		13727	21138	24364	17910	0	6454	4974	4894	0	80	20.42	27.33	NaN	1.24	2465	1340455	16672	1.24	3126	18.75	66066	11011	10609	16.67	31.82	4383	39.81	+	0.35312	0.49407	0.25241	0.36308
151118_S_MOES_66_01_phospho	66_01_phospho	Trypsin/P	Specific			FALSE	Acetyl (Protein N-term);Oxidation (M);Phospho (STY)		FALSE	1	3		Standard		10903	32367	37949	26785	0	11164	4103	4025	0	78	10.81	15.03	NaN	0.7	1925	1350955	25044	1.85	5046	20.15	77429	15690	15009	20.26	33.91	6567	41.85	+	0.45228	0.60877	0.34778	0.50019
151118_S_MOES_67_01_phospho	67_01_phospho	Trypsin/P	Specific			FALSE	Acetyl (Protein N-term);Oxidation (M);Phospho (STY)		FALSE	1	3		Standard		8046	48450	59423	37477	0	21946	10374	10168	0	206	17.46	27.13	NaN	0.94	4068	1440471	36211	2.51	7313	20.2	76557	20644	19743	26.97	37.56	9132	44.24	+	0.37261	0.52301	0.31015	0.46276
151118_S_MOES_68_01_phospho	68_01_phospho	Trypsin/P	Specific			FALSE	Acetyl (Protein N-term);Oxidation (M);Phospho (STY)		FALSE	1	3		Standard		8523	44424	53173	35675	0	17498	8780	8562	0	218	16.51	24	NaN	1.25	3779	1288146	34248	2.66	6693	19.54	78226	20176	19403	25.79	36.6	8849	43.86	+	0.36996	0.51354	0.29596	0.43932
151118_S_MOES_69_01_phospho	69_01_phospho	Trypsin/P	Specific			FALSE	Acetyl (Protein N-term);Oxidation (M);Phospho (STY)		FALSE	1	3		Standard		7444	50147	58917	41377	0	17540	12577	12343	0	234	21.35	29.83	NaN	1.33	5912	1207977	39464	3.27	7281	18.45	88318	24677	23835	27.94	36.74	10050	40.73	+	0.36352	0.51562	0.29108	0.43489
151118_S_MOES_70_01_phospho	70_01_phospho	Trypsin/P	Specific			FALSE	Acetyl (Protein N-term);Oxidation (M);Phospho (STY)		FALSE	1	3		Standard		9809	37943	44416	31470	0	12946	9144	8999	0	145	20.59	28.6	NaN	1.12	4464	1293792	29902	2.31	5518	18.45	86085	18991	18377	22.06	35.95	7648	40.27	+	0.34089	0.50224	0.26083	0.40034
151118_S_MOES_71_01_phospho	71_01_phospho	Trypsin/P	Specific			FALSE	Acetyl (Protein N-term);Oxidation (M);Phospho (STY)		FALSE	1	3		Standard		8522	43531	51502	35560	0	15942	8667	8547	0	120	16.83	24.04	NaN	0.75	3481	1410875	33416	2.37	6757	20.22	81314	19828	19061	24.38	35.78	8916	44.97	+	0.38458	0.5387	0.31085	0.45672
151118_S_MOES_72_01_phospho	72_01_phospho	Trypsin/P	Specific			FALSE	Acetyl (Protein N-term);Oxidation (M);Phospho (STY)		FALSE	1	3		Standard		10669	35383	41196	29570	0	11626	8038	7974	0	64	19.51	26.97	NaN	0.55	3922	1293848	27717	2.14	5076	18.31	74059	17881	17391	24.14	35.33	7114	39.79	+	0.35762	0.51407	0.27416	0.41397
151118_S_MOES_73_01_phospho	73_01_phospho	Trypsin/P	Specific			FALSE	Acetyl (Protein N-term);Oxidation (M);Phospho (STY)		FALSE	1	3		Standard		8593	44487	53175	35799	0	17376	10051	9906	0	145	18.9	27.67	NaN	0.83	4425	1333877	34276	2.57	6633	19.35	81272	20403	19536	25.1	37.03	8851	43.38	+	0.38215	0.53584	0.31239	0.46606
151118_S_MOES_74_01_phospho	74_01_phospho	Trypsin/P	Specific			FALSE	Acetyl (Protein N-term);Oxidation (M);Phospho (STY)		FALSE	1	3		Standard		7903	48122	58758	37486	0	21272	9712	9471	0	241	16.53	25.27	NaN	1.13	3958	1322152	37140	2.81	7080	19.06	77519	20821	19920	26.86	37.79	9221	44.29	+	0.37869	0.53601	0.31387	0.46857
151118_S_MOES_75_01_phospho	75_01_phospho	Trypsin/P	Specific			FALSE	Acetyl (Protein N-term);Oxidation (M);Phospho (STY)		FALSE	1	3		Standard		8268	45310	58965	31655	0	27310	6504	6388	0	116	11.03	20.18	NaN	0.42	3320	1270131	32499	2.56	5491	16.9	80394	19417	18761	24.15	34.9	7467	38.46	+	0.38817	0.54592	0.29986	0.45129
151118_S_MOES_76_01_phospho	76_01_phospho	Trypsin/P	Specific			FALSE	Acetyl (Protein N-term);Oxidation (M);Phospho (STY)		FALSE	1	3		Standard		10662	33684	38608	28760	0	9848	7043	6925	0	118	18.24	24.08	NaN	1.2	2935	1339822	25916	1.93	5282	20.38	77402	16527	15965	21.35	33.89	7108	43.01	+	0.37964	0.53158	0.29917	0.43711
151118_S_MOES_77_01_phospho	77_01_phospho	Trypsin/P	Specific			FALSE	Acetyl (Protein N-term);Oxidation (M);Phospho (STY)		FALSE	1	3		Standard		8800	42549	51257	33841	0	17416	8896	8791	0	105	17.36	25.98	NaN	0.6	3809	1302579	32544	2.5	6490	19.94	72831	18880	18053	25.92	38.01	8436	44.68	+	0.37265	0.53522	0.30053	0.45238
151118_S_MOES_78_01_phospho	78_01_phospho	Trypsin/P	Specific			FALSE	Acetyl (Protein N-term);Oxidation (M);Phospho (STY)		FALSE	1	3		Standard		8367	46549	55898	37200	0	18698	8665	8486	0	179	15.5	22.81	NaN	0.96	4037	1328336	36408	2.74	6722	18.46	84723	22225	21417	26.23	36.16	9065	40.79	+	0.39333	0.56088	0.32142	0.49005
151118_S_MOES_79_01_phospho	79_01_phospho	Trypsin/P	Specific			FALSE	Acetyl (Protein N-term);Oxidation (M);Phospho (STY)		FALSE	1	3		Standard		10477	36194	41550	30838	0	10712	7508	7402	0	106	18.07	24	NaN	0.99	3872	1331179	29001	2.18	5055	17.43	84571	19169	18665	22.67	34.7	7314	38.16	+	0.3718	0.52222	0.28443	0.41295
151118_S_MOES_80_01_phospho	80_01_phospho	Trypsin/P	Specific			FALSE	Acetyl (Protein N-term);Oxidation (M);Phospho (STY)		FALSE	1	3		Standard		8313	45153	55798	34508	0	21290	6865	6717	0	148	12.3	19.47	NaN	0.7	3077	1290624	34179	2.65	6204	18.15	81424	20116	19295	24.71	37.3	8547	42.49	+	0.39882	0.54747	0.31823	0.45672
41_02_phospho																													3070
42_01_phospho																													1429
43_02_phospho																													3847
44_02_phospho																													2739
45_01_phospho																													6622
46_02_phospho																													1266
47_01_phospho																													3359
48_02_phospho																													3964
49_01_phospho																													3142
50_01_phospho																													3341
51_02_phospho																													3276
52_01_phospho_rep																													2809
53_01_phospho																													3775
54_01_phospho																													4487
55_01_phospho																													5072
56_02_phospho																													3566
57_01_phospho																													4392
58_01_phospho																													4071
59_02_phospho																													3711
60_01_phospho																													3816
61_02_phospho																													3510
62_01_phospho																													2268
63_01_phospho																													6916
64_02_phospho																													3484
65_02_phospho																													2465
66_01_phospho																													1925
67_01_phospho																													4068
68_01_phospho																													3779
69_01_phospho																													5912
70_01_phospho																													4464
71_01_phospho																													3481
72_01_phospho																													3922
73_01_phospho																													4425
74_01_phospho																													3958
75_01_phospho																													3320
76_01_phospho																													2935
77_01_phospho																													3809
78_01_phospho																													4037
79_01_phospho																													3872
80_01_phospho																													3077
Total															379645	1631428	1961851	1300983	0	660868	330366	323802	0	6564	16.84	24.89	NaN	0.99	16676	52887206					3114746	751805	723354	24.14	35.77	317147	42.18		0.37537	0.52925	0.29566	0.44053

## Sheet: proteinGroups
Protein IDs	Majority protein IDs	Peptide counts (all)	Peptide counts (razor+unique)	Peptide counts (unique)	Protein names	Gene names	Fasta headers	Number of proteins	Peptides	Razor + unique peptides	Unique peptides	Peptides 41_02_phospho	Peptides 42_01_phospho	Peptides 43_02_phospho	Peptides 44_02_phospho	Peptides 45_01_phospho	Peptides 46_02_phospho	Peptides 47_01_phospho	Peptides 48_02_phospho	Peptides 49_01_phospho	Peptides 50_01_phospho	Peptides 51_02_phospho	Peptides 52_01_phospho_rep	Peptides 53_01_phospho	Peptides 54_01_phospho	Peptides 55_01_phospho	Peptides 56_02_phospho	Peptides 57_01_phospho	Peptides 58_01_phospho	Peptides 59_02_phospho	Peptides 60_01_phospho	Peptides 61_02_phospho	Peptides 62_01_phospho	Peptides 63_01_phospho	Peptides 64_02_phospho	Peptides 65_02_phospho	Peptides 66_01_phospho	Peptides 67_01_phospho	Peptides 68_01_phospho	Peptides 69_01_phospho	Peptides 70_01_phospho	Peptides 71_01_phospho	Peptides 72_01_phospho	Peptides 73_01_phospho	Peptides 74_01_phospho	Peptides 75_01_phospho	Peptides 76_01_phospho	Peptides 77_01_phospho	Peptides 78_01_phospho
A1A535	A1A535	1	1	1	Ventricular zone-expressed PH domain-containing protein 1	Veph1	>sp|A1A535|MELT_MOUSE Ventricular zone-expressed PH domain-containing protein 1 OS=Mus musculus GN=Veph1 PE=2 SV=2	1	1	1	1	1	0	1	1	0	1	1	1	1	1	1	1	1	1	0	1	1	1	1	1	1	1	1	1	1	1	1	1	1	1	1	1	1	1	0	1	1	0
A2A432	A2A432	2	2	2	Cullin-4B	Cul4b	>sp|A2A432|CUL4B_MOUSE Cullin-4B OS=Mus musculus GN=Cul4b PE=1 SV=1	1	2	2	2	0	0	1	0	0	0	0	0	1	0	0	0	0	0	1	0	1	0	1	1	0	0	0	0	0	0	1	1	1	2	0	1	1	0	0	0	1	0
A2A5R2	A2A5R2	6	6	6	Brefeldin A-inhibited guanine nucleotide-exchange protein 2	Arfgef2	>sp|A2A5R2|BIG2_MOUSE Brefeldin A-inhibited guanine nucleotide-exchange protein 2 OS=Mus musculus GN=Arfgef2 PE=1 SV=1	1	6	6	6	2	2	2	3	3	2	3	2	2	2	2	2	2	4	4	3	4	4	3	5	3	2	4	3	2	2	4	3	2	4	4	3	4	4	3	3	4	5
A2A690	A2A690	7	7	7	Protein TANC2	Tanc2	>sp|A2A690|TANC2_MOUSE Protein TANC2 OS=Mus musculus GN=Tanc2 PE=1 SV=1	1	7	7	7	6	3	6	5	3	1	5	5	4	4	1	3	5	3	5	4	6	5	4	4	4	3	4	6	3	3	7	5	1	4	6	6	5	5	0	3	6	4
A2A699	A2A699	8	8	8	Protein FAM171A2	Fam171a2	>sp|A2A699|F1712_MOUSE Protein FAM171A2 OS=Mus musculus GN=Fam171a2 PE=1 SV=1	1	8	8	8	4	0	6	3	4	0	4	6	5	4	5	2	4	4	5	4	6	5	4	4	4	1	5	3	0	2	4	5	2	3	6	2	4	4	3	4	5	4
A2A9T0	A2A9T0	1	1	1	TANK-binding kinase 1-binding protein 1	Tbkbp1	>sp|A2A9T0|TBKB1_MOUSE TANK-binding kinase 1-binding protein 1 OS=Mus musculus GN=Tbkbp1 PE=1 SV=1	1	1	1	1	0	0	0	0	0	0	0	0	0	0	0	0	0	0	1	0	0	0	0	1	0	0	1	0	0	0	1	0	0	0	0	0	0	0	0	0	0	1
A2AAE1	A2AAE1	8	8	8	Uncharacterized protein KIAA1109	Kiaa1109	>sp|A2AAE1|K1109_MOUSE Uncharacterized protein KIAA1109 OS=Mus musculus GN=Kiaa1109 PE=1 SV=4	1	8	8	8	5	1	4	4	1	3	4	3	4	3	2	2	4	3	4	3	7	3	6	5	2	6	4	2	5	2	6	3	2	7	4	5	6	6	4	4	6	5
A2ADA5	A2ADA5	1	1	1	tRNA pseudouridine synthase-like 1	Pusl1	>sp|A2ADA5|PUSL1_MOUSE tRNA pseudouridine synthase-like 1 OS=Mus musculus GN=Pusl1 PE=2 SV=1	1	1	1	1	0	0	0	0	0	0	0	0	0	0	0	0	0	0	0	0	1	1	1	0	0	0	0	1	0	0	0	0	0	0	0	1	0	0	0	0	1	0
Q8R3R5;A2AF53	Q8R3R5;A2AF53	1;1	1;1	1;1	Transmembrane protein 185B;Transmembrane protein 185A	Tmem185b;Tmem185a	>sp|Q8R3R5|T185B_MOUSE Transmembrane protein 185B OS=Mus musculus GN=Tmem185b PE=2 SV=1;>sp|A2AF53|T185A_MOUSE Transmembrane protein 185A OS=Mus musculus GN=Tmem185a PE=1 SV=1	2	1	1	1	1	0	1	0	1	0	1	1	1	1	1	0	1	1	1	1	1	1	1	1	1	1	1	1	1	1	1	1	0	0	1	1	1	1	0	1	1	1
A2AG06	A2AG06	1	1	1	Uncharacterized protein C17orf104 homolog	Gm1564	>sp|A2AG06|CQ104_MOUSE Uncharacterized protein C17orf104 homolog OS=Mus musculus GN=Gm1564 PE=2 SV=1	1	1	1	1	1	0	0	1	0	0	1	1	0	0	1	0	0	0	0	0	0	0	0	0	1	1	0	1	0	0	0	0	0	0	0	0	0	0	1	0	0	0
A2AG50	A2AG50	8	8	8	MAP7 domain-containing protein 2	Map7d2	>sp|A2AG50|MA7D2_MOUSE MAP7 domain-containing protein 2 OS=Mus musculus GN=Map7d2 PE=1 SV=1	1	8	8	8	4	0	3	5	2	3	5	5	4	3	4	2	5	3	5	4	4	5	6	6	5	5	4	5	4	4	8	3	4	4	5	6	4	6	6	6	8	4
A2AGT5	A2AGT5	4	4	4	Cytoskeleton-associated protein 5	Ckap5	>sp|A2AGT5|CKAP5_MOUSE Cytoskeleton-associated protein 5 OS=Mus musculus GN=Ckap5 PE=2 SV=1	1	4	4	4	0	0	0	0	2	0	0	0	0	0	0	0	0	1	0	0	0	0	0	0	0	0	3	0	0	0	0	0	1	0	0	0	0	0	2	0	0	1
A2AHC3	A2AHC3	5	5	5	Calmodulin-regulated spectrin-associated protein 1	Camsap1	>sp|A2AHC3|CAMP1_MOUSE Calmodulin-regulated spectrin-associated protein 1 OS=Mus musculus GN=Camsap1 PE=1 SV=1	1	5	5	5	3	0	2	3	0	2	1	2	2	1	1	1	2	1	2	1	1	1	3	2	4	2	1	1	0	2	3	1	1	1	2	4	2	3	3	2	3	1
A2AHL1	A2AHL1	1	1	1	Anoctamin-3	Ano3	>sp|A2AHL1|ANO3_MOUSE Anoctamin-3 OS=Mus musculus GN=Ano3 PE=1 SV=1	1	1	1	1	0	0	1	0	0	0	0	1	1	0	0	0	1	0	0	1	0	0	0	0	1	1	0	1	0	0	1	0	0	0	1	1	0	0	0	1	1	0
A2AIV2	A2AIV2	3	3	3	Protein virilizer homolog	Kiaa1429	>sp|A2AIV2|VIR_MOUSE Protein virilizer homolog OS=Mus musculus GN=Kiaa1429 PE=1 SV=1	1	3	3	3	2	0	1	1	1	0	1	1	1	2	1	0	1	1	0	1	2	1	1	1	3	1	1	1	1	1	1	1	0	0	2	2	1	2	1	0	1	1
A2AJA9	A2AJA9	9	9	9	Uncharacterized protein C9orf172 homolog	Gm996	>sp|A2AJA9|CI172_MOUSE Uncharacterized protein C9orf172 homolog OS=Mus musculus GN=Gm996 PE=1 SV=1	1	9	9	9	7	2	7	6	5	4	6	7	6	6	7	2	8	6	6	7	6	5	7	8	8	4	4	8	5	5	8	5	4	6	6	7	7	6	7	5	7	6
A2AJI0	A2AJI0	8	8	8	MAP7 domain-containing protein 1	Map7d1	>sp|A2AJI0|MA7D1_MOUSE MAP7 domain-containing protein 1 OS=Mus musculus GN=Map7d1 PE=1 SV=1	1	8	8	8	6	1	3	5	2	4	4	2	2	3	4	2	2	2	4	3	3	4	4	5	5	3	3	4	4	4	4	1	2	1	4	4	3	2	3	5	3	1
A2ALS5	A2ALS5	13	13	13	Rap1 GTPase-activating protein 1	Rap1gap	>sp|A2ALS5|RPGP1_MOUSE Rap1 GTPase-activating protein 1 OS=Mus musculus GN=Rap1gap PE=1 SV=2	1	13	13	13	6	1	3	6	6	0	5	3	2	3	3	3	4	7	5	5	6	4	7	6	5	4	7	6	3	2	4	4	3	5	8	5	4	4	5	6	5	8
A2ALU4	A2ALU4	7	7	7	Protein Shroom2	Shroom2	>sp|A2ALU4|SHRM2_MOUSE Protein Shroom2 OS=Mus musculus GN=Shroom2 PE=1 SV=1	1	7	7	7	3	0	3	3	2	2	3	3	3	3	2	4	3	3	4	1	3	1	3	4	3	3	5	1	3	1	5	1	2	3	3	4	4	3	3	4	5	3
A2AN08	A2AN08	9	9	9	E3 ubiquitin-protein ligase UBR4	Ubr4	>sp|A2AN08|UBR4_MOUSE E3 ubiquitin-protein ligase UBR4 OS=Mus musculus GN=Ubr4 PE=1 SV=1	1	9	9	9	6	0	4	6	4	3	4	4	6	7	6	2	5	4	7	5	6	5	3	6	5	4	4	5	4	4	7	6	3	2	6	5	7	6	5	5	5	4
A2AP18	A2AP18	9	9	9	1-phosphatidylinositol 4,5-bisphosphate phosphodiesterase eta-2	Plch2	>sp|A2AP18|PLCH2_MOUSE 1-phosphatidylinositol 4,5-bisphosphate phosphodiesterase eta-2 OS=Mus musculus GN=Plch2 PE=1 SV=2	1	9	9	9	3	1	2	5	4	3	4	4	3	4	4	3	4	4	5	3	4	4	3	4	3	3	4	3	2	3	4	5	3	3	3	3	4	4	3	3	5	5
A2AQ25	A2AQ25	11	11	11	Sickle tail protein	Skt	>sp|A2AQ25|SKT_MOUSE Sickle tail protein OS=Mus musculus GN=Skt PE=1 SV=1	1	11	11	11	5	2	6	6	6	4	6	7	5	7	7	5	6	5	7	7	5	7	5	6	6	5	7	8	5	3	8	8	8	6	6	5	7	6	4	7	5	7
A2ARP1	A2ARP1	3	3	3	Inositol hexakisphosphate and diphosphoinositol-pentakisphosphate kinase 1	Ppip5k1	>sp|A2ARP1|VIP1_MOUSE Inositol hexakisphosphate and diphosphoinositol-pentakisphosphate kinase 1 OS=Mus musculus GN=Ppip5k1 PE=2 SV=1	1	3	3	3	2	0	2	2	1	1	2	1	1	1	1	2	2	1	1	2	2	2	0	3	2	1	3	1	2	1	3	2	1	1	2	3	2	2	1	2	3	3
A2ARS0	A2ARS0	3	3	3	Ankyrin repeat domain-containing protein 63	Ankrd63	>sp|A2ARS0|ANR63_MOUSE Ankyrin repeat domain-containing protein 63 OS=Mus musculus GN=Ankrd63 PE=3 SV=1	1	3	3	3	0	0	0	1	0	0	1	1	2	1	0	2	0	2	2	1	1	0	1	2	2	0	1	1	1	0	2	0	1	2	0	1	0	0	1	2	3	1
A2ASS6	A2ASS6	16	16	16	Titin	Ttn	>sp|A2ASS6|TITIN_MOUSE Titin OS=Mus musculus GN=Ttn PE=1 SV=1	1	16	16	16	4	0	2	2	4	0	5	4	6	5	5	1	2	3	4	3	5	4	3	3	3	0	4	3	2	1	2	4	3	3	4	4	0	4	5	1	2	3
A2AVQ5	A2AVQ5	3	3	3	Uncharacterized protein C1orf177 homolog		>sp|A2AVQ5|CA177_MOUSE Uncharacterized protein C1orf177 homolog OS=Mus musculus PE=2 SV=1	1	3	3	3	1	0	0	1	0	0	0	0	1	1	1	0	0	0	0	1	0	0	1	0	1	1	0	1	1	0	1	0	0	0	0	1	0	2	0	1	1	2
A2AWL7	A2AWL7	1	1	1	MAX gene-associated protein	Mga	>sp|A2AWL7|MGAP_MOUSE MAX gene-associated protein OS=Mus musculus GN=Mga PE=2 SV=1	1	1	1	1	1	0	1	1	0	0	1	1	1	0	1	0	1	0	0	1	1	1	0	0	1	0	0	0	0	0	1	1	0	1	0	1	1	1	0	1	1	0
A2BH40	A2BH40	2	2	2	AT-rich interactive domain-containing protein 1A	Arid1a	>sp|A2BH40|ARI1A_MOUSE AT-rich interactive domain-containing protein 1A OS=Mus musculus GN=Arid1a PE=1 SV=1	1	2	2	2	1	1	1	1	0	1	0	1	1	0	1	0	1	1	0	0	2	0	2	0	0	2	1	1	2	1	1	1	1	1	1	1	1	1	0	1	1	1
A2CG49	A2CG49	5	2	2	Kalirin	Kalrn	>sp|A2CG49|KALRN_MOUSE Kalirin OS=Mus musculus GN=Kalrn PE=1 SV=1	1	5	2	2	0	0	0	0	1	0	0	0	0	0	0	0	1	0	1	0	0	0	0	3	0	0	1	0	0	0	2	0	3	0	1	0	1	2	0	1	1	2
A2RSJ4	A2RSJ4	6	6	6	UHRF1-binding protein 1-like	Uhrf1bp1l	>sp|A2RSJ4|UH1BL_MOUSE UHRF1-binding protein 1-like OS=Mus musculus GN=Uhrf1bp1l PE=1 SV=2	1	6	6	6	3	0	3	2	2	1	3	3	3	3	3	3	2	3	4	1	4	3	1	5	3	2	4	3	1	2	4	3	4	3	3	3	3	4	1	2	3	2
A2RSQ0	A2RSQ0	1	1	1	DENN domain-containing protein 5B	Dennd5b	>sp|A2RSQ0|DEN5B_MOUSE DENN domain-containing protein 5B OS=Mus musculus GN=Dennd5b PE=1 SV=2	1	1	1	1	0	0	0	0	0	0	0	0	0	0	0	0	0	0	0	0	0	0	0	0	0	0	0	1	0	0	1	0	0	0	0	0	0	0	0	0	0	0
A2RT62	A2RT62	6	6	6	F-box/LRR-repeat protein 16	Fbxl16	>sp|A2RT62|FXL16_MOUSE F-box/LRR-repeat protein 16 OS=Mus musculus GN=Fbxl16 PE=2 SV=1	1	6	6	6	0	0	2	1	3	0	0	0	0	1	0	0	1	2	4	2	1	2	1	0	0	1	2	0	0	0	0	2	1	0	0	0	0	0	2	1	0	2
A3KGB4	A3KGB4	2	2	2	TBC1 domain family member 8B	Tbc1d8b	>sp|A3KGB4|TBC8B_MOUSE TBC1 domain family member 8B OS=Mus musculus GN=Tbc1d8b PE=2 SV=1	1	2	2	2	0	0	0	0	0	1	0	0	0	0	0	1	0	0	1	0	0	0	1	1	1	0	0	0	0	2	0	0	0	0	1	0	1	0	1	0	0	0
A6H5Z3	A6H5Z3	2	2	2	Exocyst complex component 6B	Exoc6b	>sp|A6H5Z3|EXC6B_MOUSE Exocyst complex component 6B OS=Mus musculus GN=Exoc6b PE=2 SV=1	1	2	2	2	0	0	0	0	1	0	0	0	0	0	0	0	0	0	0	0	0	0	0	0	0	0	0	0	0	0	0	0	0	0	0	0	0	1	0	0	0	1
A6H619	A6H619	2	2	2	PHD and RING finger domain-containing protein 1	Phrf1	>sp|A6H619|PHRF1_MOUSE PHD and RING finger domain-containing protein 1 OS=Mus musculus GN=Phrf1 PE=2 SV=2	1	2	2	2	2	1	2	1	0	1	2	1	2	1	1	1	1	2	2	1	2	1	2	2	1	2	1	1	2	1	1	1	2	1	1	2	2	2	2	1	2	2
A6X8Z5	A6X8Z5	2	2	2	Rho GTPase-activating protein 31	Arhgap31	>sp|A6X8Z5|RHG31_MOUSE Rho GTPase-activating protein 31 OS=Mus musculus GN=Arhgap31 PE=1 SV=1	1	2	2	2	1	0	1	0	0	0	1	0	0	0	0	0	1	0	0	1	0	0	0	0	0	0	1	0	0	0	0	0	0	1	0	1	0	0	0	1	1	0
A6X919	A6X919	1	1	1	Probable C-mannosyltransferase DPY19L1	Dpy19l1	>sp|A6X919|D19L1_MOUSE Probable C-mannosyltransferase DPY19L1 OS=Mus musculus GN=Dpy19l1 PE=2 SV=1	1	1	1	1	1	1	0	1	0	0	1	1	1	1	1	1	1	0	0	1	1	0	0	0	1	1	0	1	0	1	1	0	1	1	1	0	0	1	1	1	1	1
B0V2N1	B0V2N1	5	3	3	Receptor-type tyrosine-protein phosphatase S	Ptprs	>sp|B0V2N1|PTPRS_MOUSE Receptor-type tyrosine-protein phosphatase S OS=Mus musculus GN=Ptprs PE=1 SV=1	1	5	3	3	0	0	1	0	2	0	1	0	0	0	1	0	2	0	1	1	1	2	0	0	1	0	1	1	1	0	0	2	1	0	0	0	1	0	0	0	0	0
B1AXH1	B1AXH1	4	4	4	NHS-like protein 2	Nhsl2	>sp|B1AXH1|NHSL2_MOUSE NHS-like protein 2 OS=Mus musculus GN=Nhsl2 PE=2 SV=1	1	4	4	4	0	0	2	1	1	1	2	2	1	2	2	1	2	2	2	0	1	1	2	4	1	0	1	0	1	2	3	2	1	2	2	3	2	2	3	3	2	3
B1AXV0	B1AXV0	2	2	2	DOMON domain-containing protein FRRS1L	Frrs1l	>sp|B1AXV0|FRS1L_MOUSE DOMON domain-containing protein FRRS1L OS=Mus musculus GN=Frrs1l PE=1 SV=1	1	2	2	2	0	0	0	0	0	0	0	0	0	0	0	0	0	1	0	0	0	0	0	0	0	0	1	0	0	0	0	0	2	0	1	1	0	0	0	0	0	1
B1AY13	B1AY13	7	7	7	Ubiquitin carboxyl-terminal hydrolase 24	Usp24	>sp|B1AY13|UBP24_MOUSE Ubiquitin carboxyl-terminal hydrolase 24 OS=Mus musculus GN=Usp24 PE=1 SV=1	1	7	7	7	2	1	3	2	3	3	3	3	3	3	5	1	2	3	4	3	4	3	2	3	4	2	4	3	1	4	2	3	2	3	3	2	2	3	3	2	3	3
B1AZA5	B1AZA5	2	2	2	Transmembrane protein 245	Tmem245	>sp|B1AZA5|TM245_MOUSE Transmembrane protein 245 OS=Mus musculus GN=Tmem245 PE=1 SV=1	1	2	2	2	1	1	1	1	1	1	1	1	1	1	1	2	1	1	1	1	1	1	1	1	1	1	1	1	1	1	1	1	1	1	1	1	1	1	1	1	1	1
B1AZI6	B1AZI6	2	2	2	THO complex subunit 2	Thoc2	>sp|B1AZI6|THOC2_MOUSE THO complex subunit 2 OS=Mus musculus GN=Thoc2 PE=1 SV=1	1	2	2	2	1	0	0	1	1	1	1	0	1	1	1	0	0	0	1	0	0	1	1	1	1	1	0	1	1	1	0	1	1	1	1	1	0	0	1	1	0	0
B1AZP2	B1AZP2	9	8	8	Disks large-associated protein 4	Dlgap4	>sp|B1AZP2|DLGP4_MOUSE Disks large-associated protein 4 OS=Mus musculus GN=Dlgap4 PE=1 SV=1	1	9	8	8	3	1	3	4	5	1	3	2	4	4	3	1	3	5	4	4	2	4	3	6	6	1	3	3	2	1	6	3	2	4	6	4	6	4	4	2	2	4
B2RQC6	B2RQC6	2	2	2	CAD protein;Glutamine-dependent carbamoyl-phosphate synthase;Aspartate carbamoyltransferase;Dihydroorotase	Cad	>sp|B2RQC6|PYR1_MOUSE CAD protein OS=Mus musculus GN=Cad PE=2 SV=1	1	2	2	2	1	0	1	1	0	1	0	1	1	0	1	0	1	0	1	1	0	1	1	1	1	1	0	1	0	1	1	1	1	0	1	1	2	1	1	1	0	0
B2RSH2;P50149	B2RSH2	13;3	7;0	7;0	Guanine nucleotide-binding protein G(i) subunit alpha-1	Gnai1	>sp|B2RSH2|GNAI1_MOUSE Guanine nucleotide-binding protein G(i) subunit alpha-1 OS=Mus musculus GN=Gnai1 PE=2 SV=1	2	13	7	7	2	1	8	1	9	2	2	4	1	7	6	0	7	6	11	8	8	9	3	3	7	1	10	3	4	4	1	7	8	6	2	7	10	3	4	1	4	5
B2RU80	B2RU80	1	1	1	Receptor-type tyrosine-protein phosphatase beta	Ptprb	>sp|B2RU80|PTPRB_MOUSE Receptor-type tyrosine-protein phosphatase beta OS=Mus musculus GN=Ptprb PE=1 SV=1	1	1	1	1	0	0	0	0	1	0	0	0	0	0	0	0	1	1	1	0	0	0	0	0	0	0	0	0	0	0	0	0	0	0	0	0	0	0	0	0	0	0
B2RUJ5	B2RUJ5	9	9	9	Amyloid beta A4 precursor protein-binding family A member 1	Apba1	>sp|B2RUJ5|APBA1_MOUSE Amyloid beta A4 precursor protein-binding family A member 1 OS=Mus musculus GN=Apba1 PE=1 SV=2	1	9	9	9	7	2	5	6	3	3	6	6	5	6	5	3	6	4	5	6	6	5	5	4	6	4	4	7	3	4	5	5	4	5	7	6	6	5	5	6	7	4
B2RW38	B2RW38	2	2	2		Ccdc147	>sp|B2RW38|CFA58_MOUSE Cilia- and flagella-associated protein 58 OS=Mus musculus GN=Cfap58 PE=2 SV=1	1	2	2	2	0	0	0	0	0	0	0	0	0	0	1	0	0	1	0	0	0	0	0	0	0	0	0	0	0	0	0	0	0	0	0	0	2	0	0	0	0	1
B2RWS6	B2RWS6	2	2	2	Histone acetyltransferase p300	Ep300	>sp|B2RWS6|EP300_MOUSE Histone acetyltransferase p300 OS=Mus musculus GN=Ep300 PE=1 SV=2	1	2	2	2	0	0	0	0	0	0	0	0	0	0	0	1	0	0	0	0	1	0	0	0	0	0	0	0	0	0	0	0	2	1	0	0	0	1	0	0	0	0
B2RY56	B2RY56	1	1	1	RNA-binding protein 25	Rbm25	>sp|B2RY56|RBM25_MOUSE RNA-binding protein 25 OS=Mus musculus GN=Rbm25 PE=1 SV=2	1	1	1	1	1	0	1	1	0	1	0	1	1	1	1	0	1	0	1	1	0	1	1	1	1	1	0	1	1	1	1	1	0	0	1	1	1	1	1	1	1	0
B9EHT4	B9EHT4	2	2	2	CAP-Gly domain-containing linker protein 3	Clip3	>sp|B9EHT4|CLIP3_MOUSE CAP-Gly domain-containing linker protein 3 OS=Mus musculus GN=Clip3 PE=1 SV=1	1	2	2	2	1	0	2	2	0	0	1	2	2	1	0	0	0	1	1	1	1	1	2	2	0	2	0	1	1	1	2	1	1	1	2	1	2	2	1	2	2	2
B9EJA2	B9EJA2	3	3	3	Cortactin-binding protein 2	Cttnbp2	>sp|B9EJA2|CTTB2_MOUSE Cortactin-binding protein 2 OS=Mus musculus GN=Cttnbp2 PE=1 SV=2	1	3	3	3	0	0	0	0	1	0	1	0	0	0	0	0	1	2	0	0	1	0	2	0	0	1	1	0	2	0	1	0	1	0	0	1	1	0	1	0	1	1
B9EKI3	B9EKI3	1	1	1	TATA element modulatory factor	Tmf1	>sp|B9EKI3|TMF1_MOUSE TATA element modulatory factor OS=Mus musculus GN=Tmf1 PE=1 SV=2	1	1	1	1	1	0	1	1	0	0	1	1	1	1	0	1	0	1	1	1	1	1	0	1	0	1	0	1	0	0	1	1	1	1	1	0	1	1	1	1	1	1
B9EKR1	B9EKR1	11	11	11	Receptor-type tyrosine-protein phosphatase zeta	Ptprz1	>sp|B9EKR1|PRPTZ_MOUSE Receptor-type tyrosine-protein phosphatase zeta OS=Mus musculus GN=Ptprz1 PE=1 SV=1	1	11	11	11	4	0	5	2	9	4	5	7	5	6	6	3	5	8	6	7	5	7	9	4	6	2	8	5	4	2	5	5	8	9	4	5	5	6	4	2	5	5
CON__O43790;CON__Q14533;Q9ERE2;P97861;CON__Q61726;CON__Q6NT21;CON__P78385;Q6IMF0;Q9Z2T6	CON__O43790;CON__Q14533;Q9ERE2;P97861;CON__Q61726;CON__Q6NT21;CON__P78385;Q6IMF0;Q9Z2T6	2;2;2;2;1;1;1;1;1	2;2;2;2;1;1;1;1;1	2;2;2;2;1;1;1;1;1	Keratin, type II cuticular Hb1;Keratin, type II cuticular Hb6;Keratin, type II cuticular Hb3;Keratin, type II cuticular Hb5	Krt81;Krt86;Krt83;Krt85	>O43790 SWISS-PROT:O43790 Keratin, type II cuticular Hb6 (Hair keratin, type II Hb6) (ghHb6) - Homo sapiens (Human).;>Q14533 SWISS-PROT:Q14533 Keratin, type II cuticular Hb1 (Hair keratin, type II Hb1) (ghHKb1) (ghHb1) (MLN 137) - Homo sapiens (Human).;>sp	9	2	2	2	0	0	2	1	0	1	1	2	2	1	1	0	2	1	0	2	1	1	1	0	2	0	2	2	1	0	1	1	1	1	2	2	2	2	1	2	2	2
CON__P00761	CON__P00761	6	6	6			>P00761 SWISS-PROT:P00761|TRYP_PIG Trypsin - Sus scrofa (Pig).	1	6	6	6	3	3	5	3	4	2	4	4	3	4	4	4	4	4	5	4	4	4	4	5	4	3	5	4	2	3	4	4	5	3	4	3	5	4	4	3	4	4
CON__P01966	CON__P01966	3	2	2			>P01966 SWISS-PROT:P01966 (Bos taurus) Hemoglobin subunit alpha	1	3	2	2	1	1	2	2	2	0	0	2	1	2	2	0	2	1	1	2	0	2	3	2	2	0	1	2	1	2	1	1	1	1	1	2	2	1	1	0	1	1
CON__P02533;CON__Q04695;CON__Q9QWL7;Q9QWL7	CON__P02533;CON__Q04695;CON__Q9QWL7;Q9QWL7	7;5;5;5	2;1;1;1	1;0;0;0	Keratin, type I cytoskeletal 17	Krt17	>P02533 SWISS-PROT:P02533 Tax_Id=9606 Gene_Symbol=KRT14 Keratin, type I cytoskeletal 14;>Q04695 SWISS-PROT:Q04695 Tax_Id=9606 Gene_Symbol=KRT17 Keratin, type I cytoskeletal 17;>Q9QWL7 SWISS-PROT:Q9QWL7 Tax_Id=10090 Gene_Symbol=Krt17 Keratin, type I cytoske	4	7	2	1	2	0	3	1	1	5	1	1	0	2	5	0	6	3	2	4	1	5	0	1	6	2	7	4	1	3	1	4	4	0	1	2	2	1	3	2	2	3
CON__P02535-1;P02535;CON__Q92764;CON__Q14532;CON__A2AB72;CON__O76015;CON__O76013;CON__Q7Z3Y9;CON__O76014;Q6IFX3;Q8VCW2;Q9Z320;A6BLY7;B1AQ75;A1L317	CON__P02535-1;P02535	8;8;1;1;1;1;1;1;1;1;1;1;1;1;1	1;1;0;0;0;0;0;0;0;0;0;0;0;0;0	1;1;0;0;0;0;0;0;0;0;0;0;0;0;0	Keratin, type I cytoskeletal 10	Krt10	>P02535-1 SWISS-PROT:P02535-1 Tax_Id=10090 Gene_Symbol=Krt10 Isoform 1 of Keratin, type I cytoskeletal 10;>sp|P02535|K1C10_MOUSE Keratin, type I cytoskeletal 10 OS=Mus musculus GN=Krt10 PE=1 SV=3	15	8	1	1	4	0	3	1	2	6	3	1	0	3	6	0	5	4	2	4	2	5	0	1	5	3	6	5	3	3	1	4	4	0	1	2	3	2	3	2	3	2
CON__P02538	CON__P02538	9	4	1			>P02538 SWISS-PROT:P02538 Tax_Id=9606 Gene_Symbol=KRT6A Keratin, type II cytoskeletal 6A	1	9	4	1	3	0	6	1	3	3	1	1	0	2	4	0	7	3	5	5	1	5	0	1	5	4	5	5	3	2	0	2	4	0	2	1	3	0	4	0	1	3
CON__P02662	CON__P02662	12	12	12			>P02662 SWISS-PROT:P02662 Alpha-S1-casein - Bos taurus (Bovine).	1	12	12	12	4	0	9	2	4	2	5	6	2	4	8	1	5	7	7	6	6	8	4	5	7	2	7	6	2	4	3	8	9	1	3	1	5	4	5	3	6	4
CON__P02663	CON__P02663	10	10	10			>P02663 SWISS-PROT:P02663 Alpha-S2-casein [Contains: Casocidin-1 - Bos taurus (Bovine).	1	10	10	10	4	0	2	1	2	3	2	2	0	3	5	1	3	3	1	3	2	4	1	0	5	2	1	5	0	2	2	3	6	0	0	2	1	2	3	2	2	2
CON__P02666	CON__P02666	5	5	5			>P02666 SWISS-PROT:P02666 Beta-casein - Bos taurus (Bovine).	1	5	5	5	0	0	1	0	0	0	0	1	0	0	1	1	0	0	0	0	1	2	0	0	2	0	2	0	0	0	0	2	5	0	0	0	0	1	0	0	0	1
CON__P02668	CON__P02668	4	4	4			>P02668 SWISS-PROT:P02668 Kappa-casein [Contains: Casoxin C; Casoxin 6; Casoxin A; Casoxin B; Casoplatelin] - Bos taurus (Bovine).	1	4	4	4	0	0	1	0	0	0	0	0	0	1	1	0	1	1	0	1	0	1	0	0	1	0	2	1	0	0	0	1	4	0	0	0	0	0	1	0	0	0
CON__P02672	CON__P02672	1	1	1			>P02672 SWISS-PROT:P02672 (Bos taurus) Fibrinogen alpha chain precursor	1	1	1	1	0	0	0	0	0	0	0	0	0	0	0	0	1	0	1	1	0	0	0	0	0	0	0	0	0	0	0	0	0	0	0	0	0	0	0	0	1	0
CON__P02754	CON__P02754	3	3	3			>P02754 SWISS-PROT:P02754 Beta-lactoglobulin - Bos taurus (Bovine).	1	3	3	3	0	0	0	0	0	0	0	0	0	0	0	0	0	0	0	0	0	0	0	0	0	0	0	0	0	0	0	0	3	0	0	0	0	0	0	0	0	0
CON__P02769	CON__P02769	29	29	24			>P02769 SWISS-PROT:P02769 (Bos taurus) Bovine serum albumin precursor	1	29	29	24	13	2	16	19	28	11	11	17	3	16	16	1	17	18	22	18	14	20	16	11	13	13	16	18	14	12	5	17	16	15	8	15	14	15	13	10	14	13
CON__P04264;CON__H-INV:HIT000016045	CON__P04264	30;1	30;1	17;0			>P04264 SWISS-PROT:P04264 Tax_Id=9606 Gene_Symbol=KRT1 Keratin, type II cytoskeletal 1	2	30	30	17	11	0	12	5	11	11	5	11	0	9	20	0	16	13	10	15	4	16	0	8	21	8	16	17	5	8	0	13	14	2	6	5	6	4	13	4	7	10
CON__P08779;CON__A2A4G1;Q61414;CON__P08727;CON__P19001;CON__P19012;P19001;CON__P08730-1;P08730;CON__ENSEMBL:ENSP00000377550;CON__P05784;P05784	CON__P08779;CON__A2A4G1;Q61414;CON__P08727;CON__P19001;CON__P19012;P19001	7;5;5;4;4;4;4;3;3;2;2;2	4;2;2;2;2;2;2;1;1;1;0;0	2;0;0;0;0;0;0;0;0;0;0;0	Keratin, type I cytoskeletal 15;Keratin, type I cytoskeletal 19	Krt15;Krt19	>P08779 SWISS-PROT:P08779 Tax_Id=9606 Gene_Symbol=KRT16 Keratin, type I cytoskeletal 16;>A2A4G1 TREMBL:A2A4G1 Tax_Id=10090 Gene_Symbol=Krt15 Keratin complex 1, acidic, gene 15;>sp|Q61414|K1C15_MOUSE Keratin, type I cytoskeletal 15 OS=Mus musculus GN=Krt15	12	7	4	2	2	0	3	1	1	4	1	1	0	2	4	0	6	3	2	3	1	4	0	1	4	2	7	4	1	3	1	4	3	0	1	2	2	1	2	2	2	3
CON__P13645;CON__Q7Z3Y8	CON__P13645	20;2	19;2	10;0			>P13645 SWISS-PROT:P13645 Tax_Id=9606 Gene_Symbol=KRT10 Keratin, type I cytoskeletal 10	2	20	19	10	5	0	8	4	8	10	5	5	1	9	15	0	13	11	5	12	3	13	0	2	15	3	16	12	3	5	1	14	7	1	3	3	8	5	8	2	6	5
CON__P13646-1	CON__P13646-1	2	1	1			>P13646-1 SWISS-PROT:P13646-1 Tax_Id=9606 Gene_Symbol=KRT13 Isoform 1 of Keratin, type I cytoskeletal 13	1	2	1	1	0	0	0	0	0	2	0	0	0	0	1	0	1	0	0	0	0	0	0	0	1	0	1	0	0	0	0	0	0	0	0	0	0	0	0	0	0	0
CON__P13647	CON__P13647	8	3	2			>P13647 SWISS-PROT:P13647 Tax_Id=9606 Gene_Symbol=KRT5 Keratin, type II cytoskeletal 5	1	8	3	2	2	0	4	1	2	1	1	1	0	1	3	0	7	3	3	5	1	5	0	0	6	2	4	3	1	1	0	2	3	1	2	1	1	0	4	0	2	2
CON__P15636	CON__P15636	14	14	14			>P15636 SWISS-PROT:P15636 Protease I precursor Lysyl endopeptidase Achromobacter lyticus.	1	14	14	14	12	6	12	11	13	2	12	12	6	12	10	7	12	12	12	12	12	12	12	12	10	9	13	12	9	10	11	12	12	12	12	11	13	12	11	11	13	11
CON__P35527	CON__P35527	22	22	21			>P35527 SWISS-PROT:P35527 Tax_Id=9606 Gene_Symbol=KRT9 Keratin, type I cytoskeletal 9	1	22	22	21	10	0	13	5	7	9	7	6	2	9	13	1	14	10	10	9	8	12	1	3	17	5	15	12	4	7	1	12	12	1	6	5	5	3	13	6	3	10
CON__P35908;CON__O95678;CON__Q9R0H5;CON__Q5XKE5;CON__Q7Z794;Q9R0H5	CON__P35908	19;3;2;2;2;2	16;2;1;2;1;1	11;0;0;0;0;0			>P35908 SWISS-PROT:P35908 Tax_Id=9606 Gene_Symbol=KRT2 Keratin, type II cytoskeletal 2 epidermal	6	19	16	11	3	0	8	3	6	4	7	5	0	6	11	0	11	8	8	12	5	9	0	1	16	6	9	9	4	4	0	9	7	3	5	3	5	1	8	2	3	5
CON__Q32MB2;CON__Q3SY84;CON__Q7RTS7;CON__Q14CN4-1;CON__Q6IME9;Q6IME9	CON__Q32MB2;CON__Q3SY84;CON__Q7RTS7;CON__Q14CN4-1;CON__Q6IME9;Q6IME9	4;3;3;2;2;2	2;2;1;1;1;1	1;1;1;1;1;1	Keratin, type II cytoskeletal 72	Krt72	>Q32MB2 TREMBL:Q32MB2;Q86Y46 Tax_Id=9606 Gene_Symbol=KRT73 Keratin-73;>Q3SY84 SWISS-PROT:Q3SY84 Tax_Id=9606 Gene_Symbol=KRT71 Keratin, type II cytoskeletal 71;>Q7RTS7 SWISS-PROT:Q7RTS7 Tax_Id=9606 Gene_Symbol=KRT74 Keratin, type II cytoskeletal 74;>Q14CN4-	6	4	2	1	0	0	1	0	1	0	0	0	0	2	2	0	3	2	1	2	1	1	0	0	2	1	1	2	0	2	0	1	0	0	1	2	0	1	2	0	2	2
CON__Q3SZR3	CON__Q3SZR3	2	2	2			>Q3SZR3 SWISS-PROT:Q3SZR3 (Bos taurus) Alpha-1-acid glycoprotein precursor	1	2	2	2	0	0	0	1	0	0	0	0	0	0	1	0	0	0	0	1	0	0	0	0	2	0	0	1	0	1	0	0	0	0	0	0	0	0	0	0	0	0
CON__Q5D862	CON__Q5D862	1	1	1			>Q5D862 SWISS-PROT:Q5D862 Tax_Id=9606 Gene_Symbol=FLG2 Filaggrin-2	1	1	1	1	0	0	0	0	0	0	0	0	0	0	0	0	1	0	0	1	0	0	0	0	0	0	0	0	0	0	0	0	0	0	0	0	0	0	0	0	0	0
CON__Q7Z3Y7;CON__Q148H6	CON__Q7Z3Y7;CON__Q148H6	5;4	1;1	1;1			>Q7Z3Y7 SWISS-PROT:Q7Z3Y7 Tax_Id=9606 Gene_Symbol=KRT28 Keratin 25D;>Q148H6 TREMBL:Q148H6 (Bos taurus) Hypothetical protein MGC139876	2	5	1	1	2	0	5	2	3	3	1	4	1	3	4	0	4	5	4	4	1	5	0	3	4	2	5	3	1	3	1	5	2	0	2	2	5	2	2	2	3	4
CON__Q7Z3Z0	CON__Q7Z3Z0	3	1	0			>Q7Z3Z0 SWISS-PROT:Q7Z3Z0 Tax_Id=9606 Gene_Symbol=KRT25 Keratin, type I cytoskeletal 25	1	3	1	0	1	0	2	1	0	1	1	1	0	0	2	0	2	2	1	2	1	2	0	1	2	1	2	2	1	2	0	2	1	0	1	1	2	1	2	1	1	1
CON__Q8VED5;Q8VED5	CON__Q8VED5;Q8VED5	4;4	1;1	1;1	Keratin, type II cytoskeletal 79	Krt79	>Q8VED5 TREMBL:Q8VED5 Tax_Id=10090 Gene_Symbol=Krt79 Keratin 79;>sp|Q8VED5|K2C79_MOUSE Keratin, type II cytoskeletal 79 OS=Mus musculus GN=Krt79 PE=2 SV=2	2	4	1	1	2	0	4	1	1	1	1	1	1	1	3	0	4	3	3	4	1	3	1	1	4	2	2	2	2	1	1	2	3	1	1	1	2	1	3	1	1	2
CON__Q99456	CON__Q99456	3	2	2			>Q99456 SWISS-PROT:Q99456 Tax_Id=9606 Gene_Symbol=KRT12 Keratin, type I cytoskeletal 12	1	3	2	2	0	0	0	1	0	0	0	0	1	0	0	0	1	1	0	2	0	1	0	1	0	1	2	1	1	0	0	1	1	0	1	2	0	1	0	1	1	0
D3YVE8	D3YVE8	2	2	2	Solute carrier family 35 member G2	Slc35g2	>sp|D3YVE8|S35G2_MOUSE Solute carrier family 35 member G2 OS=Mus musculus GN=Slc35g2 PE=3 SV=1	1	2	2	2	2	0	2	2	1	0	2	2	1	1	2	0	2	2	2	2	2	2	2	2	2	1	1	2	0	1	2	2	1	2	1	2	2	2	1	2	2	1
D3YVF0	D3YVF0	12	12	12	A-kinase anchor protein 5	Akap5	>sp|D3YVF0|AKAP5_MOUSE A-kinase anchor protein 5 OS=Mus musculus GN=Akap5 PE=1 SV=2	1	12	12	12	4	3	7	3	8	2	5	8	5	6	6	3	6	8	9	4	6	5	5	7	4	3	10	5	2	2	5	7	10	6	7	6	7	5	4	2	5	7
D3YXK2;Q80YR5	D3YXK2	5;1	5;1	5;1	Scaffold attachment factor B1	Safb	>sp|D3YXK2|SAFB1_MOUSE Scaffold attachment factor B1 OS=Mus musculus GN=Safb PE=1 SV=2	2	5	5	5	4	1	2	2	3	2	2	3	3	3	4	1	1	2	2	4	2	3	2	3	3	1	2	5	1	2	4	2	1	3	4	3	4	3	3	4	2	2
D3YZP9	D3YZP9	1	1	1	Coiled-coil domain-containing protein 6	Ccdc6	>sp|D3YZP9|CCDC6_MOUSE Coiled-coil domain-containing protein 6 OS=Mus musculus GN=Ccdc6 PE=1 SV=1	1	1	1	1	1	1	1	1	1	1	1	1	1	1	1	1	1	1	1	1	1	1	1	1	1	1	1	1	1	1	1	1	1	1	1	1	1	1	1	1	1	1
D3YZU1	D3YZU1	10	10	10	SH3 and multiple ankyrin repeat domains protein 1	Shank1	>sp|D3YZU1|SHAN1_MOUSE SH3 and multiple ankyrin repeat domains protein 1 OS=Mus musculus GN=Shank1 PE=1 SV=1	1	10	10	10	3	1	3	5	3	1	4	3	4	3	2	1	3	6	3	3	4	3	3	8	7	3	5	4	1	3	6	2	3	4	3	6	4	6	2	5	5	4
D3Z0R2	D3Z0R2	2	2	2	Protein phosphatase 1 regulatory subunit 36	Ppp1r36	>sp|D3Z0R2|PPR36_MOUSE Protein phosphatase 1 regulatory subunit 36 OS=Mus musculus GN=Ppp1r36 PE=3 SV=1	1	2	2	2	2	0	2	1	1	0	2	2	2	2	1	0	2	1	2	1	1	0	1	0	0	1	1	1	1	1	0	2	1	1	2	2	2	1	1	1	1	1
D3Z7P3	D3Z7P3	12	12	12	Glutaminase kidney isoform, mitochondrial	Gls	>sp|D3Z7P3|GLSK_MOUSE Glutaminase kidney isoform, mitochondrial OS=Mus musculus GN=Gls PE=1 SV=1	1	12	12	12	2	1	3	3	11	1	3	7	2	5	3	1	4	6	6	5	5	7	6	3	2	1	11	5	1	0	3	6	7	6	4	3	5	3	5	2	4	6
E9PUL5	E9PUL5	9	9	9	Proline-rich transmembrane protein 2	Prrt2	>sp|E9PUL5|PRRT2_MOUSE Proline-rich transmembrane protein 2 OS=Mus musculus GN=Prrt2 PE=1 SV=1	1	9	9	9	4	2	5	5	5	2	4	3	2	3	4	2	4	6	7	6	5	7	2	5	3	4	8	6	4	3	4	4	6	6	5	6	5	6	6	5	4	6
E9PVB5	E9PVB5	1	1	1	Tetratricopeptide repeat protein 17	Ttc17	>sp|E9PVB5|TTC17_MOUSE Tetratricopeptide repeat protein 17 OS=Mus musculus GN=Ttc17 PE=2 SV=1	1	1	1	1	0	0	0	1	0	0	0	0	0	0	0	0	0	0	0	0	0	0	0	0	0	0	0	0	0	0	0	0	0	0	0	0	0	0	1	0	0	0
E9PZM4	E9PZM4	1	1	1	Chromodomain-helicase-DNA-binding protein 2	Chd2	>sp|E9PZM4|CHD2_MOUSE Chromodomain-helicase-DNA-binding protein 2 OS=Mus musculus GN=Chd2 PE=1 SV=1	1	1	1	1	1	0	1	1	1	1	1	1	1	0	0	0	0	0	0	1	0	0	0	1	0	0	1	0	0	0	0	0	1	1	1	1	0	0	0	1	0	1
E9Q1P8	E9Q1P8	2	2	2	Interferon regulatory factor 2-binding protein 2	Irf2bp2	>sp|E9Q1P8|I2BP2_MOUSE Interferon regulatory factor 2-binding protein 2 OS=Mus musculus GN=Irf2bp2 PE=1 SV=1	1	2	2	2	1	0	2	2	1	1	1	2	0	1	2	0	2	2	1	1	1	2	0	1	2	0	1	2	0	2	1	2	0	0	2	2	2	0	0	2	2	2
E9Q401;A2AGL3	E9Q401	12;1	12;1	12;1	Ryanodine receptor 2	Ryr2	>sp|E9Q401|RYR2_MOUSE Ryanodine receptor 2 OS=Mus musculus GN=Ryr2 PE=1 SV=1	2	12	12	12	4	0	4	4	6	2	5	4	2	3	5	1	2	6	3	3	3	4	5	5	4	3	5	4	3	4	5	3	4	2	4	6	4	3	6	2	5	4
E9Q5K9	E9Q5K9	2	2	2	YTH domain-containing protein 1	Ythdc1	>sp|E9Q5K9|YTDC1_MOUSE YTH domain-containing protein 1 OS=Mus musculus GN=Ythdc1 PE=2 SV=2	1	2	2	2	1	1	1	1	1	1	1	1	1	1	2	1	1	1	2	1	1	1	1	2	2	1	1	1	1	1	2	2	1	1	1	1	2	1	1	1	1	1
E9Q735	E9Q735	1	1	1		Ube4a	>sp|E9Q735|UBE4A_MOUSE Ubiquitin conjugation factor E4 A OS=Mus musculus GN=Ube4a PE=1 SV=1	1	1	1	1	0	0	0	0	0	0	0	0	0	0	0	1	0	0	0	0	0	0	0	0	0	0	1	0	0	0	0	0	1	0	0	0	0	1	0	0	0	0
E9Q8I9	E9Q8I9	7	7	7	Protein furry homolog	Fry	>sp|E9Q8I9|FRY_MOUSE Protein furry homolog OS=Mus musculus GN=Fry PE=1 SV=1	1	7	7	7	3	0	2	0	4	0	3	5	3	2	1	2	4	3	2	3	4	5	5	1	2	2	0	4	1	1	2	3	0	2	5	2	5	2	3	4	6	3
E9Q942	E9Q942	1	1	1	Small integral membrane protein 13	Smim13	>sp|E9Q942|SIM13_MOUSE Small integral membrane protein 13 OS=Mus musculus GN=Smim13 PE=3 SV=1	1	1	1	1	0	0	1	1	0	0	0	0	0	1	0	0	0	0	0	0	1	0	1	1	1	1	0	0	0	0	0	0	0	0	1	0	0	0	0	1	1	0
F6SEU4	F6SEU4	26	26	26	Ras/Rap GTPase-activating protein SynGAP	Syngap1	>sp|F6SEU4|SYGP1_MOUSE Ras/Rap GTPase-activating protein SynGAP OS=Mus musculus GN=Syngap1 PE=1 SV=2	1	26	26	26	9	1	7	10	14	6	12	8	7	8	7	5	8	13	14	9	9	8	7	14	10	9	14	10	7	7	16	4	9	9	10	10	15	13	10	8	10	13
F6ZDS4	F6ZDS4	4	4	4	Nucleoprotein TPR	Tpr	>sp|F6ZDS4|TPR_MOUSE Nucleoprotein TPR OS=Mus musculus GN=Tpr PE=1 SV=1	1	4	4	4	1	0	1	0	1	0	0	1	1	2	1	0	0	0	1	1	0	1	0	1	1	0	1	1	0	0	1	0	1	2	1	1	2	1	1	1	0	1
F8VPU2	F8VPU2	10	10	10	FERM, RhoGEF and pleckstrin domain-containing protein 1	Farp1	>sp|F8VPU2|FARP1_MOUSE FERM, RhoGEF and pleckstrin domain-containing protein 1 OS=Mus musculus GN=Farp1 PE=1 SV=1	1	10	10	10	3	1	3	3	5	1	4	6	3	3	3	3	3	8	5	5	4	3	2	5	3	3	6	3	4	2	3	4	3	4	5	3	5	3	3	5	4	7
G3X9K3	G3X9K3	6	6	6	Brefeldin A-inhibited guanine nucleotide-exchange protein 1	Arfgef1	>sp|G3X9K3|BIG1_MOUSE Brefeldin A-inhibited guanine nucleotide-exchange protein 1 OS=Mus musculus GN=Arfgef1 PE=2 SV=1	1	6	6	6	3	0	1	2	2	1	3	0	1	0	4	2	1	2	4	3	3	1	2	4	4	2	3	3	1	1	4	2	2	1	3	1	3	3	2	2	3	2
G3XA57	G3XA57	5	5	3	Rab11 family-interacting protein 2	Rab11fip2	>sp|G3XA57|RFIP2_MOUSE Rab11 family-interacting protein 2 OS=Mus musculus GN=Rab11fip2 PE=1 SV=1	1	5	5	3	2	0	2	3	1	1	2	2	3	2	2	2	2	2	3	1	2	2	3	3	4	2	3	2	1	1	4	1	2	2	3	4	3	3	3	2	4	3
G5E829	G5E829	39	39	31	Calcium-transporting ATPase	Atp2b1	>sp|G5E829|AT2B1_MOUSE Plasma membrane calcium-transporting ATPase 1 OS=Mus musculus GN=Atp2b1 PE=1 SV=1	1	39	39	31	11	3	20	9	27	5	15	26	8	21	17	7	23	25	29	22	20	22	15	16	20	8	28	17	11	10	13	23	22	19	12	18	22	16	16	13	13	19
G5E870	G5E870	1	1	1	E3 ubiquitin-protein ligase TRIP12	Trip12	>sp|G5E870|TRIPC_MOUSE E3 ubiquitin-protein ligase TRIP12 OS=Mus musculus GN=Trip12 PE=1 SV=1	1	1	1	1	1	0	0	1	0	0	1	0	0	0	0	0	0	0	0	0	0	0	0	0	0	1	0	0	0	0	0	0	0	0	0	0	0	0	0	0	1	0
G5E8K5	G5E8K5	10	7	7	Ankyrin-3	Ank3	>sp|G5E8K5|ANK3_MOUSE Ankyrin-3 OS=Mus musculus GN=Ank3 PE=1 SV=1	1	10	7	7	3	0	4	3	7	0	2	3	2	3	3	1	5	4	7	1	4	5	3	5	4	2	4	3	1	1	4	4	2	2	4	5	6	2	4	3	4	4
G5E8Z2	G5E8Z2	1	1	1		Taf4b	>sp|G5E8Z2|TAF4B_MOUSE Transcription initiation factor TFIID subunit 4B OS=Mus musculus GN=Taf4b PE=2 SV=1	1	1	1	1	1	0	1	1	1	0	0	1	1	1	0	0	1	1	1	1	0	1	1	0	1	1	1	1	0	1	1	1	0	1	1	1	1	1	1	1	1	0
O08529	O08529	9	9	9	Calpain-2 catalytic subunit	Capn2	>sp|O08529|CAN2_MOUSE Calpain-2 catalytic subunit OS=Mus musculus GN=Capn2 PE=2 SV=4	1	9	9	9	1	0	2	1	5	0	1	1	1	1	1	1	1	1	1	1	2	1	2	1	1	1	4	2	2	1	1	1	3	1	1	2	1	1	1	1	1	2
O08530	O08530	2	2	2	Sphingosine 1-phosphate receptor 1	S1pr1	>sp|O08530|S1PR1_MOUSE Sphingosine 1-phosphate receptor 1 OS=Mus musculus GN=S1pr1 PE=1 SV=3	1	2	2	2	1	0	0	1	2	0	1	0	2	1	0	1	1	1	1	1	1	2	1	1	1	0	1	1	1	0	2	1	1	2	1	2	1	2	1	0	2	1
O08532	O08532	2	2	2	Voltage-dependent calcium channel subunit alpha-2/delta-1;Voltage-dependent calcium channel subunit alpha-2-1;Voltage-dependent calcium channel subunit delta-1	Cacna2d1	>sp|O08532|CA2D1_MOUSE Voltage-dependent calcium channel subunit alpha-2/delta-1 OS=Mus musculus GN=Cacna2d1 PE=1 SV=1	1	2	2	2	0	0	0	0	1	0	0	0	0	0	0	0	0	0	0	0	0	0	0	0	0	0	1	0	0	0	0	0	1	0	0	0	0	0	0	0	0	0
O08539	O08539	19	19	18	Myc box-dependent-interacting protein 1	Bin1	>sp|O08539|BIN1_MOUSE Myc box-dependent-interacting protein 1 OS=Mus musculus GN=Bin1 PE=1 SV=1	1	19	19	18	5	2	7	6	9	4	3	8	5	7	6	4	8	7	7	6	5	6	8	6	6	5	12	7	4	5	6	7	12	10	8	9	8	7	7	6	7	9
O08547	O08547	3	3	3	Vesicle-trafficking protein SEC22b	Sec22b	>sp|O08547|SC22B_MOUSE Vesicle-trafficking protein SEC22b OS=Mus musculus GN=Sec22b PE=1 SV=3	1	3	3	3	1	0	1	1	2	0	0	1	1	1	0	1	1	2	2	1	0	1	0	1	0	1	3	1	1	0	1	1	2	1	1	2	1	1	1	1	1	2
O08553	O08553	37	37	31	Dihydropyrimidinase-related protein 2	Dpysl2	>sp|O08553|DPYL2_MOUSE Dihydropyrimidinase-related protein 2 OS=Mus musculus GN=Dpysl2 PE=1 SV=2	1	37	37	31	13	5	17	9	24	3	15	24	9	16	19	6	19	26	27	18	21	18	19	19	18	7	29	14	9	9	18	21	23	21	16	14	21	19	19	9	15	19
O08576	O08576	3	3	3	RUN domain-containing protein 3A	Rundc3a	>sp|O08576|RUN3A_MOUSE RUN domain-containing protein 3A OS=Mus musculus GN=Rundc3a PE=1 SV=1	1	3	3	3	0	0	0	0	1	0	0	0	0	0	0	0	0	1	0	0	0	0	0	0	1	0	0	0	1	0	0	0	0	0	0	0	0	0	0	0	0	0
O08579	O08579	2	2	2	Emerin	Emd	>sp|O08579|EMD_MOUSE Emerin OS=Mus musculus GN=Emd PE=1 SV=1	1	2	2	2	0	0	0	0	0	0	0	0	0	0	0	0	0	0	0	1	0	0	0	0	1	0	0	0	0	0	1	0	1	0	1	1	0	1	0	1	1	0
O08582	O08582	4	4	4	GTP-binding protein 1	Gtpbp1	>sp|O08582|GTPB1_MOUSE GTP-binding protein 1 OS=Mus musculus GN=Gtpbp1 PE=1 SV=2	1	4	4	4	4	0	3	3	4	0	4	3	3	3	3	4	3	3	3	4	4	4	4	3	2	3	3	4	1	2	4	3	2	4	4	3	3	4	3	4	4	3
Q9JJW6;O08583	Q9JJW6;O08583	1;1	1;1	1;1	Aly/REF export factor 2;THO complex subunit 4	Alyref2;Alyref	>sp|Q9JJW6|ALRF2_MOUSE Aly/REF export factor 2 OS=Mus musculus GN=Alyref2 PE=1 SV=1;>sp|O08583|THOC4_MOUSE THO complex subunit 4 OS=Mus musculus GN=Alyref PE=1 SV=3	2	1	1	1	0	0	0	0	1	0	0	0	0	0	0	0	0	0	0	0	0	0	0	0	0	0	1	0	0	0	0	0	1	0	0	0	0	0	0	0	0	1
O08585	O08585	6	6	6	Clathrin light chain A	Clta	>sp|O08585|CLCA_MOUSE Clathrin light chain A OS=Mus musculus GN=Clta PE=1 SV=2	1	6	6	6	2	0	2	3	5	3	2	5	2	3	3	0	6	4	6	5	2	4	3	2	4	2	5	3	4	2	3	4	5	4	3	6	6	3	6	2	3	3
O08586	O08586	6	6	6	Phosphatidylinositol 3,4,5-trisphosphate 3-phosphatase and dual-specificity protein phosphatase PTEN	Pten	>sp|O08586|PTEN_MOUSE Phosphatidylinositol 3,4,5-trisphosphate 3-phosphatase and dual-specificity protein phosphatase PTEN OS=Mus musculus GN=Pten PE=1 SV=1	1	6	6	6	1	0	3	1	0	0	2	4	4	2	1	0	1	0	1	2	3	0	1	2	1	2	2	1	1	2	4	2	2	1	1	1	2	2	1	3	2	0
O08599;REV__P45377	O08599	26;1	26;1	26;1	Syntaxin-binding protein 1	Stxbp1	>sp|O08599|STXB1_MOUSE Syntaxin-binding protein 1 OS=Mus musculus GN=Stxbp1 PE=1 SV=2	2	26	26	26	8	1	15	7	20	3	8	17	9	13	13	1	13	15	19	14	12	16	16	11	13	6	17	13	8	9	11	14	16	16	11	13	12	13	14	7	11	11
O08638	O08638	9	3	3	Myosin-11	Myh11	>sp|O08638|MYH11_MOUSE Myosin-11 OS=Mus musculus GN=Myh11 PE=1 SV=1	1	9	3	3	2	1	2	2	5	1	4	3	3	3	3	1	4	3	3	3	4	5	2	2	3	3	5	2	2	1	2	3	5	4	2	3	4	3	5	1	2	4
O08648	O08648	3	3	3	Mitogen-activated protein kinase kinase kinase 4	Map3k4	>sp|O08648|M3K4_MOUSE Mitogen-activated protein kinase kinase kinase 4 OS=Mus musculus GN=Map3k4 PE=1 SV=2	1	3	3	3	3	1	2	2	2	2	1	2	2	2	3	1	2	2	2	2	2	2	2	2	3	1	2	3	3	1	2	2	1	1	2	3	2	1	2	2	2	2
O08672	O08672	1	1	1	Kinesin-like protein KIFC2	Kifc2	>sp|O08672|KIFC2_MOUSE Kinesin-like protein KIFC2 OS=Mus musculus GN=Kifc2 PE=2 SV=1	1	1	1	1	0	0	0	0	0	0	0	0	1	0	0	0	0	0	0	0	1	0	0	0	0	1	0	0	0	0	0	0	0	0	0	0	1	0	0	0	0	0
O08709	O08709	15	15	15	Peroxiredoxin-6	Prdx6	>sp|O08709|PRDX6_MOUSE Peroxiredoxin-6 OS=Mus musculus GN=Prdx6 PE=1 SV=3	1	15	15	15	0	0	2	1	9	1	1	11	1	4	2	0	7	8	10	5	2	8	7	1	4	1	12	2	4	3	1	4	9	8	4	5	6	2	8	3	6	6
O08715	O08715	1	1	1	A-kinase anchor protein 1, mitochondrial	Akap1	>sp|O08715|AKAP1_MOUSE A-kinase anchor protein 1, mitochondrial OS=Mus musculus GN=Akap1 PE=1 SV=4	1	1	1	1	1	0	0	0	0	0	1	0	1	0	0	0	0	0	0	1	1	1	1	0	1	1	1	0	1	0	1	1	1	1	0	1	0	1	1	0	1	0
O08747	O08747	3	3	3	Netrin receptor UNC5C	Unc5c	>sp|O08747|UNC5C_MOUSE Netrin receptor UNC5C OS=Mus musculus GN=Unc5c PE=1 SV=1	1	3	3	3	0	0	1	0	0	0	0	1	1	1	0	0	0	1	0	0	1	1	0	1	1	0	2	0	0	0	0	2	0	1	1	1	0	0	0	0	1	2
O08749	O08749	13	13	13	Dihydrolipoyl dehydrogenase, mitochondrial	Dld	>sp|O08749|DLDH_MOUSE Dihydrolipoyl dehydrogenase, mitochondrial OS=Mus musculus GN=Dld PE=1 SV=2	1	13	13	13	1	0	0	0	9	0	0	6	1	0	2	0	3	5	3	2	0	3	4	0	1	0	7	1	1	1	1	1	5	3	1	4	3	1	2	0	1	2
O08756	O08756	5	5	5	3-hydroxyacyl-CoA dehydrogenase type-2	Hsd17b10	>sp|O08756|HCD2_MOUSE 3-hydroxyacyl-CoA dehydrogenase type-2 OS=Mus musculus GN=Hsd17b10 PE=1 SV=4	1	5	5	5	2	0	3	1	4	1	2	3	1	1	3	1	2	2	3	2	2	2	1	3	2	2	3	1	1	1	2	3	3	2	2	1	2	2	1	1	2	1
O08759	O08759	1	1	1	Ubiquitin-protein ligase E3A	Ube3a	>sp|O08759|UBE3A_MOUSE Ubiquitin-protein ligase E3A OS=Mus musculus GN=Ube3a PE=1 SV=2	1	1	1	1	0	0	0	0	0	0	0	0	0	0	0	1	0	0	0	0	0	0	0	0	0	0	0	0	0	0	0	0	0	0	0	0	0	0	0	0	0	0
O08784	O08784	4	4	4	Treacle protein	Tcof1	>sp|O08784|TCOF_MOUSE Treacle protein OS=Mus musculus GN=Tcof1 PE=1 SV=1	1	4	4	4	1	0	2	1	0	0	1	2	1	4	1	0	2	3	3	1	0	1	2	2	1	1	1	1	2	0	2	2	1	0	2	2	2	0	0	0	3	1
O08788	O08788	19	19	19	Dynactin subunit 1	Dctn1	>sp|O08788|DCTN1_MOUSE Dynactin subunit 1 OS=Mus musculus GN=Dctn1 PE=1 SV=3	1	19	19	19	1	0	3	1	15	1	0	1	1	2	2	0	3	6	5	0	1	1	3	2	1	0	9	1	0	1	1	2	8	4	4	4	5	1	4	1	4	7
O08795	O08795	5	5	5	Glucosidase 2 subunit beta	Prkcsh	>sp|O08795|GLU2B_MOUSE Glucosidase 2 subunit beta OS=Mus musculus GN=Prkcsh PE=1 SV=1	1	5	5	5	0	0	0	0	5	0	1	1	0	1	0	0	1	2	1	0	0	1	0	0	0	0	3	1	0	0	0	1	2	1	1	1	2	1	2	0	0	1
O08852	O08852	2	2	2	Polycystin-1	Pkd1	>sp|O08852|PKD1_MOUSE Polycystin-1 OS=Mus musculus GN=Pkd1 PE=1 SV=2	1	2	2	2	1	0	2	1	2	0	1	1	0	1	1	0	0	1	1	1	1	1	2	1	0	1	1	2	1	1	1	0	2	2	0	1	1	1	1	0	1	1
O08914	O08914	1	1	1	Fatty-acid amide hydrolase 1	Faah	>sp|O08914|FAAH1_MOUSE Fatty-acid amide hydrolase 1 OS=Mus musculus GN=Faah PE=2 SV=1	1	1	1	1	0	0	0	0	0	0	0	0	0	0	0	0	0	1	0	0	0	0	0	0	0	0	1	0	0	0	0	0	1	0	0	0	0	0	0	0	0	0
O08915	O08915	2	2	2	AH receptor-interacting protein	Aip	>sp|O08915|AIP_MOUSE AH receptor-interacting protein OS=Mus musculus GN=Aip PE=1 SV=1	1	2	2	2	0	0	0	0	1	0	0	0	0	0	0	0	0	0	0	0	1	0	1	0	0	0	1	0	0	0	0	0	0	0	0	0	0	0	0	0	0	0
O08917	O08917	6	6	6	Flotillin-1	Flot1	>sp|O08917|FLOT1_MOUSE Flotillin-1 OS=Mus musculus GN=Flot1 PE=1 SV=1	1	6	6	6	0	0	0	0	3	0	0	0	0	0	2	0	0	3	2	0	0	0	0	0	0	0	4	0	0	0	0	1	2	1	0	1	1	1	1	0	0	3
O08919	O08919	5	5	5	Numb-like protein	Numbl	>sp|O08919|NUMBL_MOUSE Numb-like protein OS=Mus musculus GN=Numbl PE=1 SV=3	1	5	5	5	3	2	2	3	4	2	3	2	2	2	3	3	3	5	3	3	3	3	3	3	3	3	5	2	2	2	3	2	3	2	3	3	5	3	3	3	3	5
O08989	O08989	2	2	2	Ras-related protein M-Ras	Mras	>sp|O08989|RASM_MOUSE Ras-related protein M-Ras OS=Mus musculus GN=Mras PE=1 SV=1	1	2	2	2	0	0	0	0	2	0	0	0	0	0	1	0	1	1	1	0	1	1	0	0	0	0	1	1	0	0	0	2	0	0	0	0	0	1	1	0	0	1
O08992	O08992	2	2	2	Syntenin-1	Sdcbp	>sp|O08992|SDCB1_MOUSE Syntenin-1 OS=Mus musculus GN=Sdcbp PE=1 SV=1	1	2	2	2	1	1	1	1	1	0	1	1	1	1	1	1	1	1	1	1	1	1	1	1	1	1	1	0	0	1	1	1	0	1	1	1	1	1	1	1	1	1
O08997	O08997	2	2	2	Copper transport protein ATOX1	Atox1	>sp|O08997|ATOX1_MOUSE Copper transport protein ATOX1 OS=Mus musculus GN=Atox1 PE=1 SV=1	1	2	2	2	0	0	1	0	1	0	0	1	0	1	1	0	0	1	1	0	1	1	1	1	1	0	2	1	0	0	1	1	2	1	0	0	1	0	0	0	1	0
O09044	O09044	2	1	1	Synaptosomal-associated protein 23	Snap23	>sp|O09044|SNP23_MOUSE Synaptosomal-associated protein 23 OS=Mus musculus GN=Snap23 PE=1 SV=1	1	2	1	1	1	0	1	1	1	0	2	2	2	2	2	0	2	1	2	1	1	1	2	2	2	1	1	2	1	1	2	2	1	1	1	1	2	1	1	1	2	2
O09061	O09061	2	2	2	Proteasome subunit beta type-1	Psmb1	>sp|O09061|PSB1_MOUSE Proteasome subunit beta type-1 OS=Mus musculus GN=Psmb1 PE=1 SV=1	1	2	2	2	0	0	0	0	2	0	0	1	0	0	0	0	0	0	1	0	0	1	0	0	0	0	0	0	0	0	0	0	0	0	0	0	0	0	0	0	0	0
O09106	O09106	1	1	1	Histone deacetylase 1	Hdac1	>sp|O09106|HDAC1_MOUSE Histone deacetylase 1 OS=Mus musculus GN=Hdac1 PE=1 SV=1	1	1	1	1	1	0	1	0	0	0	1	1	1	1	1	0	1	1	1	1	1	1	0	1	1	0	1	1	0	1	1	1	1	1	1	1	1	1	1	1	1	1
O09114	O09114	2	2	2	Prostaglandin-H2 D-isomerase	Ptgds	>sp|O09114|PTGDS_MOUSE Prostaglandin-H2 D-isomerase OS=Mus musculus GN=Ptgds PE=1 SV=1	1	2	2	2	0	0	0	0	1	0	0	1	0	0	0	0	0	1	1	0	0	0	0	0	0	0	2	0	0	0	1	0	0	0	0	0	0	0	0	0	1	2
O09126	O09126	1	1	1	Semaphorin-4D	Sema4d	>sp|O09126|SEM4D_MOUSE Semaphorin-4D OS=Mus musculus GN=Sema4d PE=1 SV=2	1	1	1	1	1	0	1	0	1	0	0	1	1	1	0	1	0	1	1	0	0	0	0	1	0	0	0	0	0	0	1	1	0	0	1	1	1	1	0	0	1	1
O35083	O35083	2	2	2	1-acyl-sn-glycerol-3-phosphate acyltransferase alpha	Agpat1	>sp|O35083|PLCA_MOUSE 1-acyl-sn-glycerol-3-phosphate acyltransferase alpha OS=Mus musculus GN=Agpat1 PE=2 SV=1	1	2	2	2	0	0	1	0	1	0	0	0	0	0	1	1	0	2	1	0	1	0	0	1	0	0	2	0	0	0	1	1	1	0	0	0	0	1	1	0	0	1
O35098	O35098	11	9	9	Dihydropyrimidinase-related protein 4	Dpysl4	>sp|O35098|DPYL4_MOUSE Dihydropyrimidinase-related protein 4 OS=Mus musculus GN=Dpysl4 PE=1 SV=1	1	11	9	9	2	0	5	2	7	0	3	8	1	2	3	0	5	4	6	4	3	3	2	1	3	1	5	1	0	1	3	4	4	3	2	3	2	3	2	3	3	1
O35099	O35099	1	1	1	Mitogen-activated protein kinase kinase kinase 5	Map3k5	>sp|O35099|M3K5_MOUSE Mitogen-activated protein kinase kinase kinase 5 OS=Mus musculus GN=Map3k5 PE=1 SV=3	1	1	1	1	1	0	1	0	1	0	1	1	0	1	1	0	1	0	1	1	1	1	1	1	1	0	1	1	0	0	1	1	1	1	1	1	1	1	1	0	1	1
O35127	O35127	1	1	1	Protein C10	Grcc10	>sp|O35127|C10_MOUSE Protein C10 OS=Mus musculus GN=Grcc10 PE=2 SV=1	1	1	1	1	0	0	0	0	0	0	0	0	0	0	0	0	0	0	0	0	0	0	0	0	0	0	1	0	0	0	0	0	0	0	0	0	0	0	0	0	0	0
O35129	O35129	7	7	7	Prohibitin-2	Phb2	>sp|O35129|PHB2_MOUSE Prohibitin-2 OS=Mus musculus GN=Phb2 PE=1 SV=1	1	7	7	7	1	0	5	2	4	0	1	3	1	4	5	0	5	3	4	6	2	6	2	3	4	0	5	5	0	2	1	5	3	2	1	2	5	0	1	2	2	2
O35136	O35136	8	8	8	Neural cell adhesion molecule 2	Ncam2	>sp|O35136|NCAM2_MOUSE Neural cell adhesion molecule 2 OS=Mus musculus GN=Ncam2 PE=2 SV=1	1	8	8	8	2	1	3	3	4	2	4	4	4	2	3	2	3	5	2	3	4	3	5	4	3	3	5	3	2	2	5	3	4	4	4	5	4	4	3	4	5	4
O35188	O35188	1	1	1	Fractalkine;Processed fractalkine	Cx3cl1	>sp|O35188|X3CL1_MOUSE Fractalkine OS=Mus musculus GN=Cx3cl1 PE=2 SV=3	1	1	1	1	1	0	1	1	1	0	1	1	1	1	1	0	1	1	1	1	1	1	1	1	1	1	1	1	0	1	1	1	1	1	1	1	1	1	1	1	1	1
O35215	O35215	4	4	4	D-dopachrome decarboxylase	Ddt	>sp|O35215|DOPD_MOUSE D-dopachrome decarboxylase OS=Mus musculus GN=Ddt PE=1 SV=3	1	4	4	4	0	0	1	0	4	0	0	1	0	1	0	0	1	0	2	1	1	2	0	1	0	0	1	0	0	0	1	1	1	0	1	0	0	0	1	0	0	0
O35219	O35219	1	1	1	Potassium voltage-gated channel subfamily H member 2	Kcnh2	>sp|O35219|KCNH2_MOUSE Potassium voltage-gated channel subfamily H member 2 OS=Mus musculus GN=Kcnh2 PE=2 SV=2	1	1	1	1	0	0	0	0	0	0	0	0	0	0	0	0	0	0	0	0	1	0	1	0	0	0	0	0	0	0	1	0	1	0	1	0	1	1	0	0	1	0
O35226	O35226	4	4	4	26S proteasome non-ATPase regulatory subunit 4	Psmd4	>sp|O35226|PSMD4_MOUSE 26S proteasome non-ATPase regulatory subunit 4 OS=Mus musculus GN=Psmd4 PE=1 SV=1	1	4	4	4	1	0	3	1	2	0	1	2	2	3	1	0	2	3	4	2	3	2	2	3	2	0	2	2	1	2	2	3	2	3	2	2	4	2	2	2	1	2
O35250	O35250	2	2	2	Exocyst complex component 7	Exoc7	>sp|O35250|EXOC7_MOUSE Exocyst complex component 7 OS=Mus musculus GN=Exoc7 PE=1 SV=2	1	2	2	2	0	0	0	0	1	0	0	0	0	1	0	0	0	2	1	0	0	0	0	0	0	0	2	1	0	0	0	0	1	0	0	1	1	1	0	0	0	1
O35295	O35295	10	10	9	Transcriptional activator protein Pur-beta	Purb	>sp|O35295|PURB_MOUSE Transcriptional activator protein Pur-beta OS=Mus musculus GN=Purb PE=1 SV=3	1	10	10	9	5	1	7	5	6	4	4	6	5	7	5	4	5	8	7	5	5	5	5	7	4	5	8	7	5	4	8	6	8	7	6	5	7	8	5	4	7	8
O35308	O35308	1	1	1	Monocarboxylate transporter 3	Slc16a8	>sp|O35308|MOT3_MOUSE Monocarboxylate transporter 3 OS=Mus musculus GN=Slc16a8 PE=2 SV=2	1	1	1	1	0	0	0	0	0	0	0	0	0	0	0	0	1	0	0	0	0	0	0	0	0	0	0	0	0	0	1	0	0	1	1	0	0	0	0	0	1	0
O35343	O35343	3	3	3	Importin subunit alpha-3	Kpna4	>sp|O35343|IMA3_MOUSE Importin subunit alpha-3 OS=Mus musculus GN=Kpna4 PE=1 SV=1	1	3	3	3	0	0	1	0	1	0	0	0	0	1	0	0	0	0	1	0	1	0	0	2	0	0	3	0	0	0	1	2	1	0	0	0	2	1	0	0	1	1
O35344	O35344	3	3	3	Importin subunit alpha-4	Kpna3	>sp|O35344|IMA4_MOUSE Importin subunit alpha-4 OS=Mus musculus GN=Kpna3 PE=1 SV=1	1	3	3	3	2	0	1	1	1	0	1	1	2	1	3	2	1	1	2	2	1	1	1	2	2	1	1	2	0	2	2	1	1	1	2	2	2	2	1	2	2	1
O35350	O35350	1	1	1	Calpain-1 catalytic subunit	Capn1	>sp|O35350|CAN1_MOUSE Calpain-1 catalytic subunit OS=Mus musculus GN=Capn1 PE=1 SV=1	1	1	1	1	0	0	1	0	1	0	0	0	0	1	0	0	1	1	0	0	0	0	0	1	0	0	1	0	0	0	0	0	1	1	0	0	1	0	0	0	0	0
O35379	O35379	1	1	1	Multidrug resistance-associated protein 1	Abcc1	>sp|O35379|MRP1_MOUSE Multidrug resistance-associated protein 1 OS=Mus musculus GN=Abcc1 PE=1 SV=1	1	1	1	1	0	0	0	0	0	0	0	1	0	1	0	0	0	0	1	0	0	0	0	1	0	0	0	0	0	0	0	1	0	0	1	0	1	1	0	0	1	1
O35381;Q64G17	O35381	5;1	5;1	4;1	Acidic leucine-rich nuclear phosphoprotein 32 family member A	Anp32a	>sp|O35381|AN32A_MOUSE Acidic leucine-rich nuclear phosphoprotein 32 family member A OS=Mus musculus GN=Anp32a PE=1 SV=1	2	5	5	4	0	0	0	0	3	0	0	2	0	0	0	0	1	2	2	0	1	1	1	0	0	0	3	0	1	0	0	0	3	2	0	0	1	1	2	0	1	2
O35382	O35382	2	2	2	Exocyst complex component 4	Exoc4	>sp|O35382|EXOC4_MOUSE Exocyst complex component 4 OS=Mus musculus GN=Exoc4 PE=1 SV=2	1	2	2	2	0	0	0	0	0	0	0	0	0	0	0	0	0	0	0	0	0	0	0	0	0	0	0	0	0	0	0	0	0	0	0	0	0	0	0	0	1	1
O35393	O35393	1	1	1	Ephrin-B3	Efnb3	>sp|O35393|EFNB3_MOUSE Ephrin-B3 OS=Mus musculus GN=Efnb3 PE=1 SV=1	1	1	1	1	1	0	1	1	0	1	0	0	1	0	0	0	0	0	0	1	0	0	1	1	0	1	0	1	1	1	1	0	1	1	1	1	1	1	0	1	1	0
O35405	O35405	3	3	3	Phospholipase D3	Pld3	>sp|O35405|PLD3_MOUSE Phospholipase D3 OS=Mus musculus GN=Pld3 PE=2 SV=1	1	3	3	3	0	0	1	1	3	0	1	2	0	2	2	0	2	1	2	1	1	2	1	1	2	0	2	1	0	0	0	2	2	0	1	1	1	0	0	1	0	0
O35454	O35454	1	1	1	Chloride transport protein 6	Clcn6	>sp|O35454|CLCN6_MOUSE Chloride transport protein 6 OS=Mus musculus GN=Clcn6 PE=1 SV=1	1	1	1	1	0	0	0	0	0	0	0	0	0	0	0	0	0	0	1	0	0	0	0	0	0	0	0	0	0	0	0	0	0	0	0	0	1	0	0	0	0	0
O35495;P11440;Q80YP0;P30285;Q64261;P97377;Q3V3A1	O35495	5;1;1;1;1;1;1	4;0;0;0;0;0;0	4;0;0;0;0;0;0	Cyclin-dependent kinase 14	Cdk14	>sp|O35495|CDK14_MOUSE Cyclin-dependent kinase 14 OS=Mus musculus GN=Cdk14 PE=2 SV=2	7	5	4	4	1	1	0	0	2	0	1	0	1	1	0	2	0	0	2	1	2	1	3	2	2	2	2	1	1	0	2	1	1	2	1	2	1	1	2	1	1	1
O35526	O35526	13	13	13	Syntaxin-1A	Stx1a	>sp|O35526|STX1A_MOUSE Syntaxin-1A OS=Mus musculus GN=Stx1a PE=1 SV=3	1	13	13	13	5	3	7	4	11	2	4	8	6	6	5	3	5	12	11	5	7	8	7	8	7	4	11	6	4	4	7	7	10	7	6	6	8	8	7	4	8	11
O35551	O35551	5	5	5	Rab GTPase-binding effector protein 1	Rabep1	>sp|O35551|RABE1_MOUSE Rab GTPase-binding effector protein 1 OS=Mus musculus GN=Rabep1 PE=1 SV=2	1	5	5	5	1	0	1	1	1	1	1	2	1	1	2	1	2	2	1	0	3	0	1	0	2	1	3	1	1	1	2	1	3	1	1	3	1	1	1	2	3	2
O35593	O35593	1	1	1	26S proteasome non-ATPase regulatory subunit 14	Psmd14	>sp|O35593|PSDE_MOUSE 26S proteasome non-ATPase regulatory subunit 14 OS=Mus musculus GN=Psmd14 PE=1 SV=2	1	1	1	1	1	0	1	1	0	0	1	1	1	1	1	0	0	1	0	1	0	1	0	0	1	0	0	0	0	1	1	1	0	0	1	1	0	1	1	1	1	1
O35607	O35607	2	2	2	Bone morphogenetic protein receptor type-2	Bmpr2	>sp|O35607|BMPR2_MOUSE Bone morphogenetic protein receptor type-2 OS=Mus musculus GN=Bmpr2 PE=1 SV=1	1	2	2	2	2	0	1	1	2	0	1	1	2	1	1	1	1	1	1	1	1	1	2	2	2	1	1	2	1	1	2	1	2	1	2	2	0	2	1	1	2	1
O35609	O35609	1	1	1	Secretory carrier-associated membrane protein 3	Scamp3	>sp|O35609|SCAM3_MOUSE Secretory carrier-associated membrane protein 3 OS=Mus musculus GN=Scamp3 PE=1 SV=3	1	1	1	1	1	1	1	1	1	1	1	1	1	1	1	1	1	1	1	1	0	1	1	1	1	1	0	1	1	1	1	1	0	0	1	1	0	1	0	1	1	0
O35621	O35621	3	3	3	Phosphomannomutase 1	Pmm1	>sp|O35621|PMM1_MOUSE Phosphomannomutase 1 OS=Mus musculus GN=Pmm1 PE=1 SV=1	1	3	3	3	1	0	1	1	2	1	2	2	1	1	2	1	1	2	2	1	1	1	1	1	1	1	3	1	1	1	1	1	2	1	1	2	2	1	2	1	1	2
O35623	O35623	1	1	1	BET1 homolog	Bet1	>sp|O35623|BET1_MOUSE BET1 homolog OS=Mus musculus GN=Bet1 PE=1 SV=1	1	1	1	1	0	0	0	0	1	0	0	1	0	0	1	0	1	1	1	0	0	1	0	1	1	0	1	0	0	0	1	1	0	0	0	0	0	1	1	0	1	1
O35633	O35633	4	4	4	Vesicular inhibitory amino acid transporter	Slc32a1	>sp|O35633|VIAAT_MOUSE Vesicular inhibitory amino acid transporter OS=Mus musculus GN=Slc32a1 PE=1 SV=3	1	4	4	4	1	0	1	0	3	1	1	1	1	1	1	0	2	1	3	0	1	1	1	1	0	1	3	1	1	1	1	1	0	1	1	1	1	1	1	1	1	1
O35643	O35643	22	10	10	AP-1 complex subunit beta-1	Ap1b1	>sp|O35643|AP1B1_MOUSE AP-1 complex subunit beta-1 OS=Mus musculus GN=Ap1b1 PE=1 SV=2	1	22	10	10	1	0	4	0	11	0	1	7	1	3	3	1	8	11	10	4	3	9	4	2	5	1	11	3	1	2	2	7	8	2	3	2	5	3	3	1	3	5
O35658	O35658	3	3	3	Complement component 1 Q subcomponent-binding protein, mitochondrial	C1qbp	>sp|O35658|C1QBP_MOUSE Complement component 1 Q subcomponent-binding protein, mitochondrial OS=Mus musculus GN=C1qbp PE=1 SV=1	1	3	3	3	0	0	0	0	1	0	0	1	0	0	0	0	0	2	1	0	0	0	1	0	0	0	2	0	0	0	0	0	2	0	0	0	1	1	1	0	0	1
O35668	O35668	4	4	4	Huntingtin-associated protein 1	Hap1	>sp|O35668|HAP1_MOUSE Huntingtin-associated protein 1 OS=Mus musculus GN=Hap1 PE=1 SV=1	1	4	4	4	0	0	0	0	0	0	1	0	0	0	1	0	1	0	0	2	0	1	0	0	1	1	1	1	0	1	1	1	0	0	1	1	1	2	1	1	1	0
O35678	O35678	1	1	1	Monoglyceride lipase	Mgll	>sp|O35678|MGLL_MOUSE Monoglyceride lipase OS=Mus musculus GN=Mgll PE=1 SV=1	1	1	1	1	1	0	0	1	0	1	1	0	0	0	1	1	0	0	1	0	0	0	1	0	1	1	0	1	1	1	0	0	0	0	1	1	0	0	0	1	0	0
Q9R0N9;O35681	Q9R0N9;O35681	2;2	2;2	2;2	Synaptotagmin-9;Synaptotagmin-3	Syt9;Syt3	>sp|Q9R0N9|SYT9_MOUSE Synaptotagmin-9 OS=Mus musculus GN=Syt9 PE=1 SV=2;>sp|O35681|SYT3_MOUSE Synaptotagmin-3 OS=Mus musculus GN=Syt3 PE=1 SV=2	2	2	2	2	1	0	2	1	1	0	1	1	2	2	2	0	0	1	2	1	2	1	2	2	2	1	1	2	1	1	2	1	2	2	2	1	2	2	1	0	1	1
O35682	O35682	1	1	1	Myeloid-associated differentiation marker	Myadm	>sp|O35682|MYADM_MOUSE Myeloid-associated differentiation marker OS=Mus musculus GN=Myadm PE=2 SV=2	1	1	1	1	1	0	1	1	1	0	1	1	1	1	1	0	1	1	1	1	1	1	1	1	1	0	1	1	0	0	1	1	1	1	1	0	1	1	1	1	1	1
O35685	O35685	6	6	6	Nuclear migration protein nudC	Nudc	>sp|O35685|NUDC_MOUSE Nuclear migration protein nudC OS=Mus musculus GN=Nudc PE=1 SV=1	1	6	6	6	0	0	0	0	2	0	0	0	1	0	0	0	1	4	1	1	1	0	1	0	0	0	4	1	2	0	1	0	3	0	0	2	1	1	2	0	0	3
O35691	O35691	2	2	2	Pinin	Pnn	>sp|O35691|PININ_MOUSE Pinin OS=Mus musculus GN=Pnn PE=1 SV=4	1	2	2	2	2	1	1	1	1	2	2	0	1	0	1	1	1	1	1	2	1	0	2	1	1	2	1	2	2	2	1	0	0	1	2	2	1	1	1	2	1	1
O35737;P70333	O35737;P70333	6;5	6;5	5;4	Heterogeneous nuclear ribonucleoprotein H;Heterogeneous nuclear ribonucleoprotein H, N-terminally processed;Heterogeneous nuclear ribonucleoprotein H2;Heterogeneous nuclear ribonucleoprotein H2, N-terminally processed	Hnrnph1;Hnrnph2	>sp|O35737|HNRH1_MOUSE Heterogeneous nuclear ribonucleoprotein H OS=Mus musculus GN=Hnrnph1 PE=1 SV=3;>sp|P70333|HNRH2_MOUSE Heterogeneous nuclear ribonucleoprotein H2 OS=Mus musculus GN=Hnrnph2 PE=2 SV=1	2	6	6	5	2	0	2	1	5	1	3	3	2	2	2	2	2	2	3	2	3	5	3	3	3	1	5	2	1	1	2	3	4	3	3	1	4	2	2	1	2	2
O35857	O35857	2	2	2	Mitochondrial import inner membrane translocase subunit TIM44	Timm44	>sp|O35857|TIM44_MOUSE Mitochondrial import inner membrane translocase subunit TIM44 OS=Mus musculus GN=Timm44 PE=1 SV=2	1	2	2	2	0	0	0	0	1	0	0	0	0	0	0	0	0	1	0	0	0	0	0	0	0	0	2	0	0	0	0	0	1	0	0	1	0	0	0	0	0	0
O35864	O35864	3	3	3	COP9 signalosome complex subunit 5	Cops5	>sp|O35864|CSN5_MOUSE COP9 signalosome complex subunit 5 OS=Mus musculus GN=Cops5 PE=1 SV=3	1	3	3	3	0	0	0	0	3	1	0	1	0	2	1	0	2	1	1	2	0	1	0	0	1	0	2	0	0	0	0	0	1	1	0	1	1	0	1	0	0	1
O35874	O35874	2	2	2	Neutral amino acid transporter A	Slc1a4	>sp|O35874|SATT_MOUSE Neutral amino acid transporter A OS=Mus musculus GN=Slc1a4 PE=1 SV=1	1	2	2	2	1	0	2	1	1	0	1	1	1	1	1	1	1	2	2	1	2	2	1	2	2	1	2	2	0	1	2	2	1	1	1	1	1	1	1	1	1	2
O35887	O35887	4	4	4	Calumenin	Calu	>sp|O35887|CALU_MOUSE Calumenin OS=Mus musculus GN=Calu PE=1 SV=1	1	4	4	4	0	0	0	0	1	0	0	0	0	0	0	0	0	1	1	0	0	0	0	0	0	0	3	0	0	0	0	0	1	1	0	0	1	0	1	0	0	3
O35900	O35900	1	1	1	U6 snRNA-associated Sm-like protein LSm2	Lsm2	>sp|O35900|LSM2_MOUSE U6 snRNA-associated Sm-like protein LSm2 OS=Mus musculus GN=Lsm2 PE=3 SV=1	1	1	1	1	0	0	1	0	1	0	0	0	0	1	0	0	1	1	0	1	0	1	0	0	0	0	1	0	0	0	0	0	1	0	0	0	1	0	0	0	0	0
O35927	O35927	10	9	9	Catenin delta-2	Ctnnd2	>sp|O35927|CTND2_MOUSE Catenin delta-2 OS=Mus musculus GN=Ctnnd2 PE=1 SV=1	1	10	9	9	5	5	8	5	5	4	8	7	7	7	7	5	5	8	8	5	7	6	7	9	7	3	10	8	5	5	9	8	8	6	9	6	7	6	5	6	9	8
P24549;O35945	P24549;O35945	2;2	2;2	2;2	Retinal dehydrogenase 1;Aldehyde dehydrogenase, cytosolic 1	Aldh1a1;Aldh1a7	>sp|P24549|AL1A1_MOUSE Retinal dehydrogenase 1 OS=Mus musculus GN=Aldh1a1 PE=1 SV=5;>sp|O35945|AL1A7_MOUSE Aldehyde dehydrogenase, cytosolic 1 OS=Mus musculus GN=Aldh1a7 PE=2 SV=1	2	2	2	2	0	0	0	0	1	0	0	0	0	0	0	0	0	0	0	0	0	0	0	0	0	0	1	0	0	0	0	0	0	0	0	0	0	0	0	0	0	0
O35954	O35954	10	10	9	Membrane-associated phosphatidylinositol transfer protein 1	Pitpnm1	>sp|O35954|PITM1_MOUSE Membrane-associated phosphatidylinositol transfer protein 1 OS=Mus musculus GN=Pitpnm1 PE=1 SV=1	1	10	10	9	2	0	3	1	5	0	2	3	1	3	2	1	3	2	5	2	3	4	1	4	3	2	3	2	2	1	3	4	2	1	3	1	3	2	1	1	3	2
O54724	O54724	4	4	4	Polymerase I and transcript release factor	Ptrf	>sp|O54724|PTRF_MOUSE Polymerase I and transcript release factor OS=Mus musculus GN=Ptrf PE=1 SV=1	1	4	4	4	1	1	2	2	2	2	2	3	2	3	3	0	3	2	3	2	1	3	2	3	2	1	1	2	2	1	2	4	2	2	2	2	3	1	0	2	2	2
O54774	O54774	17	17	17	AP-3 complex subunit delta-1	Ap3d1	>sp|O54774|AP3D1_MOUSE AP-3 complex subunit delta-1 OS=Mus musculus GN=Ap3d1 PE=1 SV=1	1	17	17	17	5	3	8	4	8	1	4	4	4	4	5	3	4	7	8	5	5	5	3	5	8	2	7	5	2	3	4	4	9	3	5	3	6	5	4	4	5	7
O54781	O54781	6	6	6	SRSF protein kinase 2;SRSF protein kinase 2 N-terminal;SRSF protein kinase 2 C-terminal	Srpk2	>sp|O54781|SRPK2_MOUSE SRSF protein kinase 2 OS=Mus musculus GN=Srpk2 PE=1 SV=2	1	6	6	6	2	2	2	2	2	1	2	3	5	3	2	4	2	3	3	2	4	2	2	3	1	2	3	3	2	2	4	2	4	1	3	2	4	3	2	2	3	4
O54799	O54799	1	1	1	Neuromedin-B receptor	Nmbr	>sp|O54799|NMBR_MOUSE Neuromedin-B receptor OS=Mus musculus GN=Nmbr PE=3 SV=1	1	1	1	1	1	0	0	1	0	0	1	1	1	0	1	0	1	1	0	1	1	1	0	0	0	1	0	0	1	1	0	1	0	0	1	1	1	1	1	1	1	0
O54818	O54818	3	3	3	Tumor protein D53	Tpd52l1	>sp|O54818|TPD53_MOUSE Tumor protein D53 OS=Mus musculus GN=Tpd52l1 PE=2 SV=1	1	3	3	3	1	0	2	1	0	0	1	2	1	2	0	0	1	0	3	1	1	3	1	2	1	1	2	1	1	0	1	1	1	1	1	2	2	2	1	1	1	3
O54829	O54829	8	8	6	Regulator of G-protein signaling 7	Rgs7	>sp|O54829|RGS7_MOUSE Regulator of G-protein signaling 7 OS=Mus musculus GN=Rgs7 PE=1 SV=2	1	8	8	6	3	1	3	3	4	2	1	2	3	2	3	2	3	3	4	2	1	2	3	3	3	3	7	2	2	2	2	2	5	1	3	2	4	2	4	3	2	3
O54833	O54833	1	1	1	Casein kinase II subunit alpha	Csnk2a2	>sp|O54833|CSK22_MOUSE Casein kinase II subunit alpha OS=Mus musculus GN=Csnk2a2 PE=2 SV=1	1	1	1	1	0	0	0	0	0	0	0	0	0	0	0	0	0	0	0	0	0	0	0	0	0	0	1	0	0	0	0	0	0	0	0	0	0	0	0	0	0	0
O54916	O54916	9	9	8	RalBP1-associated Eps domain-containing protein 1	Reps1	>sp|O54916|REPS1_MOUSE RalBP1-associated Eps domain-containing protein 1 OS=Mus musculus GN=Reps1 PE=1 SV=2	1	9	9	8	4	1	4	4	2	2	3	3	4	3	4	1	4	4	4	3	3	4	3	4	3	2	2	5	1	1	5	3	4	3	4	4	3	4	3	3	4	5
O54931	O54931	4	4	4	A-kinase anchor protein 2	Akap2	>sp|O54931|AKAP2_MOUSE A-kinase anchor protein 2 OS=Mus musculus GN=Akap2 PE=1 SV=3	1	4	4	4	1	0	1	2	0	0	2	1	0	3	1	1	3	3	2	1	0	2	2	3	2	1	2	1	1	1	1	3	0	2	3	3	2	2	1	2	1	3
O54983	O54983	12	12	12	Ketimine reductase mu-crystallin	Crym	>sp|O54983|CRYM_MOUSE Ketimine reductase mu-crystallin OS=Mus musculus GN=Crym PE=1 SV=1	1	12	12	12	1	0	5	3	8	1	1	9	1	5	6	0	7	7	8	5	1	8	7	2	6	1	7	6	4	4	2	5	7	5	1	6	4	2	6	2	2	2
O54984	O54984	4	4	4	ATPase Asna1	Asna1	>sp|O54984|ASNA_MOUSE ATPase Asna1 OS=Mus musculus GN=Asna1 PE=1 SV=2	1	4	4	4	0	0	0	0	3	0	0	0	0	0	0	0	1	0	0	0	0	1	0	1	0	0	0	0	0	0	0	0	2	0	0	0	0	0	0	0	0	0
O54988	O54988	10	10	10	STE20-like serine/threonine-protein kinase	Slk	>sp|O54988|SLK_MOUSE STE20-like serine/threonine-protein kinase OS=Mus musculus GN=Slk PE=1 SV=2	1	10	10	10	4	0	3	2	3	0	2	3	5	5	3	0	4	4	7	4	3	5	3	7	2	1	5	4	1	2	6	5	3	3	4	4	5	3	1	4	5	2
O54991	O54991	12	12	12	Contactin-associated protein 1	Cntnap1	>sp|O54991|CNTP1_MOUSE Contactin-associated protein 1 OS=Mus musculus GN=Cntnap1 PE=2 SV=2	1	12	12	12	2	0	5	2	7	0	2	1	2	4	6	1	4	3	4	6	4	6	2	3	6	2	5	3	2	1	2	7	4	3	2	3	5	2	2	2	2	3
O55003	O55003	2	2	2	BCL2/adenovirus E1B 19 kDa protein-interacting protein 3	Bnip3	>sp|O55003|BNIP3_MOUSE BCL2/adenovirus E1B 19 kDa protein-interacting protein 3 OS=Mus musculus GN=Bnip3 PE=1 SV=1	1	2	2	2	2	0	2	2	0	1	2	1	2	2	2	1	2	2	2	2	2	1	2	2	2	2	1	2	2	2	2	2	1	2	2	2	1	2	2	2	2	2
O55013	O55013	2	2	2	Trafficking protein particle complex subunit 3	Trappc3	>sp|O55013|TPPC3_MOUSE Trafficking protein particle complex subunit 3 OS=Mus musculus GN=Trappc3 PE=1 SV=1	1	2	2	2	1	0	1	1	2	0	0	0	1	1	0	1	1	1	1	1	1	0	1	1	0	0	1	0	1	0	1	1	1	1	1	1	1	1	0	0	1	1
O55017	O55017	7	7	7	Voltage-dependent N-type calcium channel subunit alpha-1B	Cacna1b	>sp|O55017|CAC1B_MOUSE Voltage-dependent N-type calcium channel subunit alpha-1B OS=Mus musculus GN=Cacna1b PE=1 SV=1	1	7	7	7	3	0	3	2	2	3	4	4	4	4	4	3	4	2	4	2	3	4	4	4	4	2	2	4	2	3	4	5	1	3	4	3	4	3	3	2	4	3
O55022	O55022	11	11	10	Membrane-associated progesterone receptor component 1	Pgrmc1	>sp|O55022|PGRC1_MOUSE Membrane-associated progesterone receptor component 1 OS=Mus musculus GN=Pgrmc1 PE=1 SV=4	1	11	11	10	4	3	4	4	8	3	4	7	4	4	3	4	6	5	4	5	5	7	6	4	4	5	8	5	5	5	5	5	6	6	4	5	4	5	4	4	5	6
O55023	O55023	7	7	7	Inositol monophosphatase 1	Impa1	>sp|O55023|IMPA1_MOUSE Inositol monophosphatase 1 OS=Mus musculus GN=Impa1 PE=1 SV=1	1	7	7	7	2	0	2	1	7	1	1	5	1	4	0	1	5	4	6	4	1	5	3	2	3	1	7	1	2	0	1	3	3	1	1	3	3	3	3	1	2	2
O55028	O55028	2	2	2	[3-methyl-2-oxobutanoate dehydrogenase [lipoamide]] kinase, mitochondrial	Bckdk	>sp|O55028|BCKD_MOUSE [3-methyl-2-oxobutanoate dehydrogenase [lipoamide]] kinase, mitochondrial OS=Mus musculus GN=Bckdk PE=1 SV=1	1	2	2	2	1	0	1	1	1	0	2	1	1	1	1	1	1	1	0	1	1	1	1	1	1	1	1	1	1	2	2	1	1	1	1	1	1	1	1	2	1	2
O55029	O55029	7	7	7	Coatomer subunit beta	Copb2	>sp|O55029|COPB2_MOUSE Coatomer subunit beta OS=Mus musculus GN=Copb2 PE=2 SV=2	1	7	7	7	1	0	5	1	6	0	2	2	1	4	1	0	5	2	3	6	2	6	1	1	3	1	3	1	0	0	1	5	1	1	1	1	2	1	1	1	1	2
O55042	O55042	5	5	3	Alpha-synuclein	Snca	>sp|O55042|SYUA_MOUSE Alpha-synuclein OS=Mus musculus GN=Snca PE=1 SV=2	1	5	5	3	3	1	4	3	5	2	4	4	1	4	2	1	4	4	5	4	3	4	5	3	4	1	5	4	0	3	4	4	4	4	3	4	5	4	3	3	3	4
O55060	O55060	1	1	1	Thiopurine S-methyltransferase	Tpmt	>sp|O55060|TPMT_MOUSE Thiopurine S-methyltransferase OS=Mus musculus GN=Tpmt PE=1 SV=1	1	1	1	1	0	0	0	0	0	0	1	0	0	0	0	0	0	0	0	0	1	0	0	0	0	0	0	0	0	0	0	0	1	0	0	0	0	0	0	0	0	0
O55074;Q7TN79	O55074;Q7TN79	1;1	1;1	1;1	A-kinase anchor protein 7 isoform alpha;A-kinase anchor protein 7 isoform gamma	Akap7	>sp|O55074|AKA7A_MOUSE A-kinase anchor protein 7 isoform alpha OS=Mus musculus GN=Akap7 PE=1 SV=4;>sp|Q7TN79|AKA7G_MOUSE A-kinase anchor protein 7 isoform gamma OS=Mus musculus GN=Akap7 PE=1 SV=2	2	1	1	1	0	0	0	0	1	0	0	0	0	1	0	0	0	0	1	0	1	0	0	0	0	0	1	0	1	0	0	0	1	0	1	1	1	1	0	0	0	0
O55091	O55091	4	4	4	Protein IMPACT	Impact	>sp|O55091|IMPCT_MOUSE Protein IMPACT OS=Mus musculus GN=Impact PE=1 SV=2	1	4	4	4	3	1	3	1	2	0	3	3	3	3	2	2	3	3	4	3	3	3	2	3	2	1	3	3	0	1	3	3	2	3	3	2	3	3	3	2	1	4
O55100	O55100	2	2	2	Synaptogyrin-1	Syngr1	>sp|O55100|SNG1_MOUSE Synaptogyrin-1 OS=Mus musculus GN=Syngr1 PE=1 SV=2	1	2	2	2	0	0	1	1	0	0	1	1	0	1	0	0	1	0	1	1	1	1	0	0	0	0	1	1	0	0	0	0	1	0	0	0	1	0	1	1	0	0
O55106	O55106	6	6	6	Striatin	Strn	>sp|O55106|STRN_MOUSE Striatin OS=Mus musculus GN=Strn PE=1 SV=2	1	6	6	6	1	0	1	1	3	0	1	1	1	1	2	1	1	4	1	2	1	1	1	3	3	0	2	1	0	1	2	2	3	1	1	1	2	1	3	0	3	3
O55125	O55125	3	3	3	Protein NipSnap homolog 1	Nipsnap1	>sp|O55125|NIPS1_MOUSE Protein NipSnap homolog 1 OS=Mus musculus GN=Nipsnap1 PE=1 SV=1	1	3	3	3	0	0	1	0	3	0	0	1	0	1	0	0	1	1	2	1	0	1	1	1	1	0	2	0	0	0	0	1	2	1	0	0	0	0	2	0	0	1
O55126	O55126	3	3	3	Protein NipSnap homolog 2	Gbas	>sp|O55126|NIPS2_MOUSE Protein NipSnap homolog 2 OS=Mus musculus GN=Gbas PE=2 SV=1	1	3	3	3	0	0	0	0	2	0	0	1	0	1	1	0	2	0	0	2	0	2	2	0	1	0	2	0	0	0	0	0	0	2	0	0	0	0	1	0	0	0
O55131;Q9DA97;Q8C650	O55131	13;1;1	13;1;1	13;1;1	Septin-7	2020-09-07	>sp|O55131|SEPT7_MOUSE Septin-7 OS=Mus musculus GN=Sept7 PE=1 SV=1	3	13	13	13	5	3	6	4	10	5	6	10	7	8	6	6	8	9	12	7	6	7	10	5	6	4	10	8	8	6	7	7	10	7	9	8	9	7	8	6	7	8
O55142	O55142	2	2	2	60S ribosomal protein L35a	Rpl35a	>sp|O55142|RL35A_MOUSE 60S ribosomal protein L35a OS=Mus musculus GN=Rpl35a PE=1 SV=2	1	2	2	2	0	0	0	0	2	0	0	0	0	0	2	0	1	1	1	0	0	0	0	0	1	0	1	0	1	0	0	0	1	0	0	1	0	0	1	0	0	1
O55143;Q8R429;Q64518	O55143	22;8;3	22;8;3	22;8;3	Sarcoplasmic/endoplasmic reticulum calcium ATPase 2	Atp2a2	>sp|O55143|AT2A2_MOUSE Sarcoplasmic/endoplasmic reticulum calcium ATPase 2 OS=Mus musculus GN=Atp2a2 PE=1 SV=2	3	22	22	22	5	1	9	6	15	3	7	13	5	7	10	2	14	13	17	6	7	12	12	6	8	3	18	10	4	4	8	12	10	10	6	13	13	8	8	6	10	11
O55234	O55234	9	9	9	Proteasome subunit beta type-5	Psmb5	>sp|O55234|PSB5_MOUSE Proteasome subunit beta type-5 OS=Mus musculus GN=Psmb5 PE=1 SV=3	1	9	9	9	1	0	5	0	7	1	2	4	0	5	3	0	7	3	3	6	3	7	0	1	7	0	4	2	1	1	0	3	1	2	1	2	1	0	2	0	1	2
O70133	O70133	7	7	7	ATP-dependent RNA helicase A	Dhx9	>sp|O70133|DHX9_MOUSE ATP-dependent RNA helicase A OS=Mus musculus GN=Dhx9 PE=1 SV=2	1	7	7	7	2	0	2	0	6	1	1	1	1	2	1	0	2	2	1	1	0	2	1	1	1	1	2	0	0	1	1	1	1	2	0	2	3	1	2	1	1	2
O70139	O70139	1	1	1	cAMP-dependent protein kinase inhibitor gamma	Pkig	>sp|O70139|IPKG_MOUSE cAMP-dependent protein kinase inhibitor gamma OS=Mus musculus GN=Pkig PE=1 SV=1	1	1	1	1	1	0	1	0	1	0	1	1	1	1	1	1	1	1	1	1	1	1	1	1	1	0	1	1	0	1	1	1	1	1	1	1	1	1	1	1	1	1
O70161	O70161	14	14	14	Phosphatidylinositol 4-phosphate 5-kinase type-1 gamma	Pip5k1c	>sp|O70161|PI51C_MOUSE Phosphatidylinositol 4-phosphate 5-kinase type-1 gamma OS=Mus musculus GN=Pip5k1c PE=1 SV=2	1	14	14	14	4	0	6	4	8	2	5	5	4	4	6	2	7	6	5	6	5	6	3	4	7	3	6	5	2	1	5	7	5	4	3	3	4	5	5	3	4	2
O70166	O70166	5	5	5	Stathmin-3	Stmn3	>sp|O70166|STMN3_MOUSE Stathmin-3 OS=Mus musculus GN=Stmn3 PE=1 SV=1	1	5	5	5	3	2	4	4	2	3	4	5	5	3	5	2	2	3	3	3	4	3	3	3	3	4	3	4	3	4	5	3	4	3	4	3	3	5	2	3	4	3
O70251	O70251	9	7	7	Elongation factor 1-beta	Eef1b	>sp|O70251|EF1B_MOUSE Elongation factor 1-beta OS=Mus musculus GN=Eef1b PE=1 SV=5	1	9	7	7	3	1	2	1	5	1	1	4	3	2	3	2	3	6	5	3	4	2	3	3	2	1	7	4	2	1	3	3	6	3	5	2	6	4	3	2	3	7
O70252	O70252	1	1	1	Heme oxygenase 2	Hmox2	>sp|O70252|HMOX2_MOUSE Heme oxygenase 2 OS=Mus musculus GN=Hmox2 PE=2 SV=1	1	1	1	1	0	0	0	0	0	0	0	0	0	0	0	0	0	0	0	0	0	0	0	0	0	0	0	0	0	0	0	0	1	0	0	0	0	0	0	0	0	0
O70293;Q8VEB1	O70293;Q8VEB1	1;1	1;1	1;1	G protein-coupled receptor kinase 6;G protein-coupled receptor kinase 5	Grk6;Grk5	>sp|O70293|GRK6_MOUSE G protein-coupled receptor kinase 6 OS=Mus musculus GN=Grk6 PE=1 SV=1;>sp|Q8VEB1|GRK5_MOUSE G protein-coupled receptor kinase 5 OS=Mus musculus GN=Grk5 PE=1 SV=2	2	1	1	1	1	0	0	1	0	0	0	1	0	0	1	0	1	1	1	1	0	1	0	1	0	0	0	0	0	0	1	0	0	0	0	1	0	0	0	1	1	0
O70305	O70305	6	6	6	Ataxin-2	Atxn2	>sp|O70305|ATX2_MOUSE Ataxin-2 OS=Mus musculus GN=Atxn2 PE=1 SV=1	1	6	6	6	3	0	1	4	0	1	1	2	1	0	2	0	1	0	1	2	2	1	2	1	2	1	0	1	3	1	3	1	2	4	4	3	1	4	1	4	3	0
O70310	O70310	3	3	2	Glycylpeptide N-tetradecanoyltransferase 1	Nmt1	>sp|O70310|NMT1_MOUSE Glycylpeptide N-tetradecanoyltransferase 1 OS=Mus musculus GN=Nmt1 PE=1 SV=1	1	3	3	2	1	1	1	1	1	1	1	2	1	1	1	0	0	3	1	0	1	1	2	1	1	1	3	1	0	0	1	1	3	1	1	1	0	1	2	1	1	1
O70311	O70311	2	1	1	Glycylpeptide N-tetradecanoyltransferase 2	Nmt2	>sp|O70311|NMT2_MOUSE Glycylpeptide N-tetradecanoyltransferase 2 OS=Mus musculus GN=Nmt2 PE=2 SV=1	1	2	1	1	0	0	0	0	0	0	1	0	0	1	0	0	0	1	1	0	0	0	1	1	0	1	1	0	0	0	0	0	2	1	0	0	0	0	1	0	0	0
O70318	O70318	15	11	11	Band 4.1-like protein 2	Epb41l2	>sp|O70318|E41L2_MOUSE Band 4.1-like protein 2 OS=Mus musculus GN=Epb41l2 PE=1 SV=2	1	15	11	11	3	1	4	4	8	2	3	5	5	4	3	2	5	3	6	5	6	7	6	4	3	2	7	3	2	1	4	5	3	4	4	4	5	5	2	4	3	5
O70325;Q91XR9	O70325;Q91XR9	5;4	5;4	5;4	Phospholipid hydroperoxide glutathione peroxidase, mitochondrial;Phospholipid hydroperoxide glutathione peroxidase, nuclear	Gpx4	>sp|O70325|GPX41_MOUSE Phospholipid hydroperoxide glutathione peroxidase, mitochondrial OS=Mus musculus GN=Gpx4 PE=1 SV=4;>sp|Q91XR9|GPX42_MOUSE Phospholipid hydroperoxide glutathione peroxidase, nuclear OS=Mus musculus GN=Gpx4 PE=2 SV=3	2	5	5	5	1	0	2	1	3	0	0	1	0	2	1	0	2	0	2	2	3	2	2	0	1	2	4	1	0	0	0	1	2	0	0	1	2	0	1	1	0	0
O70343	O70343	1	1	1	Peroxisome proliferator-activated receptor gamma coactivator 1-alpha	Ppargc1a	>sp|O70343|PRGC1_MOUSE Peroxisome proliferator-activated receptor gamma coactivator 1-alpha OS=Mus musculus GN=Ppargc1a PE=1 SV=1	1	1	1	1	1	1	0	1	1	1	1	0	0	1	0	0	0	1	1	0	1	0	1	1	0	1	0	1	1	0	1	1	1	1	0	1	1	1	0	0	1	1
O70405	O70405	2	2	2	Serine/threonine-protein kinase ULK1	Ulk1	>sp|O70405|ULK1_MOUSE Serine/threonine-protein kinase ULK1 OS=Mus musculus GN=Ulk1 PE=1 SV=1	1	2	2	2	2	0	2	1	0	0	1	2	0	0	2	0	0	1	0	1	1	0	1	1	2	1	1	2	1	2	1	1	0	1	1	2	1	1	1	2	2	1
O70435	O70435	7	7	7	Proteasome subunit alpha type-3	Psma3	>sp|O70435|PSA3_MOUSE Proteasome subunit alpha type-3 OS=Mus musculus GN=Psma3 PE=1 SV=3	1	7	7	7	1	1	3	1	6	1	1	4	1	4	0	1	3	2	5	1	2	5	0	2	1	1	4	1	1	0	1	2	1	2	1	1	3	1	0	1	1	3
O70439	O70439	2	2	2	Syntaxin-7	Stx7	>sp|O70439|STX7_MOUSE Syntaxin-7 OS=Mus musculus GN=Stx7 PE=1 SV=3	1	2	2	2	2	1	2	2	2	1	2	2	2	2	2	2	2	2	2	2	2	2	2	2	2	2	2	2	2	2	2	2	1	2	2	2	2	2	2	2	2	2
O70443	O70443	3	2	2	Guanine nucleotide-binding protein G(z) subunit alpha	Gnaz	>sp|O70443|GNAZ_MOUSE Guanine nucleotide-binding protein G(z) subunit alpha OS=Mus musculus GN=Gnaz PE=2 SV=4	1	3	2	2	0	0	1	0	2	0	0	1	0	0	1	0	1	0	0	1	0	0	0	0	1	0	0	1	0	1	0	0	0	0	0	0	0	0	0	1	1	0
O70456	O70456	3	1	1	14-3-3 protein sigma	Sfn	>sp|O70456|1433S_MOUSE 14-3-3 protein sigma OS=Mus musculus GN=Sfn PE=1 SV=2	1	3	1	1	2	0	3	1	3	1	3	3	1	3	2	1	3	2	2	2	3	3	3	1	2	2	2	3	2	2	3	3	2	3	2	2	3	2	3	2	3	2
O70480	O70480	4	4	4	Vesicle-associated membrane protein 4	Vamp4	>sp|O70480|VAMP4_MOUSE Vesicle-associated membrane protein 4 OS=Mus musculus GN=Vamp4 PE=1 SV=1	1	4	4	4	0	0	1	0	0	0	0	1	1	0	2	0	0	2	3	0	1	0	0	3	0	0	2	1	0	0	3	1	2	0	2	1	1	2	1	0	1	3
O70492	O70492	5	5	4	Sorting nexin-3	Snx3	>sp|O70492|SNX3_MOUSE Sorting nexin-3 OS=Mus musculus GN=Snx3 PE=1 SV=3	1	5	5	4	1	0	1	1	4	0	1	1	0	1	1	0	1	2	2	2	1	0	1	0	0	1	2	1	0	0	1	2	2	1	2	2	1	1	1	0	1	1
O70493	O70493	3	2	2	Sorting nexin-12	Snx12	>sp|O70493|SNX12_MOUSE Sorting nexin-12 OS=Mus musculus GN=Snx12 PE=1 SV=1	1	3	2	2	0	0	0	0	2	0	0	0	0	0	0	0	0	0	0	0	0	0	0	0	0	0	1	0	0	0	0	0	0	0	0	0	0	0	0	0	0	0
O70589	O70589	2	2	2	Peripheral plasma membrane protein CASK	Cask	>sp|O70589|CSKP_MOUSE Peripheral plasma membrane protein CASK OS=Mus musculus GN=Cask PE=1 SV=2	1	2	2	2	0	0	1	0	1	0	0	0	0	0	0	0	0	0	0	0	1	0	0	1	0	0	1	0	0	0	1	0	1	0	0	0	0	0	0	0	0	0
O88196	O88196	1	1	1	E3 ubiquitin-protein ligase TTC3	Ttc3	>sp|O88196|TTC3_MOUSE E3 ubiquitin-protein ligase TTC3 OS=Mus musculus GN=Ttc3 PE=2 SV=2	1	1	1	1	1	0	1	1	1	0	1	1	1	1	1	0	1	1	1	1	1	1	1	1	1	0	1	1	0	0	1	1	1	1	1	1	1	1	1	1	1	1
O88207	O88207	1	1	1	Collagen alpha-1(V) chain	Col5a1	>sp|O88207|CO5A1_MOUSE Collagen alpha-1(V) chain OS=Mus musculus GN=Col5a1 PE=2 SV=2	1	1	1	1	1	0	1	1	1	0	1	1	1	1	1	0	1	1	1	1	1	1	1	1	1	1	1	1	1	1	1	1	0	1	0	1	1	0	1	0	1	1
O88342	O88342	16	16	16	WD repeat-containing protein 1	Wdr1	>sp|O88342|WDR1_MOUSE WD repeat-containing protein 1 OS=Mus musculus GN=Wdr1 PE=1 SV=3	1	16	16	16	3	0	6	1	11	0	4	8	1	4	6	0	6	6	10	4	8	9	7	4	6	0	11	5	1	0	3	8	6	7	3	4	4	3	3	0	3	3
O88343	O88343	9	9	9	Electrogenic sodium bicarbonate cotransporter 1	Slc4a4	>sp|O88343|S4A4_MOUSE Electrogenic sodium bicarbonate cotransporter 1 OS=Mus musculus GN=Slc4a4 PE=1 SV=2	1	9	9	9	3	0	4	4	6	2	3	4	3	2	3	2	3	3	4	3	5	5	3	4	3	3	6	3	2	1	5	4	5	3	4	4	4	4	4	3	5	4
O88384	O88384	2	2	2	Vesicle transport through interaction with t-SNAREs homolog 1B	Vti1b	>sp|O88384|VTI1B_MOUSE Vesicle transport through interaction with t-SNAREs homolog 1B OS=Mus musculus GN=Vti1b PE=1 SV=1	1	2	2	2	0	0	1	0	0	0	0	0	0	0	1	0	0	1	1	0	1	0	0	2	1	0	2	0	0	0	2	2	1	0	1	1	1	1	0	0	2	1
O88441	O88441	3	3	3	Metaxin-2	Mtx2	>sp|O88441|MTX2_MOUSE Metaxin-2 OS=Mus musculus GN=Mtx2 PE=1 SV=1	1	3	3	3	0	0	1	0	0	0	0	0	0	0	1	0	0	1	1	0	1	1	0	1	0	0	1	0	0	0	1	1	2	0	1	0	1	1	1	0	1	1
O88444	O88444	2	2	2	Adenylate cyclase type 1	Adcy1	>sp|O88444|ADCY1_MOUSE Adenylate cyclase type 1 OS=Mus musculus GN=Adcy1 PE=2 SV=2	1	2	2	2	0	0	2	0	0	0	0	0	1	1	1	0	0	0	1	0	0	0	0	2	1	0	0	0	0	0	1	0	1	1	0	0	1	1	0	0	2	0
O88447	O88447	6	6	6	Kinesin light chain 1	Klc1	>sp|O88447|KLC1_MOUSE Kinesin light chain 1 OS=Mus musculus GN=Klc1 PE=1 SV=3	1	6	6	6	3	2	2	3	4	2	2	2	3	2	3	1	2	3	3	2	2	2	2	3	3	2	3	3	2	3	3	2	5	2	3	3	4	2	2	3	3	3
O88448	O88448	8	8	8	Kinesin light chain 2	Klc2	>sp|O88448|KLC2_MOUSE Kinesin light chain 2 OS=Mus musculus GN=Klc2 PE=1 SV=1	1	8	8	8	3	0	1	2	3	4	3	2	1	2	1	4	2	2	4	2	3	2	3	3	2	3	5	3	3	1	3	2	3	2	3	2	2	4	2	3	3	3
O88454	O88454	1	1	1	Potassium channel subfamily K member 4	Kcnk4	>sp|O88454|KCNK4_MOUSE Potassium channel subfamily K member 4 OS=Mus musculus GN=Kcnk4 PE=2 SV=1	1	1	1	1	1	0	1	1	1	0	1	0	1	1	1	0	1	0	1	1	1	0	1	1	1	0	1	0	0	0	1	1	0	1	1	1	0	1	1	0	1	1
O88456;Q9D7J7	O88456;Q9D7J7	3;2	3;2	3;2	Calpain small subunit 1;Calpain small subunit 2	Capns1;Capns2	>sp|O88456|CPNS1_MOUSE Calpain small subunit 1 OS=Mus musculus GN=Capns1 PE=2 SV=1;>sp|Q9D7J7|CPNS2_MOUSE Calpain small subunit 2 OS=Mus musculus GN=Capns2 PE=2 SV=1	2	3	3	3	0	0	0	0	1	0	0	0	0	0	0	0	0	0	0	1	0	0	0	0	0	0	0	0	0	0	0	0	1	0	0	0	0	0	0	0	0	0
O88485	O88485	9	9	9	Cytoplasmic dynein 1 intermediate chain 1	Dync1i1	>sp|O88485|DC1I1_MOUSE Cytoplasmic dynein 1 intermediate chain 1 OS=Mus musculus GN=Dync1i1 PE=1 SV=2	1	9	9	9	5	2	5	4	5	3	5	5	4	6	5	4	4	7	5	5	5	5	4	5	5	5	7	5	5	4	6	5	5	5	5	5	5	5	5	5	6	6
O88487	O88487	5	5	5	Cytoplasmic dynein 1 intermediate chain 2	Dync1i2	>sp|O88487|DC1I2_MOUSE Cytoplasmic dynein 1 intermediate chain 2 OS=Mus musculus GN=Dync1i2 PE=1 SV=1	1	5	5	5	2	1	3	2	2	0	2	3	2	3	0	1	1	3	4	1	2	2	1	2	1	2	3	2	2	1	2	2	2	1	3	2	3	2	1	2	3	4
O88502	O88502	2	2	2	High affinity cAMP-specific and IBMX-insensitive 3,5-cyclic phosphodiesterase 8A	Pde8a	>sp|O88502|PDE8A_MOUSE High affinity cAMP-specific and IBMX-insensitive 3,5-cyclic phosphodiesterase 8A OS=Mus musculus GN=Pde8a PE=1 SV=1	1	2	2	2	0	0	0	0	0	0	0	0	0	0	0	1	0	0	0	0	2	0	0	0	0	0	0	0	0	0	0	0	1	1	0	0	0	0	0	0	0	0
O88508	O88508	1	1	1	DNA (cytosine-5)-methyltransferase 3A	Dnmt3a	>sp|O88508|DNM3A_MOUSE DNA (cytosine-5)-methyltransferase 3A OS=Mus musculus GN=Dnmt3a PE=1 SV=2	1	1	1	1	0	0	0	1	0	0	0	0	0	0	0	0	0	0	0	1	0	0	0	0	0	0	0	1	1	0	0	0	0	0	0	0	0	0	0	1	0	0
O88532	O88532	6	6	6	Zinc finger RNA-binding protein	Zfr	>sp|O88532|ZFR_MOUSE Zinc finger RNA-binding protein OS=Mus musculus GN=Zfr PE=1 SV=2	1	6	6	6	3	0	4	4	2	1	4	4	4	5	4	0	4	3	4	3	4	4	2	4	3	3	2	5	3	3	4	2	3	4	5	4	2	4	1	5	3	4
O88543	O88543	5	5	5	COP9 signalosome complex subunit 3	Cops3	>sp|O88543|CSN3_MOUSE COP9 signalosome complex subunit 3 OS=Mus musculus GN=Cops3 PE=1 SV=3	1	5	5	5	1	0	1	1	2	0	1	2	1	0	0	0	1	1	2	1	1	1	1	1	0	1	4	0	1	0	1	0	2	2	1	2	2	1	0	1	1	1
O88544	O88544	5	5	5	COP9 signalosome complex subunit 4	Cops4	>sp|O88544|CSN4_MOUSE COP9 signalosome complex subunit 4 OS=Mus musculus GN=Cops4 PE=1 SV=1	1	5	5	5	0	0	0	0	3	0	1	0	1	0	1	0	1	1	1	0	1	0	0	0	1	0	2	0	0	0	0	0	2	0	0	0	2	0	0	0	1	1
O88569	O88569	11	11	11	Heterogeneous nuclear ribonucleoproteins A2/B1	Hnrnpa2b1	>sp|O88569|ROA2_MOUSE Heterogeneous nuclear ribonucleoproteins A2/B1 OS=Mus musculus GN=Hnrnpa2b1 PE=1 SV=2	1	11	11	11	2	0	1	2	8	1	1	6	1	3	4	0	3	6	5	1	3	4	4	3	1	0	7	1	5	3	3	1	7	6	3	4	4	2	5	1	1	4
O88587	O88587	4	4	4	Catechol O-methyltransferase	Comt	>sp|O88587|COMT_MOUSE Catechol O-methyltransferase OS=Mus musculus GN=Comt PE=1 SV=2	1	4	4	4	2	1	2	1	3	2	1	2	2	2	1	1	2	2	2	1	2	1	2	2	1	1	2	1	1	2	2	1	1	1	2	2	3	1	1	2	2	2
O88643	O88643	7	7	5	Serine/threonine-protein kinase PAK 1	Pak1	>sp|O88643|PAK1_MOUSE Serine/threonine-protein kinase PAK 1 OS=Mus musculus GN=Pak1 PE=1 SV=1	1	7	7	5	3	1	2	3	6	3	3	2	2	2	3	2	3	4	3	4	2	2	3	3	3	3	4	3	4	3	3	2	3	3	3	4	3	3	3	3	3	4
O88685	O88685	5	5	5	26S protease regulatory subunit 6A	Psmc3	>sp|O88685|PRS6A_MOUSE 26S protease regulatory subunit 6A OS=Mus musculus GN=Psmc3 PE=1 SV=2	1	5	5	5	0	0	1	0	5	0	0	1	1	1	0	0	1	2	1	1	0	1	0	0	1	0	3	0	0	0	1	1	3	0	0	2	2	0	0	0	0	2
O88696	O88696	1	1	1	ATP-dependent Clp protease proteolytic subunit, mitochondrial	Clpp	>sp|O88696|CLPP_MOUSE ATP-dependent Clp protease proteolytic subunit, mitochondrial OS=Mus musculus GN=Clpp PE=1 SV=1	1	1	1	1	0	0	0	0	1	0	0	0	0	1	0	0	0	1	1	1	0	0	1	0	0	0	1	0	0	0	1	0	1	0	1	1	1	1	1	0	1	1
O88703	O88703	11	11	11	Potassium/sodium hyperpolarization-activated cyclic nucleotide-gated channel 2	Hcn2	>sp|O88703|HCN2_MOUSE Potassium/sodium hyperpolarization-activated cyclic nucleotide-gated channel 2 OS=Mus musculus GN=Hcn2 PE=1 SV=1	1	11	11	11	6	5	5	5	6	2	9	7	7	7	7	6	7	6	7	6	9	6	6	7	7	8	5	6	5	4	8	6	7	7	6	9	6	8	6	8	8	7
O88704	O88704	6	6	6	Potassium/sodium hyperpolarization-activated cyclic nucleotide-gated channel 1	Hcn1	>sp|O88704|HCN1_MOUSE Potassium/sodium hyperpolarization-activated cyclic nucleotide-gated channel 1 OS=Mus musculus GN=Hcn1 PE=1 SV=1	1	6	6	6	3	1	3	4	1	2	2	4	3	3	3	1	4	5	6	3	3	5	5	5	1	4	4	3	4	1	5	3	5	1	3	5	6	4	3	4	5	5
O88705	O88705	3	3	3	Potassium/sodium hyperpolarization-activated cyclic nucleotide-gated channel 3	Hcn3	>sp|O88705|HCN3_MOUSE Potassium/sodium hyperpolarization-activated cyclic nucleotide-gated channel 3 OS=Mus musculus GN=Hcn3 PE=1 SV=1	1	3	3	3	1	0	1	1	1	0	1	1	1	1	1	0	2	1	1	1	1	2	1	2	1	0	1	1	1	0	1	2	0	1	1	1	1	1	1	1	0	2
O88712;P56546	O88712	7;3	7;3	7;3	C-terminal-binding protein 1	Ctbp1	>sp|O88712|CTBP1_MOUSE C-terminal-binding protein 1 OS=Mus musculus GN=Ctbp1 PE=1 SV=2	2	7	7	7	2	1	3	2	4	0	4	4	1	4	3	1	3	3	3	4	4	4	2	3	3	2	4	2	2	1	1	3	4	1	2	2	3	2	2	3	1	1
O88737	O88737	65	64	63	Protein bassoon	Bsn	>sp|O88737|BSN_MOUSE Protein bassoon OS=Mus musculus GN=Bsn PE=1 SV=4	1	65	64	63	30	7	23	27	33	14	28	24	25	23	25	23	21	37	33	23	30	18	22	31	29	20	42	23	19	18	37	22	32	31	34	39	30	34	30	28	35	32
O88741	O88741	5	5	5	Ganglioside-induced differentiation-associated protein 1	Gdap1	>sp|O88741|GDAP1_MOUSE Ganglioside-induced differentiation-associated protein 1 OS=Mus musculus GN=Gdap1 PE=1 SV=1	1	5	5	5	0	0	0	0	2	0	1	1	0	0	0	0	1	2	2	0	1	1	1	0	1	0	2	0	1	0	0	1	3	2	0	2	1	1	2	0	0	2
O88746	O88746	4	4	4	Target of Myb protein 1	Tom1	>sp|O88746|TOM1_MOUSE Target of Myb protein 1 OS=Mus musculus GN=Tom1 PE=1 SV=1	1	4	4	4	4	1	4	3	4	0	4	4	4	3	4	2	3	3	4	4	4	4	3	4	4	2	4	4	0	0	4	4	3	4	4	3	3	4	3	3	4	4
O88844	O88844	5	5	5	Isocitrate dehydrogenase [NADP] cytoplasmic	Idh1	>sp|O88844|IDHC_MOUSE Isocitrate dehydrogenase [NADP] cytoplasmic OS=Mus musculus GN=Idh1 PE=1 SV=2	1	5	5	5	0	0	0	0	3	0	0	2	0	0	1	0	2	3	1	2	0	3	3	0	2	0	3	1	0	1	0	3	2	1	0	2	2	0	0	0	1	3
O88852	O88852	1	1	1	Testis-specific Y-encoded-like protein 1	Tspyl1	>sp|O88852|TSYL1_MOUSE Testis-specific Y-encoded-like protein 1 OS=Mus musculus GN=Tspyl1 PE=2 SV=1	1	1	1	1	1	0	1	1	0	1	1	1	1	1	1	0	1	1	1	1	1	1	1	1	1	1	0	1	1	1	1	1	1	0	1	0	1	1	1	0	0	0
O88874	O88874	2	2	2	Cyclin-K	Ccnk	>sp|O88874|CCNK_MOUSE Cyclin-K OS=Mus musculus GN=Ccnk PE=1 SV=3	1	2	2	2	2	1	0	2	1	1	1	0	1	1	0	0	1	1	2	1	1	1	2	1	1	1	0	1	1	1	0	1	1	1	2	1	1	1	1	1	1	0
O88878	O88878	1	1	1	AN1-type zinc finger protein 5	Zfand5	>sp|O88878|ZFAN5_MOUSE AN1-type zinc finger protein 5 OS=Mus musculus GN=Zfand5 PE=1 SV=1	1	1	1	1	0	0	0	0	0	0	0	0	1	1	0	0	1	0	0	0	0	0	0	1	1	0	0	0	0	0	1	1	0	0	0	1	1	0	0	0	1	0
O88910	O88910	3	3	3	MAGUK p55 subfamily member 3	Mpp3	>sp|O88910|MPP3_MOUSE MAGUK p55 subfamily member 3 OS=Mus musculus GN=Mpp3 PE=1 SV=2	1	3	3	3	1	1	1	1	2	0	1	1	1	0	0	0	0	1	1	0	2	0	2	1	1	1	1	0	1	0	2	0	0	1	1	1	1	0	0	1	1	1
O88935	O88935	35	35	32	Synapsin-1	Syn1	>sp|O88935|SYN1_MOUSE Synapsin-1 OS=Mus musculus GN=Syn1 PE=1 SV=2	1	35	35	32	16	10	19	16	26	6	14	19	11	15	15	11	19	21	23	18	18	21	22	16	20	9	25	16	7	8	14	18	17	21	15	19	20	15	20	16	16	17
O88939	O88939	1	1	1	Zinc finger and BTB domain-containing protein 7A	Zbtb7a	>sp|O88939|ZBT7A_MOUSE Zinc finger and BTB domain-containing protein 7A OS=Mus musculus GN=Zbtb7a PE=1 SV=2	1	1	1	1	0	0	0	0	0	0	0	0	1	0	0	0	0	0	0	0	0	0	0	0	0	0	0	0	0	0	0	0	1	0	0	0	0	1	0	0	0	0
O88974	O88974	2	2	2	Histone-lysine N-methyltransferase SETDB1	Setdb1	>sp|O88974|SETB1_MOUSE Histone-lysine N-methyltransferase SETDB1 OS=Mus musculus GN=Setdb1 PE=1 SV=1	1	2	2	2	0	0	0	0	2	0	0	0	0	0	1	0	0	0	0	0	0	0	0	0	0	0	0	0	0	0	0	0	1	0	0	1	0	0	1	0	0	0
O89001	O89001	2	2	2	Carboxypeptidase D	Cpd	>sp|O89001|CBPD_MOUSE Carboxypeptidase D OS=Mus musculus GN=Cpd PE=1 SV=2	1	2	2	2	1	0	1	0	0	0	1	2	1	0	0	0	1	2	1	0	1	2	1	1	0	0	0	0	0	0	2	0	0	0	1	0	2	0	1	0	0	1
O89017	O89017	1	1	1	Legumain	Lgmn	>sp|O89017|LGMN_MOUSE Legumain OS=Mus musculus GN=Lgmn PE=1 SV=1	1	1	1	1	0	0	0	0	0	0	0	0	0	0	0	0	0	0	0	0	0	0	0	0	0	0	0	0	0	0	0	0	0	0	0	0	0	0	0	0	0	1
O89032	O89032	5	5	4	SH3 and PX domain-containing protein 2A	Sh3pxd2a	>sp|O89032|SPD2A_MOUSE SH3 and PX domain-containing protein 2A OS=Mus musculus GN=Sh3pxd2a PE=1 SV=2	1	5	5	4	1	0	3	1	1	0	1	1	3	2	2	1	4	2	4	4	2	3	1	4	3	2	2	3	2	1	3	2	1	2	4	4	4	2	1	3	4	4
O89053	O89053	11	11	10	Coronin-1A	Coro1a	>sp|O89053|COR1A_MOUSE Coronin-1A OS=Mus musculus GN=Coro1a PE=1 SV=5	1	11	11	10	0	0	3	1	9	0	0	6	1	3	1	0	7	6	6	6	2	6	4	2	3	0	8	4	3	3	1	2	4	3	1	3	4	2	4	1	4	4
O89079	O89079	2	2	2	Coatomer subunit epsilon	Cope	>sp|O89079|COPE_MOUSE Coatomer subunit epsilon OS=Mus musculus GN=Cope PE=2 SV=3	1	2	2	2	1	0	1	0	2	0	1	1	1	1	1	1	1	1	1	1	1	1	1	1	1	0	1	1	0	1	1	1	1	1	1	1	1	1	1	1	1	1
O89084	O89084	5	5	5	cAMP-specific 3,5-cyclic phosphodiesterase 4A	Pde4a	>sp|O89084|PDE4A_MOUSE cAMP-specific 3,5-cyclic phosphodiesterase 4A OS=Mus musculus GN=Pde4a PE=2 SV=2	1	5	5	5	1	0	1	1	0	0	2	1	0	0	2	0	2	1	3	2	3	1	2	3	3	2	3	2	0	0	3	1	1	2	2	1	3	4	2	0	2	3
O89112	O89112	5	5	5	LanC-like protein 1	Lancl1	>sp|O89112|LANC1_MOUSE LanC-like protein 1 OS=Mus musculus GN=Lancl1 PE=1 SV=1	1	5	5	5	0	0	1	1	3	0	1	3	0	1	1	0	1	1	2	1	2	1	3	0	1	0	4	1	1	0	0	1	2	3	0	1	1	2	1	1	0	1
P00405	P00405	2	2	2	Cytochrome c oxidase subunit 2	Mtco2	>sp|P00405|COX2_MOUSE Cytochrome c oxidase subunit 2 OS=Mus musculus GN=Mtco2 PE=1 SV=1	1	2	2	2	2	0	2	2	2	0	1	2	1	1	2	0	1	2	2	2	1	2	2	1	1	1	2	1	1	1	1	1	2	2	1	2	1	1	2	1	1	1
P00493	P00493	6	6	6	Hypoxanthine-guanine phosphoribosyltransferase	Hprt1	>sp|P00493|HPRT_MOUSE Hypoxanthine-guanine phosphoribosyltransferase OS=Mus musculus GN=Hprt1 PE=1 SV=3	1	6	6	6	0	0	1	0	4	0	0	2	0	1	2	0	1	4	2	0	0	1	1	1	0	0	5	1	0	0	0	0	5	1	0	2	4	1	1	0	0	2
P00920	P00920	7	7	7	Carbonic anhydrase 2	Ca2	>sp|P00920|CAH2_MOUSE Carbonic anhydrase 2 OS=Mus musculus GN=Ca2 PE=1 SV=4	1	7	7	7	1	0	2	0	6	1	1	3	0	2	2	0	4	4	3	3	1	4	2	1	1	1	5	1	1	1	1	1	3	4	0	2	2	1	1	1	1	1
P01027;CON__Q2UVX4	P01027	3;1	3;1	3;1	Complement C3;Complement C3 beta chain;C3-beta-c;Complement C3 alpha chain;C3a anaphylatoxin;Acylation stimulating protein;Complement C3b alpha chain;Complement C3c alpha chain fragment 1;Complement C3dg fragment;Complement C3g fragment;Complement C3d fragment;Complement C3f fragment;Complement C3c alpha chain fragment 2	C3	>sp|P01027|CO3_MOUSE Complement C3 OS=Mus musculus GN=C3 PE=1 SV=3	2	3	3	3	0	0	1	1	2	0	0	1	1	1	0	0	1	1	1	1	1	1	2	1	1	0	1	1	0	0	1	1	1	2	1	1	1	1	1	0	1	1
P01831	P01831	5	5	5	Thy-1 membrane glycoprotein	Thy1	>sp|P01831|THY1_MOUSE Thy-1 membrane glycoprotein OS=Mus musculus GN=Thy1 PE=1 SV=1	1	5	5	5	0	0	4	1	4	1	1	4	1	2	4	0	3	4	4	4	3	3	3	1	4	1	3	2	1	2	3	3	3	2	1	3	3	2	2	1	3	4
P14439;P04224;P01904	P14439;P04224;P01904	1;1;1	1;1;1	1;1;1	H-2 class II histocompatibility antigen, E-U alpha chain;H-2 class II histocompatibility antigen, E-K alpha chain;H-2 class II histocompatibility antigen, E-D alpha chain	H2-Ea	>sp|P14439|HA23_MOUSE H-2 class II histocompatibility antigen, E-U alpha chain OS=Mus musculus GN=H2-Ea PE=2 SV=2;>sp|P04224|HA22_MOUSE H-2 class II histocompatibility antigen, E-K alpha chain OS=Mus musculus PE=1 SV=1;>sp|P01904|HA21_MOUSE H-2 class II hi	3	1	1	1	1	0	1	1	1	0	0	1	1	1	1	0	1	1	1	1	0	1	1	1	1	0	0	0	0	0	1	1	0	1	0	1	1	0	1	1	0	0
P01942	P01942	6	6	5	Hemoglobin subunit alpha	Hba	>sp|P01942|HBA_MOUSE Hemoglobin subunit alpha OS=Mus musculus GN=Hba PE=1 SV=2	1	6	6	5	2	1	5	3	5	0	3	5	2	4	5	0	4	5	6	3	3	5	4	3	4	1	5	3	2	3	3	5	4	4	1	4	5	3	3	2	2	3
P02088;CON__Q3SX09;CON__P02070;P02104	P02088	11;2;1;1	11;2;1;1	5;0;0;0	Hemoglobin subunit beta-1	Hbb-b1	>sp|P02088|HBB1_MOUSE Hemoglobin subunit beta-1 OS=Mus musculus GN=Hbb-b1 PE=1 SV=2	4	11	11	5	7	0	8	6	11	2	7	10	6	10	6	2	5	10	11	8	7	10	8	8	9	2	8	9	6	4	8	9	9	9	7	9	10	7	9	5	8	9
P02089	P02089	10	4	4	Hemoglobin subunit beta-2	Hbb-b2	>sp|P02089|HBB2_MOUSE Hemoglobin subunit beta-2 OS=Mus musculus GN=Hbb-b2 PE=1 SV=2	1	10	4	4	6	0	6	4	9	2	5	10	3	10	3	1	4	9	10	6	5	9	6	6	8	2	5	8	5	5	7	7	7	7	5	7	8	5	8	5	8	8
P84244;P02301;P84228;P68433	P84244;P02301;P84228;P68433	3;3;2;2	3;3;2;2	3;3;2;2	Histone H3.3;Histone H3.3C;Histone H3.2;Histone H3.1	H3f3a;H3f3c;Hist1h3b;Hist1h3a	>sp|P84244|H33_MOUSE Histone H3.3 OS=Mus musculus GN=H3f3a PE=1 SV=2;>sp|P02301|H3C_MOUSE Histone H3.3C OS=Mus musculus GN=H3f3c PE=3 SV=3;>sp|P84228|H32_MOUSE Histone H3.2 OS=Mus musculus GN=Hist1h3b PE=1 SV=2;>sp|P68433|H31_MOUSE Histone H3.1 OS=Mus musc	4	3	3	3	0	0	0	0	1	0	1	1	0	0	0	0	1	0	0	0	0	1	0	0	1	0	1	0	0	2	0	0	1	1	0	2	0	0	0	0	0	0
P02664	P02664	1	1	1	Alpha-S2-casein-like B	Csn1s2b	>sp|P02664|CS2LB_MOUSE Alpha-S2-casein-like B OS=Mus musculus GN=Csn1s2b PE=2 SV=1	1	1	1	1	1	0	1	1	1	0	0	1	1	1	1	0	1	1	0	1	0	1	0	0	1	1	0	1	1	1	1	1	0	0	1	1	0	1	1	0	1	1
P03903	P03903	1	1	1	NADH-ubiquinone oxidoreductase chain 4L	Mtnd4l	>sp|P03903|NU4LM_MOUSE NADH-ubiquinone oxidoreductase chain 4L OS=Mus musculus GN=Mtnd4l PE=3 SV=2	1	1	1	1	0	0	1	0	1	0	0	0	1	1	0	0	0	0	0	0	1	0	0	0	0	0	1	1	0	0	0	0	0	1	0	1	1	1	1	0	1	1
P03930	P03930	2	2	2	ATP synthase protein 8	Mtatp8	>sp|P03930|ATP8_MOUSE ATP synthase protein 8 OS=Mus musculus GN=Mtatp8 PE=1 SV=1	1	2	2	2	0	0	0	0	1	0	1	1	0	1	0	0	1	1	1	1	1	1	1	0	1	0	1	0	0	0	0	1	1	1	0	1	0	1	1	0	0	0
P03995	P03995	16	16	14	Glial fibrillary acidic protein	Gfap	>sp|P03995|GFAP_MOUSE Glial fibrillary acidic protein OS=Mus musculus GN=Gfap PE=1 SV=4	1	16	16	14	1	0	2	0	13	2	2	8	1	4	5	0	10	7	8	6	2	10	7	2	5	0	10	5	6	2	2	2	8	7	4	9	6	5	5	1	3	7
P04370	P04370	7	7	7	Myelin basic protein	Mbp	>sp|P04370|MBP_MOUSE Myelin basic protein OS=Mus musculus GN=Mbp PE=1 SV=2	1	7	7	7	6	2	7	7	7	2	7	7	5	5	7	4	7	6	7	7	5	7	7	7	6	5	6	7	6	6	7	7	5	6	5	6	7	5	6	7	7	6
P04925	P04925	4	4	4	Major prion protein	Prnp	>sp|P04925|PRIO_MOUSE Major prion protein OS=Mus musculus GN=Prnp PE=1 SV=2	1	4	4	4	0	0	0	0	2	0	0	0	0	0	1	0	0	2	0	0	0	0	0	0	1	0	2	0	0	0	0	0	2	0	0	1	0	0	0	0	0	1
P05063	P05063	23	19	19	Fructose-bisphosphate aldolase C	Aldoc	>sp|P05063|ALDOC_MOUSE Fructose-bisphosphate aldolase C OS=Mus musculus GN=Aldoc PE=1 SV=4	1	23	19	19	4	1	11	2	17	2	7	13	5	7	10	2	11	11	14	9	12	15	10	7	9	3	18	8	4	5	7	13	15	16	6	10	10	5	9	6	4	7
P05064;Q91Y97	P05064	25;1	25;1	21;0	Fructose-bisphosphate aldolase A	Aldoa	>sp|P05064|ALDOA_MOUSE Fructose-bisphosphate aldolase A OS=Mus musculus GN=Aldoa PE=1 SV=2	2	25	25	21	7	1	15	6	18	6	7	18	5	10	16	4	11	18	21	11	14	18	16	9	10	6	20	13	10	11	13	17	16	14	11	15	16	9	14	8	15	9
P05132	P05132	9	9	2	cAMP-dependent protein kinase catalytic subunit alpha	Prkaca	>sp|P05132|KAPCA_MOUSE cAMP-dependent protein kinase catalytic subunit alpha OS=Mus musculus GN=Prkaca PE=1 SV=3	1	9	9	2	2	0	3	0	8	0	3	5	2	1	3	1	3	3	7	0	2	3	3	3	2	0	3	2	0	1	2	3	2	5	1	0	4	1	2	0	2	3
P05201	P05201	21	21	21	Aspartate aminotransferase, cytoplasmic	Got1	>sp|P05201|AATC_MOUSE Aspartate aminotransferase, cytoplasmic OS=Mus musculus GN=Got1 PE=1 SV=3	1	21	21	21	5	0	11	6	15	3	8	14	1	11	11	1	14	15	14	13	10	15	11	3	12	4	19	9	4	3	3	15	10	11	5	10	10	7	8	4	6	6
P05202	P05202	24	24	24	Aspartate aminotransferase, mitochondrial	Got2	>sp|P05202|AATM_MOUSE Aspartate aminotransferase, mitochondrial OS=Mus musculus GN=Got2 PE=1 SV=1	1	24	24	24	7	0	13	4	19	3	9	16	3	12	9	3	12	12	19	14	14	17	13	10	13	5	18	9	5	4	7	15	12	11	6	9	13	7	11	5	8	6
P05213	P05213	39	39	0	Tubulin alpha-1B chain	Tuba1b	>sp|P05213|TBA1B_MOUSE Tubulin alpha-1B chain OS=Mus musculus GN=Tuba1b PE=1 SV=2	1	39	39	0	17	9	28	16	29	5	17	27	15	22	20	16	22	25	31	18	22	24	22	21	20	8	33	19	7	11	22	24	23	18	18	21	24	19	17	15	16	21
P05480;P06240	P05480	7;1	7;1	6;0	Neuronal proto-oncogene tyrosine-protein kinase Src	Src	>sp|P05480|SRC_MOUSE Neuronal proto-oncogene tyrosine-protein kinase Src OS=Mus musculus GN=Src PE=1 SV=4	2	7	7	6	3	1	4	3	3	2	4	4	3	4	4	2	6	4	6	5	3	3	3	2	4	3	5	4	2	2	4	5	3	4	2	4	5	3	4	3	3	4
P05532	P05532	1	1	1	Mast/stem cell growth factor receptor Kit	Kit	>sp|P05532|KIT_MOUSE Mast/stem cell growth factor receptor Kit OS=Mus musculus GN=Kit PE=1 SV=3	1	1	1	1	0	0	0	1	0	0	0	0	0	0	0	0	0	0	0	0	0	0	0	0	0	0	0	0	0	0	0	0	0	0	0	0	0	0	0	0	0	0
P06151;P00342	P06151	13;2	11;1	11;1	L-lactate dehydrogenase A chain	Ldha	>sp|P06151|LDHA_MOUSE L-lactate dehydrogenase A chain OS=Mus musculus GN=Ldha PE=1 SV=3	2	13	11	11	6	1	9	7	12	6	6	10	4	9	7	1	10	9	10	8	6	10	9	6	9	4	9	8	4	4	7	7	8	7	7	6	8	5	7	4	8	7
P06745;CON__Q3ZBD7	P06745	20;7	20;7	20;7	Glucose-6-phosphate isomerase	Gpi	>sp|P06745|G6PI_MOUSE Glucose-6-phosphate isomerase OS=Mus musculus GN=Gpi PE=1 SV=4	2	20	20	20	2	1	8	2	11	0	4	9	2	8	5	2	9	8	11	6	8	8	7	2	6	2	12	7	4	4	7	6	8	7	4	7	8	6	6	3	4	7
P06801	P06801	6	6	6	NADP-dependent malic enzyme	Me1	>sp|P06801|MAOX_MOUSE NADP-dependent malic enzyme OS=Mus musculus GN=Me1 PE=1 SV=2	1	6	6	6	0	0	1	0	2	0	0	0	0	0	0	0	0	4	0	0	0	0	0	1	0	0	5	0	0	0	0	1	4	1	0	0	1	1	0	0	0	2
P06837	P06837	18	18	17	Neuromodulin	Gap43	>sp|P06837|NEUM_MOUSE Neuromodulin OS=Mus musculus GN=Gap43 PE=1 SV=1	1	18	18	17	9	7	11	10	11	11	9	9	8	8	12	10	11	10	9	13	11	8	10	8	10	11	11	11	11	12	13	10	9	8	13	13	10	9	10	12	13	11
P07309	P07309	6	6	6	Transthyretin	Ttr	>sp|P07309|TTHY_MOUSE Transthyretin OS=Mus musculus GN=Ttr PE=1 SV=1	1	6	6	6	1	1	3	1	2	2	1	2	0	4	4	0	5	5	4	5	2	4	0	0	5	1	2	3	1	3	0	3	2	0	1	1	2	1	0	1	0	0
P07724	P07724	25	24	23	Serum albumin	Alb	>sp|P07724|ALBU_MOUSE Serum albumin OS=Mus musculus GN=Alb PE=1 SV=3	1	25	24	23	3	0	5	3	18	0	2	15	2	8	6	0	13	8	16	9	8	11	12	5	3	0	18	8	4	4	9	6	14	12	3	11	10	6	9	3	4	5
P07759	P07759	2	2	2	Serine protease inhibitor A3K	Serpina3k	>sp|P07759|SPA3K_MOUSE Serine protease inhibitor A3K OS=Mus musculus GN=Serpina3k PE=1 SV=2	1	2	2	2	0	0	1	0	0	0	0	0	0	0	1	0	0	0	1	0	0	0	0	1	0	0	2	0	0	0	1	1	1	0	0	0	0	0	0	0	0	0
P07901	P07901	42	42	33	Heat shock protein HSP 90-alpha	Hsp90aa1	>sp|P07901|HS90A_MOUSE Heat shock protein HSP 90-alpha OS=Mus musculus GN=Hsp90aa1 PE=1 SV=4	1	42	42	33	20	8	21	16	26	13	20	26	17	22	20	11	27	27	32	25	24	28	23	19	25	17	27	21	20	17	17	26	22	23	18	22	21	16	16	16	20	19
P08003	P08003	3	3	3	Protein disulfide-isomerase A4	Pdia4	>sp|P08003|PDIA4_MOUSE Protein disulfide-isomerase A4 OS=Mus musculus GN=Pdia4 PE=1 SV=3	1	3	3	3	0	0	0	0	3	0	0	1	0	1	0	0	2	2	2	1	0	1	1	0	1	0	2	1	0	0	0	0	2	2	0	1	1	1	2	0	1	2
P08113	P08113	19	18	18	Endoplasmin	Hsp90b1	>sp|P08113|ENPL_MOUSE Endoplasmin OS=Mus musculus GN=Hsp90b1 PE=1 SV=2	1	19	18	18	3	1	6	4	16	2	6	11	3	8	6	1	10	13	14	8	8	11	9	7	7	4	16	5	4	2	6	8	13	10	8	8	11	7	5	5	6	10
P08226	P08226	9	9	9	Apolipoprotein E	Apoe	>sp|P08226|APOE_MOUSE Apolipoprotein E OS=Mus musculus GN=Apoe PE=1 SV=2	1	9	9	9	2	1	2	2	7	0	2	6	2	4	3	1	7	5	6	3	3	4	5	2	3	2	8	2	2	2	2	3	4	3	2	5	4	4	3	2	2	4
P08228	P08228	4	4	4	Superoxide dismutase [Cu-Zn]	Sod1	>sp|P08228|SODC_MOUSE Superoxide dismutase [Cu-Zn] OS=Mus musculus GN=Sod1 PE=1 SV=2	1	4	4	4	2	0	2	1	4	1	1	4	2	3	3	0	4	3	3	3	3	4	3	2	3	1	4	2	1	0	3	3	4	3	2	3	3	2	3	2	4	3
P08249	P08249	16	16	16	Malate dehydrogenase, mitochondrial	Mdh2	>sp|P08249|MDHM_MOUSE Malate dehydrogenase, mitochondrial OS=Mus musculus GN=Mdh2 PE=1 SV=3	1	16	16	16	5	0	8	3	13	2	5	13	4	10	7	1	11	13	12	8	8	12	13	4	11	2	12	7	5	7	6	10	9	13	2	11	11	10	10	6	7	10
P08414	P08414	2	2	2	Calcium/calmodulin-dependent protein kinase type IV	Camk4	>sp|P08414|KCC4_MOUSE Calcium/calmodulin-dependent protein kinase type IV OS=Mus musculus GN=Camk4 PE=1 SV=2	1	2	2	2	1	0	0	1	1	0	1	1	1	1	0	1	2	2	1	1	1	1	1	1	1	1	2	1	0	0	1	0	0	0	1	1	1	1	1	1	1	1
P08551	P08551	28	25	25	Neurofilament light polypeptide	Nefl	>sp|P08551|NFL_MOUSE Neurofilament light polypeptide OS=Mus musculus GN=Nefl PE=1 SV=5	1	28	25	25	10	4	13	11	20	8	9	16	8	11	14	8	15	16	19	12	10	13	13	10	14	9	22	10	10	14	12	12	15	13	10	13	15	10	12	8	11	12
P08553	P08553	56	55	52	Neurofilament medium polypeptide	Nefm	>sp|P08553|NFM_MOUSE Neurofilament medium polypeptide OS=Mus musculus GN=Nefm PE=1 SV=4	1	56	55	52	25	22	28	28	35	24	26	31	25	29	31	22	32	33	34	28	29	32	34	25	31	25	37	28	28	28	27	27	36	28	31	30	32	25	32	26	31	31
P08752	P08752	16	14	10	Guanine nucleotide-binding protein G(i) subunit alpha-2	Gnai2	>sp|P08752|GNAI2_MOUSE Guanine nucleotide-binding protein G(i) subunit alpha-2 OS=Mus musculus GN=Gnai2 PE=1 SV=5	1	16	14	10	2	1	7	3	9	1	4	7	1	7	8	0	7	6	10	7	9	9	10	1	7	1	11	6	5	3	1	6	7	7	4	6	8	4	6	4	2	5
P08775	P08775	3	3	3	DNA-directed RNA polymerase II subunit RPB1	Polr2a	>sp|P08775|RPB1_MOUSE DNA-directed RNA polymerase II subunit RPB1 OS=Mus musculus GN=Polr2a PE=1 SV=3	1	3	3	3	0	1	2	0	0	1	1	0	1	0	0	0	0	0	0	1	1	0	0	1	0	1	0	1	1	2	1	1	1	1	1	2	0	0	0	1	0	1
P08923	P08923	1	1	1	Leukocyte tyrosine kinase receptor	Ltk	>sp|P08923|LTK_MOUSE Leukocyte tyrosine kinase receptor OS=Mus musculus GN=Ltk PE=1 SV=3	1	1	1	1	0	0	0	0	0	0	0	0	0	0	0	0	0	1	0	0	0	0	0	0	0	0	0	0	0	0	0	0	0	0	0	0	0	0	1	0	0	1
P09103	P09103	11	11	11	Protein disulfide-isomerase	P4hb	>sp|P09103|PDIA1_MOUSE Protein disulfide-isomerase OS=Mus musculus GN=P4hb PE=1 SV=2	1	11	11	11	1	0	1	0	6	0	1	2	1	1	3	0	1	6	4	1	1	2	1	2	1	0	7	2	1	0	1	2	6	3	1	2	1	2	3	0	1	3
P09405	P09405	11	11	11	Nucleolin	Ncl	>sp|P09405|NUCL_MOUSE Nucleolin OS=Mus musculus GN=Ncl PE=1 SV=2	1	11	11	11	1	1	3	1	7	1	2	4	3	3	1	2	3	9	4	2	1	2	3	3	0	1	9	2	2	0	3	3	7	4	2	1	5	3	2	1	3	5
P09411;P09041	P09411	22;5	22;5	22;5	Phosphoglycerate kinase 1	Pgk1	>sp|P09411|PGK1_MOUSE Phosphoglycerate kinase 1 OS=Mus musculus GN=Pgk1 PE=1 SV=4	2	22	22	22	7	0	4	4	19	0	5	14	7	11	6	4	14	12	16	11	6	15	13	5	9	2	19	8	4	4	7	9	15	15	6	11	11	9	12	5	9	10
P09470	P09470	2	2	2	Angiotensin-converting enzyme;Angiotensin-converting enzyme, soluble form	Ace	>sp|P09470|ACE_MOUSE Angiotensin-converting enzyme OS=Mus musculus GN=Ace PE=1 SV=3	1	2	2	2	1	0	1	1	1	0	1	1	1	1	1	1	1	2	1	1	1	1	1	1	1	1	1	1	1	1	1	1	0	1	1	1	1	1	1	1	1	1
P09528	P09528	14	14	14	Ferritin heavy chain;Ferritin heavy chain, N-terminally processed	Fth1	>sp|P09528|FRIH_MOUSE Ferritin heavy chain OS=Mus musculus GN=Fth1 PE=1 SV=2	1	14	14	14	1	1	11	2	10	2	8	6	1	6	9	2	9	8	11	7	9	10	4	3	9	1	10	6	2	4	2	9	10	4	2	1	6	2	7	2	1	2
P09541	P09541	1	1	1	Myosin light chain 4	Myl4	>sp|P09541|MYL4_MOUSE Myosin light chain 4 OS=Mus musculus GN=Myl4 PE=2 SV=3	1	1	1	1	1	0	0	1	0	1	0	0	0	0	1	0	0	0	0	0	1	0	0	0	0	1	0	1	1	1	0	0	0	0	1	0	0	1	0	0	0	0
P09671	P09671	6	6	6	Superoxide dismutase [Mn], mitochondrial	Sod2	>sp|P09671|SODM_MOUSE Superoxide dismutase [Mn], mitochondrial OS=Mus musculus GN=Sod2 PE=1 SV=3	1	6	6	6	1	0	2	2	4	0	1	3	0	0	1	0	3	4	4	0	1	3	0	1	1	0	4	0	0	0	1	2	3	2	1	1	1	1	1	1	1	1
P0C0A3	P0C0A3	2	2	2	Charged multivesicular body protein 6	Chmp6	>sp|P0C0A3|CHMP6_MOUSE Charged multivesicular body protein 6 OS=Mus musculus GN=Chmp6 PE=2 SV=2	1	2	2	2	0	0	1	0	2	0	0	1	1	1	1	0	1	1	2	1	0	1	1	1	1	0	2	1	1	1	1	1	2	1	1	1	1	1	1	1	1	1
P0C1Q2	P0C1Q2	1	1	1	Dual 3,5-cyclic-AMP and -GMP phosphodiesterase 11A	Pde11a	>sp|P0C1Q2|PDE11_MOUSE Dual 3,5-cyclic-AMP and -GMP phosphodiesterase 11A OS=Mus musculus GN=Pde11a PE=2 SV=1	1	1	1	1	0	0	0	0	0	0	0	0	0	0	0	0	0	0	1	0	1	0	0	1	1	0	1	0	0	0	1	0	0	0	1	0	0	1	0	0	0	0
P0C605	P0C605	1	1	1	cGMP-dependent protein kinase 1	Prkg1	>sp|P0C605|KGP1_MOUSE cGMP-dependent protein kinase 1 OS=Mus musculus GN=Prkg1 PE=1 SV=1	1	1	1	1	0	0	1	0	0	0	0	0	1	0	0	0	0	0	1	0	0	0	0	0	0	0	0	0	0	0	0	0	0	0	0	0	0	0	0	0	1	0
P0C7L0	P0C7L0	8	8	8	WAS/WASL-interacting protein family member 3	Wipf3	>sp|P0C7L0|WIPF3_MOUSE WAS/WASL-interacting protein family member 3 OS=Mus musculus GN=Wipf3 PE=1 SV=1	1	8	8	8	7	1	3	5	3	2	6	5	5	5	6	5	3	8	5	4	6	5	4	5	7	2	8	5	1	2	7	4	4	5	6	5	5	8	7	5	7	5
P0C7M9	P0C7M9	2	2	2	C-type lectin domain family 2 member L	Clec2l	>sp|P0C7M9|CLC2L_MOUSE C-type lectin domain family 2 member L OS=Mus musculus GN=Clec2l PE=3 SV=1	1	2	2	2	1	0	1	1	1	1	1	1	1	1	1	2	0	1	1	1	1	0	1	1	0	1	0	0	1	1	1	0	1	1	1	1	1	1	1	1	1	1
P0C913	P0C913	1	1	1	Overexpressed in colon carcinoma 1 protein homolog		>sp|P0C913|OCC1_MOUSE Overexpressed in colon carcinoma 1 protein homolog OS=Mus musculus PE=3 SV=1	1	1	1	1	1	0	0	1	1	1	1	1	1	1	1	1	1	1	1	1	1	1	0	1	0	1	1	1	1	1	1	0	1	1	0	0	0	0	1	1	1	1
P10126	P10126	17	17	9	Elongation factor 1-alpha 1	Eef1a1	>sp|P10126|EF1A1_MOUSE Elongation factor 1-alpha 1 OS=Mus musculus GN=Eef1a1 PE=1 SV=3	1	17	17	9	3	0	7	1	13	1	4	10	1	7	8	1	8	10	10	6	7	10	4	2	7	0	10	7	2	4	4	8	10	8	3	6	6	5	6	4	3	4
P10518	P10518	3	3	3	Delta-aminolevulinic acid dehydratase	Alad	>sp|P10518|HEM2_MOUSE Delta-aminolevulinic acid dehydratase OS=Mus musculus GN=Alad PE=1 SV=1	1	3	3	3	1	1	3	2	2	3	2	2	3	3	3	2	2	3	2	3	3	1	3	1	3	3	2	3	3	2	2	2	3	2	3	3	2	3	3	3	1	2
P10605	P10605	3	3	3	Cathepsin B;Cathepsin B light chain;Cathepsin B heavy chain	Ctsb	>sp|P10605|CATB_MOUSE Cathepsin B OS=Mus musculus GN=Ctsb PE=1 SV=2	1	3	3	3	0	0	1	0	1	0	0	0	0	0	1	0	0	1	1	1	0	1	0	1	0	0	1	0	0	0	1	1	1	0	0	0	0	0	0	0	0	0
P10630	P10630	13	13	4	Eukaryotic initiation factor 4A-II	Eif4a2	>sp|P10630|IF4A2_MOUSE Eukaryotic initiation factor 4A-II OS=Mus musculus GN=Eif4a2 PE=2 SV=2	1	13	13	4	1	0	5	1	7	0	2	7	0	2	4	1	6	4	6	3	2	5	2	3	3	0	9	1	0	0	3	4	5	1	1	2	3	3	3	1	1	3
P10637	P10637	26	26	26	Microtubule-associated protein tau	Mapt	>sp|P10637|TAU_MOUSE Microtubule-associated protein tau OS=Mus musculus GN=Mapt PE=1 SV=3	1	26	26	26	19	12	18	18	20	15	20	21	17	18	18	14	19	18	21	16	19	20	20	17	19	17	20	19	16	17	20	16	16	20	18	21	16	18	19	16	19	17
P10639	P10639	2	2	2	Thioredoxin	Txn	>sp|P10639|THIO_MOUSE Thioredoxin OS=Mus musculus GN=Txn PE=1 SV=3	1	2	2	2	1	0	1	1	2	0	1	1	1	1	1	0	1	1	1	1	1	2	1	1	1	0	2	1	1	1	1	1	1	1	1	1	1	1	1	1	1	1
P10649;P19639;O35660	P10649	14;3;1	14;3;1	10;1;0	Glutathione S-transferase Mu 1	Gstm1	>sp|P10649|GSTM1_MOUSE Glutathione S-transferase Mu 1 OS=Mus musculus GN=Gstm1 PE=1 SV=2	3	14	14	10	2	0	5	4	11	1	3	9	2	7	10	1	7	9	9	8	4	9	10	4	6	3	9	5	4	4	2	8	6	7	3	5	6	3	6	2	4	5
P10711	P10711	3	3	3	Transcription elongation factor A protein 1	Tcea1	>sp|P10711|TCEA1_MOUSE Transcription elongation factor A protein 1 OS=Mus musculus GN=Tcea1 PE=1 SV=2	1	3	3	3	3	1	3	3	3	3	3	3	3	1	3	2	3	0	2	2	3	1	2	3	3	2	2	2	3	3	3	2	1	2	2	2	2	2	2	2	3	3
P10852	P10852	11	11	11	4F2 cell-surface antigen heavy chain	Slc3a2	>sp|P10852|4F2_MOUSE 4F2 cell-surface antigen heavy chain OS=Mus musculus GN=Slc3a2 PE=1 SV=1	1	11	11	11	1	0	1	2	8	2	2	5	1	2	3	0	6	5	5	4	2	5	4	1	2	1	7	4	2	2	2	2	3	5	2	3	2	2	3	2	3	3
P11031	P11031	2	2	2	Activated RNA polymerase II transcriptional coactivator p15	Sub1	>sp|P11031|TCP4_MOUSE Activated RNA polymerase II transcriptional coactivator p15 OS=Mus musculus GN=Sub1 PE=1 SV=3	1	2	2	2	0	0	0	0	2	0	0	1	0	0	1	0	0	2	2	1	0	1	0	0	1	0	2	0	0	0	0	1	2	1	0	1	2	0	1	0	0	2
P11087	P11087	3	3	3	Collagen alpha-1(I) chain	Col1a1	>sp|P11087|CO1A1_MOUSE Collagen alpha-1(I) chain OS=Mus musculus GN=Col1a1 PE=1 SV=4	1	3	3	3	0	0	0	0	0	0	0	0	0	0	0	0	0	0	0	0	0	3	0	0	0	0	0	0	0	0	0	0	0	0	0	0	0	0	0	0	0	0
P11276	P11276	1	1	1	Fibronectin;Anastellin	Fn1	>sp|P11276|FINC_MOUSE Fibronectin OS=Mus musculus GN=Fn1 PE=1 SV=4	1	1	1	1	0	0	0	0	0	0	0	0	0	0	0	0	0	0	0	0	1	0	0	0	0	0	0	0	0	0	1	0	0	0	1	0	0	0	0	0	0	0
P11352	P11352	2	2	2	Glutathione peroxidase 1	Gpx1	>sp|P11352|GPX1_MOUSE Glutathione peroxidase 1 OS=Mus musculus GN=Gpx1 PE=1 SV=2	1	2	2	2	1	0	1	0	1	0	1	1	1	1	1	1	1	1	1	0	1	1	1	1	1	0	1	1	0	0	1	1	1	1	1	0	1	1	1	0	1	1
P11369	P11369	3	3	3	LINE-1 retrotransposable element ORF2 protein;Reverse transcriptase;Endonuclease	Pol	>sp|P11369|LORF2_MOUSE LINE-1 retrotransposable element ORF2 protein OS=Mus musculus GN=Pol PE=1 SV=2	1	3	3	3	1	0	1	1	0	1	1	1	1	1	2	0	1	1	1	0	0	0	0	1	0	1	0	0	0	1	1	1	0	0	0	1	1	0	1	1	0	1
P11404	P11404	3	3	3	Fatty acid-binding protein, heart	Fabp3	>sp|P11404|FABPH_MOUSE Fatty acid-binding protein, heart OS=Mus musculus GN=Fabp3 PE=1 SV=5	1	3	3	3	0	0	0	0	3	0	0	3	0	0	0	0	3	1	1	0	0	2	3	0	1	0	3	0	1	0	0	1	1	3	0	2	1	0	1	0	0	1
P11499	P11499	39	30	29	Heat shock protein HSP 90-beta	Hsp90ab1	>sp|P11499|HS90B_MOUSE Heat shock protein HSP 90-beta OS=Mus musculus GN=Hsp90ab1 PE=1 SV=3	1	39	30	29	23	8	29	21	29	15	21	30	18	27	25	12	31	32	33	31	27	32	29	21	31	19	36	27	22	20	17	31	29	26	22	28	28	22	25	20	23	22
P11627	P11627	10	10	10	Neural cell adhesion molecule L1	L1cam	>sp|P11627|L1CAM_MOUSE Neural cell adhesion molecule L1 OS=Mus musculus GN=L1cam PE=1 SV=1	1	10	10	10	3	1	4	4	4	2	3	1	2	2	4	0	2	3	3	2	2	1	4	4	1	4	5	2	4	1	4	2	5	2	4	4	5	2	2	3	3	3
P11798	P11798	36	36	27	Calcium/calmodulin-dependent protein kinase type II subunit alpha	Camk2a	>sp|P11798|KCC2A_MOUSE Calcium/calmodulin-dependent protein kinase type II subunit alpha OS=Mus musculus GN=Camk2a PE=1 SV=2	1	36	36	27	16	8	24	16	20	11	19	17	16	18	19	8	18	18	23	18	27	19	19	21	19	15	25	18	14	13	21	19	17	13	19	19	20	20	14	16	18	18
P11881	P11881	5	5	5	Inositol 1,4,5-trisphosphate receptor type 1	Itpr1	>sp|P11881|ITPR1_MOUSE Inositol 1,4,5-trisphosphate receptor type 1 OS=Mus musculus GN=Itpr1 PE=1 SV=2	1	5	5	5	2	0	0	2	2	1	1	0	1	0	1	0	0	2	2	0	2	1	2	1	1	2	1	2	3	1	0	1	2	1	0	2	2	2	1	2	4	2
P11983	P11983	12	12	12	T-complex protein 1 subunit alpha	Tcp1	>sp|P11983|TCPA_MOUSE T-complex protein 1 subunit alpha OS=Mus musculus GN=Tcp1 PE=1 SV=3	1	12	12	12	0	0	3	1	8	0	2	0	1	3	3	0	4	5	8	5	2	8	4	1	3	1	10	2	3	1	1	6	7	1	1	4	5	3	3	1	3	3
P12023	P12023	6	6	6	Amyloid beta A4 protein;N-APP;Soluble APP-alpha;Soluble APP-beta;C99;Beta-amyloid protein 42;Beta-amyloid protein 40;C83;P3(42);P3(40);C80;Gamma-secretase C-terminal fragment 59;Gamma-secretase C-terminal fragment 57;Gamma-secretase C-terminal fragment 50;C31	App	>sp|P12023|A4_MOUSE Amyloid beta A4 protein OS=Mus musculus GN=App PE=1 SV=3	1	6	6	6	1	1	1	2	4	1	1	1	0	1	1	1	2	2	2	1	1	1	1	0	1	0	5	2	1	2	1	1	3	2	1	2	2	1	2	1	1	3
P12367	P12367	8	8	8	cAMP-dependent protein kinase type II-alpha regulatory subunit	Prkar2a	>sp|P12367|KAP2_MOUSE cAMP-dependent protein kinase type II-alpha regulatory subunit OS=Mus musculus GN=Prkar2a PE=1 SV=2	1	8	8	8	2	0	4	1	5	0	1	3	2	3	2	1	4	3	3	3	2	2	3	3	3	1	5	2	0	1	3	4	5	4	3	4	4	2	1	1	3	3
P12382	P12382	17	13	13	ATP-dependent 6-phosphofructokinase, liver type	Pfkl	>sp|P12382|PFKAL_MOUSE ATP-dependent 6-phosphofructokinase, liver type OS=Mus musculus GN=Pfkl PE=1 SV=4	1	17	13	13	4	0	7	4	11	1	6	10	2	5	6	1	8	5	8	5	6	9	6	4	6	2	13	4	2	2	5	7	6	4	5	2	5	5	1	3	3	4
P12657	P12657	3	3	3	Muscarinic acetylcholine receptor M1	Chrm1	>sp|P12657|ACM1_MOUSE Muscarinic acetylcholine receptor M1 OS=Mus musculus GN=Chrm1 PE=2 SV=2	1	3	3	3	2	1	2	1	1	2	1	1	2	2	2	1	2	1	1	2	2	1	1	2	1	1	1	1	2	0	1	0	1	1	1	1	1	1	1	1	1	1
P12658	P12658	4	3	3	Calbindin	Calb1	>sp|P12658|CALB1_MOUSE Calbindin OS=Mus musculus GN=Calb1 PE=1 SV=2	1	4	3	3	0	0	1	0	3	0	0	1	0	2	1	0	2	2	2	2	0	2	1	0	2	0	3	1	0	0	0	1	1	1	1	1	1	1	2	0	1	1
P12787	P12787	4	4	4	Cytochrome c oxidase subunit 5A, mitochondrial	Cox5a	>sp|P12787|COX5A_MOUSE Cytochrome c oxidase subunit 5A, mitochondrial OS=Mus musculus GN=Cox5a PE=1 SV=2	1	4	4	4	0	0	0	0	2	0	0	2	0	0	2	0	3	1	2	3	0	3	2	0	3	0	4	1	0	2	0	1	1	2	0	3	0	0	2	0	0	1
P12849	P12849	3	2	2	cAMP-dependent protein kinase type I-beta regulatory subunit	Prkar1b	>sp|P12849|KAP1_MOUSE cAMP-dependent protein kinase type I-beta regulatory subunit OS=Mus musculus GN=Prkar1b PE=2 SV=2	1	3	2	2	1	0	1	1	3	1	1	1	1	0	0	1	0	2	0	1	1	0	1	1	1	1	3	1	1	0	1	1	1	1	1	1	2	1	2	1	1	2
P12960	P12960	18	18	18	Contactin-1	Cntn1	>sp|P12960|CNTN1_MOUSE Contactin-1 OS=Mus musculus GN=Cntn1 PE=1 SV=1	1	18	18	18	3	0	3	2	15	2	4	11	3	7	3	1	8	10	15	7	4	10	7	3	3	0	14	7	6	1	1	7	9	7	3	8	8	4	3	2	5	7
P12961	P12961	2	2	2	Neuroendocrine protein 7B2;N-terminal peptide;C-terminal peptide	Scg5	>sp|P12961|7B2_MOUSE Neuroendocrine protein 7B2 OS=Mus musculus GN=Scg5 PE=1 SV=1	1	2	2	2	1	0	1	1	2	1	1	1	1	1	1	0	1	2	2	1	1	1	1	1	1	1	2	1	1	1	1	1	1	1	1	1	2	1	1	1	1	2
P12970	P12970	3	3	3	60S ribosomal protein L7a	Rpl7a	>sp|P12970|RL7A_MOUSE 60S ribosomal protein L7a OS=Mus musculus GN=Rpl7a PE=1 SV=2	1	3	3	3	0	0	0	0	3	0	1	1	0	1	1	0	1	1	1	1	1	1	1	0	1	0	1	1	1	0	0	1	2	1	0	0	1	0	0	0	0	0
P13020	P13020	2	2	2	Gelsolin	Gsn	>sp|P13020|GELS_MOUSE Gelsolin OS=Mus musculus GN=Gsn PE=1 SV=3	1	2	2	2	0	0	0	0	2	0	0	0	0	0	0	0	1	1	1	0	0	0	0	0	1	0	1	0	1	0	0	0	1	1	0	1	1	1	1	0	1	1
P13405	P13405	1	1	1	Retinoblastoma-associated protein	Rb1	>sp|P13405|RB_MOUSE Retinoblastoma-associated protein OS=Mus musculus GN=Rb1 PE=1 SV=2	1	1	1	1	0	0	0	0	0	0	1	0	1	0	0	0	0	0	0	0	0	0	0	0	0	0	0	0	0	1	0	0	0	1	1	0	0	0	1	1	0	1
P13595	P13595	26	26	26	Neural cell adhesion molecule 1	Ncam1	>sp|P13595|NCAM1_MOUSE Neural cell adhesion molecule 1 OS=Mus musculus GN=Ncam1 PE=1 SV=3	1	26	26	26	10	6	12	10	19	6	9	17	10	14	12	7	17	20	21	11	11	18	16	13	13	9	24	13	10	9	12	15	24	16	12	13	16	11	15	9	11	16
P13707	P13707	5	4	4	Glycerol-3-phosphate dehydrogenase [NAD(+)], cytoplasmic	Gpd1	>sp|P13707|GPDA_MOUSE Glycerol-3-phosphate dehydrogenase [NAD(+)], cytoplasmic OS=Mus musculus GN=Gpd1 PE=1 SV=3	1	5	4	4	0	0	0	0	4	0	0	2	0	0	1	0	2	2	1	0	0	1	1	0	0	0	2	0	0	0	0	1	0	0	0	1	0	0	1	0	0	0
P13808	P13808	1	1	1	Anion exchange protein 2	Slc4a2	>sp|P13808|B3A2_MOUSE Anion exchange protein 2 OS=Mus musculus GN=Slc4a2 PE=1 SV=1	1	1	1	1	0	0	0	0	0	0	0	0	0	0	0	0	1	0	1	0	1	1	0	0	0	0	0	0	0	0	1	0	1	1	1	0	0	0	0	1	1	1
P14094	P14094	10	10	10	Sodium/potassium-transporting ATPase subunit beta-1	Atp1b1	>sp|P14094|AT1B1_MOUSE Sodium/potassium-transporting ATPase subunit beta-1 OS=Mus musculus GN=Atp1b1 PE=1 SV=1	1	10	10	10	2	0	5	1	9	0	3	7	3	5	3	0	8	6	6	5	2	9	6	1	4	1	9	5	3	4	3	7	5	5	2	5	5	2	4	4	4	5
P14106	P14106	1	1	1	Complement C1q subcomponent subunit B	C1qb	>sp|P14106|C1QB_MOUSE Complement C1q subcomponent subunit B OS=Mus musculus GN=C1qb PE=1 SV=2	1	1	1	1	0	0	0	0	1	0	0	0	0	1	0	0	1	0	1	1	0	0	0	0	0	0	1	1	0	0	0	0	1	0	0	1	1	0	0	0	0	1
P14131	P14131	8	8	8	40S ribosomal protein S16	Rps16	>sp|P14131|RS16_MOUSE 40S ribosomal protein S16 OS=Mus musculus GN=Rps16 PE=2 SV=4	1	8	8	8	0	0	0	1	6	0	3	2	0	1	3	0	5	1	3	5	2	5	2	1	4	0	1	2	0	1	0	4	1	2	0	0	2	0	3	0	0	0
P14148	P14148	6	6	6	60S ribosomal protein L7	Rpl7	>sp|P14148|RL7_MOUSE 60S ribosomal protein L7 OS=Mus musculus GN=Rpl7 PE=1 SV=2	1	6	6	6	1	0	1	1	6	0	1	3	1	1	0	0	2	1	1	1	1	2	1	1	1	1	3	1	1	1	1	0	1	1	1	1	1	1	1	1	1	2
P14152	P14152	11	11	11	Malate dehydrogenase, cytoplasmic	Mdh1	>sp|P14152|MDHC_MOUSE Malate dehydrogenase, cytoplasmic OS=Mus musculus GN=Mdh1 PE=1 SV=3	1	11	11	11	4	1	6	5	10	2	6	10	4	6	7	0	10	9	10	8	6	8	11	3	7	4	10	7	5	7	4	7	8	9	5	8	8	6	9	6	9	6
P14206	P14206	5	5	5	40S ribosomal protein SA	Rpsa	>sp|P14206|RSSA_MOUSE 40S ribosomal protein SA OS=Mus musculus GN=Rpsa PE=1 SV=4	1	5	5	5	0	0	0	0	2	0	0	3	0	2	2	0	2	0	2	1	0	2	0	0	0	0	5	0	0	0	0	0	1	1	0	2	0	0	2	0	0	0
P14211	P14211	11	11	11	Calreticulin	Calr	>sp|P14211|CALR_MOUSE Calreticulin OS=Mus musculus GN=Calr PE=1 SV=1	1	11	11	11	0	0	0	0	7	0	0	7	0	2	1	0	5	8	7	2	1	2	3	0	2	0	9	2	1	0	1	1	6	0	0	4	5	1	2	1	2	5
P14231	P14231	4	4	4	Sodium/potassium-transporting ATPase subunit beta-2	Atp1b2	>sp|P14231|AT1B2_MOUSE Sodium/potassium-transporting ATPase subunit beta-2 OS=Mus musculus GN=Atp1b2 PE=1 SV=2	1	4	4	4	1	0	3	0	3	1	1	4	0	2	3	0	4	2	3	3	2	3	2	2	3	1	3	3	2	1	0	3	2	1	2	2	2	2	2	0	2	2
P14602	P14602	1	1	1	Heat shock protein beta-1	Hspb1	>sp|P14602|HSPB1_MOUSE Heat shock protein beta-1 OS=Mus musculus GN=Hspb1 PE=1 SV=3	1	1	1	1	0	0	0	1	0	0	0	0	0	1	0	0	0	0	0	0	0	0	0	0	0	0	0	0	1	0	0	0	0	0	0	0	1	0	0	0	0	0
P14685	P14685	4	4	4	26S proteasome non-ATPase regulatory subunit 3	Psmd3	>sp|P14685|PSMD3_MOUSE 26S proteasome non-ATPase regulatory subunit 3 OS=Mus musculus GN=Psmd3 PE=1 SV=3	1	4	4	4	0	0	2	0	3	0	1	1	0	1	1	0	3	1	2	3	1	1	0	1	1	0	3	1	1	1	0	1	2	0	0	0	2	0	2	0	0	1
P14733	P14733	11	9	9	Lamin-B1	Lmnb1	>sp|P14733|LMNB1_MOUSE Lamin-B1 OS=Mus musculus GN=Lmnb1 PE=1 SV=3	1	11	9	9	2	0	4	3	8	1	3	4	4	4	3	0	3	5	4	2	3	4	2	3	2	2	7	2	1	4	2	4	7	4	4	4	5	3	6	2	2	7
P14824;P97429	P14824	16;1	16;1	16;1	Annexin A6	Anxa6	>sp|P14824|ANXA6_MOUSE Annexin A6 OS=Mus musculus GN=Anxa6 PE=1 SV=3	2	16	16	16	0	0	3	0	8	1	0	3	1	3	2	2	4	10	6	4	3	7	1	3	3	0	11	2	2	1	2	6	10	2	3	2	4	3	3	0	3	5
P14869	P14869	6	6	6	60S acidic ribosomal protein P0	Rplp0	>sp|P14869|RLA0_MOUSE 60S acidic ribosomal protein P0 OS=Mus musculus GN=Rplp0 PE=1 SV=3	1	6	6	6	1	0	0	0	5	0	0	3	1	1	1	0	2	2	3	1	1	3	0	0	1	0	4	0	0	1	1	0	1	1	1	0	1	0	0	0	0	1
P14873	P14873	107	107	105	Microtubule-associated protein 1B;MAP1B heavy chain;MAP1 light chain LC1	Map1b	>sp|P14873|MAP1B_MOUSE Microtubule-associated protein 1B OS=Mus musculus GN=Map1b PE=1 SV=2	1	107	107	105	61	30	58	57	78	29	58	71	52	56	62	51	62	71	79	61	60	63	69	70	59	44	79	55	38	49	66	54	65	67	65	67	78	59	62	56	73	72
;314404;317278;317279;317280;317281;317282;317283;317284;317285;317286;317287;317288;317289;317290;317291;317292;317293;317294;317295;317296;317297;317298;317299;317300;317301;317302;317303;317304;317305;317306;317307;317308;317309;317310;317311;317312;317313;317314;317315;317316;317317;317318;317460;317461;317462;317463;317464;317465;317466;317467;317468;317469;317470;317471;317472;317473;317474…	1835;1836;1837;1838;1839;1840;1841;1842;1843;1844;1845;1846;1847;1848;1849;8505;8506;8507;8508;8509;8510;8511;8512;8513;8514;8515;8516;8517;8518;8519;8520;8521;8522;8523;8524;8525;8526;8527;8528;8529;8530;8531;8532;8533;8534;10439;10440;10441;10442;10443;10444;10764;10765;10766;10767;13077;13078;13079;13080;13081;13082;13083;13084;13085;13086;13087;13088;13089;13090;13091;13092;13093;13094;13095;…
2814;252815;252816;252817;252818;252819;252820;252821;252822;252823;252824;252825;252826;252827;252828;252829;252830;252831;252832;252833;252834;252835;252836;252837;252838;252839;252840;252841;252842;252843;252844;252845;252846;252847;252848;252849;252850;252851;252852;252853;252854;252855;252856;252857;252858;252859;252860;252861;252862;252863;252864;252865;252866;252867;252868;252869;252870;25…	1849;8515;8529;10440;10767;13094;17905;27469;29411;29601;29605;33231;34324;39570;40593;44314;47890;48005;56778;57111;57187;58090;63656;64537;71604;71605;80556;80894;81910;82590;82716;83241;83516;86681;86886;87890;97288;97318;110539;118628;119599;121461;123158;123176;133714;138972;145629;154323;156724;162522;168785;168853;181491;191372;193611;193621;194209;196380;198008;198421;200973;201340;201388…	170;171;172;173;174;175;176;177;178;179;180;181;182	819;820;821;822;823;824;825;826;827;828;829;830;831;832;833;834;835;836;837;838;839;840;841;842;843;844;845;846;847;848;849;850;851;852;853;854;855;856;857;858;859;860;861;862;863;864;865;866;867;868;869;870;871;872;873;874;875;876;877;878;879;880;881;882;883;884;885;886;887;888;889;890;891;892;893;894;895;896;897;898;899;900;901;902;903;904;905;906;907;908;6819;6820;6821;6822;6823;6824;6825;6826…	346;827;1001;1043;1140;1209;1375;1479;1515;1613;1641;1656;2041	9;16;23;24;25;27;29;336;339;340;341;527;541;561;614;828;829;879;885;888;905;933;934;936;945;960;962;969;974;989;992;1013;1141;1144;1151;1153;1183;1186;1202;1204;1207;1208;1242;1247;1251;1253;1255;1257;1260;1291;1293;1297;1307;1317;1319;1321;1323;1325;1329;1331;1332;1334;1336;1340;1341;1371;1373;1382;1384;1391;1395;1401;1405;1422;1438;1497;1499;1508;1518;1521;1523;1614;1616;1621;1629;1649;1653;165…
P15092	P15092	1	1	1	Interferon-activable protein 204	Ifi204	>sp|P15092|IFI4_MOUSE Interferon-activable protein 204 OS=Mus musculus GN=Ifi204 PE=1 SV=2	1	1	1	1	1	0	0	0	0	0	0	0	0	0	0	0	0	0	0	0	0	0	0	0	0	0	0	0	0	0	0	0	0	0	1	0	0	0	0	0	0	0
P15105	P15105	15	15	15	Glutamine synthetase	Glul	>sp|P15105|GLNA_MOUSE Glutamine synthetase OS=Mus musculus GN=Glul PE=1 SV=6	1	15	15	15	6	2	10	9	11	2	6	10	6	9	6	1	9	10	13	6	9	9	12	8	8	4	12	6	3	4	9	9	12	7	9	10	9	9	8	8	9	8
P15116	P15116	3	3	3	Cadherin-2	Cdh2	>sp|P15116|CADH2_MOUSE Cadherin-2 OS=Mus musculus GN=Cdh2 PE=1 SV=2	1	3	3	3	1	0	1	0	2	0	1	1	0	1	1	0	0	2	2	1	3	1	0	0	0	0	2	1	0	0	2	1	2	0	2	0	0	2	2	0	1	1
P15209	P15209	1	1	1	BDNF/NT-3 growth factors receptor	Ntrk2	>sp|P15209|NTRK2_MOUSE BDNF/NT-3 growth factors receptor OS=Mus musculus GN=Ntrk2 PE=1 SV=1	1	1	1	1	0	0	0	0	1	0	0	0	0	0	0	0	0	0	0	0	0	0	0	0	0	0	0	0	0	0	0	0	0	0	0	0	0	0	0	0	0	0
P15379	P15379	1	1	1	CD44 antigen	Cd44	>sp|P15379|CD44_MOUSE CD44 antigen OS=Mus musculus GN=Cd44 PE=1 SV=3	1	1	1	1	0	0	1	0	0	0	0	1	1	1	0	0	0	0	0	0	0	1	0	0	0	0	0	0	0	0	0	1	0	0	0	0	0	0	0	0	0	0
P15388	P15388	2	2	2	Potassium voltage-gated channel subfamily C member 1	Kcnc1	>sp|P15388|KCNC1_MOUSE Potassium voltage-gated channel subfamily C member 1 OS=Mus musculus GN=Kcnc1 PE=2 SV=1	1	2	2	2	0	0	1	1	1	0	1	0	0	2	1	0	1	1	2	0	1	0	2	2	1	1	1	1	0	0	2	1	2	0	0	1	2	1	1	1	1	1
P15499	P15499	1	1	1	Peripherin-2	Prph2	>sp|P15499|PRPH2_MOUSE Peripherin-2 OS=Mus musculus GN=Prph2 PE=1 SV=1	1	1	1	1	0	0	0	0	0	0	0	0	0	0	0	0	0	0	0	1	0	1	0	0	0	0	0	0	0	0	0	1	0	0	0	0	0	0	0	0	0	0
P15508	P15508	12	8	8	Spectrin beta chain, erythrocytic	Sptb	>sp|P15508|SPTB1_MOUSE Spectrin beta chain, erythrocytic OS=Mus musculus GN=Sptb PE=1 SV=4	1	12	8	8	1	0	0	0	5	0	1	3	2	1	3	0	4	5	6	2	1	4	2	2	1	2	5	3	2	2	3	2	6	2	2	3	1	1	3	0	2	3
P15532	P15532	8	8	3	Nucleoside diphosphate kinase A	Nme1	>sp|P15532|NDKA_MOUSE Nucleoside diphosphate kinase A OS=Mus musculus GN=Nme1 PE=1 SV=1	1	8	8	3	2	0	2	2	6	2	2	6	2	3	2	1	4	5	6	3	2	5	4	1	2	2	6	2	2	1	1	2	6	5	3	3	3	1	3	1	3	3
P16014	P16014	14	14	14	Secretogranin-1;CCB peptide	Chgb	>sp|P16014|SCG1_MOUSE Secretogranin-1 OS=Mus musculus GN=Chgb PE=1 SV=2	1	14	14	14	6	2	8	6	9	4	7	9	10	9	5	6	8	6	9	7	8	9	7	9	6	6	7	7	8	4	11	7	8	6	5	9	9	9	9	5	8	7
P16054;P23298	P16054	19;1	19;1	19;1	Protein kinase C epsilon type	Prkce	>sp|P16054|KPCE_MOUSE Protein kinase C epsilon type OS=Mus musculus GN=Prkce PE=1 SV=1	2	19	19	19	9	3	10	8	11	8	10	12	9	10	10	7	9	11	9	10	10	11	10	9	9	7	13	8	7	7	11	10	11	8	10	10	8	11	8	8	9	9
P16125	P16125	16	16	14	L-lactate dehydrogenase B chain	Ldhb	>sp|P16125|LDHB_MOUSE L-lactate dehydrogenase B chain OS=Mus musculus GN=Ldhb PE=1 SV=2	1	16	16	14	7	1	9	4	14	3	5	15	5	12	10	2	13	14	14	11	9	15	13	7	12	3	15	11	5	6	7	10	12	12	5	9	12	6	10	6	7	9
P16283	P16283	6	6	6	Anion exchange protein 3	Slc4a3	>sp|P16283|B3A3_MOUSE Anion exchange protein 3 OS=Mus musculus GN=Slc4a3 PE=1 SV=2	1	6	6	6	4	1	5	4	5	2	4	5	6	5	4	1	5	3	5	4	4	5	4	5	4	4	6	4	3	3	4	4	3	3	4	5	6	4	4	4	4	5
P16330	P16330	29	29	29	2,3-cyclic-nucleotide 3-phosphodiesterase	Cnp	>sp|P16330|CN37_MOUSE 2,3-cyclic-nucleotide 3-phosphodiesterase OS=Mus musculus GN=Cnp PE=1 SV=3	1	29	29	29	14	2	17	11	19	8	10	21	7	14	17	5	18	19	22	16	16	17	14	13	18	8	23	15	11	12	11	20	16	15	7	13	21	15	13	11	13	16
P16332	P16332	3	3	3	Methylmalonyl-CoA mutase, mitochondrial	Mut	>sp|P16332|MUTA_MOUSE Methylmalonyl-CoA mutase, mitochondrial OS=Mus musculus GN=Mut PE=1 SV=2	1	3	3	3	0	0	0	0	3	0	0	0	0	0	0	0	0	2	0	0	0	0	0	0	0	0	2	0	0	0	0	0	1	0	0	2	0	0	1	0	0	0
P16388	P16388	3	2	2	Potassium voltage-gated channel subfamily A member 1	Kcna1	>sp|P16388|KCNA1_MOUSE Potassium voltage-gated channel subfamily A member 1 OS=Mus musculus GN=Kcna1 PE=1 SV=1	1	3	2	2	1	0	1	1	1	0	1	1	1	1	0	0	1	1	2	0	1	1	1	1	1	1	1	0	1	1	1	0	0	1	1	1	1	1	1	1	1	2
P16460	P16460	3	3	3	Argininosuccinate synthase	Ass1	>sp|P16460|ASSY_MOUSE Argininosuccinate synthase OS=Mus musculus GN=Ass1 PE=1 SV=1	1	3	3	3	0	0	0	0	1	0	0	1	0	1	2	0	1	0	0	3	0	1	0	0	2	0	1	1	1	1	0	1	1	1	0	1	0	0	1	0	0	0
P16546;P08032	P16546	113;1	113;1	113;1	Spectrin alpha chain, non-erythrocytic 1	Sptan1	>sp|P16546|SPTN1_MOUSE Spectrin alpha chain, non-erythrocytic 1 OS=Mus musculus GN=Sptan1 PE=1 SV=4	2	113	113	113	16	2	30	13	84	5	22	69	20	42	42	11	55	77	76	45	38	53	58	33	43	14	91	42	32	24	34	35	79	59	32	48	57	48	59	19	38	56
P16858	P16858	16	16	14	Glyceraldehyde-3-phosphate dehydrogenase	Gapdh	>sp|P16858|G3P_MOUSE Glyceraldehyde-3-phosphate dehydrogenase OS=Mus musculus GN=Gapdh PE=1 SV=2	1	16	16	14	7	1	12	7	13	4	6	12	6	10	13	4	9	12	14	11	10	11	12	8	12	4	12	10	7	7	8	14	12	9	6	8	9	8	8	4	7	6
78;317879;317880;317881;317882;317883;317884;317885;317886;317887;317888;317889;317890;317891;317892;317893;317894;317895;317896;317897;317898;317899;317900;317901;317902;317903;317904;317905;317906;317907;317908;317909;317910;317911;317912;317913;317914;317915;317916;317917;317918;317919;317920;317921;317922;317923;317924;317925;317926;317927;317928;317929;317930;317931;317932;317933;317934;3179…	93592;134690;154130;159376;170265;171294;196112;196126;217366;302963;303474;303522;308860;312322;312330;316863	208;209;210;211	6854;6855;6856	103;128;131;173	151;180;182
P16951	P16951	2	2	2	Cyclic AMP-dependent transcription factor ATF-2	Atf2	>sp|P16951|ATF2_MOUSE Cyclic AMP-dependent transcription factor ATF-2 OS=Mus musculus GN=Atf2 PE=1 SV=2	1	2	2	2	0	0	1	0	0	0	0	1	0	1	1	0	0	1	1	0	1	1	0	1	2	0	0	0	0	0	1	1	1	0	2	0	1	1	2	0	1	1
P17095	P17095	1	1	1	High mobility group protein HMG-I/HMG-Y	Hmga1	>sp|P17095|HMGA1_MOUSE High mobility group protein HMG-I/HMG-Y OS=Mus musculus GN=Hmga1 PE=1 SV=4	1	1	1	1	1	1	1	1	1	1	0	1	1	1	1	1	1	1	1	1	0	1	0	1	1	1	0	1	1	1	1	1	0	0	1	1	1	1	0	1	1	1
P17156	P17156	13	4	4	Heat shock-related 70 kDa protein 2	Hspa2	>sp|P17156|HSP72_MOUSE Heat shock-related 70 kDa protein 2 OS=Mus musculus GN=Hspa2 PE=1 SV=2	1	13	4	4	4	1	8	4	9	2	4	7	3	7	6	1	8	8	8	7	7	8	10	5	8	4	8	8	5	5	5	7	9	7	7	8	7	5	7	5	6	8
P17182	P17182	22	22	18	Alpha-enolase	Eno1	>sp|P17182|ENOA_MOUSE Alpha-enolase OS=Mus musculus GN=Eno1 PE=1 SV=3	1	22	22	18	9	2	11	5	18	3	8	15	8	14	15	4	16	19	19	14	10	17	18	8	15	6	21	16	5	12	13	14	19	16	8	15	15	15	16	10	13	12
P17183;P21550	P17183	20;5	16;2	16;2	Gamma-enolase	Eno2	>sp|P17183|ENOG_MOUSE Gamma-enolase OS=Mus musculus GN=Eno2 PE=1 SV=2	2	20	16	16	7	0	9	5	16	1	7	15	8	11	11	3	12	16	15	10	9	12	15	8	12	2	16	12	3	7	9	12	15	13	9	13	11	12	14	8	10	11
P17426	P17426	33	33	26	AP-2 complex subunit alpha-1	Ap2a1	>sp|P17426|AP2A1_MOUSE AP-2 complex subunit alpha-1 OS=Mus musculus GN=Ap2a1 PE=1 SV=1	1	33	33	26	2	1	6	4	21	2	4	13	3	9	14	2	12	8	18	9	6	18	8	3	10	2	19	8	3	3	2	12	10	11	2	5	6	4	8	4	4	3
P17427	P17427	30	23	23	AP-2 complex subunit alpha-2	Ap2a2	>sp|P17427|AP2A2_MOUSE AP-2 complex subunit alpha-2 OS=Mus musculus GN=Ap2a2 PE=1 SV=2	1	30	23	23	1	1	12	2	24	1	3	14	4	11	12	1	15	10	18	8	8	17	9	3	11	2	20	8	3	5	1	14	12	7	1	6	9	4	8	4	6	9
P17710;Q91W97;O08528;Q3TRM8	P17710	27;3;3;1	27;3;3;1	27;3;3;1	Hexokinase-1	Hk1	>sp|P17710|HXK1_MOUSE Hexokinase-1 OS=Mus musculus GN=Hk1 PE=1 SV=3	4	27	27	27	3	0	11	2	18	2	5	18	3	13	17	2	14	14	17	13	7	21	12	7	11	4	22	8	6	6	7	18	17	13	6	8	13	7	7	3	5	8
P17742	P17742	8	8	8	Peptidyl-prolyl cis-trans isomerase A;Peptidyl-prolyl cis-trans isomerase A, N-terminally processed	Ppia	>sp|P17742|PPIA_MOUSE Peptidyl-prolyl cis-trans isomerase A OS=Mus musculus GN=Ppia PE=1 SV=2	1	8	8	8	2	0	5	2	7	1	2	8	4	7	7	0	6	8	8	5	4	7	7	3	6	2	8	6	3	4	6	6	8	5	3	5	8	5	6	3	6	6
P17751	P17751	11	11	11	Triosephosphate isomerase	Tpi1	>sp|P17751|TPIS_MOUSE Triosephosphate isomerase OS=Mus musculus GN=Tpi1 PE=1 SV=4	1	11	11	11	5	1	6	4	10	2	5	9	1	6	5	2	8	10	11	4	4	8	8	5	6	3	9	6	4	5	6	4	8	9	4	6	6	6	7	4	4	6
P17809	P17809	2	2	2	Solute carrier family 2, facilitated glucose transporter member 1	Slc2a1	>sp|P17809|GTR1_MOUSE Solute carrier family 2, facilitated glucose transporter member 1 OS=Mus musculus GN=Slc2a1 PE=1 SV=4	1	2	2	2	0	0	0	0	2	0	0	1	0	0	0	0	1	0	1	0	0	1	0	0	0	0	1	0	0	0	0	0	0	0	0	0	0	0	0	0	0	0
Q61696;P17879	Q61696;P17879	8;8	6;6	4;4	Heat shock 70 kDa protein 1A;Heat shock 70 kDa protein 1B	Hspa1a;Hspa1b	>sp|Q61696|HS71A_MOUSE Heat shock 70 kDa protein 1A OS=Mus musculus GN=Hspa1a PE=1 SV=2;>sp|P17879|HS71B_MOUSE Heat shock 70 kDa protein 1B OS=Mus musculus GN=Hspa1b PE=1 SV=3	2	8	6	4	1	1	2	2	7	1	2	3	1	2	1	1	4	5	3	3	2	3	2	2	3	2	4	2	3	2	1	3	4	2	2	1	3	2	3	1	1	2
P18052	P18052	2	2	2	Receptor-type tyrosine-protein phosphatase alpha	Ptpra	>sp|P18052|PTPRA_MOUSE Receptor-type tyrosine-protein phosphatase alpha OS=Mus musculus GN=Ptpra PE=1 SV=3	1	2	2	2	0	0	0	0	1	0	0	0	0	0	1	0	0	1	1	0	0	1	0	1	0	0	1	1	0	0	1	0	0	0	1	0	1	1	0	0	1	1
P18242	P18242	3	3	3	Cathepsin D	Ctsd	>sp|P18242|CATD_MOUSE Cathepsin D OS=Mus musculus GN=Ctsd PE=1 SV=1	1	3	3	3	0	0	1	0	2	0	0	2	0	1	0	0	1	1	3	0	1	2	0	1	0	0	3	1	0	0	1	1	2	1	1	0	1	2	0	0	1	2
P18419	P18419	1	1	1	Seminal vesicle secretory protein 4	Svs4	>sp|P18419|SVS4_MOUSE Seminal vesicle secretory protein 4 OS=Mus musculus GN=Svs4 PE=1 SV=2	1	1	1	1	0	0	0	0	0	0	1	0	0	0	0	0	0	0	0	0	1	0	0	0	0	0	0	0	0	0	0	0	1	1	0	0	0	0	0	0	0	0
P18572	P18572	6	6	6	Basigin	Bsg	>sp|P18572|BASI_MOUSE Basigin OS=Mus musculus GN=Bsg PE=1 SV=2	1	6	6	6	1	0	1	1	5	0	1	4	1	1	1	0	5	4	4	3	2	4	3	1	3	0	5	1	1	0	0	1	6	2	1	2	3	1	3	1	4	3
P18581	P18581	1	1	1	Low affinity cationic amino acid transporter 2	Slc7a2	>sp|P18581|CTR2_MOUSE Cationic amino acid transporter 2 OS=Mus musculus GN=Slc7a2 PE=1 SV=3	1	1	1	1	1	0	1	1	1	0	1	1	0	1	1	0	1	1	1	1	1	1	1	1	1	0	1	1	0	0	1	1	1	1	1	1	1	1	1	1	1	1
P18760	P18760	8	8	7	Cofilin-1	Cfl1	>sp|P18760|COF1_MOUSE Cofilin-1 OS=Mus musculus GN=Cfl1 PE=1 SV=3	1	8	8	7	2	1	4	1	7	0	2	7	1	5	4	1	6	6	6	6	3	7	6	2	5	3	7	6	4	3	6	6	7	5	2	5	7	5	6	4	6	5
P18826	P18826	1	1	1	Phosphorylase b kinase regulatory subunit alpha, skeletal muscle isoform	Phka1	>sp|P18826|KPB1_MOUSE Phosphorylase b kinase regulatory subunit alpha, skeletal muscle isoform OS=Mus musculus GN=Phka1 PE=2 SV=3	1	1	1	1	0	0	1	0	0	0	0	1	0	1	0	0	0	1	1	0	0	1	1	1	1	0	1	1	0	0	1	1	1	0	1	0	0	0	1	0	1	1
P18872	P18872	17	17	15	Guanine nucleotide-binding protein G(o) subunit alpha	Gnao1	>sp|P18872|GNAO_MOUSE Guanine nucleotide-binding protein G(o) subunit alpha OS=Mus musculus GN=Gnao1 PE=1 SV=3	1	17	17	15	7	1	9	5	14	3	5	13	4	10	11	0	9	11	14	9	8	12	11	8	8	7	16	8	7	7	9	11	13	10	6	10	12	11	8	3	7	11
P19096	P19096	10	10	10	Fatty acid synthase;[Acyl-carrier-protein] S-acetyltransferase;[Acyl-carrier-protein] S-malonyltransferase;3-oxoacyl-[acyl-carrier-protein] synthase;3-oxoacyl-[acyl-carrier-protein] reductase;3-hydroxyacyl-[acyl-carrier-protein] dehydratase;Enoyl-[acyl-carrier-protein] reductase;Oleoyl-[acyl-carrier-protein] hydrolase	Fasn	>sp|P19096|FAS_MOUSE Fatty acid synthase OS=Mus musculus GN=Fasn PE=1 SV=2	1	10	10	10	3	0	2	2	3	1	2	1	2	2	1	1	2	2	3	0	2	3	4	1	1	1	2	2	1	1	2	1	2	1	3	2	2	3	4	1	3	1
P19157;P46425	P19157;P46425	8;5	8;5	8;5	Glutathione S-transferase P 1;Glutathione S-transferase P 2	Gstp1;Gstp2	>sp|P19157|GSTP1_MOUSE Glutathione S-transferase P 1 OS=Mus musculus GN=Gstp1 PE=1 SV=2;>sp|P46425|GSTP2_MOUSE Glutathione S-transferase P 2 OS=Mus musculus GN=Gstp2 PE=2 SV=2	2	8	8	8	3	0	4	0	8	0	2	7	0	4	3	0	5	4	7	4	3	7	6	3	2	0	7	2	1	0	1	3	4	5	2	2	6	2	4	1	2	2
P19246;REV__Q7TPM1	P19246	108;1	108;1	106;1	Neurofilament heavy polypeptide	Nefh	>sp|P19246|NFH_MOUSE Neurofilament heavy polypeptide OS=Mus musculus GN=Nefh PE=1 SV=3	2	108	108	106	73	63	68	69	64	55	74	67	77	62	72	73	66	59	67	62	70	57	63	63	66	75	67	65	79	74	74	59	68	63	80	72	69	64	68	71	66	61
634;279635;279636;279637;279638;279639;279640;279641;279642;279643;279644;279645;279646;279647;279648;279649;279650;279651;279652;279653;279654;279655;279656;279657;279658;279659;279660;279661;279662;279663;279664;279665;279666;279667;279668;279669;279670;279671;279672;279673;279674;279675;279676;279677;279678;279679;279680;279681;279682;279683;279684;279685;279686;279687;279688;279689;279690;279…	3710;18843;18844;18845;18846;18847;18848;18849;18850;18851;18852;18853;18854;18855;18856;18857;18858;18859;18860;18861;18862;18863;18864;18865;18866;18867;18868;18869;18870;18871;18872;18873;18874;18875;18876;18877;18878;18879;18880;18881;18882;18883;18884;18885;18886;18887;18888;18889;18890;18891;18892;18893;18894;18895;18896;18897;18898;18899;18900;18901;18902;18903;18904;18905;18906;18907;1890…
40;251841;251842;251843;251844;251845;251846;251847;251848;251849;251850;251851;251852;251853;251854;251855;251856;251857;251858;251859;251860;251861;251862;251863;251864;251865;251866;251867;251868;251869;251870;251871;251872;251873;251874;251875;251876;251877;251878;251879;251880;251881;251882;251883;251884;251885;251886;251887;251888;251889;251890;251891;251892;251893;251894;251895;251896;2518…	3710;18871;25592;33371;61336;62484;64053;66146;66159;66780;76821;84469;87025;87377;120308;120314;126675;138237;138250;154411;160263;196826;220744;236405;242091;242211;242266;242271;242278;242284;242295;242554;242634;242746;242796;242938;242998;243019;243212;243257;243279;243370;243376;243420;243456;243528;243642;243660;243661;243663;243699;243701;243705;243707;243710;243730;243848;243959;244089;2…		966;967;968;969;970;971;972;973;974;975;976;977;978;979;980;981;982;983;984;985;986;987;988;989;990;991;992;993;994;995;996;997;998;999;1000;1001;1002;1003;1004;1005;1006;1007;1008;1009;1010;1011;1012;1013;1014;1015;1016;1017;1018;1019;1020;1021;6865;6866		61;416;500;508;523;529;535;541;547;553;559;565;571;577;583;589;595;597;601;607;613;619;625;631;637;640;643;649;655;661;667;673;679;685;691;697;703;709;715;721;727;733;739;745;751;757;763;769;783;789;809;834;839;859;888;965;1066;1067
P19253	P19253	3	3	3	60S ribosomal protein L13a	Rpl13a	>sp|P19253|RL13A_MOUSE 60S ribosomal protein L13a OS=Mus musculus GN=Rpl13a PE=1 SV=4	1	3	3	3	0	0	0	0	2	0	0	0	1	1	1	0	3	1	2	1	0	1	0	0	0	0	2	0	0	0	1	2	0	0	0	0	1	0	0	0	0	1
P19536	P19536	2	2	2	Cytochrome c oxidase subunit 5B, mitochondrial	Cox5b	>sp|P19536|COX5B_MOUSE Cytochrome c oxidase subunit 5B, mitochondrial OS=Mus musculus GN=Cox5b PE=1 SV=1	1	2	2	2	0	0	0	0	0	0	0	1	1	1	0	0	1	1	1	2	0	0	1	0	1	0	1	0	0	1	0	1	2	1	0	1	1	0	1	0	0	1
P19783	P19783	5	5	5	Cytochrome c oxidase subunit 4 isoform 1, mitochondrial	Cox4i1	>sp|P19783|COX41_MOUSE Cytochrome c oxidase subunit 4 isoform 1, mitochondrial OS=Mus musculus GN=Cox4i1 PE=1 SV=2	1	5	5	5	0	0	1	0	4	0	0	5	0	2	0	0	2	4	4	3	0	5	2	0	1	0	5	1	2	0	0	1	4	2	0	2	4	1	2	0	1	2
P20029	P20029	18	16	16	78 kDa glucose-regulated protein	Hspa5	>sp|P20029|GRP78_MOUSE 78 kDa glucose-regulated protein OS=Mus musculus GN=Hspa5 PE=1 SV=3	1	18	16	16	3	2	4	1	15	1	1	9	1	3	6	2	5	12	10	5	3	8	5	4	5	1	14	5	3	3	2	4	11	6	4	6	8	4	8	4	4	10
P20065;CON__P21752	P20065;CON__P21752	2;1	2;1	1;0	Thymosin beta-4;Hematopoietic system regulatory peptide	Tmsb4x	>sp|P20065|TYB4_MOUSE Thymosin beta-4 OS=Mus musculus GN=Tmsb4x PE=1 SV=1;>P21752 SWISS-PROT:P21752 (Bos taurus) Thymosin beta-9	2	2	2	1	1	0	0	1	1	1	1	0	0	0	1	1	1	1	2	1	1	1	1	1	1	1	2	1	1	0	1	0	2	1	1	1	2	1	2	1	1	1
P20108	P20108	2	2	2	Thioredoxin-dependent peroxide reductase, mitochondrial	Prdx3	>sp|P20108|PRDX3_MOUSE Thioredoxin-dependent peroxide reductase, mitochondrial OS=Mus musculus GN=Prdx3 PE=1 SV=1	1	2	2	2	1	0	1	1	2	0	0	2	0	0	1	0	2	1	2	1	0	1	1	0	1	0	2	0	1	1	0	1	0	1	1	1	1	1	0	0	1	1
P20152	P20152	11	9	7	Vimentin	Vim	>sp|P20152|VIME_MOUSE Vimentin OS=Mus musculus GN=Vim PE=1 SV=3	1	11	9	7	0	0	1	4	8	1	2	3	3	3	5	0	4	7	6	3	4	2	5	1	3	1	7	2	4	4	4	3	8	6	2	6	5	4	5	3	2	7
P20357	P20357	94	94	94	Microtubule-associated protein 2	Map2	>sp|P20357|MTAP2_MOUSE Microtubule-associated protein 2 OS=Mus musculus GN=Map2 PE=1 SV=2	1	94	94	94	36	19	37	30	70	16	32	66	30	45	47	31	57	66	72	44	41	58	56	45	54	25	77	40	33	22	51	46	65	56	42	57	61	55	60	33	54	58
P20444	P20444	12	6	6	Protein kinase C alpha type	Prkca	>sp|P20444|KPCA_MOUSE Protein kinase C alpha type OS=Mus musculus GN=Prkca PE=1 SV=3	1	12	6	6	4	2	6	2	9	3	4	6	5	8	5	3	5	4	7	8	6	5	7	6	7	3	7	5	2	5	5	6	7	5	5	4	8	6	3	4	5	5
P20917	P20917	9	9	9	Myelin-associated glycoprotein	Mag	>sp|P20917|MAG_MOUSE Myelin-associated glycoprotein OS=Mus musculus GN=Mag PE=1 SV=2	1	9	9	9	2	2	1	1	7	0	3	6	2	3	5	1	6	4	3	5	3	7	2	3	5	0	4	2	0	0	2	4	4	4	2	4	3	3	2	1	3	4
P21107;CON__Q3SX28;P58774	P21107	11;3;3	11;3;3	6;0;0	Tropomyosin alpha-3 chain	Tpm3	>sp|P21107|TPM3_MOUSE Tropomyosin alpha-3 chain OS=Mus musculus GN=Tpm3 PE=2 SV=3	3	11	11	6	0	0	2	3	7	1	1	5	3	3	1	0	3	9	5	3	4	3	6	2	2	2	10	2	4	2	2	2	6	6	1	3	5	5	5	1	5	10
P21278	P21278	9	4	4	Guanine nucleotide-binding protein subunit alpha-11	Gna11	>sp|P21278|GNA11_MOUSE Guanine nucleotide-binding protein subunit alpha-11 OS=Mus musculus GN=Gna11 PE=1 SV=1	1	9	4	4	0	0	3	1	5	0	0	6	0	3	5	0	5	4	5	5	1	5	3	0	4	0	5	2	3	2	2	3	4	2	3	2	3	2	3	1	3	4
P21279;P30677;P27600	P21279	13;3;1	13;3;1	8;0;0	Guanine nucleotide-binding protein G(q) subunit alpha	Gnaq	>sp|P21279|GNAQ_MOUSE Guanine nucleotide-binding protein G(q) subunit alpha OS=Mus musculus GN=Gnaq PE=1 SV=4	3	13	13	8	2	0	5	1	11	0	2	8	1	5	5	0	9	5	10	7	3	7	6	2	7	0	8	4	2	3	2	4	8	4	4	4	5	3	4	3	5	3
P21447	P21447	2	2	1	Multidrug resistance protein 1A	Abcb1a	>sp|P21447|MDR1A_MOUSE Multidrug resistance protein 1A OS=Mus musculus GN=Abcb1a PE=1 SV=3	1	2	2	1	0	0	0	0	0	0	1	0	0	0	2	0	1	0	0	0	1	0	0	0	0	0	0	1	0	0	0	1	0	1	1	0	1	0	0	1	0	0
P21460	P21460	3	3	3	Cystatin-C	Cst3	>sp|P21460|CYTC_MOUSE Cystatin-C OS=Mus musculus GN=Cst3 PE=2 SV=2	1	3	3	3	0	0	0	0	2	0	0	0	0	0	0	0	0	1	1	0	0	0	1	0	0	0	2	0	2	0	0	0	3	1	0	1	0	1	2	0	0	1
P21619	P21619	12	12	10	Lamin-B2	Lmnb2	>sp|P21619|LMNB2_MOUSE Lamin-B2 OS=Mus musculus GN=Lmnb2 PE=1 SV=2	1	12	12	10	3	2	6	3	7	3	4	6	4	5	4	1	3	9	5	2	5	5	4	5	4	3	9	4	3	3	5	6	7	2	5	4	8	5	3	3	5	7
P21952	P21952	1	1	1	POU domain, class 3, transcription factor 1	Pou3f1	>sp|P21952|PO3F1_MOUSE POU domain, class 3, transcription factor 1 OS=Mus musculus GN=Pou3f1 PE=1 SV=1	1	1	1	1	0	0	1	0	1	0	0	0	0	1	0	0	1	0	1	0	0	1	0	0	0	0	0	0	0	0	0	1	0	0	0	0	0	0	0	0	0	0
P22005	P22005	1	1	1	Proenkephalin-A;Synenkephalin;Met-enkephalin;PENK(114-133);PENK(143-184);Met-enkephalin-Arg-Ser-Leu;Leu-enkephalin;PENK(238-259);Met-enkephalin-Arg-Phe	Penk	>sp|P22005|PENK_MOUSE Proenkephalin-A OS=Mus musculus GN=Penk PE=2 SV=2	1	1	1	1	0	1	1	1	1	1	1	1	1	1	1	1	1	1	1	1	1	1	1	1	0	1	1	1	1	1	1	1	1	1	1	1	1	1	0	1	1	1
P22682	P22682	2	2	2	E3 ubiquitin-protein ligase CBL	Cbl	>sp|P22682|CBL_MOUSE E3 ubiquitin-protein ligase CBL OS=Mus musculus GN=Cbl PE=1 SV=3	1	2	2	2	0	0	0	0	0	0	1	0	1	0	0	0	0	0	1	0	1	0	0	1	0	0	0	0	0	0	1	0	0	1	0	1	0	1	0	0	1	0
P22723	P22723	1	1	1	Gamma-aminobutyric acid receptor subunit gamma-2	Gabrg2	>sp|P22723|GBRG2_MOUSE Gamma-aminobutyric acid receptor subunit gamma-2 OS=Mus musculus GN=Gabrg2 PE=1 SV=3	1	1	1	1	0	0	0	0	0	0	0	0	0	0	0	0	0	0	0	0	0	0	0	0	0	0	0	0	0	0	0	0	1	0	0	0	0	0	0	0	0	0
Q8CGP6;Q8R1M2;Q64523;Q8CGP7;Q8CGP5;Q8BFU2;Q6GSS7;P22752;P27661;Q64522	Q8CGP6;Q8R1M2;Q64523;Q8CGP7;Q8CGP5;Q8BFU2;Q6GSS7;P22752;P27661	3;3;3;3;3;3;3;3;2;1	3;3;3;3;3;3;3;3;2;1	1;1;1;1;1;1;1;1;0;0	Histone H2A type 1-H;Histone H2A.J;Histone H2A type 2-C;Histone H2A type 1-K;Histone H2A type 1-F;Histone H2A type 3;Histone H2A type 2-A;Histone H2A type 1;Histone H2AX	Hist1h2ah;H2afj;Hist2h2ac;Hist1h2ak;Hist1h2af;Hist3h2a;Hist2h2aa1;Hist1h2ab;H2afx	>sp|Q8CGP6|H2A1H_MOUSE Histone H2A type 1-H OS=Mus musculus GN=Hist1h2ah PE=1 SV=3;>sp|Q8R1M2|H2AJ_MOUSE Histone H2A.J OS=Mus musculus GN=H2afj PE=1 SV=1;>sp|Q64523|H2A2C_MOUSE Histone H2A type 2-C OS=Mus musculus GN=Hist2h2ac PE=1 SV=3;>sp|Q8CGP7|H2A1K_MO	10	3	3	1	0	0	1	0	3	0	0	3	0	1	0	0	1	2	3	0	0	2	1	0	1	0	1	1	0	1	0	1	1	2	0	1	0	0	1	0	0	1
P22892	P22892	4	4	4	AP-1 complex subunit gamma-1	Ap1g1	>sp|P22892|AP1G1_MOUSE AP-1 complex subunit gamma-1 OS=Mus musculus GN=Ap1g1 PE=1 SV=3	1	4	4	4	0	0	2	0	1	0	0	2	1	1	2	1	1	2	2	0	1	0	0	2	0	0	2	1	0	0	2	3	3	0	3	1	3	3	0	0	2	2
P22907	P22907	1	1	1	Porphobilinogen deaminase	Hmbs	>sp|P22907|HEM3_MOUSE Porphobilinogen deaminase OS=Mus musculus GN=Hmbs PE=1 SV=2	1	1	1	1	1	0	0	0	0	0	0	0	1	1	0	0	0	0	0	1	0	0	0	0	0	0	0	1	0	0	0	0	0	0	0	1	1	1	0	1	1	0
P22933	P22933	1	1	1	Gamma-aminobutyric acid receptor subunit delta	Gabrd	>sp|P22933|GBRD_MOUSE Gamma-aminobutyric acid receptor subunit delta OS=Mus musculus GN=Gabrd PE=2 SV=1	1	1	1	1	0	0	0	0	0	0	0	0	0	0	0	0	0	0	0	0	0	0	0	0	0	0	0	0	0	0	1	0	0	0	0	0	0	0	0	0	1	0
P23116	P23116	3	3	3	Eukaryotic translation initiation factor 3 subunit A	Eif3a	>sp|P23116|EIF3A_MOUSE Eukaryotic translation initiation factor 3 subunit A OS=Mus musculus GN=Eif3a PE=1 SV=5	1	3	3	3	0	0	0	0	1	0	0	0	0	0	0	0	0	1	0	0	0	0	0	0	0	0	1	0	0	0	0	0	1	0	0	0	1	0	0	0	0	1
P23198	P23198	3	3	3	Chromobox protein homolog 3	Cbx3	>sp|P23198|CBX3_MOUSE Chromobox protein homolog 3 OS=Mus musculus GN=Cbx3 PE=1 SV=2	1	3	3	3	0	0	0	0	1	1	0	0	0	0	0	0	1	2	2	1	0	0	0	0	0	0	2	1	2	0	0	0	2	1	0	1	1	0	2	0	1	1
P23242	P23242	5	5	5	Gap junction alpha-1 protein	Gja1	>sp|P23242|CXA1_MOUSE Gap junction alpha-1 protein OS=Mus musculus GN=Gja1 PE=1 SV=2	1	5	5	5	3	0	3	2	3	1	2	2	1	2	4	2	4	3	4	3	3	3	2	4	4	2	2	3	1	0	3	2	2	1	3	3	4	4	4	2	2	3
P23492	P23492	4	4	4	Purine nucleoside phosphorylase	Pnp	>sp|P23492|PNPH_MOUSE Purine nucleoside phosphorylase OS=Mus musculus GN=Pnp PE=1 SV=2	1	4	4	4	0	0	1	0	4	0	0	0	0	2	2	0	1	1	3	2	2	4	1	0	3	0	2	0	0	1	0	4	3	0	0	0	2	0	0	0	0	0
P23506	P23506	4	4	4	Protein-L-isoaspartate(D-aspartate) O-methyltransferase	Pcmt1	>sp|P23506|PIMT_MOUSE Protein-L-isoaspartate(D-aspartate) O-methyltransferase OS=Mus musculus GN=Pcmt1 PE=1 SV=3	1	4	4	4	0	0	0	0	3	0	0	2	0	0	0	0	1	3	2	0	0	1	1	0	0	0	4	1	1	0	1	0	3	2	1	1	2	0	1	0	2	2
P23818	P23818	14	11	10	Glutamate receptor 1	Gria1	>sp|P23818|GRIA1_MOUSE Glutamate receptor 1 OS=Mus musculus GN=Gria1 PE=1 SV=1	1	14	11	10	1	0	5	0	9	1	2	5	1	6	4	0	6	5	8	5	2	7	3	3	4	1	12	2	1	0	2	6	5	1	5	3	4	1	1	1	2	5
P23819	P23819	18	18	14	Glutamate receptor 2	Gria2	>sp|P23819|GRIA2_MOUSE Glutamate receptor 2 OS=Mus musculus GN=Gria2 PE=1 SV=3	1	18	18	14	0	0	6	0	14	0	2	7	0	5	4	1	8	11	11	5	5	7	6	3	4	1	12	4	2	1	2	7	11	4	1	2	7	6	3	2	3	5
P23927	P23927	4	4	4	Alpha-crystallin B chain	Cryab	>sp|P23927|CRYAB_MOUSE Alpha-crystallin B chain OS=Mus musculus GN=Cryab PE=1 SV=2	1	4	4	4	0	0	0	0	4	0	0	1	0	0	0	0	0	0	1	0	0	0	0	0	0	0	1	0	0	0	0	0	0	0	0	0	0	0	0	0	0	0
P24288	P24288	3	3	3	Branched-chain-amino-acid aminotransferase, cytosolic	Bcat1	>sp|P24288|BCAT1_MOUSE Branched-chain-amino-acid aminotransferase, cytosolic OS=Mus musculus GN=Bcat1 PE=2 SV=2	1	3	3	3	0	0	0	0	2	0	0	1	0	0	0	0	0	1	1	0	1	1	0	0	0	0	3	0	1	0	0	0	2	0	0	1	1	0	1	0	0	1
P24369	P24369	3	3	3	Peptidyl-prolyl cis-trans isomerase B	Ppib	>sp|P24369|PPIB_MOUSE Peptidyl-prolyl cis-trans isomerase B OS=Mus musculus GN=Ppib PE=1 SV=2	1	3	3	3	0	0	0	0	2	0	0	1	0	0	0	0	0	2	3	0	0	2	1	0	0	0	2	0	0	0	0	0	2	2	0	1	0	0	2	0	0	1
P24472	P24472	3	3	3	Glutathione S-transferase A4	Gsta4	>sp|P24472|GSTA4_MOUSE Glutathione S-transferase A4 OS=Mus musculus GN=Gsta4 PE=1 SV=3	1	3	3	3	0	0	0	0	2	0	0	0	0	0	0	0	0	1	0	0	0	0	0	0	0	0	1	0	0	0	0	0	2	0	0	1	1	0	1	0	0	0
P24527	P24527	5	5	5	Leukotriene A-4 hydrolase	Lta4h	>sp|P24527|LKHA4_MOUSE Leukotriene A-4 hydrolase OS=Mus musculus GN=Lta4h PE=1 SV=4	1	5	5	5	1	0	0	1	3	0	1	0	0	1	2	0	2	4	2	2	1	2	2	0	2	0	4	1	1	0	0	2	3	2	0	1	1	0	1	1	0	3
P24547	P24547	1	1	1	Inosine-5-monophosphate dehydrogenase 2	Impdh2	>sp|P24547|IMDH2_MOUSE Inosine-5-monophosphate dehydrogenase 2 OS=Mus musculus GN=Impdh2 PE=1 SV=2	1	1	1	1	0	0	0	0	0	0	0	1	0	1	0	0	1	0	0	0	0	1	1	1	0	1	0	0	1	0	1	0	0	0	0	0	0	1	0	1	1	0
P24668	P24668	2	2	2	Cation-dependent mannose-6-phosphate receptor	M6pr	>sp|P24668|MPRD_MOUSE Cation-dependent mannose-6-phosphate receptor OS=Mus musculus GN=M6pr PE=1 SV=1	1	2	2	2	0	0	0	0	2	0	0	1	0	0	1	0	1	0	1	1	0	1	0	0	1	0	2	1	0	0	0	1	0	0	1	0	0	0	0	0	0	0
P24788	P24788	3	3	3	Cyclin-dependent kinase 11B	Cdk11b	>sp|P24788|CD11B_MOUSE Cyclin-dependent kinase 11B OS=Mus musculus GN=Cdk11b PE=1 SV=2	1	3	3	3	1	0	1	1	0	0	0	1	2	2	0	0	1	0	2	1	1	1	1	3	0	0	0	2	0	0	2	3	2	0	3	1	2	3	1	1	2	3
P25444	P25444	2	2	2	40S ribosomal protein S2	Rps2	>sp|P25444|RS2_MOUSE 40S ribosomal protein S2 OS=Mus musculus GN=Rps2 PE=2 SV=3	1	2	2	2	1	0	1	0	1	0	0	1	0	0	0	0	1	0	0	1	1	1	0	0	1	1	0	0	0	0	1	1	1	1	1	0	0	0	0	0	0	1
P26039	P26039	4	4	4	Talin-1	Tln1	>sp|P26039|TLN1_MOUSE Talin-1 OS=Mus musculus GN=Tln1 PE=1 SV=2	1	4	4	4	2	0	1	2	1	1	1	1	1	1	1	0	1	1	1	1	2	1	1	1	1	1	1	2	1	1	1	1	1	0	0	2	1	1	0	2	1	1
P26040	P26040	4	3	3	Ezrin	Ezr	>sp|P26040|EZRI_MOUSE Ezrin OS=Mus musculus GN=Ezr PE=1 SV=3	1	4	3	3	0	0	0	0	1	0	0	1	0	0	0	0	0	1	0	0	0	1	0	0	0	0	2	0	0	0	0	0	2	0	0	1	1	0	0	0	0	2
P26043	P26043	5	5	3	Radixin	Rdx	>sp|P26043|RADI_MOUSE Radixin OS=Mus musculus GN=Rdx PE=1 SV=3	1	5	5	3	0	0	0	0	2	0	0	2	1	0	1	0	1	2	1	1	0	1	0	0	0	0	3	0	1	0	0	0	3	1	0	1	2	1	1	0	2	2
P26049	P26049	2	1	1	Gamma-aminobutyric acid receptor subunit alpha-3	Gabra3	>sp|P26049|GBRA3_MOUSE Gamma-aminobutyric acid receptor subunit alpha-3 OS=Mus musculus GN=Gabra3 PE=1 SV=1	1	2	1	1	1	1	1	1	0	1	1	1	0	2	2	1	2	2	2	2	2	2	2	1	2	1	2	1	2	1	1	2	2	1	1	2	2	1	2	1	1	2
P26231	P26231	5	2	2	Catenin alpha-1	Ctnna1	>sp|P26231|CTNA1_MOUSE Catenin alpha-1 OS=Mus musculus GN=Ctnna1 PE=1 SV=1	1	5	2	2	2	0	2	1	3	0	2	2	3	1	1	2	1	4	2	1	4	2	1	3	2	1	3	1	2	0	3	2	3	3	2	2	3	2	1	1	2	4
P26350	P26350	4	4	4	Prothymosin alpha;Prothymosin alpha, N-terminally processed;Thymosin alpha	Ptma	>sp|P26350|PTMA_MOUSE Prothymosin alpha OS=Mus musculus GN=Ptma PE=1 SV=2	1	4	4	4	2	1	1	1	2	4	3	1	3	2	4	1	2	3	3	3	2	2	3	2	3	2	4	2	4	3	1	0	3	3	3	3	1	1	1	2	1	3
P26361	P26361	2	2	2	Cystic fibrosis transmembrane conductance regulator	Cftr	>sp|P26361|CFTR_MOUSE Cystic fibrosis transmembrane conductance regulator OS=Mus musculus GN=Cftr PE=1 SV=2	1	2	2	2	1	0	0	1	0	1	1	1	1	1	2	1	0	0	0	1	1	1	1	0	1	1	1	1	1	1	1	0	0	0	1	1	1	0	1	1	0	0
P26369	P26369	3	3	3	Splicing factor U2AF 65 kDa subunit	U2af2	>sp|P26369|U2AF2_MOUSE Splicing factor U2AF 65 kDa subunit OS=Mus musculus GN=U2af2 PE=1 SV=3	1	3	3	3	1	0	1	0	2	1	2	1	1	1	1	1	1	2	1	1	2	1	1	1	1	1	1	1	1	1	1	1	2	0	1	1	1	1	1	1	1	2
P26443;Q9D9C6	P26443	20;1	20;1	20;1	Glutamate dehydrogenase 1, mitochondrial	Glud1	>sp|P26443|DHE3_MOUSE Glutamate dehydrogenase 1, mitochondrial OS=Mus musculus GN=Glud1 PE=1 SV=1	2	20	20	20	3	0	9	1	14	1	5	13	3	12	11	1	11	11	12	12	8	12	11	3	9	0	16	9	4	6	2	10	10	11	7	8	11	4	9	4	7	9
P26516	P26516	2	2	2	26S proteasome non-ATPase regulatory subunit 7	Psmd7	>sp|P26516|PSMD7_MOUSE 26S proteasome non-ATPase regulatory subunit 7 OS=Mus musculus GN=Psmd7 PE=1 SV=2	1	2	2	2	0	0	0	0	1	0	0	0	0	0	0	0	0	1	0	0	0	0	0	0	0	0	1	0	0	0	0	0	2	0	0	0	0	0	0	0	0	0
P26638	P26638	10	10	10	Serine--tRNA ligase, cytoplasmic	Sars	>sp|P26638|SYSC_MOUSE Serine--tRNA ligase, cytoplasmic OS=Mus musculus GN=Sars PE=2 SV=3	1	10	10	10	0	0	2	0	8	0	0	1	0	2	1	1	1	4	3	2	1	3	2	1	1	0	7	1	1	0	2	1	6	1	1	0	1	2	1	0	1	3
P26645	P26645	16	16	16	Myristoylated alanine-rich C-kinase substrate	Marcks	>sp|P26645|MARCS_MOUSE Myristoylated alanine-rich C-kinase substrate OS=Mus musculus GN=Marcks PE=1 SV=2	1	16	16	16	14	9	15	12	13	13	13	15	14	14	15	11	14	14	14	15	14	15	15	13	12	14	14	14	12	14	15	12	13	11	15	15	14	13	14	13	14	13
P26883	P26883	4	4	4	Peptidyl-prolyl cis-trans isomerase FKBP1A	Fkbp1a	>sp|P26883|FKB1A_MOUSE Peptidyl-prolyl cis-trans isomerase FKBP1A OS=Mus musculus GN=Fkbp1a PE=1 SV=2	1	4	4	4	1	1	2	2	4	1	2	2	1	3	1	0	2	3	2	2	2	2	2	2	2	0	3	2	1	1	2	2	3	2	2	1	3	2	3	1	2	2
P27546;Q8CDN1	P27546	20;1	20;1	20;1	Microtubule-associated protein 4	Map4	>sp|P27546|MAP4_MOUSE Microtubule-associated protein 4 OS=Mus musculus GN=Map4 PE=1 SV=3	2	20	20	20	11	5	12	14	9	9	12	13	13	10	11	9	12	14	11	14	13	13	12	9	13	13	16	13	11	12	12	11	12	12	14	15	14	14	11	16	15	13
P27612	P27612	3	3	3	Phospholipase A-2-activating protein	Plaa	>sp|P27612|PLAP_MOUSE Phospholipase A-2-activating protein OS=Mus musculus GN=Plaa PE=1 SV=4	1	3	3	3	0	0	0	0	1	0	0	0	0	0	0	0	0	2	0	0	0	0	0	0	0	0	3	0	1	0	0	0	2	0	0	0	0	0	0	0	0	0
P27659	P27659	6	6	6	60S ribosomal protein L3	Rpl3	>sp|P27659|RL3_MOUSE 60S ribosomal protein L3 OS=Mus musculus GN=Rpl3 PE=1 SV=3	1	6	6	6	0	0	3	1	3	0	0	2	1	2	1	0	1	2	2	1	1	3	0	2	0	0	2	1	0	0	1	3	4	1	2	1	2	1	0	1	1	2
P27671	P27671	3	3	3	Ras-specific guanine nucleotide-releasing factor 1	Rasgrf1	>sp|P27671|RGRF1_MOUSE Ras-specific guanine nucleotide-releasing factor 1 OS=Mus musculus GN=Rasgrf1 PE=1 SV=2	1	3	3	3	2	0	2	3	1	2	1	2	2	2	1	0	2	1	2	2	1	1	1	3	3	1	2	3	2	2	2	1	1	2	2	2	2	2	1	3	2	2
P27773	P27773	21	21	21	Protein disulfide-isomerase A3	Pdia3	>sp|P27773|PDIA3_MOUSE Protein disulfide-isomerase A3 OS=Mus musculus GN=Pdia3 PE=1 SV=2	1	21	21	21	1	0	2	1	14	0	1	10	2	2	2	1	5	10	13	3	1	5	4	3	2	0	15	3	3	1	2	1	9	7	4	5	6	3	4	1	3	7
P28028	P28028	10	10	9	Serine/threonine-protein kinase B-raf	Braf	>sp|P28028|BRAF_MOUSE Serine/threonine-protein kinase B-raf OS=Mus musculus GN=Braf PE=1 SV=3	1	10	10	9	6	1	5	4	5	1	4	5	5	5	4	2	6	4	6	5	4	5	6	6	5	4	5	5	3	4	5	5	5	5	5	5	5	6	5	4	4	5
P28271	P28271	2	2	2	Cytoplasmic aconitate hydratase	Aco1	>sp|P28271|ACOC_MOUSE Cytoplasmic aconitate hydratase OS=Mus musculus GN=Aco1 PE=2 SV=3	1	2	2	2	0	0	0	0	2	0	0	0	0	0	0	0	0	0	0	0	0	0	0	0	0	0	0	0	0	0	0	0	0	0	0	0	0	0	0	0	0	0
P28352	P28352	3	3	3	DNA-(apurinic or apyrimidinic site) lyase;DNA-(apurinic or apyrimidinic site) lyase, mitochondrial	Apex1	>sp|P28352|APEX1_MOUSE DNA-(apurinic or apyrimidinic site) lyase OS=Mus musculus GN=Apex1 PE=1 SV=2	1	3	3	3	1	1	1	1	2	1	1	1	1	1	1	1	1	1	1	2	1	1	1	0	1	1	3	1	1	1	1	1	0	0	1	1	1	1	1	1	1	1
P28474	P28474	6	6	6	Alcohol dehydrogenase class-3	Adh5	>sp|P28474|ADHX_MOUSE Alcohol dehydrogenase class-3 OS=Mus musculus GN=Adh5 PE=1 SV=3	1	6	6	6	0	0	0	0	4	1	1	0	0	0	1	0	0	1	0	2	1	0	1	0	1	0	4	0	0	1	0	0	2	0	0	1	1	0	1	0	0	1
P28571	P28571	1	1	1	Sodium- and chloride-dependent glycine transporter 1	Slc6a9	>sp|P28571|SC6A9_MOUSE Sodium- and chloride-dependent glycine transporter 1 OS=Mus musculus GN=Slc6a9 PE=2 SV=3	1	1	1	1	0	0	1	1	0	0	1	0	1	1	1	0	1	0	1	1	0	1	1	1	0	0	0	0	0	0	0	1	0	1	0	0	1	0	0	0	0	0
P28652	P28652	25	19	16	Calcium/calmodulin-dependent protein kinase type II subunit beta	Camk2b	>sp|P28652|KCC2B_MOUSE Calcium/calmodulin-dependent protein kinase type II subunit beta OS=Mus musculus GN=Camk2b PE=1 SV=2	1	25	19	16	11	3	15	12	15	6	12	16	9	12	10	6	13	12	19	11	16	13	12	13	11	11	18	12	7	8	13	13	12	11	10	13	14	12	12	9	12	12
P28656	P28656	6	4	4	Nucleosome assembly protein 1-like 1	Nap1l1	>sp|P28656|NP1L1_MOUSE Nucleosome assembly protein 1-like 1 OS=Mus musculus GN=Nap1l1 PE=1 SV=2	1	6	4	4	1	0	2	0	3	0	2	5	2	3	4	0	2	4	5	3	2	4	2	3	3	0	3	1	0	0	2	2	4	4	3	1	4	3	2	1	4	4
P28658	P28658	3	3	3	Ataxin-10	Atxn10	>sp|P28658|ATX10_MOUSE Ataxin-10 OS=Mus musculus GN=Atxn10 PE=1 SV=2	1	3	3	3	0	0	0	0	0	1	0	0	1	2	1	0	0	2	1	2	2	1	1	1	0	0	1	1	1	1	0	1	1	0	1	1	1	1	1	0	1	1
P28660	P28660	13	13	13	Nck-associated protein 1	Nckap1	>sp|P28660|NCKP1_MOUSE Nck-associated protein 1 OS=Mus musculus GN=Nckap1 PE=1 SV=2	1	13	13	13	1	0	1	1	8	0	0	3	2	1	2	2	4	3	4	2	3	5	2	0	2	1	7	1	3	0	2	2	4	1	1	3	3	1	2	1	2	3
P28661	P28661	9	9	9	Septin-4	2020-09-04	>sp|P28661|SEPT4_MOUSE Septin-4 OS=Mus musculus GN=Sept4 PE=1 SV=1	1	9	9	9	4	2	4	4	5	1	4	5	7	6	5	4	7	5	6	5	6	5	5	7	6	3	9	5	2	4	5	5	5	6	5	5	7	4	4	7	3	6
P28663	P28663	15	15	13	Beta-soluble NSF attachment protein	Napb	>sp|P28663|SNAB_MOUSE Beta-soluble NSF attachment protein OS=Mus musculus GN=Napb PE=1 SV=2	1	15	15	13	2	1	8	3	10	1	3	8	2	6	4	1	10	9	9	8	6	10	6	3	8	1	14	4	2	2	3	7	9	5	2	7	7	4	6	3	3	4
P28667	P28667	5	5	5	MARCKS-related protein	Marcksl1	>sp|P28667|MRP_MOUSE MARCKS-related protein OS=Mus musculus GN=Marcksl1 PE=1 SV=2	1	5	5	5	4	4	5	5	5	5	5	5	5	5	5	4	5	5	5	4	5	5	3	5	3	5	4	5	4	4	5	5	4	5	5	4	4	5	5	5	5	4
P28738	P28738	13	13	9	Kinesin heavy chain isoform 5C	Kif5c	>sp|P28738|KIF5C_MOUSE Kinesin heavy chain isoform 5C OS=Mus musculus GN=Kif5c PE=1 SV=3	1	13	13	9	2	1	2	2	9	0	2	2	3	3	2	2	5	6	4	5	3	4	4	4	3	1	10	4	3	1	3	3	6	3	4	3	4	3	4	2	4	6
P28740	P28740	5	5	5	Kinesin-like protein KIF2A	Kif2a	>sp|P28740|KIF2A_MOUSE Kinesin-like protein KIF2A OS=Mus musculus GN=Kif2a PE=1 SV=2	1	5	5	5	0	0	0	0	3	0	0	1	1	0	0	0	2	0	0	0	0	0	0	0	1	0	2	1	0	0	0	0	1	0	1	1	0	0	1	0	1	0
P28741	P28741	3	3	3	Kinesin-like protein KIF3A	Kif3a	>sp|P28741|KIF3A_MOUSE Kinesin-like protein KIF3A OS=Mus musculus GN=Kif3a PE=1 SV=2	1	3	3	3	1	0	0	1	0	0	1	2	0	1	1	0	1	1	1	0	1	1	0	1	2	0	2	1	0	0	2	0	0	1	1	2	1	1	1	1	2	1
P28867	P28867	4	4	4	Protein kinase C delta type;Protein kinase C delta type regulatory subunit;Protein kinase C delta type catalytic subunit	Prkcd	>sp|P28867|KPCD_MOUSE Protein kinase C delta type OS=Mus musculus GN=Prkcd PE=1 SV=3	1	4	4	4	2	0	4	1	3	0	3	4	4	4	2	3	3	4	4	2	3	3	4	4	4	1	4	4	1	1	4	3	4	3	4	1	4	4	2	1	4	3
P29341	P29341	6	6	6	Polyadenylate-binding protein 1	Pabpc1	>sp|P29341|PABP1_MOUSE Polyadenylate-binding protein 1 OS=Mus musculus GN=Pabpc1 PE=1 SV=2	1	6	6	6	0	0	1	1	6	0	0	3	0	2	1	0	3	2	3	2	1	2	1	0	0	0	4	1	0	1	1	1	1	0	1	1	1	1	1	0	1	2
P29391;P49945	P29391;P49945	4;2	4;2	4;2	Ferritin light chain 1;Ferritin light chain 2	Ftl1;Ftl2	>sp|P29391|FRIL1_MOUSE Ferritin light chain 1 OS=Mus musculus GN=Ftl1 PE=1 SV=2;>sp|P49945|FRIL2_MOUSE Ferritin light chain 2 OS=Mus musculus GN=Ftl2 PE=3 SV=2	2	4	4	4	0	0	1	0	2	0	1	0	0	2	2	0	1	0	1	1	1	3	1	0	0	0	1	2	1	0	0	2	0	0	0	0	0	0	0	0	0	0
P29595	P29595	1	1	1	NEDD8	Nedd8	>sp|P29595|NEDD8_MOUSE NEDD8 OS=Mus musculus GN=Nedd8 PE=1 SV=2	1	1	1	1	0	0	0	0	1	0	0	1	0	1	1	0	0	1	1	1	0	1	0	0	0	0	1	0	0	1	1	1	1	0	1	1	1	1	1	0	1	1
P29699	P29699	3	3	3	Alpha-2-HS-glycoprotein	Ahsg	>sp|P29699|FETUA_MOUSE Alpha-2-HS-glycoprotein OS=Mus musculus GN=Ahsg PE=1 SV=1	1	3	3	3	3	0	2	2	1	0	2	2	2	2	2	1	2	2	3	2	2	2	2	3	2	2	2	2	1	2	3	2	2	1	2	2	3	2	2	2	3	2
P29758	P29758	2	2	2	Ornithine aminotransferase, mitochondrial	Oat	>sp|P29758|OAT_MOUSE Ornithine aminotransferase, mitochondrial OS=Mus musculus GN=Oat PE=1 SV=1	1	2	2	2	0	0	0	0	1	0	0	0	0	0	1	0	0	1	2	0	0	0	0	1	0	0	1	0	0	0	0	0	1	0	0	0	0	0	0	0	0	0
P30275;Q6P8J7	P30275	14;2	14;2	14;2	Creatine kinase U-type, mitochondrial	Ckmt1	>sp|P30275|KCRU_MOUSE Creatine kinase U-type, mitochondrial OS=Mus musculus GN=Ckmt1 PE=1 SV=1	2	14	14	14	3	0	4	4	11	0	7	10	3	5	8	4	9	9	10	7	5	7	6	6	10	2	12	7	2	3	6	9	11	7	4	6	6	6	7	3	6	6
P30416	P30416	3	3	3	Peptidyl-prolyl cis-trans isomerase FKBP4;Peptidyl-prolyl cis-trans isomerase FKBP4, N-terminally processed	Fkbp4	>sp|P30416|FKBP4_MOUSE Peptidyl-prolyl cis-trans isomerase FKBP4 OS=Mus musculus GN=Fkbp4 PE=1 SV=5	1	3	3	3	1	0	1	1	2	0	0	1	1	1	0	0	0	0	1	1	1	0	1	0	0	0	1	1	1	0	0	1	1	1	1	1	0	2	0	1	1	0
P31230	P31230	4	4	4	Aminoacyl tRNA synthase complex-interacting multifunctional protein 1;Endothelial monocyte-activating polypeptide 2	Aimp1	>sp|P31230|AIMP1_MOUSE Aminoacyl tRNA synthase complex-interacting multifunctional protein 1 OS=Mus musculus GN=Aimp1 PE=1 SV=2	1	4	4	4	0	0	0	0	2	0	0	0	0	0	0	0	0	2	0	0	0	0	0	0	0	0	3	0	0	0	0	0	2	0	0	0	0	0	0	0	0	2
P31324	P31324	7	7	7	cAMP-dependent protein kinase type II-beta regulatory subunit	Prkar2b	>sp|P31324|KAP3_MOUSE cAMP-dependent protein kinase type II-beta regulatory subunit OS=Mus musculus GN=Prkar2b PE=1 SV=3	1	7	7	7	2	1	3	3	4	1	2	3	1	2	2	1	5	3	3	3	2	3	3	3	2	1	4	4	1	1	3	3	4	2	3	3	5	2	2	1	3	3
P31648	P31648	3	3	3	Sodium- and chloride-dependent GABA transporter 1	Slc6a1	>sp|P31648|SC6A1_MOUSE Sodium- and chloride-dependent GABA transporter 1 OS=Mus musculus GN=Slc6a1 PE=1 SV=2	1	3	3	3	1	0	1	1	3	0	1	1	1	1	1	1	1	2	2	1	1	1	1	1	1	1	2	1	1	1	1	1	2	1	1	2	2	1	2	1	1	2
P31650	P31650	3	3	3	Sodium- and chloride-dependent GABA transporter 3	Slc6a11	>sp|P31650|S6A11_MOUSE Sodium- and chloride-dependent GABA transporter 3 OS=Mus musculus GN=Slc6a11 PE=1 SV=2	1	3	3	3	2	0	2	2	3	1	2	2	2	2	2	1	2	1	2	2	2	2	3	2	1	2	2	2	2	2	1	1	2	1	1	3	2	1	1	2	2	1
P31750	P31750	1	1	1	RAC-alpha serine/threonine-protein kinase	Akt1	>sp|P31750|AKT1_MOUSE RAC-alpha serine/threonine-protein kinase OS=Mus musculus GN=Akt1 PE=1 SV=2	1	1	1	1	1	0	1	1	0	1	1	1	1	1	1	1	0	1	1	0	1	1	1	1	0	1	0	1	1	0	1	0	1	1	1	1	1	1	0	1	1	1
P31786	P31786	2	2	2	Acyl-CoA-binding protein	Dbi	>sp|P31786|ACBP_MOUSE Acyl-CoA-binding protein OS=Mus musculus GN=Dbi PE=1 SV=2	1	2	2	2	0	0	1	0	1	0	0	1	1	1	1	0	1	1	1	1	0	1	1	0	1	1	2	0	1	1	0	1	1	1	1	1	1	1	1	1	1	1
P31938	P31938	8	8	5	Dual specificity mitogen-activated protein kinase kinase 1	Map2k1	>sp|P31938|MP2K1_MOUSE Dual specificity mitogen-activated protein kinase kinase 1 OS=Mus musculus GN=Map2k1 PE=1 SV=2	1	8	8	5	0	0	1	0	5	0	0	4	0	2	2	0	4	3	5	3	1	2	2	1	4	0	4	2	1	0	1	1	2	2	1	3	3	1	1	0	2	3
P32020	P32020	3	3	3	Non-specific lipid-transfer protein	Scp2	>sp|P32020|NLTP_MOUSE Non-specific lipid-transfer protein OS=Mus musculus GN=Scp2 PE=1 SV=3	1	3	3	3	0	0	0	0	3	0	0	1	0	0	0	0	0	1	1	0	0	0	0	0	0	0	2	0	0	0	0	0	1	1	0	1	0	0	0	0	0	1
P32037	P32037	3	3	3	Solute carrier family 2, facilitated glucose transporter member 3	Slc2a3	>sp|P32037|GTR3_MOUSE Solute carrier family 2, facilitated glucose transporter member 3 OS=Mus musculus GN=Slc2a3 PE=1 SV=1	1	3	3	3	0	0	0	0	1	0	0	0	1	0	0	0	0	0	2	0	1	0	0	1	0	0	3	0	0	0	0	1	2	0	0	0	2	0	0	0	0	0
P32067	P32067	3	3	3	Lupus La protein homolog	Ssb	>sp|P32067|LA_MOUSE Lupus La protein homolog OS=Mus musculus GN=Ssb PE=1 SV=1	1	3	3	3	0	0	0	0	1	0	0	0	0	0	0	0	0	1	0	0	0	0	0	0	0	0	1	0	0	0	1	0	2	0	0	1	1	0	1	1	0	1
P32848	P32848	6	6	6	Parvalbumin alpha	Pvalb	>sp|P32848|PRVA_MOUSE Parvalbumin alpha OS=Mus musculus GN=Pvalb PE=1 SV=3	1	6	6	6	0	0	1	0	4	0	0	4	0	2	2	0	2	4	4	0	1	3	2	2	1	0	4	1	0	0	2	2	4	3	2	3	3	2	4	0	1	4
P32883	P32883	2	1	1	GTPase KRas;GTPase KRas, N-terminally processed	Kras	>sp|P32883|RASK_MOUSE GTPase KRas OS=Mus musculus GN=Kras PE=1 SV=1	1	2	1	1	0	0	0	0	2	0	0	1	0	1	1	0	1	1	0	1	0	1	1	0	0	0	2	1	0	0	0	1	1	0	0	0	0	0	2	0	0	1
P32921	P32921	7	7	7	Tryptophan--tRNA ligase, cytoplasmic;T1-TrpRS;T2-TrpRS	Wars	>sp|P32921|SYWC_MOUSE Tryptophan--tRNA ligase, cytoplasmic OS=Mus musculus GN=Wars PE=1 SV=2	1	7	7	7	0	0	1	0	4	0	1	0	0	0	0	0	0	0	0	0	1	0	1	0	0	0	1	1	0	0	0	1	1	0	0	0	1	0	0	0	0	0
P33173	P33173	9	9	9	Kinesin-like protein KIF1A	Kif1a	>sp|P33173|KIF1A_MOUSE Kinesin-like protein KIF1A OS=Mus musculus GN=Kif1a PE=1 SV=2	1	9	9	9	5	2	7	4	4	3	4	7	5	3	4	1	5	4	6	5	4	6	6	4	5	3	6	6	3	3	7	7	3	4	5	5	4	5	6	5	7	4
P33175	P33175	6	2	2	Kinesin heavy chain isoform 5A	Kif5a	>sp|P33175|KIF5A_MOUSE Kinesin heavy chain isoform 5A OS=Mus musculus GN=Kif5a PE=1 SV=3	1	6	2	2	1	0	1	1	4	1	1	2	1	1	2	1	2	3	2	3	1	2	3	1	1	2	5	1	2	2	3	1	3	2	2	3	2	3	3	2	3	2
P34022	P34022	3	3	3	Ran-specific GTPase-activating protein	Ranbp1	>sp|P34022|RANG_MOUSE Ran-specific GTPase-activating protein OS=Mus musculus GN=Ranbp1 PE=1 SV=2	1	3	3	3	0	0	1	0	3	0	0	0	0	1	0	0	1	3	1	1	0	2	1	1	0	0	3	0	0	0	0	0	2	1	1	1	1	0	1	0	2	2
P34152	P34152	2	2	2	Focal adhesion kinase 1	Ptk2	>sp|P34152|FAK1_MOUSE Focal adhesion kinase 1 OS=Mus musculus GN=Ptk2 PE=1 SV=3	1	2	2	2	1	1	1	1	2	0	1	1	1	1	1	1	1	2	1	1	1	1	1	1	1	1	2	1	1	1	1	1	1	1	1	1	1	1	2	1	1	2
P34884	P34884	4	4	4	Macrophage migration inhibitory factor	Mif	>sp|P34884|MIF_MOUSE Macrophage migration inhibitory factor OS=Mus musculus GN=Mif PE=1 SV=2	1	4	4	4	0	0	1	0	2	0	0	2	0	0	1	0	1	2	3	1	1	2	2	0	1	0	2	0	0	0	1	3	3	1	1	2	1	1	3	1	1	1
P35123	P35123	1	1	1	Ubiquitin carboxyl-terminal hydrolase 4	Usp4	>sp|P35123|UBP4_MOUSE Ubiquitin carboxyl-terminal hydrolase 4 OS=Mus musculus GN=Usp4 PE=1 SV=3	1	1	1	1	1	0	1	1	1	1	1	1	0	1	0	0	1	1	1	1	1	1	0	0	1	1	1	1	1	0	0	1	1	0	1	0	1	1	1	1	0	1
P35235	P35235	3	3	3	Tyrosine-protein phosphatase non-receptor type 11	Ptpn11	>sp|P35235|PTN11_MOUSE Tyrosine-protein phosphatase non-receptor type 11 OS=Mus musculus GN=Ptpn11 PE=1 SV=2	1	3	3	3	1	0	1	1	2	0	1	1	1	1	0	0	0	1	1	0	1	0	0	1	0	0	1	0	1	1	1	0	1	1	0	1	1	1	0	1	0	2
P35276	P35276	7	1	1	Ras-related protein Rab-3D	Rab3d	>sp|P35276|RAB3D_MOUSE Ras-related protein Rab-3D OS=Mus musculus GN=Rab3d PE=1 SV=1	1	7	1	1	2	1	4	4	6	3	3	5	2	6	6	1	6	5	6	5	3	5	3	3	4	3	6	5	4	2	2	6	4	3	4	3	7	4	3	3	2	4
P35278	P35278	4	1	1	Ras-related protein Rab-5C	Rab5c	>sp|P35278|RAB5C_MOUSE Ras-related protein Rab-5C OS=Mus musculus GN=Rab5c PE=1 SV=2	1	4	1	1	0	0	4	1	3	0	2	3	0	2	3	0	3	2	4	3	2	3	2	1	3	0	3	2	1	1	0	4	3	2	2	1	3	1	2	1	0	1
P35279	P35279	9	2	2	Ras-related protein Rab-6A	Rab6a	>sp|P35279|RAB6A_MOUSE Ras-related protein Rab-6A OS=Mus musculus GN=Rab6a PE=1 SV=4	1	9	2	2	2	1	4	3	7	2	4	3	1	5	5	1	5	5	5	5	6	5	3	3	5	3	5	4	3	2	2	6	2	3	1	2	3	2	2	2	1	2
P35282	P35282	4	4	4	Ras-related protein Rab-21	Rab21	>sp|P35282|RAB21_MOUSE Ras-related protein Rab-21 OS=Mus musculus GN=Rab21 PE=1 SV=4	1	4	4	4	0	1	1	1	2	1	1	1	0	1	2	0	1	1	1	2	1	2	1	1	2	1	2	1	1	1	0	1	1	1	1	1	1	0	1	1	1	1
P35283	P35283	4	4	4	Ras-related protein Rab-12	Rab12	>sp|P35283|RAB12_MOUSE Ras-related protein Rab-12 OS=Mus musculus GN=Rab12 PE=1 SV=3	1	4	4	4	2	0	2	2	3	2	2	3	1	2	1	2	1	4	4	2	2	1	1	3	2	1	2	2	1	1	2	1	2	1	2	2	3	1	1	1	2	4
P35293	P35293	6	6	6	Ras-related protein Rab-18	Rab18	>sp|P35293|RAB18_MOUSE Ras-related protein Rab-18 OS=Mus musculus GN=Rab18 PE=2 SV=2	1	6	6	6	0	0	1	0	4	0	0	2	0	2	0	0	1	1	2	1	0	2	0	1	0	0	4	0	0	0	0	1	1	1	0	1	3	0	1	0	0	1
P35329	P35329	1	1	1	B-cell receptor CD22	Cd22	>sp|P35329|CD22_MOUSE B-cell receptor CD22 OS=Mus musculus GN=Cd22 PE=1 SV=1	1	1	1	1	0	0	0	0	0	0	0	0	0	0	1	0	0	0	0	0	0	0	0	0	0	0	1	0	0	0	0	0	0	0	0	0	0	0	0	0	0	0
P35436	P35436	5	5	5	Glutamate receptor ionotropic, NMDA 2A	Grin2a	>sp|P35436|NMDE1_MOUSE Glutamate receptor ionotropic, NMDA 2A OS=Mus musculus GN=Grin2a PE=1 SV=2	1	5	5	5	1	0	2	2	1	0	2	2	1	3	2	0	2	1	4	2	3	1	3	5	2	1	1	2	1	1	5	1	1	3	3	5	5	3	3	3	3	3
P35438	P35438	2	2	2	Glutamate receptor ionotropic, NMDA 1	Grin1	>sp|P35438|NMDZ1_MOUSE Glutamate receptor ionotropic, NMDA 1 OS=Mus musculus GN=Grin1 PE=1 SV=1	1	2	2	2	0	0	0	0	1	0	0	0	0	0	0	0	1	0	0	0	0	2	0	0	0	0	1	0	0	0	1	1	0	0	0	0	0	0	0	0	1	1
P35486	P35486	17	17	17	Pyruvate dehydrogenase E1 component subunit alpha, somatic form, mitochondrial	Pdha1	>sp|P35486|ODPA_MOUSE Pyruvate dehydrogenase E1 component subunit alpha, somatic form, mitochondrial OS=Mus musculus GN=Pdha1 PE=1 SV=1	1	17	17	17	3	2	9	2	13	3	4	11	4	6	4	2	11	10	11	8	6	11	9	3	8	2	13	7	4	5	4	6	9	6	5	8	7	4	5	5	6	7
P35564	P35564	18	18	18	Calnexin	Canx	>sp|P35564|CALX_MOUSE Calnexin OS=Mus musculus GN=Canx PE=1 SV=1	1	18	18	18	5	4	6	5	14	3	5	13	4	6	6	4	9	15	12	6	7	10	9	7	10	5	13	5	8	3	7	6	12	7	7	10	13	9	8	6	8	15
P35700	P35700	10	10	9	Peroxiredoxin-1	Prdx1	>sp|P35700|PRDX1_MOUSE Peroxiredoxin-1 OS=Mus musculus GN=Prdx1 PE=1 SV=1	1	10	10	9	0	0	0	0	6	1	1	7	0	2	4	0	7	4	7	7	3	5	3	0	7	0	9	1	3	2	1	1	4	3	1	6	3	1	4	1	2	2
P35762	P35762	3	3	3	CD81 antigen	Cd81	>sp|P35762|CD81_MOUSE CD81 antigen OS=Mus musculus GN=Cd81 PE=1 SV=2	1	3	3	3	1	0	2	0	2	0	1	1	2	1	1	1	1	1	3	1	2	1	3	2	0	0	3	2	0	0	2	2	3	2	2	1	2	3	0	1	1	2
P35802	P35802	12	12	12	Neuronal membrane glycoprotein M6-a	Gpm6a	>sp|P35802|GPM6A_MOUSE Neuronal membrane glycoprotein M6-a OS=Mus musculus GN=Gpm6a PE=1 SV=1	1	12	12	12	7	3	10	7	10	3	7	9	5	10	7	3	10	10	11	9	9	11	9	7	8	5	12	8	6	6	7	10	7	8	6	8	10	7	9	7	6	9
P35803	P35803	6	6	6	Neuronal membrane glycoprotein M6-b	Gpm6b	>sp|P35803|GPM6B_MOUSE Neuronal membrane glycoprotein M6-b OS=Mus musculus GN=Gpm6b PE=1 SV=2	1	6	6	6	4	1	5	4	5	3	4	4	4	4	3	2	5	3	4	3	4	5	4	4	3	4	5	5	5	3	4	5	5	4	5	4	4	4	5	4	4	4
P35831	P35831	1	1	1	Tyrosine-protein phosphatase non-receptor type 12	Ptpn12	>sp|P35831|PTN12_MOUSE Tyrosine-protein phosphatase non-receptor type 12 OS=Mus musculus GN=Ptpn12 PE=1 SV=3	1	1	1	1	1	0	1	1	0	0	0	1	1	0	0	0	1	0	0	1	0	0	0	1	0	1	0	0	1	0	0	0	0	1	1	0	0	1	1	0	0	0
P35979	P35979	3	3	3	60S ribosomal protein L12	Rpl12	>sp|P35979|RL12_MOUSE 60S ribosomal protein L12 OS=Mus musculus GN=Rpl12 PE=1 SV=2	1	3	3	3	0	0	0	0	3	0	0	1	0	2	0	0	2	1	1	1	0	0	1	0	0	0	3	0	1	0	0	0	1	1	0	2	0	2	2	0	2	1
P35980	P35980	2	2	2	60S ribosomal protein L18	Rpl18	>sp|P35980|RL18_MOUSE 60S ribosomal protein L18 OS=Mus musculus GN=Rpl18 PE=2 SV=3	1	2	2	2	0	0	1	0	2	0	0	2	0	1	0	0	2	1	2	1	0	2	1	0	0	0	2	1	0	0	0	2	1	1	0	1	1	0	1	0	0	1
P36536	P36536	1	1	1	GTP-binding protein SAR1a	Sar1a	>sp|P36536|SAR1A_MOUSE GTP-binding protein SAR1a OS=Mus musculus GN=Sar1a PE=2 SV=1	1	1	1	1	0	0	0	0	0	0	0	1	0	0	0	0	1	1	1	1	0	1	0	0	1	0	1	0	1	0	0	0	1	1	1	1	1	1	1	1	0	1
P36916	P36916	3	3	3	Guanine nucleotide-binding protein-like 1	Gnl1	>sp|P36916|GNL1_MOUSE Guanine nucleotide-binding protein-like 1 OS=Mus musculus GN=Gnl1 PE=2 SV=4	1	3	3	3	2	0	2	2	2	1	3	2	2	2	2	1	2	2	2	2	3	2	2	2	2	3	2	2	1	1	2	2	2	2	2	2	2	3	2	2	2	2
P37040	P37040	2	2	2	NADPH--cytochrome P450 reductase	Por	>sp|P37040|NCPR_MOUSE NADPH--cytochrome P450 reductase OS=Mus musculus GN=Por PE=2 SV=2	1	2	2	2	0	0	0	0	1	0	0	0	0	0	0	0	0	1	0	0	0	0	0	0	0	0	1	0	0	0	1	0	0	0	0	0	1	0	0	0	0	1
P37804	P37804	3	3	3	Transgelin	Tagln	>sp|P37804|TAGL_MOUSE Transgelin OS=Mus musculus GN=Tagln PE=1 SV=3	1	3	3	3	0	0	0	1	2	0	0	0	0	0	0	0	0	0	0	0	1	0	0	0	1	0	0	0	0	0	1	0	2	0	0	1	0	1	1	1	1	2
P38647	P38647	14	14	14	Stress-70 protein, mitochondrial	Hspa9	>sp|P38647|GRP75_MOUSE Stress-70 protein, mitochondrial OS=Mus musculus GN=Hspa9 PE=1 SV=3	1	14	14	14	1	0	1	0	12	0	0	8	2	1	1	1	5	8	9	1	2	5	7	1	3	0	7	1	4	0	2	2	8	3	2	4	4	4	6	0	3	4
P39053	P39053	40	40	31	Dynamin-1	Dnm1	>sp|P39053|DYN1_MOUSE Dynamin-1 OS=Mus musculus GN=Dnm1 PE=1 SV=2	1	40	40	31	7	3	13	6	32	3	9	27	4	15	19	4	18	25	32	16	17	28	19	13	25	3	35	8	4	4	10	21	19	20	11	17	21	13	18	9	12	18
P39054	P39054	10	1	1	Dynamin-2	Dnm2	>sp|P39054|DYN2_MOUSE Dynamin-2 OS=Mus musculus GN=Dnm2 PE=1 SV=2	1	10	1	1	1	0	2	0	9	1	2	9	2	6	4	0	7	6	8	5	2	8	7	2	6	1	9	2	3	2	2	5	4	6	4	6	4	2	7	2	2	4
P39447	P39447	8	8	8	Tight junction protein ZO-1	Tjp1	>sp|P39447|ZO1_MOUSE Tight junction protein ZO-1 OS=Mus musculus GN=Tjp1 PE=1 SV=2	1	8	8	8	5	1	4	4	2	3	5	4	5	5	4	2	5	3	5	3	5	5	4	6	3	6	1	5	4	4	5	2	2	5	5	4	5	5	5	6	5	5
P39688	P39688	4	3	3	Tyrosine-protein kinase Fyn	Fyn	>sp|P39688|FYN_MOUSE Tyrosine-protein kinase Fyn OS=Mus musculus GN=Fyn PE=1 SV=4	1	4	3	3	1	0	1	1	2	0	1	2	1	1	0	0	1	3	3	1	0	0	0	2	0	1	2	2	2	0	2	0	1	1	1	3	3	2	2	2	2	3
P40124	P40124	17	17	16	Adenylyl cyclase-associated protein 1	Cap1	>sp|P40124|CAP1_MOUSE Adenylyl cyclase-associated protein 1 OS=Mus musculus GN=Cap1 PE=1 SV=4	1	17	17	16	4	2	9	4	12	4	6	10	6	8	5	3	10	10	13	8	8	10	6	5	6	5	11	5	6	3	6	8	10	8	5	9	10	5	6	5	5	9
P40142	P40142	16	16	16	Transketolase	Tkt	>sp|P40142|TKT_MOUSE Transketolase OS=Mus musculus GN=Tkt PE=1 SV=1	1	16	16	16	2	0	5	2	10	0	2	8	2	3	5	1	8	9	11	5	5	7	6	5	2	1	11	4	0	3	3	3	10	5	3	6	5	3	5	1	2	3
P40201	P40201	2	2	2	Chromodomain-helicase-DNA-binding protein 1	Chd1	>sp|P40201|CHD1_MOUSE Chromodomain-helicase-DNA-binding protein 1 OS=Mus musculus GN=Chd1 PE=1 SV=3	1	2	2	2	0	0	0	0	0	0	0	0	1	1	1	0	0	0	0	1	0	0	0	0	1	0	0	0	0	1	0	0	0	0	0	0	0	0	0	0	0	0
P40237	P40237	2	2	2	CD82 antigen	Cd82	>sp|P40237|CD82_MOUSE CD82 antigen OS=Mus musculus GN=Cd82 PE=1 SV=1	1	2	2	2	0	0	0	0	1	0	0	0	0	0	2	0	1	0	0	0	0	0	0	0	1	0	1	0	0	0	0	0	0	0	0	0	0	0	0	0	0	0
P40336	P40336	2	2	2	Vacuolar protein sorting-associated protein 26A	Vps26a	>sp|P40336|VP26A_MOUSE Vacuolar protein sorting-associated protein 26A OS=Mus musculus GN=Vps26a PE=1 SV=1	1	2	2	2	0	0	0	0	1	1	0	0	0	0	0	0	0	1	0	0	0	0	1	0	0	0	1	0	1	0	0	0	0	0	0	0	0	0	0	0	0	0
P41183	P41183	2	2	2	B-cell lymphoma 6 protein homolog	Bcl6	>sp|P41183|BCL6_MOUSE B-cell lymphoma 6 protein homolog OS=Mus musculus GN=Bcl6 PE=1 SV=1	1	2	2	2	0	0	1	0	1	0	0	1	0	1	1	0	1	1	1	1	0	1	1	1	0	0	1	1	0	0	1	0	1	1	1	0	0	1	1	0	1	1
P41234	P41234	2	2	2	ATP-binding cassette sub-family A member 2	Abca2	>sp|P41234|ABCA2_MOUSE ATP-binding cassette sub-family A member 2 OS=Mus musculus GN=Abca2 PE=1 SV=4	1	2	2	2	1	0	0	1	0	0	0	0	2	0	1	1	0	1	1	0	1	0	0	1	0	0	0	2	0	0	2	0	0	0	2	0	1	2	0	1	0	1
P41242	P41242	1	1	1	Megakaryocyte-associated tyrosine-protein kinase	Matk	>sp|P41242|MATK_MOUSE Megakaryocyte-associated tyrosine-protein kinase OS=Mus musculus GN=Matk PE=2 SV=2	1	1	1	1	0	0	0	0	1	0	0	0	0	0	0	0	0	1	0	0	0	0	0	0	0	0	1	0	0	0	0	0	0	0	0	0	0	0	0	0	0	0
P42125	P42125	4	4	4	Enoyl-CoA delta isomerase 1, mitochondrial	Eci1	>sp|P42125|ECI1_MOUSE Enoyl-CoA delta isomerase 1, mitochondrial OS=Mus musculus GN=Eci1 PE=1 SV=2	1	4	4	4	0	0	0	0	2	0	0	1	0	0	0	0	0	1	0	0	1	0	0	0	0	0	1	0	0	0	0	0	1	0	0	1	0	0	0	0	0	0
P42128	P42128	3	3	3	Forkhead box protein K1	Foxk1	>sp|P42128|FOXK1_MOUSE Forkhead box protein K1 OS=Mus musculus GN=Foxk1 PE=1 SV=2	1	3	3	3	1	0	1	1	0	0	1	1	2	1	2	0	1	1	2	1	2	1	1	2	1	0	1	1	0	0	2	0	1	2	1	2	2	2	1	1	1	1
P42208	P42208	6	6	6	Septin-2	2020-09-02	>sp|P42208|SEPT2_MOUSE Septin-2 OS=Mus musculus GN=Sept2 PE=1 SV=2	1	6	6	6	1	1	1	1	4	0	1	1	1	2	2	1	2	2	3	2	2	3	1	1	1	1	3	1	1	1	1	3	2	1	2	1	1	2	1	1	1	2
P42567	P42567	5	5	5	Epidermal growth factor receptor substrate 15	Eps15	>sp|P42567|EPS15_MOUSE Epidermal growth factor receptor substrate 15 OS=Mus musculus GN=Eps15 PE=1 SV=1	1	5	5	5	3	0	3	2	3	0	3	2	3	2	3	2	3	2	4	2	3	2	1	2	3	2	1	2	0	2	4	4	1	3	4	2	4	3	2	2	2	3
P42669	P42669	9	8	8	Transcriptional activator protein Pur-alpha	Pura	>sp|P42669|PURA_MOUSE Transcriptional activator protein Pur-alpha OS=Mus musculus GN=Pura PE=1 SV=1	1	9	8	8	4	0	4	0	6	0	4	6	4	4	4	2	5	5	6	4	4	4	4	4	4	0	6	4	0	1	4	4	6	5	4	4	4	4	4	2	4	5
P42703	P42703	1	1	1	Leukemia inhibitory factor receptor	Lifr	>sp|P42703|LIFR_MOUSE Leukemia inhibitory factor receptor OS=Mus musculus GN=Lifr PE=1 SV=1	1	1	1	1	1	0	1	1	0	0	0	1	1	1	1	0	1	0	1	1	1	1	0	0	1	1	0	1	0	1	0	1	0	1	1	1	1	1	1	0	0	1
P42859	P42859	5	5	5	Huntingtin	Htt	>sp|P42859|HD_MOUSE Huntingtin OS=Mus musculus GN=Htt PE=1 SV=2	1	5	5	5	3	0	2	3	2	1	3	1	3	0	0	1	1	0	3	2	2	3	3	3	2	2	3	2	2	0	5	3	2	1	2	3	2	4	1	3	3	3
P42932	P42932	12	12	12	T-complex protein 1 subunit theta	Cct8	>sp|P42932|TCPQ_MOUSE T-complex protein 1 subunit theta OS=Mus musculus GN=Cct8 PE=1 SV=3	1	12	12	12	0	0	0	0	11	0	0	3	0	2	1	0	4	3	3	2	0	4	1	0	2	0	6	2	0	0	0	1	3	0	0	3	2	1	1	0	1	2
P43006	P43006	15	15	15	Excitatory amino acid transporter 2	Slc1a2	>sp|P43006|EAA2_MOUSE Excitatory amino acid transporter 2 OS=Mus musculus GN=Slc1a2 PE=1 SV=1	1	15	15	15	5	2	11	7	10	5	6	9	7	8	9	5	10	14	12	9	9	10	10	10	6	4	13	11	7	5	10	12	14	10	8	9	11	12	7	6	9	11
P43024	P43024	2	2	2	Cytochrome c oxidase subunit 6A1, mitochondrial	Cox6a1	>sp|P43024|CX6A1_MOUSE Cytochrome c oxidase subunit 6A1, mitochondrial OS=Mus musculus GN=Cox6a1 PE=1 SV=2	1	2	2	2	0	0	0	0	1	0	0	0	0	0	0	0	0	0	0	0	0	0	0	0	0	0	1	0	0	0	0	0	0	0	0	0	0	0	0	0	0	0
P43274;Q07133	P43274	6;1	6;1	4;0	Histone H1.4	Hist1h1e	>sp|P43274|H14_MOUSE Histone H1.4 OS=Mus musculus GN=Hist1h1e PE=1 SV=2	2	6	6	4	2	0	2	1	5	3	2	6	2	3	1	0	5	3	3	4	1	5	4	2	4	2	4	1	3	5	2	2	2	3	2	4	2	3	4	2	4	4
P43276	P43276	3	3	3	Histone H1.5	Hist1h1b	>sp|P43276|H15_MOUSE Histone H1.5 OS=Mus musculus GN=Hist1h1b PE=1 SV=2	1	3	3	3	0	1	2	0	0	1	0	2	2	2	1	1	0	1	1	1	1	0	0	2	0	1	0	2	1	2	3	0	1	0	2	3	0	1	0	2	3	0
P45376	P45376	4	4	4	Aldose reductase	Akr1b1	>sp|P45376|ALDR_MOUSE Aldose reductase OS=Mus musculus GN=Akr1b1 PE=1 SV=3	1	4	4	4	0	0	0	0	4	0	0	3	0	0	0	0	2	0	1	0	0	1	0	0	1	0	1	0	0	0	0	0	0	0	0	0	0	0	0	0	0	0
P45481	P45481	1	1	1	CREB-binding protein	Crebbp	>sp|P45481|CBP_MOUSE CREB-binding protein OS=Mus musculus GN=Crebbp PE=1 SV=3	1	1	1	1	0	0	1	0	0	0	0	1	1	1	0	0	0	1	0	1	0	1	0	1	1	0	1	0	0	0	1	1	0	0	1	0	1	0	0	0	1	0
P45591	P45591	3	2	2	Cofilin-2	Cfl2	>sp|P45591|COF2_MOUSE Cofilin-2 OS=Mus musculus GN=Cfl2 PE=1 SV=1	1	3	2	2	0	0	1	0	3	0	0	2	0	1	1	0	1	1	0	1	1	1	1	0	1	1	3	0	1	0	1	1	1	2	0	0	1	1	1	1	1	1
P45878	P45878	2	2	2	Peptidyl-prolyl cis-trans isomerase FKBP2	Fkbp2	>sp|P45878|FKBP2_MOUSE Peptidyl-prolyl cis-trans isomerase FKBP2 OS=Mus musculus GN=Fkbp2 PE=1 SV=1	1	2	2	2	0	0	0	0	1	0	0	1	0	0	0	0	0	2	1	0	0	1	0	0	0	0	2	0	0	0	0	0	0	0	0	0	0	0	0	0	0	0
P46061	P46061	2	2	2	Ran GTPase-activating protein 1	Rangap1	>sp|P46061|RAGP1_MOUSE Ran GTPase-activating protein 1 OS=Mus musculus GN=Rangap1 PE=1 SV=2	1	2	2	2	1	0	1	0	0	0	0	0	0	1	1	1	0	0	1	0	1	1	0	0	1	0	1	1	0	0	1	1	1	0	0	0	1	0	0	0	0	1
P46096	P46096	21	21	16	Synaptotagmin-1	Syt1	>sp|P46096|SYT1_MOUSE Synaptotagmin-1 OS=Mus musculus GN=Syt1 PE=1 SV=1	1	21	21	16	7	6	11	7	18	6	8	15	6	11	11	5	12	15	18	11	8	16	13	7	11	8	17	10	8	6	9	15	13	14	7	9	11	7	10	7	7	9
P46097	P46097	6	2	2	Synaptotagmin-2	Syt2	>sp|P46097|SYT2_MOUSE Synaptotagmin-2 OS=Mus musculus GN=Syt2 PE=1 SV=1	1	6	2	2	1	1	3	2	5	0	1	4	1	3	1	1	4	3	4	3	1	4	3	1	2	1	4	2	2	0	1	3	2	2	1	2	2	1	2	1	1	1
P46460;O54941	P46460	35;1	35;1	35;1	Vesicle-fusing ATPase	Nsf	>sp|P46460|NSF_MOUSE Vesicle-fusing ATPase OS=Mus musculus GN=Nsf PE=1 SV=2	2	35	35	35	7	0	10	6	29	4	9	24	6	13	11	0	23	16	27	16	14	23	18	7	16	3	24	12	6	13	7	16	14	17	7	17	14	12	16	7	11	13
P46467	P46467	2	2	2	Vacuolar protein sorting-associated protein 4B	Vps4b	>sp|P46467|VPS4B_MOUSE Vacuolar protein sorting-associated protein 4B OS=Mus musculus GN=Vps4b PE=1 SV=2	1	2	2	2	2	1	1	2	0	2	2	0	1	0	2	2	2	1	1	1	2	1	2	1	2	2	1	2	2	2	1	1	1	1	2	2	1	1	1	2	1	1
P46471	P46471	5	5	5	26S protease regulatory subunit 7	Psmc2	>sp|P46471|PRS7_MOUSE 26S protease regulatory subunit 7 OS=Mus musculus GN=Psmc2 PE=1 SV=5	1	5	5	5	0	0	1	0	5	0	0	1	1	1	1	0	0	3	1	1	1	2	1	0	1	1	3	1	1	1	1	1	3	1	1	1	2	1	1	1	1	3
P46638;P62492;Q9WTL2	P46638;P62492	10;8;1	10;8;1	10;8;1	Ras-related protein Rab-11B;Ras-related protein Rab-11A	Rab11b;Rab11a	>sp|P46638|RB11B_MOUSE Ras-related protein Rab-11B OS=Mus musculus GN=Rab11b PE=1 SV=3;>sp|P62492|RB11A_MOUSE Ras-related protein Rab-11A OS=Mus musculus GN=Rab11a PE=1 SV=3	3	10	10	10	1	0	5	2	7	2	4	3	1	5	5	1	5	7	7	6	5	7	5	1	5	3	7	5	3	2	1	6	6	3	2	3	8	2	3	2	3	4
P46660	P46660	25	21	21	Alpha-internexin	Ina	>sp|P46660|AINX_MOUSE Alpha-internexin OS=Mus musculus GN=Ina PE=1 SV=3	1	25	21	21	5	1	6	5	16	3	6	14	6	8	6	3	9	11	12	9	6	9	9	5	8	4	14	6	8	8	5	5	12	18	8	10	11	6	13	6	6	11
P46664	P46664	2	2	2	Adenylosuccinate synthetase isozyme 2	Adss	>sp|P46664|PURA2_MOUSE Adenylosuccinate synthetase isozyme 2 OS=Mus musculus GN=Adss PE=1 SV=2	1	2	2	2	0	0	1	0	1	0	0	0	0	0	0	0	0	1	1	0	0	0	0	0	0	0	2	0	0	0	0	0	1	0	0	0	1	0	0	0	0	1
P46935	P46935	2	2	2	E3 ubiquitin-protein ligase NEDD4	Nedd4	>sp|P46935|NEDD4_MOUSE E3 ubiquitin-protein ligase NEDD4 OS=Mus musculus GN=Nedd4 PE=1 SV=3	1	2	2	2	2	0	1	1	1	1	2	1	2	1	1	1	2	1	2	2	2	1	1	2	2	1	1	2	1	1	2	1	2	1	2	2	2	2	0	2	2	2
P46938	P46938	2	2	2	Yorkie homolog	Yap1	>sp|P46938|YAP1_MOUSE Transcriptional coactivator YAP1 OS=Mus musculus GN=Yap1 PE=1 SV=2	1	2	2	2	1	0	1	0	0	0	1	1	0	1	1	0	0	1	1	0	1	1	0	1	1	0	1	0	0	0	1	1	2	1	1	0	1	2	0	0	1	1
P47199	P47199	3	3	3	Quinone oxidoreductase	Cryz	>sp|P47199|QOR_MOUSE Quinone oxidoreductase OS=Mus musculus GN=Cryz PE=1 SV=1	1	3	3	3	0	0	0	0	2	0	0	0	0	0	1	0	0	1	0	0	0	0	0	1	0	0	3	0	0	0	0	1	1	0	0	0	0	0	0	0	0	1
P47212	P47212	1	1	1	Galanin peptides;Galanin;Galanin message-associated peptide	Gal	>sp|P47212|GALA_MOUSE Galanin peptides OS=Mus musculus GN=Gal PE=2 SV=1	1	1	1	1	1	0	1	0	0	0	1	1	1	1	0	1	1	1	1	1	1	1	0	1	1	0	0	1	0	0	1	1	0	0	1	1	1	1	1	0	1	0
P47226	P47226	2	2	2	Testin	Tes	>sp|P47226|TES_MOUSE Testin OS=Mus musculus GN=Tes PE=1 SV=1	1	2	2	2	0	0	0	0	0	0	0	1	0	0	0	0	0	0	0	1	1	1	0	0	0	0	0	0	0	0	0	0	0	0	0	1	0	1	0	1	1	0
P47708	P47708	9	9	9	Rabphilin-3A	Rph3a	>sp|P47708|RP3A_MOUSE Rabphilin-3A OS=Mus musculus GN=Rph3a PE=1 SV=2	1	9	9	9	1	0	1	2	5	1	1	3	2	1	2	1	4	7	5	2	3	2	3	1	2	1	8	3	3	1	2	0	5	3	0	3	4	3	2	2	4	5
P47738	P47738	11	11	11	Aldehyde dehydrogenase, mitochondrial	Aldh2	>sp|P47738|ALDH2_MOUSE Aldehyde dehydrogenase, mitochondrial OS=Mus musculus GN=Aldh2 PE=1 SV=1	1	11	11	11	0	0	3	0	10	0	0	5	1	3	2	0	2	5	6	0	3	2	4	2	0	0	8	0	1	0	4	1	4	3	3	3	4	2	1	0	3	3
P47740	P47740	2	2	2	Fatty aldehyde dehydrogenase	Aldh3a2	>sp|P47740|AL3A2_MOUSE Fatty aldehyde dehydrogenase OS=Mus musculus GN=Aldh3a2 PE=2 SV=2	1	2	2	2	1	0	0	0	1	0	0	0	0	1	0	0	0	0	0	0	0	0	0	0	0	0	1	0	0	0	0	0	1	0	0	0	0	0	0	0	0	2
P47746	P47746	2	2	2	Cannabinoid receptor 1	Cnr1	>sp|P47746|CNR1_MOUSE Cannabinoid receptor 1 OS=Mus musculus GN=Cnr1 PE=2 SV=1	1	2	2	2	1	1	1	1	1	1	1	1	1	1	1	1	1	1	1	1	2	1	1	1	1	1	1	1	1	1	1	1	1	1	1	1	1	1	1	2	1	1
P47753	P47753	4	3	3	F-actin-capping protein subunit alpha-1	Capza1	>sp|P47753|CAZA1_MOUSE F-actin-capping protein subunit alpha-1 OS=Mus musculus GN=Capza1 PE=1 SV=4	1	4	3	3	0	0	0	0	3	0	0	1	0	1	0	0	1	2	1	0	1	0	1	0	0	0	2	0	1	0	0	0	3	1	0	1	1	0	2	0	1	1
P47754	P47754	10	10	9	F-actin-capping protein subunit alpha-2	Capza2	>sp|P47754|CAZA2_MOUSE F-actin-capping protein subunit alpha-2 OS=Mus musculus GN=Capza2 PE=1 SV=3	1	10	10	9	4	0	5	2	9	0	3	5	1	5	6	1	5	5	7	3	5	6	6	4	4	1	9	4	1	2	2	6	7	5	3	3	5	3	6	1	3	4
P47757	P47757	10	10	10	F-actin-capping protein subunit beta	Capzb	>sp|P47757|CAPZB_MOUSE F-actin-capping protein subunit beta OS=Mus musculus GN=Capzb PE=1 SV=3	1	10	10	10	1	0	2	1	7	0	3	7	1	4	3	0	6	6	8	2	5	6	5	4	5	2	8	5	3	1	4	5	4	5	4	5	6	6	3	2	5	5
P47791	P47791	5	5	5	Glutathione reductase, mitochondrial	Gsr	>sp|P47791|GSHR_MOUSE Glutathione reductase, mitochondrial OS=Mus musculus GN=Gsr PE=1 SV=3	1	5	5	5	0	0	1	0	0	0	0	0	0	0	1	0	1	1	2	0	1	0	0	0	1	0	1	0	0	0	1	1	0	0	0	0	1	1	0	0	0	1
P47809	P47809	9	9	9	Dual specificity mitogen-activated protein kinase kinase 4	Map2k4	>sp|P47809|MP2K4_MOUSE Dual specificity mitogen-activated protein kinase kinase 4 OS=Mus musculus GN=Map2k4 PE=1 SV=2	1	9	9	9	3	1	1	2	3	1	1	1	2	1	5	1	2	4	1	2	3	1	3	1	2	1	4	5	1	1	3	3	4	3	3	1	2	3	2	2	2	4
P47856	P47856	1	1	1	Glutamine--fructose-6-phosphate aminotransferase [isomerizing] 1	Gfpt1	>sp|P47856|GFPT1_MOUSE Glutamine--fructose-6-phosphate aminotransferase [isomerizing] 1 OS=Mus musculus GN=Gfpt1 PE=1 SV=3	1	1	1	1	1	1	1	1	1	0	1	1	1	1	1	0	1	1	1	1	1	1	1	1	1	1	1	1	1	1	1	1	1	1	1	1	1	1	1	1	1	0
P47857	P47857	18	18	15	ATP-dependent 6-phosphofructokinase, muscle type	Pfkm	>sp|P47857|PFKAM_MOUSE ATP-dependent 6-phosphofructokinase, muscle type OS=Mus musculus GN=Pfkm PE=1 SV=3	1	18	18	15	4	0	9	5	13	1	8	14	1	8	10	1	11	10	12	9	7	11	9	8	11	3	15	6	3	1	5	11	9	6	6	4	9	5	5	5	4	5
P47867	P47867	1	1	1	Secretogranin-3	Scg3	>sp|P47867|SCG3_MOUSE Secretogranin-3 OS=Mus musculus GN=Scg3 PE=1 SV=1	1	1	1	1	0	0	1	0	1	0	0	1	0	1	1	0	1	1	1	1	1	1	0	1	0	0	1	0	0	0	0	1	0	1	1	0	1	0	1	1	0	1
P47911	P47911	4	4	4	60S ribosomal protein L6	Rpl6	>sp|P47911|RL6_MOUSE 60S ribosomal protein L6 OS=Mus musculus GN=Rpl6 PE=1 SV=3	1	4	4	4	0	0	0	0	4	0	1	0	0	1	0	0	1	2	1	0	0	2	0	0	0	0	3	1	0	0	1	0	2	1	0	2	1	0	1	0	1	2
P47941	P47941	2	2	2	Crk-like protein	Crkl	>sp|P47941|CRKL_MOUSE Crk-like protein OS=Mus musculus GN=Crkl PE=1 SV=2	1	2	2	2	1	0	1	0	1	0	1	1	1	2	1	1	1	0	1	0	1	1	1	1	2	0	0	2	0	0	1	1	1	1	1	1	1	1	1	0	1	1
P47955	P47955	5	5	5	60S acidic ribosomal protein P1	Rplp1	>sp|P47955|RLA1_MOUSE 60S acidic ribosomal protein P1 OS=Mus musculus GN=Rplp1 PE=3 SV=1	1	5	5	5	1	1	3	0	3	0	1	1	1	3	2	2	1	3	4	1	2	1	1	1	1	1	3	4	0	1	1	4	3	2	3	1	3	4	1	1	3	3
P47962	P47962	5	5	5	60S ribosomal protein L5	Rpl5	>sp|P47962|RL5_MOUSE 60S ribosomal protein L5 OS=Mus musculus GN=Rpl5 PE=1 SV=3	1	5	5	5	0	0	3	0	4	0	1	1	0	1	1	0	1	1	3	1	3	1	2	0	1	0	4	1	0	0	0	2	3	0	0	0	3	0	0	0	0	2
P47963	P47963	6	6	6	60S ribosomal protein L13	Rpl13	>sp|P47963|RL13_MOUSE 60S ribosomal protein L13 OS=Mus musculus GN=Rpl13 PE=2 SV=3	1	6	6	6	0	0	0	0	4	0	0	2	0	0	0	1	1	2	1	0	0	0	0	0	0	0	2	0	0	0	0	0	1	0	0	1	0	1	0	0	0	1
P48024	P48024	2	2	1	Eukaryotic translation initiation factor 1	Eif1	>sp|P48024|EIF1_MOUSE Eukaryotic translation initiation factor 1 OS=Mus musculus GN=Eif1 PE=3 SV=2	1	2	2	1	0	0	0	0	2	0	0	1	0	1	0	0	0	2	1	0	0	0	0	0	0	0	2	0	0	0	0	0	1	0	0	1	1	0	1	0	0	1
P48036	P48036	10	10	10	Annexin A5	Anxa5	>sp|P48036|ANXA5_MOUSE Annexin A5 OS=Mus musculus GN=Anxa5 PE=1 SV=1	1	10	10	10	1	0	3	0	6	0	1	5	1	3	5	0	4	3	6	3	0	5	3	1	2	0	6	2	0	1	1	3	6	5	1	3	2	1	2	1	1	4
P48193	P48193	3	1	1	Protein 4.1	Epb41	>sp|P48193|41_MOUSE Protein 4.1 OS=Mus musculus GN=Epb41 PE=1 SV=2	1	3	1	1	0	0	0	0	1	0	0	0	0	1	0	0	0	0	0	0	0	1	0	0	0	0	0	0	0	0	1	0	0	0	0	1	0	0	0	0	1	0
P48318	P48318	5	5	5	Glutamate decarboxylase 1	Gad1	>sp|P48318|DCE1_MOUSE Glutamate decarboxylase 1 OS=Mus musculus GN=Gad1 PE=2 SV=2	1	5	5	5	1	0	0	1	1	0	0	1	0	0	1	1	2	1	2	3	0	2	1	1	2	1	1	1	0	1	1	2	2	0	1	1	0	1	1	1	1	1
P48320	P48320	3	3	3	Glutamate decarboxylase 2	Gad2	>sp|P48320|DCE2_MOUSE Glutamate decarboxylase 2 OS=Mus musculus GN=Gad2 PE=2 SV=1	1	3	3	3	1	0	0	0	1	0	1	1	1	1	2	0	2	2	2	0	0	1	0	0	1	0	1	0	1	0	1	0	2	1	0	2	1	1	2	0	1	1
P48381	P48381	1	1	1	Transcription factor RFX3	Rfx3	>sp|P48381|RFX3_MOUSE Transcription factor RFX3 OS=Mus musculus GN=Rfx3 PE=1 SV=2	1	1	1	1	0	0	0	0	0	0	0	0	0	0	0	0	0	0	1	0	0	0	0	0	0	0	0	0	0	0	0	0	0	0	0	0	1	0	0	0	0	0
P48428	P48428	3	3	3	Tubulin-specific chaperone A	Tbca	>sp|P48428|TBCA_MOUSE Tubulin-specific chaperone A OS=Mus musculus GN=Tbca PE=2 SV=3	1	3	3	3	0	0	1	0	2	0	0	0	0	0	0	0	0	2	0	0	0	0	0	0	0	0	3	0	1	0	0	0	1	0	0	1	1	0	0	0	0	2
P48437	P48437	5	5	5	Prospero homeobox protein 1	Prox1	>sp|P48437|PROX1_MOUSE Prospero homeobox protein 1 OS=Mus musculus GN=Prox1 PE=1 SV=2	1	5	5	5	2	0	3	2	3	2	2	3	2	2	2	2	3	2	2	2	1	2	0	3	3	2	1	2	2	2	1	2	1	1	2	1	3	1	2	1	2	2
P48453	P48453	17	8	8	Serine/threonine-protein phosphatase 2B catalytic subunit beta isoform	Ppp3cb	>sp|P48453|PP2BB_MOUSE Serine/threonine-protein phosphatase 2B catalytic subunit beta isoform OS=Mus musculus GN=Ppp3cb PE=1 SV=2	1	17	8	8	4	1	8	3	12	4	3	11	3	8	9	0	10	9	11	9	4	9	4	3	8	4	15	4	3	4	4	10	7	4	2	7	6	4	5	4	4	5
P48542	P48542	1	1	1	G protein-activated inward rectifier potassium channel 2	Kcnj6	>sp|P48542|KCNJ6_MOUSE G protein-activated inward rectifier potassium channel 2 OS=Mus musculus GN=Kcnj6 PE=1 SV=1	1	1	1	1	1	0	1	0	1	0	1	1	1	1	1	0	1	1	1	1	1	1	1	1	1	0	1	1	0	0	1	1	1	1	1	1	1	1	1	0	1	1
P48543	P48543	1	1	1	G protein-activated inward rectifier potassium channel 3	Kcnj9	>sp|P48543|KCNJ9_MOUSE G protein-activated inward rectifier potassium channel 3 OS=Mus musculus GN=Kcnj9 PE=2 SV=2	1	1	1	1	0	0	0	1	0	0	0	0	0	0	0	0	1	0	0	1	0	0	0	0	0	0	0	1	0	0	0	0	0	0	1	1	0	0	0	0	1	0
P48678	P48678	12	11	11	Prelamin-A/C;Lamin-A/C	Lmna	>sp|P48678|LMNA_MOUSE Prelamin-A/C OS=Mus musculus GN=Lmna PE=1 SV=2	1	12	11	11	2	0	3	2	9	3	3	6	2	2	3	1	5	7	4	3	5	3	3	2	3	2	9	3	4	4	2	3	5	5	4	4	5	4	6	3	3	7
P48722	P48722	19	18	18	Heat shock 70 kDa protein 4L	Hspa4l	>sp|P48722|HS74L_MOUSE Heat shock 70 kDa protein 4L OS=Mus musculus GN=Hspa4l PE=1 SV=2	1	19	18	18	3	1	8	6	14	1	3	9	5	7	5	1	7	10	11	6	4	8	7	6	6	2	12	4	2	3	4	4	11	7	5	6	9	3	7	5	5	9
P48758	P48758	10	10	9	Carbonyl reductase [NADPH] 1	Cbr1	>sp|P48758|CBR1_MOUSE Carbonyl reductase [NADPH] 1 OS=Mus musculus GN=Cbr1 PE=1 SV=3	1	10	10	9	1	0	2	0	7	1	1	6	1	2	1	1	4	3	5	2	3	4	3	1	2	1	8	2	1	0	2	3	5	5	2	3	4	4	2	1	2	4
P48771	P48771	2	2	2	Cytochrome c oxidase subunit 7A2, mitochondrial	Cox7a2	>sp|P48771|CX7A2_MOUSE Cytochrome c oxidase subunit 7A2, mitochondrial OS=Mus musculus GN=Cox7a2 PE=1 SV=2	1	2	2	2	0	0	0	0	2	0	1	1	0	1	1	0	2	0	1	1	0	1	0	0	1	0	1	1	0	1	0	1	0	1	0	1	0	0	0	0	0	0
P48774	P48774	9	8	8	Glutathione S-transferase Mu 5	Gstm5	>sp|P48774|GSTM5_MOUSE Glutathione S-transferase Mu 5 OS=Mus musculus GN=Gstm5 PE=1 SV=1	1	9	8	8	0	0	3	0	5	0	0	4	0	2	4	0	2	4	5	3	1	5	1	0	2	0	4	2	0	2	0	3	5	0	0	1	1	1	2	0	0	2
P48962;Q3V132	P48962	17;3	17;3	10;0	ADP/ATP translocase 1	Slc25a4	>sp|P48962|ADT1_MOUSE ADP/ATP translocase 1 OS=Mus musculus GN=Slc25a4 PE=1 SV=4	2	17	17	10	6	2	10	4	14	6	6	12	3	8	12	3	10	10	14	12	9	13	12	9	13	4	13	12	4	7	8	13	10	10	8	7	12	7	9	8	7	8
P49025	P49025	1	1	1	Citron Rho-interacting kinase	Cit	>sp|P49025|CTRO_MOUSE Citron Rho-interacting kinase OS=Mus musculus GN=Cit PE=1 SV=3	1	1	1	1	1	0	0	1	0	0	1	1	1	0	0	0	1	1	1	1	1	1	1	1	1	0	1	1	0	0	1	1	1	1	1	1	1	1	1	1	1	1
P49312	P49312	9	9	9	Heterogeneous nuclear ribonucleoprotein A1;Heterogeneous nuclear ribonucleoprotein A1, N-terminally processed	Hnrnpa1	>sp|P49312|ROA1_MOUSE Heterogeneous nuclear ribonucleoprotein A1 OS=Mus musculus GN=Hnrnpa1 PE=1 SV=2	1	9	9	9	4	2	5	4	4	2	3	5	4	4	4	4	3	6	6	2	4	3	4	5	3	4	7	2	5	3	4	2	8	4	4	5	6	4	3	4	5	6
P49442	P49442	2	2	2	Inositol polyphosphate 1-phosphatase	Inpp1	>sp|P49442|INPP_MOUSE Inositol polyphosphate 1-phosphatase OS=Mus musculus GN=Inpp1 PE=2 SV=2	1	2	2	2	0	0	0	0	1	0	0	0	0	0	0	0	0	1	0	0	0	0	0	0	0	0	1	0	0	0	0	0	0	0	0	0	0	0	0	0	0	0
P49443	P49443	2	2	2	Protein phosphatase 1A	Ppm1a	>sp|P49443|PPM1A_MOUSE Protein phosphatase 1A OS=Mus musculus GN=Ppm1a PE=1 SV=1	1	2	2	2	0	0	0	0	2	0	0	0	0	0	1	0	0	0	0	1	0	0	0	0	1	0	0	0	0	0	0	0	1	0	0	0	0	0	0	0	0	1
P49615	P49615	6	5	5	Cyclin-dependent-like kinase 5	Cdk5	>sp|P49615|CDK5_MOUSE Cyclin-dependent-like kinase 5 OS=Mus musculus GN=Cdk5 PE=1 SV=1	1	6	5	5	1	0	2	1	6	0	1	1	1	1	1	0	2	1	2	2	1	3	2	1	1	1	2	1	1	1	1	3	1	0	1	1	1	1	1	1	1	1
P49813	P49813	1	1	1	Tropomodulin-1	Tmod1	>sp|P49813|TMOD1_MOUSE Tropomodulin-1 OS=Mus musculus GN=Tmod1 PE=2 SV=2	1	1	1	1	1	0	1	1	1	0	1	1	1	1	0	1	1	1	1	1	1	1	1	1	1	1	1	1	0	1	1	1	1	1	0	1	1	1	1	1	1	0
P50114	P50114	2	2	2	Protein S100-B	S100b	>sp|P50114|S100B_MOUSE Protein S100-B OS=Mus musculus GN=S100b PE=2 SV=2	1	2	2	2	0	0	0	0	1	0	0	0	0	0	1	0	0	0	0	0	0	0	1	0	0	0	1	0	0	0	0	0	0	0	0	0	0	0	0	0	0	0
P50136	P50136	2	2	2	2-oxoisovalerate dehydrogenase subunit alpha, mitochondrial	Bckdha	>sp|P50136|ODBA_MOUSE 2-oxoisovalerate dehydrogenase subunit alpha, mitochondrial OS=Mus musculus GN=Bckdha PE=1 SV=1	1	2	2	2	2	0	1	1	2	1	2	2	2	1	1	1	1	2	2	0	2	0	1	2	2	1	2	1	1	1	2	1	1	1	2	1	2	1	2	1	1	1
P50153	P50153	2	2	2	Guanine nucleotide-binding protein G(I)/G(S)/G(O) subunit gamma-4	Gng4	>sp|P50153|GBG4_MOUSE Guanine nucleotide-binding protein G(I)/G(S)/G(O) subunit gamma-4 OS=Mus musculus GN=Gng4 PE=2 SV=1	1	2	2	2	0	0	0	0	2	0	0	1	0	0	0	0	0	1	1	0	0	0	0	0	0	0	1	0	0	0	0	0	1	0	0	0	1	0	0	0	0	1
P50247	P50247	6	6	6	Adenosylhomocysteinase	Ahcy	>sp|P50247|SAHH_MOUSE Adenosylhomocysteinase OS=Mus musculus GN=Ahcy PE=1 SV=3	1	6	6	6	0	0	0	0	4	0	1	1	0	2	1	0	1	1	2	2	1	2	0	0	1	0	3	0	0	0	0	1	0	0	0	0	0	0	0	0	0	0
P50396	P50396	27	27	19	Rab GDP dissociation inhibitor alpha	Gdi1	>sp|P50396|GDIA_MOUSE Rab GDP dissociation inhibitor alpha OS=Mus musculus GN=Gdi1 PE=1 SV=3	1	27	27	19	4	0	14	5	19	0	7	14	5	8	12	4	14	12	18	10	15	16	15	8	12	2	17	8	4	6	9	10	15	12	9	9	12	9	10	6	8	9
P50516	P50516	22	22	22	V-type proton ATPase catalytic subunit A	Atp6v1a	>sp|P50516|VATA_MOUSE V-type proton ATPase catalytic subunit A OS=Mus musculus GN=Atp6v1a PE=1 SV=2	1	22	22	22	6	1	10	5	16	4	8	14	4	10	14	2	14	11	14	13	10	15	12	8	13	5	18	11	5	6	4	10	13	13	7	7	10	8	6	5	8	6
P50518;Q9D593	P50518	7;2	7;2	7;2	V-type proton ATPase subunit E 1	Atp6v1e1	>sp|P50518|VATE1_MOUSE V-type proton ATPase subunit E 1 OS=Mus musculus GN=Atp6v1e1 PE=1 SV=2	2	7	7	7	2	0	5	1	6	0	2	6	2	4	4	0	4	6	6	3	3	7	5	4	3	2	6	3	2	2	3	2	6	4	4	2	5	4	5	2	3	5
P50544	P50544	3	3	3	Very long-chain specific acyl-CoA dehydrogenase, mitochondrial	Acadvl	>sp|P50544|ACADV_MOUSE Very long-chain specific acyl-CoA dehydrogenase, mitochondrial OS=Mus musculus GN=Acadvl PE=1 SV=3	1	3	3	3	0	0	0	0	2	0	0	1	0	0	1	0	0	2	1	0	0	0	0	1	0	0	3	0	0	0	0	0	2	0	0	1	1	0	0	0	0	1
P50580	P50580	3	3	3	Proliferation-associated protein 2G4	Pa2g4	>sp|P50580|PA2G4_MOUSE Proliferation-associated protein 2G4 OS=Mus musculus GN=Pa2g4 PE=1 SV=3	1	3	3	3	1	0	1	0	3	0	1	1	1	1	1	0	1	2	1	1	1	1	1	1	1	0	3	1	0	1	1	1	2	1	1	2	2	1	1	1	1	2
P51125	P51125	1	1	1	Calpastatin	Cast	>sp|P51125|ICAL_MOUSE Calpastatin OS=Mus musculus GN=Cast PE=1 SV=2	1	1	1	1	1	0	1	1	1	1	1	1	1	1	0	0	1	0	1	1	1	1	1	1	0	1	0	1	1	0	1	0	0	1	1	1	1	1	1	1	1	1
P51150	P51150	6	6	6	Ras-related protein Rab-7a	Rab7a	>sp|P51150|RAB7A_MOUSE Ras-related protein Rab-7a OS=Mus musculus GN=Rab7a PE=1 SV=2	1	6	6	6	0	0	2	0	6	0	0	5	0	1	2	0	2	2	5	2	2	4	3	0	3	0	4	3	0	0	0	2	2	3	1	2	2	1	2	0	1	1
P51174	P51174	5	5	5	Long-chain specific acyl-CoA dehydrogenase, mitochondrial	Acadl	>sp|P51174|ACADL_MOUSE Long-chain specific acyl-CoA dehydrogenase, mitochondrial OS=Mus musculus GN=Acadl PE=1 SV=2	1	5	5	5	0	0	0	0	4	0	1	0	0	1	1	0	2	2	2	1	1	1	0	0	1	0	3	1	0	0	0	0	1	0	0	0	1	0	0	0	0	2
P51410	P51410	1	1	1	60S ribosomal protein L9	Rpl9	>sp|P51410|RL9_MOUSE 60S ribosomal protein L9 OS=Mus musculus GN=Rpl9 PE=1 SV=2	1	1	1	1	0	0	0	0	0	0	0	0	0	0	1	0	0	0	0	0	0	0	0	0	0	0	0	1	0	0	0	0	1	0	0	0	0	1	0	0	0	0
P51660	P51660	2	2	2	Peroxisomal multifunctional enzyme type 2;(3R)-hydroxyacyl-CoA dehydrogenase;Enoyl-CoA hydratase 2	Hsd17b4	>sp|P51660|DHB4_MOUSE Peroxisomal multifunctional enzyme type 2 OS=Mus musculus GN=Hsd17b4 PE=1 SV=3	1	2	2	2	0	0	0	0	1	0	0	0	0	0	0	0	1	1	0	0	0	1	0	0	0	0	1	0	0	0	0	1	0	0	0	0	0	0	0	0	0	0
P51830	P51830	5	5	5	Adenylate cyclase type 9	Adcy9	>sp|P51830|ADCY9_MOUSE Adenylate cyclase type 9 OS=Mus musculus GN=Adcy9 PE=1 SV=1	1	5	5	5	3	2	3	3	2	2	3	3	4	1	2	3	4	3	4	4	5	3	3	4	3	2	4	4	2	2	5	4	3	2	5	4	2	4	2	3	4	2
P51859	P51859	7	7	7	Hepatoma-derived growth factor	Hdgf	>sp|P51859|HDGF_MOUSE Hepatoma-derived growth factor OS=Mus musculus GN=Hdgf PE=1 SV=2	1	7	7	7	4	1	5	3	6	2	3	4	5	4	2	2	4	5	6	5	4	4	3	4	3	2	4	5	2	3	4	4	5	5	4	5	4	4	3	5	3	4
P51863	P51863	10	10	10	V-type proton ATPase subunit d 1	Atp6v0d1	>sp|P51863|VA0D1_MOUSE V-type proton ATPase subunit d 1 OS=Mus musculus GN=Atp6v0d1 PE=1 SV=2	1	10	10	10	0	0	1	0	4	1	0	4	1	3	3	1	3	3	3	3	1	2	5	1	2	0	5	3	3	1	2	3	5	4	2	3	2	2	2	0	2	2
P51880	P51880	2	2	2	Fatty acid-binding protein, brain	Fabp7	>sp|P51880|FABP7_MOUSE Fatty acid-binding protein, brain OS=Mus musculus GN=Fabp7 PE=1 SV=2	1	2	2	2	0	0	0	0	2	0	0	0	0	0	0	0	0	0	0	0	0	0	0	0	0	0	1	0	0	0	0	0	1	0	0	0	0	0	0	0	0	1
P51881	P51881	17	10	10	ADP/ATP translocase 2;ADP/ATP translocase 2, N-terminally processed	Slc25a5	>sp|P51881|ADT2_MOUSE ADP/ATP translocase 2 OS=Mus musculus GN=Slc25a5 PE=1 SV=3	1	17	10	10	4	2	7	3	12	3	4	10	3	7	12	1	8	9	11	9	6	9	10	5	11	3	10	7	4	5	5	10	11	9	4	5	9	5	6	5	4	4
P51906	P51906	1	1	1	Excitatory amino acid transporter 3	Slc1a1	>sp|P51906|EAA3_MOUSE Excitatory amino acid transporter 3 OS=Mus musculus GN=Slc1a1 PE=1 SV=2	1	1	1	1	0	0	0	0	0	0	0	1	0	0	0	0	0	0	0	0	0	0	0	0	0	0	0	0	0	0	1	0	0	0	0	0	0	0	0	0	0	0
P51910	P51910	1	1	1	Apolipoprotein D	Apod	>sp|P51910|APOD_MOUSE Apolipoprotein D OS=Mus musculus GN=Apod PE=2 SV=1	1	1	1	1	1	0	1	0	1	0	1	1	0	1	1	0	0	1	1	0	1	1	1	1	1	0	1	1	0	0	1	1	1	1	1	0	1	0	1	0	1	1
P51954	P51954	3	3	3	Serine/threonine-protein kinase Nek1	Nek1	>sp|P51954|NEK1_MOUSE Serine/threonine-protein kinase Nek1 OS=Mus musculus GN=Nek1 PE=1 SV=2	1	3	3	3	1	0	3	0	1	0	1	2	1	1	1	0	1	1	2	1	1	1	1	2	1	1	2	1	0	0	3	2	3	2	3	2	2	3	1	1	2	1
P52196	P52196	4	4	4	Thiosulfate sulfurtransferase	Tst	>sp|P52196|THTR_MOUSE Thiosulfate sulfurtransferase OS=Mus musculus GN=Tst PE=1 SV=3	1	4	4	4	0	0	0	0	3	0	0	1	1	1	1	0	1	1	1	1	0	1	0	0	0	0	1	1	0	1	0	1	0	0	0	0	1	0	0	0	0	1
P52479	P52479	4	4	4	Ubiquitin carboxyl-terminal hydrolase 10	Usp10	>sp|P52479|UBP10_MOUSE Ubiquitin carboxyl-terminal hydrolase 10 OS=Mus musculus GN=Usp10 PE=1 SV=3	1	4	4	4	3	0	3	2	2	1	2	3	3	1	2	2	3	3	2	1	2	2	2	2	4	2	2	2	1	0	3	2	1	2	3	1	3	4	2	3	3	3
P52480;P53657	P52480	31;1	31;1	31;1	Pyruvate kinase PKM	Pkm	>sp|P52480|KPYM_MOUSE Pyruvate kinase PKM OS=Mus musculus GN=Pkm PE=1 SV=4	2	31	31	31	6	0	17	6	22	3	13	17	6	15	17	3	17	19	24	14	15	17	19	10	15	4	24	15	7	9	11	17	18	13	9	15	16	12	13	9	12	14
P52483	P52483	1	1	1	Ubiquitin-conjugating enzyme E2 E3	Ube2e3	>sp|P52483|UB2E3_MOUSE Ubiquitin-conjugating enzyme E2 E3 OS=Mus musculus GN=Ube2e3 PE=1 SV=2	1	1	1	1	0	0	0	0	0	0	0	0	0	0	0	0	0	0	0	0	0	0	0	0	0	0	0	0	0	0	0	0	0	0	0	0	0	0	0	0	1	0
P52503	P52503	2	2	2	NADH dehydrogenase [ubiquinone] iron-sulfur protein 6, mitochondrial	Ndufs6	>sp|P52503|NDUS6_MOUSE NADH dehydrogenase [ubiquinone] iron-sulfur protein 6, mitochondrial OS=Mus musculus GN=Ndufs6 PE=1 SV=2	1	2	2	2	0	0	0	0	1	0	0	0	0	0	0	0	1	1	1	1	0	0	0	0	1	0	1	0	0	0	0	0	1	0	0	0	0	0	0	0	0	0
P52760	P52760	3	3	3	Ribonuclease UK114	Hrsp12	>sp|P52760|UK114_MOUSE Ribonuclease UK114 OS=Mus musculus GN=Hrsp12 PE=1 SV=3	1	3	3	3	0	0	0	0	2	0	0	1	0	0	0	1	0	0	1	0	0	0	0	0	0	0	1	0	0	0	0	0	1	0	0	0	0	0	0	0	0	0
P52795	P52795	1	1	1	Ephrin-B1	Efnb1	>sp|P52795|EFNB1_MOUSE Ephrin-B1 OS=Mus musculus GN=Efnb1 PE=1 SV=1	1	1	1	1	1	0	0	1	0	0	0	0	0	0	1	0	0	0	0	1	1	0	0	1	1	1	0	1	0	0	1	0	0	0	1	1	0	1	0	1	1	1
P52800	P52800	2	2	2	Ephrin-B2	Efnb2	>sp|P52800|EFNB2_MOUSE Ephrin-B2 OS=Mus musculus GN=Efnb2 PE=1 SV=1	1	2	2	2	0	0	1	0	1	0	1	1	0	1	1	0	1	1	1	0	1	1	0	1	1	0	0	0	0	0	0	1	1	0	1	1	1	1	1	0	0	2
P53026	P53026	3	3	3	60S ribosomal protein L10a	Rpl10a	>sp|P53026|RL10A_MOUSE 60S ribosomal protein L10a OS=Mus musculus GN=Rpl10a PE=1 SV=3	1	3	3	3	0	0	0	0	3	0	0	0	0	0	0	0	0	1	0	0	0	1	0	0	0	0	1	0	0	0	0	0	1	0	0	0	0	0	0	0	0	0
P53395	P53395	2	2	2	Lipoamide acyltransferase component of branched-chain alpha-keto acid dehydrogenase complex, mitochondrial	Dbt	>sp|P53395|ODB2_MOUSE Lipoamide acyltransferase component of branched-chain alpha-keto acid dehydrogenase complex, mitochondrial OS=Mus musculus GN=Dbt PE=1 SV=2	1	2	2	2	0	0	0	0	2	0	0	0	0	0	0	0	0	2	0	0	0	0	0	0	0	0	1	0	0	0	0	0	1	0	0	0	0	0	0	0	0	1
P53668	P53668	2	2	2	LIM domain kinase 1	Limk1	>sp|P53668|LIMK1_MOUSE LIM domain kinase 1 OS=Mus musculus GN=Limk1 PE=1 SV=1	1	2	2	2	0	0	0	0	0	0	0	0	1	0	0	0	0	0	0	1	0	0	0	1	0	0	0	0	1	0	2	1	0	0	2	0	1	0	0	2	1	0
P53762	P53762	2	1	1	Aryl hydrocarbon receptor nuclear translocator	Arnt	>sp|P53762|ARNT_MOUSE Aryl hydrocarbon receptor nuclear translocator OS=Mus musculus GN=Arnt PE=1 SV=3	1	2	1	1	1	0	1	1	1	0	1	1	1	1	1	1	1	1	1	0	0	1	0	1	0	1	1	0	0	1	1	1	1	0	1	1	1	1	1	1	1	1
P53810	P53810	5	5	4	Phosphatidylinositol transfer protein alpha isoform	Pitpna	>sp|P53810|PIPNA_MOUSE Phosphatidylinositol transfer protein alpha isoform OS=Mus musculus GN=Pitpna PE=1 SV=2	1	5	5	4	1	0	2	0	4	0	0	4	1	1	1	1	0	2	4	0	1	3	2	1	1	0	3	2	0	0	2	2	2	1	1	0	3	2	0	0	2	2
P53986	P53986	8	8	8	Monocarboxylate transporter 1	Slc16a1	>sp|P53986|MOT1_MOUSE Monocarboxylate transporter 1 OS=Mus musculus GN=Slc16a1 PE=1 SV=1	1	8	8	8	6	3	5	5	4	6	7	6	7	6	7	5	6	3	5	4	5	5	8	5	6	5	7	6	7	7	7	4	3	3	7	8	6	5	3	7	5	6
P53994;P59279	P53994	9;4	9;4	9;4	Ras-related protein Rab-2A	Rab2a	>sp|P53994|RAB2A_MOUSE Ras-related protein Rab-2A OS=Mus musculus GN=Rab2a PE=1 SV=1	2	9	9	9	1	0	5	1	6	1	2	4	0	3	5	0	4	3	6	5	4	5	5	1	6	0	7	4	1	2	0	6	3	3	1	0	2	1	5	1	1	2
P53995	P53995	2	2	2	Anaphase-promoting complex subunit 1	Anapc1	>sp|P53995|APC1_MOUSE Anaphase-promoting complex subunit 1 OS=Mus musculus GN=Anapc1 PE=2 SV=2	1	2	2	2	0	0	1	0	0	0	0	1	0	0	1	1	0	1	1	0	0	0	0	1	0	1	0	0	0	0	0	1	0	0	0	0	1	0	0	0	0	1
P54071	P54071	9	9	9	Isocitrate dehydrogenase [NADP], mitochondrial	Idh2	>sp|P54071|IDHP_MOUSE Isocitrate dehydrogenase [NADP], mitochondrial OS=Mus musculus GN=Idh2 PE=1 SV=3	1	9	9	9	1	1	2	2	6	1	1	6	1	1	1	1	4	6	6	2	2	3	2	2	1	1	6	1	1	0	2	3	4	3	0	2	2	2	3	2	2	4
P54227	P54227	8	8	6	Stathmin	Stmn1	>sp|P54227|STMN1_MOUSE Stathmin OS=Mus musculus GN=Stmn1 PE=1 SV=2	1	8	8	6	6	3	6	6	7	3	5	7	6	6	7	6	7	6	7	7	5	7	6	7	6	3	8	6	4	4	7	6	7	6	7	6	7	5	6	6	6	7
P54254	P54254	3	3	3	Ataxin-1	Atxn1	>sp|P54254|ATX1_MOUSE Ataxin-1 OS=Mus musculus GN=Atxn1 PE=1 SV=2	1	3	3	3	1	1	0	2	0	1	2	1	2	1	2	1	1	2	1	0	1	0	0	1	1	1	0	1	0	0	2	1	0	0	0	1	1	1	1	1	1	2
P54285	P54285	3	3	3	Voltage-dependent L-type calcium channel subunit beta-3	Cacnb3	>sp|P54285|CACB3_MOUSE Voltage-dependent L-type calcium channel subunit beta-3 OS=Mus musculus GN=Cacnb3 PE=2 SV=2	1	3	3	3	3	1	3	2	2	2	2	3	3	2	1	1	2	2	3	1	2	1	2	2	2	2	2	1	1	1	2	0	2	1	2	2	2	1	1	2	3	3
P54310	P54310	1	1	1	Hormone-sensitive lipase	Lipe	>sp|P54310|LIPS_MOUSE Hormone-sensitive lipase OS=Mus musculus GN=Lipe PE=1 SV=2	1	1	1	1	1	0	0	1	1	0	1	0	1	1	0	1	1	1	1	1	1	0	1	1	1	0	0	1	0	1	1	0	0	1	0	1	1	1	1	1	1	1
P54726	P54726	3	3	3	UV excision repair protein RAD23 homolog A	Rad23a	>sp|P54726|RD23A_MOUSE UV excision repair protein RAD23 homolog A OS=Mus musculus GN=Rad23a PE=1 SV=2	1	3	3	3	2	0	1	0	1	0	2	2	1	3	3	1	2	2	2	2	2	2	0	2	2	1	1	2	1	0	2	2	3	2	2	2	2	3	1	2	2	2
P54728	P54728	3	3	3	UV excision repair protein RAD23 homolog B	Rad23b	>sp|P54728|RD23B_MOUSE UV excision repair protein RAD23 homolog B OS=Mus musculus GN=Rad23b PE=1 SV=2	1	3	3	3	1	1	2	1	2	1	1	2	2	2	2	1	1	3	1	1	1	1	1	2	1	1	2	2	1	1	2	2	2	2	2	2	2	2	2	1	2	3
P54775	P54775	3	3	3	26S protease regulatory subunit 6B	Psmc4	>sp|P54775|PRS6B_MOUSE 26S protease regulatory subunit 6B OS=Mus musculus GN=Psmc4 PE=1 SV=2	1	3	3	3	0	0	0	0	0	0	0	0	0	0	0	0	0	3	1	0	0	0	0	0	0	0	3	0	0	0	0	0	2	0	0	0	0	0	0	0	0	1
P54823	P54823	6	6	6	Probable ATP-dependent RNA helicase DDX6	Ddx6	>sp|P54823|DDX6_MOUSE Probable ATP-dependent RNA helicase DDX6 OS=Mus musculus GN=Ddx6 PE=1 SV=1	1	6	6	6	0	0	1	0	4	0	1	0	0	1	1	0	1	2	1	1	1	1	0	0	1	0	1	0	0	0	0	1	2	0	0	0	1	0	0	0	0	0
P54923	P54923	1	1	1	[Protein ADP-ribosylarginine] hydrolase	Adprh	>sp|P54923|ADPRH_MOUSE [Protein ADP-ribosylarginine] hydrolase OS=Mus musculus GN=Adprh PE=2 SV=1	1	1	1	1	0	0	0	0	1	0	0	0	0	0	0	0	0	0	1	0	0	0	0	0	0	0	0	0	0	0	0	0	1	0	0	0	0	0	0	0	0	0
P55012	P55012	5	5	5	Solute carrier family 12 member 2	Slc12a2	>sp|P55012|S12A2_MOUSE Solute carrier family 12 member 2 OS=Mus musculus GN=Slc12a2 PE=1 SV=2	1	5	5	5	1	0	3	2	1	2	1	3	3	3	4	0	3	4	2	3	2	3	1	3	3	1	1	2	1	2	3	2	2	2	3	2	3	2	3	2	3	3
P55066	P55066	8	8	8	Neurocan core protein	Ncan	>sp|P55066|NCAN_MOUSE Neurocan core protein OS=Mus musculus GN=Ncan PE=2 SV=1	1	8	8	8	0	0	4	1	4	0	1	3	0	3	2	0	5	3	3	2	3	2	1	0	2	0	6	1	1	0	0	5	1	1	1	1	2	1	2	1	0	2
P55088	P55088	7	7	7	Aquaporin-4	Aqp4	>sp|P55088|AQP4_MOUSE Aquaporin-4 OS=Mus musculus GN=Aqp4 PE=2 SV=2	1	7	7	7	2	0	4	2	3	1	2	3	2	2	5	0	3	5	5	3	3	3	3	5	3	1	6	2	1	1	4	4	6	3	3	3	3	4	2	2	2	3
P55194	P55194	3	3	3	SH3 domain-binding protein 1	Sh3bp1	>sp|P55194|3BP1_MOUSE SH3 domain-binding protein 1 OS=Mus musculus GN=Sh3bp1 PE=1 SV=2	1	3	3	3	1	0	1	0	0	0	2	2	0	0	2	0	1	0	0	2	1	1	0	0	1	1	0	0	1	2	3	0	1	2	1	1	2	2	0	2	2	0
P55258;Q8K386	P55258	5;1	1;0	1;0	Ras-related protein Rab-8A	Rab8a	>sp|P55258|RAB8A_MOUSE Ras-related protein Rab-8A OS=Mus musculus GN=Rab8a PE=1 SV=2	2	5	1	1	2	1	3	2	3	2	4	4	2	3	2	2	3	3	3	3	3	3	3	1	4	3	3	4	4	4	2	3	3	3	3	4	3	1	3	4	2	1
P55264	P55264	3	3	3	Adenosine kinase	Adk	>sp|P55264|ADK_MOUSE Adenosine kinase OS=Mus musculus GN=Adk PE=1 SV=2	1	3	3	3	0	0	0	0	3	0	0	0	0	0	0	0	0	1	0	0	0	0	0	0	0	0	2	0	0	0	0	0	2	0	0	0	0	0	1	0	0	1
P55288	P55288	3	3	3	Cadherin-11	Cdh11	>sp|P55288|CAD11_MOUSE Cadherin-11 OS=Mus musculus GN=Cdh11 PE=1 SV=1	1	3	3	3	2	0	2	1	2	2	1	2	2	2	3	0	2	2	1	3	2	2	2	1	3	1	2	3	2	1	3	2	1	2	3	2	1	3	2	2	2	2
P55302	P55302	3	3	3	Alpha-2-macroglobulin receptor-associated protein	Lrpap1	>sp|P55302|AMRP_MOUSE Alpha-2-macroglobulin receptor-associated protein OS=Mus musculus GN=Lrpap1 PE=1 SV=1	1	3	3	3	0	0	0	0	1	0	0	0	0	1	0	0	0	0	0	0	0	0	0	0	0	0	1	1	0	0	0	0	2	1	0	0	0	0	0	0	0	1
P55821	P55821	6	4	4	Stathmin-2	Stmn2	>sp|P55821|STMN2_MOUSE Stathmin-2 OS=Mus musculus GN=Stmn2 PE=1 SV=1	1	6	4	4	1	1	6	1	3	1	2	5	5	5	4	3	3	3	5	3	4	3	2	4	4	1	5	2	2	1	6	4	4	1	5	3	6	3	1	2	6	4
P55937	P55937	1	1	1	Golgin subfamily A member 3	Golga3	>sp|P55937|GOGA3_MOUSE Golgin subfamily A member 3 OS=Mus musculus GN=Golga3 PE=1 SV=3	1	1	1	1	1	0	0	0	0	1	1	0	0	0	0	0	0	0	1	0	0	0	1	0	0	0	0	0	0	1	0	0	0	0	1	1	0	0	0	1	0	0
P56135	P56135	2	2	2	ATP synthase subunit f, mitochondrial	Atp5j2	>sp|P56135|ATPK_MOUSE ATP synthase subunit f, mitochondrial OS=Mus musculus GN=Atp5j2 PE=1 SV=3	1	2	2	2	0	0	1	1	2	0	1	1	0	1	1	0	1	1	2	1	1	1	2	0	1	0	2	1	0	1	0	1	1	1	0	1	0	0	1	0	0	0
P56183	P56183	2	2	2	Ribosomal RNA processing protein 1 homolog A	Rrp1	>sp|P56183|RRP1_MOUSE Ribosomal RNA processing protein 1 homolog A OS=Mus musculus GN=Rrp1 PE=2 SV=2	1	2	2	2	2	1	2	2	1	1	1	2	2	1	2	0	2	1	1	1	1	2	1	1	2	1	2	1	1	1	2	2	0	0	2	2	2	1	0	2	2	1
P56371	P56371	2	2	2	Ras-related protein Rab-4A	Rab4a	>sp|P56371|RAB4A_MOUSE Ras-related protein Rab-4A OS=Mus musculus GN=Rab4a PE=1 SV=2	1	2	2	2	0	0	0	0	0	0	0	0	0	0	0	0	0	0	0	0	0	0	0	0	0	0	2	0	0	0	0	1	0	0	0	0	0	0	0	0	0	1
P56376	P56376	3	3	3	Acylphosphatase-1	Acyp1	>sp|P56376|ACYP1_MOUSE Acylphosphatase-1 OS=Mus musculus GN=Acyp1 PE=3 SV=2	1	3	3	3	0	0	0	0	2	0	0	0	0	0	0	0	0	1	0	0	0	0	0	0	0	0	1	0	0	0	0	0	0	0	0	0	0	0	0	0	0	1
P56379	P56379	1	1	1	6.8 kDa mitochondrial proteolipid	Mp68	>sp|P56379|68MP_MOUSE 6.8 kDa mitochondrial proteolipid OS=Mus musculus GN=Mp68 PE=3 SV=1	1	1	1	1	0	0	0	0	1	0	0	1	0	0	0	0	1	0	1	1	0	1	1	0	1	0	0	0	0	0	0	1	0	1	0	1	0	0	1	0	0	0
P56380	P56380	2	2	2	Bis(5-nucleosyl)-tetraphosphatase [asymmetrical]	Nudt2	>sp|P56380|AP4A_MOUSE Bis(5-nucleosyl)-tetraphosphatase [asymmetrical] OS=Mus musculus GN=Nudt2 PE=1 SV=3	1	2	2	2	0	0	1	0	0	0	0	0	0	0	1	0	0	1	0	0	0	0	0	0	0	0	0	0	0	0	0	0	1	0	0	0	0	0	1	0	0	1
P56387	P56387	3	3	3	Dynein light chain Tctex-type 3	Dynlt3	>sp|P56387|DYLT3_MOUSE Dynein light chain Tctex-type 3 OS=Mus musculus GN=Dynlt3 PE=1 SV=1	1	3	3	3	0	0	1	0	1	0	0	0	0	0	0	0	1	1	1	0	1	1	0	0	1	0	3	0	0	0	0	1	0	0	0	0	0	0	0	0	0	0
P56388	P56388	1	1	1	Cocaine- and amphetamine-regulated transcript protein;CART(1-52);CART(55-102);CART(62-102)	Cartpt	>sp|P56388|CART_MOUSE Cocaine- and amphetamine-regulated transcript protein OS=Mus musculus GN=Cartpt PE=2 SV=2	1	1	1	1	1	0	1	1	1	0	1	1	1	1	1	1	1	1	1	1	1	1	1	1	1	1	1	1	0	1	1	1	0	1	1	1	1	1	1	1	1	1
P56391	P56391	5	5	5	Cytochrome c oxidase subunit 6B1	Cox6b1	>sp|P56391|CX6B1_MOUSE Cytochrome c oxidase subunit 6B1 OS=Mus musculus GN=Cox6b1 PE=1 SV=2	1	5	5	5	0	0	1	0	5	1	0	3	1	1	1	0	2	2	5	0	1	1	2	1	1	0	3	0	0	0	0	1	3	4	1	0	3	0	0	0	0	2
P56399	P56399	13	13	13	Ubiquitin carboxyl-terminal hydrolase 5	Usp5	>sp|P56399|UBP5_MOUSE Ubiquitin carboxyl-terminal hydrolase 5 OS=Mus musculus GN=Usp5 PE=1 SV=1	1	13	13	13	2	2	2	2	11	1	2	6	2	2	3	2	4	6	8	2	2	3	2	2	2	2	7	3	1	2	2	2	5	2	3	6	4	4	3	2	3	6
P56480	P56480	24	24	24	ATP synthase subunit beta, mitochondrial	Atp5b	>sp|P56480|ATPB_MOUSE ATP synthase subunit beta, mitochondrial OS=Mus musculus GN=Atp5b PE=1 SV=2	1	24	24	24	11	2	15	8	18	0	7	15	5	12	15	3	11	20	18	11	16	14	17	11	15	4	23	13	5	8	12	16	22	17	7	10	15	15	11	8	10	12
P56564;O35544	P56564	8;1	8;1	8;1	Excitatory amino acid transporter 1	Slc1a3	>sp|P56564|EAA1_MOUSE Excitatory amino acid transporter 1 OS=Mus musculus GN=Slc1a3 PE=1 SV=2	2	8	8	8	3	0	6	3	6	1	3	5	5	4	5	3	5	6	6	4	5	5	5	6	4	3	5	5	3	2	4	6	7	3	5	3	6	5	3	4	4	5
P56695	P56695	6	6	6	Wolframin	Wfs1	>sp|P56695|WFS1_MOUSE Wolframin OS=Mus musculus GN=Wfs1 PE=1 SV=1	1	6	6	6	4	2	5	3	3	2	2	4	3	4	2	2	2	4	4	3	3	2	3	4	0	2	3	3	2	0	4	4	4	2	3	3	3	3	3	3	4	4
P56812	P56812	2	2	2	Programmed cell death protein 5	Pdcd5	>sp|P56812|PDCD5_MOUSE Programmed cell death protein 5 OS=Mus musculus GN=Pdcd5 PE=1 SV=3	1	2	2	2	0	0	0	0	1	0	0	1	0	0	0	0	0	2	1	0	0	0	0	0	0	0	2	0	1	0	0	0	1	1	0	1	1	1	1	0	0	2
P56959	P56959	3	3	3	RNA-binding protein FUS	Fus	>sp|P56959|FUS_MOUSE RNA-binding protein FUS OS=Mus musculus GN=Fus PE=2 SV=1	1	3	3	3	1	0	1	1	3	1	1	2	1	1	1	0	2	3	2	2	1	0	1	2	0	1	3	1	1	1	1	1	1	1	2	1	2	1	1	1	1	2
P57746	P57746	11	11	11	V-type proton ATPase subunit D	Atp6v1d	>sp|P57746|VATD_MOUSE V-type proton ATPase subunit D OS=Mus musculus GN=Atp6v1d PE=1 SV=1	1	11	11	11	1	0	3	1	6	0	1	4	1	2	2	0	5	7	6	2	2	5	2	3	2	0	10	2	1	0	1	4	6	4	1	3	5	2	2	1	2	5
P57759	P57759	2	2	2	Endoplasmic reticulum resident protein 29	Erp29	>sp|P57759|ERP29_MOUSE Endoplasmic reticulum resident protein 29 OS=Mus musculus GN=Erp29 PE=1 SV=2	1	2	2	2	0	0	0	0	2	0	0	1	0	0	0	0	0	0	0	0	0	0	0	0	0	0	0	0	0	0	0	0	0	0	0	0	0	0	0	0	0	0
P57776	P57776	10	10	8	Elongation factor 1-delta	Eef1d	>sp|P57776|EF1D_MOUSE Elongation factor 1-delta OS=Mus musculus GN=Eef1d PE=1 SV=3	1	10	10	8	4	2	6	4	7	1	5	5	4	5	5	4	5	6	6	5	5	5	6	5	6	2	7	5	2	4	5	5	7	5	5	5	5	5	7	6	6	6
P57780	P57780	19	9	8	Alpha-actinin-4	Actn4	>sp|P57780|ACTN4_MOUSE Alpha-actinin-4 OS=Mus musculus GN=Actn4 PE=1 SV=1	1	19	9	8	0	0	1	1	10	0	1	1	0	4	2	0	3	12	5	4	3	2	1	3	3	0	11	2	1	1	1	1	5	3	1	2	6	1	4	2	2	9
P58252;O08810	P58252	21;1	21;1	21;1	Elongation factor 2	Eef2	>sp|P58252|EF2_MOUSE Elongation factor 2 OS=Mus musculus GN=Eef2 PE=1 SV=2	2	21	21	21	1	0	6	1	13	1	3	10	2	3	6	0	8	9	9	7	4	8	4	1	4	1	11	4	4	3	1	4	6	3	3	5	6	1	3	2	4	5
P58281	P58281	15	15	15	Dynamin-like 120 kDa protein, mitochondrial;Dynamin-like 120 kDa protein, form S1	Opa1	>sp|P58281|OPA1_MOUSE Dynamin-like 120 kDa protein, mitochondrial OS=Mus musculus GN=Opa1 PE=1 SV=1	1	15	15	15	0	0	3	1	7	0	1	5	0	3	4	0	4	7	5	2	1	2	1	2	1	1	9	2	1	0	0	3	8	2	1	3	4	3	3	0	1	4
P58389	P58389	3	3	3	Serine/threonine-protein phosphatase 2A activator	Ppp2r4	>sp|P58389|PTPA_MOUSE Serine/threonine-protein phosphatase 2A activator OS=Mus musculus GN=Ppp2r4 PE=1 SV=1	1	3	3	3	1	0	0	0	2	0	0	1	0	1	0	0	1	1	1	0	0	1	0	0	1	0	1	0	0	0	1	0	1	0	1	1	1	0	0	0	0	2
P58404	P58404	4	3	3	Striatin-4	Strn4	>sp|P58404|STRN4_MOUSE Striatin-4 OS=Mus musculus GN=Strn4 PE=1 SV=2	1	4	3	3	1	0	1	1	3	0	1	2	1	1	2	1	1	1	1	1	1	2	1	1	1	1	1	1	0	1	1	1	2	1	1	1	1	1	1	1	1	1
P58501	P58501	1	1	1	PAX3- and PAX7-binding protein 1	Paxbp1	>sp|P58501|PAXB1_MOUSE PAX3- and PAX7-binding protein 1 OS=Mus musculus GN=Paxbp1 PE=1 SV=3	1	1	1	1	1	0	0	0	0	0	1	0	1	0	0	0	0	0	0	0	0	0	0	1	0	0	0	1	0	0	0	0	0	0	0	0	1	0	0	1	0	0
P58771	P58771	7	2	2	Tropomyosin alpha-1 chain	Tpm1	>sp|P58771|TPM1_MOUSE Tropomyosin alpha-1 chain OS=Mus musculus GN=Tpm1 PE=1 SV=1	1	7	2	2	0	0	2	3	4	1	1	3	2	2	2	0	1	6	3	1	3	2	4	2	2	2	6	1	3	1	2	1	4	4	2	3	4	4	3	1	4	5
P58871	P58871	19	19	19	182 kDa tankyrase-1-binding protein	Tnks1bp1	>sp|P58871|TB182_MOUSE 182 kDa tankyrase-1-binding protein OS=Mus musculus GN=Tnks1bp1 PE=1 SV=2	1	19	19	19	15	3	10	11	9	5	11	12	14	11	10	7	10	11	14	11	13	10	13	13	14	10	12	12	5	9	16	11	9	10	13	15	14	17	14	14	14	11
P59017	P59017	2	2	2	Bcl-2-like protein 13	Bcl2l13	>sp|P59017|B2L13_MOUSE Bcl-2-like protein 13 OS=Mus musculus GN=Bcl2l13 PE=1 SV=2	1	2	2	2	1	0	2	1	1	1	1	2	2	2	2	1	1	2	2	0	2	1	0	2	1	1	2	2	1	1	2	2	2	1	2	1	2	2	1	0	2	2
P59108	P59108	2	1	1	Copine-2	Cpne2	>sp|P59108|CPNE2_MOUSE Copine-2 OS=Mus musculus GN=Cpne2 PE=2 SV=1	1	2	1	1	0	0	0	0	1	0	0	1	0	0	1	0	1	0	1	1	0	1	1	0	1	0	2	0	0	0	0	0	0	1	0	1	0	0	0	0	0	0
P59114	P59114	1	1	1	Phosphorylated CTD-interacting factor 1	Pcif1	>sp|P59114|PCIF1_MOUSE Phosphorylated CTD-interacting factor 1 OS=Mus musculus GN=Pcif1 PE=1 SV=1	1	1	1	1	0	0	1	0	0	0	0	0	1	0	0	0	0	0	1	0	0	0	0	0	0	0	0	0	1	0	1	0	1	0	1	0	1	0	0	0	0	0
P59267	P59267	2	2	2	Palmitoyltransferase ZDHHC2	Zdhhc2	>sp|P59267|ZDHC2_MOUSE Palmitoyltransferase ZDHHC2 OS=Mus musculus GN=Zdhhc2 PE=2 SV=1	1	2	2	2	0	0	1	1	0	0	0	1	1	0	1	0	0	1	1	0	0	0	0	1	1	1	0	1	0	2	1	0	0	0	1	1	0	1	1	1	1	0
P59281	P59281	7	7	7	Rho GTPase-activating protein 39	Arhgap39	>sp|P59281|RHG39_MOUSE Rho GTPase-activating protein 39 OS=Mus musculus GN=Arhgap39 PE=1 SV=2	1	7	7	7	4	2	3	5	4	2	4	3	5	4	2	2	4	2	3	3	3	4	3	4	4	2	3	4	3	2	5	4	4	5	3	5	4	4	3	3	4	3
P59325	P59325	3	3	3	Eukaryotic translation initiation factor 5	Eif5	>sp|P59325|IF5_MOUSE Eukaryotic translation initiation factor 5 OS=Mus musculus GN=Eif5 PE=1 SV=1	1	3	3	3	1	0	1	0	2	0	0	0	1	0	0	0	0	0	1	1	0	0	0	1	0	0	0	0	0	0	1	0	0	0	1	0	0	0	0	1	1	0
P59328	P59328	1	1	1	WD repeat and HMG-box DNA-binding protein 1	Wdhd1	>sp|P59328|WDHD1_MOUSE WD repeat and HMG-box DNA-binding protein 1 OS=Mus musculus GN=Wdhd1 PE=1 SV=2	1	1	1	1	0	0	0	0	0	0	0	0	0	0	0	0	1	0	0	0	0	0	0	0	0	0	0	0	0	0	0	0	0	0	0	0	0	0	0	0	0	0
P59644	P59644	3	3	3	Phosphatidylinositol 4,5-bisphosphate 5-phosphatase A	Inpp5j	>sp|P59644|PI5PA_MOUSE Phosphatidylinositol 4,5-bisphosphate 5-phosphatase A OS=Mus musculus GN=Inpp5j PE=2 SV=2	1	3	3	3	0	0	1	0	1	0	1	1	0	0	1	0	0	1	1	0	2	1	0	1	1	0	0	0	0	0	1	1	0	0	1	0	1	0	0	0	0	2
P59648	P59648	1	1	1	FXYD domain-containing ion transport regulator 7	Fxyd7	>sp|P59648|FXYD7_MOUSE FXYD domain-containing ion transport regulator 7 OS=Mus musculus GN=Fxyd7 PE=3 SV=1	1	1	1	1	1	1	1	1	0	1	1	1	1	1	1	1	1	1	1	1	1	0	1	1	1	1	0	1	1	1	1	1	1	1	1	1	1	1	1	1	1	1
P59672	P59672	1	1	1	Ankyrin repeat and SAM domain-containing protein 1A	Anks1a	>sp|P59672|ANS1A_MOUSE Ankyrin repeat and SAM domain-containing protein 1A OS=Mus musculus GN=Anks1a PE=1 SV=3	1	1	1	1	1	0	0	0	0	0	0	1	1	0	1	0	1	1	1	0	0	0	1	1	0	0	0	1	0	0	1	0	0	1	1	0	1	0	0	0	0	0
P59759	P59759	4	4	4	MKL/myocardin-like protein 2	Mkl2	>sp|P59759|MKL2_MOUSE MKL/myocardin-like protein 2 OS=Mus musculus GN=Mkl2 PE=1 SV=1	1	4	4	4	2	0	1	0	2	0	1	1	1	1	1	1	1	2	2	1	2	1	2	2	2	0	3	1	1	0	2	1	1	1	1	3	2	2	3	1	2	2
P59764	P59764	4	4	4	Dedicator of cytokinesis protein 4	Dock4	>sp|P59764|DOCK4_MOUSE Dedicator of cytokinesis protein 4 OS=Mus musculus GN=Dock4 PE=1 SV=1	1	4	4	4	3	0	3	3	1	4	3	2	1	2	3	1	2	2	2	3	3	2	3	2	3	3	2	1	2	4	2	2	2	1	4	2	2	2	3	3	2	2
P59808	P59808	6	6	6	SAM and SH3 domain-containing protein 1	Sash1	>sp|P59808|SASH1_MOUSE SAM and SH3 domain-containing protein 1 OS=Mus musculus GN=Sash1 PE=1 SV=1	1	6	6	6	2	0	4	3	2	1	2	3	3	3	3	1	4	3	5	2	2	2	3	5	3	3	3	3	2	1	5	3	3	2	4	4	5	4	2	2	4	3
P59999	P59999	7	7	7	Actin-related protein 2/3 complex subunit 4	Arpc4	>sp|P59999|ARPC4_MOUSE Actin-related protein 2/3 complex subunit 4 OS=Mus musculus GN=Arpc4 PE=1 SV=3	1	7	7	7	2	0	5	2	6	0	3	5	1	4	4	0	6	5	7	4	4	6	4	1	4	1	5	3	0	1	1	5	3	5	1	2	4	1	3	1	2	0
P60202	P60202	8	8	8	Myelin proteolipid protein	Plp1	>sp|P60202|MYPR_MOUSE Myelin proteolipid protein OS=Mus musculus GN=Plp1 PE=1 SV=2	1	8	8	8	7	5	7	7	8	2	7	7	5	7	6	2	7	7	7	5	6	7	6	5	6	4	7	7	5	5	6	7	5	7	4	7	7	4	6	4	5	6
P60335	P60335	5	5	3	Poly(rC)-binding protein 1	Pcbp1	>sp|P60335|PCBP1_MOUSE Poly(rC)-binding protein 1 OS=Mus musculus GN=Pcbp1 PE=1 SV=1	1	5	5	3	1	0	1	1	4	0	1	3	1	1	0	1	1	0	2	1	0	2	1	1	1	0	2	1	0	0	1	1	2	1	1	1	1	1	2	1	1	1
P60469	P60469	11	11	11	Liprin-alpha-3	Ppfia3	>sp|P60469|LIPA3_MOUSE Liprin-alpha-3 OS=Mus musculus GN=Ppfia3 PE=1 SV=1	1	11	11	11	7	2	7	7	4	4	6	7	6	6	7	3	6	4	5	6	7	6	6	7	8	5	6	6	7	5	7	5	7	7	7	7	8	6	7	7	8	7
P60487	P60487	7	7	7	Pyridoxal phosphate phosphatase	Pdxp	>sp|P60487|PLPP_MOUSE Pyridoxal phosphate phosphatase OS=Mus musculus GN=Pdxp PE=1 SV=1	1	7	7	7	1	0	1	1	5	0	1	2	1	2	2	0	2	4	2	1	2	3	1	0	1	1	2	1	1	1	1	4	2	0	0	1	1	1	1	1	0	1
P60521	P60521	1	1	1	Gamma-aminobutyric acid receptor-associated protein-like 2	Gabarapl2	>sp|P60521|GBRL2_MOUSE Gamma-aminobutyric acid receptor-associated protein-like 2 OS=Mus musculus GN=Gabarapl2 PE=1 SV=1	1	1	1	1	0	0	0	0	0	0	0	0	0	0	0	0	0	0	0	0	0	0	0	0	0	0	1	0	0	0	0	0	0	0	0	0	0	0	0	0	0	0
P60670	P60670	2	2	2	Nuclear protein localization protein 4 homolog	Nploc4	>sp|P60670|NPL4_MOUSE Nuclear protein localization protein 4 homolog OS=Mus musculus GN=Nploc4 PE=1 SV=3	1	2	2	2	1	0	1	1	0	1	1	1	1	1	1	0	0	0	0	0	1	1	1	1	1	1	1	1	1	1	1	0	1	1	1	1	0	1	1	1	1	1
P60710	P60710	25	1	1	Actin, cytoplasmic 1;Actin, cytoplasmic 1, N-terminally processed	Actb	>sp|P60710|ACTB_MOUSE Actin, cytoplasmic 1 OS=Mus musculus GN=Actb PE=1 SV=1	1	25	1	1	14	6	18	13	20	7	14	20	12	17	18	7	16	20	21	19	18	20	18	14	19	10	19	20	13	14	16	20	18	15	16	17	18	15	14	12	14	17
P60761	P60761	4	3	3	Neurogranin;NEUG(55-78)	Nrgn	>sp|P60761|NEUG_MOUSE Neurogranin OS=Mus musculus GN=Nrgn PE=1 SV=1	1	4	3	3	1	0	2	1	4	1	1	1	1	1	1	1	2	2	3	1	1	1	2	1	1	1	2	1	1	1	1	1	1	1	1	2	1	1	1	1	1	1
P60766	P60766	1	1	1	Cell division control protein 42 homolog	Cdc42	>sp|P60766|CDC42_MOUSE Cell division control protein 42 homolog OS=Mus musculus GN=Cdc42 PE=1 SV=2	1	1	1	1	0	0	0	0	0	0	0	0	0	0	0	0	0	1	0	0	0	0	0	0	0	0	1	0	0	0	0	0	1	0	0	0	1	0	0	0	0	1
P60824	P60824	2	2	2	Cold-inducible RNA-binding protein	Cirbp	>sp|P60824|CIRBP_MOUSE Cold-inducible RNA-binding protein OS=Mus musculus GN=Cirbp PE=1 SV=1	1	2	2	2	0	0	0	0	1	0	0	0	0	0	0	0	0	2	0	0	0	0	0	0	0	0	1	0	0	0	0	0	1	0	0	0	0	0	0	0	0	1
P60840	P60840	1	1	1	Alpha-endosulfine	Ensa	>sp|P60840|ENSA_MOUSE Alpha-endosulfine OS=Mus musculus GN=Ensa PE=1 SV=1	1	1	1	1	0	0	1	0	0	0	0	0	0	1	0	1	1	0	1	1	1	1	1	1	1	0	1	0	1	0	0	1	0	0	0	1	1	0	0	1	1	0
P60843	P60843	13	4	4	Eukaryotic initiation factor 4A-I	Eif4a1	>sp|P60843|IF4A1_MOUSE Eukaryotic initiation factor 4A-I OS=Mus musculus GN=Eif4a1 PE=1 SV=1	1	13	4	4	1	0	5	1	10	0	2	6	0	3	5	1	6	5	6	4	2	5	2	3	4	0	8	1	0	0	3	5	5	0	1	2	3	2	3	1	1	4
P60867	P60867	4	4	4	40S ribosomal protein S20	Rps20	>sp|P60867|RS20_MOUSE 40S ribosomal protein S20 OS=Mus musculus GN=Rps20 PE=1 SV=1	1	4	4	4	0	0	0	0	3	0	0	1	0	0	0	0	1	1	1	1	0	1	0	0	0	0	1	0	0	0	0	1	0	0	0	0	0	0	0	0	0	0
P60879	P60879	19	19	18	Synaptosomal-associated protein 25	Snap25	>sp|P60879|SNP25_MOUSE Synaptosomal-associated protein 25 OS=Mus musculus GN=Snap25 PE=1 SV=1	1	19	19	18	5	0	11	7	17	3	10	15	10	10	11	2	15	15	17	11	12	15	12	10	14	4	17	11	8	8	11	14	13	13	11	14	13	12	13	8	12	14
P60904	P60904	4	4	4	DnaJ homolog subfamily C member 5	Dnajc5	>sp|P60904|DNJC5_MOUSE DnaJ homolog subfamily C member 5 OS=Mus musculus GN=Dnajc5 PE=1 SV=1	1	4	4	4	3	1	3	1	3	1	2	4	2	3	3	2	2	4	4	2	2	2	1	2	2	1	4	3	1	1	3	3	4	3	2	2	3	3	2	1	3	3
P61021	P61021	4	1	1	Ras-related protein Rab-5B	Rab5b	>sp|P61021|RAB5B_MOUSE Ras-related protein Rab-5B OS=Mus musculus GN=Rab5b PE=1 SV=1	1	4	1	1	0	0	3	1	3	0	2	3	0	2	3	0	3	2	3	3	3	3	2	0	3	0	4	2	1	1	0	3	3	2	2	1	3	1	2	1	0	1
P61022	P61022	2	2	2	Calcineurin B homologous protein 1	Chp1	>sp|P61022|CHP1_MOUSE Calcineurin B homologous protein 1 OS=Mus musculus GN=Chp1 PE=1 SV=2	1	2	2	2	0	0	0	1	1	0	0	1	0	1	0	0	0	0	0	0	0	0	0	1	1	0	1	0	0	0	0	1	0	0	0	1	0	0	0	0	0	1
P61027	P61027	5	4	4	Ras-related protein Rab-10	Rab10	>sp|P61027|RAB10_MOUSE Ras-related protein Rab-10 OS=Mus musculus GN=Rab10 PE=1 SV=1	1	5	4	4	0	0	3	1	4	0	3	3	0	3	4	0	3	3	3	3	3	3	1	0	3	0	2	3	2	2	0	3	3	3	2	3	3	1	2	2	1	1
P61028	P61028	6	3	2	Ras-related protein Rab-8B	Rab8b	>sp|P61028|RAB8B_MOUSE Ras-related protein Rab-8B OS=Mus musculus GN=Rab8b PE=1 SV=1	1	6	3	2	2	1	3	1	4	1	4	5	2	3	3	1	3	4	5	4	3	4	3	2	4	2	5	3	3	3	2	4	4	4	3	4	5	2	4	3	4	2
P61082	P61082	5	5	5	NEDD8-conjugating enzyme Ubc12	Ube2m	>sp|P61082|UBC12_MOUSE NEDD8-conjugating enzyme Ubc12 OS=Mus musculus GN=Ube2m PE=2 SV=1	1	5	5	5	1	0	1	1	3	2	1	1	1	1	2	1	2	2	1	1	1	1	1	1	2	1	2	1	2	2	1	1	2	2	1	2	1	1	1	1	1	2
P61087	P61087	2	2	2	Ubiquitin-conjugating enzyme E2 K	Ube2k	>sp|P61087|UBE2K_MOUSE Ubiquitin-conjugating enzyme E2 K OS=Mus musculus GN=Ube2k PE=1 SV=3	1	2	2	2	0	0	0	0	2	0	0	0	0	0	0	0	0	2	1	0	0	0	0	0	0	0	2	0	1	0	0	0	1	0	0	0	0	0	1	0	0	2
P61089;Q9CQ37	P61089	4;1	4;1	4;1	Ubiquitin-conjugating enzyme E2 N	Ube2n	>sp|P61089|UBE2N_MOUSE Ubiquitin-conjugating enzyme E2 N OS=Mus musculus GN=Ube2n PE=1 SV=1	2	4	4	4	0	0	0	0	4	0	0	3	0	0	0	0	1	2	2	0	0	2	0	0	0	0	3	1	0	1	0	0	1	0	0	0	1	0	0	0	1	1
P61092	P61092	1	1	1	E3 ubiquitin-protein ligase SIAH1A	Siah1a	>sp|P61092|SIA1A_MOUSE E3 ubiquitin-protein ligase SIAH1A OS=Mus musculus GN=Siah1a PE=1 SV=1	1	1	1	1	0	0	0	0	0	0	0	0	0	0	0	0	0	0	0	0	0	0	0	0	0	0	0	0	0	0	0	0	0	0	0	1	0	0	0	0	0	0
P61161	P61161	6	6	6	Actin-related protein 2	Actr2	>sp|P61161|ARP2_MOUSE Actin-related protein 2 OS=Mus musculus GN=Actr2 PE=1 SV=1	1	6	6	6	0	0	2	1	5	0	1	6	1	4	2	0	4	2	5	3	2	5	4	3	3	1	4	3	1	1	0	2	3	3	1	1	3	2	2	2	1	1
P61164	P61164	8	8	3	Alpha-centractin	Actr1a	>sp|P61164|ACTZ_MOUSE Alpha-centractin OS=Mus musculus GN=Actr1a PE=2 SV=1	1	8	8	3	1	0	0	0	2	0	0	2	0	0	0	0	1	2	2	0	3	1	2	0	0	0	1	0	0	0	0	0	2	0	0	0	1	1	1	0	1	1
P61202	P61202	3	3	3	COP9 signalosome complex subunit 2	Cops2	>sp|P61202|CSN2_MOUSE COP9 signalosome complex subunit 2 OS=Mus musculus GN=Cops2 PE=1 SV=1	1	3	3	3	0	0	0	0	1	0	0	1	0	0	0	0	0	1	2	0	0	0	0	0	0	0	1	0	0	0	1	0	1	0	0	1	1	0	0	0	0	1
P84078;P61205;Q8BSL7;P62331	P84078;P61205;Q8BSL7	12;12;9;1	12;12;9;1	6;6;4;0	ADP-ribosylation factor 1;ADP-ribosylation factor 3;ADP-ribosylation factor 2	Arf1;Arf3;Arf2	>sp|P84078|ARF1_MOUSE ADP-ribosylation factor 1 OS=Mus musculus GN=Arf1 PE=1 SV=2;>sp|P61205|ARF3_MOUSE ADP-ribosylation factor 3 OS=Mus musculus GN=Arf3 PE=2 SV=2;>sp|Q8BSL7|ARF2_MOUSE ADP-ribosylation factor 2 OS=Mus musculus GN=Arf2 PE=1 SV=2	4	12	12	6	2	0	6	3	7	1	4	8	3	6	8	2	5	10	7	5	4	6	6	4	5	1	8	4	3	3	2	6	7	5	3	3	7	3	4	2	3	5
P61222	P61222	3	3	3	ATP-binding cassette sub-family E member 1	Abce1	>sp|P61222|ABCE1_MOUSE ATP-binding cassette sub-family E member 1 OS=Mus musculus GN=Abce1 PE=2 SV=1	1	3	3	3	0	0	0	0	0	0	0	0	0	0	2	0	0	1	0	0	0	0	0	0	0	0	1	0	0	0	0	0	2	0	0	0	0	0	0	0	0	0
P61226	P61226	7	7	4	Ras-related protein Rap-2b	Rap2b	>sp|P61226|RAP2B_MOUSE Ras-related protein Rap-2b OS=Mus musculus GN=Rap2b PE=1 SV=1	1	7	7	4	0	0	1	0	5	0	1	3	0	1	4	1	3	6	2	3	1	3	2	1	3	1	4	1	1	1	0	3	5	2	0	2	4	1	2	1	1	4
P61255	P61255	1	1	1	60S ribosomal protein L26	Rpl26	>sp|P61255|RL26_MOUSE 60S ribosomal protein L26 OS=Mus musculus GN=Rpl26 PE=1 SV=1	1	1	1	1	0	0	0	0	1	0	0	0	0	1	0	0	1	1	1	1	0	1	0	0	0	0	1	1	1	0	0	0	1	0	0	1	1	1	1	0	1	1
P61264	P61264	13	13	13	Syntaxin-1B	Stx1b	>sp|P61264|STX1B_MOUSE Syntaxin-1B OS=Mus musculus GN=Stx1b PE=1 SV=1	1	13	13	13	5	1	7	6	9	1	6	11	5	7	7	3	10	10	11	8	7	8	9	6	8	3	11	6	6	4	5	9	11	9	6	8	10	7	10	5	7	10
P61290	P61290	1	1	1	Proteasome activator complex subunit 3	Psme3	>sp|P61290|PSME3_MOUSE Proteasome activator complex subunit 3 OS=Mus musculus GN=Psme3 PE=1 SV=1	1	1	1	1	1	0	1	0	0	0	0	0	0	0	0	0	1	0	0	0	1	0	0	1	1	1	0	1	0	0	0	0	0	0	0	0	1	1	0	1	0	1
P61294	P61294	9	9	2	Ras-related protein Rab-6B	Rab6b	>sp|P61294|RAB6B_MOUSE Ras-related protein Rab-6B OS=Mus musculus GN=Rab6b PE=1 SV=1	1	9	9	2	2	1	4	3	8	2	4	4	2	4	5	1	6	6	6	6	5	6	4	3	5	3	5	4	3	2	2	6	4	4	1	2	4	2	2	3	1	3
P61315	P61315	2	2	2	Galactose-3-O-sulfotransferase 3	Gal3st3	>sp|P61315|G3ST3_MOUSE Galactose-3-O-sulfotransferase 3 OS=Mus musculus GN=Gal3st3 PE=2 SV=1	1	2	2	2	1	0	0	1	1	0	1	1	0	1	1	0	1	1	0	1	1	1	0	1	1	0	2	1	0	1	1	1	0	1	1	0	0	1	1	0	1	1
P61329;P70379	P61329	5;2	5;2	5;2	Fibroblast growth factor 12	Fgf12	>sp|P61329|FGF12_MOUSE Fibroblast growth factor 12 OS=Mus musculus GN=Fgf12 PE=2 SV=1	2	5	5	5	2	0	3	2	2	0	3	2	2	2	3	0	3	2	3	3	4	2	2	2	2	1	3	2	1	1	2	3	3	2	2	2	1	2	2	2	2	1
P61358	P61358	3	3	3	60S ribosomal protein L27	Rpl27	>sp|P61358|RL27_MOUSE 60S ribosomal protein L27 OS=Mus musculus GN=Rpl27 PE=1 SV=2	1	3	3	3	0	0	0	0	2	0	0	1	0	0	0	0	2	2	2	1	0	3	1	0	1	0	1	0	0	0	0	1	1	0	0	1	0	0	1	0	0	1
P61807	P61807	1	1	1	Stannin	Snn	>sp|P61807|SNN_MOUSE Stannin OS=Mus musculus GN=Snn PE=1 SV=1	1	1	1	1	0	1	1	1	1	1	1	1	1	1	1	1	1	1	1	1	1	1	1	1	1	1	1	1	1	0	1	1	1	1	1	1	1	1	0	1	1	1
P61922	P61922	16	16	16	4-aminobutyrate aminotransferase, mitochondrial	Abat	>sp|P61922|GABT_MOUSE 4-aminobutyrate aminotransferase, mitochondrial OS=Mus musculus GN=Abat PE=1 SV=1	1	16	16	16	0	0	4	0	11	0	0	2	0	3	1	0	3	6	4	3	4	5	2	3	1	0	12	2	1	1	1	4	7	3	2	1	5	1	2	0	1	1
P61957;Q9Z172	P61957;Q9Z172	1;1	1;1	1;1	Small ubiquitin-related modifier 2;Small ubiquitin-related modifier 3	Sumo2;Sumo3	>sp|P61957|SUMO2_MOUSE Small ubiquitin-related modifier 2 OS=Mus musculus GN=Sumo2 PE=1 SV=1;>sp|Q9Z172|SUMO3_MOUSE Small ubiquitin-related modifier 3 OS=Mus musculus GN=Sumo3 PE=1 SV=1	2	1	1	1	0	0	0	0	1	0	0	1	0	0	0	0	1	1	1	1	0	1	1	0	1	0	1	0	0	0	0	0	0	1	0	1	0	0	0	0	0	0
P61967	P61967	2	2	2	AP-1 complex subunit sigma-1A	Ap1s1	>sp|P61967|AP1S1_MOUSE AP-1 complex subunit sigma-1A OS=Mus musculus GN=Ap1s1 PE=1 SV=1	1	2	2	2	0	0	1	1	1	0	1	2	1	1	2	1	1	1	0	0	1	1	1	1	1	1	2	2	0	1	1	2	1	1	1	1	2	1	1	1	1	1
P61971	P61971	2	2	2	Nuclear transport factor 2	Nutf2	>sp|P61971|NTF2_MOUSE Nuclear transport factor 2 OS=Mus musculus GN=Nutf2 PE=2 SV=1	1	2	2	2	0	0	0	0	2	0	0	1	0	0	0	0	1	0	0	0	0	0	0	0	0	0	1	0	0	0	0	0	0	0	0	0	0	0	0	0	0	0
P61979	P61979	13	13	13	Heterogeneous nuclear ribonucleoprotein K	Hnrnpk	>sp|P61979|HNRPK_MOUSE Heterogeneous nuclear ribonucleoprotein K OS=Mus musculus GN=Hnrnpk PE=1 SV=1	1	13	13	13	2	1	4	2	11	3	3	10	3	5	6	2	5	9	10	4	3	7	7	4	3	2	11	7	6	4	5	6	9	10	7	7	10	7	7	2	7	8
P61982	P61982	19	16	14	14-3-3 protein gamma;14-3-3 protein gamma, N-terminally processed	Ywhag	>sp|P61982|1433G_MOUSE 14-3-3 protein gamma OS=Mus musculus GN=Ywhag PE=1 SV=2	1	19	16	14	9	2	12	6	16	4	6	12	5	9	7	5	11	10	14	8	8	12	10	7	9	5	16	10	5	8	8	12	10	7	8	10	14	6	7	9	7	8
P62071;P10833	P62071	7;2	7;2	7;2	Ras-related protein R-Ras2	Rras2	>sp|P62071|RRAS2_MOUSE Ras-related protein R-Ras2 OS=Mus musculus GN=Rras2 PE=1 SV=1	2	7	7	7	3	2	5	3	5	2	3	3	2	4	3	2	3	4	5	3	6	5	4	2	4	2	4	4	3	2	3	5	4	3	3	2	3	2	4	3	3	3
P62073	P62073	4	4	4	Mitochondrial import inner membrane translocase subunit Tim10	Timm10	>sp|P62073|TIM10_MOUSE Mitochondrial import inner membrane translocase subunit Tim10 OS=Mus musculus GN=Timm10 PE=1 SV=1	1	4	4	4	0	1	0	0	2	0	0	1	0	0	0	0	1	1	1	1	0	1	0	0	0	0	1	0	0	0	0	0	2	0	0	1	1	0	1	0	0	1
P62075	P62075	2	2	2	Mitochondrial import inner membrane translocase subunit Tim13	Timm13	>sp|P62075|TIM13_MOUSE Mitochondrial import inner membrane translocase subunit Tim13 OS=Mus musculus GN=Timm13 PE=1 SV=1	1	2	2	2	0	0	0	0	2	0	0	0	0	0	0	0	0	1	0	0	0	1	0	0	0	0	1	0	0	0	0	0	0	0	0	1	1	0	0	0	0	1
P62082	P62082	2	2	2	40S ribosomal protein S7	Rps7	>sp|P62082|RS7_MOUSE 40S ribosomal protein S7 OS=Mus musculus GN=Rps7 PE=2 SV=1	1	2	2	2	0	0	0	0	1	0	0	1	0	0	0	0	0	0	0	1	0	0	0	0	0	0	2	0	0	0	0	0	1	0	0	0	0	0	0	0	0	0
P62137	P62137	14	14	3	Serine/threonine-protein phosphatase PP1-alpha catalytic subunit	Ppp1ca	>sp|P62137|PP1A_MOUSE Serine/threonine-protein phosphatase PP1-alpha catalytic subunit OS=Mus musculus GN=Ppp1ca PE=1 SV=1	1	14	14	3	2	0	5	2	10	1	3	5	2	2	3	0	5	6	5	4	5	5	4	3	4	0	9	2	1	0	3	4	7	2	2	3	6	3	2	1	1	5
P62141	P62141	13	4	4	Serine/threonine-protein phosphatase PP1-beta catalytic subunit	Ppp1cb	>sp|P62141|PP1B_MOUSE Serine/threonine-protein phosphatase PP1-beta catalytic subunit OS=Mus musculus GN=Ppp1cb PE=1 SV=3	1	13	4	4	1	0	5	1	11	1	2	5	1	3	3	0	6	7	6	4	6	6	4	2	4	0	9	1	1	1	2	4	6	2	2	3	5	3	3	1	0	4
P62192	P62192	4	4	4	26S protease regulatory subunit 4	Psmc1	>sp|P62192|PRS4_MOUSE 26S protease regulatory subunit 4 OS=Mus musculus GN=Psmc1 PE=1 SV=1	1	4	4	4	0	0	0	0	1	0	0	0	0	0	0	0	0	2	2	0	0	0	0	0	0	0	4	0	0	0	0	0	3	0	0	1	2	0	1	0	0	1
P62196	P62196	3	3	3	26S protease regulatory subunit 8	Psmc5	>sp|P62196|PRS8_MOUSE 26S protease regulatory subunit 8 OS=Mus musculus GN=Psmc5 PE=1 SV=1	1	3	3	3	0	0	0	0	0	0	0	0	0	0	0	0	0	0	0	0	0	0	0	0	0	0	2	0	0	0	0	0	3	0	0	0	0	0	0	0	0	0
P62204;Q9D6P8;P20801	P62204;Q9D6P8	10;6;1	10;6;1	10;6;1	Calmodulin;Calmodulin-like protein 3	Calm1;Calml3	>sp|P62204|CALM_MOUSE Calmodulin OS=Mus musculus GN=Calm1 PE=1 SV=2;>sp|Q9D6P8|CALL3_MOUSE Calmodulin-like protein 3 OS=Mus musculus GN=Calml3 PE=2 SV=1	3	10	10	10	6	1	5	5	10	4	5	7	6	6	7	3	6	8	8	6	6	7	7	6	7	5	9	7	6	5	7	6	8	5	7	7	8	6	8	5	7	8
P62242	P62242	6	6	6	40S ribosomal protein S8	Rps8	>sp|P62242|RS8_MOUSE 40S ribosomal protein S8 OS=Mus musculus GN=Rps8 PE=1 SV=2	1	6	6	6	0	0	2	0	5	0	0	2	1	3	1	0	2	2	2	2	3	5	3	0	2	0	4	1	0	0	0	2	2	1	0	2	1	0	2	0	1	2
P62245	P62245	2	2	2	40S ribosomal protein S15a	Rps15a	>sp|P62245|RS15A_MOUSE 40S ribosomal protein S15a OS=Mus musculus GN=Rps15a PE=1 SV=2	1	2	2	2	0	0	0	0	1	0	0	0	0	1	1	0	1	1	0	1	0	1	0	0	1	0	2	1	0	0	0	1	0	0	0	0	0	0	0	0	0	0
P62259	P62259	24	24	22	14-3-3 protein epsilon	Ywhae	>sp|P62259|1433E_MOUSE 14-3-3 protein epsilon OS=Mus musculus GN=Ywhae PE=1 SV=1	1	24	24	22	11	2	19	8	20	4	11	17	9	14	11	4	18	15	20	17	15	18	17	12	16	7	20	14	9	9	10	19	19	14	12	13	17	14	15	9	12	16
P62264	P62264	4	4	4	40S ribosomal protein S14	Rps14	>sp|P62264|RS14_MOUSE 40S ribosomal protein S14 OS=Mus musculus GN=Rps14 PE=2 SV=3	1	4	4	4	0	0	0	0	4	1	0	1	0	1	1	0	1	2	2	0	0	1	0	0	1	0	3	1	1	0	1	0	1	1	1	1	2	1	2	0	1	2
P62270	P62270	4	4	4	40S ribosomal protein S18	Rps18	>sp|P62270|RS18_MOUSE 40S ribosomal protein S18 OS=Mus musculus GN=Rps18 PE=1 SV=3	1	4	4	4	0	0	1	0	3	0	0	2	0	2	2	0	1	2	2	3	2	3	2	2	2	0	2	3	2	3	0	2	3	3	0	1	1	1	2	1	1	1
P62281	P62281	1	1	1	40S ribosomal protein S11	Rps11	>sp|P62281|RS11_MOUSE 40S ribosomal protein S11 OS=Mus musculus GN=Rps11 PE=1 SV=3	1	1	1	1	0	1	0	0	1	0	0	1	0	0	1	0	0	0	1	1	0	1	0	0	0	0	1	0	1	0	0	0	1	0	0	1	1	0	1	0	1	1
P62301	P62301	3	3	3	40S ribosomal protein S13	Rps13	>sp|P62301|RS13_MOUSE 40S ribosomal protein S13 OS=Mus musculus GN=Rps13 PE=1 SV=2	1	3	3	3	0	0	1	0	3	0	0	1	0	1	1	0	2	0	1	0	0	1	0	0	1	0	1	1	0	0	0	1	0	0	0	0	0	0	0	0	0	0
P62305	P62305	2	2	2	Small nuclear ribonucleoprotein E	Snrpe	>sp|P62305|RUXE_MOUSE Small nuclear ribonucleoprotein E OS=Mus musculus GN=Snrpe PE=3 SV=1	1	2	2	2	0	0	1	0	1	0	0	0	1	0	0	0	0	0	0	0	1	1	0	0	0	0	0	0	0	0	0	1	1	1	0	1	1	0	1	1	1	0
P62307	P62307	1	1	1	Small nuclear ribonucleoprotein F	Snrpf	>sp|P62307|RUXF_MOUSE Small nuclear ribonucleoprotein F OS=Mus musculus GN=Snrpf PE=3 SV=1	1	1	1	1	0	0	0	1	1	1	1	1	1	1	0	0	1	1	0	0	0	1	1	0	0	0	1	1	1	1	0	0	1	1	1	1	0	1	0	0	0	1
P62311	P62311	1	1	1	U6 snRNA-associated Sm-like protein LSm3	Lsm3	>sp|P62311|LSM3_MOUSE U6 snRNA-associated Sm-like protein LSm3 OS=Mus musculus GN=Lsm3 PE=3 SV=2	1	1	1	1	0	0	0	0	1	0	0	0	0	0	0	0	1	0	0	1	0	1	0	0	0	0	1	0	0	0	0	0	0	1	0	1	0	0	0	1	0	0
P62317	P62317	3	3	3	Small nuclear ribonucleoprotein Sm D2	Snrpd2	>sp|P62317|SMD2_MOUSE Small nuclear ribonucleoprotein Sm D2 OS=Mus musculus GN=Snrpd2 PE=3 SV=1	1	3	3	3	0	0	0	0	1	0	0	0	0	0	0	0	0	0	0	0	0	0	0	0	0	0	1	0	1	0	0	0	0	1	0	0	0	0	0	0	0	0
P62320	P62320	4	4	4	Small nuclear ribonucleoprotein Sm D3	Snrpd3	>sp|P62320|SMD3_MOUSE Small nuclear ribonucleoprotein Sm D3 OS=Mus musculus GN=Snrpd3 PE=1 SV=1	1	4	4	4	1	0	3	0	4	0	0	2	0	1	2	0	3	2	3	2	2	2	1	2	2	0	3	2	0	0	0	3	2	1	0	0	3	1	0	0	0	1
P62322	P62322	2	2	2	U6 snRNA-associated Sm-like protein LSm5	Lsm5	>sp|P62322|LSM5_MOUSE U6 snRNA-associated Sm-like protein LSm5 OS=Mus musculus GN=Lsm5 PE=3 SV=2	1	2	2	2	0	0	1	0	1	0	0	0	0	0	0	0	0	1	0	0	0	0	0	0	0	0	1	0	0	0	0	0	1	0	0	0	0	0	1	0	0	1
P62334	P62334	3	3	3	26S protease regulatory subunit 10B	Psmc6	>sp|P62334|PRS10_MOUSE 26S protease regulatory subunit 10B OS=Mus musculus GN=Psmc6 PE=1 SV=1	1	3	3	3	0	0	0	0	3	0	0	0	0	0	0	0	0	0	0	0	0	0	0	0	0	0	3	0	0	0	0	0	1	0	0	0	0	0	0	0	0	1
P62482;P63143	P62482	10;4	10;4	10;4	Voltage-gated potassium channel subunit beta-2	Kcnab2	>sp|P62482|KCAB2_MOUSE Voltage-gated potassium channel subunit beta-2 OS=Mus musculus GN=Kcnab2 PE=1 SV=1	2	10	10	10	3	1	3	4	6	2	4	5	3	4	6	3	7	4	7	6	5	7	4	3	5	3	7	4	2	4	4	8	3	4	3	3	4	4	3	3	3	4
P62484	P62484	6	5	5	Abl interactor 2	Abi2	>sp|P62484|ABI2_MOUSE Abl interactor 2 OS=Mus musculus GN=Abi2 PE=2 SV=1	1	6	5	5	4	2	4	4	4	2	4	4	4	4	4	3	3	3	4	3	4	4	5	4	4	4	3	4	4	4	4	4	3	3	5	5	4	4	4	5	4	4
P62500	P62500	1	1	1	TSC22 domain family protein 1	Tsc22d1	>sp|P62500|T22D1_MOUSE TSC22 domain family protein 1 OS=Mus musculus GN=Tsc22d1 PE=1 SV=2	1	1	1	1	0	0	1	0	1	0	0	1	1	1	0	0	1	1	1	1	1	1	1	1	0	0	1	1	1	0	0	1	1	1	1	1	1	1	1	0	1	0
P62627	P62627	3	3	3	Dynein light chain roadblock-type 1	Dynlrb1	>sp|P62627|DLRB1_MOUSE Dynein light chain roadblock-type 1 OS=Mus musculus GN=Dynlrb1 PE=1 SV=3	1	3	3	3	0	0	0	0	3	0	0	1	0	0	0	0	1	2	2	0	0	1	1	0	0	0	2	0	1	0	0	0	2	0	0	2	2	1	2	0	1	2
P62631	P62631	15	7	7	Elongation factor 1-alpha 2	Eef1a2	>sp|P62631|EF1A2_MOUSE Elongation factor 1-alpha 2 OS=Mus musculus GN=Eef1a2 PE=1 SV=1	1	15	7	7	2	0	6	1	11	1	4	8	1	9	8	0	7	9	10	7	6	8	6	1	6	0	7	6	2	4	1	8	9	5	3	8	5	5	6	3	1	3
P62702	P62702	9	9	9	40S ribosomal protein S4, X isoform	Rps4x	>sp|P62702|RS4X_MOUSE 40S ribosomal protein S4, X isoform OS=Mus musculus GN=Rps4x PE=2 SV=2	1	9	9	9	0	0	1	0	7	0	0	1	0	3	1	0	3	3	3	1	0	3	2	1	0	0	4	1	1	0	0	2	3	0	0	1	2	0	1	0	0	1
P62715	P62715	9	1	1	Serine/threonine-protein phosphatase 2A catalytic subunit beta isoform	Ppp2cb	>sp|P62715|PP2AB_MOUSE Serine/threonine-protein phosphatase 2A catalytic subunit beta isoform OS=Mus musculus GN=Ppp2cb PE=1 SV=1	1	9	1	1	0	0	3	1	7	0	1	4	0	1	1	0	4	3	7	3	3	4	2	0	3	1	5	1	0	1	0	4	3	2	0	0	4	1	0	0	0	2
P62717	P62717	3	3	3	60S ribosomal protein L18a	Rpl18a	>sp|P62717|RL18A_MOUSE 60S ribosomal protein L18a OS=Mus musculus GN=Rpl18a PE=1 SV=1	1	3	3	3	0	0	1	0	1	0	0	1	0	2	1	0	0	0	1	2	0	2	0	0	2	0	1	1	0	0	0	0	0	0	0	1	0	0	0	1	0	0
P63268;P62737	P63268;P62737	17;17	1;1	1;1	Actin, gamma-enteric smooth muscle;Actin, aortic smooth muscle	Actg2;Acta2	>sp|P63268|ACTH_MOUSE Actin, gamma-enteric smooth muscle OS=Mus musculus GN=Actg2 PE=1 SV=1;>sp|P62737|ACTA_MOUSE Actin, aortic smooth muscle OS=Mus musculus GN=Acta2 PE=1 SV=1	2	17	1	1	10	4	10	10	15	5	8	11	6	10	12	4	12	12	12	13	8	12	11	8	14	6	10	13	9	10	9	12	10	8	9	12	10	9	10	9	9	11
P62743	P62743	3	3	3	AP-2 complex subunit sigma	Ap2s1	>sp|P62743|AP2S1_MOUSE AP-2 complex subunit sigma OS=Mus musculus GN=Ap2s1 PE=1 SV=1	1	3	3	3	0	0	2	1	3	0	2	3	0	1	1	0	2	2	3	2	2	3	2	1	2	0	3	1	1	1	1	2	2	2	1	1	2	1	1	1	0	2
P62746	P62746	6	6	6	Rho-related GTP-binding protein RhoB	Rhob	>sp|P62746|RHOB_MOUSE Rho-related GTP-binding protein RhoB OS=Mus musculus GN=Rhob PE=1 SV=1	1	6	6	6	0	0	1	0	4	0	0	1	0	0	0	0	0	2	1	0	0	0	0	0	0	0	2	0	0	0	0	0	1	0	0	0	1	0	0	0	0	0
P62748	P62748	8	3	3	Hippocalcin-like protein 1	Hpcal1	>sp|P62748|HPCL1_MOUSE Hippocalcin-like protein 1 OS=Mus musculus GN=Hpcal1 PE=2 SV=2	1	8	3	3	1	0	4	1	5	1	1	4	1	4	3	0	4	4	3	5	2	4	3	1	4	1	4	3	2	2	3	5	2	1	1	4	3	1	3	2	2	3
P62751	P62751	3	3	3	60S ribosomal protein L23a	Rpl23a	>sp|P62751|RL23A_MOUSE 60S ribosomal protein L23a OS=Mus musculus GN=Rpl23a PE=1 SV=1	1	3	3	3	0	0	1	0	3	0	1	1	0	1	1	1	1	1	1	1	1	1	1	1	1	0	2	0	1	0	0	1	2	2	1	2	2	1	2	0	2	1
P62754;Q9JJN0	P62754	6;1	6;1	6;1	40S ribosomal protein S6	Rps6	>sp|P62754|RS6_MOUSE 40S ribosomal protein S6 OS=Mus musculus GN=Rps6 PE=1 SV=1	2	6	6	6	2	1	1	2	4	1	1	3	2	2	2	1	2	3	3	1	2	2	1	2	2	1	2	2	1	1	2	1	2	2	3	2	3	1	1	2	1	3
P62761	P62761	11	11	10	Visinin-like protein 1	Vsnl1	>sp|P62761|VISL1_MOUSE Visinin-like protein 1 OS=Mus musculus GN=Vsnl1 PE=1 SV=2	1	11	11	10	0	0	2	1	8	0	2	6	2	4	5	1	6	7	6	5	4	5	5	3	4	1	9	5	5	1	4	4	9	4	5	5	5	5	5	1	4	6
P62774	P62774	5	5	5	Myotrophin	Mtpn	>sp|P62774|MTPN_MOUSE Myotrophin OS=Mus musculus GN=Mtpn PE=1 SV=2	1	5	5	5	2	0	2	2	4	1	2	3	2	3	2	1	2	2	4	2	1	2	3	1	2	2	2	2	3	3	2	2	3	2	2	3	2	2	2	3	3	2
P62806	P62806	7	7	7	Histone H4	Hist1h4a	>sp|P62806|H4_MOUSE Histone H4 OS=Mus musculus GN=Hist1h4a PE=1 SV=2	1	7	7	7	2	0	2	1	6	1	2	6	0	4	5	0	5	3	4	6	2	4	3	1	6	0	4	3	2	2	1	5	2	4	0	2	5	1	2	1	1	3
P62812;Q8BHJ7	P62812	4;1	4;1	3;1	Gamma-aminobutyric acid receptor subunit alpha-1	Gabra1	>sp|P62812|GBRA1_MOUSE Gamma-aminobutyric acid receptor subunit alpha-1 OS=Mus musculus GN=Gabra1 PE=1 SV=1	2	4	4	3	0	0	1	0	1	0	0	1	0	2	1	0	2	1	2	1	2	2	1	0	1	0	2	0	1	1	0	1	1	0	0	2	1	0	1	0	1	1
P62814	P62814	18	18	18	V-type proton ATPase subunit B, brain isoform	Atp6v1b2	>sp|P62814|VATB2_MOUSE V-type proton ATPase subunit B, brain isoform OS=Mus musculus GN=Atp6v1b2 PE=1 SV=1	1	18	18	18	2	0	4	2	10	1	3	7	2	6	3	0	6	5	9	5	5	6	8	2	3	1	10	3	2	4	2	4	7	4	2	5	4	5	3	3	3	3
P62821	P62821	11	4	4	Ras-related protein Rab-1A	Rab1A	>sp|P62821|RAB1A_MOUSE Ras-related protein Rab-1A OS=Mus musculus GN=Rab1A PE=1 SV=3	1	11	4	4	0	0	7	1	7	0	3	6	1	4	4	0	3	4	9	4	4	5	4	3	4	2	6	2	3	3	3	8	6	4	2	2	4	2	5	3	3	2
P62823	P62823	10	5	4	Ras-related protein Rab-3C	Rab3c	>sp|P62823|RAB3C_MOUSE Ras-related protein Rab-3C OS=Mus musculus GN=Rab3c PE=1 SV=1	1	10	5	4	1	1	5	5	7	2	4	6	2	7	5	1	8	5	7	7	3	7	6	5	7	4	7	4	4	1	2	5	4	4	4	5	7	3	4	3	3	5
P62827;Q61820	P62827;Q61820	7;4	7;4	7;4	GTP-binding nuclear protein Ran;GTP-binding nuclear protein Ran, testis-specific isoform	Ran;Rasl2-9	>sp|P62827|RAN_MOUSE GTP-binding nuclear protein Ran OS=Mus musculus GN=Ran PE=1 SV=3;>sp|Q61820|RANT_MOUSE GTP-binding nuclear protein Ran, testis-specific isoform OS=Mus musculus GN=Rasl2-9 PE=2 SV=1	2	7	7	7	0	0	1	0	6	0	0	5	0	2	0	0	3	2	4	4	0	4	5	0	1	0	5	0	1	1	1	2	2	4	0	4	1	0	5	0	0	0
P62830	P62830	2	2	2	60S ribosomal protein L23	Rpl23	>sp|P62830|RL23_MOUSE 60S ribosomal protein L23 OS=Mus musculus GN=Rpl23 PE=1 SV=1	1	2	2	2	0	0	0	0	2	0	0	0	0	0	0	0	0	1	0	0	0	0	0	0	0	0	1	0	0	0	0	0	1	0	0	0	1	0	0	0	0	0
P62835	P62835	2	2	1	Ras-related protein Rap-1A	Rap1a	>sp|P62835|RAP1A_MOUSE Ras-related protein Rap-1A OS=Mus musculus GN=Rap1a PE=2 SV=1	1	2	2	1	1	0	1	1	1	1	2	2	0	1	1	0	1	2	0	2	2	1	1	0	1	1	2	1	2	1	1	1	2	2	1	2	1	1	2	2	2	1
P62849	P62849	3	3	3	40S ribosomal protein S24	Rps24	>sp|P62849|RS24_MOUSE 40S ribosomal protein S24 OS=Mus musculus GN=Rps24 PE=2 SV=1	1	3	3	3	0	0	1	0	1	0	0	1	0	0	0	0	0	1	1	1	0	2	0	0	0	0	0	0	0	0	0	0	0	0	0	0	0	0	0	0	0	1
P62852	P62852	1	1	1	40S ribosomal protein S25	Rps25	>sp|P62852|RS25_MOUSE 40S ribosomal protein S25 OS=Mus musculus GN=Rps25 PE=1 SV=1	1	1	1	1	0	0	0	0	1	0	0	1	0	0	0	0	1	0	0	0	0	1	1	0	0	0	0	0	0	0	0	0	0	1	0	0	0	0	0	0	0	0
P62855	P62855	2	2	2	40S ribosomal protein S26	Rps26	>sp|P62855|RS26_MOUSE 40S ribosomal protein S26 OS=Mus musculus GN=Rps26 PE=3 SV=3	1	2	2	2	0	0	1	0	0	0	0	0	0	0	1	0	0	1	1	1	0	1	0	0	1	0	1	0	0	0	0	1	0	0	0	0	0	0	0	0	0	1
P62858	P62858	2	2	2	40S ribosomal protein S28	Rps28	>sp|P62858|RS28_MOUSE 40S ribosomal protein S28 OS=Mus musculus GN=Rps28 PE=3 SV=1	1	2	2	2	0	0	0	0	2	0	0	2	0	0	0	0	2	2	2	0	1	1	2	0	2	0	2	0	1	0	0	0	2	2	1	1	2	1	2	0	1	2
P62869	P62869	5	5	5	Transcription elongation factor B polypeptide 2	Tceb2	>sp|P62869|ELOB_MOUSE Transcription elongation factor B polypeptide 2 OS=Mus musculus GN=Tceb2 PE=1 SV=1	1	5	5	5	0	0	0	0	3	1	0	2	0	1	2	0	2	3	3	0	0	2	0	1	2	0	2	1	0	0	0	1	2	1	1	2	2	1	2	0	1	3
P62874;Q61011	P62874	13;2	13;2	7;0	Guanine nucleotide-binding protein G(I)/G(S)/G(T) subunit beta-1	Gnb1	>sp|P62874|GBB1_MOUSE Guanine nucleotide-binding protein G(I)/G(S)/G(T) subunit beta-1 OS=Mus musculus GN=Gnb1 PE=1 SV=3	2	13	13	7	6	0	9	5	9	1	6	12	6	9	9	3	8	9	10	9	7	8	7	7	9	3	13	10	4	5	7	9	10	8	5	6	10	7	6	4	5	10
P62878	P62878	2	2	2	E3 ubiquitin-protein ligase RBX1;E3 ubiquitin-protein ligase RBX1, N-terminally processed	Rbx1	>sp|P62878|RBX1_MOUSE E3 ubiquitin-protein ligase RBX1 OS=Mus musculus GN=Rbx1 PE=1 SV=1	1	2	2	2	0	0	2	0	1	0	0	0	0	1	0	0	1	0	1	1	0	1	0	1	0	0	2	0	0	0	0	1	1	0	0	0	1	0	0	0	0	0
P62880	P62880	12	7	4	Guanine nucleotide-binding protein G(I)/G(S)/G(T) subunit beta-2	Gnb2	>sp|P62880|GBB2_MOUSE Guanine nucleotide-binding protein G(I)/G(S)/G(T) subunit beta-2 OS=Mus musculus GN=Gnb2 PE=1 SV=3	1	12	7	4	4	0	9	4	9	2	4	10	3	9	7	1	7	8	9	7	7	9	7	6	9	2	12	10	2	3	4	9	11	7	2	6	9	6	6	2	6	7
P62881	P62881	6	6	6	Guanine nucleotide-binding protein subunit beta-5	Gnb5	>sp|P62881|GBB5_MOUSE Guanine nucleotide-binding protein subunit beta-5 OS=Mus musculus GN=Gnb5 PE=1 SV=1	1	6	6	6	2	0	1	1	3	0	2	1	0	3	1	0	3	1	2	3	2	3	1	0	0	0	2	0	0	0	1	1	2	3	2	1	0	0	1	1	2	0
P62889	P62889	3	3	3	60S ribosomal protein L30	Rpl30	>sp|P62889|RL30_MOUSE 60S ribosomal protein L30 OS=Mus musculus GN=Rpl30 PE=3 SV=2	1	3	3	3	1	0	2	0	3	0	1	1	0	2	2	0	2	2	2	2	1	2	1	0	2	0	3	2	0	0	0	2	2	0	0	1	2	1	1	0	0	1
P62897;CON__P62894;P00015	P62897	5;2;1	5;2;1	5;2;1	Cytochrome c, somatic	Cycs	>sp|P62897|CYC_MOUSE Cytochrome c, somatic OS=Mus musculus GN=Cycs PE=1 SV=2	3	5	5	5	0	0	0	0	4	0	0	4	1	2	2	1	3	4	4	1	1	4	3	2	1	0	5	1	1	3	2	1	2	3	0	3	2	1	1	1	1	2
P62900	P62900	3	3	3	60S ribosomal protein L31	Rpl31	>sp|P62900|RL31_MOUSE 60S ribosomal protein L31 OS=Mus musculus GN=Rpl31 PE=1 SV=1	1	3	3	3	1	0	0	1	2	1	1	3	1	1	0	0	2	1	3	0	1	2	1	1	0	1	1	1	1	1	1	1	1	1	0	1	1	1	2	1	1	1
P62908	P62908	9	9	9	40S ribosomal protein S3	Rps3	>sp|P62908|RS3_MOUSE 40S ribosomal protein S3 OS=Mus musculus GN=Rps3 PE=1 SV=1	1	9	9	9	1	1	2	1	7	1	1	4	1	3	5	1	7	3	3	6	1	7	1	1	7	1	5	3	1	2	0	5	2	1	1	1	2	1	1	1	1	2
P62918	P62918	2	2	2	60S ribosomal protein L8	Rpl8	>sp|P62918|RL8_MOUSE 60S ribosomal protein L8 OS=Mus musculus GN=Rpl8 PE=1 SV=2	1	2	2	2	0	0	0	0	1	0	0	1	0	0	0	0	0	0	1	0	0	0	0	0	0	0	1	0	0	0	0	0	1	0	0	0	0	0	0	0	0	0
P62960	P62960	4	4	4	Nuclease-sensitive element-binding protein 1	Ybx1	>sp|P62960|YBOX1_MOUSE Nuclease-sensitive element-binding protein 1 OS=Mus musculus GN=Ybx1 PE=1 SV=3	1	4	4	4	2	1	2	2	1	0	2	1	1	0	2	1	2	1	0	2	3	1	3	0	1	2	2	1	2	2	2	0	1	1	1	3	1	1	1	3	2	0
P62962;CON__P02584	P62962;CON__P02584	6;3	6;3	6;3	Profilin-1	Pfn1	>sp|P62962|PROF1_MOUSE Profilin-1 OS=Mus musculus GN=Pfn1 PE=1 SV=2;>P02584 SWISS-PROT:P02584 (Bos taurus) Profilin-1	2	6	6	6	0	0	0	0	4	0	1	4	1	2	4	1	1	4	5	2	0	1	3	2	2	0	5	3	0	0	1	2	2	2	0	1	2	1	1	0	0	1
P62983;P62984;P0CG49;P0CG50	P62983;P62984;P0CG49;P0CG50	9;8;8;8	9;8;8;8	9;8;8;8	Ubiquitin-40S ribosomal protein S27a;Ubiquitin;40S ribosomal protein S27a;Ubiquitin-60S ribosomal protein L40;Ubiquitin;60S ribosomal protein L40;Polyubiquitin-B;Ubiquitin;Polyubiquitin-C;Ubiquitin;Ubiquitin-related 1;Ubiquitin-related 2	Rps27a;Uba52;Ubb;Ubc	>sp|P62983|RS27A_MOUSE Ubiquitin-40S ribosomal protein S27a OS=Mus musculus GN=Rps27a PE=1 SV=2;>sp|P62984|RL40_MOUSE Ubiquitin-60S ribosomal protein L40 OS=Mus musculus GN=Uba52 PE=1 SV=2;>sp|P0CG49|UBB_MOUSE Polyubiquitin-B OS=Mus musculus GN=Ubb PE=2 SV	4	9	9	9	6	1	6	6	8	3	7	6	3	5	5	0	7	6	9	6	6	7	7	5	5	4	8	4	3	4	3	7	7	6	7	4	7	4	3	4	5	4
P62996	P62996	6	6	4	Transformer-2 protein homolog beta	Tra2b	>sp|P62996|TRA2B_MOUSE Transformer-2 protein homolog beta OS=Mus musculus GN=Tra2b PE=2 SV=1	1	6	6	4	5	3	5	5	4	3	5	5	5	5	5	4	5	4	4	5	5	5	5	4	5	5	5	5	4	3	6	5	4	4	5	5	5	4	4	5	6	4
P63001;Q05144;P60764	P63001;Q05144;P60764	6;4;4	6;4;4	6;4;4	Ras-related C3 botulinum toxin substrate 1;Ras-related C3 botulinum toxin substrate 2;Ras-related C3 botulinum toxin substrate 3	Rac1;Rac2;Rac3	>sp|P63001|RAC1_MOUSE Ras-related C3 botulinum toxin substrate 1 OS=Mus musculus GN=Rac1 PE=1 SV=1;>sp|Q05144|RAC2_MOUSE Ras-related C3 botulinum toxin substrate 2 OS=Mus musculus GN=Rac2 PE=2 SV=1;>sp|P60764|RAC3_MOUSE Ras-related C3 botulinum toxin subst	3	6	6	6	0	0	0	0	4	0	0	4	0	0	0	0	2	2	4	3	0	4	2	0	2	0	3	1	0	1	0	0	1	2	0	2	1	0	2	0	0	1
P63005	P63005	10	10	10	Platelet-activating factor acetylhydrolase IB subunit alpha	Pafah1b1	>sp|P63005|LIS1_MOUSE Platelet-activating factor acetylhydrolase IB subunit alpha OS=Mus musculus GN=Pafah1b1 PE=1 SV=2	1	10	10	10	0	0	2	1	8	0	2	6	1	4	5	0	4	6	4	4	2	4	2	1	5	0	8	1	1	0	1	1	3	5	1	4	5	1	4	1	3	4
P63011	P63011	11	11	5	Ras-related protein Rab-3A	Rab3a	>sp|P63011|RAB3A_MOUSE Ras-related protein Rab-3A OS=Mus musculus GN=Rab3a PE=1 SV=1	1	11	11	5	5	3	7	7	8	3	6	7	3	9	9	2	7	8	8	7	6	7	5	7	8	5	8	7	6	4	5	9	6	5	5	6	9	5	4	4	5	7
P63017	P63017	24	24	15	Heat shock cognate 71 kDa protein	Hspa8	>sp|P63017|HSP7C_MOUSE Heat shock cognate 71 kDa protein OS=Mus musculus GN=Hspa8 PE=1 SV=1	1	24	24	15	7	1	9	5	21	2	7	19	3	14	13	2	16	18	20	16	12	17	22	5	15	4	20	14	11	11	7	12	19	18	8	16	15	10	16	6	10	14
P63024	P63024	7	2	2	Vesicle-associated membrane protein 3	Vamp3	>sp|P63024|VAMP3_MOUSE Vesicle-associated membrane protein 3 OS=Mus musculus GN=Vamp3 PE=1 SV=1	1	7	2	2	4	1	4	4	4	3	5	6	5	4	5	3	6	5	7	6	6	5	6	5	6	3	7	5	3	3	6	5	6	5	6	5	6	6	6	5	6	6
P63028	P63028	4	4	4	Translationally-controlled tumor protein	Tpt1	>sp|P63028|TCTP_MOUSE Translationally-controlled tumor protein OS=Mus musculus GN=Tpt1 PE=1 SV=1	1	4	4	4	0	0	1	0	3	0	0	2	0	1	1	0	2	3	2	0	1	2	2	0	1	0	3	0	0	0	0	1	2	1	1	1	2	1	3	0	1	2
P63030	P63030	2	2	2	Mitochondrial pyruvate carrier 1	Mpc1	>sp|P63030|MPC1_MOUSE Mitochondrial pyruvate carrier 1 OS=Mus musculus GN=Mpc1 PE=1 SV=1	1	2	2	2	0	0	1	0	0	0	0	0	0	0	0	0	1	0	1	0	0	1	0	0	1	0	1	1	1	1	0	1	1	1	0	1	1	0	1	1	0	1
P63037	P63037	3	3	3	DnaJ homolog subfamily A member 1	Dnaja1	>sp|P63037|DNJA1_MOUSE DnaJ homolog subfamily A member 1 OS=Mus musculus GN=Dnaja1 PE=1 SV=1	1	3	3	3	0	0	1	0	1	0	0	0	0	1	0	0	0	1	0	0	0	0	0	1	1	0	0	0	0	0	0	1	0	0	1	0	1	1	0	0	1	0
P63038	P63038	21	21	21	60 kDa heat shock protein, mitochondrial	Hspd1	>sp|P63038|CH60_MOUSE 60 kDa heat shock protein, mitochondrial OS=Mus musculus GN=Hspd1 PE=1 SV=1	1	21	21	21	2	0	4	2	17	0	2	16	2	8	8	2	10	11	17	5	3	12	13	7	10	1	18	4	2	2	6	9	10	10	4	8	8	6	10	1	5	7
P63040	P63040	6	4	4	Complexin-1	Cplx1	>sp|P63040|CPLX1_MOUSE Complexin-1 OS=Mus musculus GN=Cplx1 PE=1 SV=1	1	6	4	4	1	0	1	1	5	0	1	2	2	2	2	0	2	3	4	2	2	3	2	2	1	1	5	1	1	1	2	2	2	3	2	3	2	2	3	2	2	2
P63042	P63042	1	1	1	Stathmin-4	Stmn4	>sp|P63042|STMN4_MOUSE Stathmin-4 OS=Mus musculus GN=Stmn4 PE=2 SV=1	1	1	1	1	0	0	1	1	1	0	1	1	0	1	1	1	1	1	1	1	1	1	1	1	0	0	1	1	0	1	1	1	0	1	1	1	1	1	0	1	1	1
P63044	P63044	8	8	3	Vesicle-associated membrane protein 2	Vamp2	>sp|P63044|VAMP2_MOUSE Vesicle-associated membrane protein 2 OS=Mus musculus GN=Vamp2 PE=1 SV=2	1	8	8	3	5	1	6	5	7	2	6	7	5	5	6	3	7	7	8	7	7	6	6	6	6	3	7	5	3	2	6	7	7	5	7	5	7	7	6	4	7	8
P63046	P63046	2	2	2	Sulfotransferase 4A1	Sult4a1	>sp|P63046|ST4A1_MOUSE Sulfotransferase 4A1 OS=Mus musculus GN=Sult4a1 PE=2 SV=1	1	2	2	2	1	1	2	1	1	2	1	2	1	2	1	1	2	2	2	2	1	2	1	1	2	1	1	2	1	1	1	2	1	1	1	1	1	1	1	1	1	1
P63054	P63054	3	3	3	Purkinje cell protein 4	Pcp4	>sp|P63054|PCP4_MOUSE Purkinje cell protein 4 OS=Mus musculus GN=Pcp4 PE=3 SV=2	1	3	3	3	0	0	0	0	3	0	1	2	0	0	0	0	1	2	3	0	0	1	0	1	2	0	3	2	0	0	0	0	2	1	1	2	2	0	1	0	1	2
P63082	P63082	1	1	1	V-type proton ATPase 16 kDa proteolipid subunit	Atp6v0c	>sp|P63082|VATL_MOUSE V-type proton ATPase 16 kDa proteolipid subunit OS=Mus musculus GN=Atp6v0c PE=2 SV=1	1	1	1	1	0	0	1	1	1	0	1	1	0	1	1	0	1	0	1	1	1	1	1	0	1	0	1	1	0	0	1	1	1	0	1	0	1	1	0	0	1	0
P63085;Q61532	P63085	17;1	17;1	12;0	Mitogen-activated protein kinase 1	Mapk1	>sp|P63085|MK01_MOUSE Mitogen-activated protein kinase 1 OS=Mus musculus GN=Mapk1 PE=1 SV=3	2	17	17	12	2	0	6	1	12	0	2	11	1	4	3	1	9	7	11	5	4	8	4	2	6	1	10	2	2	2	2	6	7	6	4	4	6	3	4	2	2	5
P63087	P63087	13	3	3	Serine/threonine-protein phosphatase PP1-gamma catalytic subunit	Ppp1cc	>sp|P63087|PP1G_MOUSE Serine/threonine-protein phosphatase PP1-gamma catalytic subunit OS=Mus musculus GN=Ppp1cc PE=1 SV=1	1	13	3	3	0	0	4	0	11	0	2	4	0	0	1	0	4	5	4	3	4	4	2	1	3	0	8	2	1	0	1	3	6	2	1	2	4	2	2	0	1	4
P63101;REV__Q52KR3	P63101	21;1	19;1	15;0	14-3-3 protein zeta/delta	Ywhaz	>sp|P63101|1433Z_MOUSE 14-3-3 protein zeta/delta OS=Mus musculus GN=Ywhaz PE=1 SV=1	2	21	19	15	13	5	17	10	16	6	13	16	9	14	12	9	13	15	18	13	19	16	16	14	11	8	19	15	8	9	16	17	16	13	14	10	16	15	13	8	15	14
P63115	P63115	1	1	1	Asc-type amino acid transporter 1	Slc7a10	>sp|P63115|AAA1_MOUSE Asc-type amino acid transporter 1 OS=Mus musculus GN=Slc7a10 PE=1 SV=1	1	1	1	1	1	1	1	1	1	0	1	1	1	1	1	1	1	1	1	1	1	1	1	1	1	1	1	1	1	1	1	1	1	1	1	1	1	1	1	1	1	1
P63137;P63080;P50571	P63137;P63080;P50571	6;5;5	6;5;5	6;5;5	Gamma-aminobutyric acid receptor subunit beta-2;Gamma-aminobutyric acid receptor subunit beta-3;Gamma-aminobutyric acid receptor subunit beta-1	Gabrb2;Gabrb3;Gabrb1	>sp|P63137|GBRB2_MOUSE Gamma-aminobutyric acid receptor subunit beta-2 OS=Mus musculus GN=Gabrb2 PE=1 SV=2;>sp|P63080|GBRB3_MOUSE Gamma-aminobutyric acid receptor subunit beta-3 OS=Mus musculus GN=Gabrb3 PE=2 SV=1;>sp|P50571|GBRB1_MOUSE Gamma-aminobutyric	3	6	6	6	1	0	3	0	4	0	3	2	0	2	2	0	2	1	3	3	3	5	2	2	3	0	4	2	1	0	0	5	1	0	0	0	1	1	2	0	1	1
P63141	P63141	5	5	4	Potassium voltage-gated channel subfamily A member 2	Kcna2	>sp|P63141|KCNA2_MOUSE Potassium voltage-gated channel subfamily A member 2 OS=Mus musculus GN=Kcna2 PE=1 SV=1	1	5	5	4	3	2	4	3	3	2	3	3	4	3	2	2	3	2	5	3	4	3	4	4	2	3	4	3	3	2	4	3	4	4	4	3	4	3	3	4	4	2
P63158	P63158	2	2	2	High mobility group protein B1	Hmgb1	>sp|P63158|HMGB1_MOUSE High mobility group protein B1 OS=Mus musculus GN=Hmgb1 PE=1 SV=2	1	2	2	2	0	0	0	0	2	0	0	1	0	0	0	0	1	1	2	0	0	0	1	0	0	0	1	0	0	0	0	0	0	0	0	0	0	0	0	0	0	0
P63166	P63166	4	4	4	Small ubiquitin-related modifier 1	Sumo1	>sp|P63166|SUMO1_MOUSE Small ubiquitin-related modifier 1 OS=Mus musculus GN=Sumo1 PE=1 SV=1	1	4	4	4	2	2	2	2	3	3	2	2	2	2	2	1	2	3	3	2	2	2	3	2	3	2	3	2	2	2	2	2	2	2	2	3	2	2	3	2	2	3
P63168	P63168	4	1	1	Dynein light chain 1, cytoplasmic	Dynll1	>sp|P63168|DYL1_MOUSE Dynein light chain 1, cytoplasmic OS=Mus musculus GN=Dynll1 PE=1 SV=1	1	4	1	1	1	0	3	2	4	0	1	4	1	2	1	1	4	2	3	4	2	3	2	2	3	1	3	1	0	0	2	3	2	3	1	2	2	1	1	1	1	2
P63213;REV__Q9Z218;Q9CXP8;Q5SUF2	P63213	3;1;1;1	3;1;1;1	3;1;1;1	Guanine nucleotide-binding protein G(I)/G(S)/G(O) subunit gamma-2	Gng2	>sp|P63213|GBG2_MOUSE Guanine nucleotide-binding protein G(I)/G(S)/G(O) subunit gamma-2 OS=Mus musculus GN=Gng2 PE=2 SV=2	4	3	3	3	1	0	2	1	2	0	1	2	1	1	2	1	2	1	1	2	1	1	1	1	2	1	1	1	0	3	1	1	1	1	2	3	1	1	1	2	1	1
P63216	P63216	4	4	4	Guanine nucleotide-binding protein G(I)/G(S)/G(O) subunit gamma-3	Gng3	>sp|P63216|GBG3_MOUSE Guanine nucleotide-binding protein G(I)/G(S)/G(O) subunit gamma-3 OS=Mus musculus GN=Gng3 PE=1 SV=1	1	4	4	4	2	2	3	2	3	2	2	3	2	3	3	2	3	2	3	3	2	3	2	2	3	2	3	3	2	3	2	3	4	2	2	2	4	2	3	2	2	2
P63242	P63242	2	2	2	Eukaryotic translation initiation factor 5A-1	Eif5a	>sp|P63242|IF5A1_MOUSE Eukaryotic translation initiation factor 5A-1 OS=Mus musculus GN=Eif5a PE=1 SV=2	1	2	2	2	1	0	0	0	2	0	0	2	0	0	1	0	1	2	1	1	0	1	1	0	1	0	2	1	0	1	0	0	2	0	1	1	1	0	2	0	1	1
P63250	P63250	1	1	1	G protein-activated inward rectifier potassium channel 1	Kcnj3	>sp|P63250|KCNJ3_MOUSE G protein-activated inward rectifier potassium channel 1 OS=Mus musculus GN=Kcnj3 PE=1 SV=1	1	1	1	1	0	0	0	0	0	0	0	0	0	0	0	0	1	1	1	0	1	1	1	1	1	0	1	1	0	0	1	1	0	1	1	1	1	1	1	1	1	1
P63260	P63260	25	25	1	Actin, cytoplasmic 2;Actin, cytoplasmic 2, N-terminally processed	Actg1	>sp|P63260|ACTG_MOUSE Actin, cytoplasmic 2 OS=Mus musculus GN=Actg1 PE=1 SV=1	1	25	25	1	14	6	18	12	20	7	14	20	12	17	19	8	16	20	21	19	18	20	18	14	20	9	19	20	13	13	16	20	18	15	16	17	18	16	14	11	14	17
P63276	P63276	3	3	3	40S ribosomal protein S17	Rps17	>sp|P63276|RS17_MOUSE 40S ribosomal protein S17 OS=Mus musculus GN=Rps17 PE=1 SV=2	1	3	3	3	0	0	2	0	1	0	0	0	0	1	0	0	0	2	1	0	1	0	0	1	0	0	1	0	0	0	2	1	1	0	2	0	2	2	0	0	2	2
P63318	P63318	25	25	24	Protein kinase C gamma type	Prkcg	>sp|P63318|KPCG_MOUSE Protein kinase C gamma type OS=Mus musculus GN=Prkcg PE=1 SV=1	1	25	25	24	11	5	15	8	17	7	9	16	8	12	12	6	14	13	18	12	10	19	13	11	13	7	17	13	6	7	11	16	16	14	8	8	15	10	8	7	10	11
P63321;Q9JIW9	P63321	5;2	5;2	5;2	Ras-related protein Ral-A	Rala	>sp|P63321|RALA_MOUSE Ras-related protein Ral-A OS=Mus musculus GN=Rala PE=1 SV=1	2	5	5	5	0	0	3	0	5	0	0	2	0	2	1	0	3	1	4	2	0	4	1	0	1	0	2	0	0	0	0	1	1	0	1	1	2	0	1	1	1	1
P63323	P63323	4	4	4	40S ribosomal protein S12	Rps12	>sp|P63323|RS12_MOUSE 40S ribosomal protein S12 OS=Mus musculus GN=Rps12 PE=1 SV=2	1	4	4	4	0	0	0	0	3	0	0	3	1	1	1	1	0	2	2	0	0	1	0	0	0	0	3	1	1	0	1	1	2	1	0	1	2	1	1	0	1	2
P63328;P48455	P63328	23;4	23;4	14;1	Serine/threonine-protein phosphatase 2B catalytic subunit alpha isoform	Ppp3ca	>sp|P63328|PP2BA_MOUSE Serine/threonine-protein phosphatase 2B catalytic subunit alpha isoform OS=Mus musculus GN=Ppp3ca PE=1 SV=1	2	23	23	14	6	1	13	6	14	3	7	13	4	10	12	2	13	13	15	12	11	14	9	6	11	4	19	8	5	7	8	13	13	8	4	8	10	9	7	8	9	8
P63330	P63330	9	9	1	Serine/threonine-protein phosphatase 2A catalytic subunit alpha isoform	Ppp2ca	>sp|P63330|PP2AA_MOUSE Serine/threonine-protein phosphatase 2A catalytic subunit alpha isoform OS=Mus musculus GN=Ppp2ca PE=1 SV=1	1	9	9	1	0	0	3	1	8	0	1	5	0	2	1	0	4	4	7	3	3	5	2	0	3	1	5	1	0	1	0	5	4	2	0	0	4	1	0	0	0	2
P67778	P67778	9	9	9	Prohibitin	Phb	>sp|P67778|PHB_MOUSE Prohibitin OS=Mus musculus GN=Phb PE=1 SV=1	1	9	9	9	0	0	0	0	6	0	1	1	0	0	1	0	1	5	5	1	0	2	2	1	0	0	7	1	0	0	1	3	5	3	0	3	2	2	2	0	4	3
P67871	P67871	3	3	3	Casein kinase II subunit beta	Csnk2b	>sp|P67871|CSK2B_MOUSE Casein kinase II subunit beta OS=Mus musculus GN=Csnk2b PE=1 SV=1	1	3	3	3	0	0	1	0	2	0	0	3	1	2	0	0	1	1	2	1	1	1	1	1	0	0	1	1	0	0	1	1	1	1	1	0	1	1	0	0	1	1
P67984	P67984	3	3	3	60S ribosomal protein L22	Rpl22	>sp|P67984|RL22_MOUSE 60S ribosomal protein L22 OS=Mus musculus GN=Rpl22 PE=1 SV=2	1	3	3	3	1	1	2	1	3	0	1	3	1	1	1	1	1	1	2	1	1	3	1	1	1	1	2	1	0	1	1	1	1	1	1	1	1	1	1	1	1	1
P68134;P68033	P68134;P68033	17;17	4;4	0;0	Actin, alpha skeletal muscle;Actin, alpha cardiac muscle 1	Acta1;Actc1	>sp|P68134|ACTS_MOUSE Actin, alpha skeletal muscle OS=Mus musculus GN=Acta1 PE=1 SV=1;>sp|P68033|ACTC_MOUSE Actin, alpha cardiac muscle 1 OS=Mus musculus GN=Actc1 PE=1 SV=1	2	17	4	0	10	4	11	10	15	5	8	12	6	10	12	4	12	13	13	13	9	13	12	8	14	6	11	13	9	10	9	12	10	9	10	12	11	9	10	9	9	12
P68037	P68037	5	5	5	Ubiquitin-conjugating enzyme E2 L3	Ube2l3	>sp|P68037|UB2L3_MOUSE Ubiquitin-conjugating enzyme E2 L3 OS=Mus musculus GN=Ube2l3 PE=2 SV=1	1	5	5	5	0	0	0	0	3	0	0	0	0	0	1	0	1	1	1	0	0	0	1	0	0	0	2	0	0	0	0	0	2	1	0	1	1	0	0	0	0	1
P68040	P68040	10	10	10	Guanine nucleotide-binding protein subunit beta-2-like 1;Guanine nucleotide-binding protein subunit beta-2-like 1, N-terminally processed	Gnb2l1	>sp|P68040|GBLP_MOUSE Guanine nucleotide-binding protein subunit beta-2-like 1 OS=Mus musculus GN=Gnb2l1 PE=1 SV=3	1	10	10	10	0	0	4	2	7	0	0	5	0	4	2	0	4	6	5	6	2	8	1	3	3	1	6	2	1	0	0	4	1	0	1	2	3	1	1	1	1	1
P68181	P68181	8	1	1	cAMP-dependent protein kinase catalytic subunit beta	Prkacb	>sp|P68181|KAPCB_MOUSE cAMP-dependent protein kinase catalytic subunit beta OS=Mus musculus GN=Prkacb PE=1 SV=2	1	8	1	1	2	0	3	0	7	0	3	4	2	1	4	1	3	2	6	1	3	4	3	3	3	0	2	2	0	1	2	4	2	5	1	0	3	1	2	0	2	3
P68254	P68254	12	8	8	14-3-3 protein theta	Ywhaq	>sp|P68254|1433T_MOUSE 14-3-3 protein theta OS=Mus musculus GN=Ywhaq PE=1 SV=1	1	12	8	8	5	2	7	3	8	3	7	8	4	8	5	3	9	8	10	7	8	9	9	5	6	5	9	7	5	3	5	10	8	8	5	7	10	7	7	3	5	8
P68368	P68368	33	6	6	Tubulin alpha-4A chain	Tuba4a	>sp|P68368|TBA4A_MOUSE Tubulin alpha-4A chain OS=Mus musculus GN=Tuba4a PE=1 SV=1	1	33	6	6	14	7	23	13	25	5	15	22	13	21	20	13	21	25	27	16	21	21	23	16	20	9	28	19	7	10	20	23	22	17	16	19	21	17	18	13	15	19
P68369;P05214	P68369;P05214	39;30	3;3	1;1	Tubulin alpha-1A chain;Tubulin alpha-3 chain	Tuba1a;Tuba3a	>sp|P68369|TBA1A_MOUSE Tubulin alpha-1A chain OS=Mus musculus GN=Tuba1a PE=1 SV=1;>sp|P05214|TBA3_MOUSE Tubulin alpha-3 chain OS=Mus musculus GN=Tuba3a PE=1 SV=1	2	39	3	1	16	9	28	15	29	5	16	28	15	21	20	16	22	26	31	17	20	25	20	21	19	8	32	18	7	11	21	23	21	18	17	20	24	18	16	14	15	21
P68372	P68372	27	27	1	Tubulin beta-4B chain	Tubb4b	>sp|P68372|TBB4B_MOUSE Tubulin beta-4B chain OS=Mus musculus GN=Tubb4b PE=1 SV=1	1	27	27	1	15	5	22	11	22	4	13	20	12	18	19	8	15	20	24	14	20	20	23	21	18	8	23	19	8	11	16	20	22	19	14	13	19	15	15	13	16	17
P68404	P68404	17	16	11	Protein kinase C beta type	Prkcb	>sp|P68404|KPCB_MOUSE Protein kinase C beta type OS=Mus musculus GN=Prkcb PE=1 SV=4	1	17	16	11	5	2	8	4	13	3	5	9	3	8	5	3	8	8	10	11	6	11	8	4	8	4	11	8	3	5	3	10	8	6	4	5	9	5	6	4	4	5
P68510	P68510	18	14	14	14-3-3 protein eta	Ywhah	>sp|P68510|1433F_MOUSE 14-3-3 protein eta OS=Mus musculus GN=Ywhah PE=1 SV=2	1	18	14	14	5	2	12	4	13	2	7	13	6	10	6	4	10	12	14	8	11	11	11	8	5	5	15	10	7	7	8	12	12	10	9	9	13	11	8	8	9	10
P70168	P70168	10	10	10	Importin subunit beta-1	Kpnb1	>sp|P70168|IMB1_MOUSE Importin subunit beta-1 OS=Mus musculus GN=Kpnb1 PE=1 SV=2	1	10	10	10	1	0	3	1	5	1	0	4	1	3	1	0	3	3	4	2	1	3	2	3	1	0	8	1	0	1	1	2	4	0	1	2	2	2	1	1	1	2
P70174	P70174	1	1	1	Histamine H1 receptor	Hrh1	>sp|P70174|HRH1_MOUSE Histamine H1 receptor OS=Mus musculus GN=Hrh1 PE=2 SV=2	1	1	1	1	0	0	0	0	0	0	1	1	1	1	1	0	1	0	0	1	1	1	0	1	0	0	1	1	0	1	0	1	1	0	1	0	1	0	1	1	1	1
P70175	P70175	7	6	6	Disks large homolog 3	Dlg3	>sp|P70175|DLG3_MOUSE Disks large homolog 3 OS=Mus musculus GN=Dlg3 PE=1 SV=1	1	7	6	6	1	0	0	1	5	0	1	1	1	1	1	0	1	3	1	1	1	1	1	1	1	0	4	1	0	0	1	1	0	1	1	1	2	1	1	1	1	2
P70181	P70181	1	1	1	Phosphatidylinositol 4-phosphate 5-kinase type-1 beta	Pip5k1b	>sp|P70181|PI51B_MOUSE Phosphatidylinositol 4-phosphate 5-kinase type-1 beta OS=Mus musculus GN=Pip5k1b PE=1 SV=1	1	1	1	1	0	0	0	0	0	0	0	0	0	0	0	0	0	0	0	0	0	1	0	0	0	0	0	0	0	0	1	0	0	0	0	0	0	0	0	0	1	1
P70182	P70182	2	2	2	Phosphatidylinositol 4-phosphate 5-kinase type-1 alpha	Pip5k1a	>sp|P70182|PI51A_MOUSE Phosphatidylinositol 4-phosphate 5-kinase type-1 alpha OS=Mus musculus GN=Pip5k1a PE=1 SV=2	1	2	2	2	2	0	2	2	2	2	2	2	2	2	2	1	2	2	2	2	2	2	2	2	2	2	2	2	2	2	2	2	2	2	2	2	2	2	2	2	2	2
P70195	P70195	4	4	4	Proteasome subunit beta type-7	Psmb7	>sp|P70195|PSB7_MOUSE Proteasome subunit beta type-7 OS=Mus musculus GN=Psmb7 PE=1 SV=1	1	4	4	4	0	0	1	0	3	0	0	3	1	0	1	0	2	3	1	0	1	1	0	1	1	0	3	1	1	0	1	1	3	1	1	0	2	2	1	0	1	3
P70202	P70202	3	3	3	Latexin	Lxn	>sp|P70202|LXN_MOUSE Latexin OS=Mus musculus GN=Lxn PE=1 SV=2	1	3	3	3	0	0	1	0	3	0	1	2	1	1	1	0	1	2	2	1	1	1	1	0	1	0	2	1	0	0	1	2	2	0	0	1	1	0	0	0	1	1
P70206	P70206	4	3	3	Plexin-A1	Plxna1	>sp|P70206|PLXA1_MOUSE Plexin-A1 OS=Mus musculus GN=Plxna1 PE=1 SV=1	1	4	3	3	1	0	1	1	2	1	0	0	0	1	0	0	1	1	1	0	0	0	1	0	0	0	2	1	1	1	1	1	2	0	1	3	1	1	0	1	1	2
P70211	P70211	3	3	3	Netrin receptor DCC	Dcc	>sp|P70211|DCC_MOUSE Netrin receptor DCC OS=Mus musculus GN=Dcc PE=1 SV=2	1	3	3	3	0	0	0	0	0	0	2	0	0	1	0	0	2	1	0	1	1	2	1	2	0	1	0	0	0	0	1	1	0	2	0	1	0	1	1	1	0	0
P70232	P70232	4	4	4	Neural cell adhesion molecule L1-like protein;Processed neural cell adhesion molecule L1-like protein	Chl1	>sp|P70232|NCHL1_MOUSE Neural cell adhesion molecule L1-like protein OS=Mus musculus GN=Chl1 PE=1 SV=2	1	4	4	4	2	1	3	1	2	0	2	2	2	2	1	1	3	2	2	2	2	2	1	2	2	1	3	3	1	1	2	2	4	1	3	3	2	2	2	2	2	1
P70257	P70257	1	1	1	Nuclear factor 1 X-type	Nfix	>sp|P70257|NFIX_MOUSE Nuclear factor 1 X-type OS=Mus musculus GN=Nfix PE=1 SV=2	1	1	1	1	0	0	0	0	0	0	0	0	0	0	0	1	0	0	0	0	0	0	0	0	0	0	0	0	0	0	0	0	0	0	0	0	0	0	0	0	0	0
P70265	P70265	3	3	3	6-phosphofructo-2-kinase/fructose-2,6-bisphosphatase 2;6-phosphofructo-2-kinase;Fructose-2,6-bisphosphatase	Pfkfb2	>sp|P70265|F262_MOUSE 6-phosphofructo-2-kinase/fructose-2,6-bisphosphatase 2 OS=Mus musculus GN=Pfkfb2 PE=2 SV=2	1	3	3	3	2	0	0	2	1	0	1	2	1	0	0	0	0	0	3	0	1	0	1	3	0	1	3	0	1	0	2	0	1	2	2	2	1	1	0	1	2	3
P70268	P70268	3	3	3	Serine/threonine-protein kinase N1	Pkn1	>sp|P70268|PKN1_MOUSE Serine/threonine-protein kinase N1 OS=Mus musculus GN=Pkn1 PE=1 SV=3	1	3	3	3	2	0	2	0	0	0	1	3	2	1	0	1	1	0	2	0	1	1	1	2	1	0	1	1	0	0	1	1	3	2	2	0	2	2	1	0	2	2
P70271	P70271	2	2	2	PDZ and LIM domain protein 4	Pdlim4	>sp|P70271|PDLI4_MOUSE PDZ and LIM domain protein 4 OS=Mus musculus GN=Pdlim4 PE=1 SV=3	1	2	2	2	2	0	0	2	0	0	1	0	2	1	0	0	1	1	2	1	1	1	2	2	2	1	0	1	1	0	2	1	1	1	2	2	1	2	2	1	2	2
P70288	P70288	2	2	2	Histone deacetylase 2	Hdac2	>sp|P70288|HDAC2_MOUSE Histone deacetylase 2 OS=Mus musculus GN=Hdac2 PE=1 SV=1	1	2	2	2	2	0	2	1	1	0	1	1	2	2	1	0	2	1	2	2	2	2	2	2	2	0	2	2	0	1	2	2	2	2	2	1	2	2	1	2	2	2
P70296	P70296	10	10	10	Phosphatidylethanolamine-binding protein 1;Hippocampal cholinergic neurostimulating peptide	Pebp1	>sp|P70296|PEBP1_MOUSE Phosphatidylethanolamine-binding protein 1 OS=Mus musculus GN=Pebp1 PE=1 SV=3	1	10	10	10	4	0	4	4	9	1	3	8	3	7	4	0	5	8	9	5	5	7	7	5	7	2	10	7	2	2	5	6	10	7	3	5	9	7	7	3	6	7
P70297	P70297	5	5	5	Signal transducing adapter molecule 1	Stam	>sp|P70297|STAM1_MOUSE Signal transducing adapter molecule 1 OS=Mus musculus GN=Stam PE=2 SV=3	1	5	5	5	1	0	1	1	3	1	1	1	0	0	1	0	1	2	1	0	1	2	1	0	0	1	4	1	0	1	1	1	1	0	1	2	0	1	2	1	1	3
P70302	P70302	4	4	4	Stromal interaction molecule 1	Stim1	>sp|P70302|STIM1_MOUSE Stromal interaction molecule 1 OS=Mus musculus GN=Stim1 PE=1 SV=2	1	4	4	4	2	0	2	4	3	2	2	3	3	1	2	0	1	1	2	1	2	2	3	3	3	2	2	2	2	2	4	2	1	2	2	3	2	3	2	3	4	2
P70303	P70303	1	1	1	CTP synthase 2	Ctps2	>sp|P70303|PYRG2_MOUSE CTP synthase 2 OS=Mus musculus GN=Ctps2 PE=2 SV=1	1	1	1	1	0	0	0	0	0	0	0	0	0	0	0	0	0	0	0	0	0	0	0	0	1	0	0	0	1	1	0	0	0	0	0	1	0	0	1	1	0	0
P70336;P70335	P70336	15;2	15;2	15;2	Rho-associated protein kinase 2	Rock2	>sp|P70336|ROCK2_MOUSE Rho-associated protein kinase 2 OS=Mus musculus GN=Rock2 PE=1 SV=1	2	15	15	15	0	0	1	0	10	0	0	2	0	0	0	0	0	8	5	2	0	1	0	1	0	0	11	0	4	0	0	2	6	1	2	1	2	2	4	0	1	7
P70338	P70338	1	1	1	Zinc finger protein Gfi-1	Gfi1	>sp|P70338|GFI1_MOUSE Zinc finger protein Gfi-1 OS=Mus musculus GN=Gfi1 PE=1 SV=2	1	1	1	1	0	0	0	1	1	0	0	1	1	1	0	0	0	0	1	0	0	0	0	1	0	0	0	0	0	0	0	0	0	0	1	0	1	0	0	0	0	0
P70349	P70349	5	5	5	Histidine triad nucleotide-binding protein 1	Hint1	>sp|P70349|HINT1_MOUSE Histidine triad nucleotide-binding protein 1 OS=Mus musculus GN=Hint1 PE=1 SV=3	1	5	5	5	0	0	1	0	4	0	0	3	1	3	1	0	3	3	4	3	2	3	2	1	3	0	3	0	2	2	1	1	3	2	0	3	2	2	1	0	2	2
P70362	P70362	1	1	1	Ubiquitin fusion degradation protein 1 homolog	Ufd1l	>sp|P70362|UFD1_MOUSE Ubiquitin fusion degradation protein 1 homolog OS=Mus musculus GN=Ufd1l PE=1 SV=2	1	1	1	1	1	0	1	1	0	0	1	0	1	1	1	0	1	1	1	1	1	1	1	0	1	0	1	1	0	0	0	1	1	1	1	1	1	1	1	1	1	0
P70372	P70372	3	3	3	ELAV-like protein 1	Elavl1	>sp|P70372|ELAV1_MOUSE ELAV-like protein 1 OS=Mus musculus GN=Elavl1 PE=1 SV=2	1	3	3	3	0	0	0	0	2	0	0	0	0	0	0	0	1	2	1	0	0	1	0	0	0	0	2	0	0	0	0	0	2	0	0	0	0	0	2	0	0	1
P70377	P70377	2	2	2	Fibroblast growth factor 13	Fgf13	>sp|P70377|FGF13_MOUSE Fibroblast growth factor 13 OS=Mus musculus GN=Fgf13 PE=1 SV=2	1	2	2	2	1	0	2	0	1	0	1	1	1	2	1	0	2	0	1	0	1	1	1	0	0	0	0	1	0	0	1	1	1	1	0	0	1	1	1	0	1	1
P70392	P70392	6	6	6	Ras-specific guanine nucleotide-releasing factor 2	Rasgrf2	>sp|P70392|RGRF2_MOUSE Ras-specific guanine nucleotide-releasing factor 2 OS=Mus musculus GN=Rasgrf2 PE=1 SV=2	1	6	6	6	4	1	1	3	1	2	1	2	3	2	1	4	1	1	2	2	2	1	4	2	2	2	3	1	1	1	3	1	2	3	3	3	3	4	2	3	3	1
P70398	P70398	7	7	7	Probable ubiquitin carboxyl-terminal hydrolase FAF-X	Usp9x	>sp|P70398|USP9X_MOUSE Probable ubiquitin carboxyl-terminal hydrolase FAF-X OS=Mus musculus GN=Usp9x PE=1 SV=2	1	7	7	7	1	0	2	0	5	0	0	1	0	2	0	1	3	1	5	4	1	5	1	2	3	0	5	1	1	0	1	4	4	0	0	1	3	2	0	1	0	1
P70399	P70399	15	15	15	Tumor suppressor p53-binding protein 1	Tp53bp1	>sp|P70399|TP53B_MOUSE Tumor suppressor p53-binding protein 1 OS=Mus musculus GN=Tp53bp1 PE=1 SV=2	1	15	15	15	9	3	10	8	7	5	9	9	9	9	8	6	6	10	9	7	11	8	7	10	7	8	8	11	7	5	11	8	9	8	9	7	11	11	8	9	10	9
P70404	P70404	7	7	7	Isocitrate dehydrogenase [NAD] subunit gamma 1, mitochondrial	Idh3g	>sp|P70404|IDHG1_MOUSE Isocitrate dehydrogenase [NAD] subunit gamma 1, mitochondrial OS=Mus musculus GN=Idh3g PE=1 SV=1	1	7	7	7	3	1	6	2	7	1	2	3	1	3	3	1	3	4	6	4	5	3	4	2	3	1	6	4	2	2	2	4	5	2	3	3	4	3	3	1	1	2
P70408	P70408	5	5	5	Cadherin-10	Cdh10	>sp|P70408|CAD10_MOUSE Cadherin-10 OS=Mus musculus GN=Cdh10 PE=1 SV=3	1	5	5	5	4	1	3	2	2	2	4	3	4	3	2	2	4	3	4	3	3	4	4	4	2	3	3	3	2	2	3	4	2	3	2	3	4	2	2	3	2	4
P70414	P70414	8	8	8	Sodium/calcium exchanger 1	Slc8a1	>sp|P70414|NAC1_MOUSE Sodium/calcium exchanger 1 OS=Mus musculus GN=Slc8a1 PE=1 SV=1	1	8	8	8	1	1	3	1	4	1	0	3	2	3	3	1	2	5	4	3	1	2	2	4	4	0	4	2	2	1	2	3	5	1	3	2	5	5	3	1	3	7
P70429	P70429	5	5	5	Ena/VASP-like protein	Evl	>sp|P70429|EVL_MOUSE Ena/VASP-like protein OS=Mus musculus GN=Evl PE=1 SV=2	1	5	5	5	3	0	3	4	2	2	3	2	3	3	3	4	3	2	2	2	3	1	3	3	4	2	4	4	2	2	3	2	2	3	3	4	1	3	3	3	2	2
P70441	P70441	9	9	9	Na(+)/H(+) exchange regulatory cofactor NHE-RF1	Slc9a3r1	>sp|P70441|NHRF1_MOUSE Na(+)/H(+) exchange regulatory cofactor NHE-RF1 OS=Mus musculus GN=Slc9a3r1 PE=1 SV=3	1	9	9	9	5	2	2	4	6	2	3	6	4	4	4	2	3	5	7	5	4	5	4	2	4	5	5	5	6	4	4	4	6	5	5	6	5	4	4	5	5	6
P70445	P70445	1	1	1	Eukaryotic translation initiation factor 4E-binding protein 2	Eif4ebp2	>sp|P70445|4EBP2_MOUSE Eukaryotic translation initiation factor 4E-binding protein 2 OS=Mus musculus GN=Eif4ebp2 PE=1 SV=1	1	1	1	1	0	0	0	0	0	0	0	0	0	0	0	0	0	0	0	0	1	0	0	0	0	0	0	0	0	0	0	0	0	1	0	0	0	1	0	0	0	0
P70460	P70460	1	1	1	Vasodilator-stimulated phosphoprotein	Vasp	>sp|P70460|VASP_MOUSE Vasodilator-stimulated phosphoprotein OS=Mus musculus GN=Vasp PE=1 SV=4	1	1	1	1	0	0	0	0	0	0	0	0	1	0	0	0	0	0	0	0	0	0	0	1	0	0	0	0	1	0	1	0	0	0	1	1	1	1	0	1	1	0
P70663	P70663	7	7	7	SPARC-like protein 1	Sparcl1	>sp|P70663|SPRL1_MOUSE SPARC-like protein 1 OS=Mus musculus GN=Sparcl1 PE=2 SV=3	1	7	7	7	5	2	6	4	4	3	4	4	5	5	2	5	5	4	5	5	6	4	5	5	4	3	4	5	5	3	5	5	4	4	7	4	4	4	3	4	5	4
Q60817;P70670	Q60817;P70670	5;5	5;5	5;5	Nascent polypeptide-associated complex subunit alpha;Nascent polypeptide-associated complex subunit alpha, muscle-specific form	Naca	>sp|Q60817|NACA_MOUSE Nascent polypeptide-associated complex subunit alpha OS=Mus musculus GN=Naca PE=1 SV=1;>sp|P70670|NACAM_MOUSE Nascent polypeptide-associated complex subunit alpha, muscle-specific form OS=Mus musculus GN=Naca PE=1 SV=2	2	5	5	5	1	0	1	0	2	0	1	3	1	1	2	1	2	3	2	1	1	3	1	1	2	0	4	1	0	0	1	2	3	2	1	2	3	2	2	0	1	4
P70671	P70671	1	1	1	Interferon regulatory factor 3	Irf3	>sp|P70671|IRF3_MOUSE Interferon regulatory factor 3 OS=Mus musculus GN=Irf3 PE=1 SV=1	1	1	1	1	1	0	1	0	0	0	1	0	1	0	0	0	0	0	0	0	1	0	1	0	0	0	0	0	0	0	1	0	0	0	1	0	1	1	0	1	1	1
P70698	P70698	1	1	1	CTP synthase 1	Ctps1	>sp|P70698|PYRG1_MOUSE CTP synthase 1 OS=Mus musculus GN=Ctps1 PE=1 SV=2	1	1	1	1	1	1	1	1	1	1	1	1	1	1	1	1	1	1	1	1	1	1	1	1	1	1	0	1	1	1	1	1	1	1	1	1	1	1	1	1	1	1
P70704;Q148W0	P70704	13;1	13;1	13;1	Phospholipid-transporting ATPase IA	Atp8a1	>sp|P70704|AT8A1_MOUSE Phospholipid-transporting ATPase IA OS=Mus musculus GN=Atp8a1 PE=1 SV=2	2	13	13	13	4	1	6	2	8	1	2	5	3	5	3	3	5	7	8	6	2	6	5	3	5	3	4	4	4	1	3	5	5	2	2	4	4	3	5	2	5	5
P80313	P80313	10	10	10	T-complex protein 1 subunit eta	Cct7	>sp|P80313|TCPH_MOUSE T-complex protein 1 subunit eta OS=Mus musculus GN=Cct7 PE=1 SV=1	1	10	10	10	0	0	2	0	5	0	0	3	2	2	2	1	1	4	3	1	0	2	2	2	0	0	5	1	1	0	1	2	3	2	1	0	2	2	1	0	2	2
P80314	P80314	13	13	13	T-complex protein 1 subunit beta	Cct2	>sp|P80314|TCPB_MOUSE T-complex protein 1 subunit beta OS=Mus musculus GN=Cct2 PE=1 SV=4	1	13	13	13	2	0	3	0	8	0	1	5	2	4	2	1	4	5	5	1	3	4	3	3	3	0	10	2	3	0	3	2	9	3	3	2	6	3	5	0	4	5
P80315	P80315	12	12	12	T-complex protein 1 subunit delta	Cct4	>sp|P80315|TCPD_MOUSE T-complex protein 1 subunit delta OS=Mus musculus GN=Cct4 PE=1 SV=3	1	12	12	12	0	0	2	0	7	0	0	2	1	2	2	1	3	4	5	1	2	3	2	1	1	0	9	2	1	1	1	2	7	2	0	2	4	2	2	0	2	2
P80316	P80316	9	9	9	T-complex protein 1 subunit epsilon	Cct5	>sp|P80316|TCPE_MOUSE T-complex protein 1 subunit epsilon OS=Mus musculus GN=Cct5 PE=1 SV=1	1	9	9	9	0	0	2	0	4	0	0	3	0	1	2	0	0	4	4	0	0	2	2	2	1	0	5	1	0	0	2	2	7	3	2	2	2	1	4	0	1	3
P80317;Q61390	P80317	8;1	8;1	8;1	T-complex protein 1 subunit zeta	Cct6a	>sp|P80317|TCPZ_MOUSE T-complex protein 1 subunit zeta OS=Mus musculus GN=Cct6a PE=1 SV=3	2	8	8	8	0	0	1	0	5	0	0	4	1	1	2	1	3	4	3	1	1	1	2	1	1	0	6	1	0	0	2	2	4	0	1	0	2	2	2	0	1	3
P80318	P80318	12	12	12	T-complex protein 1 subunit gamma	Cct3	>sp|P80318|TCPG_MOUSE T-complex protein 1 subunit gamma OS=Mus musculus GN=Cct3 PE=1 SV=1	1	12	12	12	1	0	3	1	9	1	1	3	1	1	0	0	2	2	3	1	2	6	1	1	2	1	7	1	2	1	1	4	5	3	2	2	1	3	2	1	2	2
P80560	P80560	4	4	4	Receptor-type tyrosine-protein phosphatase N2	Ptprn2	>sp|P80560|PTPR2_MOUSE Receptor-type tyrosine-protein phosphatase N2 OS=Mus musculus GN=Ptprn2 PE=1 SV=2	1	4	4	4	3	0	4	2	3	1	3	3	3	3	4	2	3	3	3	3	3	2	2	3	3	2	1	3	1	2	3	3	3	3	4	3	2	3	2	2	3	3
P81122	P81122	8	8	8	Insulin receptor substrate 2	Irs2	>sp|P81122|IRS2_MOUSE Insulin receptor substrate 2 OS=Mus musculus GN=Irs2 PE=1 SV=2	1	8	8	8	6	0	3	5	1	4	4	5	3	2	2	0	3	2	4	3	2	4	5	5	5	3	3	3	4	3	5	3	4	4	6	5	4	5	3	6	5	3
P83093	P83093	6	6	6	Stromal interaction molecule 2	Stim2	>sp|P83093|STIM2_MOUSE Stromal interaction molecule 2 OS=Mus musculus GN=Stim2 PE=1 SV=2	1	6	6	6	4	0	3	2	3	1	5	4	3	2	4	3	4	3	3	3	4	3	3	3	3	2	4	3	2	2	2	2	2	3	2	3	2	3	2	3	2	3
P83510	P83510	7	5	5	Traf2 and NCK-interacting protein kinase	Tnik	>sp|P83510|TNIK_MOUSE Traf2 and NCK-interacting protein kinase OS=Mus musculus GN=Tnik PE=1 SV=2	1	7	5	5	3	1	3	4	3	3	3	4	3	3	4	2	5	3	3	5	3	4	2	3	5	3	3	5	2	4	5	5	2	3	3	4	4	5	3	4	4	3
P83741	P83741	3	3	3	Serine/threonine-protein kinase WNK1	Wnk1	>sp|P83741|WNK1_MOUSE Serine/threonine-protein kinase WNK1 OS=Mus musculus GN=Wnk1 PE=1 SV=2	1	3	3	3	1	0	1	1	1	1	2	1	1	2	0	0	0	0	1	2	2	0	0	1	0	1	1	1	0	1	1	3	1	2	1	0	0	2	1	1	2	2
P83917	P83917	1	1	1	Chromobox protein homolog 1	Cbx1	>sp|P83917|CBX1_MOUSE Chromobox protein homolog 1 OS=Mus musculus GN=Cbx1 PE=1 SV=1	1	1	1	1	0	0	0	0	0	0	0	0	0	0	0	0	0	0	1	0	0	0	1	0	0	0	0	0	0	0	0	0	0	0	0	0	0	0	0	0	0	0
P84075	P84075	11	11	5	Neuron-specific calcium-binding protein hippocalcin	Hpca	>sp|P84075|HPCA_MOUSE Neuron-specific calcium-binding protein hippocalcin OS=Mus musculus GN=Hpca PE=1 SV=2	1	11	11	5	1	0	4	1	9	1	2	8	2	5	4	0	6	8	7	6	4	9	7	1	5	1	9	4	2	3	4	6	6	5	2	6	6	2	6	3	3	6
P84084	P84084	9	3	2	ADP-ribosylation factor 5	Arf5	>sp|P84084|ARF5_MOUSE ADP-ribosylation factor 5 OS=Mus musculus GN=Arf5 PE=1 SV=2	1	9	3	2	1	0	4	1	4	2	3	5	2	3	5	1	3	6	5	3	3	4	4	1	4	0	7	3	2	1	1	4	6	3	1	2	4	2	2	2	0	1
P84086	P84086	6	6	4	Complexin-2	Cplx2	>sp|P84086|CPLX2_MOUSE Complexin-2 OS=Mus musculus GN=Cplx2 PE=1 SV=1	1	6	6	4	2	0	3	1	5	1	2	5	2	2	2	2	3	4	4	3	2	3	2	2	2	1	5	3	1	0	2	2	2	3	2	2	4	2	3	1	3	3
P84089	P84089	5	5	5	Enhancer of rudimentary homolog	Erh	>sp|P84089|ERH_MOUSE Enhancer of rudimentary homolog OS=Mus musculus GN=Erh PE=1 SV=1	1	5	5	5	0	0	0	0	4	0	0	1	0	0	0	0	0	1	1	0	0	0	1	1	0	0	2	0	0	0	0	0	2	1	0	1	2	0	0	0	0	0
P84091	P84091	20	20	20	AP-2 complex subunit mu	Ap2m1	>sp|P84091|AP2M1_MOUSE AP-2 complex subunit mu OS=Mus musculus GN=Ap2m1 PE=1 SV=1	1	20	20	20	2	0	10	3	13	5	5	14	1	8	8	0	11	6	10	10	10	14	5	3	11	4	11	6	4	5	1	10	5	4	3	5	7	3	4	2	1	4
P84096	P84096	2	2	2	Rho-related GTP-binding protein RhoG	Rhog	>sp|P84096|RHOG_MOUSE Rho-related GTP-binding protein RhoG OS=Mus musculus GN=Rhog PE=2 SV=1	1	2	2	2	0	0	0	0	1	0	0	0	0	0	0	0	0	0	0	0	0	0	0	0	0	0	2	0	0	0	0	0	0	0	0	0	0	0	0	0	0	0
P84099	P84099	4	4	4	60S ribosomal protein L19	Rpl19	>sp|P84099|RL19_MOUSE 60S ribosomal protein L19 OS=Mus musculus GN=Rpl19 PE=1 SV=1	1	4	4	4	0	0	0	0	3	0	0	1	0	1	0	0	1	2	0	0	0	1	2	0	0	0	2	1	1	0	0	0	3	2	0	0	0	1	1	0	0	1
P84309	P84309	1	1	1	Adenylate cyclase type 5	Adcy5	>sp|P84309|ADCY5_MOUSE Adenylate cyclase type 5 OS=Mus musculus GN=Adcy5 PE=1 SV=2	1	1	1	1	1	0	0	0	0	0	0	0	1	1	0	0	0	0	0	1	0	1	0	0	1	0	1	1	0	1	1	0	0	0	1	0	0	1	1	1	1	1
P85094	P85094	1	1	1	Isochorismatase domain-containing protein 2A, mitochondrial	Isoc2a	>sp|P85094|ISC2A_MOUSE Isochorismatase domain-containing protein 2A, mitochondrial OS=Mus musculus GN=Isoc2a PE=1 SV=1	1	1	1	1	0	0	0	0	0	0	0	0	0	0	0	0	0	0	0	0	0	0	0	0	0	0	1	0	0	0	0	1	0	0	0	0	0	0	0	0	0	0
P86046	P86046	1	1	1	Inward rectifier potassium channel 13	Kcnj13	>sp|P86046|KCJ13_MOUSE Inward rectifier potassium channel 13 OS=Mus musculus GN=Kcnj13 PE=3 SV=1	1	1	1	1	1	0	1	0	0	1	1	1	1	1	1	0	1	1	1	0	1	1	1	1	1	1	0	0	1	1	1	1	1	1	1	1	1	1	1	0	1	1
P97300	P97300	9	9	9	Neuroplastin	Nptn	>sp|P97300|NPTN_MOUSE Neuroplastin OS=Mus musculus GN=Nptn PE=1 SV=3	1	9	9	9	2	0	7	3	6	0	4	5	1	3	3	0	5	3	6	4	7	6	5	2	4	1	7	2	1	0	1	6	4	5	2	2	4	4	1	2	2	2
P97315	P97315	7	7	7	Cysteine and glycine-rich protein 1	Csrp1	>sp|P97315|CSRP1_MOUSE Cysteine and glycine-rich protein 1 OS=Mus musculus GN=Csrp1 PE=1 SV=3	1	7	7	7	1	0	3	1	6	0	1	3	1	1	1	1	3	4	4	2	2	4	2	3	2	1	5	1	1	1	1	3	4	3	2	2	3	1	2	1	2	2
P97351	P97351	7	7	7	40S ribosomal protein S3a	Rps3a	>sp|P97351|RS3A_MOUSE 40S ribosomal protein S3a OS=Mus musculus GN=Rps3a PE=1 SV=3	1	7	7	7	0	0	1	0	4	0	0	4	0	2	0	0	2	2	1	1	0	1	1	1	1	1	2	0	0	1	0	2	2	1	0	2	1	0	1	0	2	2
P97370	P97370	3	3	3	Sodium/potassium-transporting ATPase subunit beta-3	Atp1b3	>sp|P97370|AT1B3_MOUSE Sodium/potassium-transporting ATPase subunit beta-3 OS=Mus musculus GN=Atp1b3 PE=1 SV=1	1	3	3	3	0	0	0	0	3	0	0	0	0	0	0	0	0	1	1	0	0	0	0	0	0	0	1	0	0	0	1	0	1	0	0	0	0	1	0	0	0	1
P97379	P97379	6	6	5	Ras GTPase-activating protein-binding protein 2	G3bp2	>sp|P97379|G3BP2_MOUSE Ras GTPase-activating protein-binding protein 2 OS=Mus musculus GN=G3bp2 PE=1 SV=2	1	6	6	5	1	1	1	1	3	1	1	3	1	1	2	1	3	2	4	1	1	3	1	1	1	1	5	1	1	1	1	1	2	2	2	2	2	1	1	1	1	2
P97384	P97384	4	4	4	Annexin A11	Anxa11	>sp|P97384|ANX11_MOUSE Annexin A11 OS=Mus musculus GN=Anxa11 PE=2 SV=2	1	4	4	4	0	0	0	0	3	0	0	0	0	0	0	0	0	1	0	1	0	1	0	0	0	0	3	1	0	0	0	0	2	0	0	0	0	0	1	0	0	1
P97390	P97390	2	2	2	Vacuolar protein sorting-associated protein 45	Vps45	>sp|P97390|VPS45_MOUSE Vacuolar protein sorting-associated protein 45 OS=Mus musculus GN=Vps45 PE=1 SV=1	1	2	2	2	0	0	0	0	0	0	0	0	0	0	0	1	0	0	0	0	0	0	0	0	0	0	1	0	0	0	0	0	0	0	0	0	0	0	0	0	0	0
P97393	P97393	2	2	2	Rho GTPase-activating protein 5	Arhgap5	>sp|P97393|RHG05_MOUSE Rho GTPase-activating protein 5 OS=Mus musculus GN=Arhgap5 PE=1 SV=2	1	2	2	2	1	0	0	1	1	0	1	0	1	1	1	0	2	2	1	0	1	1	2	1	1	1	1	2	0	0	1	0	1	2	0	1	1	1	2	0	1	0
P97412	P97412	4	4	4	Lysosomal-trafficking regulator	Lyst	>sp|P97412|LYST_MOUSE Lysosomal-trafficking regulator OS=Mus musculus GN=Lyst PE=1 SV=1	1	4	4	4	2	0	2	1	2	1	2	2	1	2	2	2	0	3	2	0	3	1	1	2	2	1	3	2	1	1	2	2	2	1	3	1	2	2	1	1	2	3
P97427	P97427	25	23	22	Dihydropyrimidinase-related protein 1	Crmp1	>sp|P97427|DPYL1_MOUSE Dihydropyrimidinase-related protein 1 OS=Mus musculus GN=Crmp1 PE=1 SV=1	1	25	23	22	9	6	12	12	18	5	11	17	9	15	10	7	15	18	17	13	13	16	14	9	13	6	21	12	8	8	10	15	18	13	7	14	13	13	13	8	11	10
P97434	P97434	2	2	2	Myosin phosphatase Rho-interacting protein	Mprip	>sp|P97434|MPRIP_MOUSE Myosin phosphatase Rho-interacting protein OS=Mus musculus GN=Mprip PE=1 SV=2	1	2	2	2	2	0	2	2	1	0	2	1	1	2	2	0	1	0	1	2	2	0	1	2	1	2	0	2	1	2	1	0	0	2	2	0	1	1	2	2	2	1
P97441	P97441	3	3	3	Zinc transporter 3	Slc30a3	>sp|P97441|ZNT3_MOUSE Zinc transporter 3 OS=Mus musculus GN=Slc30a3 PE=1 SV=1	1	3	3	3	0	0	1	1	2	2	1	1	0	1	1	2	2	2	2	2	2	2	1	2	2	2	2	1	0	2	2	1	0	0	2	1	2	0	1	0	1	2
P97445	P97445	14	14	14	Voltage-dependent P/Q-type calcium channel subunit alpha-1A	Cacna1a	>sp|P97445|CAC1A_MOUSE Voltage-dependent P/Q-type calcium channel subunit alpha-1A OS=Mus musculus GN=Cacna1a PE=1 SV=2	1	14	14	14	6	0	8	9	6	4	8	8	9	6	10	1	6	3	7	6	4	4	5	10	8	6	5	7	5	4	9	6	6	7	6	8	6	8	4	5	7	6
P97447	P97447	3	3	3	Four and a half LIM domains protein 1	Fhl1	>sp|P97447|FHL1_MOUSE Four and a half LIM domains protein 1 OS=Mus musculus GN=Fhl1 PE=1 SV=3	1	3	3	3	0	0	1	0	3	0	0	1	0	0	0	0	1	1	0	0	0	0	0	0	0	0	1	0	0	0	0	1	1	0	0	0	1	0	0	0	0	0
P97450	P97450	4	4	4	ATP synthase-coupling factor 6, mitochondrial	Atp5j	>sp|P97450|ATP5J_MOUSE ATP synthase-coupling factor 6, mitochondrial OS=Mus musculus GN=Atp5j PE=1 SV=1	1	4	4	4	0	0	1	1	3	0	0	2	0	1	0	0	1	2	1	1	0	1	3	1	2	0	3	1	0	1	1	1	4	3	0	3	1	2	3	1	2	2
P97492	P97492	11	11	11	Regulator of G-protein signaling 14	Rgs14	>sp|P97492|RGS14_MOUSE Regulator of G-protein signaling 14 OS=Mus musculus GN=Rgs14 PE=1 SV=2	1	11	11	11	4	1	6	3	3	3	5	4	5	3	5	4	4	6	6	4	6	4	3	6	4	2	7	5	2	4	7	4	5	3	5	4	7	8	3	2	6	6
P97493	P97493	2	2	2	Thioredoxin, mitochondrial	Txn2	>sp|P97493|THIOM_MOUSE Thioredoxin, mitochondrial OS=Mus musculus GN=Txn2 PE=1 SV=1	1	2	2	2	0	0	0	0	0	0	0	0	0	0	0	0	0	1	0	0	0	0	0	0	0	0	0	0	0	0	0	0	1	0	0	0	0	0	1	0	0	1
P97494	P97494	3	3	3	Glutamate--cysteine ligase catalytic subunit	Gclc	>sp|P97494|GSH1_MOUSE Glutamate--cysteine ligase catalytic subunit OS=Mus musculus GN=Gclc PE=2 SV=4	1	3	3	3	1	0	0	1	2	2	0	2	1	1	1	0	1	1	0	0	1	0	0	2	0	1	1	2	1	1	0	1	0	1	1	1	1	0	1	1	0	0
P97496	P97496	2	2	2	SWI/SNF complex subunit SMARCC1	Smarcc1	>sp|P97496|SMRC1_MOUSE SWI/SNF complex subunit SMARCC1 OS=Mus musculus GN=Smarcc1 PE=1 SV=2	1	2	2	2	2	0	1	1	2	2	1	1	1	1	1	1	1	1	2	1	1	1	2	2	1	1	2	1	1	1	1	1	1	0	1	1	2	1	2	2	1	1
P97500	P97500	3	3	3	Myelin transcription factor 1-like protein	Myt1l	>sp|P97500|MYT1L_MOUSE Myelin transcription factor 1-like protein OS=Mus musculus GN=Myt1l PE=2 SV=2	1	3	3	3	1	0	0	1	0	0	1	1	1	0	1	0	1	1	0	1	1	1	1	1	1	1	0	0	2	1	2	0	0	0	1	1	1	0	0	1	0	0
P97503	P97503	2	2	2	Homeobox protein Nkx-3.2	Nkx3-2	>sp|P97503|NKX32_MOUSE Homeobox protein Nkx-3.2 OS=Mus musculus GN=Nkx3-2 PE=1 SV=2	1	2	2	2	0	0	0	0	0	0	0	0	0	0	0	0	0	1	1	0	0	0	0	1	0	0	0	0	0	0	0	0	1	0	0	1	1	0	1	0	0	0
P97772	P97772	3	3	3	Metabotropic glutamate receptor 1	Grm1	>sp|P97772|GRM1_MOUSE Metabotropic glutamate receptor 1 OS=Mus musculus GN=Grm1 PE=1 SV=2	1	3	3	3	0	0	0	0	0	0	1	2	0	0	1	1	0	1	1	1	0	1	0	2	1	0	1	0	0	0	1	1	1	1	1	1	2	0	0	1	1	1
P97792	P97792	1	1	1	Coxsackievirus and adenovirus receptor homolog	Cxadr	>sp|P97792|CXAR_MOUSE Coxsackievirus and adenovirus receptor homolog OS=Mus musculus GN=Cxadr PE=1 SV=1	1	1	1	1	1	0	1	1	1	1	0	0	1	1	1	0	1	0	1	1	1	1	0	1	0	0	0	1	0	0	1	1	0	0	1	1	1	0	1	1	1	0
P97793	P97793	2	2	2	ALK tyrosine kinase receptor	Alk	>sp|P97793|ALK_MOUSE ALK tyrosine kinase receptor OS=Mus musculus GN=Alk PE=1 SV=2	1	2	2	2	2	0	1	0	0	0	1	1	1	1	0	0	1	1	2	1	0	1	1	0	0	0	2	1	0	0	0	0	1	1	0	1	1	1	0	1	2	1
P97797	P97797	8	8	8	Tyrosine-protein phosphatase non-receptor type substrate 1	Sirpa	>sp|P97797|SHPS1_MOUSE Tyrosine-protein phosphatase non-receptor type substrate 1 OS=Mus musculus GN=Sirpa PE=1 SV=1	1	8	8	8	1	0	2	1	4	2	0	3	0	1	2	0	2	3	4	4	2	3	3	0	2	1	5	1	2	2	0	2	5	3	1	2	2	1	2	1	1	3
P97798	P97798	4	4	4	Neogenin	Neo1	>sp|P97798|NEO1_MOUSE Neogenin OS=Mus musculus GN=Neo1 PE=1 SV=1	1	4	4	4	2	0	1	2	1	0	1	1	1	2	2	0	2	1	2	2	1	2	1	2	1	1	2	1	0	0	2	1	1	2	1	1	2	2	1	1	2	2
P97801	P97801	1	1	1	Survival motor neuron protein	Smn1	>sp|P97801|SMN_MOUSE Survival motor neuron protein OS=Mus musculus GN=Smn1 PE=1 SV=1	1	1	1	1	1	0	1	1	1	0	0	1	1	1	1	1	1	0	1	1	0	1	1	1	1	1	0	1	0	1	1	1	0	0	1	1	1	1	1	1	0	1
P97807	P97807	13	13	13	Fumarate hydratase, mitochondrial	Fh	>sp|P97807|FUMH_MOUSE Fumarate hydratase, mitochondrial OS=Mus musculus GN=Fh PE=1 SV=3	1	13	13	13	0	0	1	0	6	0	0	6	0	0	2	0	3	4	6	1	0	3	3	1	3	0	9	0	0	0	0	1	7	2	0	0	3	2	4	0	0	3
P97820	P97820	3	2	2	Mitogen-activated protein kinase kinase kinase kinase 4	Map4k4	>sp|P97820|M4K4_MOUSE Mitogen-activated protein kinase kinase kinase kinase 4 OS=Mus musculus GN=Map4k4 PE=1 SV=1	1	3	2	2	2	0	2	2	1	2	2	2	1	0	1	1	2	0	1	2	1	1	2	1	3	2	0	2	2	2	1	2	1	0	1	3	1	2	0	2	1	1
P97822	P97822	3	3	3	Acidic leucine-rich nuclear phosphoprotein 32 family member E	Anp32e	>sp|P97822|AN32E_MOUSE Acidic leucine-rich nuclear phosphoprotein 32 family member E OS=Mus musculus GN=Anp32e PE=1 SV=2	1	3	3	3	0	0	0	0	0	0	0	0	0	1	1	0	0	1	1	0	0	0	0	0	0	0	2	0	0	0	0	0	0	0	0	1	1	0	1	0	0	1
P97825	P97825	2	2	2	Hematological and neurological expressed 1 protein;Hematological and neurological expressed 1 protein, N-terminally processed	Hn1	>sp|P97825|HN1_MOUSE Hematological and neurological expressed 1 protein OS=Mus musculus GN=Hn1 PE=1 SV=3	1	2	2	2	1	1	1	1	1	0	1	1	1	1	1	2	1	1	1	1	1	1	1	1	1	1	1	1	1	1	1	1	1	1	1	1	1	1	1	1	1	1
P97855	P97855	4	3	3	Ras GTPase-activating protein-binding protein 1	G3bp1	>sp|P97855|G3BP1_MOUSE Ras GTPase-activating protein-binding protein 1 OS=Mus musculus GN=G3bp1 PE=1 SV=1	1	4	3	3	1	1	2	1	2	1	1	2	1	2	2	1	2	3	4	1	1	2	1	3	1	1	1	1	1	1	3	3	1	1	1	1	1	1	1	1	1	2
P97863	P97863	1	1	1	Nuclear factor 1 B-type	Nfib	>sp|P97863|NFIB_MOUSE Nuclear factor 1 B-type OS=Mus musculus GN=Nfib PE=1 SV=2	1	1	1	1	1	0	1	1	1	0	0	1	1	1	1	0	1	1	1	1	1	1	1	1	1	1	1	1	1	1	0	1	0	0	1	1	1	1	1	1	1	1
P97868	P97868	2	2	2	E3 ubiquitin-protein ligase RBBP6	Rbbp6	>sp|P97868|RBBP6_MOUSE E3 ubiquitin-protein ligase RBBP6 OS=Mus musculus GN=Rbbp6 PE=1 SV=5	1	2	2	2	2	0	2	2	2	1	2	2	2	2	2	1	2	1	2	1	1	2	2	2	2	2	1	1	1	1	2	2	0	2	2	2	2	2	2	2	2	2
P97927	P97927	1	1	1	Laminin subunit alpha-4	Lama4	>sp|P97927|LAMA4_MOUSE Laminin subunit alpha-4 OS=Mus musculus GN=Lama4 PE=1 SV=2	1	1	1	1	1	0	1	1	0	1	1	1	1	1	1	0	1	1	1	1	1	1	1	1	1	1	1	1	1	1	1	0	0	0	1	1	1	1	1	1	1	1
P98084	P98084	3	3	3	Amyloid beta A4 precursor protein-binding family A member 2	Apba2	>sp|P98084|APBA2_MOUSE Amyloid beta A4 precursor protein-binding family A member 2 OS=Mus musculus GN=Apba2 PE=1 SV=2	1	3	3	3	2	1	1	1	0	1	1	0	2	0	0	3	0	1	2	1	2	0	1	2	1	1	2	0	1	0	2	0	2	1	2	2	1	2	1	2	2	1
P98086	P98086	1	1	1	Complement C1q subcomponent subunit A	C1qa	>sp|P98086|C1QA_MOUSE Complement C1q subcomponent subunit A OS=Mus musculus GN=C1qa PE=1 SV=2	1	1	1	1	0	0	1	0	1	0	0	1	1	1	0	0	1	0	1	1	0	1	0	1	0	0	1	0	0	0	1	1	0	1	0	1	0	0	0	1	1	1
P98191	P98191	2	2	2	Phosphatidate cytidylyltransferase 1	Cds1	>sp|P98191|CDS1_MOUSE Phosphatidate cytidylyltransferase 1 OS=Mus musculus GN=Cds1 PE=1 SV=2	1	2	2	2	1	0	1	1	1	2	1	1	1	1	2	1	1	1	1	2	1	1	1	1	2	1	1	1	1	2	2	2	1	1	1	1	1	1	2	1	1	1
P98200	P98200	2	2	2	Phospholipid-transporting ATPase IB	Atp8a2	>sp|P98200|AT8A2_MOUSE Phospholipid-transporting ATPase IB OS=Mus musculus GN=Atp8a2 PE=1 SV=1	1	2	2	2	1	0	1	1	0	1	1	0	1	2	1	0	1	2	1	1	1	1	1	1	1	1	0	1	1	1	1	1	1	1	0	1	1	1	0	1	1	1
P98203	P98203	2	2	2	Armadillo repeat protein deleted in velo-cardio-facial syndrome homolog	Arvcf	>sp|P98203|ARVC_MOUSE Armadillo repeat protein deleted in velo-cardio-facial syndrome homolog OS=Mus musculus GN=Arvcf PE=1 SV=2	1	2	2	2	1	0	2	1	1	0	1	2	1	2	1	0	1	1	0	1	1	2	1	2	1	2	1	2	2	2	1	2	1	1	1	2	2	2	1	2	2	1
P99024;CON__ENSEMBL:ENSBTAP00000025008;A2AQ07	P99024	24;4;4	4;0;0	4;0;0	Tubulin beta-5 chain	Tubb5	>sp|P99024|TBB5_MOUSE Tubulin beta-5 chain OS=Mus musculus GN=Tubb5 PE=1 SV=1	3	24	4	4	13	4	19	8	19	3	11	19	9	16	18	8	13	19	21	13	18	18	22	17	18	6	22	18	6	10	14	19	20	18	13	12	18	13	13	10	14	16
P99026	P99026	1	1	1	Proteasome subunit beta type-4	Psmb4	>sp|P99026|PSB4_MOUSE Proteasome subunit beta type-4 OS=Mus musculus GN=Psmb4 PE=1 SV=1	1	1	1	1	0	0	1	0	1	0	0	0	0	0	0	0	0	0	1	0	1	1	0	0	0	0	1	0	0	0	0	1	1	0	0	0	1	0	0	0	0	0
P99027	P99027	5	5	5	60S acidic ribosomal protein P2	Rplp2	>sp|P99027|RLA2_MOUSE 60S acidic ribosomal protein P2 OS=Mus musculus GN=Rplp2 PE=1 SV=3	1	5	5	5	3	0	3	2	5	0	3	4	3	3	3	1	3	5	4	3	3	3	2	3	3	2	5	3	1	3	3	3	4	3	3	3	4	3	4	3	3	5
P99028	P99028	3	3	3	Cytochrome b-c1 complex subunit 6, mitochondrial	Uqcrh	>sp|P99028|QCR6_MOUSE Cytochrome b-c1 complex subunit 6, mitochondrial OS=Mus musculus GN=Uqcrh PE=1 SV=2	1	3	3	3	0	0	1	0	3	0	0	2	0	1	0	0	2	3	2	1	2	2	2	1	0	0	3	0	1	0	1	2	2	2	1	1	2	2	1	0	1	2
P99029	P99029	8	8	8	Peroxiredoxin-5, mitochondrial	Prdx5	>sp|P99029|PRDX5_MOUSE Peroxiredoxin-5, mitochondrial OS=Mus musculus GN=Prdx5 PE=1 SV=2	1	8	8	8	1	0	3	0	6	0	0	7	2	2	4	0	6	8	8	5	2	6	6	3	6	0	7	3	1	2	2	3	4	5	2	4	3	3	3	1	2	4
Q00262	Q00262	1	1	1	Syntaxin-2	Stx2	>sp|Q00262|STX2_MOUSE Syntaxin-2 OS=Mus musculus GN=Stx2 PE=1 SV=1	1	1	1	1	0	0	1	0	1	0	1	1	0	1	1	0	1	1	0	1	0	1	0	1	1	0	1	1	0	1	0	1	1	0	1	1	1	0	1	0	0	1
Q00493	Q00493	4	4	4	Carboxypeptidase E	Cpe	>sp|Q00493|CBPE_MOUSE Carboxypeptidase E OS=Mus musculus GN=Cpe PE=1 SV=2	1	4	4	4	0	0	1	0	4	0	0	2	0	1	0	0	0	1	2	0	0	1	0	0	0	0	2	0	0	0	0	1	0	0	0	1	1	0	0	0	0	1
Q00623	Q00623	4	4	4	Apolipoprotein A-I;Proapolipoprotein A-I;Truncated apolipoprotein A-I	Apoa1	>sp|Q00623|APOA1_MOUSE Apolipoprotein A-I OS=Mus musculus GN=Apoa1 PE=1 SV=2	1	4	4	4	1	0	1	1	4	0	0	3	1	1	0	0	1	2	3	1	0	1	1	1	0	0	2	1	1	0	1	1	2	0	0	0	1	0	1	1	0	2
Q00899	Q00899	1	1	1	Transcriptional repressor protein YY1	Yy1	>sp|Q00899|TYY1_MOUSE Transcriptional repressor protein YY1 OS=Mus musculus GN=Yy1 PE=1 SV=1	1	1	1	1	0	0	0	0	0	0	0	1	0	0	0	0	0	0	1	0	0	0	0	0	0	0	0	0	0	0	0	1	0	0	1	0	0	0	0	0	0	1
Q00915	Q00915	1	1	1	Retinol-binding protein 1	Rbp1	>sp|Q00915|RET1_MOUSE Retinol-binding protein 1 OS=Mus musculus GN=Rbp1 PE=2 SV=2	1	1	1	1	0	0	0	0	1	0	0	0	0	0	0	0	0	0	0	0	0	0	0	0	0	0	1	0	0	0	0	0	1	0	0	0	0	0	0	0	0	0
Q00PI9	Q00PI9	7	7	7	Heterogeneous nuclear ribonucleoprotein U-like protein 2	Hnrnpul2	>sp|Q00PI9|HNRL2_MOUSE Heterogeneous nuclear ribonucleoprotein U-like protein 2 OS=Mus musculus GN=Hnrnpul2 PE=1 SV=2	1	7	7	7	2	3	2	3	1	2	3	2	2	2	3	3	2	4	2	2	2	2	1	2	2	1	2	2	2	2	4	1	3	1	2	3	2	4	2	2	2	2
Q01063	Q01063	4	4	4	cAMP-specific 3,5-cyclic phosphodiesterase 4D	Pde4d	>sp|Q01063|PDE4D_MOUSE cAMP-specific 3,5-cyclic phosphodiesterase 4D OS=Mus musculus GN=Pde4d PE=1 SV=2	1	4	4	4	3	1	2	3	1	1	2	3	2	2	2	2	3	3	3	3	2	3	2	2	3	2	4	3	1	1	3	3	1	2	3	3	2	3	2	2	3	3
Q01065	Q01065	3	2	2	Calcium/calmodulin-dependent 3,5-cyclic nucleotide phosphodiesterase 1B	Pde1b	>sp|Q01065|PDE1B_MOUSE Calcium/calmodulin-dependent 3,5-cyclic nucleotide phosphodiesterase 1B OS=Mus musculus GN=Pde1b PE=1 SV=2	1	3	2	2	1	0	1	1	3	1	1	1	1	1	1	0	3	1	1	1	1	2	1	1	0	1	1	1	0	1	0	2	1	1	1	1	2	1	0	1	0	0
Q01097	Q01097	10	10	10	Glutamate receptor ionotropic, NMDA 2B	Grin2b	>sp|Q01097|NMDE2_MOUSE Glutamate receptor ionotropic, NMDA 2B OS=Mus musculus GN=Grin2b PE=1 SV=3	1	10	10	10	0	0	2	2	2	2	3	1	0	0	4	1	1	3	4	2	4	2	2	5	4	0	1	3	1	1	2	3	4	4	3	2	4	4	2	1	3	4
Q01114	Q01114	1	1	1	Interleukin-9 receptor	Il9r	>sp|Q01114|IL9R_MOUSE Interleukin-9 receptor OS=Mus musculus GN=Il9r PE=2 SV=1	1	1	1	1	0	0	0	0	0	0	1	0	0	0	0	0	0	0	0	0	1	0	0	0	1	0	0	0	0	0	0	0	0	0	0	0	0	0	0	0	0	0
Q01338	Q01338	3	3	3	Alpha-2A adrenergic receptor	Adra2a	>sp|Q01338|ADA2A_MOUSE Alpha-2A adrenergic receptor OS=Mus musculus GN=Adra2a PE=1 SV=1	1	3	3	3	3	0	2	1	2	2	2	2	2	2	3	1	2	2	2	2	2	1	2	2	1	2	2	2	1	1	2	1	1	1	3	2	2	2	2	2	2	2
Q01341	Q01341	1	1	1	Adenylate cyclase type 6	Adcy6	>sp|Q01341|ADCY6_MOUSE Adenylate cyclase type 6 OS=Mus musculus GN=Adcy6 PE=1 SV=1	1	1	1	1	1	0	1	1	1	1	1	1	1	1	1	0	1	1	1	0	1	1	1	1	0	1	1	1	1	1	1	1	1	1	1	1	1	1	1	1	1	1
Q01405;Q9D662	Q01405	3;1	3;1	3;1	Protein transport protein Sec23A	Sec23a	>sp|Q01405|SC23A_MOUSE Protein transport protein Sec23A OS=Mus musculus GN=Sec23a PE=1 SV=2	2	3	3	3	0	0	1	0	1	0	0	0	0	1	0	0	0	0	1	0	2	2	0	0	0	0	0	1	0	0	0	1	2	0	1	0	2	0	1	0	0	0
Q01768	Q01768	7	2	2	Nucleoside diphosphate kinase B	Nme2	>sp|Q01768|NDKB_MOUSE Nucleoside diphosphate kinase B OS=Mus musculus GN=Nme2 PE=1 SV=1	1	7	2	2	3	0	4	4	5	2	3	6	4	4	4	1	4	5	7	4	3	5	4	2	4	3	5	4	3	3	3	2	4	4	4	4	4	2	3	3	3	4
Q01815	Q01815	5	5	5	Voltage-dependent L-type calcium channel subunit alpha-1C	Cacna1c	>sp|Q01815|CAC1C_MOUSE Voltage-dependent L-type calcium channel subunit alpha-1C OS=Mus musculus GN=Cacna1c PE=1 SV=1	1	5	5	5	1	0	2	1	1	1	3	1	1	2	1	1	2	0	1	2	1	1	1	1	2	2	1	1	2	2	4	1	1	1	1	3	2	4	4	1	2	1
Q01853	Q01853	28	28	28	Transitional endoplasmic reticulum ATPase	Vcp	>sp|Q01853|TERA_MOUSE Transitional endoplasmic reticulum ATPase OS=Mus musculus GN=Vcp PE=1 SV=4	1	28	28	28	2	0	2	1	19	0	1	10	2	2	2	2	7	12	14	1	1	6	7	1	2	0	19	1	2	1	2	1	16	13	2	4	8	9	8	1	2	8
Q02053;P31254	Q02053	23;4	23;4	23;4	Ubiquitin-like modifier-activating enzyme 1	Uba1	>sp|Q02053|UBA1_MOUSE Ubiquitin-like modifier-activating enzyme 1 OS=Mus musculus GN=Uba1 PE=1 SV=1	2	23	23	23	7	2	10	6	16	1	5	14	5	9	9	4	14	14	15	11	10	16	8	8	9	4	20	11	3	5	6	10	13	9	8	8	13	10	8	4	9	13
Q02111	Q02111	2	2	2	Protein kinase C theta type	Prkcq	>sp|Q02111|KPCT_MOUSE Protein kinase C theta type OS=Mus musculus GN=Prkcq PE=1 SV=1	1	2	2	2	2	0	2	1	2	0	2	1	1	1	1	0	1	1	2	1	2	1	2	2	1	1	1	1	1	1	2	1	1	2	2	1	2	1	1	1	2	2
Q02248;Q02257	Q02248	13;2	13;2	13;2	Catenin beta-1	Ctnnb1	>sp|Q02248|CTNB1_MOUSE Catenin beta-1 OS=Mus musculus GN=Ctnnb1 PE=1 SV=1	2	13	13	13	2	2	4	2	9	2	3	3	2	3	3	2	3	6	5	2	4	2	2	2	1	2	5	4	3	1	2	4	8	4	2	5	5	4	4	3	2	5
Q02357	Q02357	2	2	2	Ankyrin-1	Ank1	>sp|Q02357|ANK1_MOUSE Ankyrin-1 OS=Mus musculus GN=Ank1 PE=1 SV=2	1	2	2	2	1	0	1	1	1	0	2	1	2	1	1	1	1	1	0	1	1	1	1	1	1	1	1	1	0	1	2	1	0	2	1	2	2	2	1	2	1	1
Q02789	Q02789	2	2	2	Voltage-dependent L-type calcium channel subunit alpha-1S	Cacna1s	>sp|Q02789|CAC1S_MOUSE Voltage-dependent L-type calcium channel subunit alpha-1S OS=Mus musculus GN=Cacna1s PE=1 SV=2	1	2	2	2	1	1	1	1	0	1	1	1	1	1	1	0	0	0	0	1	1	1	2	1	1	1	1	1	1	1	1	1	0	1	1	1	0	1	1	1	1	0
Q02819	Q02819	3	3	3	Nucleobindin-1	Nucb1	>sp|Q02819|NUCB1_MOUSE Nucleobindin-1 OS=Mus musculus GN=Nucb1 PE=1 SV=2	1	3	3	3	2	0	2	1	2	0	2	2	1	1	2	1	1	1	2	1	2	1	2	2	1	1	2	1	1	1	2	1	3	1	2	1	2	2	1	1	2	2
Q02956	Q02956	1	1	1	Protein kinase C zeta type	Prkcz	>sp|Q02956|KPCZ_MOUSE Protein kinase C zeta type OS=Mus musculus GN=Prkcz PE=1 SV=2	1	1	1	1	1	0	1	0	1	0	0	1	0	1	0	0	1	0	1	1	0	1	1	0	0	0	0	0	0	0	1	0	0	1	1	0	1	0	0	0	1	0
Q03137;Q8CBF3	Q03137	5;1	5;1	3;0	Ephrin type-A receptor 4	Epha4	>sp|Q03137|EPHA4_MOUSE Ephrin type-A receptor 4 OS=Mus musculus GN=Epha4 PE=1 SV=2	2	5	5	3	0	0	1	0	4	0	0	1	0	1	0	0	2	2	2	1	0	1	0	0	0	0	3	1	1	0	0	1	1	1	0	0	1	1	1	0	0	1
Q03141	Q03141	5	3	3	MAP/microtubule affinity-regulating kinase 3	Mark3	>sp|Q03141|MARK3_MOUSE MAP/microtubule affinity-regulating kinase 3 OS=Mus musculus GN=Mark3 PE=1 SV=2	1	5	3	3	3	0	3	3	1	0	3	3	4	2	4	1	3	2	3	4	3	1	3	3	3	3	1	2	1	2	4	3	3	2	4	3	2	3	1	3	2	2
Q03147	Q03147	1	1	1	Cyclin-dependent kinase 7	Cdk7	>sp|Q03147|CDK7_MOUSE Cyclin-dependent kinase 7 OS=Mus musculus GN=Cdk7 PE=2 SV=2	1	1	1	1	0	0	1	1	0	1	0	1	1	0	1	0	1	0	1	1	0	1	1	0	1	0	1	1	0	1	1	1	0	0	1	1	1	0	0	1	1	1
Q03173	Q03173	6	6	6	Protein enabled homolog	Enah	>sp|Q03173|ENAH_MOUSE Protein enabled homolog OS=Mus musculus GN=Enah PE=1 SV=2	1	6	6	6	4	1	3	3	3	3	4	3	3	3	2	2	3	1	2	4	4	2	4	2	3	3	1	3	2	2	4	2	1	3	4	4	2	4	3	4	3	1
Q03265;REV__P54729;REV__Q6S5J6	Q03265	28;1;1	28;1;1	28;1;1	ATP synthase subunit alpha, mitochondrial	Atp5a1	>sp|Q03265|ATPA_MOUSE ATP synthase subunit alpha, mitochondrial OS=Mus musculus GN=Atp5a1 PE=1 SV=1	3	28	28	28	6	0	15	6	22	2	14	19	6	16	20	3	17	18	20	16	20	19	18	12	18	6	21	16	9	13	13	18	20	14	9	16	19	15	16	10	14	15
Q03517	Q03517	6	6	6	Secretogranin-2;Secretoneurin	Scg2	>sp|Q03517|SCG2_MOUSE Secretogranin-2 OS=Mus musculus GN=Scg2 PE=1 SV=1	1	6	6	6	4	1	3	3	4	2	4	3	4	4	4	3	4	4	4	4	4	4	3	4	4	2	5	4	2	3	4	3	5	4	4	4	4	4	3	4	3	4
Q03717	Q03717	4	4	4	Potassium voltage-gated channel subfamily B member 1	Kcnb1	>sp|Q03717|KCNB1_MOUSE Potassium voltage-gated channel subfamily B member 1 OS=Mus musculus GN=Kcnb1 PE=1 SV=2	1	4	4	4	1	0	2	2	2	2	2	2	2	1	2	1	1	1	3	1	2	1	3	3	1	1	2	1	1	0	2	1	1	3	2	2	3	2	1	3	2	2
Q03958	Q03958	1	1	1	Prefoldin subunit 6	Pfdn6	>sp|Q03958|PFD6_MOUSE Prefoldin subunit 6 OS=Mus musculus GN=Pfdn6 PE=2 SV=1	1	1	1	1	0	0	0	0	1	0	0	0	0	0	0	0	0	0	0	0	0	0	0	0	0	0	0	0	0	0	0	0	0	0	0	0	0	0	0	0	0	0
Q04447;P07310	Q04447	19;1	19;1	19;1	Creatine kinase B-type	Ckb	>sp|Q04447|KCRB_MOUSE Creatine kinase B-type OS=Mus musculus GN=Ckb PE=1 SV=1	2	19	19	19	11	3	12	10	14	0	9	13	11	13	13	7	12	14	15	9	12	13	14	12	13	5	15	13	5	9	14	13	15	12	12	9	12	13	12	8	12	12
Q04690	Q04690	9	9	9	Neurofibromin	Nf1	>sp|Q04690|NF1_MOUSE Neurofibromin OS=Mus musculus GN=Nf1 PE=1 SV=1	1	9	9	9	7	3	7	6	5	4	5	6	5	6	6	4	5	4	7	6	6	6	6	7	6	6	6	7	5	5	7	6	6	6	7	6	7	7	6	6	7	6
Q04692	Q04692	2	2	2	SWI/SNF-related matrix-associated actin-dependent regulator of chromatin subfamily A containing DEAD/H box 1	Smarcad1	>sp|Q04692|SMRCD_MOUSE SWI/SNF-related matrix-associated actin-dependent regulator of chromatin subfamily A containing DEAD/H box 1 OS=Mus musculus GN=Smarcad1 PE=1 SV=2	1	2	2	2	0	0	0	0	0	0	0	0	0	0	0	0	0	0	0	0	0	0	0	0	0	0	0	0	0	0	0	0	0	0	0	0	0	0	0	0	1	0
Q04735	Q04735	3	2	2	Cyclin-dependent kinase 16	Cdk16	>sp|Q04735|CDK16_MOUSE Cyclin-dependent kinase 16 OS=Mus musculus GN=Cdk16 PE=1 SV=1	1	3	2	2	1	0	1	1	1	1	1	1	1	1	1	1	1	0	2	2	0	2	2	0	1	1	1	1	1	0	1	2	0	0	2	1	1	1	0	1	1	0
Q04736	Q04736	2	1	1	Tyrosine-protein kinase Yes	Yes1	>sp|Q04736|YES_MOUSE Tyrosine-protein kinase Yes OS=Mus musculus GN=Yes1 PE=1 SV=3	1	2	1	1	1	0	1	1	2	0	0	2	0	1	1	0	2	2	1	2	1	1	1	1	0	0	2	2	1	0	1	1	2	2	1	2	2	1	2	1	1	2
Q04758	Q04758	1	1	1	cAMP-dependent protein kinase inhibitor beta	Pkib	>sp|Q04758|IPKB_MOUSE cAMP-dependent protein kinase inhibitor beta OS=Mus musculus GN=Pkib PE=3 SV=1	1	1	1	1	0	0	0	0	0	0	0	0	0	0	0	0	0	0	0	0	0	0	0	0	0	0	0	0	0	0	0	0	0	0	0	0	0	0	0	0	0	1
Q05512	Q05512	8	6	6	Serine/threonine-protein kinase MARK2	Mark2	>sp|Q05512|MARK2_MOUSE Serine/threonine-protein kinase MARK2 OS=Mus musculus GN=Mark2 PE=1 SV=3	1	8	6	6	4	0	3	5	2	2	4	3	4	4	5	1	4	4	3	4	4	4	3	6	7	3	5	5	1	3	4	3	3	3	5	5	4	3	4	6	5	5
Q05816	Q05816	6	6	6	Fatty acid-binding protein, epidermal	Fabp5	>sp|Q05816|FABP5_MOUSE Fatty acid-binding protein, epidermal OS=Mus musculus GN=Fabp5 PE=1 SV=3	1	6	6	6	1	0	1	1	5	0	0	3	0	0	2	0	3	3	3	0	1	4	4	1	0	0	3	1	2	0	1	2	4	4	0	3	2	2	4	0	1	2
Q05860	Q05860	2	2	2	Formin-1	Fmn1	>sp|Q05860|FMN1_MOUSE Formin-1 OS=Mus musculus GN=Fmn1 PE=1 SV=2	1	2	2	2	0	0	0	1	0	0	0	0	1	0	1	0	0	0	1	0	0	0	0	1	1	1	0	0	0	1	0	1	0	0	1	0	0	0	0	1	0	0
Q05920	Q05920	13	13	13	Pyruvate carboxylase, mitochondrial	Pc	>sp|Q05920|PYC_MOUSE Pyruvate carboxylase, mitochondrial OS=Mus musculus GN=Pc PE=1 SV=1	1	13	13	13	1	0	4	2	9	1	2	5	1	2	1	0	1	4	6	0	3	2	1	0	2	1	8	2	0	0	1	2	6	3	0	1	0	2	2	0	0	2
Q05A62	Q05A62	1	1	1	Dynein light chain 1, axonemal	Dnal1	>sp|Q05A62|DNAL1_MOUSE Dynein light chain 1, axonemal OS=Mus musculus GN=Dnal1 PE=2 SV=2	1	1	1	1	1	0	1	1	0	0	0	0	1	1	0	1	0	0	1	1	1	1	1	1	0	1	0	1	1	0	1	1	1	1	1	1	0	1	0	1	1	0
Q05AA6	Q05AA6	2	2	2	Dystrophin-related protein 2	Drp2	>sp|Q05AA6|DRP2_MOUSE Dystrophin-related protein 2 OS=Mus musculus GN=Drp2 PE=2 SV=1	1	2	2	2	1	0	0	1	0	1	1	0	1	0	1	1	0	1	0	1	1	1	1	0	1	1	0	1	1	2	1	2	0	1	0	0	0	0	1	1	1	0
Q05CL8	Q05CL8	1	1	1	La-related protein 7	Larp7	>sp|Q05CL8|LARP7_MOUSE La-related protein 7 OS=Mus musculus GN=Larp7 PE=1 SV=2	1	1	1	1	1	1	1	0	1	0	0	1	1	1	1	1	1	1	1	0	0	1	0	1	1	1	1	0	0	1	1	1	1	0	1	1	1	1	0	1	1	1
Q05D44	Q05D44	6	6	6	Eukaryotic translation initiation factor 5B	Eif5b	>sp|Q05D44|IF2P_MOUSE Eukaryotic translation initiation factor 5B OS=Mus musculus GN=Eif5b PE=1 SV=2	1	6	6	6	5	3	4	5	3	3	4	4	5	3	3	3	3	4	4	4	3	3	5	4	3	5	3	5	4	3	5	3	2	3	5	5	4	5	3	5	5	4
Q06138	Q06138	2	2	2	Calcium-binding protein 39	Cab39	>sp|Q06138|CAB39_MOUSE Calcium-binding protein 39 OS=Mus musculus GN=Cab39 PE=1 SV=2	1	2	2	2	0	0	1	0	1	0	1	1	1	1	0	0	1	1	0	0	1	1	2	1	0	1	2	1	1	0	0	1	2	1	1	1	1	1	1	1	1	1
Q06185	Q06185	2	2	2	ATP synthase subunit e, mitochondrial	Atp5i	>sp|Q06185|ATP5I_MOUSE ATP synthase subunit e, mitochondrial OS=Mus musculus GN=Atp5i PE=1 SV=2	1	2	2	2	0	0	1	0	2	0	1	2	1	2	1	0	2	2	2	2	1	2	1	1	0	1	2	1	1	1	1	2	1	1	1	2	1	1	1	1	1	1
Q06194	Q06194	1	1	1	Coagulation factor VIII	F8	>sp|Q06194|FA8_MOUSE Coagulation factor VIII OS=Mus musculus GN=F8 PE=2 SV=2	1	1	1	1	0	0	0	0	0	0	0	1	0	0	0	0	0	0	0	0	0	0	0	0	1	0	0	0	0	0	0	0	0	0	1	0	0	0	0	0	0	1
Q06890	Q06890	5	5	5	Clusterin;Clusterin beta chain;Clusterin alpha chain	Clu	>sp|Q06890|CLUS_MOUSE Clusterin OS=Mus musculus GN=Clu PE=1 SV=1	1	5	5	5	0	0	1	0	5	0	0	1	0	1	1	0	2	4	2	1	0	1	0	0	2	0	3	1	0	1	0	1	2	0	0	1	1	0	1	0	0	3
Q07076	Q07076	3	3	3	Annexin A7	Anxa7	>sp|Q07076|ANXA7_MOUSE Annexin A7 OS=Mus musculus GN=Anxa7 PE=2 SV=2	1	3	3	3	0	0	2	0	1	0	1	0	0	2	0	0	2	1	2	1	1	2	1	0	1	0	2	1	1	1	0	2	1	1	0	0	1	0	0	0	0	0
Q07113	Q07113	2	2	2	Cation-independent mannose-6-phosphate receptor	Igf2r	>sp|Q07113|MPRI_MOUSE Cation-independent mannose-6-phosphate receptor OS=Mus musculus GN=Igf2r PE=1 SV=1	1	2	2	2	1	0	0	0	0	0	1	2	2	1	2	0	1	1	2	1	2	1	1	2	1	0	2	2	0	0	2	2	2	0	1	0	2	2	1	1	1	2
Q07231	Q07231	1	1	1	Zinc finger and SCAN domain-containing protein 21	Zscan21	>sp|Q07231|ZSC21_MOUSE Zinc finger and SCAN domain-containing protein 21 OS=Mus musculus GN=Zscan21 PE=2 SV=2	1	1	1	1	0	0	1	0	0	0	0	1	1	0	0	0	1	1	1	1	0	1	0	1	0	0	0	0	0	0	1	1	0	0	0	0	1	1	0	1	1	0
Q08274	Q08274	7	7	7	Dystrophia myotonica WD repeat-containing protein	Dmwd	>sp|Q08274|DMWD_MOUSE Dystrophia myotonica WD repeat-containing protein OS=Mus musculus GN=Dmwd PE=2 SV=3	1	7	7	7	6	1	3	5	2	4	3	4	5	3	5	0	2	4	3	3	4	3	2	5	3	6	5	3	5	1	5	3	2	4	5	6	4	4	3	4	5	4
Q08331	Q08331	7	7	6	Calretinin	Calb2	>sp|Q08331|CALB2_MOUSE Calretinin OS=Mus musculus GN=Calb2 PE=1 SV=3	1	7	7	6	0	0	2	0	6	0	0	5	0	2	0	0	2	4	3	2	1	2	4	0	2	0	4	0	1	0	2	1	3	2	1	2	2	2	4	0	1	2
Q08460	Q08460	6	6	6	Calcium-activated potassium channel subunit alpha-1	Kcnma1	>sp|Q08460|KCMA1_MOUSE Calcium-activated potassium channel subunit alpha-1 OS=Mus musculus GN=Kcnma1 PE=1 SV=2	1	6	6	6	3	1	4	4	4	5	3	4	5	2	2	2	3	3	4	3	4	2	4	4	3	4	4	3	5	4	4	3	2	3	3	4	3	5	4	3	4	4
Q08509	Q08509	1	1	1	Epidermal growth factor receptor kinase substrate 8	Eps8	>sp|Q08509|EPS8_MOUSE Epidermal growth factor receptor kinase substrate 8 OS=Mus musculus GN=Eps8 PE=1 SV=2	1	1	1	1	1	0	1	1	1	0	1	1	1	0	1	0	1	1	0	1	1	1	1	1	1	0	0	1	0	1	1	1	0	1	1	1	1	1	1	1	0	1
Q09XV5	Q09XV5	2	2	2	Chromodomain-helicase-DNA-binding protein 8	Chd8	>sp|Q09XV5|CHD8_MOUSE Chromodomain-helicase-DNA-binding protein 8 OS=Mus musculus GN=Chd8 PE=1 SV=1	1	2	2	2	1	0	1	1	0	0	1	0	1	1	2	0	0	1	1	0	1	0	1	1	1	0	1	2	1	1	1	1	0	1	1	1	1	1	2	1	1	1
Q0GA42	Q0GA42	3	3	3	Metal transporter CNNM1	Cnnm1	>sp|Q0GA42|CNNM1_MOUSE Metal transporter CNNM1 OS=Mus musculus GN=Cnnm1 PE=1 SV=5	1	3	3	3	1	0	1	1	1	0	0	1	0	0	0	0	1	1	1	0	1	1	1	2	0	0	0	1	0	0	3	0	0	0	1	1	2	2	1	0	2	2
Q0GNC1	Q0GNC1	3	3	3	Inverted formin-2	Inf2	>sp|Q0GNC1|INF2_MOUSE Inverted formin-2 OS=Mus musculus GN=Inf2 PE=1 SV=1	1	3	3	3	1	0	1	0	0	0	0	1	0	1	0	1	1	0	0	0	1	1	0	1	1	0	0	0	1	1	0	2	0	0	2	1	1	0	0	1	0	0
Q0KK55	Q0KK55	1	1	1	Protein very KIND	Kndc1	>sp|Q0KK55|VKIND_MOUSE Protein very KIND OS=Mus musculus GN=Kndc1 PE=1 SV=2	1	1	1	1	0	0	0	0	0	0	1	0	1	1	0	1	0	0	0	0	1	0	1	1	0	0	1	0	0	0	0	0	0	1	1	0	0	0	0	1	0	0
Q0KK59	Q0KK59	1	1	1	Protein unc-79 homolog	Unc79	>sp|Q0KK59|UNC79_MOUSE Protein unc-79 homolog OS=Mus musculus GN=Unc79 PE=1 SV=1	1	1	1	1	1	0	0	0	0	0	1	0	0	0	0	0	0	0	0	0	1	0	0	0	0	0	0	0	0	0	0	0	0	1	0	0	0	1	0	0	0	0
Q0KL01	Q0KL01	1	1	1	UBX domain-containing protein 2B	Ubxn2b	>sp|Q0KL01|UBX2B_MOUSE UBX domain-containing protein 2B OS=Mus musculus GN=Ubxn2b PE=1 SV=2	1	1	1	1	1	1	1	1	1	1	1	1	1	1	1	1	1	1	1	1	1	1	1	1	1	1	1	1	1	1	1	1	1	1	1	1	1	1	1	1	1	1
Q0KL02	Q0KL02	10	10	7	Triple functional domain protein	Trio	>sp|Q0KL02|TRIO_MOUSE Triple functional domain protein OS=Mus musculus GN=Trio PE=1 SV=3	1	10	10	7	4	0	3	2	2	1	1	2	2	3	1	1	3	2	2	1	3	3	0	5	3	1	5	2	2	1	5	1	7	2	4	0	2	3	1	3	4	2
Q0P5V2	Q0P5V2	1	1	1	Sine oculis-binding protein homolog	Sobp	>sp|Q0P5V2|SOBP_MOUSE Sine oculis-binding protein homolog OS=Mus musculus GN=Sobp PE=2 SV=1	1	1	1	1	0	0	0	0	0	0	0	0	0	0	0	0	0	0	0	0	0	0	0	0	0	0	0	0	0	0	0	0	1	0	0	0	0	0	0	0	0	0
Q0P678	Q0P678	6	6	6	Zinc finger CCCH domain-containing protein 18	Zc3h18	>sp|Q0P678|ZCH18_MOUSE Zinc finger CCCH domain-containing protein 18 OS=Mus musculus GN=Zc3h18 PE=1 SV=1	1	6	6	6	5	1	5	5	4	3	4	5	5	5	4	2	4	5	5	3	5	3	3	5	3	5	4	3	5	1	4	4	4	4	4	4	5	5	5	4	4	4
Q0PHV7	Q0PHV7	5	5	5	Dapper homolog 3	Dact3	>sp|Q0PHV7|DACT3_MOUSE Dapper homolog 3 OS=Mus musculus GN=Dact3 PE=1 SV=1	1	5	5	5	5	0	5	5	1	2	4	2	3	3	3	2	4	1	3	3	4	3	5	3	4	3	3	4	4	3	5	2	3	2	5	5	4	4	3	5	3	4
Q0VBF8	Q0VBF8	3	3	3	Protein stum homolog		>sp|Q0VBF8|STUM_MOUSE Protein stum homolog OS=Mus musculus PE=2 SV=1	1	3	3	3	1	1	1	1	2	1	1	2	1	1	1	1	2	2	1	1	1	1	1	1	0	1	1	1	1	1	1	1	2	3	1	2	2	2	2	1	1	2
Q0VE82	Q0VE82	6	5	5	Copine-7	Cpne7	>sp|Q0VE82|CPNE7_MOUSE Copine-7 OS=Mus musculus GN=Cpne7 PE=2 SV=1	1	6	5	5	0	0	0	0	4	0	0	1	0	0	1	0	1	1	2	2	0	1	1	1	1	0	3	0	1	0	0	0	1	2	0	1	0	0	1	0	0	1
Q0VGB7	Q0VGB7	1	1	1	Serine/threonine-protein phosphatase 4 regulatory subunit 2	Ppp4r2	>sp|Q0VGB7|PP4R2_MOUSE Serine/threonine-protein phosphatase 4 regulatory subunit 2 OS=Mus musculus GN=Ppp4r2 PE=1 SV=1	1	1	1	1	0	0	0	0	0	0	0	0	0	0	1	0	0	0	0	0	0	0	0	0	0	0	0	0	0	0	0	0	0	0	0	0	0	0	0	0	0	0
Q0VGY8	Q0VGY8	2	2	2	Protein TANC1	Tanc1	>sp|Q0VGY8|TANC1_MOUSE Protein TANC1 OS=Mus musculus GN=Tanc1 PE=2 SV=2	1	2	2	2	2	1	2	2	1	2	1	2	2	1	1	0	0	2	2	2	1	1	2	2	1	2	2	1	0	1	2	0	1	1	2	2	2	1	1	2	2	2
Q11011	Q11011	16	16	16	Puromycin-sensitive aminopeptidase	Npepps	>sp|Q11011|PSA_MOUSE Puromycin-sensitive aminopeptidase OS=Mus musculus GN=Npepps PE=1 SV=2	1	16	16	16	3	0	3	2	11	1	0	11	2	5	2	0	6	7	8	3	2	7	3	1	2	0	11	2	1	1	2	5	4	6	1	1	3	1	1	1	1	2
Q11136	Q11136	4	4	4	Xaa-Pro dipeptidase	Pepd	>sp|Q11136|PEPD_MOUSE Xaa-Pro dipeptidase OS=Mus musculus GN=Pepd PE=2 SV=3	1	4	4	4	0	0	1	0	3	0	0	1	0	2	1	0	0	1	1	0	1	1	1	1	1	0	1	1	0	0	1	1	1	1	1	0	1	1	0	0	1	1
Q148V7	Q148V7	10	10	10	LisH domain and HEAT repeat-containing protein KIAA1468	Kiaa1468	>sp|Q148V7|K1468_MOUSE LisH domain and HEAT repeat-containing protein KIAA1468 OS=Mus musculus GN=Kiaa1468 PE=1 SV=1	1	10	10	10	7	1	6	5	2	3	7	5	4	3	6	5	8	3	5	6	7	5	3	5	8	2	2	5	4	5	7	5	2	2	6	5	6	6	4	6	6	5
Q149C2	Q149C2	1	1	1	TRAF3-interacting protein 1	Traf3ip1	>sp|Q149C2|MIPT3_MOUSE TRAF3-interacting protein 1 OS=Mus musculus GN=Traf3ip1 PE=1 SV=2	1	1	1	1	1	0	0	1	0	0	1	0	0	0	0	0	0	0	0	0	1	0	1	0	0	1	0	0	0	0	0	0	1	1	0	0	0	1	1	0	0	0
Q14AX6	Q14AX6	4	3	3	Cyclin-dependent kinase 12	Cdk12	>sp|Q14AX6|CDK12_MOUSE Cyclin-dependent kinase 12 OS=Mus musculus GN=Cdk12 PE=1 SV=2	1	4	3	3	1	0	1	0	2	0	1	1	1	1	0	0	1	2	2	1	1	2	2	2	0	1	1	1	1	0	1	1	1	1	1	1	1	1	1	1	1	1
Q14B80	Q14B80	1	1	1	Potassium voltage-gated channel subfamily C member 2	Kcnc2	>sp|Q14B80|KCNC2_MOUSE Potassium voltage-gated channel subfamily C member 2 OS=Mus musculus GN=Kcnc2 PE=1 SV=1	1	1	1	1	0	0	0	0	0	0	0	0	0	0	0	0	0	0	0	0	0	0	0	0	0	0	0	0	1	1	0	0	0	0	0	0	0	0	0	0	0	0
Q14BB9	Q14BB9	2	2	2	MAP6 domain-containing protein 1	Map6d1	>sp|Q14BB9|MA6D1_MOUSE MAP6 domain-containing protein 1 OS=Mus musculus GN=Map6d1 PE=1 SV=1	1	2	2	2	1	0	0	1	1	0	0	0	0	0	0	0	0	0	0	0	0	0	1	0	0	0	0	0	1	0	1	0	0	1	0	0	0	0	0	1	1	0
Q14CH0	Q14CH0	5	5	5	Protein FAM171B	Fam171b	>sp|Q14CH0|F171B_MOUSE Protein FAM171B OS=Mus musculus GN=Fam171b PE=1 SV=2	1	5	5	5	2	1	3	2	3	1	3	3	2	3	2	1	2	2	4	3	4	2	4	4	2	1	1	3	1	1	3	3	5	4	3	2	3	3	2	3	3	2
Q1HFZ0	Q1HFZ0	1	1	1	tRNA (cytosine(34)-C(5))-methyltransferase	Nsun2	>sp|Q1HFZ0|NSUN2_MOUSE tRNA (cytosine(34)-C(5))-methyltransferase OS=Mus musculus GN=Nsun2 PE=1 SV=2	1	1	1	1	1	1	1	1	1	0	1	1	1	1	1	0	1	1	1	1	1	1	1	1	0	1	0	1	1	0	1	1	0	1	1	1	1	1	1	1	1	1
Q2KN98	Q2KN98	2	2	2	Cytospin-A	Specc1l	>sp|Q2KN98|CYTSA_MOUSE Cytospin-A OS=Mus musculus GN=Specc1l PE=1 SV=1	1	2	2	2	1	0	1	1	0	1	1	1	0	1	1	1	2	0	1	1	1	1	1	1	1	1	1	1	1	1	0	1	0	0	1	2	0	1	0	1	0	1
Q2M3X8	Q2M3X8	7	7	6	Phosphatase and actin regulator 1	Phactr1	>sp|Q2M3X8|PHAR1_MOUSE Phosphatase and actin regulator 1 OS=Mus musculus GN=Phactr1 PE=1 SV=1	1	7	7	6	5	0	4	6	4	2	6	6	3	3	4	3	6	5	5	6	5	4	4	6	4	3	5	6	1	2	5	4	4	4	5	4	5	6	4	3	4	6
Q2NL51	Q2NL51	3	1	1	Glycogen synthase kinase-3 alpha	Gsk3a	>sp|Q2NL51|GSK3A_MOUSE Glycogen synthase kinase-3 alpha OS=Mus musculus GN=Gsk3a PE=1 SV=2	1	3	1	1	2	1	1	3	1	2	2	1	1	1	1	1	2	2	2	1	1	2	2	2	1	2	2	1	3	1	2	2	2	1	1	2	2	1	1	3	2	2
Q2PFD7	Q2PFD7	12	12	12	PH and SEC7 domain-containing protein 3	Psd3	>sp|Q2PFD7|PSD3_MOUSE PH and SEC7 domain-containing protein 3 OS=Mus musculus GN=Psd3 PE=1 SV=2	1	12	12	12	4	2	4	5	9	3	4	6	4	4	5	3	7	7	8	6	5	5	4	6	6	5	10	4	3	4	5	6	6	5	5	8	7	5	7	5	5	6
Q2TBE6	Q2TBE6	4	4	4	Phosphatidylinositol 4-kinase type 2-alpha	Pi4k2a	>sp|Q2TBE6|P4K2A_MOUSE Phosphatidylinositol 4-kinase type 2-alpha OS=Mus musculus GN=Pi4k2a PE=1 SV=1	1	4	4	4	3	1	3	3	2	2	3	2	3	3	1	3	3	1	3	3	3	2	3	2	3	3	2	3	3	2	3	2	3	3	3	3	3	3	3	3	3	2
Q2WF71	Q2WF71	4	4	4	Leucine-rich repeat and fibronectin type III domain-containing protein 1	Lrfn1	>sp|Q2WF71|LRFN1_MOUSE Leucine-rich repeat and fibronectin type III domain-containing protein 1 OS=Mus musculus GN=Lrfn1 PE=1 SV=1	1	4	4	4	1	0	2	2	0	0	1	1	1	0	1	1	1	1	0	1	1	1	0	2	3	1	1	0	0	1	2	0	1	1	1	2	1	1	1	1	1	0
Q3B7Z2	Q3B7Z2	6	6	6	Oxysterol-binding protein 1	Osbp	>sp|Q3B7Z2|OSBP1_MOUSE Oxysterol-binding protein 1 OS=Mus musculus GN=Osbp PE=1 SV=3	1	6	6	6	2	1	2	2	2	1	2	2	2	2	3	2	2	2	4	2	3	3	1	4	2	2	4	2	1	2	3	3	4	3	2	1	2	3	2	2	3	3
Q3B807	Q3B807	1	1	1	Transcription elongation regulator 1-like protein	Tcerg1l	>sp|Q3B807|TCRGL_MOUSE Transcription elongation regulator 1-like protein OS=Mus musculus GN=Tcerg1l PE=2 SV=3	1	1	1	1	0	0	0	0	0	0	0	0	0	0	0	0	0	0	0	0	0	0	0	0	0	0	0	0	0	0	0	0	0	1	0	0	0	0	0	0	0	0
Q3SXD3	Q3SXD3	1	1	1	HD domain-containing protein 2	Hddc2	>sp|Q3SXD3|HDDC2_MOUSE HD domain-containing protein 2 OS=Mus musculus GN=Hddc2 PE=2 SV=1	1	1	1	1	0	0	0	0	0	0	0	0	0	0	0	0	0	0	0	0	0	0	0	0	0	0	1	0	0	0	0	0	1	0	0	0	0	0	0	0	0	0
Q3TBL6	Q3TBL6	2	2	2	Tumor necrosis factor alpha-induced protein 8-like protein 3	Tnfaip8l3	>sp|Q3TBL6|TP8L3_MOUSE Tumor necrosis factor alpha-induced protein 8-like protein 3 OS=Mus musculus GN=Tnfaip8l3 PE=2 SV=1	1	2	2	2	1	0	0	1	0	0	1	1	1	1	1	0	1	2	1	1	1	0	1	1	0	1	1	1	1	1	1	1	2	1	1	1	1	1	0	1	1	0
Q3TC46	Q3TC46	2	2	2	Protein PAT1 homolog 1	Patl1	>sp|Q3TC46|PATL1_MOUSE Protein PAT1 homolog 1 OS=Mus musculus GN=Patl1 PE=1 SV=2	1	2	2	2	1	0	1	1	1	0	1	1	0	1	1	1	1	1	1	1	1	1	1	1	1	1	2	1	0	1	1	1	1	0	1	1	1	1	1	1	1	1
Q3TC72	Q3TC72	1	1	1	Fumarylacetoacetate hydrolase domain-containing protein 2A	Fahd2	>sp|Q3TC72|FAHD2_MOUSE Fumarylacetoacetate hydrolase domain-containing protein 2A OS=Mus musculus GN=Fahd2 PE=1 SV=1	1	1	1	1	0	0	1	0	0	0	0	0	0	0	0	0	0	0	0	0	0	0	1	1	0	0	1	0	0	0	1	1	1	0	0	0	0	0	0	0	0	0
Q3TCN2	Q3TCN2	1	1	1	Putative phospholipase B-like 2;Putative phospholipase B-like 2 28 kDa form;Putative phospholipase B-like 2 40 kDa form;Putative phospholipase B-like 2 15 kDa form	Plbd2	>sp|Q3TCN2|PLBL2_MOUSE Putative phospholipase B-like 2 OS=Mus musculus GN=Plbd2 PE=1 SV=2	1	1	1	1	0	0	1	0	0	0	0	1	0	0	1	0	0	0	0	0	0	0	0	0	1	0	0	0	0	1	0	0	1	1	0	0	1	1	1	0	0	0
Q3TDD9	Q3TDD9	1	1	1	Protein phosphatase 1 regulatory subunit 21	Ppp1r21	>sp|Q3TDD9|PPR21_MOUSE Protein phosphatase 1 regulatory subunit 21 OS=Mus musculus GN=Ppp1r21 PE=2 SV=2	1	1	1	1	0	0	0	0	0	0	0	0	0	0	0	0	0	0	0	0	0	0	0	0	0	0	0	0	0	0	1	0	0	0	0	1	0	0	0	0	1	0
Q3TDK6	Q3TDK6	1	1	1	Protein rogdi homolog	Rogdi	>sp|Q3TDK6|ROGDI_MOUSE Protein rogdi homolog OS=Mus musculus GN=Rogdi PE=2 SV=2	1	1	1	1	0	0	0	0	1	0	0	0	0	0	0	0	0	0	0	0	0	0	0	0	0	0	0	0	0	0	0	0	0	0	0	0	0	0	0	0	0	0
Q3TDN2	Q3TDN2	1	1	1	FAS-associated factor 2	Faf2	>sp|Q3TDN2|FAF2_MOUSE FAS-associated factor 2 OS=Mus musculus GN=Faf2 PE=2 SV=2	1	1	1	1	0	0	0	0	0	0	0	0	0	0	0	0	0	0	0	0	0	0	0	0	0	0	0	0	0	0	0	0	1	1	0	0	0	0	0	0	0	0
Q3TDQ1	Q3TDQ1	3	3	2	Dolichyl-diphosphooligosaccharide--protein glycosyltransferase subunit STT3B	Stt3b	>sp|Q3TDQ1|STT3B_MOUSE Dolichyl-diphosphooligosaccharide--protein glycosyltransferase subunit STT3B OS=Mus musculus GN=Stt3b PE=1 SV=2	1	3	3	2	1	0	1	1	0	1	1	1	1	0	0	2	1	0	0	1	1	1	1	0	1	1	1	1	1	0	1	1	1	0	1	1	1	1	1	1	1	1
Q3TEA8	Q3TEA8	4	4	4	Heterochromatin protein 1-binding protein 3	Hp1bp3	>sp|Q3TEA8|HP1B3_MOUSE Heterochromatin protein 1-binding protein 3 OS=Mus musculus GN=Hp1bp3 PE=1 SV=1	1	4	4	4	2	0	2	1	2	2	1	3	2	2	1	0	1	2	2	1	1	2	2	3	1	1	1	1	1	1	1	3	1	3	1	2	2	1	1	1	1	3
Q3TES0	Q3TES0	7	6	6	IQ motif and SEC7 domain-containing protein 3	Iqsec3	>sp|Q3TES0|IQEC3_MOUSE IQ motif and SEC7 domain-containing protein 3 OS=Mus musculus GN=Iqsec3 PE=2 SV=1	1	7	6	6	2	0	2	2	4	2	2	1	2	2	2	1	3	1	4	3	3	4	2	4	3	2	5	2	2	2	3	3	2	3	2	3	3	2	1	2	3	1
Q3TGW2	Q3TGW2	1	1	1	Endonuclease/exonuclease/phosphatase family domain-containing protein 1	Eepd1	>sp|Q3TGW2|EEPD1_MOUSE Endonuclease/exonuclease/phosphatase family domain-containing protein 1 OS=Mus musculus GN=Eepd1 PE=1 SV=1	1	1	1	1	0	0	0	0	0	0	0	0	0	0	0	0	0	0	0	0	0	0	0	0	0	0	0	0	0	0	1	0	0	0	0	0	0	0	0	0	0	0
Q3THE2;Q9CQ19	Q3THE2;Q9CQ19	4;2	4;2	4;2	Myosin regulatory light chain 12B;Myosin regulatory light polypeptide 9	Myl12b;Myl9	>sp|Q3THE2|ML12B_MOUSE Myosin regulatory light chain 12B OS=Mus musculus GN=Myl12b PE=1 SV=2;>sp|Q9CQ19|MYL9_MOUSE Myosin regulatory light polypeptide 9 OS=Mus musculus GN=Myl9 PE=1 SV=3	2	4	4	4	0	0	1	0	4	0	1	3	0	0	2	0	2	3	3	1	1	2	1	1	1	0	3	2	0	0	1	1	2	1	1	1	3	1	1	0	1	3
Q3THG9	Q3THG9	3	3	3	Alanyl-tRNA editing protein Aarsd1	Aarsd1	>sp|Q3THG9|AASD1_MOUSE Alanyl-tRNA editing protein Aarsd1 OS=Mus musculus GN=Aarsd1 PE=1 SV=2	1	3	3	3	3	0	2	3	1	1	2	2	1	2	2	0	2	2	2	2	2	2	2	2	2	3	2	3	0	2	2	2	0	2	2	2	2	3	3	3	2	2
Q3THK3	Q3THK3	4	4	4	General transcription factor IIF subunit 1	Gtf2f1	>sp|Q3THK3|T2FA_MOUSE General transcription factor IIF subunit 1 OS=Mus musculus GN=Gtf2f1 PE=1 SV=2	1	4	4	4	1	1	2	1	1	1	3	2	2	2	2	1	2	1	2	2	2	2	0	1	2	1	2	1	1	1	2	2	2	2	2	1	1	2	1	1	2	1
Q3THK7	Q3THK7	3	3	3	GMP synthase [glutamine-hydrolyzing]	Gmps	>sp|Q3THK7|GUAA_MOUSE GMP synthase [glutamine-hydrolyzing] OS=Mus musculus GN=Gmps PE=1 SV=2	1	3	3	3	1	1	1	1	3	1	1	2	1	1	1	1	1	2	2	1	1	1	1	1	1	1	2	1	1	1	1	1	2	1	1	2	2	1	2	0	1	2
Q3THS6	Q3THS6	3	3	3	S-adenosylmethionine synthase isoform type-2	Mat2a	>sp|Q3THS6|METK2_MOUSE S-adenosylmethionine synthase isoform type-2 OS=Mus musculus GN=Mat2a PE=2 SV=2	1	3	3	3	0	0	0	0	3	0	0	0	0	0	0	0	1	2	1	0	0	0	0	0	0	0	2	1	0	0	0	0	1	0	0	0	0	0	1	0	0	0
Q3TIR3	Q3TIR3	2	2	2	Synembryn-A	Ric8a	>sp|Q3TIR3|RIC8A_MOUSE Synembryn-A OS=Mus musculus GN=Ric8a PE=1 SV=2	1	2	2	2	0	0	1	0	1	0	0	0	0	0	0	0	0	1	0	0	0	1	1	1	0	0	0	0	0	0	0	0	0	1	0	0	1	1	0	1	1	2
Q3TIU4	Q3TIU4	1	1	1	2,5-phosphodiesterase 12	Pde12	>sp|Q3TIU4|PDE12_MOUSE 2,5-phosphodiesterase 12 OS=Mus musculus GN=Pde12 PE=2 SV=2	1	1	1	1	0	0	0	0	0	0	0	0	0	0	0	1	0	0	0	0	0	0	0	0	0	0	0	0	1	0	0	0	0	0	0	0	0	0	0	0	0	0
Q3TIX9	Q3TIX9	2	2	2	U4/U6.U5 tri-snRNP-associated protein 2	Usp39	>sp|Q3TIX9|SNUT2_MOUSE U4/U6.U5 tri-snRNP-associated protein 2 OS=Mus musculus GN=Usp39 PE=2 SV=2	1	2	2	2	1	0	1	2	1	2	2	1	1	1	2	1	1	1	2	1	1	1	2	1	1	2	1	2	2	2	1	1	1	1	1	1	1	1	0	2	1	1
Q3TLH4	Q3TLH4	8	8	8	Protein PRRC2C	Prrc2c	>sp|Q3TLH4|PRC2C_MOUSE Protein PRRC2C OS=Mus musculus GN=Prrc2c PE=1 SV=3	1	8	8	8	3	0	2	4	1	3	3	3	3	2	2	2	3	2	2	4	5	3	3	1	5	4	0	5	3	2	2	3	3	3	4	4	2	4	3	5	2	2
Q3TLI0	Q3TLI0	3	3	3	Trafficking protein particle complex subunit 10	Trappc10	>sp|Q3TLI0|TPC10_MOUSE Trafficking protein particle complex subunit 10 OS=Mus musculus GN=Trappc10 PE=1 SV=2	1	3	3	3	1	0	1	1	1	0	2	1	1	1	1	1	1	0	2	1	2	1	2	2	1	1	2	1	1	0	2	1	0	1	1	1	2	2	1	2	1	1
Q3TMH2	Q3TMH2	2	2	2	Secernin-3	Scrn3	>sp|Q3TMH2|SCRN3_MOUSE Secernin-3 OS=Mus musculus GN=Scrn3 PE=1 SV=1	1	2	2	2	0	0	1	0	1	0	0	0	0	0	2	0	0	1	1	0	0	0	0	1	0	0	1	0	0	0	0	1	1	0	1	0	0	0	0	0	0	0
Q3TPX4	Q3TPX4	3	3	3	Exocyst complex component 5	Exoc5	>sp|Q3TPX4|EXOC5_MOUSE Exocyst complex component 5 OS=Mus musculus GN=Exoc5 PE=1 SV=2	1	3	3	3	0	0	1	0	0	0	0	0	0	1	0	0	1	1	1	1	1	0	0	0	1	0	2	1	0	0	0	1	0	0	0	0	0	0	0	0	0	2
Q3TQF0	Q3TQF0	1	1	1	F-box only protein 31	Fbxo31	>sp|Q3TQF0|FBX31_MOUSE F-box only protein 31 OS=Mus musculus GN=Fbxo31 PE=1 SV=1	1	1	1	1	0	0	0	1	0	0	0	0	0	0	0	0	0	1	0	1	0	1	0	1	1	0	1	1	0	1	1	1	0	1	1	1	0	1	1	1	1	1
Q3TQI7	Q3TQI7	4	4	4	Uncharacterized protein C9orf78 homolog		>sp|Q3TQI7|CI078_MOUSE Uncharacterized protein C9orf78 homolog OS=Mus musculus PE=1 SV=2	1	4	4	4	1	0	1	1	1	0	2	1	2	3	2	0	2	2	1	1	2	1	1	0	2	2	0	0	1	0	0	1	1	2	0	1	1	2	2	1	1	0
Q3TRR0	Q3TRR0	3	3	3	Microtubule-associated protein 9	Map9	>sp|Q3TRR0|MAP9_MOUSE Microtubule-associated protein 9 OS=Mus musculus GN=Map9 PE=2 SV=2	1	3	3	3	2	0	2	3	0	1	3	2	2	1	2	1	2	1	2	1	3	0	3	1	3	3	0	3	2	2	2	1	2	2	3	3	0	2	1	3	1	1
Q3TSG4	Q3TSG4	1	1	1	RNA demethylase ALKBH5	Alkbh5	>sp|Q3TSG4|ALKB5_MOUSE RNA demethylase ALKBH5 OS=Mus musculus GN=Alkbh5 PE=1 SV=2	1	1	1	1	1	0	1	1	0	0	1	1	1	0	0	0	0	1	1	0	1	1	1	1	0	1	1	0	1	0	1	0	1	1	1	1	1	1	0	1	1	1
Q3TVA9	Q3TVA9	2	2	2	Coiled-coil domain-containing protein 136	Ccdc136	>sp|Q3TVA9|CC136_MOUSE Coiled-coil domain-containing protein 136 OS=Mus musculus GN=Ccdc136 PE=2 SV=2	1	2	2	2	1	0	1	1	1	0	1	1	1	1	2	1	1	1	2	1	1	1	1	2	1	0	1	1	0	1	1	2	1	1	2	1	1	1	1	1	1	1
Q3TWL2	Q3TWL2	2	2	2	Type 1 phosphatidylinositol 4,5-bisphosphate 4-phosphatase	Tmem55b	>sp|Q3TWL2|TM55B_MOUSE Type 1 phosphatidylinositol 4,5-bisphosphate 4-phosphatase OS=Mus musculus GN=Tmem55b PE=1 SV=1	1	2	2	2	1	0	2	1	2	0	2	2	1	1	2	0	1	1	2	1	2	2	2	2	2	1	2	1	0	0	2	2	1	1	2	1	2	2	1	1	1	2
Q3TWW8	Q3TWW8	3	3	2	Serine/arginine-rich splicing factor 6	Srsf6	>sp|Q3TWW8|SRSF6_MOUSE Serine/arginine-rich splicing factor 6 OS=Mus musculus GN=Srsf6 PE=1 SV=1	1	3	3	2	1	0	1	1	2	1	1	2	1	1	0	2	1	0	1	1	1	1	1	1	0	1	2	1	2	1	1	1	1	2	1	1	1	1	1	1	1	1
Q3TX08	Q3TX08	1	1	1	tRNA (guanine(26)-N(2))-dimethyltransferase	Trmt1	>sp|Q3TX08|TRM1_MOUSE tRNA (guanine(26)-N(2))-dimethyltransferase OS=Mus musculus GN=Trmt1 PE=1 SV=2	1	1	1	1	1	0	1	0	0	0	0	1	1	1	1	0	0	0	0	0	0	1	0	1	0	0	0	1	0	0	0	0	0	0	1	0	0	1	0	0	0	1
Q3TXS7	Q3TXS7	13	13	13	26S proteasome non-ATPase regulatory subunit 1	Psmd1	>sp|Q3TXS7|PSMD1_MOUSE 26S proteasome non-ATPase regulatory subunit 1 OS=Mus musculus GN=Psmd1 PE=1 SV=1	1	13	13	13	3	2	5	3	9	2	3	3	3	3	3	3	3	5	5	3	5	5	2	3	4	2	6	3	2	3	3	5	3	3	3	3	4	2	5	3	3	6
Q3TXX4;Q8BLE7	Q3TXX4	6;2	6;2	6;2	Vesicular glutamate transporter 1	Slc17a7	>sp|Q3TXX4|VGLU1_MOUSE Vesicular glutamate transporter 1 OS=Mus musculus GN=Slc17a7 PE=1 SV=2	2	6	6	6	2	0	3	2	4	1	1	4	1	3	3	0	4	3	4	3	4	3	2	2	3	2	4	3	1	1	2	3	3	2	1	2	3	2	2	0	2	2
Q3TY60	Q3TY60	8	8	8	Protein FAM131B	Fam131b	>sp|Q3TY60|F131B_MOUSE Protein FAM131B OS=Mus musculus GN=Fam131b PE=1 SV=1	1	8	8	8	5	2	5	4	3	2	6	5	4	5	6	3	6	4	6	6	6	5	5	7	6	4	5	5	2	5	5	4	4	5	7	5	5	5	3	5	6	5
Q3TY65	Q3TY65	2	2	2	Islet cell autoantigen 1-like protein	Ica1l	>sp|Q3TY65|ICA1L_MOUSE Islet cell autoantigen 1-like protein OS=Mus musculus GN=Ica1l PE=2 SV=1	1	2	2	2	2	0	2	2	2	0	2	2	1	2	2	0	2	2	2	2	2	2	2	2	2	1	1	2	1	1	2	2	0	2	2	2	2	2	1	2	2	2
Q3TYD6	Q3TYD6	5	5	5	Serine/threonine-protein kinase LMTK2	Lmtk2	>sp|Q3TYD6|LMTK2_MOUSE Serine/threonine-protein kinase LMTK2 OS=Mus musculus GN=Lmtk2 PE=1 SV=3	1	5	5	5	1	1	1	1	0	1	1	2	1	1	1	1	2	1	0	0	2	1	1	3	3	2	1	1	0	1	4	1	0	0	2	2	1	2	3	3	2	0
Q3TZZ7	Q3TZZ7	3	3	3	Extended synaptotagmin-2	Esyt2	>sp|Q3TZZ7|ESYT2_MOUSE Extended synaptotagmin-2 OS=Mus musculus GN=Esyt2 PE=1 SV=1	1	3	3	3	1	0	1	1	1	1	1	0	2	2	1	0	1	2	1	1	2	0	1	2	1	1	1	1	1	1	2	2	2	2	1	1	1	1	1	1	2	0
Q3U0M1	Q3U0M1	2	2	2	Trafficking protein particle complex subunit 9	Trappc9	>sp|Q3U0M1|TPPC9_MOUSE Trafficking protein particle complex subunit 9 OS=Mus musculus GN=Trappc9 PE=1 SV=2	1	2	2	2	1	0	1	1	2	0	1	1	1	1	1	1	1	1	1	1	1	1	1	1	1	1	1	1	1	1	1	1	1	1	1	1	1	1	1	1	1	1
Q3U0V1	Q3U0V1	5	5	5	Far upstream element-binding protein 2	Khsrp	>sp|Q3U0V1|FUBP2_MOUSE Far upstream element-binding protein 2 OS=Mus musculus GN=Khsrp PE=1 SV=2	1	5	5	5	3	1	4	1	2	1	2	4	4	4	2	2	3	4	3	3	2	3	3	4	1	1	4	3	2	1	2	4	5	2	4	2	4	4	2	3	2	5
Q3U1F9	Q3U1F9	2	2	2	Phosphoprotein associated with glycosphingolipid-enriched microdomains 1	Pag1	>sp|Q3U1F9|PHAG1_MOUSE Phosphoprotein associated with glycosphingolipid-enriched microdomains 1 OS=Mus musculus GN=Pag1 PE=1 SV=2	1	2	2	2	1	0	1	0	0	0	1	1	0	0	1	0	1	0	1	2	1	1	0	1	2	0	1	1	0	0	0	1	1	1	0	0	1	1	1	0	0	1
Q3U1J4	Q3U1J4	6	6	6	DNA damage-binding protein 1	Ddb1	>sp|Q3U1J4|DDB1_MOUSE DNA damage-binding protein 1 OS=Mus musculus GN=Ddb1 PE=1 SV=2	1	6	6	6	0	0	2	0	4	0	0	1	0	1	3	0	1	2	2	1	2	2	0	0	2	0	2	0	0	0	0	3	0	0	0	0	2	0	0	0	0	0
Q3U1V6	Q3U1V6	1	1	1	Ubiquitin-conjugating enzyme E2 variant 3	Uevld	>sp|Q3U1V6|UEVLD_MOUSE Ubiquitin-conjugating enzyme E2 variant 3 OS=Mus musculus GN=Uevld PE=2 SV=1	1	1	1	1	1	0	1	1	0	0	0	1	1	0	0	0	0	0	1	1	0	0	0	0	0	1	0	0	1	0	1	1	0	0	0	1	0	1	0	1	1	0
Q3U1V8	Q3U1V8	1	1	1	Mitogen-activated protein kinase kinase kinase 9	Map3k9	>sp|Q3U1V8|M3K9_MOUSE Mitogen-activated protein kinase kinase kinase 9 OS=Mus musculus GN=Map3k9 PE=2 SV=2	1	1	1	1	1	0	1	0	0	0	0	1	1	0	0	0	0	0	1	0	0	1	0	0	0	1	0	0	1	1	0	1	0	0	0	0	1	1	0	1	0	0
Q3U1Y4	Q3U1Y4	1	1	1	DENN domain-containing protein 4B	Dennd4b	>sp|Q3U1Y4|DEN4B_MOUSE DENN domain-containing protein 4B OS=Mus musculus GN=Dennd4b PE=2 SV=2	1	1	1	1	0	0	1	0	0	0	1	1	1	0	0	0	0	1	1	0	1	0	1	1	0	0	0	0	0	0	1	0	1	1	1	1	1	1	0	1	1	0
Q3U214	Q3U214	2	2	2	Microtubule-associated serine/threonine-protein kinase 3	Mast3	>sp|Q3U214|MAST3_MOUSE Microtubule-associated serine/threonine-protein kinase 3 OS=Mus musculus GN=Mast3 PE=1 SV=3	1	2	2	2	1	0	1	1	0	0	1	1	2	1	1	0	2	0	1	1	1	1	1	1	1	0	0	1	0	1	2	2	2	2	1	2	1	1	1	2	1	1
Q3U2I3	Q3U2I3	1	1	1	FTS and Hook-interacting protein	Fam160a2	>sp|Q3U2I3|F16A2_MOUSE FTS and Hook-interacting protein OS=Mus musculus GN=Fam160a2 PE=1 SV=2	1	1	1	1	1	0	0	1	0	0	0	0	1	0	0	0	0	1	0	0	0	0	0	1	1	0	0	0	0	0	1	1	0	1	0	1	0	1	1	1	1	0
Q3U2K0	Q3U2K0	1	1	1	Protein FAM193B	Fam193b	>sp|Q3U2K0|F193B_MOUSE Protein FAM193B OS=Mus musculus GN=Fam193b PE=2 SV=2	1	1	1	1	1	0	1	1	0	1	0	0	0	1	1	1	0	0	1	1	0	0	1	1	1	1	0	1	1	1	1	1	1	0	1	1	1	1	0	1	1	0
Q3U3E2	Q3U3E2	5	5	5	Protein FAM117B	Fam117b	>sp|Q3U3E2|F117B_MOUSE Protein FAM117B OS=Mus musculus GN=Fam117b PE=1 SV=1	1	5	5	5	1	1	1	1	2	0	1	1	1	2	1	2	1	2	2	1	1	0	1	2	1	1	3	1	1	1	3	1	1	2	1	1	4	1	2	1	1	2
Q3UCQ1	Q3UCQ1	1	1	1	Forkhead box protein K2	Foxk2	>sp|Q3UCQ1|FOXK2_MOUSE Forkhead box protein K2 OS=Mus musculus GN=Foxk2 PE=1 SV=3	1	1	1	1	1	0	1	0	1	1	1	1	1	1	0	1	1	0	1	1	1	1	0	1	0	1	1	1	1	1	1	1	1	1	1	1	1	1	0	1	1	0
Q3UD01	Q3UD01	1	1	1	Putative ataxin-7-like protein 3B	Atxn7l3b	>sp|Q3UD01|A7L3B_MOUSE Putative ataxin-7-like protein 3B OS=Mus musculus GN=Atxn7l3b PE=3 SV=1	1	1	1	1	0	0	0	0	0	0	1	0	0	0	0	0	0	0	1	0	1	1	0	0	0	0	0	0	0	0	0	0	0	0	0	0	0	0	0	0	0	0
Q3UDE2	Q3UDE2	2	2	2	Tubulin--tyrosine ligase-like protein 12	Ttll12	>sp|Q3UDE2|TTL12_MOUSE Tubulin--tyrosine ligase-like protein 12 OS=Mus musculus GN=Ttll12 PE=2 SV=1	1	2	2	2	1	1	1	1	2	1	1	2	2	2	1	1	2	1	2	2	1	2	1	2	2	2	2	2	2	1	2	2	2	2	1	2	2	2	1	2	2	2
Q3UDW8	Q3UDW8	1	1	1	Heparan-alpha-glucosaminide N-acetyltransferase	Hgsnat	>sp|Q3UDW8|HGNAT_MOUSE Heparan-alpha-glucosaminide N-acetyltransferase OS=Mus musculus GN=Hgsnat PE=1 SV=2	1	1	1	1	1	1	1	1	0	0	1	1	1	0	1	0	1	0	0	1	1	1	0	0	1	1	0	1	1	0	0	1	1	1	1	0	0	1	0	0	0	0
Q3UE31	Q3UE31	6	6	6	Uncharacterized protein KIAA0930 homolog		>sp|Q3UE31|K0930_MOUSE Uncharacterized protein KIAA0930 homolog OS=Mus musculus PE=1 SV=2	1	6	6	6	4	0	3	3	4	1	5	3	5	4	2	0	5	3	6	3	3	3	5	5	3	2	2	5	2	1	4	5	3	4	6	3	5	4	3	2	4	4
Q3UGC7;Q66JS6	Q3UGC7;Q66JS6	2;2	2;2	2;2	Eukaryotic translation initiation factor 3 subunit J-A;Eukaryotic translation initiation factor 3 subunit J-B	Eif3j1;Eif3j2	>sp|Q3UGC7|EI3JA_MOUSE Eukaryotic translation initiation factor 3 subunit J-A OS=Mus musculus GN=Eif3j1 PE=2 SV=1;>sp|Q66JS6|EI3JB_MOUSE Eukaryotic translation initiation factor 3 subunit J-B OS=Mus musculus GN=Eif3j2 PE=1 SV=1	2	2	2	2	0	0	0	0	2	0	0	1	0	1	0	0	1	2	1	0	0	0	0	1	0	0	2	1	0	0	0	1	1	0	0	2	1	1	1	0	0	2
Q3UGR5	Q3UGR5	2	2	2	Haloacid dehalogenase-like hydrolase domain-containing protein 2	Hdhd2	>sp|Q3UGR5|HDHD2_MOUSE Haloacid dehalogenase-like hydrolase domain-containing protein 2 OS=Mus musculus GN=Hdhd2 PE=1 SV=2	1	2	2	2	0	0	0	0	1	0	0	0	0	0	0	0	0	1	0	0	0	0	0	0	0	0	1	0	0	0	0	0	1	0	0	0	0	0	0	0	0	1
Q3UGS4	Q3UGS4	2	2	2	Protein FAM195B	Fam195b	>sp|Q3UGS4|F195B_MOUSE Protein FAM195B OS=Mus musculus GN=Fam195b PE=1 SV=1	1	2	2	2	1	0	2	2	2	0	2	2	1	2	1	1	1	2	1	1	2	1	2	2	1	2	2	1	1	0	2	1	2	2	1	2	2	2	2	2	2	2
Q3UGY8	Q3UGY8	3	3	3	Brefeldin A-inhibited guanine nucleotide-exchange protein 3	Arfgef3	>sp|Q3UGY8|BIG3_MOUSE Brefeldin A-inhibited guanine nucleotide-exchange protein 3 OS=Mus musculus GN=Arfgef3 PE=1 SV=1	1	3	3	3	2	0	2	2	1	0	3	1	1	1	2	0	2	2	2	3	2	1	2	2	3	1	2	2	1	0	2	2	1	2	3	1	2	2	3	1	3	2
Q3UH66	Q3UH66	4	4	4	Serine/threonine-protein kinase WNK2	Wnk2	>sp|Q3UH66|WNK2_MOUSE Serine/threonine-protein kinase WNK2 OS=Mus musculus GN=Wnk2 PE=1 SV=2	1	4	4	4	2	0	0	2	0	1	0	1	0	1	4	1	3	1	1	2	0	1	0	1	2	0	1	2	0	0	1	2	0	0	1	2	0	0	1	1	1	1
Q3UH68	Q3UH68	6	6	6	LIM and calponin homology domains-containing protein 1	Limch1	>sp|Q3UH68|LIMC1_MOUSE LIM and calponin homology domains-containing protein 1 OS=Mus musculus GN=Limch1 PE=1 SV=2	1	6	6	6	5	0	3	5	1	3	6	5	5	4	5	3	5	5	5	5	6	5	6	4	5	4	3	5	4	6	5	5	4	5	5	5	5	5	4	6	5	5
Q3UH99	Q3UH99	4	4	4	Protein shisa-6 homolog	Shisa6	>sp|Q3UH99|SHSA6_MOUSE Protein shisa-6 homolog OS=Mus musculus GN=Shisa6 PE=1 SV=1	1	4	4	4	3	2	3	3	2	2	3	3	3	3	4	3	3	3	3	4	3	3	3	3	3	3	3	4	2	2	3	3	3	3	4	3	3	3	2	4	3	3
Q3UHB1	Q3UHB1	9	9	9	5-nucleotidase domain-containing protein 3	Nt5dc3	>sp|Q3UHB1|NT5D3_MOUSE 5-nucleotidase domain-containing protein 3 OS=Mus musculus GN=Nt5dc3 PE=2 SV=1	1	9	9	9	0	0	1	0	4	0	2	1	0	1	1	0	1	1	3	3	6	5	0	0	1	0	5	0	0	0	0	3	2	0	0	0	0	0	0	0	0	1
Q3UHB8	Q3UHB8	6	6	6	Coiled-coil domain-containing protein 177	Ccdc177	>sp|Q3UHB8|CC177_MOUSE Coiled-coil domain-containing protein 177 OS=Mus musculus GN=Ccdc177 PE=1 SV=1	1	6	6	6	3	2	3	3	4	2	3	3	4	4	2	3	4	4	4	3	3	3	4	3	3	4	5	4	2	2	6	2	4	3	4	5	3	4	2	3	3	4
Q3UHC7	Q3UHC7	2	2	2	Disabled homolog 2-interacting protein	Dab2ip	>sp|Q3UHC7|DAB2P_MOUSE Disabled homolog 2-interacting protein OS=Mus musculus GN=Dab2ip PE=1 SV=1	1	2	2	2	1	1	2	2	1	2	1	1	1	2	1	1	1	1	1	0	1	1	1	1	1	1	1	1	1	1	1	0	1	1	2	2	1	1	1	2	1	1
Q3UHD1	Q3UHD1	3	3	3	Brain-specific angiogenesis inhibitor 1	Bai1	>sp|Q3UHD1|BAI1_MOUSE Brain-specific angiogenesis inhibitor 1 OS=Mus musculus GN=Bai1 PE=1 SV=1	1	3	3	3	1	0	1	1	1	0	1	1	1	1	1	2	2	1	2	1	1	2	1	1	1	1	2	1	1	1	2	1	1	1	1	2	1	1	1	2	2	1
Q3UHD6	Q3UHD6	5	5	5	Sorting nexin-27	Snx27	>sp|Q3UHD6|SNX27_MOUSE Sorting nexin-27 OS=Mus musculus GN=Snx27 PE=1 SV=2	1	5	5	5	1	1	2	1	4	1	1	1	1	2	1	1	2	3	2	2	2	2	1	1	1	1	3	1	1	1	1	2	4	1	1	1	2	1	2	1	1	3
Q3UHD9	Q3UHD9	17	17	17	Arf-GAP with GTPase, ANK repeat and PH domain-containing protein 2	Agap2	>sp|Q3UHD9|AGAP2_MOUSE Arf-GAP with GTPase, ANK repeat and PH domain-containing protein 2 OS=Mus musculus GN=Agap2 PE=2 SV=1	1	17	17	17	7	0	4	8	4	3	5	5	3	6	5	4	7	6	6	5	6	5	6	8	9	5	7	7	4	3	10	3	5	6	6	7	5	6	6	6	7	4
Q3UHE1	Q3UHE1	6	6	6	Membrane-associated phosphatidylinositol transfer protein 3	Pitpnm3	>sp|Q3UHE1|PITM3_MOUSE Membrane-associated phosphatidylinositol transfer protein 3 OS=Mus musculus GN=Pitpnm3 PE=2 SV=2	1	6	6	6	3	0	2	3	1	0	2	2	2	2	2	0	2	1	1	2	3	2	2	3	4	1	3	2	1	1	4	2	1	1	2	3	2	4	1	2	2	1
Q3UHF7	Q3UHF7	7	7	7	Transcription factor HIVEP2	Hivep2	>sp|Q3UHF7|ZEP2_MOUSE Transcription factor HIVEP2 OS=Mus musculus GN=Hivep2 PE=1 SV=1	1	7	7	7	2	1	1	2	1	1	3	2	2	1	2	1	3	2	2	3	3	3	1	3	2	3	2	3	1	1	1	0	2	4	2	2	3	3	2	2	2	1
Q3UHI4	Q3UHI4	1	1	1	Protein TMED8	Tmed8	>sp|Q3UHI4|TMED8_MOUSE Protein TMED8 OS=Mus musculus GN=Tmed8 PE=2 SV=1	1	1	1	1	0	0	0	0	0	0	0	0	0	1	0	0	0	0	0	0	0	0	0	0	0	0	0	0	0	0	0	0	0	0	0	0	0	1	0	0	0	1
Q3UHJ0	Q3UHJ0	27	27	27	AP2-associated protein kinase 1	Aak1	>sp|Q3UHJ0|AAK1_MOUSE AP2-associated protein kinase 1 OS=Mus musculus GN=Aak1 PE=1 SV=2	1	27	27	27	8	3	9	6	20	3	6	14	8	8	9	8	10	19	15	9	11	12	9	12	13	6	20	7	5	4	10	9	17	11	11	11	15	15	12	7	11	15
Q3UHK1	Q3UHK1	2	2	2	Proton myo-inositol cotransporter	Slc2a13	>sp|Q3UHK1|MYCT_MOUSE Proton myo-inositol cotransporter OS=Mus musculus GN=Slc2a13 PE=2 SV=2	1	2	2	2	1	1	1	2	1	0	1	2	2	1	1	1	2	2	1	1	1	1	1	1	1	1	1	2	1	1	2	1	1	1	2	2	1	1	1	2	2	1
Q3UHK6	Q3UHK6	1	1	1	Teneurin-4	Tenm4	>sp|Q3UHK6|TEN4_MOUSE Teneurin-4 OS=Mus musculus GN=Tenm4 PE=1 SV=2	1	1	1	1	1	0	0	1	1	0	1	1	1	1	1	0	1	0	1	1	1	1	1	1	1	0	1	1	0	0	1	1	0	0	1	0	1	1	1	0	1	1
Q3UHL1	Q3UHL1	19	19	19	CaM kinase-like vesicle-associated protein	Camkv	>sp|Q3UHL1|CAMKV_MOUSE CaM kinase-like vesicle-associated protein OS=Mus musculus GN=Camkv PE=1 SV=2	1	19	19	19	6	3	4	7	16	5	1	12	5	5	6	4	12	12	16	9	7	9	10	2	8	2	13	6	7	2	9	7	11	8	5	9	8	9	6	3	7	9
Q3UHQ6	Q3UHQ6	4	4	4	Protein dopey-2	Dopey2	>sp|Q3UHQ6|DOP2_MOUSE Protein dopey-2 OS=Mus musculus GN=Dopey2 PE=1 SV=3	1	4	4	4	4	0	3	3	2	1	2	3	2	4	3	0	3	2	2	3	2	4	2	3	4	2	1	4	2	3	4	3	2	2	4	3	4	3	2	3	4	4
Q3UHX2	Q3UHX2	4	4	4	28 kDa heat- and acid-stable phosphoprotein	Pdap1	>sp|Q3UHX2|HAP28_MOUSE 28 kDa heat- and acid-stable phosphoprotein OS=Mus musculus GN=Pdap1 PE=1 SV=1	1	4	4	4	3	1	2	2	3	1	2	1	1	2	1	1	2	2	3	2	2	2	3	1	1	2	2	1	3	1	2	1	2	1	3	2	2	1	1	2	2	1
Q3UI43	Q3UI43	2	2	2	BRISC and BRCA1-A complex member 1	Babam1	>sp|Q3UI43|BABA1_MOUSE BRISC and BRCA1-A complex member 1 OS=Mus musculus GN=Babam1 PE=2 SV=1	1	2	2	2	0	0	1	0	1	0	0	1	1	0	0	0	1	1	0	0	0	1	0	1	0	0	1	0	0	0	1	1	0	1	0	1	1	0	1	0	0	1
Q3UIL6	Q3UIL6	4	4	4	Pleckstrin homology domain-containing family A member 7	Plekha7	>sp|Q3UIL6|PKHA7_MOUSE Pleckstrin homology domain-containing family A member 7 OS=Mus musculus GN=Plekha7 PE=1 SV=2	1	4	4	4	1	0	0	1	1	0	0	0	0	0	0	0	0	1	1	0	1	0	0	1	0	0	1	0	1	0	1	0	0	0	0	0	0	0	0	0	1	0
Q3UJB9	Q3UJB9	4	4	4	Enhancer of mRNA-decapping protein 4	Edc4	>sp|Q3UJB9|EDC4_MOUSE Enhancer of mRNA-decapping protein 4 OS=Mus musculus GN=Edc4 PE=1 SV=2	1	4	4	4	1	0	1	0	2	0	1	2	1	2	1	2	1	1	2	1	1	1	0	2	0	0	1	1	0	1	2	0	1	1	3	1	2	2	1	1	2	2
Q3UJP5	Q3UJP5	1	1	1	Protein C8orf37 homolog		>sp|Q3UJP5|CH037_MOUSE Protein C8orf37 homolog OS=Mus musculus PE=1 SV=1	1	1	1	1	0	0	0	0	1	0	0	0	0	0	0	0	0	1	0	0	0	0	0	0	0	0	1	0	0	0	0	0	1	0	0	0	0	0	0	0	0	1
Q3UJU9	Q3UJU9	2	2	2	Regulator of microtubule dynamics protein 3	Rmdn3	>sp|Q3UJU9|RMD3_MOUSE Regulator of microtubule dynamics protein 3 OS=Mus musculus GN=Rmdn3 PE=1 SV=2	1	2	2	2	1	0	1	1	1	0	1	1	1	1	1	1	1	1	1	1	2	1	1	1	1	1	1	1	1	1	1	1	2	2	1	1	1	1	1	1	1	1
Q3UKC1	Q3UKC1	1	1	1	Tax1-binding protein 1 homolog	Tax1bp1	>sp|Q3UKC1|TAXB1_MOUSE Tax1-binding protein 1 homolog OS=Mus musculus GN=Tax1bp1 PE=1 SV=2	1	1	1	1	1	0	1	1	0	0	0	0	1	0	0	1	0	1	1	1	0	1	0	1	1	1	1	0	1	0	0	1	0	0	0	0	1	1	1	0	1	0
Q3UL36	Q3UL36	3	3	3	Arginine and glutamate-rich protein 1	Arglu1	>sp|Q3UL36|ARGL1_MOUSE Arginine and glutamate-rich protein 1 OS=Mus musculus GN=Arglu1 PE=1 SV=2	1	3	3	3	1	0	1	1	1	0	2	1	1	3	3	0	2	1	2	3	1	1	1	1	2	1	1	2	0	2	1	2	1	1	1	1	2	1	1	1	1	1
Q3ULD5	Q3ULD5	2	2	2	Methylcrotonoyl-CoA carboxylase beta chain, mitochondrial	Mccc2	>sp|Q3ULD5|MCCB_MOUSE Methylcrotonoyl-CoA carboxylase beta chain, mitochondrial OS=Mus musculus GN=Mccc2 PE=1 SV=1	1	2	2	2	0	0	0	0	0	0	0	0	0	0	1	0	0	1	0	0	0	0	0	0	0	0	2	0	0	0	0	0	0	0	0	0	0	0	0	0	0	0
Q3ULF4	Q3ULF4	1	1	1	Paraplegin	Spg7	>sp|Q3ULF4|SPG7_MOUSE Paraplegin OS=Mus musculus GN=Spg7 PE=1 SV=1	1	1	1	1	0	0	0	0	0	0	0	0	0	0	0	0	0	0	0	0	0	0	0	0	0	0	0	0	0	0	1	0	0	0	0	0	0	0	0	0	0	0
Q3ULJ0	Q3ULJ0	6	6	5	Glycerol-3-phosphate dehydrogenase 1-like protein	Gpd1l	>sp|Q3ULJ0|GPD1L_MOUSE Glycerol-3-phosphate dehydrogenase 1-like protein OS=Mus musculus GN=Gpd1l PE=1 SV=2	1	6	6	5	0	0	0	0	4	0	0	3	0	0	0	0	3	2	2	1	0	1	1	0	1	0	2	0	1	0	0	1	1	2	0	3	2	0	2	0	0	2
Q3UM45	Q3UM45	15	15	15	Protein phosphatase 1 regulatory subunit 7	Ppp1r7	>sp|Q3UM45|PP1R7_MOUSE Protein phosphatase 1 regulatory subunit 7 OS=Mus musculus GN=Ppp1r7 PE=1 SV=2	1	15	15	15	3	2	5	3	9	2	4	8	4	4	4	4	4	6	9	3	6	4	5	6	3	3	11	6	2	3	5	6	9	5	4	5	6	6	5	3	4	4
Q3UMB5	Q3UMB5	1	1	1	Smith-Magenis syndrome chromosomal region candidate gene 8 protein homolog	Smcr8	>sp|Q3UMB5|SMCR8_MOUSE Smith-Magenis syndrome chromosomal region candidate gene 8 protein homolog OS=Mus musculus GN=Smcr8 PE=1 SV=2	1	1	1	1	1	0	1	1	1	1	1	1	1	1	1	1	1	1	1	1	1	1	1	1	1	1	1	1	1	1	1	1	1	1	1	1	1	1	1	1	1	1
Q3UMF0	Q3UMF0	1	1	1	Cordon-bleu protein-like 1	Cobll1	>sp|Q3UMF0|COBL1_MOUSE Cordon-bleu protein-like 1 OS=Mus musculus GN=Cobll1 PE=1 SV=2	1	1	1	1	1	0	1	1	0	0	1	1	1	1	1	0	1	1	1	1	1	1	1	1	1	1	1	1	0	0	1	1	1	1	1	1	1	1	1	1	1	1
Q3UMR0	Q3UMR0	2	2	2	Ankyrin repeat domain-containing protein 27	Ankrd27	>sp|Q3UMR0|ANR27_MOUSE Ankyrin repeat domain-containing protein 27 OS=Mus musculus GN=Ankrd27 PE=1 SV=2	1	2	2	2	1	1	2	2	0	1	2	2	2	1	1	0	2	1	1	2	2	1	1	1	1	2	1	1	1	1	2	2	1	0	2	2	2	1	2	2	2	0
Q3UMR5	Q3UMR5	2	2	2	Calcium uniporter protein, mitochondrial	Mcu	>sp|Q3UMR5|MCU_MOUSE Calcium uniporter protein, mitochondrial OS=Mus musculus GN=Mcu PE=1 SV=2	1	2	2	2	0	0	0	0	1	0	0	0	0	0	0	0	0	1	0	0	0	0	0	0	0	0	1	0	0	0	0	0	1	0	0	1	1	0	1	0	0	1
Q3UMT1	Q3UMT1	1	1	1	Protein phosphatase 1 regulatory subunit 12C	Ppp1r12c	>sp|Q3UMT1|PP12C_MOUSE Protein phosphatase 1 regulatory subunit 12C OS=Mus musculus GN=Ppp1r12c PE=1 SV=1	1	1	1	1	1	0	1	1	0	0	1	1	1	1	0	0	1	1	1	1	1	1	1	1	1	1	1	0	1	0	1	1	1	1	1	1	1	1	0	0	1	0
Q3UMU9	Q3UMU9	8	8	8	Hepatoma-derived growth factor-related protein 2	Hdgfrp2	>sp|Q3UMU9|HDGR2_MOUSE Hepatoma-derived growth factor-related protein 2 OS=Mus musculus GN=Hdgfrp2 PE=1 SV=1	1	8	8	8	7	1	5	6	3	2	4	6	7	6	4	3	6	2	5	5	7	4	5	4	4	7	5	6	7	4	5	4	3	1	3	6	4	5	6	3	5	3
Q3UMY5	Q3UMY5	1	1	1	Echinoderm microtubule-associated protein-like 4	Eml4	>sp|Q3UMY5|EMAL4_MOUSE Echinoderm microtubule-associated protein-like 4 OS=Mus musculus GN=Eml4 PE=1 SV=1	1	1	1	1	0	0	1	1	0	0	0	0	0	0	0	0	0	0	0	0	0	0	0	0	0	0	0	0	0	0	0	0	0	0	0	0	1	0	0	1	0	0
Q3UN16	Q3UN16	5	5	5	Probable G-protein coupled receptor 162	Gpr162	>sp|Q3UN16|GP162_MOUSE Probable G-protein coupled receptor 162 OS=Mus musculus GN=Gpr162 PE=2 SV=2	1	5	5	5	2	0	0	2	0	2	1	2	2	1	0	2	1	2	0	1	2	1	0	4	3	0	0	2	1	1	4	2	1	1	3	3	1	1	1	2	1	0
Q3UNH4	Q3UNH4	22	22	22	G protein-regulated inducer of neurite outgrowth 1	Gprin1	>sp|Q3UNH4|GRIN1_MOUSE G protein-regulated inducer of neurite outgrowth 1 OS=Mus musculus GN=Gprin1 PE=1 SV=2	1	22	22	22	16	4	12	15	13	11	15	13	14	13	14	11	13	13	14	12	14	11	13	14	16	13	12	12	13	11	15	10	15	14	15	15	13	16	14	13	16	12
Q3UPL0	Q3UPL0	4	4	4	Protein transport protein Sec31A	Sec31a	>sp|Q3UPL0|SC31A_MOUSE Protein transport protein Sec31A OS=Mus musculus GN=Sec31a PE=1 SV=2	1	4	4	4	1	0	1	0	2	0	1	1	1	1	1	1	1	2	2	1	1	1	1	1	0	1	3	1	1	1	1	1	2	2	1	1	1	1	1	1	1	1
Q3UPL5	Q3UPL5	2	2	2	Uncharacterized protein C11orf96 homolog	Ag2	>sp|Q3UPL5|CK096_MOUSE Uncharacterized protein C11orf96 homolog OS=Mus musculus GN=Ag2 PE=1 SV=2	1	2	2	2	0	0	2	0	1	0	0	1	2	1	0	0	0	0	2	0	2	0	1	2	0	0	2	0	0	0	2	0	1	2	2	0	2	2	0	0	2	2
Q3UQ44	Q3UQ44	4	4	4	Ras GTPase-activating-like protein IQGAP2	Iqgap2	>sp|Q3UQ44|IQGA2_MOUSE Ras GTPase-activating-like protein IQGAP2 OS=Mus musculus GN=Iqgap2 PE=1 SV=2	1	4	4	4	2	0	0	2	1	2	2	0	1	0	2	0	0	0	1	1	1	0	1	1	2	2	1	2	1	1	1	0	2	1	0	2	1	2	3	2	1	1
Q3UQN2	Q3UQN2	1	1	1	FCH domain only protein 2	Fcho2	>sp|Q3UQN2|FCHO2_MOUSE F-BAR domain only protein 2 OS=Mus musculus GN=Fcho2 PE=1 SV=1	1	1	1	1	1	0	0	0	1	0	1	1	0	1	0	0	1	0	1	1	1	1	0	1	1	0	0	1	0	0	1	1	1	0	1	0	1	1	1	0	1	1
Q3UQU0	Q3UQU0	2	2	1	Bromodomain-containing protein 9	Brd9	>sp|Q3UQU0|BRD9_MOUSE Bromodomain-containing protein 9 OS=Mus musculus GN=Brd9 PE=2 SV=1	1	2	2	1	0	0	0	0	0	0	0	0	0	0	0	0	1	0	0	0	0	0	0	0	0	0	0	0	0	0	0	0	0	0	0	0	0	0	0	0	0	0
Q3URD3	Q3URD3	3	3	3	Sarcolemmal membrane-associated protein	Slmap	>sp|Q3URD3|SLMAP_MOUSE Sarcolemmal membrane-associated protein OS=Mus musculus GN=Slmap PE=1 SV=2	1	3	3	3	3	0	0	2	1	1	1	1	2	2	1	1	1	1	1	1	2	1	2	2	1	0	1	2	1	0	2	0	1	1	1	1	1	2	1	1	2	1
Q80VJ6;Q3URS2	Q80VJ6;Q3URS2	1;1	1;1	1;1	Zinc finger and SCAN domain containing protein 4C;Zinc finger and SCAN domain containing protein 4F	Zscan4c;Zscan4f	>sp|Q80VJ6|ZSC4C_MOUSE Zinc finger and SCAN domain containing protein 4C OS=Mus musculus GN=Zscan4c PE=2 SV=1;>sp|Q3URS2|ZSC4F_MOUSE Zinc finger and SCAN domain containing protein 4F OS=Mus musculus GN=Zscan4f PE=2 SV=2	2	1	1	1	0	0	0	0	0	0	0	0	0	0	0	0	0	0	0	1	0	0	0	0	0	0	0	0	0	0	0	0	0	0	0	0	0	0	0	0	0	0
Q3USB7	Q3USB7	2	2	2	Inactive phospholipase C-like protein 1	Plcl1	>sp|Q3USB7|PLCL1_MOUSE Inactive phospholipase C-like protein 1 OS=Mus musculus GN=Plcl1 PE=1 SV=3	1	2	2	2	2	0	2	1	2	1	2	2	2	1	2	1	2	2	2	2	2	2	2	2	1	1	2	1	1	2	2	2	1	1	2	2	2	2	2	2	2	2
Q3USH5	Q3USH5	1	1	1	Splicing factor, suppressor of white-apricot homolog	Sfswap	>sp|Q3USH5|SFSWA_MOUSE Splicing factor, suppressor of white-apricot homolog OS=Mus musculus GN=Sfswap PE=1 SV=2	1	1	1	1	0	0	0	0	0	0	0	0	1	0	0	0	0	0	1	0	1	0	0	1	0	0	0	0	0	0	0	0	0	0	0	0	0	0	0	0	0	0
Q3USJ8	Q3USJ8	2	2	2	FCH and double SH3 domains protein 2	Fchsd2	>sp|Q3USJ8|FCSD2_MOUSE F-BAR and double SH3 domains protein 2 OS=Mus musculus GN=Fchsd2 PE=1 SV=2	1	2	2	2	0	0	0	0	1	0	0	0	0	0	0	0	0	0	0	0	0	0	0	0	0	0	0	0	0	0	1	0	0	0	0	1	0	1	0	0	0	0
Q3UTJ2	Q3UTJ2	10	10	10	Sorbin and SH3 domain-containing protein 2	Sorbs2	>sp|Q3UTJ2|SRBS2_MOUSE Sorbin and SH3 domain-containing protein 2 OS=Mus musculus GN=Sorbs2 PE=1 SV=2	1	10	10	10	6	1	6	7	5	4	6	5	7	5	6	2	5	5	7	6	6	6	4	7	9	4	5	6	3	3	8	5	6	5	7	6	8	6	6	4	6	7
Q3UTQ8	Q3UTQ8	4	4	4	Cyclin-dependent kinase-like 5	Cdkl5	>sp|Q3UTQ8|CDKL5_MOUSE Cyclin-dependent kinase-like 5 OS=Mus musculus GN=Cdkl5 PE=2 SV=1	1	4	4	4	2	0	2	3	2	2	3	1	1	2	2	0	1	2	2	1	3	0	2	2	3	2	1	2	2	1	3	1	1	1	2	2	0	1	2	3	2	1
Q3UTZ3	Q3UTZ3	3	3	3	Uncharacterized protein C7orf43 homolog		>sp|Q3UTZ3|CG043_MOUSE Uncharacterized protein C7orf43 homolog OS=Mus musculus PE=2 SV=1	1	3	3	3	0	0	1	0	0	1	1	0	0	0	0	1	0	0	1	0	1	0	0	1	0	0	0	0	0	0	0	0	1	0	1	1	0	0	0	0	1	0
Q3UU96	Q3UU96	2	2	2	Serine/threonine-protein kinase MRCK alpha	Cdc42bpa	>sp|Q3UU96|MRCKA_MOUSE Serine/threonine-protein kinase MRCK alpha OS=Mus musculus GN=Cdc42bpa PE=2 SV=2	1	2	2	2	1	0	1	1	1	1	1	0	0	0	1	0	1	0	0	0	0	0	1	1	1	1	1	1	2	0	1	0	1	0	2	2	0	1	0	2	2	1
Q3UUG6	Q3UUG6	1	1	1	TBC1 domain family member 24	Tbc1d24	>sp|Q3UUG6|TBC24_MOUSE TBC1 domain family member 24 OS=Mus musculus GN=Tbc1d24 PE=2 SV=2	1	1	1	1	0	0	1	0	1	0	1	1	0	0	0	0	0	1	1	0	1	0	1	0	0	0	1	0	0	0	1	0	0	0	0	0	1	1	0	1	1	1
Q3UV16	Q3UV16	1	1	1	Inositol 1,4,5-trisphosphate receptor-interacting protein-like 2	Itpripl2	>sp|Q3UV16|IPIL2_MOUSE Inositol 1,4,5-trisphosphate receptor-interacting protein-like 2 OS=Mus musculus GN=Itpripl2 PE=2 SV=1	1	1	1	1	0	0	0	0	0	0	0	0	0	0	0	0	0	0	0	0	0	0	0	0	0	0	0	0	0	0	0	0	0	0	0	0	0	1	1	0	1	0
Q3UV17;CON__P07744;P07744;Q99M73	Q3UV17;CON__P07744;P07744	3;2;2;1	1;0;0;0	1;0;0;0	Keratin, type II cytoskeletal 2 oral;Keratin, type II cytoskeletal 4	Krt76;Krt4	>sp|Q3UV17|K22O_MOUSE Keratin, type II cytoskeletal 2 oral OS=Mus musculus GN=Krt76 PE=2 SV=1;>P07744 SWISS-PROT:P07744 Tax_Id=10090 Gene_Symbol=Krt4 Keratin, type II cytoskeletal 4;>sp|P07744|K2C4_MOUSE Keratin, type II cytoskeletal 4 OS=Mus musculus GN=K	4	3	1	1	1	0	2	0	2	1	1	1	0	1	2	0	3	2	2	2	1	1	0	0	2	1	2	1	1	1	1	0	1	0	2	2	0	1	1	1	1	2
Q3UVC0	Q3UVC0	2	2	2	Kinase suppressor of Ras 2	Ksr2	>sp|Q3UVC0|KSR2_MOUSE Kinase suppressor of Ras 2 OS=Mus musculus GN=Ksr2 PE=2 SV=2	1	2	2	2	1	0	2	2	1	0	2	1	2	1	1	1	1	2	2	1	2	0	2	2	1	2	1	1	2	1	2	1	0	1	2	2	2	2	1	2	2	2
Q3UVL4	Q3UVL4	5	5	5	Vacuolar protein sorting-associated protein 51 homolog	Vps51	>sp|Q3UVL4|VPS51_MOUSE Vacuolar protein sorting-associated protein 51 homolog OS=Mus musculus GN=Vps51 PE=2 SV=2	1	5	5	5	2	1	3	3	3	1	3	3	3	3	2	2	3	4	3	2	4	3	3	4	1	2	2	3	2	2	3	4	2	3	2	2	3	2	3	2	3	4
Q3UVR3	Q3UVR3	3	3	3	Tau-tubulin kinase 2	Ttbk2	>sp|Q3UVR3|TTBK2_MOUSE Tau-tubulin kinase 2 OS=Mus musculus GN=Ttbk2 PE=1 SV=1	1	3	3	3	0	0	0	2	0	0	0	0	0	0	0	1	0	0	1	0	0	1	0	1	0	0	1	0	0	0	1	0	0	0	0	1	1	0	0	1	1	0
Q3UVX5	Q3UVX5	11	11	11	Metabotropic glutamate receptor 5	Grm5	>sp|Q3UVX5|GRM5_MOUSE Metabotropic glutamate receptor 5 OS=Mus musculus GN=Grm5 PE=1 SV=2	1	11	11	11	4	0	4	4	6	2	5	6	5	4	5	2	6	7	5	5	6	4	3	6	5	3	8	4	2	3	7	3	4	5	4	7	5	6	6	5	5	7
Q3UW53	Q3UW53	1	1	1	Protein Niban	Fam129a	>sp|Q3UW53|NIBAN_MOUSE Protein Niban OS=Mus musculus GN=Fam129a PE=1 SV=2	1	1	1	1	0	0	1	0	0	0	1	0	0	0	1	0	0	0	0	0	1	0	1	0	0	0	0	0	0	0	1	0	0	1	1	0	0	0	0	0	0	1
Q3UX10	Q3UX10	5	2	2	Tubulin alpha chain-like 3	Tubal3	>sp|Q3UX10|TBAL3_MOUSE Tubulin alpha chain-like 3 OS=Mus musculus GN=Tubal3 PE=2 SV=2	1	5	2	2	3	1	3	2	4	1	2	4	0	4	2	1	3	4	4	3	3	4	5	2	3	2	3	3	1	2	2	4	3	3	2	3	4	4	4	2	1	2
Q3UYC0	Q3UYC0	4	4	4	Protein phosphatase 1H	Ppm1h	>sp|Q3UYC0|PPM1H_MOUSE Protein phosphatase 1H OS=Mus musculus GN=Ppm1h PE=1 SV=1	1	4	4	4	3	1	2	3	2	3	3	1	1	2	2	0	3	1	2	2	2	2	3	1	3	3	1	3	2	2	3	2	3	1	3	3	1	2	2	3	3	1
Q3UYG8	Q3UYG8	3	3	3	O-acetyl-ADP-ribose deacetylase MACROD2	Macrod2	>sp|Q3UYG8|MACD2_MOUSE O-acetyl-ADP-ribose deacetylase MACROD2 OS=Mus musculus GN=Macrod2 PE=2 SV=1	1	3	3	3	1	1	1	1	1	1	1	0	0	1	1	2	1	0	0	0	0	0	1	0	1	0	1	1	2	0	0	0	1	0	0	1	0	1	0	0	0	0
Q3UYH7	Q3UYH7	2	1	1	Beta-adrenergic receptor kinase 2	Adrbk2	>sp|Q3UYH7|ARBK2_MOUSE Beta-adrenergic receptor kinase 2 OS=Mus musculus GN=Adrbk2 PE=2 SV=2	1	2	1	1	0	0	1	0	1	0	0	1	1	1	1	0	0	1	2	0	0	1	0	1	1	0	0	1	0	0	1	2	1	0	1	0	2	1	1	0	1	1
Q3UZY0	Q3UZY0	1	1	1	Protein SFI1 homolog	Sfi1	>sp|Q3UZY0|SFI1_MOUSE Protein SFI1 homolog OS=Mus musculus GN=Sfi1 PE=2 SV=1	1	1	1	1	1	0	1	1	0	0	0	1	1	1	1	0	1	1	1	1	0	1	0	0	1	1	0	1	0	1	1	1	0	0	1	1	1	1	1	1	1	0
Q3V038	Q3V038	1	1	1	Tetratricopeptide repeat protein 9A	Ttc9	>sp|Q3V038|TTC9A_MOUSE Tetratricopeptide repeat protein 9A OS=Mus musculus GN=Ttc9 PE=2 SV=1	1	1	1	1	1	0	1	1	0	0	0	1	1	0	0	0	0	0	1	0	1	0	1	1	0	1	1	0	0	0	1	0	1	1	1	1	1	1	0	1	1	0
Q3V0G7	Q3V0G7	4	4	4	GTPase-activating Rap/Ran-GAP domain-like protein 3	Garnl3	>sp|Q3V0G7|GARL3_MOUSE GTPase-activating Rap/Ran-GAP domain-like protein 3 OS=Mus musculus GN=Garnl3 PE=1 SV=1	1	4	4	4	1	1	1	1	0	1	1	0	0	0	1	2	1	0	1	1	2	1	1	0	2	1	1	1	1	1	1	1	2	0	1	1	0	0	2	1	1	1
Q3V0I2	Q3V0I2	1	1	1	Proline-rich protein 7	Prr7	>sp|Q3V0I2|PRR7_MOUSE Proline-rich protein 7 OS=Mus musculus GN=Prr7 PE=2 SV=1	1	1	1	1	0	0	1	0	0	0	0	1	0	1	1	0	0	1	1	0	1	0	0	1	0	0	1	1	0	0	1	1	1	0	1	0	1	1	0	0	1	1
Q3V0J1	Q3V0J1	1	1	1	Transmembrane protein 237	Tmem237	>sp|Q3V0J1|TM237_MOUSE Transmembrane protein 237 OS=Mus musculus GN=Tmem237 PE=1 SV=1	1	1	1	1	1	0	0	0	0	0	0	0	0	0	1	0	0	0	0	0	0	0	0	1	1	0	0	0	0	0	1	0	0	0	1	0	0	1	0	0	0	1
Q3V172	Q3V172	1	1	1	Protein sel-1 homolog 2	Sel1l2	>sp|Q3V172|SE1L2_MOUSE Protein sel-1 homolog 2 OS=Mus musculus GN=Sel1l2 PE=2 SV=1	1	1	1	1	1	0	0	0	0	0	0	0	0	0	0	0	0	0	0	0	0	0	0	0	1	0	0	0	0	0	1	0	0	0	0	0	0	0	0	0	0	0
Q3V3Q7	Q3V3Q7	6	6	6	Phosphofurin acidic cluster sorting protein 2	Pacs2	>sp|Q3V3Q7|PACS2_MOUSE Phosphofurin acidic cluster sorting protein 2 OS=Mus musculus GN=Pacs2 PE=2 SV=2	1	6	6	6	2	0	3	1	1	2	2	2	2	4	2	3	3	3	5	4	3	3	2	5	3	0	3	4	3	3	4	5	2	4	5	3	4	2	0	4	4	4
Q3V3V9	Q3V3V9	7	7	7	Leucine-rich repeat-containing protein 16C	Rltpr	>sp|Q3V3V9|LR16C_MOUSE Leucine-rich repeat-containing protein 16C OS=Mus musculus GN=Rltpr PE=2 SV=2	1	7	7	7	6	2	5	5	6	1	5	5	5	5	5	3	6	3	4	6	4	3	4	5	4	5	4	5	4	5	5	4	4	2	6	6	5	5	4	6	5	4
Q45VK7	Q45VK7	4	4	4	Cytoplasmic dynein 2 heavy chain 1	Dync2h1	>sp|Q45VK7|DYHC2_MOUSE Cytoplasmic dynein 2 heavy chain 1 OS=Mus musculus GN=Dync2h1 PE=1 SV=1	1	4	4	4	1	0	0	1	1	1	0	0	1	0	1	1	1	0	0	0	0	1	1	1	0	0	1	1	0	1	1	0	1	0	0	1	1	0	1	1	1	1
Q4ACU6	Q4ACU6	9	9	9	SH3 and multiple ankyrin repeat domains protein 3	Shank3	>sp|Q4ACU6|SHAN3_MOUSE SH3 and multiple ankyrin repeat domains protein 3 OS=Mus musculus GN=Shank3 PE=1 SV=3	1	9	9	9	4	0	2	4	0	1	4	1	2	2	5	0	2	6	5	3	4	2	2	9	6	1	7	3	1	1	7	4	2	3	6	4	5	7	5	2	6	9
Q4JIM5	Q4JIM5	5	5	5	Abelson tyrosine-protein kinase 2	Abl2	>sp|Q4JIM5|ABL2_MOUSE Abelson tyrosine-protein kinase 2 OS=Mus musculus GN=Abl2 PE=1 SV=1	1	5	5	5	2	0	2	3	0	1	1	3	1	2	2	1	3	2	3	3	3	2	2	5	3	2	3	2	2	1	3	3	1	2	4	3	2	3	2	2	5	2
Q4KML4	Q4KML4	2	2	2	Costars family protein ABRACL	Abracl	>sp|Q4KML4|ABRAL_MOUSE Costars family protein ABRACL OS=Mus musculus GN=Abracl PE=3 SV=1	1	2	2	2	0	0	0	0	0	0	0	0	0	0	0	0	0	0	0	0	0	0	0	0	0	0	2	0	0	0	0	0	1	1	0	0	0	0	0	0	0	1
Q4KMM3	Q4KMM3	25	25	25	Oxidation resistance protein 1	Oxr1	>sp|Q4KMM3|OXR1_MOUSE Oxidation resistance protein 1 OS=Mus musculus GN=Oxr1 PE=2 SV=3	1	25	25	25	11	3	9	6	24	4	6	14	9	9	7	5	11	16	17	9	9	10	10	11	10	4	16	10	8	5	8	6	12	7	11	13	16	10	11	6	14	13
Q4KUS2	Q4KUS2	4	4	4	Protein unc-13 homolog A	Unc13a	>sp|Q4KUS2|UN13A_MOUSE Protein unc-13 homolog A OS=Mus musculus GN=Unc13a PE=1 SV=3	1	4	4	4	1	0	1	1	1	1	1	0	1	1	0	1	1	2	2	0	0	1	2	2	0	0	1	0	0	1	2	0	1	2	1	1	2	2	1	0	2	1
Q4QQM4	Q4QQM4	2	2	2	Tumor protein p53-inducible protein 11	Trp53i11	>sp|Q4QQM4|P5I11_MOUSE Tumor protein p53-inducible protein 11 OS=Mus musculus GN=Trp53i11 PE=2 SV=1	1	2	2	2	1	0	0	1	1	1	1	0	1	1	1	1	0	2	1	1	0	1	1	1	1	1	1	1	1	1	0	1	2	1	1	1	1	1	2	1	0	2
Q4QQM5	Q4QQM5	1	1	1	Protein FAM73A	Fam73a	>sp|Q4QQM5|FA73A_MOUSE Protein FAM73A OS=Mus musculus GN=Fam73a PE=2 SV=1	1	1	1	1	0	0	0	0	0	0	0	0	0	0	0	0	0	0	0	0	0	0	0	0	0	0	1	0	0	0	0	0	0	0	0	0	0	0	0	0	0	0
Q4U2R1	Q4U2R1	3	3	3	E3 ubiquitin-protein ligase HERC2	Herc2	>sp|Q4U2R1|HERC2_MOUSE E3 ubiquitin-protein ligase HERC2 OS=Mus musculus GN=Herc2 PE=1 SV=3	1	3	3	3	1	0	2	2	2	1	1	2	1	3	1	0	2	2	3	1	1	2	2	3	1	1	2	3	1	1	3	2	1	1	1	2	3	3	2	1	1	2
Q4V9W2	Q4V9W2	2	2	2	Protein SREK1IP1	Srek1ip1	>sp|Q4V9W2|SR1IP_MOUSE Protein SREK1IP1 OS=Mus musculus GN=Srek1ip1 PE=2 SV=1	1	2	2	2	1	0	2	1	0	1	0	0	2	1	1	0	1	0	0	0	1	0	1	0	1	2	0	0	1	0	1	0	0	0	1	2	0	0	0	1	2	0
Q4V9Z5	Q4V9Z5	5	5	5	Seizure 6-like protein 2	Sez6l2	>sp|Q4V9Z5|SE6L2_MOUSE Seizure 6-like protein 2 OS=Mus musculus GN=Sez6l2 PE=2 SV=1	1	5	5	5	0	1	0	0	2	0	0	0	0	2	2	0	1	3	1	3	0	1	0	1	2	0	3	0	0	0	1	2	2	0	0	1	0	1	0	0	0	1
Q4VA53	Q4VA53	6	6	6	Sister chromatid cohesion protein PDS5 homolog B	Pds5b	>sp|Q4VA53|PDS5B_MOUSE Sister chromatid cohesion protein PDS5 homolog B OS=Mus musculus GN=Pds5b PE=1 SV=1	1	6	6	6	3	2	3	1	3	1	2	3	4	3	1	3	3	3	5	3	3	3	1	4	1	2	2	1	2	1	4	1	2	3	1	2	3	3	3	2	2	1
Q4VAA2	Q4VAA2	2	2	2	Protein CDV3	Cdv3	>sp|Q4VAA2|CDV3_MOUSE Protein CDV3 OS=Mus musculus GN=Cdv3 PE=1 SV=2	1	2	2	2	0	0	0	0	1	0	0	0	0	1	0	0	1	1	1	0	0	0	1	0	0	0	0	0	1	0	0	0	1	0	0	0	1	0	0	0	0	1
Q4VAE3	Q4VAE3	1	1	1	Transmembrane protein 65	Tmem65	>sp|Q4VAE3|TMM65_MOUSE Transmembrane protein 65 OS=Mus musculus GN=Tmem65 PE=2 SV=1	1	1	1	1	0	0	0	0	1	0	0	1	0	0	0	0	0	0	0	0	0	0	0	0	0	0	1	0	0	0	0	0	0	0	0	0	0	0	0	0	0	0
Q4VGL6	Q4VGL6	2	2	2	Roquin-1	Rc3h1	>sp|Q4VGL6|RC3H1_MOUSE Roquin-1 OS=Mus musculus GN=Rc3h1 PE=1 SV=1	1	2	2	2	0	0	1	0	0	0	1	0	0	1	1	0	1	0	0	0	1	1	0	1	1	0	1	2	0	0	2	1	1	1	1	1	0	1	0	1	0	0
Q501J7	Q501J7	2	1	1	Phosphatase and actin regulator 4	Phactr4	>sp|Q501J7|PHAR4_MOUSE Phosphatase and actin regulator 4 OS=Mus musculus GN=Phactr4 PE=1 SV=2	1	2	1	1	0	1	0	0	1	1	1	1	0	0	1	1	2	1	1	1	1	0	0	1	0	1	1	0	1	0	0	0	1	1	0	1	0	1	1	0	0	1
Q505D1	Q505D1	2	2	2	Serine/threonine-protein phosphatase 6 regulatory ankyrin repeat subunit A	Ankrd28	>sp|Q505D1|ANR28_MOUSE Serine/threonine-protein phosphatase 6 regulatory ankyrin repeat subunit A OS=Mus musculus GN=Ankrd28 PE=1 SV=1	1	2	2	2	1	1	0	1	1	0	2	1	1	1	0	0	2	1	2	0	1	1	1	2	1	2	1	1	0	0	2	0	1	2	1	2	2	2	2	0	2	2
Q505F5	Q505F5	3	3	3	Leucine-rich repeat-containing protein 47	Lrrc47	>sp|Q505F5|LRC47_MOUSE Leucine-rich repeat-containing protein 47 OS=Mus musculus GN=Lrrc47 PE=2 SV=1	1	3	3	3	0	0	0	0	2	0	0	0	0	0	0	0	0	1	1	0	0	0	0	0	0	0	1	0	0	0	0	0	1	0	0	2	1	0	0	0	1	1
Q50H33	Q50H33	2	2	2	BTB/POZ domain-containing protein KCTD8	Kctd8	>sp|Q50H33|KCTD8_MOUSE BTB/POZ domain-containing protein KCTD8 OS=Mus musculus GN=Kctd8 PE=1 SV=1	1	2	2	2	1	0	1	0	1	0	2	1	0	1	1	0	0	1	2	0	2	0	0	1	1	0	1	1	0	0	2	1	1	0	1	0	2	2	1	1	1	1
Q52KE7	Q52KE7	2	2	2	Cyclin-L1	Ccnl1	>sp|Q52KE7|CCNL1_MOUSE Cyclin-L1 OS=Mus musculus GN=Ccnl1 PE=1 SV=1	1	2	2	2	0	0	0	0	0	0	0	0	1	0	0	0	0	0	0	0	0	0	0	0	0	0	0	0	0	0	1	0	0	1	1	0	1	1	0	0	0	0
Q52KI8	Q52KI8	33	33	33	Serine/arginine repetitive matrix protein 1	Srrm1	>sp|Q52KI8|SRRM1_MOUSE Serine/arginine repetitive matrix protein 1 OS=Mus musculus GN=Srrm1 PE=1 SV=2	1	33	33	33	24	12	17	20	17	16	20	20	22	16	19	20	19	13	21	18	15	20	18	19	21	20	17	21	21	19	20	18	11	15	21	19	20	20	15	20	18	12
Q52KP5	Q52KP5	1	1	1	NXPE family member 4	Nxpe4	>sp|Q52KP5|NXPE4_MOUSE NXPE family member 4 OS=Mus musculus GN=Nxpe4 PE=2 SV=1	1	1	1	1	1	0	1	1	1	1	1	1	1	1	1	0	1	1	1	1	1	1	0	1	1	1	0	1	0	1	1	1	0	0	1	1	1	1	1	0	0	0
Q569Z6	Q569Z6	18	18	18	Thyroid hormone receptor-associated protein 3	Thrap3	>sp|Q569Z6|TR150_MOUSE Thyroid hormone receptor-associated protein 3 OS=Mus musculus GN=Thrap3 PE=1 SV=1	1	18	18	18	11	4	11	11	7	6	11	13	13	9	8	5	11	10	11	8	11	7	11	12	9	11	9	8	11	7	13	10	9	10	10	11	14	12	9	11	12	12
Q56A07	Q56A07	8	8	8	Sodium channel subunit beta-2	Scn2b	>sp|Q56A07|SCN2B_MOUSE Sodium channel subunit beta-2 OS=Mus musculus GN=Scn2b PE=1 SV=1	1	8	8	8	2	0	7	4	5	3	3	5	2	4	4	0	6	4	7	4	4	4	3	5	4	3	5	5	4	4	4	5	3	3	4	4	6	4	2	4	4	4
Q56A08	Q56A08	2	2	2	G patch domain and KOW motifs-containing protein	Gpkow	>sp|Q56A08|GPKOW_MOUSE G patch domain and KOW motifs-containing protein OS=Mus musculus GN=Gpkow PE=2 SV=2	1	2	2	2	2	0	1	1	1	0	1	1	1	1	2	0	1	1	1	1	1	1	1	1	1	1	0	1	1	0	1	1	1	1	1	1	1	1	1	2	1	1
Q571K4	Q571K4	1	1	1	TGF-beta-activated kinase 1 and MAP3K7-binding protein 3	Tab3	>sp|Q571K4|TAB3_MOUSE TGF-beta-activated kinase 1 and MAP3K7-binding protein 3 OS=Mus musculus GN=Tab3 PE=1 SV=2	1	1	1	1	0	0	0	0	1	0	1	1	0	1	0	0	0	0	1	0	1	0	0	1	0	0	1	0	0	0	1	0	0	0	1	1	1	1	0	1	0	1
Q5BL07	Q5BL07	1	1	1	Peroxisome biogenesis factor 1	Pex1	>sp|Q5BL07|PEX1_MOUSE Peroxisome biogenesis factor 1 OS=Mus musculus GN=Pex1 PE=1 SV=2	1	1	1	1	0	0	0	0	0	0	0	0	0	0	0	1	0	0	1	0	0	0	0	0	0	0	0	0	0	0	0	0	0	0	1	0	0	0	0	0	0	0
Q5DQR4	Q5DQR4	10	10	9	Syntaxin-binding protein 5-like	Stxbp5l	>sp|Q5DQR4|STB5L_MOUSE Syntaxin-binding protein 5-like OS=Mus musculus GN=Stxbp5l PE=2 SV=1	1	10	10	9	4	3	3	3	4	2	4	4	2	2	3	3	2	2	5	3	6	4	4	5	5	2	5	3	2	3	5	4	3	2	6	4	6	5	3	4	6	4
Q5DTL9	Q5DTL9	10	10	8	Sodium-driven chloride bicarbonate exchanger	Slc4a10	>sp|Q5DTL9|S4A10_MOUSE Sodium-driven chloride bicarbonate exchanger OS=Mus musculus GN=Slc4a10 PE=1 SV=2	1	10	10	8	3	1	4	4	4	3	3	5	5	4	4	2	4	4	6	4	5	4	3	7	4	4	6	4	4	4	7	5	7	3	6	3	7	8	3	3	7	6
Q5DTM8	Q5DTM8	3	3	3	E3 ubiquitin-protein ligase BRE1A	Rnf20	>sp|Q5DTM8|BRE1A_MOUSE E3 ubiquitin-protein ligase BRE1A OS=Mus musculus GN=Rnf20 PE=2 SV=2	1	3	3	3	0	0	0	0	0	0	0	2	2	0	0	0	1	0	1	1	1	0	0	2	2	0	0	0	1	0	0	1	1	0	0	0	1	0	0	0	0	0
Q5DTN8	Q5DTN8	1	1	1	Janus kinase and microtubule-interacting protein 3	Jakmip3	>sp|Q5DTN8|JKIP3_MOUSE Janus kinase and microtubule-interacting protein 3 OS=Mus musculus GN=Jakmip3 PE=2 SV=2	1	1	1	1	1	0	1	1	1	0	1	1	1	1	1	0	1	1	1	1	1	1	1	1	1	1	0	1	0	0	1	1	1	0	1	1	1	1	1	1	1	1
Q5DTT2	Q5DTT2	6	6	6	PH and SEC7 domain-containing protein 1	Psd	>sp|Q5DTT2|PSD1_MOUSE PH and SEC7 domain-containing protein 1 OS=Mus musculus GN=Psd PE=1 SV=2	1	6	6	6	2	0	4	3	1	1	0	3	3	3	5	1	3	0	2	3	1	2	1	5	2	1	0	1	2	1	3	3	1	1	4	4	4	3	3	4	3	1
Q5DTU0	Q5DTU0	2	2	2	Actin filament-associated protein 1-like 2	Afap1l2	>sp|Q5DTU0|AF1L2_MOUSE Actin filament-associated protein 1-like 2 OS=Mus musculus GN=Afap1l2 PE=1 SV=2	1	2	2	2	0	0	0	0	0	0	0	0	0	0	0	0	0	0	0	0	1	0	0	0	0	0	0	1	0	1	2	1	0	0	1	1	1	1	0	1	1	0
Q5DTY9	Q5DTY9	4	3	3	BTB/POZ domain-containing protein KCTD16	Kctd16	>sp|Q5DTY9|KCD16_MOUSE BTB/POZ domain-containing protein KCTD16 OS=Mus musculus GN=Kctd16 PE=1 SV=2	1	4	3	3	2	1	2	2	2	1	2	3	2	2	1	1	2	2	2	1	3	1	2	2	2	1	2	2	1	1	2	2	2	2	2	2	2	2	2	2	2	2
Q5DU05	Q5DU05	2	2	1	Centrosomal protein of 164 kDa	Cep164	>sp|Q5DU05|CE164_MOUSE Centrosomal protein of 164 kDa OS=Mus musculus GN=Cep164 PE=2 SV=2	1	2	2	1	0	0	0	0	1	0	0	0	0	0	0	0	1	0	0	0	0	1	1	0	0	0	0	0	0	0	0	1	0	0	0	0	0	0	0	0	0	0
Q5DU25	Q5DU25	15	13	13	IQ motif and SEC7 domain-containing protein 2	Iqsec2	>sp|Q5DU25|IQEC2_MOUSE IQ motif and SEC7 domain-containing protein 2 OS=Mus musculus GN=Iqsec2 PE=1 SV=3	1	15	13	13	5	1	7	5	6	3	7	6	7	5	4	6	7	7	11	5	8	6	5	10	9	4	7	4	2	5	10	6	4	7	6	5	7	9	6	4	7	8
Q5EBJ4	Q5EBJ4	6	6	6	Ermin	Ermn	>sp|Q5EBJ4|ERMIN_MOUSE Ermin OS=Mus musculus GN=Ermn PE=1 SV=1	1	6	6	6	3	0	3	4	2	0	3	2	4	3	3	1	3	5	3	2	3	3	2	3	3	3	2	3	2	3	3	3	2	3	3	4	2	2	2	3	4	2
Q5EG47	Q5EG47	3	3	2	5-AMP-activated protein kinase catalytic subunit alpha-1	Prkaa1	>sp|Q5EG47|AAPK1_MOUSE 5-AMP-activated protein kinase catalytic subunit alpha-1 OS=Mus musculus GN=Prkaa1 PE=1 SV=2	1	3	3	2	1	0	2	1	1	1	1	1	1	0	1	0	1	1	2	0	2	0	0	2	1	0	1	0	0	1	2	0	2	0	1	1	1	1	0	1	1	1
Q5F2E7	Q5F2E7	4	4	4	Nuclear fragile X mental retardation-interacting protein 2	Nufip2	>sp|Q5F2E7|NUFP2_MOUSE Nuclear fragile X mental retardation-interacting protein 2 OS=Mus musculus GN=Nufip2 PE=1 SV=1	1	4	4	4	3	1	1	1	2	0	2	3	2	3	2	0	2	1	2	2	2	2	2	4	2	1	2	2	1	0	3	3	1	3	2	2	2	3	3	2	3	2
Q5F2E8;Q8BYC6	Q5F2E8	4;1	4;1	3;0	Serine/threonine-protein kinase TAO1	Taok1	>sp|Q5F2E8|TAOK1_MOUSE Serine/threonine-protein kinase TAO1 OS=Mus musculus GN=Taok1 PE=1 SV=1	2	4	4	3	3	1	2	2	2	2	3	2	2	3	3	2	2	2	3	2	3	3	2	4	3	2	3	3	1	2	3	2	3	3	3	2	3	3	3	2	3	2
Q5FWK3	Q5FWK3	8	8	8	Rho GTPase-activating protein 1	Arhgap1	>sp|Q5FWK3|RHG01_MOUSE Rho GTPase-activating protein 1 OS=Mus musculus GN=Arhgap1 PE=1 SV=1	1	8	8	8	2	2	2	2	4	1	2	3	2	2	2	2	4	2	1	2	2	3	1	1	2	2	5	2	2	2	2	2	4	1	2	2	4	1	2	2	1	2
Q5GH67	Q5GH67	1	1	1	XK-related protein 4	Xkr4	>sp|Q5GH67|XKR4_MOUSE XK-related protein 4 OS=Mus musculus GN=Xkr4 PE=1 SV=1	1	1	1	1	1	0	1	1	1	0	1	1	1	1	0	0	1	1	1	1	1	0	1	1	1	1	1	0	1	1	1	0	0	1	1	1	1	1	1	1	1	1
Q5HZI1	Q5HZI1	2	2	2	Microtubule-associated tumor suppressor 1 homolog	Mtus1	>sp|Q5HZI1|MTUS1_MOUSE Microtubule-associated tumor suppressor 1 homolog OS=Mus musculus GN=Mtus1 PE=1 SV=2	1	2	2	2	1	0	1	0	1	1	1	2	1	2	1	0	1	2	1	1	1	1	1	1	0	1	1	1	0	1	1	1	2	1	0	1	2	1	1	1	0	2
Q5HZI2	Q5HZI2	2	2	2	C2 calcium-dependent domain-containing protein 4C	C2cd4cC2CD4 family	>sp|Q5HZI2|C2C4C_MOUSE C2 calcium-dependent domain-containing protein 4C OS=Mus musculus GN=C2cd4cC2CD4 family PE=2 SV=1	1	2	2	2	2	0	0	2	0	0	0	1	0	0	1	0	1	1	0	1	1	0	0	2	2	0	2	0	0	0	2	0	0	1	1	2	2	1	1	1	2	0
Q5I1X5	Q5I1X5	1	1	1	RelA-associated inhibitor	Ppp1r13l	>sp|Q5I1X5|IASPP_MOUSE RelA-associated inhibitor OS=Mus musculus GN=Ppp1r13l PE=1 SV=1	1	1	1	1	0	0	0	0	0	0	0	1	1	0	0	0	0	1	0	0	0	0	0	0	0	0	1	0	0	0	1	1	1	0	1	0	1	1	0	0	0	1
Q5M8N0	Q5M8N0	1	1	1	CB1 cannabinoid receptor-interacting protein 1	Cnrip1	>sp|Q5M8N0|CNRP1_MOUSE CB1 cannabinoid receptor-interacting protein 1 OS=Mus musculus GN=Cnrip1 PE=1 SV=1	1	1	1	1	0	0	0	0	1	0	0	1	0	0	0	0	1	1	1	0	0	1	1	0	0	0	1	0	0	0	0	0	1	1	0	1	1	0	1	0	0	1
Q5NCX5	Q5NCX5	2	2	2	Neuralized-like protein 4	Neurl4	>sp|Q5NCX5|NEUL4_MOUSE Neuralized-like protein 4 OS=Mus musculus GN=Neurl4 PE=2 SV=1	1	2	2	2	1	0	1	1	0	1	1	1	1	1	0	0	1	1	2	1	1	1	0	1	1	0	1	1	0	0	1	1	0	0	1	0	1	1	1	1	0	1
Q5PR69	Q5PR69	7	7	7	Uncharacterized protein KIAA1211	Kiaa1211	>sp|Q5PR69|K1211_MOUSE Uncharacterized protein KIAA1211 OS=Mus musculus GN=Kiaa1211 PE=2 SV=3	1	7	7	7	6	1	6	5	2	3	2	3	3	5	3	1	6	3	4	4	2	1	3	3	3	3	1	3	4	5	4	5	1	1	5	5	4	4	3	6	4	1
Q5PR73	Q5PR73	8	8	8	GTP-binding protein Di-Ras2	Diras2	>sp|Q5PR73|DIRA2_MOUSE GTP-binding protein Di-Ras2 OS=Mus musculus GN=Diras2 PE=2 SV=1	1	8	8	8	1	0	5	1	8	1	1	5	1	3	4	0	5	6	8	4	3	6	5	1	4	1	7	4	0	1	2	6	6	2	2	3	5	1	2	2	3	4
Q5PSV9	Q5PSV9	1	1	1	Mediator of DNA damage checkpoint protein 1	Mdc1	>sp|Q5PSV9|MDC1_MOUSE Mediator of DNA damage checkpoint protein 1 OS=Mus musculus GN=Mdc1 PE=1 SV=1	1	1	1	1	0	0	0	0	0	0	0	0	0	0	0	0	0	0	0	0	0	0	0	0	0	0	0	0	0	0	0	0	0	0	0	0	0	0	0	0	1	0
Q5QNQ6	Q5QNQ6	4	4	4	Oxysterol-binding protein 2	Osbp2	>sp|Q5QNQ6|OSBP2_MOUSE Oxysterol-binding protein 2 OS=Mus musculus GN=Osbp2 PE=2 SV=1	1	4	4	4	1	1	2	1	0	0	1	1	1	0	1	1	0	1	2	0	1	1	1	1	0	1	1	1	1	0	1	1	0	0	1	1	1	1	1	1	1	1
Q5RJI5	Q5RJI5	15	15	13	Serine/threonine-protein kinase BRSK1	Brsk1	>sp|Q5RJI5|BRSK1_MOUSE Serine/threonine-protein kinase BRSK1 OS=Mus musculus GN=Brsk1 PE=1 SV=1	1	15	15	13	9	1	4	8	2	3	6	7	5	5	9	4	4	5	6	8	6	8	5	7	9	6	8	6	6	4	8	7	5	6	7	8	7	10	10	8	8	7
Q5SNZ0	Q5SNZ0	7	7	7	Girdin	Ccdc88a	>sp|Q5SNZ0|GRDN_MOUSE Girdin OS=Mus musculus GN=Ccdc88a PE=1 SV=2	1	7	7	7	2	1	3	1	1	1	1	3	2	1	1	1	2	2	2	3	1	2	1	1	3	0	1	1	0	0	2	3	1	1	3	2	1	1	1	2	1	3
Q5SP85	Q5SP85	8	8	8	Coiled-coil domain-containing protein 85A	Ccdc85a	>sp|Q5SP85|CC85A_MOUSE Coiled-coil domain-containing protein 85A OS=Mus musculus GN=Ccdc85a PE=2 SV=1	1	8	8	8	6	0	3	6	2	3	4	4	5	5	6	3	3	4	3	3	4	4	6	4	5	5	3	5	5	4	3	4	3	3	4	4	4	3	3	5	3	4
Q5SPX1	Q5SPX1	1	1	1	Coiled-coil domain-containing protein 157	Ccdc157	>sp|Q5SPX1|CC157_MOUSE Coiled-coil domain-containing protein 157 OS=Mus musculus GN=Ccdc157 PE=2 SV=1	1	1	1	1	1	0	1	1	1	0	0	1	1	1	1	0	1	1	0	1	0	1	0	0	1	0	0	0	0	0	1	0	0	0	1	1	0	1	0	0	1	0
Q5SQX6	Q5SQX6	19	19	9	Cytoplasmic FMR1-interacting protein 2	Cyfip2	>sp|Q5SQX6|CYFP2_MOUSE Cytoplasmic FMR1-interacting protein 2 OS=Mus musculus GN=Cyfip2 PE=1 SV=2	1	19	19	9	1	0	5	1	13	0	1	6	0	4	4	0	7	6	9	6	3	7	4	1	4	0	9	6	3	4	2	7	7	2	3	6	6	4	4	2	3	4
Q5SRX1	Q5SRX1	7	7	7	TOM1-like protein 2	Tom1l2	>sp|Q5SRX1|TM1L2_MOUSE TOM1-like protein 2 OS=Mus musculus GN=Tom1l2 PE=2 SV=1	1	7	7	7	4	1	4	3	4	0	2	3	4	4	3	2	4	5	4	4	4	4	4	4	2	2	5	4	3	3	4	4	6	4	4	4	4	5	3	4	3	3
Q5SSH7	Q5SSH7	3	3	3	Zinc finger ZZ-type and EF-hand domain-containing protein 1	Zzef1	>sp|Q5SSH7|ZZEF1_MOUSE Zinc finger ZZ-type and EF-hand domain-containing protein 1 OS=Mus musculus GN=Zzef1 PE=1 SV=2	1	3	3	3	3	0	3	2	0	1	2	1	1	3	1	2	2	0	3	3	2	2	2	3	1	3	0	3	1	1	3	2	0	1	3	3	2	2	2	3	3	1
Q5SSL4	Q5SSL4	4	4	4	Active breakpoint cluster region-related protein	Abr	>sp|Q5SSL4|ABR_MOUSE Active breakpoint cluster region-related protein OS=Mus musculus GN=Abr PE=1 SV=1	1	4	4	4	2	0	2	2	2	0	1	1	1	1	1	1	1	2	3	3	1	1	1	1	1	1	4	1	0	1	2	1	2	1	2	3	2	2	2	2	2	1
Q5SSM3	Q5SSM3	5	5	5	Rho GTPase-activating protein 44	Arhgap44	>sp|Q5SSM3|RHG44_MOUSE Rho GTPase-activating protein 44 OS=Mus musculus GN=Arhgap44 PE=1 SV=1	1	5	5	5	3	0	2	4	2	1	1	1	2	3	2	0	4	4	5	2	0	4	0	2	4	2	4	2	1	1	4	3	1	0	3	4	4	2	3	3	4	3
Q5SSZ5	Q5SSZ5	1	1	1	Tensin-3	Tns3	>sp|Q5SSZ5|TENS3_MOUSE Tensin-3 OS=Mus musculus GN=Tns3 PE=1 SV=1	1	1	1	1	0	0	0	0	1	1	0	0	1	0	0	1	0	0	1	0	0	1	0	1	0	0	0	1	0	0	1	0	0	1	0	0	1	0	0	0	0	1
Q5SU73	Q5SU73	1	1	1	Coilin	Coil	>sp|Q5SU73|COIL_MOUSE Coilin OS=Mus musculus GN=Coil PE=2 SV=1	1	1	1	1	1	1	0	1	0	0	1	0	0	0	1	0	0	0	0	1	1	0	1	1	1	1	0	1	1	1	1	0	1	0	0	0	0	1	1	0	0	1
Q5SUR0	Q5SUR0	3	3	3	Phosphoribosylformylglycinamidine synthase	Pfas	>sp|Q5SUR0|PUR4_MOUSE Phosphoribosylformylglycinamidine synthase OS=Mus musculus GN=Pfas PE=2 SV=1	1	3	3	3	0	0	1	0	1	0	1	1	0	2	1	0	2	0	1	1	0	2	0	1	0	0	0	1	0	0	0	2	2	1	1	1	2	1	0	0	1	0
Q5SV85	Q5SV85	1	1	1	Synergin gamma	Synrg	>sp|Q5SV85|SYNRG_MOUSE Synergin gamma OS=Mus musculus GN=Synrg PE=1 SV=1	1	1	1	1	1	0	0	1	0	0	1	1	1	1	1	0	1	1	1	1	1	1	1	0	0	1	0	1	0	0	1	1	0	1	1	1	1	1	1	1	1	1
Q5SVL6	Q5SVL6	5	5	5	Rap1 GTPase-activating protein 2	Rap1gap2	>sp|Q5SVL6|RPGP2_MOUSE Rap1 GTPase-activating protein 2 OS=Mus musculus GN=Rap1gap2 PE=2 SV=1	1	5	5	5	3	1	2	2	2	1	2	1	1	3	1	1	1	2	3	1	2	2	1	3	1	0	5	2	1	1	3	1	3	2	3	2	2	2	0	2	3	3
Q5SW75	Q5SW75	3	3	3	Protein phosphatase Slingshot homolog 2	Ssh2	>sp|Q5SW75|SSH2_MOUSE Protein phosphatase Slingshot homolog 2 OS=Mus musculus GN=Ssh2 PE=1 SV=2	1	3	3	3	3	0	1	3	0	1	3	0	3	3	2	0	2	1	3	2	3	1	3	3	1	3	1	1	2	1	3	1	3	2	2	3	3	3	2	3	3	1
Q5SWP3	Q5SWP3	1	1	1	NAC-alpha domain-containing protein 1	Nacad	>sp|Q5SWP3|NACAD_MOUSE NAC-alpha domain-containing protein 1 OS=Mus musculus GN=Nacad PE=2 SV=1	1	1	1	1	1	0	1	1	1	1	1	1	1	1	1	0	1	1	0	1	1	1	1	0	1	1	1	1	1	1	1	1	1	1	1	1	0	1	0	1	1	1
Q5SWT3	Q5SWT3	1	1	1	Solute carrier family 25 member 35	Slc25a35	>sp|Q5SWT3|S2535_MOUSE Solute carrier family 25 member 35 OS=Mus musculus GN=Slc25a35 PE=2 SV=2	1	1	1	1	0	0	0	0	0	0	0	0	0	0	0	0	0	0	0	0	0	0	0	0	0	0	0	0	0	1	0	0	0	0	0	0	0	0	0	0	0	0
Q5SWU9;E9Q4Z2	Q5SWU9	4;1	4;1	4;1	Acetyl-CoA carboxylase 1;Biotin carboxylase	Acaca	>sp|Q5SWU9|ACACA_MOUSE Acetyl-CoA carboxylase 1 OS=Mus musculus GN=Acaca PE=1 SV=1	2	4	4	4	0	0	3	0	2	0	1	2	2	2	2	0	2	2	2	2	0	3	0	2	3	0	3	3	0	1	2	4	1	1	2	1	2	1	0	1	1	2
Q5SXY1	Q5SXY1	5	5	5	Cytospin-B	Specc1	>sp|Q5SXY1|CYTSB_MOUSE Cytospin-B OS=Mus musculus GN=Specc1 PE=1 SV=2	1	5	5	5	5	1	4	3	3	0	4	3	3	4	3	2	3	2	5	3	4	2	4	5	3	2	4	3	2	0	5	1	2	4	4	3	3	4	0	3	4	3
Q5SYL3	Q5SYL3	4	4	4	UPF0378 protein KIAA0100	Kiaa0100	>sp|Q5SYL3|K0100_MOUSE Protein KIAA0100 OS=Mus musculus GN=Kiaa0100 PE=2 SV=1	1	4	4	4	0	0	1	0	1	0	0	0	0	0	0	0	1	0	0	0	0	1	0	0	0	0	2	0	0	0	0	1	0	0	0	0	0	0	1	0	0	0
Q5TIS6	Q5TIS6	1	1	1	Homeobox protein notochord	Noto	>sp|Q5TIS6|NOTO_MOUSE Homeobox protein notochord OS=Mus musculus GN=Noto PE=1 SV=1	1	1	1	1	0	0	0	0	0	0	0	0	0	0	0	0	0	0	0	0	0	0	0	0	0	0	0	0	0	0	0	0	1	1	0	0	0	0	0	0	0	0
Q5U3K5	Q5U3K5	9	9	9	Rab-like protein 6	Rabl6	>sp|Q5U3K5|RABL6_MOUSE Rab-like protein 6 OS=Mus musculus GN=Rabl6 PE=1 SV=2	1	9	9	9	3	1	2	4	3	0	2	2	3	2	3	2	2	4	4	2	4	2	2	2	3	2	4	2	1	2	5	2	4	2	4	4	2	4	2	2	2	4
Q5U458	Q5U458	3	3	3	DnaJ homolog subfamily C member 11	Dnajc11	>sp|Q5U458|DJC11_MOUSE DnaJ homolog subfamily C member 11 OS=Mus musculus GN=Dnajc11 PE=2 SV=2	1	3	3	3	1	0	1	1	1	0	1	0	1	0	1	0	0	1	0	0	0	1	1	2	1	1	1	1	1	1	1	1	1	1	1	1	2	0	0	1	0	2
Q5U4C3	Q5U4C3	4	4	4	Splicing factor, arginine/serine-rich 19	Scaf1	>sp|Q5U4C3|SFR19_MOUSE Splicing factor, arginine/serine-rich 19 OS=Mus musculus GN=Scaf1 PE=1 SV=1	1	4	4	4	2	1	3	1	1	2	2	3	2	2	4	1	3	3	2	1	2	2	2	3	1	2	3	3	1	2	2	2	1	1	3	3	3	3	2	3	2	3
Q5XG69	Q5XG69	5	5	5	Soluble lamin-associated protein of 75 kDa	Fam169a	>sp|Q5XG69|F169A_MOUSE Soluble lamin-associated protein of 75 kDa OS=Mus musculus GN=Fam169a PE=1 SV=3	1	5	5	5	2	1	2	3	1	1	1	3	4	1	2	1	2	1	3	2	3	2	2	2	1	1	3	2	1	0	3	1	3	2	3	2	2	2	2	2	2	2
Q5XJE5	Q5XJE5	4	4	4	RNA polymerase-associated protein LEO1	Leo1	>sp|Q5XJE5|LEO1_MOUSE RNA polymerase-associated protein LEO1 OS=Mus musculus GN=Leo1 PE=1 SV=2	1	4	4	4	3	1	3	3	1	3	4	2	3	2	1	1	2	0	2	3	3	2	3	2	4	3	1	3	4	2	3	3	2	2	4	3	1	3	2	4	3	0
Q5XJV6	Q5XJV6	3	3	3	Serine/threonine-protein kinase LMTK3	Lmtk3	>sp|Q5XJV6|LMTK3_MOUSE Serine/threonine-protein kinase LMTK3 OS=Mus musculus GN=Lmtk3 PE=1 SV=1	1	3	3	3	1	0	1	1	1	1	2	1	1	1	1	1	1	1	1	1	1	1	1	1	2	1	1	2	2	2	1	1	1	1	1	1	1	3	2	2	3	1
Q5XJY5	Q5XJY5	2	2	2	Coatomer subunit delta	Arcn1	>sp|Q5XJY5|COPD_MOUSE Coatomer subunit delta OS=Mus musculus GN=Arcn1 PE=1 SV=2	1	2	2	2	0	0	1	0	1	0	0	0	0	0	0	0	0	1	1	0	0	0	0	0	0	0	0	0	0	0	0	1	1	0	0	0	0	0	0	0	0	1
Q5Y5T3	Q5Y5T3	1	1	1	Palmitoyltransferase ZDHHC23	Zdhhc23	>sp|Q5Y5T3|ZDH23_MOUSE Palmitoyltransferase ZDHHC23 OS=Mus musculus GN=Zdhhc23 PE=2 SV=1	1	1	1	1	0	0	0	0	0	1	0	0	0	0	0	0	1	1	0	0	1	1	0	1	0	0	1	1	0	0	0	0	1	1	0	0	1	0	1	0	1	1
Q5Y5T5	Q5Y5T5	2	2	2	Probable palmitoyltransferase ZDHHC8	Zdhhc8	>sp|Q5Y5T5|ZDHC8_MOUSE Probable palmitoyltransferase ZDHHC8 OS=Mus musculus GN=Zdhhc8 PE=1 SV=1	1	2	2	2	0	0	0	1	0	0	1	1	1	0	0	0	0	0	1	0	1	0	1	1	1	1	1	0	1	0	1	0	1	1	1	1	1	0	0	1	2	1
Q60520	Q60520	1	1	1	Paired amphipathic helix protein Sin3a	Sin3a	>sp|Q60520|SIN3A_MOUSE Paired amphipathic helix protein Sin3a OS=Mus musculus GN=Sin3a PE=1 SV=3	1	1	1	1	0	0	0	0	0	0	0	1	1	0	0	0	0	0	1	0	0	0	0	1	0	0	0	0	0	0	1	0	0	0	0	0	1	0	0	0	0	1
Q60575	Q60575	4	4	4	Kinesin-like protein KIF1B	Kif1b	>sp|Q60575|KIF1B_MOUSE Kinesin-like protein KIF1B OS=Mus musculus GN=Kif1b PE=1 SV=2	1	4	4	4	1	0	1	1	1	0	1	1	1	1	0	2	2	2	3	2	2	2	1	2	2	1	2	1	1	1	3	2	1	1	3	2	4	2	1	1	3	2
Q60592	Q60592	2	2	1	Microtubule-associated serine/threonine-protein kinase 2	Mast2	>sp|Q60592|MAST2_MOUSE Microtubule-associated serine/threonine-protein kinase 2 OS=Mus musculus GN=Mast2 PE=1 SV=1	1	2	2	1	1	0	1	1	1	1	1	1	1	1	1	0	1	1	1	1	1	1	1	1	1	1	1	1	1	1	1	1	1	1	1	1	1	1	1	1	1	1
Q60597	Q60597	21	21	21	2-oxoglutarate dehydrogenase, mitochondrial	Ogdh	>sp|Q60597|ODO1_MOUSE 2-oxoglutarate dehydrogenase, mitochondrial OS=Mus musculus GN=Ogdh PE=1 SV=3	1	21	21	21	0	0	1	0	12	0	1	3	0	2	3	1	3	6	10	4	2	6	2	1	2	0	9	1	0	1	0	1	10	3	0	0	5	0	3	0	0	4
Q60598	Q60598	8	8	8	Src substrate cortactin	Cttn	>sp|Q60598|SRC8_MOUSE Src substrate cortactin OS=Mus musculus GN=Cttn PE=1 SV=2	1	8	8	8	3	1	3	3	4	1	3	4	2	3	3	1	2	5	5	4	3	1	4	3	2	3	5	4	1	2	3	3	7	5	3	4	5	3	5	3	2	5
Q60605;Q8CI43	Q60605	6;1	6;1	6;1	Myosin light polypeptide 6	Myl6	>sp|Q60605|MYL6_MOUSE Myosin light polypeptide 6 OS=Mus musculus GN=Myl6 PE=1 SV=3	2	6	6	6	0	0	1	0	6	0	0	4	0	0	0	0	2	3	4	1	0	1	3	0	0	0	5	0	0	0	0	0	3	4	0	1	2	2	2	0	0	2
Q60610	Q60610	9	9	9	T-lymphoma invasion and metastasis-inducing protein 1	Tiam1	>sp|Q60610|TIAM1_MOUSE T-lymphoma invasion and metastasis-inducing protein 1 OS=Mus musculus GN=Tiam1 PE=1 SV=1	1	9	9	9	6	1	3	2	4	1	4	4	5	4	2	3	5	3	7	4	5	6	3	6	4	3	5	2	3	3	8	4	3	4	6	5	8	6	7	5	5	6
Q60625	Q60625	11	11	11	Intercellular adhesion molecule 5	Icam5	>sp|Q60625|ICAM5_MOUSE Intercellular adhesion molecule 5 OS=Mus musculus GN=Icam5 PE=1 SV=2	1	11	11	11	4	0	4	2	4	2	0	4	1	1	1	0	2	6	3	3	2	1	3	2	1	2	6	2	4	2	1	2	2	0	1	4	3	2	2	1	3	4
Q60631	Q60631	3	3	3	Growth factor receptor-bound protein 2	Grb2	>sp|Q60631|GRB2_MOUSE Growth factor receptor-bound protein 2 OS=Mus musculus GN=Grb2 PE=1 SV=1	1	3	3	3	0	0	0	0	3	0	0	1	0	0	0	0	1	1	0	0	0	2	1	1	1	0	3	0	0	0	0	1	1	1	0	0	2	0	1	0	0	2
Q60634	Q60634	1	1	1	Flotillin-2	Flot2	>sp|Q60634|FLOT2_MOUSE Flotillin-2 OS=Mus musculus GN=Flot2 PE=1 SV=2	1	1	1	1	0	0	0	0	1	0	0	0	0	0	0	0	0	1	0	0	0	0	0	0	0	0	1	0	0	0	0	0	0	0	0	0	1	0	1	0	0	1
Q60668	Q60668	8	8	7	Heterogeneous nuclear ribonucleoprotein D0	Hnrnpd	>sp|Q60668|HNRPD_MOUSE Heterogeneous nuclear ribonucleoprotein D0 OS=Mus musculus GN=Hnrnpd PE=1 SV=2	1	8	8	7	2	1	2	2	4	1	2	3	2	2	2	1	3	2	3	3	2	4	4	2	3	1	3	2	2	4	3	2	4	2	3	4	3	2	2	2	2	2
Q60673	Q60673	2	2	2	Receptor-type tyrosine-protein phosphatase-like N	Ptprn	>sp|Q60673|PTPRN_MOUSE Receptor-type tyrosine-protein phosphatase-like N OS=Mus musculus GN=Ptprn PE=1 SV=2	1	2	2	2	2	0	2	1	1	1	2	2	2	2	2	1	2	2	2	2	2	2	2	2	2	2	2	2	2	2	2	2	2	2	1	2	2	2	2	2	2	2
Q60676	Q60676	3	3	3	Serine/threonine-protein phosphatase 5	Ppp5c	>sp|Q60676|PPP5_MOUSE Serine/threonine-protein phosphatase 5 OS=Mus musculus GN=Ppp5c PE=1 SV=3	1	3	3	3	0	0	1	0	2	0	0	1	0	1	1	0	0	2	2	1	1	1	0	1	1	0	2	1	0	0	1	2	2	0	1	0	2	1	0	0	1	1
Q60692	Q60692	4	4	4	Proteasome subunit beta type-6	Psmb6	>sp|Q60692|PSB6_MOUSE Proteasome subunit beta type-6 OS=Mus musculus GN=Psmb6 PE=1 SV=3	1	4	4	4	0	0	2	1	3	0	1	1	1	2	1	0	2	1	2	2	1	2	1	0	0	1	2	1	1	0	0	2	1	1	0	1	1	1	1	0	1	1
Q60700	Q60700	1	1	1	Mitogen-activated protein kinase kinase kinase 12	Map3k12	>sp|Q60700|M3K12_MOUSE Mitogen-activated protein kinase kinase kinase 12 OS=Mus musculus GN=Map3k12 PE=1 SV=1	1	1	1	1	1	0	0	1	0	1	1	1	0	0	0	0	1	1	1	1	1	1	1	1	1	1	0	1	1	1	1	1	0	0	1	1	1	1	0	1	1	1
Q60720	Q60720	1	1	1	Cytochrome b561	Cyb561	>sp|Q60720|CY561_MOUSE Cytochrome b561 OS=Mus musculus GN=Cyb561 PE=2 SV=2	1	1	1	1	1	0	0	1	0	1	0	0	1	0	0	0	0	0	1	0	0	0	0	0	0	0	0	1	1	1	1	0	0	0	0	0	0	0	0	0	0	0
Q60722	Q60722	1	1	1	Transcription factor 4	Tcf4	>sp|Q60722|ITF2_MOUSE Transcription factor 4 OS=Mus musculus GN=Tcf4 PE=1 SV=1	1	1	1	1	0	0	0	0	0	0	0	0	0	0	0	0	0	0	0	0	1	0	0	0	0	0	0	0	0	0	0	0	0	0	0	0	0	0	0	0	0	0
Q60737	Q60737	4	4	4	Casein kinase II subunit alpha	Csnk2a1	>sp|Q60737|CSK21_MOUSE Casein kinase II subunit alpha OS=Mus musculus GN=Csnk2a1 PE=1 SV=2	1	4	4	4	0	0	0	0	3	0	0	1	0	0	0	0	0	2	1	0	0	1	0	0	0	0	2	0	0	0	0	0	2	1	0	0	1	0	1	0	0	1
Q60749	Q60749	2	2	2	KH domain-containing, RNA-binding, signal transduction-associated protein 1	Khdrbs1	>sp|Q60749|KHDR1_MOUSE KH domain-containing, RNA-binding, signal transduction-associated protein 1 OS=Mus musculus GN=Khdrbs1 PE=1 SV=2	1	2	2	2	0	0	0	0	0	0	1	0	1	0	0	0	0	0	1	0	0	0	1	0	0	0	0	1	0	0	1	0	1	0	0	0	0	0	0	0	0	0
Q60771	Q60771	1	1	1	Claudin-11	Cldn11	>sp|Q60771|CLD11_MOUSE Claudin-11 OS=Mus musculus GN=Cldn11 PE=1 SV=1	1	1	1	1	1	1	1	1	1	1	1	1	1	1	1	1	1	1	1	1	1	1	1	1	1	1	1	1	1	1	1	1	1	1	1	1	1	1	1	1	1	1
Q60780	Q60780	4	4	4	Growth arrest-specific protein 7	Gas7	>sp|Q60780|GAS7_MOUSE Growth arrest-specific protein 7 OS=Mus musculus GN=Gas7 PE=1 SV=1	1	4	4	4	3	1	3	3	2	3	3	1	3	0	1	2	0	1	2	1	2	0	3	2	1	2	3	1	3	0	1	0	0	1	2	2	2	2	2	1	2	3
Q60790	Q60790	2	2	2	Ras GTPase-activating protein 3	Rasa3	>sp|Q60790|RASA3_MOUSE Ras GTPase-activating protein 3 OS=Mus musculus GN=Rasa3 PE=1 SV=2	1	2	2	2	1	0	1	1	0	1	0	1	1	1	2	0	2	1	1	2	0	2	1	1	2	0	2	2	1	1	1	1	0	1	1	1	2	0	0	1	2	1
Q60829	Q60829	4	4	4	Protein phosphatase 1 regulatory subunit 1B	Ppp1r1b	>sp|Q60829|PPR1B_MOUSE Protein phosphatase 1 regulatory subunit 1B OS=Mus musculus GN=Ppp1r1b PE=2 SV=2	1	4	4	4	3	2	3	3	3	2	3	3	3	3	3	3	3	3	3	2	3	3	4	4	3	2	3	3	2	2	4	3	2	3	3	2	3	3	3	2	3	3
Q60837	Q60837	1	1	1	Interleukin-12 receptor subunit beta-1	Il12rb1	>sp|Q60837|I12R1_MOUSE Interleukin-12 receptor subunit beta-1 OS=Mus musculus GN=Il12rb1 PE=1 SV=2	1	1	1	1	1	0	1	1	1	0	0	1	1	1	1	0	1	0	1	1	0	0	0	1	1	0	0	0	0	1	1	1	1	0	1	1	1	0	1	1	1	1
Q60854	Q60854	3	3	3	Serpin B6	Serpinb6	>sp|Q60854|SPB6_MOUSE Serpin B6 OS=Mus musculus GN=Serpinb6 PE=1 SV=1	1	3	3	3	0	0	1	0	2	0	0	1	0	2	0	0	2	1	1	1	0	2	0	0	0	0	2	0	0	0	0	1	0	0	0	0	1	0	1	0	0	0
Q60864	Q60864	16	16	16	Stress-induced-phosphoprotein 1	Stip1	>sp|Q60864|STIP1_MOUSE Stress-induced-phosphoprotein 1 OS=Mus musculus GN=Stip1 PE=1 SV=1	1	16	16	16	1	1	1	0	13	0	0	8	0	4	0	1	6	6	9	2	2	5	2	1	2	0	10	1	2	1	1	2	7	3	1	5	7	2	3	0	3	4
Q60865	Q60865	2	2	2	Caprin-1	Caprin1	>sp|Q60865|CAPR1_MOUSE Caprin-1 OS=Mus musculus GN=Caprin1 PE=1 SV=2	1	2	2	2	0	0	0	0	1	0	0	0	0	0	0	0	0	1	1	0	0	1	1	0	0	1	1	0	1	0	0	0	1	1	0	1	1	0	1	0	0	1
Q60870	Q60870	2	2	2	Receptor expression-enhancing protein 5	Reep5	>sp|Q60870|REEP5_MOUSE Receptor expression-enhancing protein 5 OS=Mus musculus GN=Reep5 PE=1 SV=1	1	2	2	2	0	0	0	0	2	0	0	0	0	0	0	0	1	0	0	0	0	0	1	0	0	0	0	0	1	1	0	0	0	0	0	1	0	0	0	0	0	0
Q8BMJ3;Q60872	Q8BMJ3;Q60872	1;1	1;1	1;1	Eukaryotic translation initiation factor 1A, X-chromosomal;Eukaryotic translation initiation factor 1A	Eif1ax;Eif1a	>sp|Q8BMJ3|IF1AX_MOUSE Eukaryotic translation initiation factor 1A, X-chromosomal OS=Mus musculus GN=Eif1ax PE=2 SV=3;>sp|Q60872|IF1A_MOUSE Eukaryotic translation initiation factor 1A OS=Mus musculus GN=Eif1a PE=2 SV=3	2	1	1	1	0	0	0	0	0	0	0	0	0	0	0	0	0	1	1	0	0	0	0	0	0	0	1	1	1	0	0	0	1	0	0	1	0	0	1	0	0	1
Q60875	Q60875	9	9	9	Rho guanine nucleotide exchange factor 2	Arhgef2	>sp|Q60875|ARHG2_MOUSE Rho guanine nucleotide exchange factor 2 OS=Mus musculus GN=Arhgef2 PE=1 SV=4	1	9	9	9	5	1	7	4	6	3	7	8	7	8	6	2	6	7	7	6	6	6	5	6	5	5	6	5	4	6	8	7	6	6	5	7	7	6	7	6	7	7
Q60902	Q60902	13	13	13	Epidermal growth factor receptor substrate 15-like 1	Eps15l1	>sp|Q60902|EP15R_MOUSE Epidermal growth factor receptor substrate 15-like 1 OS=Mus musculus GN=Eps15l1 PE=1 SV=3	1	13	13	13	3	1	3	3	8	0	3	3	3	4	5	2	3	5	6	2	4	3	3	5	6	3	6	3	2	2	4	4	5	3	4	4	5	3	4	3	4	7
Q60930	Q60930	9	9	9	Voltage-dependent anion-selective channel protein 2	Vdac2	>sp|Q60930|VDAC2_MOUSE Voltage-dependent anion-selective channel protein 2 OS=Mus musculus GN=Vdac2 PE=1 SV=2	1	9	9	9	1	0	4	2	8	1	2	5	1	5	3	0	4	3	6	3	2	5	2	3	3	1	7	1	1	1	3	4	4	5	3	2	4	2	2	2	2	3
Q60931	Q60931	9	9	9	Voltage-dependent anion-selective channel protein 3	Vdac3	>sp|Q60931|VDAC3_MOUSE Voltage-dependent anion-selective channel protein 3 OS=Mus musculus GN=Vdac3 PE=1 SV=1	1	9	9	9	1	0	5	1	5	0	2	3	0	5	4	0	5	3	5	5	3	5	5	0	5	0	5	3	1	0	0	6	3	4	0	2	2	0	3	1	0	0
Q60932	Q60932	12	12	12	Voltage-dependent anion-selective channel protein 1	Vdac1	>sp|Q60932|VDAC1_MOUSE Voltage-dependent anion-selective channel protein 1 OS=Mus musculus GN=Vdac1 PE=1 SV=3	1	12	12	12	2	0	8	3	8	0	3	8	4	7	7	3	6	9	9	5	6	7	5	4	6	2	10	5	2	2	4	5	8	7	2	6	9	5	4	3	3	4
Q60949	Q60949	3	3	3	TBC1 domain family member 1	Tbc1d1	>sp|Q60949|TBCD1_MOUSE TBC1 domain family member 1 OS=Mus musculus GN=Tbc1d1 PE=1 SV=3	1	3	3	3	2	0	2	3	2	1	3	2	3	2	2	0	2	1	3	3	3	2	2	3	2	3	3	1	2	1	3	2	0	2	3	3	3	3	3	3	3	2
Q60953	Q60953	2	2	2	Protein PML	Pml	>sp|Q60953|PML_MOUSE Protein PML OS=Mus musculus GN=Pml PE=1 SV=3	1	2	2	2	2	1	1	1	0	1	2	0	2	0	0	1	0	1	2	0	2	1	0	0	0	0	0	1	2	0	1	0	1	2	1	0	1	1	1	1	1	0
Q60960	Q60960	2	2	1	Importin subunit alpha-5;Importin subunit alpha-5, N-terminally processed	Kpna1	>sp|Q60960|IMA5_MOUSE Importin subunit alpha-5 OS=Mus musculus GN=Kpna1 PE=1 SV=2	1	2	2	1	0	0	0	0	2	0	0	0	0	0	0	0	0	0	1	0	0	1	0	0	0	0	1	0	0	0	0	0	0	0	0	0	0	0	0	0	0	0
Q61016	Q61016	2	2	2	Guanine nucleotide-binding protein G(I)/G(S)/G(O) subunit gamma-7	Gng7	>sp|Q61016|GBG7_MOUSE Guanine nucleotide-binding protein G(I)/G(S)/G(O) subunit gamma-7 OS=Mus musculus GN=Gng7 PE=2 SV=2	1	2	2	2	0	0	1	0	1	1	0	2	0	0	1	0	1	1	1	2	0	2	1	0	1	0	1	0	0	1	0	1	1	1	0	2	0	0	2	0	0	1
Q61026	Q61026	1	1	1	Nuclear receptor coactivator 2	Ncoa2	>sp|Q61026|NCOA2_MOUSE Nuclear receptor coactivator 2 OS=Mus musculus GN=Ncoa2 PE=1 SV=3	1	1	1	1	1	0	0	1	1	0	0	0	1	1	1	0	1	1	1	0	0	1	0	1	0	1	0	1	1	1	1	1	0	0	0	0	1	0	0	1	1	0
Q61029;Q61033	Q61029;Q61033	4;4	4;4	4;4	Lamina-associated polypeptide 2, isoforms beta/delta/epsilon/gamma;Lamina-associated polypeptide 2, isoforms alpha/zeta	Tmpo	>sp|Q61029|LAP2B_MOUSE Lamina-associated polypeptide 2, isoforms beta/delta/epsilon/gamma OS=Mus musculus GN=Tmpo PE=1 SV=4;>sp|Q61033|LAP2A_MOUSE Lamina-associated polypeptide 2, isoforms alpha/zeta OS=Mus musculus GN=Tmpo PE=1 SV=4	2	4	4	4	2	0	2	2	2	0	1	2	2	1	1	0	1	1	2	1	1	1	0	2	2	1	2	1	0	1	1	1	3	1	2	2	2	1	1	2	1	2
Q61036	Q61036	4	2	2	Serine/threonine-protein kinase PAK 3	Pak3	>sp|Q61036|PAK3_MOUSE Serine/threonine-protein kinase PAK 3 OS=Mus musculus GN=Pak3 PE=1 SV=2	1	4	2	2	2	2	2	2	4	1	2	1	2	1	1	2	2	1	1	2	2	2	2	1	1	2	2	2	1	0	2	2	2	2	1	2	1	2	2	2	2	2
Q61037	Q61037	6	6	6	Tuberin	Tsc2	>sp|Q61037|TSC2_MOUSE Tuberin OS=Mus musculus GN=Tsc2 PE=1 SV=1	1	6	6	6	3	0	4	3	3	1	3	4	3	2	5	1	3	4	5	3	4	3	4	3	4	2	4	3	1	0	5	3	3	2	5	3	6	4	2	1	5	5
Q61070	Q61070	1	1	1	Etoposide-induced protein 2.4	Ei24	>sp|Q61070|EI24_MOUSE Etoposide-induced protein 2.4 OS=Mus musculus GN=Ei24 PE=1 SV=3	1	1	1	1	1	0	0	1	0	1	1	0	0	1	0	0	1	1	1	1	1	0	0	1	1	1	1	1	1	1	1	1	0	1	1	0	1	1	0	0	1	1
Q61074	Q61074	2	2	2	Protein phosphatase 1G	Ppm1g	>sp|Q61074|PPM1G_MOUSE Protein phosphatase 1G OS=Mus musculus GN=Ppm1g PE=1 SV=3	1	2	2	2	0	0	1	1	1	0	2	1	1	1	0	0	1	1	2	1	1	1	1	1	1	0	1	1	1	0	1	1	2	2	2	2	2	1	1	2	1	1
Q61081	Q61081	6	6	6	Hsp90 co-chaperone Cdc37;Hsp90 co-chaperone Cdc37, N-terminally processed	Cdc37	>sp|Q61081|CDC37_MOUSE Hsp90 co-chaperone Cdc37 OS=Mus musculus GN=Cdc37 PE=2 SV=1	1	6	6	6	0	0	1	0	3	0	0	1	0	1	1	0	0	5	3	2	1	1	1	1	1	0	4	1	0	0	1	1	3	1	1	2	2	1	2	0	1	2
Q61097	Q61097	7	7	7	Kinase suppressor of Ras 1	Ksr1	>sp|Q61097|KSR1_MOUSE Kinase suppressor of Ras 1 OS=Mus musculus GN=Ksr1 PE=1 SV=1	1	7	7	7	5	1	4	6	4	3	5	4	5	5	6	3	4	6	5	5	5	4	3	7	6	4	7	4	4	4	6	5	4	6	7	6	4	5	4	6	7	4
Q61102	Q61102	3	3	3	ATP-binding cassette sub-family B member 7, mitochondrial	Abcb7	>sp|Q61102|ABCB7_MOUSE ATP-binding cassette sub-family B member 7, mitochondrial OS=Mus musculus GN=Abcb7 PE=1 SV=3	1	3	3	3	1	0	1	0	1	0	0	0	0	1	1	0	1	0	0	2	1	2	1	1	0	0	3	0	0	0	0	2	2	1	0	0	0	0	0	0	0	0
Q61103	Q61103	1	1	1	Zinc finger protein ubi-d4	Dpf2	>sp|Q61103|REQU_MOUSE Zinc finger protein ubi-d4 OS=Mus musculus GN=Dpf2 PE=1 SV=1	1	1	1	1	0	0	0	0	0	0	0	0	0	0	0	0	0	0	0	0	0	0	0	0	0	1	0	0	0	1	0	1	0	0	1	0	0	0	0	0	1	1
Q61136	Q61136	10	10	10	Serine/threonine-protein kinase PRP4 homolog	Prpf4b	>sp|Q61136|PRP4B_MOUSE Serine/threonine-protein kinase PRP4 homolog OS=Mus musculus GN=Prpf4b PE=1 SV=3	1	10	10	10	7	0	5	5	2	0	7	6	7	3	3	0	4	3	3	2	8	5	3	3	3	5	3	5	4	3	8	3	3	3	6	6	6	3	4	6	5	4
Q61137	Q61137	5	5	5	Astrotactin-1	Astn1	>sp|Q61137|ASTN1_MOUSE Astrotactin-1 OS=Mus musculus GN=Astn1 PE=2 SV=4	1	5	5	5	3	0	2	1	2	1	3	2	1	0	3	2	0	1	2	0	2	2	3	3	2	2	1	2	0	0	2	1	2	1	2	2	1	1	2	0	2	1
Q61151	Q61151	5	5	5	Serine/threonine-protein phosphatase 2A 56 kDa regulatory subunit epsilon isoform	Ppp2r5e	>sp|Q61151|2A5E_MOUSE Serine/threonine-protein phosphatase 2A 56 kDa regulatory subunit epsilon isoform OS=Mus musculus GN=Ppp2r5e PE=2 SV=3	1	5	5	5	1	0	0	1	4	1	0	0	0	1	0	0	1	2	1	2	0	1	0	0	1	1	3	0	1	0	0	0	2	0	0	2	0	1	3	0	0	1
Q61161	Q61161	3	3	3	Mitogen-activated protein kinase kinase kinase kinase 2	Map4k2	>sp|Q61161|M4K2_MOUSE Mitogen-activated protein kinase kinase kinase kinase 2 OS=Mus musculus GN=Map4k2 PE=1 SV=1	1	3	3	3	0	0	1	1	1	0	1	0	1	0	1	0	1	0	1	0	1	1	0	2	0	0	0	0	0	0	2	1	1	0	3	1	1	0	0	1	1	1
Q61164	Q61164	1	1	1	Transcriptional repressor CTCF	Ctcf	>sp|Q61164|CTCF_MOUSE Transcriptional repressor CTCF OS=Mus musculus GN=Ctcf PE=1 SV=2	1	1	1	1	0	0	0	0	0	0	0	0	0	0	1	0	0	1	1	0	0	0	0	0	0	0	1	1	0	0	0	0	1	0	0	0	0	1	0	0	0	1
Q61165	Q61165	4	4	4	Sodium/hydrogen exchanger 1	Slc9a1	>sp|Q61165|SL9A1_MOUSE Sodium/hydrogen exchanger 1 OS=Mus musculus GN=Slc9a1 PE=1 SV=1	1	4	4	4	3	2	4	3	2	3	3	3	4	4	3	3	3	1	4	2	4	3	3	4	3	3	2	4	3	2	4	4	4	3	3	3	4	4	4	3	4	1
Q61166	Q61166	5	4	4	Microtubule-associated protein RP/EB family member 1	Mapre1	>sp|Q61166|MARE1_MOUSE Microtubule-associated protein RP/EB family member 1 OS=Mus musculus GN=Mapre1 PE=1 SV=3	1	5	4	4	0	0	1	0	4	0	1	1	0	1	0	0	1	2	3	1	1	1	2	1	0	0	4	1	2	0	1	1	3	2	1	1	2	2	1	0	1	1
Q61171	Q61171	9	9	9	Peroxiredoxin-2	Prdx2	>sp|Q61171|PRDX2_MOUSE Peroxiredoxin-2 OS=Mus musculus GN=Prdx2 PE=1 SV=3	1	9	9	9	1	0	5	2	7	0	2	5	2	3	3	0	5	5	7	5	5	6	3	1	5	1	8	2	1	2	0	4	5	4	0	3	3	2	4	0	1	4
Q61183	Q61183	1	1	1	Poly(A) polymerase alpha	Papola	>sp|Q61183|PAPOA_MOUSE Poly(A) polymerase alpha OS=Mus musculus GN=Papola PE=1 SV=4	1	1	1	1	1	0	1	0	0	0	1	1	1	0	1	0	1	0	1	1	1	1	0	1	1	0	0	0	0	0	1	1	0	1	1	0	1	1	1	0	1	1
Q61187	Q61187	4	4	4	Tumor susceptibility gene 101 protein	Tsg101	>sp|Q61187|TS101_MOUSE Tumor susceptibility gene 101 protein OS=Mus musculus GN=Tsg101 PE=1 SV=2	1	4	4	4	1	0	0	0	1	0	1	0	0	0	1	0	0	1	1	0	0	0	0	0	0	0	1	0	1	0	0	0	0	0	0	1	2	0	1	0	0	1
Q61191	Q61191	4	4	4	Host cell factor 1;HCF N-terminal chain 1;HCF N-terminal chain 2;HCF N-terminal chain 3;HCF N-terminal chain 4;HCF N-terminal chain 5;HCF N-terminal chain 6;HCF C-terminal chain 1;HCF C-terminal chain 2;HCF C-terminal chain 3;HCF C-terminal chain 4;HCF C-terminal chain 5;HCF C-terminal chain 6	Hcfc1	>sp|Q61191|HCFC1_MOUSE Host cell factor 1 OS=Mus musculus GN=Hcfc1 PE=1 SV=2	1	4	4	4	2	0	0	0	1	0	0	1	1	1	1	1	2	0	0	1	0	1	1	0	1	0	0	1	0	0	1	0	0	1	1	1	1	1	1	1	1	1
Q61206	Q61206	4	4	4	Platelet-activating factor acetylhydrolase IB subunit beta	Pafah1b2	>sp|Q61206|PA1B2_MOUSE Platelet-activating factor acetylhydrolase IB subunit beta OS=Mus musculus GN=Pafah1b2 PE=1 SV=2	1	4	4	4	1	0	2	1	2	0	1	1	2	2	3	1	1	3	3	1	2	1	3	3	1	1	3	3	1	1	3	3	3	1	2	1	1	3	1	1	2	2
Q61207	Q61207	8	8	8	Sulfated glycoprotein 1	Psap	>sp|Q61207|SAP_MOUSE Prosaposin OS=Mus musculus GN=Psap PE=1 SV=2	1	8	8	8	0	0	1	0	6	0	0	5	0	1	1	0	4	1	5	1	1	4	3	0	2	0	6	2	1	2	1	2	4	3	0	2	2	1	1	0	1	1
Q61210	Q61210	1	1	1	Rho guanine nucleotide exchange factor 1	Arhgef1	>sp|Q61210|ARHG1_MOUSE Rho guanine nucleotide exchange factor 1 OS=Mus musculus GN=Arhgef1 PE=1 SV=2	1	1	1	1	0	0	0	0	0	0	0	0	0	0	0	0	0	0	0	0	0	0	0	1	0	0	0	0	0	0	1	0	0	0	1	0	0	0	0	0	0	0
Q9Z188;Q61214	Q9Z188;Q61214	1;1	1;1	1;1	Dual specificity tyrosine-phosphorylation-regulated kinase 1B;Dual specificity tyrosine-phosphorylation-regulated kinase 1A	Dyrk1b;Dyrk1a	>sp|Q9Z188|DYR1B_MOUSE Dual specificity tyrosine-phosphorylation-regulated kinase 1B OS=Mus musculus GN=Dyrk1b PE=1 SV=3;>sp|Q61214|DYR1A_MOUSE Dual specificity tyrosine-phosphorylation-regulated kinase 1A OS=Mus musculus GN=Dyrk1a PE=1 SV=1	2	1	1	1	1	1	1	1	1	1	1	1	1	1	1	0	1	1	1	1	1	1	1	1	1	1	0	1	1	1	1	1	1	1	1	1	1	1	1	1	1	1
Q61234	Q61234	1	1	1	Alpha-1-syntrophin	Snta1	>sp|Q61234|SNTA1_MOUSE Alpha-1-syntrophin OS=Mus musculus GN=Snta1 PE=1 SV=1	1	1	1	1	1	0	0	1	1	0	1	0	1	1	1	0	1	1	1	1	0	1	1	1	1	0	1	1	0	0	0	1	1	1	1	0	1	1	1	0	0	1
Q61235	Q61235	5	5	4	Beta-2-syntrophin	Sntb2	>sp|Q61235|SNTB2_MOUSE Beta-2-syntrophin OS=Mus musculus GN=Sntb2 PE=1 SV=2	1	5	5	4	3	1	3	2	1	3	3	3	3	3	3	2	3	3	3	2	3	3	3	3	3	2	1	3	3	3	3	3	3	3	2	2	4	3	2	1	2	2
Q61239	Q61239	1	1	1	Protein farnesyltransferase/geranylgeranyltransferase type-1 subunit alpha	Fnta	>sp|Q61239|FNTA_MOUSE Protein farnesyltransferase/geranylgeranyltransferase type-1 subunit alpha OS=Mus musculus GN=Fnta PE=1 SV=1	1	1	1	1	0	0	0	0	0	0	0	0	0	0	0	0	0	1	0	0	0	0	0	0	0	0	0	0	0	0	0	0	1	0	0	0	0	0	0	0	0	0
Q61290	Q61290	11	11	11	Voltage-dependent R-type calcium channel subunit alpha-1E	Cacna1e	>sp|Q61290|CAC1E_MOUSE Voltage-dependent R-type calcium channel subunit alpha-1E OS=Mus musculus GN=Cacna1e PE=1 SV=1	1	11	11	11	5	2	6	5	4	2	5	5	6	7	5	3	6	4	8	8	4	7	3	7	4	3	5	5	4	3	9	5	6	6	5	7	9	7	4	7	8	4
Q61301	Q61301	18	18	15	Catenin alpha-2	Ctnna2	>sp|Q61301|CTNA2_MOUSE Catenin alpha-2 OS=Mus musculus GN=Ctnna2 PE=1 SV=3	1	18	18	15	4	2	6	3	11	1	4	5	6	5	4	4	5	8	9	3	8	6	8	6	4	2	13	5	3	4	7	5	10	5	5	8	9	6	3	4	5	7
Q61315	Q61315	15	15	15	Adenomatous polyposis coli protein	Apc	>sp|Q61315|APC_MOUSE Adenomatous polyposis coli protein OS=Mus musculus GN=Apc PE=1 SV=1	1	15	15	15	7	0	7	6	0	5	8	6	9	5	8	3	3	5	7	6	10	6	6	10	5	4	3	7	6	4	12	5	7	5	6	8	8	7	5	9	9	5
Q61316	Q61316	24	24	23	Heat shock 70 kDa protein 4	Hspa4	>sp|Q61316|HSP74_MOUSE Heat shock 70 kDa protein 4 OS=Mus musculus GN=Hspa4 PE=1 SV=1	1	24	24	23	7	1	9	4	18	2	6	11	4	12	7	1	12	14	18	9	9	8	13	6	6	6	20	9	7	2	7	9	15	9	8	13	12	9	8	6	8	11
Q61324	Q61324	2	2	1	Aryl hydrocarbon receptor nuclear translocator 2	Arnt2	>sp|Q61324|ARNT2_MOUSE Aryl hydrocarbon receptor nuclear translocator 2 OS=Mus musculus GN=Arnt2 PE=1 SV=2	1	2	2	1	1	0	1	1	1	0	1	1	1	1	1	1	1	1	1	0	0	1	0	2	1	2	1	1	1	2	1	1	1	0	2	2	1	2	2	1	1	1
Q61337	Q61337	3	3	3	Bcl2-associated agonist of cell death	Bad	>sp|Q61337|BAD_MOUSE Bcl2-associated agonist of cell death OS=Mus musculus GN=Bad PE=1 SV=1	1	3	3	3	3	0	2	1	1	0	2	2	1	2	2	0	1	1	1	2	1	1	1	1	1	0	1	2	1	0	3	1	1	1	1	1	2	2	2	1	2	1
Q61361	Q61361	18	18	18	Brevican core protein	Bcan	>sp|Q61361|PGCB_MOUSE Brevican core protein OS=Mus musculus GN=Bcan PE=1 SV=2	1	18	18	18	4	1	7	6	11	4	7	12	4	7	8	2	12	6	9	8	7	8	8	4	6	5	9	8	7	6	4	6	6	8	6	7	7	6	8	6	6	5
Q61410	Q61410	3	3	3	cGMP-dependent protein kinase 2	Prkg2	>sp|Q61410|KGP2_MOUSE cGMP-dependent protein kinase 2 OS=Mus musculus GN=Prkg2 PE=2 SV=1	1	3	3	3	0	0	0	0	1	0	2	2	1	2	2	0	1	1	0	2	1	1	2	2	1	0	1	2	0	0	1	1	0	2	2	1	3	1	1	1	1	2
Q61411;P08556	Q61411;P08556	3;2	3;2	2;1	GTPase HRas;GTPase HRas, N-terminally processed;GTPase NRas	Hras;Nras	>sp|Q61411|RASH_MOUSE GTPase HRas OS=Mus musculus GN=Hras PE=1 SV=2;>sp|P08556|RASN_MOUSE GTPase NRas OS=Mus musculus GN=Nras PE=2 SV=1	2	3	3	2	0	0	0	0	3	0	0	3	0	1	1	0	2	2	1	1	0	3	1	0	0	0	3	1	1	0	0	1	1	0	0	2	0	0	2	1	0	1
Q61423	Q61423	2	2	2	Potassium voltage-gated channel subfamily A member 4	Kcna4	>sp|Q61423|KCNA4_MOUSE Potassium voltage-gated channel subfamily A member 4 OS=Mus musculus GN=Kcna4 PE=1 SV=2	1	2	2	2	0	0	0	0	0	0	0	0	0	0	0	0	0	0	1	0	0	1	0	0	0	0	0	0	0	0	2	0	0	0	0	1	0	0	0	0	1	0
Q61425	Q61425	1	1	1	Hydroxyacyl-coenzyme A dehydrogenase, mitochondrial	Hadh	>sp|Q61425|HCDH_MOUSE Hydroxyacyl-coenzyme A dehydrogenase, mitochondrial OS=Mus musculus GN=Hadh PE=1 SV=2	1	1	1	1	0	0	0	0	0	0	0	0	0	0	1	0	0	0	0	0	0	0	0	0	0	0	1	0	0	0	0	0	1	0	0	0	0	0	0	0	0	0
Q61481;Q64338	Q61481	5;1	5;1	4;0	Calcium/calmodulin-dependent 3,5-cyclic nucleotide phosphodiesterase 1A	Pde1a	>sp|Q61481|PDE1A_MOUSE Calcium/calmodulin-dependent 3,5-cyclic nucleotide phosphodiesterase 1A OS=Mus musculus GN=Pde1a PE=2 SV=2	2	5	5	4	1	1	1	1	5	0	1	2	1	3	1	1	3	4	3	1	1	4	1	2	2	1	5	2	2	0	1	4	3	1	1	2	3	2	1	1	1	3
Q61490	Q61490	4	4	4	CD166 antigen	Alcam	>sp|Q61490|CD166_MOUSE CD166 antigen OS=Mus musculus GN=Alcam PE=1 SV=3	1	4	4	4	0	0	0	0	2	0	0	0	0	0	0	0	0	1	1	0	0	0	0	0	0	0	1	0	0	0	0	0	3	0	0	1	0	0	0	0	0	1
Q61543	Q61543	1	1	1	Golgi apparatus protein 1	Glg1	>sp|Q61543|GSLG1_MOUSE Golgi apparatus protein 1 OS=Mus musculus GN=Glg1 PE=1 SV=1	1	1	1	1	0	0	0	0	0	0	0	0	0	0	0	0	0	0	0	0	0	0	0	0	0	0	1	0	0	0	0	0	0	0	0	0	0	0	0	0	0	0
Q61548	Q61548	21	21	18	Clathrin coat assembly protein AP180	Snap91	>sp|Q61548|AP180_MOUSE Clathrin coat assembly protein AP180 OS=Mus musculus GN=Snap91 PE=1 SV=1	1	21	21	18	6	2	11	4	17	3	8	12	6	10	11	5	12	13	14	11	11	13	11	7	11	6	18	8	6	6	7	11	13	10	7	8	11	10	9	6	9	9
Q61550	Q61550	1	1	1	Double-strand-break repair protein rad21 homolog	Rad21	>sp|Q61550|RAD21_MOUSE Double-strand-break repair protein rad21 homolog OS=Mus musculus GN=Rad21 PE=1 SV=3	1	1	1	1	0	0	0	0	0	0	1	0	0	0	0	0	0	0	0	0	0	0	0	0	0	0	0	0	0	0	0	0	0	0	0	0	0	0	0	0	0	0
Q61553	Q61553	11	11	11	Fascin	Fscn1	>sp|Q61553|FSCN1_MOUSE Fascin OS=Mus musculus GN=Fscn1 PE=1 SV=4	1	11	11	11	1	1	2	1	7	1	1	6	0	2	2	0	5	3	4	1	1	4	3	0	1	2	5	2	3	2	1	1	4	2	1	2	1	0	2	1	2	2
Q61584	Q61584	2	2	2	Fragile X mental retardation syndrome-related protein 1	Fxr1	>sp|Q61584|FXR1_MOUSE Fragile X mental retardation syndrome-related protein 1 OS=Mus musculus GN=Fxr1 PE=1 SV=2	1	2	2	2	0	0	0	0	1	0	0	0	1	0	0	0	0	1	0	0	0	0	0	0	1	0	1	0	0	0	0	0	0	0	0	0	0	0	1	0	0	1
Q61598	Q61598	22	14	14	Rab GDP dissociation inhibitor beta	Gdi2	>sp|Q61598|GDIB_MOUSE Rab GDP dissociation inhibitor beta OS=Mus musculus GN=Gdi2 PE=1 SV=1	1	22	14	14	2	0	8	4	17	0	3	8	3	6	6	1	7	11	13	8	7	10	8	3	5	1	14	5	4	1	3	6	11	8	2	6	9	5	5	3	3	8
Q61599	Q61599	1	1	1	Rho GDP-dissociation inhibitor 2	Arhgdib	>sp|Q61599|GDIR2_MOUSE Rho GDP-dissociation inhibitor 2 OS=Mus musculus GN=Arhgdib PE=2 SV=3	1	1	1	1	1	0	1	0	1	0	0	1	0	1	0	0	1	1	1	1	0	0	0	1	0	0	1	1	1	1	1	1	1	0	1	1	1	0	0	1	0	1
Q61609	Q61609	1	1	1	Sodium-dependent phosphate transporter 1	Slc20a1	>sp|Q61609|S20A1_MOUSE Sodium-dependent phosphate transporter 1 OS=Mus musculus GN=Slc20a1 PE=1 SV=1	1	1	1	1	1	1	1	1	1	0	1	1	1	1	1	1	1	1	1	1	1	1	1	1	1	1	1	1	1	1	1	1	0	1	1	1	1	1	1	1	1	1
Q61627	Q61627	2	2	2	Glutamate receptor ionotropic, delta-1	Grid1	>sp|Q61627|GRID1_MOUSE Glutamate receptor ionotropic, delta-1 OS=Mus musculus GN=Grid1 PE=1 SV=2	1	2	2	2	0	0	0	1	1	0	1	1	0	0	1	0	1	2	2	1	1	1	1	1	1	0	2	1	0	0	1	0	0	1	1	2	1	0	1	0	0	1
Q61644	Q61644	22	22	22	Protein kinase C and casein kinase substrate in neurons protein 1	Pacsin1	>sp|Q61644|PACN1_MOUSE Protein kinase C and casein kinase substrate in neurons protein 1 OS=Mus musculus GN=Pacsin1 PE=1 SV=1	1	22	22	22	7	3	11	4	19	3	9	17	10	12	5	6	9	13	20	8	9	13	16	10	10	8	19	10	6	6	9	10	15	13	12	13	17	11	13	6	13	15
Q61655	Q61655	1	1	1	ATP-dependent RNA helicase DDX19A	Ddx19a	>sp|Q61655|DD19A_MOUSE ATP-dependent RNA helicase DDX19A OS=Mus musculus GN=Ddx19a PE=2 SV=2	1	1	1	1	0	0	0	0	0	0	0	0	0	0	0	0	0	1	0	0	0	0	0	0	0	0	0	0	0	0	0	0	1	0	0	0	0	0	0	0	0	0
Q61656	Q61656	6	6	3	Probable ATP-dependent RNA helicase DDX5	Ddx5	>sp|Q61656|DDX5_MOUSE Probable ATP-dependent RNA helicase DDX5 OS=Mus musculus GN=Ddx5 PE=1 SV=2	1	6	6	3	0	0	0	0	4	0	0	2	0	0	0	0	1	3	1	1	0	1	0	0	1	0	4	0	0	0	0	1	1	0	1	1	1	0	1	0	0	3
Q61687	Q61687	4	4	4	Transcriptional regulator ATRX	Atrx	>sp|Q61687|ATRX_MOUSE Transcriptional regulator ATRX OS=Mus musculus GN=Atrx PE=1 SV=3	1	4	4	4	3	1	2	4	2	2	4	3	3	3	4	1	3	3	3	4	4	3	4	3	3	4	2	3	4	2	3	3	3	3	3	3	3	3	3	3	3	3
Q61699	Q61699	22	21	21	Heat shock protein 105 kDa	Hsph1	>sp|Q61699|HS105_MOUSE Heat shock protein 105 kDa OS=Mus musculus GN=Hsph1 PE=1 SV=2	1	22	21	21	5	2	8	4	19	1	4	9	3	7	7	3	9	9	16	6	6	9	8	6	6	4	15	5	5	3	5	8	7	6	7	9	9	5	7	4	6	9
Q61701	Q61701	5	5	2	ELAV-like protein 4	Elavl4	>sp|Q61701|ELAV4_MOUSE ELAV-like protein 4 OS=Mus musculus GN=Elavl4 PE=1 SV=1	1	5	5	2	2	1	2	2	4	2	2	3	2	2	2	1	2	2	2	2	2	2	2	2	2	2	3	2	2	1	2	2	3	3	2	2	2	2	2	2	2	2
Q61703	Q61703	1	1	1	Inter-alpha-trypsin inhibitor heavy chain H2	Itih2	>sp|Q61703|ITIH2_MOUSE Inter-alpha-trypsin inhibitor heavy chain H2 OS=Mus musculus GN=Itih2 PE=1 SV=1	1	1	1	1	1	0	0	0	1	0	0	1	1	0	1	1	1	0	1	1	0	1	0	1	0	0	0	1	0	1	1	0	0	0	1	0	0	0	0	1	0	0
Q61735	Q61735	2	2	2	Leukocyte surface antigen CD47	Cd47	>sp|Q61735|CD47_MOUSE Leukocyte surface antigen CD47 OS=Mus musculus GN=Cd47 PE=1 SV=2	1	2	2	2	0	0	1	0	2	0	0	1	0	1	1	0	1	2	1	1	0	2	2	1	1	0	2	0	0	0	0	1	2	2	1	0	1	0	1	0	1	0
Q61753	Q61753	9	9	9	D-3-phosphoglycerate dehydrogenase	Phgdh	>sp|Q61753|SERA_MOUSE D-3-phosphoglycerate dehydrogenase OS=Mus musculus GN=Phgdh PE=1 SV=3	1	9	9	9	0	0	0	0	7	0	0	4	0	0	1	0	3	2	4	0	1	3	2	0	0	0	4	0	2	0	0	0	2	5	0	1	2	0	3	0	1	2
Q61768	Q61768	9	5	5	Kinesin-1 heavy chain	Kif5b	>sp|Q61768|KINH_MOUSE Kinesin-1 heavy chain OS=Mus musculus GN=Kif5b PE=1 SV=3	1	9	5	5	2	1	3	2	6	1	2	4	2	2	2	0	3	5	2	3	2	2	3	1	2	2	7	3	1	2	4	1	5	2	2	3	3	3	2	2	4	2
Q61771	Q61771	1	1	1	Kinesin-like protein KIF3B;Kinesin-like protein KIF3B, N-terminally processed	Kif3b	>sp|Q61771|KIF3B_MOUSE Kinesin-like protein KIF3B OS=Mus musculus GN=Kif3b PE=1 SV=1	1	1	1	1	1	1	1	1	1	1	0	1	1	1	1	0	1	1	1	1	0	1	1	1	1	0	0	1	1	1	1	1	0	0	1	1	1	1	0	1	1	1
Q61781;CON__Q9Z2K1;CON__Q3ZAW8;Q9Z2K1;CON__Q6IFX2;Q6IFX2;CON__Q61782;CON__Q8N1A0;CON__P35900;CON__Q9D312;Q8CCX5;Q9D312	Q61781;CON__Q9Z2K1;CON__Q3ZAW8;Q9Z2K1;CON__Q6IFX2;Q6IFX2	6;4;4;4;3;3;1;1;1;1;1;1	1;1;1;1;0;0;0;0;0;0;0;0	1;1;1;1;0;0;0;0;0;0;0;0	Keratin, type I cytoskeletal 14;Keratin, type I cytoskeletal 16;Keratin, type I cytoskeletal 42	Krt14;Krt16;Krt42	>sp|Q61781|K1C14_MOUSE Keratin, type I cytoskeletal 14 OS=Mus musculus GN=Krt14 PE=1 SV=2;>Q9Z2K1 SWISS-PROT:Q9Z2K1 Tax_Id=10090 Gene_Symbol=Krt16 Keratin, type I cytoskeletal 16;>Q3ZAW8 TREMBL:Q3ZAW8;Q9EQD6;Q9EQD7 Tax_Id=10090 Gene_Symbol=Krt16 Keratin in	12	6	1	1	2	0	3	1	1	5	1	1	0	2	5	0	5	3	2	3	1	3	0	1	5	2	5	3	1	3	1	3	3	0	1	2	2	1	3	2	2	3
Q61792	Q61792	3	3	3	LIM and SH3 domain protein 1	Lasp1	>sp|Q61792|LASP1_MOUSE LIM and SH3 domain protein 1 OS=Mus musculus GN=Lasp1 PE=1 SV=1	1	3	3	3	0	0	0	0	3	0	0	2	0	0	0	0	1	2	2	0	0	2	1	0	0	0	2	0	0	0	0	0	1	2	0	1	1	0	1	0	0	1
Q61823	Q61823	2	2	2	Programmed cell death protein 4	Pdcd4	>sp|Q61823|PDCD4_MOUSE Programmed cell death protein 4 OS=Mus musculus GN=Pdcd4 PE=1 SV=1	1	2	2	2	1	0	0	1	1	1	0	1	0	0	1	0	0	0	0	0	0	1	0	0	0	1	1	1	0	1	1	1	0	0	1	0	0	1	1	1	0	1
Q61845	Q61845	1	1	1	Meiosis-expressed gene 1 protein	Meig1	>sp|Q61845|MEIG1_MOUSE Meiosis-expressed gene 1 protein OS=Mus musculus GN=Meig1 PE=1 SV=1	1	1	1	1	1	1	0	1	0	1	0	1	0	0	0	1	0	1	0	0	0	1	1	1	0	0	1	1	1	1	1	1	0	0	1	1	1	1	1	1	0	1
Q61851	Q61851	1	1	1	Fibroblast growth factor receptor 3	Fgfr3	>sp|Q61851|FGFR3_MOUSE Fibroblast growth factor receptor 3 OS=Mus musculus GN=Fgfr3 PE=1 SV=1	1	1	1	1	0	0	0	0	0	0	0	1	0	0	0	0	0	0	0	0	1	0	0	1	0	0	0	0	0	0	0	0	0	0	0	0	0	0	0	0	0	0
Q61879	Q61879	37	37	32	Myosin-10	Myh10	>sp|Q61879|MYH10_MOUSE Myosin-10 OS=Mus musculus GN=Myh10 PE=1 SV=2	1	37	37	32	3	0	7	3	19	1	4	13	3	7	6	1	6	20	18	6	10	15	6	8	7	2	33	9	2	1	7	12	18	12	10	11	18	8	7	3	8	20
Q61885	Q61885	8	8	8	Myelin-oligodendrocyte glycoprotein	Mog	>sp|Q61885|MOG_MOUSE Myelin-oligodendrocyte glycoprotein OS=Mus musculus GN=Mog PE=1 SV=1	1	8	8	8	2	0	3	1	6	0	2	3	1	3	1	0	5	3	5	3	4	5	2	2	3	1	5	3	1	1	2	2	3	4	2	3	3	2	2	2	2	4
Q61923	Q61923	2	1	1	Potassium voltage-gated channel subfamily A member 6	Kcna6	>sp|Q61923|KCNA6_MOUSE Potassium voltage-gated channel subfamily A member 6 OS=Mus musculus GN=Kcna6 PE=2 SV=1	1	2	1	1	1	0	1	1	0	0	1	1	1	0	0	0	0	0	1	1	1	0	0	1	1	1	1	0	1	0	0	0	0	0	1	1	0	1	0	1	0	0
Q61937	Q61937	5	5	5	Nucleophosmin	Npm1	>sp|Q61937|NPM_MOUSE Nucleophosmin OS=Mus musculus GN=Npm1 PE=1 SV=1	1	5	5	5	0	0	1	0	2	0	1	2	1	0	1	0	1	3	4	0	1	2	1	2	2	0	5	0	1	0	2	1	4	2	2	1	3	2	3	0	0	2
Q61941	Q61941	2	2	2	NAD(P) transhydrogenase, mitochondrial	Nnt	>sp|Q61941|NNTM_MOUSE NAD(P) transhydrogenase, mitochondrial OS=Mus musculus GN=Nnt PE=1 SV=2	1	2	2	2	0	0	0	0	0	0	0	0	0	0	0	0	0	0	0	0	0	0	0	0	0	0	0	0	1	0	0	0	2	0	0	2	0	0	2	0	0	0
Q61990;P57722	Q61990;P57722	4;2	2;0	2;0	Poly(rC)-binding protein 2;Poly(rC)-binding protein 3	Pcbp2;Pcbp3	>sp|Q61990|PCBP2_MOUSE Poly(rC)-binding protein 2 OS=Mus musculus GN=Pcbp2 PE=1 SV=1;>sp|P57722|PCBP3_MOUSE Poly(rC)-binding protein 3 OS=Mus musculus GN=Pcbp3 PE=2 SV=3	2	4	2	2	1	1	1	0	3	1	1	1	1	1	1	1	1	1	1	1	1	1	1	1	1	1	3	1	1	1	1	1	2	1	1	1	1	1	2	0	1	1
Q62018	Q62018	4	4	4	RNA polymerase-associated protein CTR9 homolog	Ctr9	>sp|Q62018|CTR9_MOUSE RNA polymerase-associated protein CTR9 homolog OS=Mus musculus GN=Ctr9 PE=1 SV=2	1	4	4	4	1	0	0	0	0	0	1	1	0	0	0	1	0	0	0	1	1	0	0	1	1	0	0	1	0	0	1	0	0	0	1	0	1	1	1	0	0	1
Q62048	Q62048	6	6	6	Astrocytic phosphoprotein PEA-15	Pea15	>sp|Q62048|PEA15_MOUSE Astrocytic phosphoprotein PEA-15 OS=Mus musculus GN=Pea15 PE=1 SV=1	1	6	6	6	2	1	3	2	3	1	3	3	2	2	5	1	2	5	4	3	4	1	2	4	2	1	5	1	2	1	3	4	5	2	2	2	3	2	2	1	3	3
Q62059	Q62059	3	3	3	Versican core protein	Vcan	>sp|Q62059|CSPG2_MOUSE Versican core protein OS=Mus musculus GN=Vcan PE=1 SV=2	1	3	3	3	0	0	0	0	2	0	0	0	0	0	0	0	0	0	0	0	0	0	0	0	0	0	2	0	0	0	0	0	1	0	0	0	0	0	0	0	0	0
Q62073	Q62073	1	1	1	Mitogen-activated protein kinase kinase kinase 7	Map3k7	>sp|Q62073|M3K7_MOUSE Mitogen-activated protein kinase kinase kinase 7 OS=Mus musculus GN=Map3k7 PE=1 SV=1	1	1	1	1	0	0	0	1	1	0	1	1	0	0	0	0	1	1	1	0	1	1	0	1	1	0	1	1	0	0	1	0	1	1	1	1	1	1	1	1	1	1
Q62074	Q62074	1	1	1	Protein kinase C iota type	Prkci	>sp|Q62074|KPCI_MOUSE Protein kinase C iota type OS=Mus musculus GN=Prkci PE=1 SV=3	1	1	1	1	1	0	1	0	1	0	1	1	1	1	0	0	1	1	1	1	1	1	1	1	1	0	1	1	0	0	1	1	1	1	1	1	1	1	0	0	1	1
Q62093	Q62093	7	7	7	Serine/arginine-rich splicing factor 2	Srsf2	>sp|Q62093|SRSF2_MOUSE Serine/arginine-rich splicing factor 2 OS=Mus musculus GN=Srsf2 PE=1 SV=4	1	7	7	7	3	0	3	3	6	2	3	3	3	2	3	2	2	3	2	2	3	2	3	2	2	3	3	3	3	2	2	3	2	2	3	3	3	3	3	2	2	3
Q62108	Q62108	11	11	11	Disks large homolog 4	Dlg4	>sp|Q62108|DLG4_MOUSE Disks large homolog 4 OS=Mus musculus GN=Dlg4 PE=1 SV=1	1	11	11	11	3	0	5	3	8	1	2	6	3	3	4	1	3	7	7	4	3	4	2	6	3	3	7	3	2	1	3	2	7	3	4	4	10	4	3	3	5	7
Q62132	Q62132	1	1	1	Receptor-type tyrosine-protein phosphatase R	Ptprr	>sp|Q62132|PTPRR_MOUSE Receptor-type tyrosine-protein phosphatase R OS=Mus musculus GN=Ptprr PE=1 SV=1	1	1	1	1	1	0	1	0	1	0	1	1	1	1	0	0	1	1	1	1	1	1	1	1	1	1	1	0	1	0	1	1	1	1	0	0	1	1	1	0	1	1
Q9QUI0;Q62159	Q9QUI0;Q62159	2;2	2;2	2;2	Transforming protein RhoA;Rho-related GTP-binding protein RhoC	Rhoa;Rhoc	>sp|Q9QUI0|RHOA_MOUSE Transforming protein RhoA OS=Mus musculus GN=Rhoa PE=1 SV=1;>sp|Q62159|RHOC_MOUSE Rho-related GTP-binding protein RhoC OS=Mus musculus GN=Rhoc PE=1 SV=2	2	2	2	2	0	0	0	0	2	1	0	1	0	0	1	0	0	0	0	1	0	0	1	0	1	0	1	1	0	0	0	0	0	1	0	0	0	0	0	0	0	0
Q62165	Q62165	2	2	2	Dystroglycan;Alpha-dystroglycan;Beta-dystroglycan	Dag1	>sp|Q62165|DAG1_MOUSE Dystroglycan OS=Mus musculus GN=Dag1 PE=1 SV=4	1	2	2	2	0	0	0	0	0	0	0	0	0	0	1	0	0	0	0	0	0	0	0	0	1	0	1	0	0	0	0	0	1	0	0	0	0	0	0	0	0	0
Q62167;Q62095;P16381	Q62167;Q62095;P16381	5;4;4	4;3;3	3;2;2	ATP-dependent RNA helicase DDX3X;ATP-dependent RNA helicase DDX3Y;Putative ATP-dependent RNA helicase Pl10	Ddx3x;Ddx3y;D1Pas1	>sp|Q62167|DDX3X_MOUSE ATP-dependent RNA helicase DDX3X OS=Mus musculus GN=Ddx3x PE=1 SV=3;>sp|Q62095|DDX3Y_MOUSE ATP-dependent RNA helicase DDX3Y OS=Mus musculus GN=Ddx3y PE=1 SV=2;>sp|P16381|DDX3L_MOUSE Putative ATP-dependent RNA helicase Pl10 OS=Mus mus	3	5	4	3	1	0	1	0	3	0	0	1	1	0	0	0	1	1	0	1	1	1	1	0	0	0	2	0	0	0	1	0	2	0	0	0	2	0	1	0	0	1
Q62172	Q62172	4	4	4	RalA-binding protein 1	Ralbp1	>sp|Q62172|RBP1_MOUSE RalA-binding protein 1 OS=Mus musculus GN=Ralbp1 PE=1 SV=4	1	4	4	4	4	2	3	3	2	2	3	3	3	3	3	3	3	2	3	4	4	3	3	3	3	4	2	3	4	4	4	3	3	3	3	3	3	3	4	4	4	2
Q62179	Q62179	2	2	2	Semaphorin-4B	Sema4b	>sp|Q62179|SEM4B_MOUSE Semaphorin-4B OS=Mus musculus GN=Sema4b PE=1 SV=2	1	2	2	2	1	0	1	1	1	0	1	0	2	0	1	2	1	1	1	1	1	1	1	1	1	0	0	1	0	0	1	0	0	1	1	1	1	0	1	1	1	1
Q62188	Q62188	21	15	14	Dihydropyrimidinase-related protein 3	Dpysl3	>sp|Q62188|DPYL3_MOUSE Dihydropyrimidinase-related protein 3 OS=Mus musculus GN=Dpysl3 PE=1 SV=1	1	21	15	14	7	3	10	6	13	3	8	13	7	9	9	4	11	14	13	9	9	12	10	7	9	4	15	9	4	5	8	11	14	11	7	10	9	9	8	7	7	10
Q62205;Q9ER60;Q9JJV9	Q62205;Q9ER60	3;2;1	2;1;0	2;1;0	Sodium channel protein type 9 subunit alpha;Sodium channel protein type 4 subunit alpha	Scn9a;Scn4a	>sp|Q62205|SCN9A_MOUSE Sodium channel protein type 9 subunit alpha OS=Mus musculus GN=Scn9a PE=1 SV=2;>sp|Q9ER60|SCN4A_MOUSE Sodium channel protein type 4 subunit alpha OS=Mus musculus GN=Scn4a PE=2 SV=1	3	3	2	2	1	0	0	1	2	0	0	1	0	0	1	0	1	0	0	1	0	1	0	0	1	1	1	1	0	1	0	1	0	0	0	0	0	0	1	0	0	0
Q62219	Q62219	1	1	1	Transforming growth factor beta-1-induced transcript 1 protein	Tgfb1i1	>sp|Q62219|TGFI1_MOUSE Transforming growth factor beta-1-induced transcript 1 protein OS=Mus musculus GN=Tgfb1i1 PE=1 SV=2	1	1	1	1	1	0	1	1	1	1	1	1	1	1	1	0	1	0	1	0	1	0	1	0	1	0	0	0	1	0	0	0	1	1	0	1	0	1	1	0	0	0
Q62245	Q62245	5	5	5	Son of sevenless homolog 1	Sos1	>sp|Q62245|SOS1_MOUSE Son of sevenless homolog 1 OS=Mus musculus GN=Sos1 PE=1 SV=2	1	5	5	5	3	1	3	1	2	2	2	3	3	2	3	0	2	2	2	2	1	3	3	3	2	2	3	1	2	2	3	3	2	2	3	3	2	2	2	2	2	3
Q62261	Q62261	103	103	99	Spectrin beta chain, non-erythrocytic 1	Sptbn1	>sp|Q62261|SPTB2_MOUSE Spectrin beta chain, non-erythrocytic 1 OS=Mus musculus GN=Sptbn1 PE=1 SV=2	1	103	103	99	19	11	29	19	76	10	21	57	22	32	36	12	48	63	76	38	43	55	48	33	36	13	77	33	25	21	33	32	66	54	30	44	56	38	51	16	41	53
Q62277	Q62277	3	3	3	Synaptophysin	Syp	>sp|Q62277|SYPH_MOUSE Synaptophysin OS=Mus musculus GN=Syp PE=1 SV=2	1	3	3	3	1	0	2	1	3	0	2	3	1	2	0	1	3	2	3	2	1	3	2	1	1	1	2	2	2	2	1	2	2	2	1	2	2	2	1	1	1	1
Q62283	Q62283	2	2	2	Tetraspanin-7	Tspan7	>sp|Q62283|TSN7_MOUSE Tetraspanin-7 OS=Mus musculus GN=Tspan7 PE=2 SV=2	1	2	2	2	1	0	1	2	2	0	0	1	1	1	1	0	1	1	2	1	1	1	2	2	0	1	1	1	1	0	2	0	1	1	1	2	2	1	0	2	2	1
Q62313	Q62313	5	5	2	Trans-Golgi network integral membrane protein 1	Tgoln1	>sp|Q62313|TGON1_MOUSE Trans-Golgi network integral membrane protein 1 OS=Mus musculus GN=Tgoln1 PE=1 SV=1	1	5	5	2	2	0	3	2	1	0	1	1	3	1	2	1	1	1	1	3	3	1	3	2	3	2	2	3	2	1	2	1	1	1	2	2	1	3	1	3	3	1
Q62314	Q62314	4	1	1	Trans-Golgi network integral membrane protein 2	Tgoln2	>sp|Q62314|TGON2_MOUSE Trans-Golgi network integral membrane protein 2 OS=Mus musculus GN=Tgoln2 PE=1 SV=1	1	4	1	1	1	0	2	1	1	1	2	1	3	1	1	1	1	1	1	2	1	1	1	1	2	2	2	2	2	1	2	1	1	1	2	2	1	2	2	2	2	1
Q62318	Q62318	7	7	7	Transcription intermediary factor 1-beta	Trim28	>sp|Q62318|TIF1B_MOUSE Transcription intermediary factor 1-beta OS=Mus musculus GN=Trim28 PE=1 SV=3	1	7	7	7	4	1	4	4	4	1	5	4	4	3	3	1	3	3	4	3	4	4	5	4	3	4	4	3	2	3	5	3	5	4	4	5	4	5	4	5	5	4
Q62351	Q62351	3	3	3	Transferrin receptor protein 1	Tfrc	>sp|Q62351|TFR1_MOUSE Transferrin receptor protein 1 OS=Mus musculus GN=Tfrc PE=1 SV=1	1	3	3	3	1	0	1	2	2	0	1	0	1	3	2	1	3	0	0	2	2	2	1	1	1	1	2	1	1	0	1	3	0	1	2	1	1	1	0	1	1	2
Q62376	Q62376	1	1	1	U1 small nuclear ribonucleoprotein 70 kDa	Snrnp70	>sp|Q62376|RU17_MOUSE U1 small nuclear ribonucleoprotein 70 kDa OS=Mus musculus GN=Snrnp70 PE=1 SV=2	1	1	1	1	1	1	1	1	1	1	1	1	1	1	1	1	1	1	1	1	1	1	1	1	1	1	1	1	1	1	1	1	1	1	1	1	1	1	1	1	1	1
Q62383	Q62383	1	1	1	Transcription elongation factor SPT6	Supt6h	>sp|Q62383|SPT6H_MOUSE Transcription elongation factor SPT6 OS=Mus musculus GN=Supt6h PE=1 SV=2	1	1	1	1	0	0	0	0	0	0	0	0	0	0	0	0	0	1	1	0	0	0	0	1	0	0	0	0	0	0	1	0	0	0	0	0	1	0	0	0	1	0
Q62393	Q62393	3	3	3	Tumor protein D52	Tpd52	>sp|Q62393|TPD52_MOUSE Tumor protein D52 OS=Mus musculus GN=Tpd52 PE=1 SV=2	1	3	3	3	1	0	2	1	2	1	0	2	0	2	1	0	1	2	2	1	1	2	0	2	2	1	3	1	0	0	1	2	2	1	2	1	2	0	0	0	1	2
Q62407	Q62407	10	10	10	Striated muscle-specific serine/threonine-protein kinase	Speg	>sp|Q62407|SPEG_MOUSE Striated muscle-specific serine/threonine-protein kinase OS=Mus musculus GN=Speg PE=1 SV=2	1	10	10	10	4	0	4	6	2	3	3	4	4	1	6	2	3	1	4	4	3	3	3	5	6	5	2	4	4	5	5	2	3	3	6	5	4	4	3	6	5	2
Q62415	Q62415	1	1	1	Apoptosis-stimulating of p53 protein 1	Ppp1r13b	>sp|Q62415|ASPP1_MOUSE Apoptosis-stimulating of p53 protein 1 OS=Mus musculus GN=Ppp1r13b PE=2 SV=2	1	1	1	1	1	0	1	1	1	0	1	1	1	1	1	0	1	1	1	1	1	1	0	1	1	1	1	1	0	1	1	1	0	1	1	1	1	1	1	1	1	1
Q62417	Q62417	20	20	20	Sorbin and SH3 domain-containing protein 1	Sorbs1	>sp|Q62417|SRBS1_MOUSE Sorbin and SH3 domain-containing protein 1 OS=Mus musculus GN=Sorbs1 PE=1 SV=2	1	20	20	20	11	2	8	14	6	8	8	7	11	9	12	6	11	7	7	11	9	5	9	12	9	10	7	8	8	9	15	7	4	7	12	13	11	12	11	12	13	9
Q62418	Q62418	7	7	7	Drebrin-like protein	Dbnl	>sp|Q62418|DBNL_MOUSE Drebrin-like protein OS=Mus musculus GN=Dbnl PE=1 SV=2	1	7	7	7	0	0	0	0	4	0	0	1	0	0	0	1	1	3	5	0	0	2	3	0	0	0	5	0	2	0	2	1	4	2	3	4	3	2	2	0	2	2
Q62419	Q62419	7	3	3	Endophilin-A2	Sh3gl1	>sp|Q62419|SH3G1_MOUSE Endophilin-A2 OS=Mus musculus GN=Sh3gl1 PE=1 SV=1	1	7	3	3	0	0	1	1	7	2	1	3	0	4	1	1	3	5	5	3	2	4	2	1	3	2	5	3	2	3	2	3	5	3	2	4	3	2	4	1	3	4
Q62420	Q62420	10	10	6	Endophilin-A1	Sh3gl2	>sp|Q62420|SH3G2_MOUSE Endophilin-A1 OS=Mus musculus GN=Sh3gl2 PE=1 SV=2	1	10	10	6	1	0	1	2	9	1	3	7	0	5	1	0	6	6	7	5	3	7	4	2	4	1	7	4	2	3	2	3	6	4	4	6	5	4	6	1	5	5
Q62421	Q62421	3	3	3	Endophilin-A3	Sh3gl3	>sp|Q62421|SH3G3_MOUSE Endophilin-A3 OS=Mus musculus GN=Sh3gl3 PE=2 SV=1	1	3	3	3	0	0	0	0	1	0	0	0	0	0	0	0	0	1	0	0	0	0	0	0	0	0	2	0	0	0	0	0	2	0	0	0	0	0	0	0	0	1
Q62425	Q62425	5	5	5	Cytochrome c oxidase subunit NDUFA4	Ndufa4	>sp|Q62425|NDUA4_MOUSE Cytochrome c oxidase subunit NDUFA4 OS=Mus musculus GN=Ndufa4 PE=1 SV=2	1	5	5	5	0	0	0	0	4	0	1	4	0	2	1	0	3	4	4	4	2	5	2	1	3	0	4	0	1	0	0	3	3	3	0	2	3	2	2	0	0	2
Q62432	Q62432	1	1	1	Mothers against decapentaplegic homolog 2	Smad2	>sp|Q62432|SMAD2_MOUSE Mothers against decapentaplegic homolog 2 OS=Mus musculus GN=Smad2 PE=1 SV=2	1	1	1	1	1	0	1	0	1	0	1	1	1	1	1	1	1	1	1	1	1	1	1	1	1	1	1	1	0	1	1	1	1	1	1	1	1	1	1	1	1	1
Q62433	Q62433	6	6	6	Protein NDRG1	Ndrg1	>sp|Q62433|NDRG1_MOUSE Protein NDRG1 OS=Mus musculus GN=Ndrg1 PE=1 SV=1	1	6	6	6	3	1	3	4	4	1	3	3	4	3	3	1	3	5	3	3	3	3	3	3	4	3	3	3	1	4	4	3	3	3	2	4	5	3	3	4	3	5
Q62441	Q62441	2	2	2	Transducin-like enhancer protein 4	Tle4	>sp|Q62441|TLE4_MOUSE Transducin-like enhancer protein 4 OS=Mus musculus GN=Tle4 PE=1 SV=4	1	2	2	2	1	0	1	1	1	2	1	1	1	1	1	1	1	1	1	1	1	1	1	1	1	1	1	2	2	2	1	1	1	1	1	2	1	1	1	1	1	1
Q62442	Q62442	4	2	2	Vesicle-associated membrane protein 1	Vamp1	>sp|Q62442|VAMP1_MOUSE Vesicle-associated membrane protein 1 OS=Mus musculus GN=Vamp1 PE=1 SV=1	1	4	2	2	2	0	2	2	2	1	2	4	2	2	3	1	3	3	4	2	3	3	4	2	3	2	4	3	3	1	3	4	4	3	3	2	4	3	3	2	4	4
Q62446	Q62446	4	4	4	Peptidyl-prolyl cis-trans isomerase FKBP3	Fkbp3	>sp|Q62446|FKBP3_MOUSE Peptidyl-prolyl cis-trans isomerase FKBP3 OS=Mus musculus GN=Fkbp3 PE=1 SV=2	1	4	4	4	1	0	1	1	4	0	1	1	1	1	1	0	1	2	2	1	1	1	1	1	1	0	2	1	0	0	1	1	2	1	1	2	2	1	1	1	2	2
Q62448	Q62448	1	1	1	Eukaryotic translation initiation factor 4 gamma 2	Eif4g2	>sp|Q62448|IF4G2_MOUSE Eukaryotic translation initiation factor 4 gamma 2 OS=Mus musculus GN=Eif4g2 PE=1 SV=2	1	1	1	1	1	0	1	1	0	0	1	1	1	0	0	1	0	0	1	0	1	0	1	1	0	1	0	0	1	0	1	0	1	1	1	1	1	1	0	1	1	0
Q62465	Q62465	2	2	2	Synaptic vesicle membrane protein VAT-1 homolog	Vat1	>sp|Q62465|VAT1_MOUSE Synaptic vesicle membrane protein VAT-1 homolog OS=Mus musculus GN=Vat1 PE=1 SV=3	1	2	2	2	0	0	0	0	2	0	0	1	0	0	0	1	0	0	0	0	0	0	0	0	0	0	1	0	0	0	0	0	1	0	0	0	1	0	1	0	0	1
Q62523	Q62523	1	1	1	Zyxin	Zyx	>sp|Q62523|ZYX_MOUSE Zyxin OS=Mus musculus GN=Zyx PE=1 SV=2	1	1	1	1	1	0	0	1	0	1	1	1	1	0	1	1	1	1	1	1	1	1	1	1	1	1	1	1	0	1	1	1	1	1	1	1	1	1	1	1	0	0
Q63810;Q63811	Q63810	6;1	6;1	6;1	Calcineurin subunit B type 1	Ppp3r1	>sp|Q63810|CANB1_MOUSE Calcineurin subunit B type 1 OS=Mus musculus GN=Ppp3r1 PE=1 SV=3	2	6	6	6	1	1	2	1	4	1	1	4	1	1	2	1	2	4	3	1	1	1	1	3	1	1	5	1	1	1	1	3	4	2	1	1	3	1	1	1	2	2
Q63844	Q63844	8	3	3	Mitogen-activated protein kinase 3	Mapk3	>sp|Q63844|MK03_MOUSE Mitogen-activated protein kinase 3 OS=Mus musculus GN=Mapk3 PE=1 SV=5	1	8	3	3	2	0	4	0	4	0	2	5	0	2	2	0	3	2	5	3	3	4	1	2	3	0	4	1	0	0	1	4	2	3	3	1	2	2	0	1	1	2
Q63850	Q63850	1	1	1	Nuclear pore glycoprotein p62	Nup62	>sp|Q63850|NUP62_MOUSE Nuclear pore glycoprotein p62 OS=Mus musculus GN=Nup62 PE=1 SV=2	1	1	1	1	1	0	1	0	0	0	0	1	1	1	1	0	0	0	1	0	0	1	0	1	1	0	1	1	0	0	1	1	0	0	1	0	1	1	1	0	1	1
Q63912	Q63912	3	3	3	Oligodendrocyte-myelin glycoprotein	Omg	>sp|Q63912|OMGP_MOUSE Oligodendrocyte-myelin glycoprotein OS=Mus musculus GN=Omg PE=1 SV=1	1	3	3	3	0	0	0	0	2	0	0	1	0	0	0	0	0	0	0	0	0	1	0	0	0	0	0	0	0	0	0	0	0	1	0	0	0	0	0	0	0	0
Q63918	Q63918	1	1	1	Serum deprivation-response protein	Sdpr	>sp|Q63918|SDPR_MOUSE Serum deprivation-response protein OS=Mus musculus GN=Sdpr PE=1 SV=3	1	1	1	1	0	0	0	0	0	0	0	0	0	0	0	0	0	0	0	0	0	0	0	0	0	0	0	0	0	0	1	0	0	1	1	1	0	0	0	0	1	0
Q63943	Q63943	3	3	2	Myocyte-specific enhancer factor 2D	Mef2d	>sp|Q63943|MEF2D_MOUSE Myocyte-specific enhancer factor 2D OS=Mus musculus GN=Mef2d PE=1 SV=2	1	3	3	2	2	0	2	2	0	0	2	2	1	0	1	0	0	0	0	1	2	1	1	1	2	2	2	2	1	0	2	1	2	0	0	2	0	2	2	2	2	0
Q64010	Q64010	6	6	6	Adapter molecule crk	Crk	>sp|Q64010|CRK_MOUSE Adapter molecule crk OS=Mus musculus GN=Crk PE=1 SV=1	1	6	6	6	1	1	4	1	3	1	1	2	1	2	4	1	4	4	1	3	1	4	1	2	4	1	2	2	0	2	2	4	3	1	1	1	2	1	1	1	3	1
Q64012	Q64012	3	3	3	RNA-binding protein Raly	Raly	>sp|Q64012|RALY_MOUSE RNA-binding protein Raly OS=Mus musculus GN=Raly PE=1 SV=3	1	3	3	3	2	1	2	2	3	2	2	2	2	2	2	2	2	2	2	2	2	3	2	2	2	1	2	3	2	1	2	3	1	3	1	2	2	2	2	2	2	3
Q64096	Q64096	2	2	2	Guanine nucleotide exchange factor DBS	Mcf2l	>sp|Q64096|MCF2L_MOUSE Guanine nucleotide exchange factor DBS OS=Mus musculus GN=Mcf2l PE=1 SV=2	1	2	2	2	1	0	1	1	0	0	1	1	1	1	1	1	1	2	1	1	1	0	1	1	1	1	0	1	0	1	1	0	1	1	1	1	1	1	1	1	1	2
Q640R3	Q640R3	10	10	10	Hepatocyte cell adhesion molecule	Hepacam	>sp|Q640R3|HECAM_MOUSE Hepatocyte cell adhesion molecule OS=Mus musculus GN=Hepacam PE=1 SV=2	1	10	10	10	6	3	6	6	6	5	4	5	5	6	6	4	6	5	6	7	5	5	6	5	6	5	7	5	4	5	5	4	5	5	7	7	8	4	4	4	6	6
Q64105	Q64105	7	7	7	Sepiapterin reductase	Spr	>sp|Q64105|SPRE_MOUSE Sepiapterin reductase OS=Mus musculus GN=Spr PE=1 SV=1	1	7	7	7	0	0	0	0	7	0	0	2	0	0	0	0	2	2	1	0	0	0	1	0	0	0	3	0	2	1	0	0	3	1	1	2	1	0	1	0	1	2
Q64133	Q64133	4	4	4	Amine oxidase [flavin-containing] A	Maoa	>sp|Q64133|AOFA_MOUSE Amine oxidase [flavin-containing] A OS=Mus musculus GN=Maoa PE=1 SV=3	1	4	4	4	1	0	1	1	2	0	1	2	1	2	1	0	2	1	1	1	1	1	1	1	1	1	1	1	0	0	1	0	1	2	0	2	1	1	2	1	2	2
Q64152	Q64152	1	1	1	Transcription factor BTF3	Btf3	>sp|Q64152|BTF3_MOUSE Transcription factor BTF3 OS=Mus musculus GN=Btf3 PE=1 SV=3	1	1	1	1	1	0	1	0	1	0	1	1	1	1	1	0	1	1	1	1	1	1	1	1	1	0	1	1	0	1	1	1	1	1	1	1	1	1	1	1	1	1
Q641K5	Q641K5	1	1	1	NUAK family SNF1-like kinase 1	Nuak1	>sp|Q641K5|NUAK1_MOUSE NUAK family SNF1-like kinase 1 OS=Mus musculus GN=Nuak1 PE=2 SV=1	1	1	1	1	1	0	0	1	0	0	1	1	1	1	0	0	1	0	1	0	0	1	0	0	1	1	0	0	1	1	1	0	0	1	1	1	1	0	0	1	0	0
Q641P0	Q641P0	5	3	3	Actin-related protein 3B	Actr3b	>sp|Q641P0|ARP3B_MOUSE Actin-related protein 3B OS=Mus musculus GN=Actr3b PE=2 SV=1	1	5	3	3	1	1	2	1	1	1	1	1	1	1	2	1	1	3	3	1	2	1	1	1	1	1	3	1	1	1	1	1	2	1	1	1	2	1	1	1	1	2
Q64213	Q64213	1	1	1	Splicing factor 1	Sf1	>sp|Q64213|SF01_MOUSE Splicing factor 1 OS=Mus musculus GN=Sf1 PE=1 SV=6	1	1	1	1	1	0	1	0	1	0	0	1	1	1	1	1	0	1	1	1	1	1	0	1	1	0	1	1	0	0	1	1	1	1	1	1	1	1	1	1	1	1
Q64314	Q64314	1	1	1	Hematopoietic progenitor cell antigen CD34	Cd34	>sp|Q64314|CD34_MOUSE Hematopoietic progenitor cell antigen CD34 OS=Mus musculus GN=Cd34 PE=1 SV=1	1	1	1	1	0	0	0	0	1	0	0	0	0	0	0	0	0	0	0	0	0	0	0	0	0	0	1	0	0	0	0	0	0	0	0	0	0	0	0	0	0	0
Q64322	Q64322	1	1	1	Neural proliferation differentiation and control protein 1	Npdc1	>sp|Q64322|NPDC1_MOUSE Neural proliferation differentiation and control protein 1 OS=Mus musculus GN=Npdc1 PE=2 SV=2	1	1	1	1	1	1	1	1	1	1	1	0	0	0	1	0	1	0	1	0	1	0	1	0	1	1	0	1	1	1	1	0	1	0	1	1	0	1	0	1	1	0
Q64331	Q64331	2	2	2	Unconventional myosin-VI	Myo6	>sp|Q64331|MYO6_MOUSE Unconventional myosin-VI OS=Mus musculus GN=Myo6 PE=1 SV=1	1	2	2	2	0	0	0	0	2	1	0	1	0	0	1	0	1	1	1	1	0	1	0	0	1	1	1	1	1	1	1	1	1	0	1	1	1	1	1	0	1	1
Q64332	Q64332	23	20	19	Synapsin-2	Syn2	>sp|Q64332|SYN2_MOUSE Synapsin-2 OS=Mus musculus GN=Syn2 PE=1 SV=2	1	23	20	19	8	2	11	7	15	3	7	13	5	9	15	5	13	13	16	14	12	17	11	7	15	5	18	10	3	3	8	15	11	10	6	8	12	11	9	5	5	7
Q64336	Q64336	1	1	1	T-box brain protein 1	Tbr1	>sp|Q64336|TBR1_MOUSE T-box brain protein 1 OS=Mus musculus GN=Tbr1 PE=1 SV=2	1	1	1	1	1	0	1	1	1	0	0	1	1	1	1	0	1	1	1	1	1	1	1	1	1	0	1	1	0	0	1	1	1	1	1	1	1	1	1	1	1	1
Q64337	Q64337	2	2	2	Sequestosome-1	Sqstm1	>sp|Q64337|SQSTM_MOUSE Sequestosome-1 OS=Mus musculus GN=Sqstm1 PE=1 SV=1	1	2	2	2	1	1	1	1	2	1	1	0	1	2	1	0	1	1	1	1	1	1	1	1	1	1	2	1	1	1	2	2	1	0	1	1	2	1	1	1	1	1
Q64362	Q64362	3	3	3	AKT-interacting protein	Aktip	>sp|Q64362|AKTIP_MOUSE AKT-interacting protein OS=Mus musculus GN=Aktip PE=2 SV=1	1	3	3	3	1	0	1	2	1	1	1	2	0	1	0	0	1	1	1	1	1	2	1	1	1	0	2	1	0	0	1	2	0	1	1	0	1	0	0	2	1	2
Q64433	Q64433	4	4	4	10 kDa heat shock protein, mitochondrial	Hspe1	>sp|Q64433|CH10_MOUSE 10 kDa heat shock protein, mitochondrial OS=Mus musculus GN=Hspe1 PE=1 SV=2	1	4	4	4	1	0	2	0	3	1	0	2	0	2	2	0	3	2	3	1	0	3	2	0	2	1	2	1	2	0	0	2	2	1	1	2	2	1	1	0	1	1
Q64487	Q64487	7	7	5	Receptor-type tyrosine-protein phosphatase delta	Ptprd	>sp|Q64487|PTPRD_MOUSE Receptor-type tyrosine-protein phosphatase delta OS=Mus musculus GN=Ptprd PE=1 SV=3	1	7	7	5	0	0	2	0	4	0	1	1	0	1	3	0	3	1	2	3	2	2	0	1	3	0	2	1	0	0	1	2	0	0	1	1	2	0	0	1	1	1
Q64511	Q64511	9	9	8	DNA topoisomerase 2-beta	Top2b	>sp|Q64511|TOP2B_MOUSE DNA topoisomerase 2-beta OS=Mus musculus GN=Top2b PE=1 SV=2	1	9	9	8	4	0	1	3	1	0	1	3	1	2	1	0	3	0	2	2	3	2	1	3	3	0	1	1	1	1	1	1	0	3	4	1	3	1	0	5	1	3
Q64514	Q64514	10	10	10	Tripeptidyl-peptidase 2	Tpp2	>sp|Q64514|TPP2_MOUSE Tripeptidyl-peptidase 2 OS=Mus musculus GN=Tpp2 PE=1 SV=3	1	10	10	10	0	0	2	0	7	0	0	0	0	0	0	0	1	2	0	1	1	3	0	1	1	0	4	0	0	1	0	2	2	0	0	1	0	0	2	0	0	2
Q64521	Q64521	20	20	20	Glycerol-3-phosphate dehydrogenase, mitochondrial	Gpd2	>sp|Q64521|GPDM_MOUSE Glycerol-3-phosphate dehydrogenase, mitochondrial OS=Mus musculus GN=Gpd2 PE=1 SV=2	1	20	20	20	1	0	2	1	14	0	2	10	1	5	5	0	7	9	9	4	3	10	4	3	5	0	13	2	0	1	1	9	12	5	3	4	6	1	5	1	3	6
Q64525	Q64525	3	1	1	Histone H2B type 2-B	Hist2h2bb	>sp|Q64525|H2B2B_MOUSE Histone H2B type 2-B OS=Mus musculus GN=Hist2h2bb PE=1 SV=3	1	3	1	1	0	0	1	0	1	0	1	0	0	0	1	0	1	2	0	1	1	1	0	0	1	0	2	0	0	1	0	1	1	1	0	1	0	1	0	1	2	1
Q64674	Q64674	2	2	2	Spermidine synthase	Srm	>sp|Q64674|SPEE_MOUSE Spermidine synthase OS=Mus musculus GN=Srm PE=2 SV=1	1	2	2	2	0	0	1	1	0	0	0	0	0	0	1	1	0	0	0	0	2	0	2	0	0	0	0	0	0	0	1	0	1	0	0	0	1	1	0	0	0	0
Q64727	Q64727	7	7	7	Vinculin	Vcl	>sp|Q64727|VINC_MOUSE Vinculin OS=Mus musculus GN=Vcl PE=1 SV=4	1	7	7	7	1	0	1	1	3	0	0	0	0	1	1	0	1	4	3	0	1	1	1	2	0	0	4	1	1	0	2	1	5	1	1	1	2	0	1	0	1	4
Q64737	Q64737	2	2	2	Trifunctional purine biosynthetic protein adenosine-3;Phosphoribosylamine--glycine ligase;Phosphoribosylformylglycinamidine cyclo-ligase;Phosphoribosylglycinamide formyltransferase	Gart	>sp|Q64737|PUR2_MOUSE Trifunctional purine biosynthetic protein adenosine-3 OS=Mus musculus GN=Gart PE=2 SV=3	1	2	2	2	0	0	0	0	1	0	0	0	0	0	0	0	0	0	0	0	0	0	0	0	0	0	1	0	0	0	1	0	0	0	0	0	0	0	0	0	0	0
Q65CL1	Q65CL1	1	1	1	Catenin alpha-3	Ctnna3	>sp|Q65CL1|CTNA3_MOUSE Catenin alpha-3 OS=Mus musculus GN=Ctnna3 PE=1 SV=2	1	1	1	1	1	0	1	1	1	0	1	1	1	1	1	1	1	1	1	1	1	1	1	1	1	1	1	1	0	1	1	1	1	1	1	1	1	1	1	1	1	1
Q65Z40	Q65Z40	3	3	3	Wings apart-like protein homolog	Wapal	>sp|Q65Z40|WAPL_MOUSE Wings apart-like protein homolog OS=Mus musculus GN=Wapal PE=1 SV=2	1	3	3	3	1	0	1	1	0	0	1	0	1	0	0	0	0	0	0	0	1	0	1	0	0	0	0	1	1	0	1	0	0	0	0	1	0	1	1	1	0	0
Q66L42	Q66L42	2	2	2	Mitogen-activated protein kinase kinase kinase 10	Map3k10	>sp|Q66L42|M3K10_MOUSE Mitogen-activated protein kinase kinase kinase 10 OS=Mus musculus GN=Map3k10 PE=2 SV=2	1	2	2	2	1	1	1	1	1	1	1	1	1	1	1	1	1	1	1	1	1	1	1	1	1	1	1	1	1	1	1	1	1	0	1	1	1	2	1	1	1	1
Q66L44	Q66L44	5	5	5	Protein Dos	Dos	>sp|Q66L44|DOS_MOUSE Protein Dos OS=Mus musculus GN=Dos PE=1 SV=3	1	5	5	5	4	1	4	5	4	2	4	4	4	4	4	4	4	4	4	5	4	4	4	4	5	4	5	4	3	4	5	2	4	4	4	5	4	4	4	4	4	3
Q66T02	Q66T02	2	2	2	Pleckstrin homology domain-containing family G member 5	Plekhg5	>sp|Q66T02|PKHG5_MOUSE Pleckstrin homology domain-containing family G member 5 OS=Mus musculus GN=Plekhg5 PE=1 SV=1	1	2	2	2	2	0	2	0	2	0	2	2	2	2	2	0	1	2	2	2	2	2	2	1	2	0	2	1	0	0	2	2	2	2	2	2	2	2	2	1	2	2
Q68ED2	Q68ED2	1	1	1	Metabotropic glutamate receptor 7	Grm7	>sp|Q68ED2|GRM7_MOUSE Metabotropic glutamate receptor 7 OS=Mus musculus GN=Grm7 PE=2 SV=1	1	1	1	1	1	1	1	1	1	1	1	1	1	1	0	1	0	1	1	1	1	0	1	1	0	1	1	1	1	0	1	0	1	1	1	1	1	1	1	1	1	1
Q68EF0	Q68EF0	2	2	2	Rab-3A-interacting protein	Rab3ip	>sp|Q68EF0|RAB3I_MOUSE Rab-3A-interacting protein OS=Mus musculus GN=Rab3ip PE=1 SV=1	1	2	2	2	1	0	1	1	1	0	1	1	2	2	1	1	2	1	1	1	1	1	1	1	1	1	1	1	1	1	2	2	2	1	1	1	1	1	1	1	2	1
Q68EF6	Q68EF6	8	8	8	Brain-enriched guanylate kinase-associated protein	Begain	>sp|Q68EF6|BEGIN_MOUSE Brain-enriched guanylate kinase-associated protein OS=Mus musculus GN=Begain PE=1 SV=2	1	8	8	8	4	1	4	4	4	2	5	5	3	3	2	3	6	5	4	4	5	4	3	5	5	6	4	3	2	3	5	6	4	5	2	5	4	7	5	5	6	3
Q68FD5	Q68FD5	75	75	75	Clathrin heavy chain 1	Cltc	>sp|Q68FD5|CLH1_MOUSE Clathrin heavy chain 1 OS=Mus musculus GN=Cltc PE=1 SV=3	1	75	75	75	12	2	41	13	50	3	30	45	5	35	45	7	41	49	54	38	41	47	41	19	38	7	58	35	11	16	17	46	42	35	17	30	43	24	30	14	27	23
Q68FD9	Q68FD9	4	4	4	UPF0606 protein KIAA1549	Kiaa1549	>sp|Q68FD9|K1549_MOUSE UPF0606 protein KIAA1549 OS=Mus musculus GN=Kiaa1549 PE=1 SV=3	1	4	4	4	2	0	2	2	2	1	3	1	4	2	3	1	3	0	3	4	3	3	3	3	3	1	1	4	1	1	3	3	1	1	3	3	3	2	3	1	3	3
Q68FE2	Q68FE2	1	1	1	Autophagy-related protein 9A	Atg9a	>sp|Q68FE2|ATG9A_MOUSE Autophagy-related protein 9A OS=Mus musculus GN=Atg9a PE=1 SV=1	1	1	1	1	0	0	1	0	0	0	1	1	1	1	0	1	0	1	1	0	0	1	0	1	1	0	0	1	0	0	1	1	1	1	1	0	1	1	1	0	1	1
Q68FE6	Q68FE6	4	4	4	Protein FAM65A	Fam65a	>sp|Q68FE6|FA65A_MOUSE Protein FAM65A OS=Mus musculus GN=Fam65a PE=1 SV=2	1	4	4	4	1	2	3	3	1	2	1	3	3	2	2	1	2	3	3	2	3	2	2	3	2	2	2	1	2	1	3	2	1	1	2	2	3	2	2	2	3	2
Q68FE7	Q68FE7	1	1	1	Transmembrane protein 151B	Tmem151b	>sp|Q68FE7|T151B_MOUSE Transmembrane protein 151B OS=Mus musculus GN=Tmem151b PE=2 SV=1	1	1	1	1	0	0	1	0	0	0	0	0	0	0	1	0	0	1	1	0	0	0	0	0	0	0	1	0	0	0	1	0	1	0	0	0	0	0	0	0	0	0
Q68FF6	Q68FF6	10	10	10	ARF GTPase-activating protein GIT1	Git1	>sp|Q68FF6|GIT1_MOUSE ARF GTPase-activating protein GIT1 OS=Mus musculus GN=Git1 PE=1 SV=1	1	10	10	10	3	2	3	3	5	1	2	3	2	2	3	3	4	5	5	4	3	3	3	3	3	3	8	3	1	2	4	3	4	3	2	4	4	4	3	3	3	5
Q68FH0	Q68FH0	13	13	12	Plakophilin-4	Pkp4	>sp|Q68FH0|PKP4_MOUSE Plakophilin-4 OS=Mus musculus GN=Pkp4 PE=1 SV=1	1	13	13	12	12	6	12	12	9	8	11	12	12	10	9	10	8	11	12	9	12	8	13	13	10	11	11	10	10	11	13	9	11	12	11	12	13	13	10	12	12	11
Q68FL4	Q68FL4	10	3	3	Putative adenosylhomocysteinase 3	Ahcyl2	>sp|Q68FL4|SAHH3_MOUSE Putative adenosylhomocysteinase 3 OS=Mus musculus GN=Ahcyl2 PE=1 SV=1	1	10	3	3	2	2	1	2	9	1	2	6	2	3	3	2	6	4	6	3	2	6	4	2	3	2	6	4	3	4	2	4	4	5	2	5	3	2	4	2	2	3
Q68FL6	Q68FL6	5	5	5	Methionine--tRNA ligase, cytoplasmic	Mars	>sp|Q68FL6|SYMC_MOUSE Methionine--tRNA ligase, cytoplasmic OS=Mus musculus GN=Mars PE=2 SV=1	1	5	5	5	2	0	3	0	2	0	2	2	0	2	3	0	2	3	3	1	3	3	2	3	2	0	2	2	0	0	1	2	4	1	2	0	2	2	0	0	1	2
[truncated: 1,800 more rows]
[truncated: 306 more columns]

## Sheet: peptides
Sequence	N-term cleavage window	C-term cleavage window	Amino acid before	First amino acid	Second amino acid	Second last amino acid	Last amino acid	Amino acid after	A Count	R Count	N Count	D Count	C Count	Q Count	E Count	G Count	H Count	I Count	L Count	K Count	M Count	F Count	P Count	S Count	T Count	W Count	Y Count	V Count	U Count	Length	Missed cleavages	Mass	Proteins	Leading razor protein	Start position	End position	Gene names	Protein names	Unique (Groups)	Unique (Proteins)	Charges	PEP	Score	Identification type 41_02_phospho	Identification type 42_01_phospho	Identification type 43_02_phospho	Identification type 44_02_phospho	Identification type 45_01_phospho	Identification type 46_02_phospho
[truncated: 16,677 more rows]
[truncated: 126 more columns]

[truncated: 3 more sheets: parameters, modificationSpecificPeptides, Phospho (STY)Sites]
